# Supplementary material for: Metallicious: Automated Force-Field Parameterization of Covalently Bound Metals for Supramolecular Structures
Source: J Chem Theory Comput. 2024 Oct 7;20(20):9060–71. doi: 10.1021/acs.jctc.4c00850 (PMC11500408; doi:10.1021/acs.jctc.4c00850)
Supplement: Supplementary file 2 — ct4c00850_si_002.zip [file ct4c00850_si_002.zip › SI_MD_input/Zn3L3/dummy_no_ions/2_nvt.gro]

Generic title in water
 6633
    1RES     N0    1   1.970   2.281   2.900  0.2199  0.2033  0.4870
    1RES     N1    2   1.922   2.538   2.778  0.3246 -0.1748 -0.5352
    1RES     N2    3   2.230   2.212   2.945 -0.2335  0.1313 -0.1447
    1RES     N3    4   1.660   2.613   2.725 -0.0815 -0.0244  0.6859
    1RES     N4    5   1.707   2.828   2.526 -1.1573  0.1822 -0.4480
    1RES     N5    6   2.197   1.906   2.943 -1.0284 -0.6260  0.0368
    1RES     C6    7   2.068   2.373   2.879 -0.9181 -0.4208  0.1092
    1RES     C7    8   1.815   2.457   2.818 -0.4987  0.2544 -0.1987
    1RES     C8    9   2.205   2.338   2.925 -0.7493 -0.0767  0.1860
    1RES     C9   10   2.172   1.788   2.882  0.1295 -0.5099  0.4321
    1RES    C10   11   1.677   2.499   2.791 -0.0720  0.2336  0.0695
    1RES    C11   12   2.312   1.917   3.010 -0.0329 -0.8064  0.0359
    1RES    C12   13   1.733   2.869   2.399  0.1015 -0.2400 -0.0065
    1RES    C13   14   1.501   2.968   2.512 -0.5759 -1.0573 -0.1953
    1RES    C14   15   2.042   2.500   2.817 -0.0564  0.3261 -0.4479
    1RES    C15   16   1.539   3.021   2.386 -1.1634  0.1636 -0.1854
    1RES    C16   17   1.537   2.690   2.738  0.1842  0.0907  0.4786
    1RES    C17   18   2.340   2.045   3.088  0.2727  0.4842  0.4286
    1RES    C18   19   1.591   2.883   2.574 -0.1951  0.3901 -0.4694
    1RES    C19   20   1.840   2.330   2.875 -1.1411 -0.4000 -0.3416
    1RES    C20   21   2.249   1.671   2.899  0.4483 -0.2163 -0.3408
    1RES    C21   22   1.659   2.969   2.329 -0.0707 -0.7818  0.3436
    1RES    C22   23   1.558   2.841   2.718 -0.0143  0.4574 -0.0290
    1RES    C23   24   2.401   1.806   3.025  0.0234  0.2392 -0.0566
    1RES    C24   25   2.356   2.167   2.999  0.4193 -0.1099 -0.4639
    1RES    C25   26   2.367   1.686   2.966 -0.2792  0.4782  0.3274
    1RES    C26   27   2.090   1.493   2.850 -0.1939  0.6398  0.6084
    1RES    C27   28   1.603   3.061   2.108  0.2906  0.0665  0.0515
    1RES    C28   29   1.943   1.279   2.825 -0.0843  0.6926 -0.1215
    1RES    C29   30   2.081   1.340   2.810  0.3624  0.5368  0.5737
    1RES    C30   31   1.669   3.110   1.978 -0.3611 -0.1569  1.1605
    1RES    C31   32   1.774   3.217   1.995  0.0076  0.1823 -0.3463
    1RES    C32   33   1.866   1.240   2.726  0.3758  0.2576  0.2173
    1RES    C33   34   1.745   3.341   1.949  0.5173  0.4419  0.6500
    1RES    O34   35   1.703   3.015   2.205 -0.0332  0.3471 -0.0032
    1RES    O35   36   2.222   1.548   2.838 -0.0865 -0.5427  0.3690
    1RES    H36   37   2.268   2.419   2.962  1.2132 -1.1636 -0.7038
    1RES    H37   38   2.075   1.784   2.833 -0.6301 -0.8760  1.9326
    1RES    H38   39   1.593   2.429   2.801 -0.5051  0.0561 -3.7503
    1RES    H39   40   1.822   2.823   2.356  0.8191  0.8881  0.2363
    1RES    H40   41   1.406   3.000   2.552 -0.6573 -0.3809 -0.9291
    1RES    H41   42   2.126   2.564   2.789 -0.3495  0.9540  0.0885
    1RES    H42   43   1.473   3.087   2.331 -0.1124 -0.0102 -1.7078
    1RES    H43   44   1.491   2.669   2.835  0.6664 -1.3836  0.4039
    1RES    H44   45   1.466   2.652   2.664 -0.8407  0.4253  1.2806
    1RES    H45   46   2.434   2.047   3.145 -0.2074  1.6617  1.1900
    1RES    H46   47   2.259   2.063   3.159  1.7032  0.3548  2.1352
    1RES    H47   48   1.760   2.258   2.896 -1.9099  1.0851  2.0115
    1RES    H48   49   1.464   2.886   2.752  0.2508 -0.6661  2.3299
    1RES    H49   50   1.637   2.871   2.788  0.7853  0.2787 -0.8558
    1RES    H50   51   2.490   1.810   3.087 -0.5502 -1.6850  0.9195
    1RES    H51   52   2.416   2.248   3.042 -0.4911  0.5085 -0.3591
    1RES    H52   53   2.416   2.130   2.915  0.3451 -2.7557  0.5954
    1RES    H53   54   2.440   1.606   2.977  0.4346  0.9815 -0.6519
    1RES    H54   55   2.016   1.548   2.790  0.8481  0.5292 -0.8023
    1RES    H55   56   2.062   1.496   2.956 -0.1224  2.6292  0.5899
    1RES    H56   57   1.552   3.154   2.137 -0.5546  0.0174 -1.2104
    1RES    H57   58   1.524   2.986   2.097  1.7827 -1.0853 -4.0614
    1RES    H58   59   1.915   1.255   2.928  1.3443 -0.3855  0.0235
    1RES    H59   60   2.118   1.326   2.707  0.2839  1.2243  0.4550
    1RES    H60   61   2.143   1.281   2.878 -1.5155 -0.7373  1.2241
    1RES    H61   62   1.707   3.023   1.922 -1.2884 -1.2671  2.2233
    1RES    H62   63   1.583   3.141   1.917 -0.7137 -1.3240  1.0364
    1RES    H63   64   1.866   3.195   2.049 -0.0009  1.8745  0.3887
    1RES    H64   65   1.893   1.255   2.622 -2.3675 -0.0231 -0.5771
    1RES    H65   66   1.776   1.182   2.745 -0.0316 -0.0927 -2.5877
    1RES    H66   67   1.656   3.352   1.888  0.8480  1.7524  0.3930
    1RES    H67   68   1.812   3.423   1.975  0.9639 -0.0660  1.1204
    2RES     N0   69   1.948   2.329   2.325 -0.3384 -0.3719  0.2354
    2RES     N1   70   1.862   2.543   2.483 -0.5650 -0.6396 -0.2319
    2RES     N2   71   1.757   2.148   2.228 -0.8486  0.0625 -0.2380
    2RES     N3   72   2.050   2.736   2.557  0.6814  0.1217 -0.0210
    2RES     N4   73   1.904   2.850   2.799 -0.1491 -0.3988 -0.0997
    2RES     N5   74   1.958   1.906   2.176 -0.1499  0.2870  0.3107
    2RES     C6   75   1.815   2.348   2.355 -0.2113 -0.9107  0.5293
    2RES     C7   76   1.989   2.537   2.438 -0.1038 -0.6950  0.0307
    2RES     C8   77   1.719   2.252   2.296  0.1732 -0.3643  0.0819
    2RES     C9   78   2.020   1.808   2.239  1.0829 -0.2152 -0.0958
    2RES    C10   79   2.087   2.640   2.480 -0.7360 -0.3837  0.1013
    2RES    C11   80   1.840   1.874   2.118  0.1438  0.0173  0.5248
    2RES    C12   81   1.859   2.842   2.925 -0.1522  0.3358 -0.4004
    2RES    C13   82   2.050   3.031   2.875  0.9366 -0.3164 -0.0989
    2RES    C14   83   1.776   2.457   2.436 -0.1557  0.1459 -0.2912
    2RES    C15   84   1.996   3.014   3.003 -0.3308  0.1219  0.6178
    2RES    C16   85   2.146   2.840   2.589 -0.1038  0.0072  0.0106
    2RES    C17   86   1.763   1.978   2.044 -0.1051 -0.6618  0.2615
    2RES    C18   87   1.999   2.944   2.776  0.7271  0.1144 -0.8294
    2RES    C19   88   2.030   2.423   2.370  0.1538  0.7075  0.6846
    2RES    C20   89   1.967   1.680   2.262  0.1575  0.1279 -0.3331
    2RES    C21   90   1.900   2.918   3.035 -0.0409  0.2212  0.2581
    2RES    C22   91   2.048   2.953   2.631 -0.1221  0.0481  0.1395
    2RES    C23   92   1.776   1.751   2.147  0.6202 -0.4130 -0.1314
    2RES    C24   93   1.676   2.064   2.141  0.5959  0.0771  0.0559
    2RES    C25   94   1.839   1.659   2.218 -0.4906  0.1533  0.2466
    2RES    C26   95   1.992   1.456   2.359  0.7274 -0.0423  0.1498
    2RES    C27   96   1.790   3.010   3.236 -0.0446  0.6885 -1.0697
    2RES    C28   97   2.076   1.394   2.121  0.6472  0.7200 -0.4574
    2RES    C29   98   1.976   1.371   2.229 -0.2063  0.7655 -0.7518
    2RES    C30   99   1.756   2.974   3.382 -0.1261  0.2585 -0.2820
    2RES    C31  100   1.655   3.068   3.431 -0.5387  0.4915 -0.5071
    2RES    C32  101   2.045   1.406   1.997  0.6408  0.0857  0.7286
    2RES    C33  102   1.574   3.035   3.526 -0.0449  0.6207  0.0698
    2RES    O34  103   1.848   2.903   3.162 -0.5609 -0.0255 -0.3795
    2RES    O35  104   2.041   1.587   2.335  0.4924 -0.0568 -0.4464
    2RES    H36  105   1.615   2.277   2.318 -0.0768 -0.3890 -1.0745
    2RES    H37  106   2.116   1.832   2.283  0.5658 -0.6266  1.2904
    2RES    H38  107   2.188   2.646   2.438  0.6073  3.1426  3.4584
    2RES    H39  108   1.804   2.751   2.951  0.0409  0.2505 -0.2872
    2RES    H40  109   2.120   3.111   2.852  0.1101  0.6224  0.6271
    2RES    H41  110   1.671   2.481   2.451 -0.1180  0.5833 -0.7268
    2RES    H42  111   2.031   3.078   3.083 -2.3073  2.7132 -0.5086
    2RES    H43  112   2.207   2.861   2.501  0.8612 -2.4289  0.0566
    2RES    H44  113   2.221   2.807   2.661  1.9305  0.4429 -1.8711
    2RES    H45  114   1.707   1.937   1.960 -0.6164 -0.0563  0.3042
    2RES    H46  115   1.840   2.042   1.999 -3.0162  2.6726 -0.2280
    2RES    H47  116   2.136   2.413   2.347  0.0070  1.9715 -0.5563
    2RES    H48  117   2.104   3.047   2.620  0.6832 -0.3819  0.5298
    2RES    H49  118   1.974   2.966   2.551  0.8463 -2.1361 -1.1518
    2RES    H50  119   1.677   1.735   2.106  0.4746  3.2051 -1.3863
    2RES    H51  120   1.616   2.123   2.072 -0.8816 -0.5193  0.8149
    2RES    H52  121   1.608   2.000   2.199 -0.6616  2.4924  1.3205
    2RES    H53  122   1.786   1.567   2.237  2.3530 -1.7990 -0.9883
    2RES    H54  123   1.915   1.457   2.438  0.7461 -0.1629  0.1705
    2RES    H55  124   2.069   1.406   2.420 -0.2253 -0.1302  1.3076
    2RES    H56  125   1.699   3.050   3.190 -1.4402  0.6963  1.6107
    2RES    H57  126   1.863   3.092   3.229 -0.1326  0.8288 -0.3127
    2RES    H58  127   2.181   1.390   2.151  0.7661 -0.8786 -1.0413
    2RES    H59  128   1.994   1.266   2.254 -0.6524  0.8156 -0.2031
    2RES    H60  129   1.872   1.386   2.196 -0.4297  3.2829  0.8726
    2RES    H61  130   1.723   2.870   3.394  1.1962 -0.2166 -0.6904
    2RES    H62  131   1.845   2.992   3.443  1.0621  0.4893 -2.0627
    2RES    H63  132   1.634   3.152   3.364 -0.1011  1.1169  0.1330
    2RES    H64  133   1.942   1.404   1.962 -0.2008 -1.1265  3.1393
    2RES    H65  134   2.129   1.418   1.929  2.2170  1.6320  2.8750
    2RES    H66  135   1.584   2.937   3.573  1.8218  0.4222 -0.6955
    2RES    H67  136   1.491   3.095   3.562 -1.1382 -0.4281 -0.6739
    3RES     N0  137   2.002   2.043   2.434 -0.6015  0.0087 -0.2253
    3RES     N1  138   2.055   2.048   2.716  0.2592 -0.5456  0.1552
    3RES     N2  139   2.201   2.123   2.257  0.0471 -0.6841 -0.5028
    3RES     N3  140   1.881   1.956   2.897  0.3570  0.0248 -0.3451
    3RES     N4  141   2.001   2.103   3.169 -0.3938  0.0896 -0.2629
    3RES     N5  142   2.025   2.215   2.008  0.3956  0.0173  0.4227
    3RES     C6  143   2.120   2.088   2.489 -0.4702 -0.6688 -0.6713
    3RES     C7  144   1.943   1.986   2.661  0.2265  0.2041  0.0880
    3RES     C8  145   2.227   2.130   2.385  0.1568  0.7050 -0.8164
    3RES     C9  146   1.932   2.295   1.952 -0.0703  0.2881  0.2997
    3RES    C10  147   1.850   1.939   2.772  0.2537  0.2384 -0.2495
    3RES    C11  148   2.150   2.207   1.948 -0.3032 -0.3685  0.5532
    3RES    C12  149   2.018   2.220   3.230  0.2679  0.2352 -0.0478
    3RES    C13  150   1.796   2.075   3.294 -0.3577 -0.0338 -0.2632
    3RES    C14  151   2.146   2.094   2.626 -0.5553 -0.6075  0.5523
    3RES    C15  152   1.808   2.206   3.355 -0.5400 -0.3848 -0.3123
    3RES    C16  153   1.791   1.904   2.999 -0.3656  0.0250  0.7088
    3RES    C17  154   2.244   2.105   2.011  0.4773  0.1973 -0.1660
    3RES    C18  155   1.896   2.031   3.202 -0.0782 -0.9760 -0.1521
    3RES    C19  156   1.915   1.984   2.525  0.6991 -0.6076 -0.4636
    3RES    C20  157   1.956   2.368   1.835  0.0542  0.3505 -0.3975
    3RES    C21  158   1.929   2.274   3.324  0.5872 -0.4220  0.9306
    3RES    C22  159   1.871   1.896   3.136  0.2102 -0.4990  0.0909
    3RES    C23  160   2.181   2.274   1.831  0.1953 -0.6046 -0.3793
    3RES    C24  161   2.296   2.143   2.153  0.3825 -0.6958  0.0907
    3RES    C25  162   2.083   2.362   1.773  0.3953  1.1184 -0.2097
    3RES    C26  163   1.841   2.476   1.655  0.3030 -0.1207 -0.4311
    3RES    C27  164   2.071   2.398   3.471  0.7589 -0.1703  0.0673
    3RES    C28  165   1.629   2.535   1.511  0.1452 -0.0051  0.0585
    3RES    C29  166   1.693   2.529   1.649 -0.5923 -0.2583  0.6746
    3RES    C30  167   2.021   2.388   3.616 -0.2123  0.2579  0.7113
    3RES    C31  168   2.112   2.450   3.716  0.4398  1.1981 -0.3594
    3RES    C32  169   1.530   2.611   1.471  0.3958 -0.6732  0.0607
    3RES    C33  170   2.238   2.409   3.732 -0.0864  0.4403 -0.1518
    3RES    O34  171   1.961   2.391   3.385  0.1403  0.4197 -0.2377
    3RES    O35  172   1.863   2.458   1.797  0.1232  0.0897 -0.1924
    3RES    H36  173   2.324   2.158   2.428  0.6052 -0.7126 -0.8775
    3RES    H37  174   1.839   2.299   2.008 -1.1161  2.4842 -1.5304
    3RES    H38  175   1.759   1.886   2.742  0.6915 -0.8020  0.2371
    3RES    H39  176   2.101   2.283   3.199  0.7664  0.1817  1.1515
    3RES    H40  177   1.709   2.012   3.310  0.3776 -1.4655 -1.8300
    3RES    H41  178   2.241   2.126   2.667 -0.4023 -1.2735  0.7155
    3RES    H42  179   1.751   2.248   3.438  1.6358  2.3714 -0.1257
    3RES    H43  180   1.760   1.802   2.974  0.4932  0.0542 -0.5353
    3RES    H44  181   1.701   1.966   3.005 -0.9336 -0.9157  2.1291
    3RES    H45  182   2.337   2.099   1.955 -0.4896 -0.8736 -1.6849
    3RES    H46  183   2.197   2.006   2.008  1.3167 -0.1777 -1.1156
    3RES    H47  184   1.820   1.947   2.487  0.3699  0.0619 -0.3050
    3RES    H48  185   1.810   1.838   3.207  2.0986 -2.0026  0.5524
    3RES    H49  186   1.968   1.848   3.120 -0.6681 -2.9855  1.8809
    3RES    H50  187   2.283   2.263   1.794  1.8015  0.3664  3.5889
    3RES    H51  188   2.386   2.082   2.172  0.6323  0.0698  1.4934
    3RES    H52  189   2.329   2.247   2.156 -0.0287 -0.5743  0.4517
    3RES    H53  190   2.103   2.432   1.692  0.4678  0.3106 -0.8930
    3RES    H54  191   1.845   2.376   1.610  0.7151 -1.0687  1.6653
    3RES    H55  192   1.912   2.545   1.608 -0.2156  1.4001  0.9888
    3RES    H56  193   2.112   2.499   3.465  1.1246 -0.3272 -0.0906
    3RES    H57  194   2.152   2.328   3.447 -0.0656 -1.9600  2.2821
    3RES    H58  195   1.662   2.457   1.444 -3.4523 -2.2475  0.7539
    3RES    H59  196   1.640   2.474   1.728  0.4078  1.0301  2.2889
    3RES    H60  197   1.693   2.627   1.698 -3.3581  0.6360 -1.0150
    3RES    H61  198   1.925   2.440   3.619 -0.3137  0.0530  1.0070
    3RES    H62  199   1.987   2.285   3.632  0.5444  0.0220  0.8184
    3RES    H63  200   2.073   2.535   3.771  1.2022 -0.8195  3.5241
    3RES    H64  201   1.481   2.690   1.527 -1.4789  0.1769 -2.6489
    3RES    H65  202   1.499   2.596   1.367 -0.5421  0.4385  0.1708
    3RES    H66  203   2.264   2.322   3.672  0.6150  0.0180  0.7635
    3RES    H67  204   2.302   2.447   3.811 -0.5104 -1.2842  1.0509
    4ZnD    Zn1  205   1.850   2.701   2.646 -0.1163  0.4015 -0.1216
    4ZnD    dm1  206   1.933   2.722   2.615 -1.1698  0.8937  0.7083
    4ZnD    dm2  207   1.859   2.760   2.715  0.6653 -0.6086 -0.5361
    4ZnD    dm3  208   1.810   2.764   2.592  0.1938  1.6772  0.0272
    4ZnD    dm4  209   1.770   2.679   2.682  1.5976 -2.7182  1.6060
    4ZnD    dm5  210   1.841   2.638   2.583 -0.8694  0.4344 -0.0355
    4ZnD    dm6  211   1.889   2.633   2.698  0.1258 -1.4091  0.0078
    5ZnD    Zn1  212   2.055   2.078   2.946  0.2081 -0.3295  0.3428
    5ZnD    dm1  213   2.061   2.075   2.857 -0.6790 -0.9880  1.8642
    5ZnD    dm2  214   2.002   2.150   2.940  0.1618 -0.9244  0.3412
    5ZnD    dm3  215   1.981   2.025   2.940 -0.4495  0.0283  0.2545
    5ZnD    dm4  216   2.046   2.083   3.036 -0.2181  0.4943  0.5760
    5ZnD    dm5  217   2.107   2.006   2.955 -1.2135  0.3688 -0.1888
    5ZnD    dm6  218   2.129   2.132   2.952  0.2973 -1.0353  0.8911
    6ZnD    Zn1  219   1.985   2.129   2.218 -0.1546 -0.0738 -0.0702
    6ZnD    dm1  220   2.004   2.173   2.141  0.8213  0.1295 -1.1822
    6ZnD    dm2  221   1.988   2.209   2.262 -0.3315 -0.9366 -0.5874
    6ZnD    dm3  222   1.897   2.142   2.207 -1.0711 -0.2094 -0.1951
    6ZnD    dm4  223   1.969   2.087   2.297 -1.1410 -0.3545  1.0212
    6ZnD    dm5  224   1.981   2.051   2.176  1.1712 -1.0697  1.2118
    6ZnD    dm6  225   2.073   2.117   2.228 -0.1652  0.4691 -1.6513
    7ACN     C1  226   0.130   4.872   1.160 -0.4940  0.3438  0.2197
    7ACN     H1  227   0.130   4.944   1.077  1.5519  2.9442  2.3622
    7ACN     H2  228   0.110   4.769   1.131 -0.3780 -0.3322  2.4655
    7ACN     H3  229   0.046   4.897   1.226 -0.5178  0.0049  0.3182
    7ACN     C2  230   0.258   4.876   1.232 -0.4679 -0.0322  0.4134
    7ACN     N1  231   0.366   4.874   1.279  0.1300  0.2327 -0.2129
    8ACN     C1  232   1.922   3.614   1.654 -0.7371  0.3082 -0.0087
    8ACN     H1  233   1.820   3.649   1.675 -1.2287 -0.6685 -0.7232
    8ACN     H2  234   1.925   3.527   1.588  1.9873  0.7575 -0.5262
    8ACN     H3  235   1.957   3.584   1.753  0.3695  0.1449 -0.4450
    8ACN     C2  236   2.009   3.720   1.589 -0.4949 -0.7529 -0.7914
    8ACN     N1  237   2.082   3.796   1.543 -0.2884 -0.8295 -0.0329
    9ACN     C1  238   0.234   4.287   1.786  0.4945  0.0991 -0.2258
    9ACN     H1  239   0.219   4.396   1.782  0.6767  0.2415  2.1102
    9ACN     H2  240   0.170   4.256   1.869 -2.0689 -0.9486 -2.5263
    9ACN     H3  241   0.340   4.267   1.806  0.6286 -1.1085 -2.1172
    9ACN     C2  242   0.193   4.221   1.660  0.2674 -0.1025  0.8109
    9ACN     N1  243   0.157   4.174   1.560 -0.2458 -0.2533  0.2572
   10ACN     C1  244   1.818   3.736   3.774  0.6119  0.2750  0.1573
   10ACN     H1  245   1.728   3.673   3.770  0.3867  0.6642 -1.1266
   10ACN     H2  246   1.862   3.739   3.874  0.0795  1.7423  0.3656
   10ACN     H3  247   1.794   3.840   3.747  1.8699  0.2351 -1.1930
   10ACN     C2  248   1.925   3.696   3.687  0.5811 -0.0736  0.3490
   10ACN     N1  249   2.005   3.674   3.606 -0.3262 -0.7543 -0.3476
   11ACN     C1  250   3.600   0.329   2.875  0.1705  0.2687  0.0435
   11ACN     H1  251   3.539   0.243   2.905 -2.5837  2.0707 -0.2267
   11ACN     H2  252   3.708   0.309   2.873  0.3993  0.9548  3.1319
   11ACN     H3  253   3.594   0.411   2.947  0.4186  1.7009 -1.5537
   11ACN     C2  254   3.560   0.380   2.745  0.8226 -0.5420  0.1746
   11ACN     N1  255   3.539   0.415   2.637  0.3512 -0.0129  0.5357
   12ACN     C1  256   0.920   4.108   1.632 -0.1774 -0.0245  0.1996
   12ACN     H1  257   0.952   4.211   1.612 -1.6417 -0.0049 -2.1427
   12ACN     H2  258   0.834   4.094   1.566  0.8372 -2.2102 -0.7128
   12ACN     H3  259   0.893   4.102   1.739 -1.7190  0.1314 -0.1709
   12ACN     C2  260   1.027   4.016   1.608  0.6087  0.1761 -0.0706
   12ACN     N1  261   1.116   3.942   1.603 -0.5018 -0.0360  0.3073
   13ACN     C1  262   0.125   3.137   1.825  0.3289  0.0358  0.5209
   13ACN     H1  263   0.076   3.180   1.737  1.8883  0.7480 -0.0180
   13ACN     H2  264   0.045   3.087   1.881 -1.0470  1.2231 -0.3428
   13ACN     H3  265   0.166   3.226   1.873 -0.0352 -0.4134  1.6738
   13ACN     C2  266   0.238   3.059   1.784 -0.0288  0.2898 -0.6819
   13ACN     N1  267   0.324   3.000   1.743 -0.2338 -0.5468 -0.3814
   14ACN     C1  268   1.519   4.431   0.822 -0.0826  0.2402 -0.0943
   14ACN     H1  269   1.507   4.536   0.794  2.8581  0.6541  0.0668
   14ACN     H2  270   1.436   4.370   0.785 -0.8648  1.1783  0.0924
   14ACN     H3  271   1.509   4.417   0.930 -1.4652 -0.8680 -0.3518
   14ACN     C2  272   1.645   4.390   0.763 -0.9871 -0.4430 -0.3464
   14ACN     N1  273   1.744   4.365   0.715  0.1484  0.2252 -0.2971
   15ACN     C1  274   0.221   1.591   3.900 -0.7840 -0.2033 -0.1005
   15ACN     H1  275   0.199   1.483   3.909 -1.6771 -0.1432 -1.4878
   15ACN     H2  276   0.314   1.605   3.957 -0.8836  1.0570 -0.2390
   15ACN     H3  277   0.141   1.645   3.953  0.8715  3.0970 -0.9052
   15ACN     C2  278   0.231   1.635   3.763 -0.5685  0.1774 -0.0998
   15ACN     N1  279   0.235   1.666   3.656 -0.5107 -0.0906  0.0858
   16ACN     C1  280   2.321   0.520   3.830 -0.1340  0.1235  0.6628
   16ACN     H1  281   2.388   0.476   3.756  0.1816  2.1733 -0.3038
   16ACN     H2  282   2.390   0.573   3.898  0.6553  0.9095 -0.7312
   16ACN     H3  283   2.265   0.444   3.885  0.4490 -3.3478 -3.3074
   16ACN     C2  284   2.229   0.625   3.787 -0.0362 -0.0975 -0.2244
   16ACN     N1  285   2.155   0.707   3.756 -0.8492 -0.0931 -0.8494
   17ACN     C1  286   0.378   5.038   0.554  0.1461  0.0114  0.2406
   17ACN     H1  287   0.410   5.142   0.541 -1.2766  0.3794 -0.3404
   17ACN     H2  288   0.465   4.971   0.552  0.1619 -0.1668  3.7417
   17ACN     H3  289   0.323   5.004   0.466  1.7754  0.0343 -0.8027
   17ACN     C2  290   0.320   5.022   0.688  0.2456  0.1724 -0.4536
   17ACN     N1  291   0.280   4.997   0.793 -0.2127 -0.1086 -0.1613
   18ACN     C1  292   1.467   5.193   4.486 -0.4679 -0.3117  0.4520
   18ACN     H1  293   1.507   5.291   4.456  0.0557 -0.4433  0.7049
   18ACN     H2  294   1.359   5.189   4.473 -0.7437  1.1817  2.1866
   18ACN     H3  295   1.491   5.173   4.591  1.8827  0.7982  0.1813
   18ACN     C2  296   1.535   5.090   4.410  0.1469  0.1294 -0.4170
   18ACN     N1  297   1.584   5.008   4.348  0.0631  0.8421 -0.2577
   19ACN     C1  298   2.992   4.005   2.642  0.4570 -0.0497 -0.0811
   19ACN     H1  299   2.972   4.053   2.546  2.3003  1.3893  0.2481
   19ACN     H2  300   2.960   4.074   2.720  1.8319  1.5882 -0.9460
   19ACN     H3  301   3.099   3.985   2.654  0.2724  0.3152  2.5135
   19ACN     C2  302   2.919   3.883   2.653  0.2295  0.6510 -0.4935
   19ACN     N1  303   2.850   3.791   2.654  0.2371 -0.3570 -0.1134
   20ACN     C1  304   3.473   3.486   0.996 -0.2895 -0.6116  0.0177
   20ACN     H1  305   3.498   3.503   1.101  0.1222  0.0513 -0.1896
   20ACN     H2  306   3.514   3.387   0.969  0.0320 -1.1241  2.2981
   20ACN     H3  307   3.523   3.567   0.942  1.3110  0.0994  2.5023
   20ACN     C2  308   3.331   3.495   0.970 -0.0127 -0.0483 -0.4527
   20ACN     N1  309   3.215   3.503   0.965  0.0822 -0.2401 -0.0659
   21ACN     C1  310   2.412   2.948   5.284 -0.4244 -0.4226 -0.7376
   21ACN     H1  311   2.388   2.907   5.185  0.7373 -0.8735 -0.8404
   21ACN     H2  312   2.520   2.933   5.291 -0.4665 -1.6563 -2.2718
   21ACN     H3  313   2.371   2.889   5.367 -0.9075  1.2879  0.2451
   21ACN     C2  314   2.384   3.092   5.286  0.1033 -0.5559 -0.2283
   21ACN     N1  315   2.347   3.199   5.301  0.0986 -0.1077 -0.7815
   22ACN     C1  316   3.908   0.913   1.891  0.1367 -0.5433  0.1714
   22ACN     H1  317   4.005   0.889   1.846  0.0148  0.5346 -0.6738
   22ACN     H2  318   3.911   0.925   2.000 -1.2055 -1.0980  0.2795
   22ACN     H3  319   3.845   0.828   1.863 -0.0018 -0.5451  0.4892
   22ACN     C2  320   3.855   1.030   1.820  1.0914  0.0014 -0.4253
   22ACN     N1  321   3.803   1.115   1.764  0.0694 -1.0403 -0.9303
   23ACN     C1  322   2.925   0.240   4.051 -0.1842  0.4762 -0.3091
   23ACN     H1  323   2.963   0.190   3.962  1.0809 -1.2717  1.1698
   23ACN     H2  324   2.895   0.343   4.026  0.5898  0.8555  0.3085
   23ACN     H3  325   3.010   0.235   4.120 -0.7307  1.9115  0.5043
   23ACN     C2  326   2.806   0.172   4.096  0.6025 -0.7612 -0.0691
   23ACN     N1  327   2.717   0.116   4.138 -0.0810 -0.2024  0.4323
   24ACN     C1  328   1.405   0.091   3.768  0.0008 -0.2369 -0.8219
   24ACN     H1  329   1.425   0.015   3.692 -1.8642 -1.0577 -0.5275
   24ACN     H2  330   1.373   0.036   3.857  3.3601 -2.3550 -0.8242
   24ACN     H3  331   1.334   0.166   3.729  0.2712  0.0748 -0.7197
   24ACN     C2  332   1.529   0.164   3.799 -0.2584  0.2124 -0.7137
   24ACN     N1  333   1.629   0.223   3.812  0.0612  0.2860 -0.5930
   25ACN     C1  334   1.473   3.657   4.475 -0.0154  0.2645  0.7760
   25ACN     H1  335   1.375   3.687   4.435  1.2248  0.2982 -2.3658
   25ACN     H2  336   1.461   3.644   4.584 -0.4122  2.2216  0.9845
   25ACN     H3  337   1.540   3.743   4.459 -1.4065  1.4326  1.1439
   25ACN     C2  338   1.534   3.537   4.412  0.2657  1.1503  0.0182
   25ACN     N1  339   1.567   3.436   4.361  0.6626 -0.4378  0.4681
   26ACN     C1  340   2.811   0.111   2.418  0.3955 -0.0775  0.0713
   26ACN     H1  341   2.722   0.131   2.478  0.4927  1.3313 -0.2189
   26ACN     H2  342   2.871   0.043   2.479  1.6876  0.1083 -0.9514
   26ACN     H3  343   2.870   0.204   2.410  0.4505  0.1290  2.5320
   26ACN     C2  344   2.776   0.055   2.288  0.6451 -0.6531 -0.3148
   26ACN     N1  345   2.751   0.004   2.188 -0.2207 -0.8174 -0.4725
   27ACN     C1  346   3.834   0.993   3.439  0.3523 -0.1619  0.1023
   27ACN     H1  347   3.764   0.918   3.400 -4.5567  2.4268  3.4178
   27ACN     H2  348   3.767   1.075   3.468 -0.0329 -0.5355  0.2681
   27ACN     H3  349   3.903   1.006   3.355  0.0651  0.3629 -0.0555
   27ACN     C2  350   3.896   0.938   3.562 -0.1026  0.0387  0.0380
   27ACN     N1  351   3.948   0.909   3.661 -0.0443 -0.5833 -0.3239
   28ACN     C1  352   2.340   5.138   4.626 -0.5392 -0.3381  0.0001
   28ACN     H1  353   2.347   5.238   4.670  0.2851 -0.5666  0.4008
   28ACN     H2  354   2.245   5.090   4.651 -1.4398  1.0128 -0.7511
   28ACN     H3  355   2.424   5.078   4.664 -1.2212  0.8732  3.6536
   28ACN     C2  356   2.340   5.140   4.482 -0.2569  0.5216  0.6631
   28ACN     N1  357   2.350   5.143   4.365 -0.3678  0.3319  0.2050
   29ACN     C1  358   1.663   2.722   4.792 -0.6769  0.8374 -0.0090
   29ACN     H1  359   1.730   2.702   4.876 -0.6302  0.8855 -0.0354
   29ACN     H2  360   1.562   2.682   4.810 -0.3116 -0.0443  0.1042
   29ACN     H3  361   1.701   2.665   4.707  0.1380  2.1062 -0.5079
   29ACN     C2  362   1.654   2.869   4.770 -0.1913  0.0164  0.3955
   29ACN     N1  363   1.666   2.981   4.759  0.0023 -0.5001 -0.1363
   30ACN     C1  364   1.877   2.458   4.061  0.1884  0.1536  0.2129
   30ACN     H1  365   1.882   2.562   4.093 -1.7678 -0.2544  1.9695
   30ACN     H2  366   1.943   2.443   3.975  0.2731 -0.0848  0.3199
   30ACN     H3  367   1.773   2.442   4.028  0.7919 -2.2245 -0.6628
   30ACN     C2  368   1.920   2.366   4.164 -0.3367 -0.4676  0.4514
   30ACN     N1  369   1.964   2.299   4.245 -1.0098  0.6273  0.8342
   31ACN     C1  370   3.255   1.159   1.348  0.4158  0.5499  0.2195
   31ACN     H1  371   3.223   1.201   1.252 -2.2165  0.5154  1.0232
   31ACN     H2  372   3.350   1.105   1.339  0.0188  0.4099 -3.9015
   31ACN     H3  373   3.187   1.081   1.384  2.5943 -1.5663 -0.2102
   31ACN     C2  374   3.257   1.259   1.457  0.4662 -0.4631 -0.7748
   31ACN     N1  375   3.272   1.338   1.541  0.6319  0.4985  0.3890
   32ACN     C1  376   3.186   4.293   0.283  0.2197 -0.3380 -0.0168
   32ACN     H1  377   3.194   4.223   0.199 -0.5043 -1.1595  0.5854
   32ACN     H2  378   3.205   4.237   0.375  0.9477 -0.0765 -0.0047
   32ACN     H3  379   3.092   4.348   0.296  0.4284 -0.3763  1.7177
   32ACN     C2  380   3.300   4.380   0.271  0.6599 -0.2660 -0.3197
   32ACN     N1  381   3.395   4.442   0.259  0.0296  0.3810  0.3002
   33ACN     C1  382   3.567   0.950   2.156 -0.0044  0.0280  0.5579
   33ACN     H1  383   3.485   0.987   2.094 -1.0289 -2.1871  0.5590
   33ACN     H2  384   3.660   1.000   2.126 -2.1382  2.4800 -2.1399
   33ACN     H3  385   3.580   0.841   2.148  0.3792  0.2116 -1.5568
   33ACN     C2  386   3.544   0.984   2.294 -0.0579  0.1148 -0.4014
   33ACN     N1  387   3.528   1.007   2.408  0.0912 -0.5387  0.1037
   34ACN     C1  388   3.453   0.962   1.783 -0.9639  0.1649 -0.0695
   34ACN     H1  389   3.518   0.954   1.870 -2.5817 -0.6810  1.0950
   34ACN     H2  390   3.442   1.068   1.757 -0.3618  0.1804 -0.2736
   34ACN     H3  391   3.353   0.919   1.799 -0.6951  0.2967  1.9945
   34ACN     C2  392   3.520   0.897   1.669 -0.5643 -0.0015 -0.5127
   34ACN     N1  393   3.570   0.853   1.575  1.2098 -0.0450  0.0257
   35ACN     C1  394   2.150   3.132   1.814  0.3123 -0.4881 -0.2971
   35ACN     H1  395   2.229   3.119   1.739  1.0805  1.5237  0.1384
   35ACN     H2  396   2.121   3.034   1.854  0.4394 -0.6809 -0.6650
   35ACN     H3  397   2.069   3.175   1.753  0.7211  0.1895 -0.3592
   35ACN     C2  398   2.183   3.230   1.917 -0.3022 -0.1151  0.2318
   35ACN     N1  399   2.221   3.298   2.004  0.0883  0.0351 -0.3461
   36ACN     C1  400   2.502   4.830   4.912  0.7030 -0.6418 -0.3758
   36ACN     H1  401   2.470   4.825   4.807 -0.4192  0.3379 -0.0965
   36ACN     H2  402   2.591   4.768   4.923  0.6087 -0.7393 -0.1529
   36ACN     H3  403   2.422   4.785   4.972 -0.3244  2.1718  0.4653
   36ACN     C2  404   2.527   4.976   4.947  0.1850 -0.3985  0.7911
   36ACN     N1  405   2.544   5.084   4.977  0.1872 -0.2422 -0.0733
   37ACN     C1  406   3.143   2.560   3.729 -0.1014 -0.1506 -0.3644
   37ACN     H1  407   3.198   2.649   3.696 -1.2317  0.7747  0.2260
   37ACN     H2  408   3.034   2.566   3.720 -0.2663 -0.7855  1.1016
   37ACN     H3  409   3.174   2.532   3.830 -0.1992 -0.0633 -0.3096
   37ACN     C2  410   3.182   2.451   3.639  0.0625 -0.1003 -0.1455
   37ACN     N1  411   3.218   2.368   3.564  0.7615  0.2588 -0.4867
   38ACN     C1  412   0.606   1.697   4.180  0.0100  0.1675  0.4614
   38ACN     H1  413   0.630   1.751   4.272 -0.8591 -0.1892  0.9006
   38ACN     H2  414   0.683   1.708   4.102  1.0596  3.9417  1.9150
   38ACN     H3  415   0.514   1.741   4.141 -0.6369 -0.7270  0.9679
   38ACN     C2  416   0.575   1.554   4.200  0.0273 -0.0821  0.3841
   38ACN     N1  417   0.553   1.441   4.215 -0.0134 -0.1546 -1.0055
   39ACN     C1  418   4.356   4.339   2.283  0.3777 -0.3081 -0.4595
   39ACN     H1  419   4.444   4.383   2.332  0.4240  1.0972 -1.7649
   39ACN     H2  420   4.358   4.343   2.174 -1.2715 -1.8029 -0.5686
   39ACN     H3  421   4.269   4.393   2.325  0.4302  0.2047 -1.0050
   39ACN     C2  422   4.335   4.203   2.318 -0.4163  0.3676 -0.1364
   39ACN     N1  423   4.310   4.092   2.336  0.0241  0.3572 -0.0248
   40ACN     C1  424   1.653   0.325   0.860  0.3582  0.6866  0.5423
   40ACN     H1  425   1.573   0.342   0.787 -0.3345 -1.8724  0.6677
   40ACN     H2  426   1.747   0.377   0.838  1.2092 -1.7432 -1.8097
   40ACN     H3  427   1.688   0.222   0.855  1.7120  1.1454  0.3701
   40ACN     C2  428   1.610   0.352   0.998 -0.3692  0.2877 -0.2135
   40ACN     N1  429   1.584   0.385   1.106 -0.3822  0.0118 -0.9156
   41ACN     C1  430   3.586   4.280   3.045 -0.0666 -1.1728  0.3822
   41ACN     H1  431   3.592   4.357   3.122 -0.0706 -0.0940 -0.6790
   41ACN     H2  432   3.527   4.311   2.957 -0.7937 -1.6397  0.6999
   41ACN     H3  433   3.540   4.188   3.084 -2.8712  0.0964  0.2492
   41ACN     C2  434   3.716   4.253   3.006  0.4489 -0.0820 -0.1744
   41ACN     N1  435   3.822   4.223   2.982  0.0333 -0.0851  0.6863
   42ACN     C1  436   1.397   4.725   2.061 -0.7581  0.0211 -0.4553
   42ACN     H1  437   1.492   4.731   2.116 -0.6912  0.4821 -0.6226
   42ACN     H2  438   1.366   4.830   2.066 -1.6545 -0.2829  0.8670
   42ACN     H3  439   1.325   4.667   2.120 -0.7792 -1.1703 -1.6445
   42ACN     C2  440   1.414   4.671   1.926  0.0526 -0.2530  0.1259
   42ACN     N1  441   1.419   4.620   1.824 -0.5144 -0.1080 -0.0084
   43ACN     C1  442   0.983   4.267   2.137  0.0639  0.0777 -0.6525
   43ACN     H1  443   0.901   4.249   2.066  0.3241 -2.8380 -0.2631
   43ACN     H2  444   1.074   4.221   2.097  0.8551  1.4596 -0.4886
   43ACN     H3  445   0.949   4.224   2.232 -0.4061  2.5777  0.3432
   43ACN     C2  446   1.001   4.412   2.141  0.3000  0.7083 -0.7571
   43ACN     N1  447   0.993   4.527   2.150  0.5492 -0.3958 -0.2409
   44ACN     C1  448   3.085   4.778   0.284  0.7293 -0.7429  0.0667
   44ACN     H1  449   2.976   4.765   0.275  0.5833 -0.8247  1.8174
   44ACN     H2  450   3.146   4.688   0.286 -0.9926 -1.9217  0.9789
   44ACN     H3  451   3.115   4.834   0.374  0.6576 -2.8680  1.4452
   44ACN     C2  452   3.121   4.848   0.158  0.1023 -0.2161 -0.0894
   44ACN     N1  453   3.156   4.913   0.069 -0.3039  0.2100  0.5217
   45ACN     C1  454   0.330   1.237   2.497 -0.2414  0.2104 -0.4643
   45ACN     H1  455   0.221   1.235   2.513 -0.0539  0.0694  0.8048
   45ACN     H2  456   0.385   1.146   2.522  0.4408  1.0958  1.3468
   45ACN     H3  457   0.365   1.320   2.559 -1.5895  0.4512 -0.0156
   45ACN     C2  458   0.355   1.277   2.360 -0.1060  0.0971  0.0967
   45ACN     N1  459   0.377   1.304   2.251 -0.4768  0.4837  0.4765
   46ACN     C1  460   0.314   1.138   1.586  0.2028 -0.6513  0.8540
   46ACN     H1  461   0.325   1.225   1.521 -0.5392 -1.5630 -0.5128
   46ACN     H2  462   0.364   1.046   1.553 -0.6439 -0.7330 -0.2441
   46ACN     H3  463   0.205   1.130   1.594 -0.1214  1.6555 -0.9355
   46ACN     C2  464   0.375   1.168   1.714 -0.0323  0.7644 -0.2418
   46ACN     N1  465   0.424   1.181   1.817 -0.2583 -1.1823  0.3629
   47ACN     C1  466   1.397   3.489   2.135  0.7032  0.1473 -0.8530
   47ACN     H1  467   1.420   3.596   2.130  2.5004 -0.0076  2.2893
   47ACN     H2  468   1.473   3.415   2.105 -1.3415 -1.8301 -1.2932
   47ACN     H3  469   1.308   3.459   2.079 -0.4969  1.3618  0.3661
   47ACN     C2  470   1.376   3.468   2.281 -0.0923 -0.6012  0.4808
   47ACN     N1  471   1.371   3.455   2.394 -0.3008  0.4434  0.4345
   48ACN     C1  472   2.718   3.654   1.711 -0.9772  0.4997 -0.1833
   48ACN     H1  473   2.620   3.646   1.661 -1.0387 -1.0472  0.1544
   48ACN     H2  474   2.740   3.570   1.779 -0.4343  0.6789 -0.1412
   48ACN     H3  475   2.725   3.750   1.764 -1.7160 -0.8962  2.5993
   48ACN     C2  476   2.822   3.637   1.604 -1.0863  0.3566 -0.1956
   48ACN     N1  477   2.899   3.626   1.518 -0.4468  0.5787 -0.4179
   49ACN     C1  478   2.433   0.139   3.028  0.6482 -0.3419 -0.2351
   49ACN     H1  479   2.527   0.187   3.059  1.4867 -2.3732  0.4266
   49ACN     H2  480   2.358   0.212   2.994 -0.1860 -1.1245 -0.1024
   49ACN     H3  481   2.387   0.079   3.107 -1.1648 -0.3646 -1.2606
   49ACN     C2  482   2.458   0.047   2.920 -0.6028  0.5286 -0.1811
   49ACN     N1  483   2.480  -0.034   2.843  0.0308  0.1644 -0.2853
   50ACN     C1  484   2.923   0.367   2.091  0.5568  0.2949  0.6072
   50ACN     H1  485   2.909   0.369   2.200 -1.9067  0.0875  0.3306
   50ACN     H2  486   2.878   0.455   2.044  1.8431  0.2841 -0.6696
   50ACN     H3  487   2.866   0.278   2.059 -1.9597  1.5098  1.5211
   50ACN     C2  488   3.059   0.340   2.049  0.4021 -0.3382  0.5126
   50ACN     N1  489   3.166   0.303   2.026  0.2969  0.2602  0.1918
   51ACN     C1  490   1.043   0.565   1.540 -0.1849  0.1985 -0.6969
   51ACN     H1  491   1.090   0.469   1.512  0.2273  0.6096 -1.4264
   51ACN     H2  492   1.040   0.614   1.442  0.4956  0.4303 -0.5987
   51ACN     H3  493   1.115   0.607   1.611 -0.9368 -1.9948  1.4326
   51ACN     C2  494   0.910   0.544   1.590 -0.3060 -0.2712  0.1428
   51ACN     N1  495   0.816   0.524   1.650  0.2279  0.3677 -0.5164
   52ACN     C1  496   3.798   2.228   1.090  0.4953  0.3508  0.1198
   52ACN     H1  497   3.800   2.118   1.095  0.3704  0.3592  0.3634
   52ACN     H2  498   3.831   2.250   0.987  0.9018  0.7541  0.3346
   52ACN     H3  499   3.861   2.273   1.168  0.5519  1.0018 -0.2979
   52ACN     C2  500   3.662   2.266   1.125 -0.3941 -0.2557 -0.8259
   52ACN     N1  501   3.555   2.300   1.152 -0.4649  0.1034 -0.3709
   53ACN     C1  502   3.461   3.283   3.208  0.1697 -0.0136  0.3405
   53ACN     H1  503   3.555   3.293   3.153  1.4877 -2.5663  2.0040
   53ACN     H2  504   3.457   3.358   3.288  2.0306  0.2346  0.2388
   53ACN     H3  505   3.465   3.180   3.247  1.4333 -0.4295 -0.8411
   53ACN     C2  506   3.356   3.309   3.114  0.1797 -0.3746 -0.5285
   53ACN     N1  507   3.273   3.318   3.038 -0.0871 -0.1472 -0.3491
   54ACN     C1  508   2.696   0.845   4.795  0.4871  0.7178  0.3019
   54ACN     H1  509   2.722   0.920   4.719  2.3070 -0.6014 -0.3970
   54ACN     H2  510   2.682   0.752   4.738 -3.0325  1.6048 -0.4326
   54ACN     H3  511   2.597   0.861   4.840 -0.5059  3.0385 -2.5138
   54ACN     C2  512   2.802   0.850   4.889  0.2777 -0.1300 -0.6990
   54ACN     N1  513   2.892   0.849   4.957  0.2168  0.0399  0.0595
   55ACN     C1  514   0.255   3.238   4.202  0.1726  0.5241  0.2760
   55ACN     H1  515   0.306   3.278   4.114  1.6511 -2.0443 -0.1090
   55ACN     H2  516   0.334   3.222   4.276  0.3260  0.0237  0.0067
   55ACN     H3  517   0.210   3.139   4.184  0.0925  0.6525 -0.2335
   55ACN     C2  518   0.163   3.345   4.250 -0.0806  0.7211  0.0128
   55ACN     N1  519   0.085   3.423   4.282  0.5798  0.2812 -1.0032
   56ACN     C1  520   4.487   1.880   1.982 -1.1829  0.1140  0.0222
   56ACN     H1  521   4.583   1.928   2.006 -0.5728 -0.7286 -0.7263
   56ACN     H2  522   4.470   1.807   2.062 -1.5269 -0.0763 -0.2242
   56ACN     H3  523   4.486   1.839   1.880 -3.1469  0.2023 -0.0141
   56ACN     C2  524   4.393   1.986   2.012 -1.2029 -0.0399  0.3225
   56ACN     N1  525   4.321   2.076   2.033 -0.6649  0.0812  0.1757
   57ACN     C1  526   1.510   4.993   3.959 -0.4617  0.2346 -0.6179
   57ACN     H1  527   1.572   4.917   3.910  0.5635  0.2330  0.6454
   57ACN     H2  528   1.514   5.090   3.907  0.4254  0.0959 -0.8273
   57ACN     H3  529   1.552   5.014   4.059  2.1042  1.5304 -1.9284
   57ACN     C2  530   1.368   4.952   3.964  0.7306  0.4542 -0.0274
   57ACN     N1  531   1.256   4.928   3.966 -0.3487  0.1680  0.4857
   58ACN     C1  532   4.020   2.479   4.315  0.1901 -0.0644 -0.1261
   58ACN     H1  533   4.036   2.586   4.332  0.2811 -0.1957  0.5963
   58ACN     H2  534   4.047   2.423   4.405  0.8173 -0.5483 -0.6042
   58ACN     H3  535   4.075   2.440   4.228  2.3404 -0.9708  1.5898
   58ACN     C2  536   3.878   2.456   4.284  0.0540 -0.0350  0.3645
   58ACN     N1  537   3.766   2.452   4.273  0.2686  0.5051  0.5633
   59ACN     C1  538   2.398   3.625   4.419  0.6239  0.1367 -0.2528
   59ACN     H1  539   2.385   3.565   4.510 -1.8793  0.1352 -0.5725
   59ACN     H2  540   2.438   3.570   4.333 -2.6675 -1.8720 -0.6008
   59ACN     H3  541   2.457   3.713   4.449  0.5840 -0.3364  1.2629
   59ACN     C2  542   2.273   3.684   4.375 -0.9439  0.5774  0.3906
   59ACN     N1  543   2.173   3.733   4.343 -0.0741  0.5343 -0.0567
   60ACN     C1  544   1.343   2.292   3.645 -0.2461 -0.3671 -0.6911
   60ACN     H1  545   1.321   2.380   3.584  0.5909  0.4964  0.2394
   60ACN     H2  546   1.247   2.250   3.679  0.8281 -0.6188  2.2270
   60ACN     H3  547   1.403   2.329   3.729  0.8115 -1.4895 -0.9366
   60ACN     C2  548   1.421   2.186   3.583 -0.7243 -0.5232  0.2518
   60ACN     N1  549   1.491   2.108   3.529 -0.2279  0.6845  0.0955
   61ACN     C1  550   1.059   0.656   3.525  0.0912  0.1249 -0.2558
   61ACN     H1  551   1.094   0.613   3.620  0.7124  1.0735 -0.0472
   61ACN     H2  552   1.128   0.626   3.445  0.1996  0.0079 -0.1180
   61ACN     H3  553   1.061   0.764   3.544 -1.8847  0.0240  0.5886
   61ACN     C2  554   0.929   0.619   3.481 -0.5094  0.0143 -0.1669
   61ACN     N1  555   0.818   0.595   3.448  0.2892 -0.3207 -0.4060
   62ACN     C1  556   3.405   3.580   4.014  0.3590  0.6817 -0.2636
   62ACN     H1  557   3.371   3.504   3.942  1.7340 -0.3555  0.1598
   62ACN     H2  558   3.362   3.564   4.114  2.1622  2.0192  0.7612
   62ACN     H3  559   3.368   3.678   3.982 -0.2540  0.2062 -1.0298
   62ACN     C2  560   3.548   3.571   4.038  0.2304  0.5613 -0.1551
   62ACN     N1  561   3.660   3.554   4.046  0.4066  0.1479  0.7249
   63ACN     C1  562   1.356   4.120   1.757 -0.2635  0.2082 -0.4493
   63ACN     H1  563   1.290   4.065   1.826  0.7461 -0.4925 -0.0354
   63ACN     H2  564   1.402   4.044   1.692 -1.4578  0.2889 -1.4222
   63ACN     H3  565   1.435   4.166   1.817 -1.2936  0.0511  1.0461
   63ACN     C2  566   1.308   4.234   1.679  0.3620  0.4479 -0.1953
   63ACN     N1  567   1.268   4.326   1.622 -0.0744  0.0691 -0.0687
   64ACN     C1  568   4.200   4.141   1.347  0.0692 -0.2658  0.2143
   64ACN     H1  569   4.243   4.216   1.415  2.0480 -2.2736  1.2558
   64ACN     H2  570   4.259   4.053   1.377  1.0907 -0.3633 -1.9494
   64ACN     H3  571   4.209   4.162   1.240 -0.6306  0.2990  0.2649
   64ACN     C2  572   4.061   4.125   1.388 -0.2663 -0.2036 -0.1853
   64ACN     N1  573   3.958   4.104   1.428 -0.3175  0.4021  0.1585
   65ACN     C1  574   2.653   3.346   4.513 -0.0461  0.0555  0.2468
   65ACN     H1  575   2.562   3.301   4.472 -1.2717  2.0677  0.6605
   65ACN     H2  576   2.665   3.310   4.616  0.6438  0.0366  0.1611
   65ACN     H3  577   2.644   3.455   4.528 -1.3035 -0.0390  0.2581
   65ACN     C2  578   2.770   3.306   4.434  0.2117 -0.0330  0.2552
   65ACN     N1  579   2.862   3.263   4.381 -0.0983  0.7100 -0.4578
   66ACN     C1  580   1.647   5.151   1.624  0.1833 -0.2198  0.5611
   66ACN     H1  581   1.557   5.190   1.575  0.1772 -0.7655  0.1389
   66ACN     H2  582   1.693   5.072   1.564  0.4895 -0.0727  0.6046
   66ACN     H3  583   1.616   5.089   1.710  0.2376  1.5410  1.8902
   66ACN     C2  584   1.746   5.258   1.655  0.3676  0.4375 -0.1046
   66ACN     N1  585   1.832   5.331   1.664 -0.5180 -0.1111 -0.1253
   67ACN     C1  586   0.146   0.918   3.983 -0.1972 -0.5921 -0.2482
   67ACN     H1  587   0.243   0.960   4.011 -0.5411 -0.8032  1.3007
   67ACN     H2  588   0.064   0.969   4.034  0.1716  0.0403 -0.2812
   67ACN     H3  589   0.148   0.814   4.019 -1.8230  0.2427  2.3693
   67ACN     C2  590   0.117   0.916   3.841 -0.3935 -0.9680 -0.4556
   67ACN     N1  591   0.094   0.921   3.727 -0.5319 -0.1758 -0.1400
   68ACN     C1  592   0.776   2.279   1.629 -0.5164 -0.1648 -0.4024
   68ACN     H1  593   0.793   2.380   1.589  0.5779 -0.4934 -0.7608
   68ACN     H2  594   0.668   2.257   1.635 -0.8540  1.3325 -0.8042
   68ACN     H3  595   0.826   2.275   1.727 -1.1629  3.6906  0.1906
   68ACN     C2  596   0.824   2.177   1.531  0.2122  0.1923  0.4794
   68ACN     N1  597   0.863   2.107   1.454  0.2368 -0.0973 -0.4429
   69ACN     C1  598   0.479   2.673   3.634  0.3281 -0.1539 -0.3594
   69ACN     H1  599   0.401   2.608   3.592  0.5736 -0.7469  0.0899
   69ACN     H2  600   0.564   2.669   3.566 -0.3165 -1.4519 -1.1100
   69ACN     H3  601   0.514   2.636   3.731 -0.5312 -0.9068 -0.3217
   69ACN     C2  602   0.424   2.809   3.647  0.7914 -0.4976 -0.3739
   69ACN     N1  603   0.370   2.911   3.654 -0.0826 -0.8898 -0.0380
   70ACN     C1  604   3.070   0.859   2.990  0.6503  0.1066  0.3371
   70ACN     H1  605   2.990   0.901   2.929  0.8789  0.8735  0.5630
   70ACN     H2  606   3.160   0.881   2.932 -0.5179 -1.0481 -1.9852
   70ACN     H3  607   3.063   0.751   3.007  1.7789 -0.2297 -1.2030
   70ACN     C2  608   3.071   0.944   3.114  0.4278  0.0651 -0.0318
   70ACN     N1  609   3.070   1.011   3.208 -0.3362  0.6668  0.0378
   71ACN     C1  610   3.071   2.562   2.830 -0.0774 -0.7485 -1.0363
   71ACN     H1  611   3.107   2.587   2.729  2.8614 -2.6368 -0.5103
   71ACN     H2  612   3.042   2.654   2.883  0.6784 -0.9858 -0.1856
   71ACN     H3  613   3.141   2.511   2.898  0.2477  2.8851  1.5193
   71ACN     C2  614   2.957   2.469   2.835 -0.4919 -0.1337 -0.1787
   71ACN     N1  615   2.878   2.385   2.833  0.0978  0.0541 -0.6272
   72ACN     C1  616   2.942   1.160   3.944 -0.3784 -0.0973  0.4122
   72ACN     H1  617   2.902   1.096   3.863 -0.8318 -1.6170  1.8117
   72ACN     H2  618   2.944   1.095   4.032 -1.9039  0.8183  1.1452
   72ACN     H3  619   2.878   1.246   3.967 -2.0231 -1.0577 -0.4485
   72ACN     C2  620   3.071   1.206   3.921  0.1796 -0.0612  0.0490
   72ACN     N1  621   3.181   1.236   3.897 -0.0175 -0.4375 -0.2701
   73ACN     C1  622   2.660   4.341   2.779 -0.4087 -0.1146 -0.6954
   73ACN     H1  623   2.721   4.298   2.859 -1.3170  0.8736  0.5562
   73ACN     H2  624   2.574   4.390   2.827 -0.2516 -2.0715  1.7085
   73ACN     H3  625   2.620   4.258   2.720 -0.2043 -1.7525  1.4172
   73ACN     C2  626   2.737   4.430   2.696 -0.4056 -0.3561 -0.1486
   73ACN     N1  627   2.780   4.509   2.622  0.9614 -0.1175  0.2668
   74ACN     C1  628   2.556   4.913   3.174  0.6736  0.8381  1.4481
   74ACN     H1  629   2.604   5.007   3.207  0.7973  0.6487  1.8180
   74ACN     H2  630   2.448   4.927   3.166  0.7828  0.8492 -0.0024
   74ACN     H3  631   2.563   4.848   3.263  1.1345  2.5237  2.6803
   74ACN     C2  632   2.620   4.840   3.066  0.1809  0.0320  0.3647
   74ACN     N1  633   2.665   4.771   2.986 -0.3390  0.3544  0.5018
   75ACN     C1  634   0.923   0.054   2.951 -0.3046  0.0490  0.3597
   75ACN     H1  635   0.934   0.011   2.850 -0.3022  1.8813 -0.4596
   75ACN     H2  636   1.013   0.053   3.014 -0.5963  0.2572  0.7807
   75ACN     H3  637   0.845  -0.009   2.995 -1.5985  0.3890 -1.3717
   75ACN     C2  638   0.871   0.193   2.944 -0.6198 -0.0956 -0.2726
   75ACN     N1  639   0.836   0.303   2.935 -0.2331  0.0564 -1.0846
   76ACN     C1  640   3.207   2.258   2.728  1.0389 -0.0004  0.4630
   76ACN     H1  641   3.128   2.202   2.677  3.0944 -0.1776 -2.6610
   76ACN     H2  642   3.177   2.267   2.833  0.1453 -4.0577  0.6262
   76ACN     H3  643   3.224   2.362   2.696  2.7202  0.5044  2.8519
   76ACN     C2  644   3.329   2.182   2.717 -0.0779  0.4661  0.3288
   76ACN     N1  645   3.433   2.132   2.696 -0.6822  0.5012  0.2072
   77ACN     C1  646   1.048   2.836   0.166 -1.0461  0.6243  0.1223
   77ACN     H1  647   1.035   2.914   0.090 -0.7339  0.5098 -0.0489
   77ACN     H2  648   0.951   2.802   0.204 -1.3348 -1.4862 -2.4222
   77ACN     H3  649   1.111   2.880   0.245  0.4680  0.5017 -1.0022
   77ACN     C2  650   1.123   2.723   0.115 -0.2526  0.8918 -0.2489
   77ACN     N1  651   1.160   2.623   0.075  0.6385  0.3449 -0.1589
   78ACN     C1  652   1.682   4.466   2.707 -0.1484 -0.0102 -0.2980
   78ACN     H1  653   1.750   4.532   2.651  1.2665 -1.3870 -0.2479
   78ACN     H2  654   1.581   4.508   2.709 -0.3329 -0.3097 -2.0996
   78ACN     H3  655   1.723   4.445   2.806  1.4216  0.0909 -0.9168
   78ACN     C2  656   1.679   4.343   2.624  0.1919  0.1415 -0.6217
   78ACN     N1  657   1.668   4.244   2.566 -0.1996 -0.0929 -0.4316
   79ACN     C1  658   0.591   3.909   4.452 -0.3006 -0.2229 -0.2967
   79ACN     H1  659   0.624   3.985   4.524 -1.4351  1.2604 -1.3290
   79ACN     H2  660   0.482   3.913   4.436 -0.4347 -2.5015 -0.0912
   79ACN     H3  661   0.622   3.811   4.490  2.7678  0.3874 -1.0857
   79ACN     C2  662   0.674   3.944   4.332 -0.0551 -0.5690 -0.4478
   79ACN     N1  663   0.733   3.957   4.237 -0.2569 -0.7389 -0.2558
   80ACN     C1  664   4.305   2.526   1.902  0.5531  0.4707 -0.4420
   80ACN     H1  665   4.238   2.455   1.852  1.0716  0.4135 -1.0615
   80ACN     H2  666   4.301   2.512   2.011  0.6742  1.4700 -0.3024
   80ACN     H3  667   4.268   2.626   1.876  0.2471  0.2576 -0.8320
   80ACN     C2  668   4.436   2.500   1.855 -0.3719  0.0367 -0.5351
   80ACN     N1  669   4.545   2.498   1.814  0.9849 -0.1617 -0.1560
   81ACN     C1  670   1.023   2.001   5.093  0.0967  0.7555  0.0197
   81ACN     H1  671   1.093   2.058   5.156  1.7815  0.7099 -1.7483
   81ACN     H2  672   1.033   1.898   5.128  1.0426  0.6351 -0.5698
   81ACN     H3  673   1.070   2.013   4.995  1.8977  1.4492  0.9307
   81ACN     C2  674   0.887   2.057   5.096  0.3211 -0.1374 -0.4030
   81ACN     N1  675   0.784   2.109   5.098  0.5919 -0.1271  0.4769
   82ACN     C1  676   0.906   2.316   0.298 -0.5463 -0.3928  0.0575
   82ACN     H1  677   1.001   2.335   0.350 -0.8740  1.2539  0.0885
   82ACN     H2  678   0.826   2.309   0.373  0.2988 -1.6295  0.8731
   82ACN     H3  679   0.892   2.222   0.244 -3.8018  0.2841 -0.4023
   82ACN     C2  680   0.868   2.427   0.214  0.4551  0.9330  0.3385
   82ACN     N1  681   0.833   2.515   0.148  0.3919  0.5383 -0.2845
   83ACN     C1  682   1.478   5.053   3.297  0.1780 -0.9790  0.3834
   83ACN     H1  683   1.563   5.096   3.351 -0.1379  1.1805 -0.7777
   83ACN     H2  684   1.427   4.978   3.358 -0.0111 -0.8598  0.3745
   83ACN     H3  685   1.514   5.009   3.204 -1.6448  0.4493 -1.0419
   83ACN     C2  686   1.382   5.150   3.256  0.2377  0.1253 -0.0073
   83ACN     N1  687   1.302   5.224   3.220 -0.1444  0.0053 -0.3398
   84ACN     C1  688   0.753   1.247   1.526  0.7393  0.0791 -0.4167
   84ACN     H1  689   0.740   1.280   1.423  2.3711  1.5542 -0.1715
   84ACN     H2  690   0.679   1.276   1.602 -1.3965 -0.4038 -2.2795
   84ACN     H3  691   0.855   1.272   1.559  0.7247 -0.1153 -0.2168
   84ACN     C2  692   0.745   1.101   1.532 -0.1167 -0.2459 -0.9104
   84ACN     N1  693   0.749   0.985   1.535 -0.1800  0.2394  0.7986
   85ACN     C1  694   2.358   3.885   2.985 -0.5808  0.2388 -0.1353
   85ACN     H1  695   2.254   3.864   3.015 -0.3579  0.8192  1.1126
   85ACN     H2  696   2.400   3.947   3.065 -0.6247  0.5758 -0.3729
   85ACN     H3  697   2.367   3.936   2.889 -1.4785 -1.5715 -1.1963
   85ACN     C2  698   2.428   3.755   2.977  0.0285 -0.1136  0.6498
   85ACN     N1  699   2.463   3.644   2.968  0.4694  0.3574 -0.0373
   86ACN     C1  700   2.781   1.425   2.622 -0.2071  0.1698 -0.1429
   86ACN     H1  701   2.820   1.326   2.651  1.4552  1.5332  2.4960
   86ACN     H2  702   2.729   1.466   2.709 -0.3911  0.5427 -0.4323
   86ACN     H3  703   2.715   1.403   2.538  0.5712 -0.0868 -0.7000
   86ACN     C2  704   2.885   1.517   2.581  0.1320 -0.4968 -0.3877
   86ACN     N1  705   2.968   1.578   2.536 -0.1423  0.5722  0.1849
   87ACN     C1  706   1.855   0.591   0.205 -0.0022 -0.2015  0.1975
   87ACN     H1  707   1.929   0.593   0.286 -0.8737 -2.6184  1.1253
   87ACN     H2  708   1.916   0.605   0.116  2.2068  0.6027  1.8038
   87ACN     H3  709   1.784   0.673   0.221  1.2953  0.9888 -0.0966
   87ACN     C2  710   1.789   0.464   0.214 -0.4181 -0.3065  0.2918
   87ACN     N1  711   1.728   0.367   0.228 -0.6492 -0.4523  0.1838
   88ACN     C1  712   1.014   1.749   2.206  0.1998  0.0851 -0.4070
   88ACN     H1  713   1.115   1.788   2.226  0.7374 -1.7614  0.6851
   88ACN     H2  714   0.936   1.804   2.259 -0.4982  0.6220 -1.9932
   88ACN     H3  715   1.022   1.651   2.256 -1.6075 -0.7053 -1.6106
   88ACN     C2  716   0.984   1.754   2.067 -0.6863  0.2279 -0.2131
   88ACN     N1  717   0.963   1.752   1.954  0.6752 -0.1294 -0.1939
   89ACN     C1  718   0.649   3.324   0.578 -0.5536 -0.4440 -0.2672
   89ACN     H1  719   0.565   3.351   0.643  1.3150 -0.0341  2.1008
   89ACN     H2  720   0.672   3.226   0.621  2.3473  1.5266  2.9547
   89ACN     H3  721   0.727   3.399   0.598 -2.0741  0.5501  2.2442
   89ACN     C2  722   0.597   3.309   0.441 -0.2501  0.3192  0.0218
   89ACN     N1  723   0.542   3.308   0.342 -0.0382 -0.4227  0.0074
   90ACN     C1  724   3.290   0.478   4.152  0.0721  0.4034  0.2891
   90ACN     H1  725   3.358   0.447   4.071  2.0206  1.7839  1.3507
   90ACN     H2  726   3.344   0.557   4.206 -1.7519  2.5262 -0.8963
   90ACN     H3  727   3.282   0.397   4.225 -0.0013  0.6623  0.5691
   90ACN     C2  728   3.162   0.531   4.108  0.2964  0.8537 -0.6288
   90ACN     N1  729   3.059   0.577   4.083 -0.0795  0.8243 -0.2721
   91ACN     C1  730   3.051   2.951   4.422  0.4613  0.1378 -0.4252
   91ACN     H1  731   2.953   2.956   4.471  1.1815  0.5219  0.9858
   91ACN     H2  732   3.126   2.945   4.501  1.1576 -0.4905 -1.1228
   91ACN     H3  733   3.048   3.045   4.366 -0.5371 -0.4164 -1.3457
   91ACN     C2  734   3.050   2.830   4.332 -0.1826  0.6765 -0.3907
   91ACN     N1  735   3.052   2.732   4.272 -0.4571 -0.2311 -0.2849
   92ACN     C1  736   1.619   0.765   3.919 -0.4984  0.2754  0.0030
   92ACN     H1  737   1.633   0.798   4.023 -2.2261 -2.7579  1.2526
   92ACN     H2  738   1.678   0.673   3.921 -1.7617 -0.5330  0.5261
   92ACN     H3  739   1.660   0.831   3.841  0.0242  0.6826  0.6094
   92ACN     C2  740   1.483   0.746   3.910  0.4508 -0.0575  0.3200
   92ACN     N1  741   1.369   0.730   3.910  0.3347  0.0854 -0.8292
   93ACN     C1  742   3.312   3.311   2.466 -0.3215  0.3012  0.9248
   93ACN     H1  743   3.379   3.360   2.538 -1.9498  1.6028  1.5973
   93ACN     H2  744   3.213   3.356   2.483 -1.0520  0.4918 -3.2962
   93ACN     H3  745   3.319   3.205   2.492 -0.1336  0.4247  1.3909
   93ACN     C2  746   3.365   3.347   2.335 -0.1901  0.3701 -0.3451
   93ACN     N1  747   3.414   3.380   2.236  0.5420  0.0678  0.5779
   94ACN     C1  748   3.849   2.856   2.953 -0.2096  0.2491  0.0486
   94ACN     H1  749   3.779   2.782   2.913 -0.7140  0.1230  1.1194
   94ACN     H2  750   3.945   2.841   2.903  0.7064  0.2431  1.7675
   94ACN     H3  751   3.866   2.838   3.060 -0.2732  0.5289  0.1043
   94ACN     C2  752   3.794   2.990   2.933  0.2519 -0.1380 -0.2343
   94ACN     N1  753   3.737   3.090   2.927 -0.2060  0.1040 -0.6176
   95ACN     C1  754   1.541   1.606   5.174  0.7345 -0.6691  1.3490
   95ACN     H1  755   1.530   1.517   5.111 -3.9279  0.4652  0.3509
   95ACN     H2  756   1.503   1.699   5.130  1.0652 -1.5156 -0.7835
   95ACN     H3  757   1.646   1.618   5.202  0.9899 -3.0485  1.4766
   95ACN     C2  758   1.457   1.584   5.293  0.2052 -0.0282  0.2895
   95ACN     N1  759   1.385   1.561   5.381  0.8542 -0.0127  0.4922
   96ACN     C1  760   3.109   4.761   3.680  0.0843 -0.1971 -0.2931
   96ACN     H1  761   3.042   4.845   3.701  0.3307 -0.4438  1.5221
   96ACN     H2  762   3.200   4.809   3.644 -1.0231  1.5472 -0.8162
   96ACN     H3  763   3.054   4.704   3.603 -0.3133 -0.2516  0.0254
   96ACN     C2  764   3.129   4.681   3.800  0.0334  0.5841  0.4723
   96ACN     N1  765   3.129   4.613   3.894 -0.0838  0.4617  0.4164
   97ACN     C1  766   1.688   3.941   1.734  0.1657 -0.6679 -0.0334
   97ACN     H1  767   1.613   4.002   1.784  1.1485  2.1265 -1.8628
   97ACN     H2  768   1.733   4.000   1.654  2.0593 -0.8709  0.8585
   97ACN     H3  769   1.642   3.850   1.693 -0.9127 -0.8687  1.5607
   97ACN     C2  770   1.790   3.891   1.828 -0.3342 -0.2733  0.5130
   97ACN     N1  771   1.862   3.834   1.900  0.2376  0.2116 -0.2160
   98ACN     C1  772   2.495   5.177   3.418 -0.5965 -0.3604  1.0557
   98ACN     H1  773   2.565   5.236   3.480  0.6538  0.2949 -0.9433
   98ACN     H2  774   2.476   5.075   3.453 -0.2547 -1.6964 -2.5293
   98ACN     H3  775   2.546   5.177   3.321  0.5519  1.3945  1.6321
   98ACN     C2  776   2.369   5.254   3.415  0.0873 -0.5744 -0.1214
   98ACN     N1  777   2.281   5.326   3.413 -0.1385  0.2451  0.0972
   99ACN     C1  778   3.158   3.648   4.878  0.0673  0.1956  0.1386
   99ACN     H1  779   3.166   3.748   4.834 -0.8521  0.8719  1.4564
   99ACN     H2  780   3.252   3.618   4.925  0.2058  0.3977 -0.0113
   99ACN     H3  781   3.141   3.578   4.795  0.3560  0.6066 -0.2692
   99ACN     C2  782   3.044   3.641   4.963  0.9557 -0.5306 -0.5269
   99ACN     N1  783   2.956   3.641   5.036 -0.6422 -0.0168  0.0366
  100ACN     C1  784   2.057   2.864   4.083 -0.3355  0.1460 -0.6890
  100ACN     H1  785   2.031   2.895   4.185 -1.5135  1.3455 -1.3336
  100ACN     H2  786   2.124   2.935   4.033  0.0176  0.1137 -0.2627
  100ACN     H3  787   1.964   2.860   4.026  0.0232  0.7129 -1.3197
  100ACN     C2  788   2.123   2.735   4.088  0.0390  0.2181 -0.4974
  100ACN     N1  789   2.182   2.634   4.094  0.5263 -0.4777 -0.4502
  101ACN     C1  790   0.797   3.558   3.082 -0.8202 -0.2004 -0.0420
  101ACN     H1  791   0.842   3.524   3.176  1.5458  2.9426  0.0607
  101ACN     H2  792   0.808   3.666   3.068  0.5077 -0.3949 -0.5956
  101ACN     H3  793   0.692   3.528   3.084 -0.6663 -0.6860  1.4929
  101ACN     C2  794   0.872   3.506   2.965 -0.5773  0.0082 -0.4643
  101ACN     N1  795   0.926   3.461   2.876 -0.0803 -0.3336 -0.1370
  102ACN     C1  796   1.960   2.482   5.104  0.3889  0.6352  0.4468
  102ACN     H1  797   2.016   2.567   5.062  1.6321 -0.9810 -1.2584
  102ACN     H2  798   1.899   2.512   5.190 -0.2001 -0.5271  0.4439
  102ACN     H3  799   2.033   2.404   5.129 -0.6390 -0.8029 -0.9529
  102ACN     C2  800   1.877   2.424   4.999  0.2328  0.3841 -0.3894
  102ACN     N1  801   1.810   2.368   4.923 -0.1349  0.1977  0.1102
  103ACN     C1  802   2.636   3.742   4.955 -0.5298  0.6500  0.2581
  103ACN     H1  803   2.741   3.776   4.953 -0.2602 -0.0251  2.0412
  103ACN     H2  804   2.568   3.808   5.010  0.8228 -0.1748  3.0006
  103ACN     H3  805   2.644   3.651   5.016  1.7221  1.0794  0.6622
  103ACN     C2  806   2.588   3.717   4.820 -0.2140 -0.6698  0.1624
  103ACN     N1  807   2.533   3.688   4.722  0.5212 -0.2758  0.3870
  104ACN     C1  808   2.334   4.674   4.556  1.2676  0.7255 -0.0264
  104ACN     H1  809   2.376   4.594   4.618  0.9847  0.9369  0.4432
  104ACN     H2  810   2.251   4.636   4.494  2.2867  1.2375 -1.7593
  104ACN     H3  811   2.407   4.720   4.488  1.1552  1.1573  0.1432
  104ACN     C2  812   2.280   4.779   4.642 -0.0211 -0.0723  0.4042
  104ACN     N1  813   2.234   4.849   4.719  0.4560 -0.1630 -0.1429
  105ACN     C1  814   1.021   3.119   2.076 -0.2259  0.1118  0.0286
  105ACN     H1  815   0.952   3.063   2.140  1.1991 -1.3845  0.2899
  105ACN     H2  816   0.979   3.212   2.037  1.6015  0.8914 -0.1678
  105ACN     H3  817   1.025   3.063   1.982 -1.0143  0.6251 -0.3095
  105ACN     C2  818   1.149   3.140   2.130  0.3765 -0.2752 -0.2900
  105ACN     N1  819   1.258   3.144   2.163 -0.1700 -0.7214  0.5454
  106ACN     C1  820   0.685   1.505   2.234  0.1409  0.8607  0.5491
  106ACN     H1  821   0.775   1.453   2.197  0.6394 -1.0012  4.1292
  106ACN     H2  822   0.621   1.423   2.270  0.4323 -0.6522 -2.2137
  106ACN     H3  823   0.623   1.558   2.161 -0.9508  0.7494  1.3998
  106ACN     C2  824   0.722   1.596   2.341 -0.4442  0.5649  0.4362
  106ACN     N1  825   0.765   1.659   2.429  0.4757  0.1023 -0.2140
  107ACN     C1  826   0.648   1.158   2.090 -0.4090 -0.0354 -0.0236
  107ACN     H1  827   0.604   1.208   2.177  1.8002 -0.7509  1.5482
  107ACN     H2  828   0.579   1.091   2.036 -0.7122 -0.4473  0.8663
  107ACN     H3  829   0.735   1.101   2.125 -1.2351 -1.1579  0.2282
  107ACN     C2  830   0.694   1.257   1.994  0.7686  0.2327  0.4057
  107ACN     N1  831   0.729   1.333   1.920  0.3109  0.2041  0.7871
  108ACN     C1  832   3.256   4.260   4.997  0.5907  0.1253 -0.1273
  108ACN     H1  833   3.201   4.172   4.961  0.9541 -0.9122  1.8084
  108ACN     H2  834   3.337   4.223   5.062  0.1176  2.1478  1.6493
  108ACN     H3  835   3.191   4.321   5.060  0.6756  1.3111 -1.1844
  108ACN     C2  836   3.313   4.338   4.891  0.8928  0.0451  0.2089
  108ACN     N1  837   3.350   4.415   4.812 -0.1793 -0.1042  0.8865
  109ACN     C1  838   1.216   4.108   3.056 -1.1850 -0.0831  0.0332
  109ACN     H1  839   1.222   4.093   2.948  0.0935  0.7280 -0.0228
  109ACN     H2  840   1.235   4.215   3.072 -0.4683 -0.4529  1.7706
  109ACN     H3  841   1.290   4.047   3.108  0.2761  0.3729 -1.4775
  109ACN     C2  842   1.078   4.073   3.078 -0.5521 -0.3515 -0.9403
  109ACN     N1  843   0.965   4.051   3.095  0.1408 -0.7163 -0.5423
  110ACN     C1  844   3.041   4.649   1.165  0.2686 -0.6432  0.6611
  110ACN     H1  845   3.054   4.664   1.273 -1.5443 -1.7635  1.0449
  110ACN     H2  846   3.028   4.736   1.099  0.0062 -2.1574 -1.3346
  110ACN     H3  847   2.939   4.611   1.157 -0.3970  1.1086  0.5389
  110ACN     C2  848   3.139   4.561   1.104  0.2992 -0.5131  0.3148
  110ACN     N1  849   3.217   4.500   1.049  0.1282  0.3640  0.5342
  111ACN     C1  850   1.576   1.066   3.428  0.4613  0.2500  0.3831
  111ACN     H1  851   1.602   1.006   3.516  0.5330 -2.7369 -1.6290
  111ACN     H2  852   1.544   1.167   3.457 -0.8772 -0.0092 -0.1569
  111ACN     H3  853   1.493   1.022   3.372 -0.7281  2.0060  0.6928
  111ACN     C2  854   1.693   1.071   3.347  0.4748  0.2686  0.2690
  111ACN     N1  855   1.789   1.080   3.283  0.6014 -0.1126  0.3232
  112ACN     C1  856   1.438   5.165   2.365  0.2317  0.7657  0.3964
  112ACN     H1  857   1.528   5.112   2.396  0.2298  1.3817  1.4727
  112ACN     H2  858   1.409   5.235   2.444 -0.5293  2.8020 -1.5974
  112ACN     H3  859   1.357   5.099   2.329  1.6561 -2.5498  3.0323
  112ACN     C2  860   1.469   5.248   2.245 -0.4472 -0.5166  0.5939
  112ACN     N1  861   1.495   5.322   2.162 -0.5289  0.6794  0.6313
  113ACN     C1  862   3.163   3.351   4.573 -0.1164  0.3797  0.3026
  113ACN     H1  863   3.094   3.431   4.542  1.3360  0.7948 -1.9783
  113ACN     H2  864   3.212   3.392   4.663  0.3376  0.8122 -0.1364
  113ACN     H3  865   3.235   3.336   4.492 -1.2777 -1.3842 -0.4133
  113ACN     C2  866   3.093   3.224   4.629 -0.1268 -0.2310  0.2161
  113ACN     N1  867   3.031   3.134   4.675  0.3350  0.4334 -0.0431
  114ACN     C1  868   1.012   4.564   4.691 -0.0745  0.1407 -0.7543
  114ACN     H1  869   0.921   4.506   4.671 -0.2025  0.9196 -2.5285
  114ACN     H2  870   1.038   4.551   4.797 -3.5841 -0.5143  0.0909
  114ACN     H3  871   0.990   4.670   4.673  2.7798  0.8132 -0.4432
  114ACN     C2  872   1.115   4.539   4.592  0.0538 -0.7028 -0.0729
  114ACN     N1  873   1.195   4.510   4.512 -0.3436 -0.3759 -0.0112
  115ACN     C1  874   3.165   3.697   3.670 -0.1477 -0.4927 -1.0077
  115ACN     H1  875   3.064   3.740   3.669  0.9333  2.4236  1.9233
  115ACN     H2  876   3.226   3.761   3.735  1.4127 -2.6499 -0.2812
  115ACN     H3  877   3.200   3.699   3.567 -0.5876 -2.7277 -1.2122
  115ACN     C2  878   3.169   3.559   3.711 -0.2377  0.4508  0.0965
  115ACN     N1  879   3.173   3.452   3.749 -0.8367  0.3427  0.6655
  116ACN     C1  880   1.449   1.753   1.879 -0.0448 -0.4481 -0.6949
  116ACN     H1  881   1.381   1.746   1.793 -2.8293  0.8286  1.3046
  116ACN     H2  882   1.556   1.763   1.861  0.1686  0.2719  0.8995
  116ACN     H3  883   1.446   1.654   1.924  0.2531 -0.0243  0.2597
  116ACN     C2  884   1.399   1.851   1.980  0.7866  0.5618  0.5544
  116ACN     N1  885   1.347   1.917   2.057 -1.2222  0.4997  0.0750
  117ACN     C1  886   2.017   0.850   4.544 -0.8811  0.2176 -0.3527
  117ACN     H1  887   2.050   0.907   4.456 -1.0374  1.8297  0.6204
  117ACN     H2  888   1.910   0.842   4.525 -0.7270 -1.5554 -0.5204
  117ACN     H3  889   2.043   0.912   4.631  2.1250 -1.3748 -0.0532
  117ACN     C2  890   2.096   0.723   4.550 -0.2107 -0.7529 -0.3176
  117ACN     N1  891   2.149   0.618   4.552 -0.0950 -0.0556  0.2175
  118ACN     C1  892   2.750   1.634   4.404 -0.0576 -0.2159  0.5290
  118ACN     H1  893   2.723   1.562   4.482 -1.2343 -0.7158 -0.3191
  118ACN     H2  894   2.665   1.702   4.400 -0.6044 -0.7998  1.9638
  118ACN     H3  895   2.772   1.569   4.318 -1.9994  2.2545 -1.8947
  118ACN     C2  896   2.876   1.696   4.458  0.0689 -0.3202 -0.1139
  118ACN     N1  897   2.957   1.761   4.506 -0.3348 -0.1179  0.0993
  119ACN     C1  898   4.282   4.752   1.114  0.1597  0.0673  0.7694
  119ACN     H1  899   4.294   4.744   1.222 -0.0296  1.2615  0.8804
  119ACN     H2  900   4.323   4.842   1.068 -1.1203 -1.6479 -4.0489
  119ACN     H3  901   4.173   4.743   1.104  0.1607 -0.3271  1.0777
  119ACN     C2  902   4.332   4.635   1.049  0.7829  0.4709 -0.1484
  119ACN     N1  903   4.381   4.542   0.999 -0.3980  0.1161  0.1955
  120ACN     C1  904   2.037   2.556   1.159 -0.4583  0.4519 -0.4660
  120ACN     H1  905   1.946   2.549   1.220  0.7976  0.4357  1.4615
  120ACN     H2  906   2.103   2.644   1.162  0.2895 -0.0523 -1.7137
  120ACN     H3  907   1.999   2.548   1.056  1.0313 -0.7374 -0.9469
  120ACN     C2  908   2.135   2.446   1.182 -0.1745 -0.7245 -0.1528
  120ACN     N1  909   2.207   2.355   1.188  0.5797 -0.2590 -0.1460
  121ACN     C1  910   0.114   2.514   5.272 -0.2200  0.1649  0.2951
  121ACN     H1  911   0.075   2.439   5.202 -1.6717  1.0027  0.1830
  121ACN     H2  912   0.079   2.477   5.369 -1.3898  0.1160 -0.1429
  121ACN     H3  913   0.069   2.610   5.245 -0.9114  0.3204  1.9742
  121ACN     C2  914   0.259   2.520   5.269  0.1704  0.2867  0.6527
  121ACN     N1  915   0.374   2.523   5.260  0.1282 -0.3824  0.5128
  122ACN     C1  916   2.017   1.387   4.033 -0.3365  0.1769  0.0128
  122ACN     H1  917   1.955   1.398   3.943 -0.4576 -0.9337 -0.0552
  122ACN     H2  918   2.088   1.306   4.014 -2.0774 -0.7597 -2.8878
  122ACN     H3  919   1.947   1.349   4.108  0.9069 -2.4781 -0.0948
  122ACN     C2  920   2.064   1.515   4.071  0.2744 -0.5444  0.3972
  122ACN     N1  921   2.090   1.615   4.124  0.1496  0.3847  0.3655
  123ACN     C1  922   2.823   3.311   4.929 -0.1395 -0.0845  0.2044
  123ACN     H1  923   2.851   3.409   4.971  0.9797 -0.7608  1.0818
  123ACN     H2  924   2.905   3.263   4.875  0.4167  2.2950 -1.1418
  123ACN     H3  925   2.746   3.330   4.854  0.0572 -1.7193 -0.4293
  123ACN     C2  926   2.778   3.226   5.037  0.3460 -0.1197 -0.2761
  123ACN     N1  927   2.745   3.151   5.116 -0.1599  1.0075  0.2977
  124ACN     C1  928   2.427   3.387   1.021 -0.3535  0.3092 -0.7911
  124ACN     H1  929   2.452   3.409   0.917 -1.5665  2.8840 -0.5826
  124ACN     H2  930   2.411   3.487   1.063  0.3299 -0.5575  1.6229
  124ACN     H3  931   2.516   3.340   1.065  0.4780  0.1770 -2.6162
  124ACN     C2  932   2.310   3.303   1.029 -0.9253 -0.6738 -0.2107
  124ACN     N1  933   2.222   3.225   1.021  0.5295 -0.2015 -0.7399
  125ACN     C1  934   3.309   2.863   1.734 -0.4491  0.0789 -0.5587
  125ACN     H1  935   3.220   2.826   1.683 -1.1376 -1.3424  1.5916
  125ACN     H2  936   3.395   2.845   1.669 -1.2212 -0.5093 -1.4236
  125ACN     H3  937   3.327   2.831   1.838  1.7160  2.7052 -0.0779
  125ACN     C2  938   3.300   3.012   1.735 -0.4877 -0.1536  0.2892
  125ACN     N1  939   3.285   3.122   1.752 -0.5130  0.0471 -0.1849
  126ACN     C1  940   1.346   0.765   2.451  0.1962 -0.1376 -0.2744
  126ACN     H1  941   1.451   0.743   2.472  0.0863  0.8848  1.4930
  126ACN     H2  942   1.335   0.853   2.385  2.1361 -0.2905 -0.8249
  126ACN     H3  943   1.295   0.789   2.545  1.7355  3.0898 -0.1996
  126ACN     C2  944   1.271   0.657   2.388  0.0534  0.1292 -0.4422
  126ACN     N1  945   1.219   0.567   2.339  0.4067  0.6582 -0.1374
  127ACN     C1  946   0.932   5.065   1.559 -0.3713 -0.0430 -0.5033
  127ACN     H1  947   0.915   4.984   1.632  2.0368 -0.1448  0.0025
  127ACN     H2  948   1.041   5.058   1.542 -0.0209  2.0247  0.7105
  127ACN     H3  949   0.913   5.159   1.613 -1.1297 -0.3746 -0.1844
  127ACN     C2  950   0.846   5.053   1.443 -0.3533 -0.4795  0.2280
  127ACN     N1  951   0.781   5.037   1.349 -0.7504 -0.6283 -0.6351
  128ACN     C1  952   3.993   2.597   1.565 -0.4645 -0.6918 -0.3950
  128ACN     H1  953   4.046   2.688   1.533 -2.0062  0.4992  0.3982
  128ACN     H2  954   4.050   2.507   1.538 -0.1261 -0.5973  0.0104
  128ACN     H3  955   3.896   2.602   1.513 -0.6752 -2.1768 -0.1739
  128ACN     C2  956   3.968   2.610   1.714  0.3627  0.1387 -0.5213
  128ACN     N1  957   3.934   2.626   1.821  0.3158 -0.9636 -0.1355
  129ACN     C1  958   2.021   1.641   1.685 -0.5122  0.2083 -0.4362
  129ACN     H1  959   1.932   1.642   1.621 -1.3448 -2.3350  0.6254
  129ACN     H2  960   2.115   1.651   1.629 -0.3222 -0.0009 -0.1590
  129ACN     H3  961   2.021   1.546   1.739 -2.0740 -0.0517 -0.8865
  129ACN     C2  962   2.014   1.757   1.774 -0.2260  0.2565 -0.1247
  129ACN     N1  963   2.012   1.830   1.863 -0.4132 -0.5169  0.8104
  130ACN     C1  964   1.994   4.298   0.966  0.1617 -0.6904 -0.3751
  130ACN     H1  965   1.906   4.257   0.915  0.2431  0.5139 -1.5338
  130ACN     H2  966   2.066   4.217   0.984  0.1974 -0.8255 -1.0987
  130ACN     H3  967   1.971   4.338   1.065  3.9699 -0.9760  0.7015
  130ACN     C2  968   2.050   4.408   0.881 -0.1650  0.4887 -0.5541
  130ACN     N1  969   2.098   4.483   0.809  0.6883  0.1942  0.2848
  131ACN     C1  970   0.542   4.560   0.558 -0.2387 -0.2198  0.1444
  131ACN     H1  971   0.612   4.486   0.518  0.2736  1.4231 -2.1411
  131ACN     H2  972   0.596   4.587   0.650 -0.2485  2.2233 -0.5178
  131ACN     H3  973   0.446   4.512   0.582 -0.5639 -0.2024 -1.0557
  131ACN     C2  974   0.542   4.678   0.468  0.2543 -0.3912 -0.9319
  131ACN     N1  975   0.543   4.775   0.411  0.1726  0.0556 -0.2282
  132ACN     C1  976   1.770   4.210   5.151 -0.3821 -0.0162  0.1466
  132ACN     H1  977   1.834   4.297   5.137  0.3436 -0.8826 -2.2334
  132ACN     H2  978   1.793   4.169   5.250  1.1872 -1.0814 -0.6448
  132ACN     H3  979   1.794   4.135   5.074 -4.1247  0.5569 -1.7332
  132ACN     C2  980   1.628   4.239   5.148 -0.1843 -0.3528 -0.3021
  132ACN     N1  981   1.517   4.264   5.133 -0.1201  0.7606  0.3876
  133ACN     C1  982   1.410   1.335   4.267 -0.3893  0.5134  0.5414
  133ACN     H1  983   1.412   1.275   4.358 -1.0956 -1.2830 -0.6021
  133ACN     H2  984   1.390   1.262   4.188  1.2112  0.0851  0.5131
  133ACN     H3  985   1.500   1.398   4.254 -0.2344  0.1989  0.0628
  133ACN     C2  986   1.298   1.430   4.275 -0.3333 -0.3299 -0.9303
  133ACN     N1  987   1.207   1.504   4.290  0.4672 -0.3145  0.6509
  134ACN     C1  988   1.429   3.135   5.179  0.0273 -0.3470  0.2502
  134ACN     H1  989   1.489   3.062   5.234  0.8600 -1.6669 -2.3077
  134ACN     H2  990   1.366   3.084   5.104  1.5665  0.7282 -1.8359
  134ACN     H3  991   1.501   3.199   5.125 -1.7063  1.8715  0.4814
  134ACN     C2  992   1.340   3.219   5.253  0.4688 -0.4119  0.2282
  134ACN     N1  993   1.265   3.290   5.303  0.2322  0.7932 -0.6179
  135ACN     C1  994   0.849   3.935   0.766  0.6788  0.0614 -0.1460
  135ACN     H1  995   0.862   4.014   0.692 -2.8774  0.3765 -0.5326
  135ACN     H2  996   0.788   3.964   0.852  0.0179 -1.1189 -0.2038
  135ACN     H3  997   0.940   3.898   0.816  0.6774  0.6255  0.2698
  135ACN     C2  998   0.782   3.819   0.707  0.1128 -0.0830  0.5753
  135ACN     N1  999   0.723   3.730   0.667 -0.4254  0.4795 -0.0505
  136ACN     C1 1000   0.354   2.004   2.479  0.6980  0.3263  0.2011
  136ACN     H1 1001   0.300   1.910   2.500  1.2127  0.1253  0.6200
  136ACN     H2 1002   0.380   2.015   2.373  0.8025  1.2003  0.3185
  136ACN     H3 1003   0.447   1.986   2.533  1.9090  2.4023 -1.1432
  136ACN     C2 1004   0.286   2.125   2.521 -0.4726 -0.4401  0.2860
  136ACN     N1 1005   0.238   2.223   2.553 -0.0522 -0.0689 -0.3014
  137ACN     C1 1006   2.015   3.875   2.746 -0.1465 -0.0645 -0.3954
  137ACN     H1 1007   1.922   3.874   2.687 -0.5356  0.7326  0.1911
  137ACN     H2 1008   2.067   3.972   2.753 -0.0285 -0.1564  0.0257
  137ACN     H3 1009   2.081   3.794   2.713 -2.0107 -1.0777 -1.7339
  137ACN     C2 1010   1.966   3.848   2.881 -0.4012 -0.2569 -0.2069
  137ACN     N1 1011   1.939   3.818   2.991 -0.2288  0.2445 -0.1442
  138ACN     C1 1012   2.688   4.021   2.028 -0.3200  0.6479  0.3641
  138ACN     H1 1013   2.746   3.958   2.096  0.7656  2.4521  1.1380
  138ACN     H2 1014   2.615   3.953   1.982  1.6223  0.0896 -1.9856
  138ACN     H3 1015   2.754   4.052   1.946 -1.3703  0.1946 -0.6696
  138ACN     C2 1016   2.621   4.141   2.089  0.0827 -0.4889  0.1154
  138ACN     N1 1017   2.570   4.234   2.140  0.3211  0.5608  0.0172
  139ACN     C1 1018   1.990   0.012   1.251  0.0774  0.0114  0.4821
  139ACN     H1 1019   1.915   0.057   1.186 -0.7811  1.1272  2.2089
  139ACN     H2 1020   2.067  -0.051   1.204 -1.7538 -0.6652 -1.6859
  139ACN     H3 1021   1.943  -0.060   1.320  0.8553 -1.3289 -0.3746
  139ACN     C2 1022   2.063   0.112   1.339 -0.4326  0.2713  0.5607
  139ACN     N1 1023   2.121   0.181   1.411 -0.6127 -0.4724 -0.0489
  140ACN     C1 1024   0.834   0.557   0.947 -0.0617  0.1401 -0.2341
  140ACN     H1 1025   0.844   0.459   0.995 -0.6336  0.9816  1.6535
  140ACN     H2 1026   0.906   0.624   0.995  0.2449 -1.1803  1.2092
  140ACN     H3 1027   0.738   0.601   0.976  0.7966 -0.0673  3.1682
  140ACN     C2 1028   0.853   0.535   0.803 -0.0171  0.1003  0.4351
  140ACN     N1 1029   0.860   0.513   0.689 -1.2101 -0.1871 -0.1457
  141ACN     C1 1030   0.224   4.764   2.583  0.1908 -0.3172 -0.1500
  141ACN     H1 1031   0.314   4.715   2.622  0.5078  2.3665  2.7125
  141ACN     H2 1032   0.236   4.866   2.545 -0.0064 -0.2722 -0.0958
  141ACN     H3 1033   0.159   4.765   2.671  0.1338  2.9331 -0.1921
  141ACN     C2 1034   0.158   4.682   2.482  0.5314 -0.7227  0.0508
  141ACN     N1 1035   0.106   4.615   2.406  0.3712  0.0131 -1.0194
  142ACN     C1 1036   3.045   2.712   3.229 -0.4400 -0.1766 -0.5048
  142ACN     H1 1037   3.090   2.684   3.133 -1.8789 -2.1646 -0.6194
  142ACN     H2 1038   3.002   2.812   3.211 -2.8084 -0.9255  0.8147
  142ACN     H3 1039   3.129   2.708   3.300  0.0765 -1.3298 -1.1762
  142ACN     C2 1040   2.951   2.610   3.276  0.0791  0.6382 -0.0456
  142ACN     N1 1041   2.883   2.531   3.328  0.3020 -0.1548  0.0622
  143ACN     C1 1042   0.822   3.215   3.161  0.0805 -0.2614  0.7472
  143ACN     H1 1043   0.789   3.182   3.260  0.1890 -0.7007  0.6368
  143ACN     H2 1044   0.882   3.302   3.190 -0.9225  0.8989 -0.5706
  143ACN     H3 1045   0.736   3.254   3.104 -1.2827  1.5143  3.8781
  143ACN     C2 1046   0.895   3.121   3.086 -0.3564 -0.2315  0.2240
  143ACN     N1 1047   0.952   3.047   3.023  0.1035  0.0848  0.0268
  144ACN     C1 1048   3.251   0.466   3.680  0.1235 -0.7572  0.2790
  144ACN     H1 1049   3.243   0.358   3.694 -1.0200 -0.8448 -0.8310
  144ACN     H2 1050   3.298   0.496   3.585  1.4667 -0.1036  1.1344
  144ACN     H3 1051   3.299   0.521   3.761 -0.6872 -1.5631  1.3227
  144ACN     C2 1052   3.119   0.528   3.660 -0.2280  0.0846 -0.0060
  144ACN     N1 1053   3.017   0.575   3.629  0.1493  1.0406  0.0648
  145ACN     C1 1054   0.756   0.334   2.290 -0.0965 -0.1116  0.5521
  145ACN     H1 1055   0.685   0.346   2.373  1.3843  0.1568  1.8164
  145ACN     H2 1056   0.855   0.310   2.331 -0.8972 -3.3309  0.7225
  145ACN     H3 1057   0.782   0.420   2.228  2.0499 -0.0099  1.5354
  145ACN     C2 1058   0.719   0.230   2.190 -0.5693 -0.1369  0.5247
  145ACN     N1 1059   0.694   0.162   2.102 -0.3463  0.0437 -0.2034
  146ACN     C1 1060   0.551   4.232   1.519 -0.1564 -0.2819  0.1580
  146ACN     H1 1061   0.466   4.296   1.497  1.1259  1.2279 -0.4751
  146ACN     H2 1062   0.520   4.127   1.523  0.8450 -0.6341 -1.1696
  146ACN     H3 1063   0.588   4.262   1.618 -2.5906 -0.9401  1.2966
  146ACN     C2 1064   0.645   4.267   1.413  0.5338  0.2720  0.4908
  146ACN     N1 1065   0.715   4.288   1.326  0.0056 -0.2408  0.9597
  147ACN     C1 1066   2.122   4.813   1.512  0.5660 -0.1670  0.9421
  147ACN     H1 1067   2.043   4.795   1.585 -0.5858 -4.7223 -1.2724
  147ACN     H2 1068   2.139   4.922   1.513 -0.6978  0.0366  0.8961
  147ACN     H3 1069   2.075   4.797   1.415 -1.4980 -0.5493  1.9963
  147ACN     C2 1070   2.241   4.735   1.527 -0.5372 -0.0206 -0.0677
  147ACN     N1 1071   2.332   4.667   1.531 -0.3650 -0.4348 -0.4868
  148ACN     C1 1072   2.476   2.544   1.353 -0.2772  0.4210 -0.3524
  148ACN     H1 1073   2.549   2.621   1.326 -1.3900  1.0934 -1.5309
  148ACN     H2 1074   2.512   2.469   1.424 -3.6604 -3.1951 -2.2386
  148ACN     H3 1075   2.458   2.475   1.269  2.9013  0.6160 -1.2405
  148ACN     C2 1076   2.354   2.599   1.401 -0.0568 -0.4872  0.4885
  148ACN     N1 1077   2.257   2.646   1.442 -0.5523  0.7472  0.1520
  149ACN     C1 1078   1.523   5.067   1.136  0.9148  0.1723 -0.3333
  149ACN     H1 1079   1.513   5.007   1.046 -0.2138  2.6118 -1.8922
  149ACN     H2 1080   1.442   5.042   1.206  2.8122 -2.4414  1.0040
  149ACN     H3 1081   1.523   5.173   1.107 -0.9728  0.1755 -0.3957
  149ACN     C2 1082   1.652   5.041   1.197  0.3985 -0.1730 -0.2079
  149ACN     N1 1083   1.755   5.019   1.243 -0.3651  0.1800 -0.5497
  150ACN     C1 1084   3.534   1.883   3.426 -0.4784 -0.0851 -0.6335
  150ACN     H1 1085   3.441   1.849   3.377  0.3224  1.2783 -3.1889
  150ACN     H2 1086   3.515   1.983   3.465 -0.4299 -0.3643  0.1188
  150ACN     H3 1087   3.616   1.894   3.354 -0.0922  3.5467  0.2658
  150ACN     C2 1088   3.581   1.787   3.530  0.3373  0.3167 -0.3960
  150ACN     N1 1089   3.610   1.713   3.616  0.5708 -0.2016  0.0772
  151ACN     C1 1090   3.787   5.129   0.863  0.6239  0.5810 -0.6563
  151ACN     H1 1091   3.881   5.155   0.913  0.2229  1.2931 -0.2691
  151ACN     H2 1092   3.806   5.064   0.776 -1.4066 -1.0535  0.0605
  151ACN     H3 1093   3.749   5.219   0.814 -1.4574  1.1387  1.8533
  151ACN     C2 1094   3.691   5.069   0.961 -0.0148 -0.3292  0.6110
  151ACN     N1 1095   3.614   5.029   1.037  0.4083 -0.6162  0.5324
  152ACN     C1 1096   2.729   1.845   3.360  0.3777 -0.2664  0.2104
  152ACN     H1 1097   2.767   1.767   3.426 -0.3894 -0.7616  0.0708
  152ACN     H2 1098   2.654   1.798   3.294 -1.3259  0.6739  1.4343
  152ACN     H3 1099   2.816   1.889   3.309  0.5420  1.3060  1.8304
  152ACN     C2 1100   2.665   1.954   3.439 -0.4975 -0.0060  0.2456
  152ACN     N1 1101   2.612   2.045   3.488 -0.3269 -0.1162  0.4208
  153ACN     C1 1102   2.372   1.643   2.010  0.5414 -0.0177  0.1657
  153ACN     H1 1103   2.264   1.646   1.990  0.1343 -0.4586  2.2195
  153ACN     H2 1104   2.434   1.684   1.928 -0.2054 -2.1824 -1.5434
  153ACN     H3 1105   2.405   1.541   2.031  0.1014  0.2020  1.9545
  153ACN     C2 1106   2.398   1.732   2.117  0.3420  0.4988 -0.7292
  153ACN     N1 1107   2.422   1.793   2.211 -0.4677 -0.0320 -0.0611
  154ACN     C1 1108   2.914   1.913   4.929 -0.1884 -0.2978 -0.2013
  154ACN     H1 1109   2.832   1.931   4.859 -0.8816 -0.9286  0.4388
  154ACN     H2 1110   2.941   1.806   4.934  3.0395  0.4573  0.0865
  154ACN     H3 1111   2.881   1.955   5.024  1.1635 -0.3709  0.3192
  154ACN     C2 1112   3.029   1.986   4.879 -0.1895 -0.2653  0.1939
  154ACN     N1 1113   3.109   2.058   4.839 -0.4549 -0.0080 -0.5212
  155ACN     C1 1114   1.162   0.922   4.176  0.1351 -0.1213  1.1886
  155ACN     H1 1115   1.109   0.879   4.262 -1.0248  0.0297  0.5639
  155ACN     H2 1116   1.174   0.841   4.104 -1.1608  0.3270  0.4398
  155ACN     H3 1117   1.260   0.945   4.218  1.4209 -2.3854 -0.4831
  155ACN     C2 1118   1.085   1.030   4.113  0.6353  0.5458 -0.1137
  155ACN     N1 1119   1.021   1.113   4.065  1.0205 -0.0087 -0.4457
  156ACN     C1 1120   1.815   3.771   4.299 -0.0020  0.0974 -0.5732
  156ACN     H1 1121   1.745   3.713   4.238 -0.9068  1.5447 -0.9206
  156ACN     H2 1122   1.903   3.711   4.327 -0.0978 -0.5766 -1.6959
  156ACN     H3 1123   1.773   3.791   4.398  2.3823 -0.3862  0.5969
  156ACN     C2 1124   1.857   3.889   4.223 -0.0016  0.2561 -1.4178
  156ACN     N1 1125   1.892   3.978   4.159  1.1020 -0.2904  0.6002
  157ACN     C1 1126   4.317   1.383   3.882 -0.9648 -0.1144 -0.0248
  157ACN     H1 1127   4.286   1.373   3.987 -1.5176  0.2767 -0.1430
  157ACN     H2 1128   4.380   1.295   3.869 -0.8565  0.0233 -0.4336
  157ACN     H3 1129   4.371   1.478   3.869 -2.8697  1.4571  2.8873
  157ACN     C2 1130   4.202   1.382   3.796  0.3523 -0.2217 -0.2083
  157ACN     N1 1131   4.124   1.369   3.713  0.3415  0.0167  0.6000
  158ACN     C1 1132   1.823   4.784   4.573 -0.1760 -0.1127 -0.8425
  158ACN     H1 1133   1.744   4.854   4.543  0.4744  1.4066  0.9589
  158ACN     H2 1134   1.771   4.688   4.577  1.0274 -0.8269 -1.7111
  158ACN     H3 1135   1.863   4.815   4.670 -1.5357  1.3015 -0.7208
  158ACN     C2 1136   1.938   4.791   4.487  0.1472  0.6701  0.2761
  158ACN     N1 1137   2.032   4.819   4.429  0.3410 -0.4699  1.0710
  159ACN     C1 1138   3.516   3.166   4.332  0.7639 -0.2327  0.5028
  159ACN     H1 1139   3.538   3.084   4.401 -2.3452 -0.8972  0.7841
  159ACN     H2 1140   3.602   3.192   4.269  1.4194 -0.9787  1.0754
  159ACN     H3 1141   3.501   3.255   4.395 -0.2720 -0.5263  0.6777
  159ACN     C2 1142   3.390   3.130   4.258  0.3193  0.2520  0.4425
  159ACN     N1 1143   3.292   3.095   4.204  0.1723 -0.6174  0.6152
  160ACN     C1 1144   2.738   3.496   3.419 -0.7685  0.2521 -0.4831
  160ACN     H1 1145   2.663   3.468   3.345 -1.8450 -2.7940  1.6549
  160ACN     H2 1146   2.792   3.574   3.365  0.0909  0.0752  0.1133
  160ACN     H3 1147   2.794   3.404   3.441 -0.8735  0.5160  0.9533
  160ACN     C2 1148   2.690   3.549   3.542 -0.3063 -0.2336 -0.5346
  160ACN     N1 1149   2.648   3.584   3.645 -0.2376  0.1909  0.3148
  161ACN     C1 1150   1.899   0.723   4.905 -0.1975  1.3711 -0.5331
  161ACN     H1 1151   1.833   0.749   4.988  0.4668 -0.8979  0.7679
  161ACN     H2 1152   1.964   0.637   4.928 -1.0938  1.0981  1.0171
  161ACN     H3 1153   1.962   0.809   4.881  2.7669 -0.2993  0.8831
  161ACN     C2 1154   1.816   0.692   4.798 -0.5498 -0.0414  0.4445
  161ACN     N1 1155   1.739   0.669   4.719  0.5128  0.2976 -0.4780
  162ACN     C1 1156   3.019   1.632   1.605  0.1904  0.9262 -0.4339
  162ACN     H1 1157   2.940   1.573   1.655  0.7103 -0.2691 -1.0128
  162ACN     H2 1158   3.098   1.568   1.565 -2.2045 -2.2347 -0.3479
  162ACN     H3 1159   3.055   1.706   1.678  0.8556 -0.6382  0.8569
  162ACN     C2 1160   2.965   1.696   1.486 -0.0483 -0.2261  0.0573
  162ACN     N1 1161   2.923   1.737   1.384  0.4615 -0.9090 -0.6248
  163ACN     C1 1162   1.405   2.577   5.136  0.4740 -0.2276 -0.2165
  163ACN     H1 1163   1.311   2.580   5.192 -0.1080  0.8964 -1.2244
  163ACN     H2 1164   1.380   2.560   5.030  1.1754 -0.6907 -0.3157
  163ACN     H3 1165   1.469   2.497   5.175  0.1842  0.2595  1.2652
  163ACN     C2 1166   1.468   2.708   5.144  0.9807 -0.2514 -0.7771
  163ACN     N1 1167   1.518   2.809   5.138  0.6164 -0.5260  0.3228
  164ACN     C1 1168   1.069   4.602   1.751  0.3967 -0.4847  0.2893
  164ACN     H1 1169   1.171   4.564   1.740  0.7906  0.9799 -1.5176
  164ACN     H2 1170   1.042   4.665   1.664 -0.7689  1.0033  1.6924
  164ACN     H3 1171   1.063   4.664   1.841  2.1670  0.1230 -0.0017
  164ACN     C2 1172   0.969   4.492   1.759  0.8979 -0.3638  1.1202
  164ACN     N1 1173   0.882   4.417   1.766  0.0265  0.0833  0.2467
  165ACN     C1 1174   2.487   2.643   4.993  0.0515 -0.3612  0.6027
  165ACN     H1 1175   2.543   2.569   4.934 -0.8512  1.0845 -2.1527
  165ACN     H2 1176   2.426   2.708   4.929  0.5363  0.6278  1.1502
  165ACN     H3 1177   2.568   2.699   5.041 -1.1214  0.5447  1.5484
  165ACN     C2 1178   2.387   2.592   5.088  0.3688 -0.4298  0.1238
  165ACN     N1 1179   2.310   2.552   5.163 -0.5459  0.2474  0.1617
  166ACN     C1 1180   2.263   4.064   4.303  0.3416  0.7925  0.6529
  166ACN     H1 1181   2.197   3.979   4.322  0.6488  0.4585  0.2243
  166ACN     H2 1182   2.320   4.097   4.390  1.3314  2.3596 -0.5425
  166ACN     H3 1183   2.205   4.152   4.270  2.0297  1.0943 -1.6478
  166ACN     C2 1184   2.361   4.025   4.197 -0.2836  0.3146 -0.5222
  166ACN     N1 1185   2.435   3.979   4.119 -0.6299  0.2802 -0.0402
  167ACN     C1 1186   1.055   1.898   1.651  0.0982  0.5408  0.8213
  167ACN     H1 1187   1.082   1.812   1.713  0.6843 -1.1755 -1.7423
  167ACN     H2 1188   0.961   1.873   1.600  0.0420  2.2556  0.0416
  167ACN     H3 1189   1.135   1.919   1.579 -0.7779 -0.2373 -0.4036
  167ACN     C2 1190   1.030   2.017   1.734 -1.0286  0.0837  0.3306
  167ACN     N1 1191   1.015   2.101   1.811  0.6478  0.3776  0.2657
  168ACN     C1 1192   1.171   4.764   4.284  0.2946  0.3943  0.6376
  168ACN     H1 1193   1.243   4.683   4.298 -1.1565 -1.2022 -0.8492
  168ACN     H2 1194   1.071   4.719   4.278  0.3115  0.5459 -1.1232
  168ACN     H3 1195   1.190   4.813   4.188 -1.2474 -0.7819 -0.2917
  168ACN     C2 1196   1.179   4.869   4.381 -0.0939  1.0620 -0.6404
  168ACN     N1 1197   1.195   4.948   4.464 -0.1365  0.1315 -0.2765
  169ACN     C1 1198   1.714   3.473   4.974 -0.3347 -0.3164 -0.3763
  169ACN     H1 1199   1.675   3.432   4.880 -0.1969  0.6699 -0.8758
  169ACN     H2 1200   1.637   3.531   5.026 -0.9832  0.6225 -2.3295
  169ACN     H3 1201   1.800   3.538   4.953 -0.2676 -1.1126 -2.7210
  169ACN     C2 1202   1.754   3.363   5.060  0.1032  0.5927  0.6312
  169ACN     N1 1203   1.780   3.271   5.123  0.4516  0.2460  0.1853
  170ACN     C1 1204   0.850   2.744   1.773  0.4461 -0.6545  0.4410
  170ACN     H1 1205   0.900   2.810   1.844 -2.0941  2.6677 -0.7257
  170ACN     H2 1206   0.799   2.809   1.701 -0.6366 -1.8421  0.1186
  170ACN     H3 1207   0.773   2.677   1.813 -1.1540  0.8115 -0.1048
  170ACN     C2 1208   0.935   2.651   1.698  0.0125 -0.4454 -0.6852
  170ACN     N1 1209   1.003   2.577   1.648  0.6242  0.5409 -0.2716
  171ACN     C1 1210   0.576   3.627   3.715  0.1115 -0.3970  0.4982
  171ACN     H1 1211   0.528   3.636   3.617 -1.9958  1.8097  1.6772
  171ACN     H2 1212   0.684   3.611   3.702 -0.1832 -0.9143 -1.5258
  171ACN     H3 1213   0.533   3.534   3.753 -0.9821 -0.3861 -0.6815
  171ACN     C2 1214   0.561   3.742   3.801 -0.3386  0.1131  0.7299
  171ACN     N1 1215   0.538   3.830   3.872  0.1108  0.5075  0.1438
  172ACN     C1 1216   1.587   0.334   4.600  0.5864 -0.2567  0.0193
  172ACN     H1 1217   1.507   0.405   4.623  1.4047  0.7411 -0.2063
  172ACN     H2 1218   1.656   0.376   4.526  2.0350 -2.0223  0.3390
  172ACN     H3 1219   1.548   0.236   4.569 -2.7291  0.7545  0.7260
  172ACN     C2 1220   1.667   0.307   4.721  0.2889  0.3408  0.4967
  172ACN     N1 1221   1.743   0.277   4.795  0.2715  0.1152  0.0754
  173ACN     C1 1222   1.139   0.903   2.779 -0.2326  0.2465 -0.1021
  173ACN     H1 1223   1.049   0.842   2.794  0.3716 -0.8648 -0.9005
  173ACN     H2 1224   1.226   0.836   2.776 -0.3892 -0.0152  1.0129
  173ACN     H3 1225   1.142   0.965   2.870  0.7019 -2.0985  1.5178
  173ACN     C2 1226   1.142   0.981   2.653  0.2072  0.4573 -0.1969
  173ACN     N1 1227   1.151   1.057   2.568 -0.5151  0.3554  0.3527
  174ACN     C1 1228   0.357   3.655   4.352 -0.1118 -0.0927 -0.0534
  174ACN     H1 1229   0.313   3.753   4.334  0.0135  0.0438  0.3835
  174ACN     H2 1230   0.276   3.592   4.389 -0.5126 -0.1487 -1.0204
  174ACN     H3 1231   0.433   3.670   4.430 -1.1641 -0.4906  1.0696
  174ACN     C2 1232   0.417   3.600   4.234 -0.8196  0.1653 -0.0677
  174ACN     N1 1233   0.469   3.565   4.136 -0.5188 -0.3342 -0.2845
  175ACN     C1 1234   1.757   0.924   0.045  0.9500 -0.0747  0.4264
  175ACN     H1 1235   1.814   0.833   0.064 -0.8246 -1.0775  0.9726
  175ACN     H2 1236   1.786   0.994   0.124  2.7229 -0.4091  0.0944
  175ACN     H3 1237   1.649   0.908   0.039  1.2515 -1.4767 -2.2024
  175ACN     C2 1238   1.806   0.993  -0.081  0.2133  0.4834  0.1752
  175ACN     N1 1239   1.834   1.040  -0.179 -0.2771 -0.5760  0.2846
  176ACN     C1 1240   1.544   1.831   1.064  0.6212 -0.5245 -0.4062
  176ACN     H1 1241   1.568   1.728   1.092 -0.1682 -0.3183  1.0429
  176ACN     H2 1242   1.494   1.825   0.967  0.5595  0.3944 -0.4348
  176ACN     H3 1243   1.640   1.885   1.062  0.9530 -1.1072 -0.3009
  176ACN     C2 1244   1.461   1.890   1.162 -0.6034 -0.1111  0.0859
  176ACN     N1 1245   1.393   1.938   1.242  0.2018  0.6034  0.1394
  177ACN     C1 1246   3.266   5.104   0.632 -0.1415 -0.5555 -0.0020
  177ACN     H1 1247   3.263   5.185   0.706 -0.2895  0.0612 -0.6689
  177ACN     H2 1248   3.241   5.009   0.679  1.0324 -0.0016  1.8180
  177ACN     H3 1249   3.370   5.095   0.596 -0.3947 -4.1497  0.0338
  177ACN     C2 1250   3.183   5.144   0.513  0.0887 -0.2656 -0.5635
  177ACN     N1 1251   3.116   5.156   0.421 -0.2928 -0.2364  0.6595
  178ACN     C1 1252   0.825   4.877   4.677  0.2392  0.3589  0.3096
  178ACN     H1 1253   0.743   4.939   4.642  0.8291  0.8425 -0.2317
  178ACN     H2 1254   0.918   4.935   4.665 -0.2625  1.0162 -0.4017
  178ACN     H3 1255   0.832   4.793   4.607 -0.6097  1.9818 -1.7637
  178ACN     C2 1256   0.798   4.832   4.811  0.1344  0.0494  0.0858
  178ACN     N1 1257   0.780   4.794   4.918 -0.2881  0.1103 -0.3887
  179ACN     C1 1258   4.025   3.886   1.152 -0.7064 -0.4703  0.1787
  179ACN     H1 1259   4.124   3.870   1.194 -0.8765 -0.6095  0.5276
  179ACN     H2 1260   4.014   3.984   1.104 -0.9603 -0.3325  0.5184
  179ACN     H3 1261   3.950   3.876   1.231 -1.2221 -2.4312 -0.5052
  179ACN     C2 1262   4.022   3.773   1.056 -0.7765 -0.0440 -0.4524
  179ACN     N1 1263   4.040   3.682   0.989  0.5667 -0.2068 -0.2425
  180ACN     C1 1264   4.270   0.446   1.673 -0.0178 -0.1836 -0.2514
  180ACN     H1 1265   4.164   0.475   1.683 -0.0581 -0.0710 -0.9341
  180ACN     H2 1266   4.290   0.416   1.569 -0.4751  0.5460 -0.5563
  180ACN     H3 1267   4.295   0.356   1.730 -1.1382 -1.3641 -1.5865
  180ACN     C2 1268   4.365   0.556   1.706 -0.1870  0.2127 -0.1026
  180ACN     N1 1269   4.430   0.650   1.731 -0.0617  0.7309  0.5476
  181ACN     C1 1270   0.600   0.716   1.401 -0.7866 -0.4926  0.6030
  181ACN     H1 1271   0.589   0.816   1.357  0.9500  0.7182  2.8189
  181ACN     H2 1272   0.506   0.660   1.392 -1.5975  1.2216 -2.0838
  181ACN     H3 1273   0.627   0.734   1.506 -2.3171 -1.3070  1.1488
  181ACN     C2 1274   0.706   0.649   1.326 -0.9774  0.1737 -0.1092
  181ACN     N1 1275   0.796   0.604   1.270 -0.3542 -0.7822 -0.1524
  182ACN     C1 1276   3.106   4.226   3.274  0.5897  0.2462  0.3460
  182ACN     H1 1277   3.002   4.246   3.302  0.6942  0.8389  0.3037
  182ACN     H2 1278   3.127   4.119   3.288 -2.4827 -0.3922  0.4131
  182ACN     H3 1279   3.179   4.288   3.326  2.7095 -2.0346  0.2110
  182ACN     C2 1280   3.114   4.246   3.126 -0.1490 -0.1100  0.2667
  182ACN     N1 1281   3.125   4.258   3.010  0.4143  0.2009  0.0083
  183ACN     C1 1282   3.330   4.655   4.439  0.1772 -0.1588 -0.5002
  183ACN     H1 1283   3.259   4.633   4.359 -0.1288  0.5496 -0.4236
  183ACN     H2 1284   3.436   4.636   4.420  1.1520  1.7839  2.5555
  183ACN     H3 1285   3.306   4.586   4.520  0.6101  0.5404  0.2364
  183ACN     C2 1286   3.321   4.791   4.476 -1.4159 -0.9257  0.1994
  183ACN     N1 1287   3.306   4.902   4.504 -0.2359 -0.4162  0.1993
  184ACN     C1 1288   2.429   3.236   2.378  0.3695 -0.2573  0.5127
  184ACN     H1 1289   2.353   3.226   2.299 -0.3755 -1.5323  1.3552
  184ACN     H2 1290   2.436   3.343   2.398  3.9169 -0.1370 -1.0621
  184ACN     H3 1291   2.527   3.206   2.340 -0.7487 -1.5700 -1.3992
  184ACN     C2 1292   2.397   3.162   2.499 -0.4714  0.5622  0.6950
  184ACN     N1 1293   2.357   3.106   2.588 -0.2839 -0.2152 -0.8117
  185ACN     C1 1294   2.129   3.705   5.206  0.5137 -0.1362 -0.1489
  185ACN     H1 1295   2.064   3.616   5.217  1.9325 -0.9276  2.1691
  185ACN     H2 1296   2.168   3.726   5.306  0.9845  1.2577 -0.6190
  185ACN     H3 1297   2.068   3.787   5.165 -0.2556 -0.9625 -0.6861
  185ACN     C2 1298   2.251   3.670   5.120 -0.1364  0.1959 -0.3622
  185ACN     N1 1299   2.341   3.666   5.044  1.1437 -0.3585 -0.3229
  186ACN     C1 1300   1.082   0.483   4.647 -0.2590 -0.2063  0.7474
  186ACN     H1 1301   0.983   0.445   4.619  0.3166 -1.2128  0.0393
  186ACN     H2 1302   1.078   0.550   4.734  0.3081 -0.8491  1.2638
  186ACN     H3 1303   1.118   0.534   4.556 -1.4604  0.5999  0.7150
  186ACN     C2 1304   1.169   0.367   4.662  0.1215 -0.2664  0.5103
  186ACN     N1 1305   1.237   0.274   4.675  0.2480 -0.3258  0.1383
  187ACN     C1 1306   3.125   3.427   1.963 -0.2041 -0.6835  0.1677
  187ACN     H1 1307   3.204   3.437   1.887 -0.4916 -0.4023 -0.0981
  187ACN     H2 1308   3.096   3.521   2.011 -1.7294 -1.3167  0.5236
  187ACN     H3 1309   3.163   3.355   2.036  0.0405 -0.1003  0.6126
  187ACN     C2 1310   3.010   3.383   1.894  0.1144 -0.4727  0.1158
  187ACN     N1 1311   2.916   3.345   1.841 -0.2378 -0.2204 -0.0057
  188ACN     C1 1312   0.046   3.708   0.437  0.2809 -0.5910 -0.2182
  188ACN     H1 1313   0.020   3.612   0.483  1.4685  1.0953  4.1438
  188ACN     H2 1314   0.025   3.792   0.504  0.9275 -0.1205 -0.5921
  188ACN     H3 1315  -0.023   3.722   0.352  0.6037  2.7217 -0.0178
  188ACN     C2 1316   0.186   3.713   0.397  0.2598 -0.1492  0.5495
  188ACN     N1 1317   0.295   3.715   0.367  0.0388 -0.0514 -0.1487
  189ACN     C1 1318   1.220   2.511   2.462 -0.2462  0.5552 -0.7684
  189ACN     H1 1319   1.136   2.502   2.533  0.3950  0.8994  0.0336
  189ACN     H2 1320   1.233   2.620   2.457  0.3652  0.6021  1.5436
  189ACN     H3 1321   1.206   2.468   2.361  0.2153  0.8892 -0.9735
  189ACN     C2 1322   1.340   2.449   2.515 -0.5164 -0.1917 -0.5234
  189ACN     N1 1323   1.426   2.391   2.553 -0.4834 -0.0237  0.0589
  190ACN     C1 1324   3.196   4.553   1.559 -0.3035  0.0902  0.2702
  190ACN     H1 1325   3.271   4.617   1.511  0.0700  1.2405  2.3801
  190ACN     H2 1326   3.096   4.572   1.517 -0.6290 -0.4985  0.7596
  190ACN     H3 1327   3.193   4.566   1.667  0.9014 -1.0567  0.4500
  190ACN     C2 1328   3.245   4.416   1.538  0.7337 -0.2415 -0.0990
  190ACN     N1 1329   3.277   4.307   1.525  0.1738 -0.4044  0.2460
  191ACN     C1 1330   2.890   0.728   1.051  0.3467  0.4429  0.3582
  191ACN     H1 1331   2.800   0.777   1.091  0.5938  1.3761 -0.2275
  191ACN     H2 1332   2.882   0.724   0.942 -2.0264 -0.6311  0.5222
  191ACN     H3 1333   2.886   0.626   1.091 -0.4242 -0.1231 -1.1126
  191ACN     C2 1334   2.999   0.809   1.101  0.0463  0.2990  0.6475
  191ACN     N1 1335   3.074   0.885   1.146 -0.4077 -0.1525  0.0146
  192ACN     C1 1336   0.220   3.258   3.667 -0.4381  0.3232  0.2454
  192ACN     H1 1337   0.285   3.175   3.638  0.6234  0.8492  1.0615
  192ACN     H2 1338   0.267   3.356   3.649 -0.0323  0.4179  1.7088
  192ACN     H3 1339   0.208   3.253   3.776 -2.1601  0.1057  0.0506
  192ACN     C2 1340   0.091   3.237   3.607  0.0060  0.4340  0.2542
  192ACN     N1 1341  -0.005   3.206   3.551 -0.4021  0.1329 -0.6368
  193ACN     C1 1342   1.437   1.692   2.385  0.4694  0.0100 -0.2401
  193ACN     H1 1343   1.514   1.616   2.366 -0.5111 -0.9488 -0.4543
  193ACN     H2 1344   1.377   1.667   2.473  1.0877 -1.0541 -0.1150
  193ACN     H3 1345   1.367   1.705   2.302  0.3142  0.7157  0.0005
  193ACN     C2 1346   1.509   1.816   2.408  0.4858 -0.1599  0.5941
  193ACN     N1 1347   1.572   1.908   2.428  0.7793  0.6688 -0.1120
  194ACN     C1 1348   1.510   4.616   4.087  0.3233 -0.0089 -0.3319
  194ACN     H1 1349   1.457   4.621   3.992 -0.3130 -0.0182  0.0214
  194ACN     H2 1350   1.444   4.564   4.158  1.8488 -1.2708  0.1877
  194ACN     H3 1351   1.535   4.720   4.113  0.3402 -0.2864  0.7826
  194ACN     C2 1352   1.633   4.536   4.077 -0.3154  0.7432 -0.3565
  194ACN     N1 1353   1.724   4.470   4.061 -0.6048  0.4589 -0.9669
  195ACN     C1 1354   1.929   3.590   3.281  0.7887 -0.3971  0.3295
  195ACN     H1 1355   2.034   3.616   3.298  0.5272 -0.5092  2.2453
  195ACN     H2 1356   1.907   3.600   3.174 -1.7590 -2.5306  0.6020
  195ACN     H3 1357   1.865   3.650   3.347 -1.2062  1.1899 -2.9134
  195ACN     C2 1358   1.923   3.450   3.320 -0.1000 -0.2194 -0.1199
  195ACN     N1 1359   1.920   3.345   3.367 -0.1279  0.0460  0.3861
  196ACN     C1 1360   1.889   2.921   0.454  0.0413  0.0297  0.1431
  196ACN     H1 1361   1.857   2.847   0.379 -1.5838  0.5167  0.3418
  196ACN     H2 1362   1.819   3.005   0.462  1.7094  1.4589 -0.1658
  196ACN     H3 1363   1.988   2.954   0.421  0.3199 -0.5066  0.4240
  196ACN     C2 1364   1.896   2.876   0.594 -0.6271 -0.2642 -0.2035
  196ACN     N1 1365   1.892   2.851   0.705  0.3952 -0.4502 -0.3574
  197ACN     C1 1366   4.156   3.670   2.058 -0.9619  0.7510  0.4308
  197ACN     H1 1367   4.192   3.734   1.976  2.1208  0.2943  1.3544
  197ACN     H2 1368   4.161   3.714   2.158  0.1732  0.3758  0.5398
  197ACN     H3 1369   4.217   3.579   2.047 -2.4514  0.1347 -3.7581
  197ACN     C2 1370   4.025   3.615   2.025 -0.0630 -0.4649 -0.7924
  197ACN     N1 1371   3.925   3.572   1.998 -0.0947  0.3054 -0.2254
  198ACN     C1 1372   1.549   1.105   4.903  0.0760  0.0835 -0.4072
  198ACN     H1 1373   1.591   1.189   4.846 -0.0737  1.6105  1.6545
  198ACN     H2 1374   1.575   1.112   5.009 -0.3213 -2.1361 -0.1509
  198ACN     H3 1375   1.583   1.017   4.847  0.3370 -0.1148  0.0617
  198ACN     C2 1376   1.403   1.113   4.896  0.1114  0.7337  0.6477
  198ACN     N1 1377   1.291   1.106   4.877  0.3140 -0.3892  0.1262
  199ACN     C1 1378   2.347   2.951   4.318  0.4586 -0.3567 -0.1750
  199ACN     H1 1379   2.241   2.926   4.336 -0.0100  0.6344 -1.4544
  199ACN     H2 1380   2.401   2.877   4.257  1.4710  0.2872 -0.0550
  199ACN     H3 1381   2.393   2.965   4.416 -0.4155  0.5330  0.1193
  199ACN     C2 1382   2.356   3.083   4.261 -1.0302  0.4185 -0.6413
  199ACN     N1 1383   2.367   3.181   4.206 -0.7501 -0.2773 -0.6112
  200ACN     C1 1384   0.863   3.414   5.316  0.8305  0.0177  0.3420
  200ACN     H1 1385   0.871   3.518   5.285 -0.9562 -0.4323 -1.7340
  200ACN     H2 1386   0.813   3.407   5.414  3.8389 -0.3447  1.9327
  200ACN     H3 1387   0.967   3.379   5.329  0.6314 -0.8644 -0.3992
  200ACN     C2 1388   0.794   3.332   5.214  0.4081  0.5049  0.2458
  200ACN     N1 1389   0.744   3.283   5.122 -0.2550 -0.6188  0.1910
  201ACN     C1 1390   0.216   3.358   0.465  0.2307  0.2913 -0.2615
  201ACN     H1 1391   0.127   3.379   0.524 -0.3920  1.1899 -1.4834
  201ACN     H2 1392   0.295   3.420   0.510  1.0160 -2.5161  2.3677
  201ACN     H3 1393   0.202   3.377   0.358  0.4590  3.0981  0.1781
  201ACN     C2 1394   0.266   3.226   0.494  0.1590 -0.0111  0.6541
  201ACN     N1 1395   0.292   3.116   0.512 -0.2805  0.5830  0.0658
  202ACN     C1 1396   3.756   2.145   3.891  0.3426  0.7175  0.0617
  202ACN     H1 1397   3.780   2.094   3.986 -2.6755 -0.9052 -0.0120
  202ACN     H2 1398   3.649   2.167   3.890  0.7233  2.5849 -0.0926
  202ACN     H3 1399   3.787   2.081   3.807  2.6975  0.9581  0.6942
  202ACN     C2 1400   3.831   2.267   3.895 -0.0464  0.3487  0.1955
  202ACN     N1 1401   3.896   2.360   3.883  0.8448 -0.0549 -0.0504
  203ACN     C1 1402   3.969   0.311   3.223  0.1342  0.4881  0.0047
  203ACN     H1 1403   3.891   0.333   3.297 -1.9778 -1.1359 -1.6839
  203ACN     H2 1404   3.965   0.204   3.202 -1.6594  0.3758  0.8276
  203ACN     H3 1405   4.065   0.344   3.265 -0.2576  0.5207  0.8827
  203ACN     C2 1406   3.933   0.385   3.109  0.0760 -0.2723  0.2825
  203ACN     N1 1407   3.904   0.448   3.017 -0.7467  0.0253  0.3086
  204ACN     C1 1408   2.589   3.222   1.908  0.3954 -0.2933  0.6195
  204ACN     H1 1409   2.659   3.270   1.978  0.4222 -2.8189  2.4346
  204ACN     H2 1410   2.634   3.225   1.808  0.9246  0.2860  0.8725
  204ACN     H3 1411   2.490   3.268   1.903  0.7791  0.2867 -1.8730
  204ACN     C2 1412   2.573   3.082   1.943 -0.2322  0.2734 -0.1679
  204ACN     N1 1413   2.564   2.979   1.990 -1.1118  0.3647  0.0561
  205ACN     C1 1414   0.921   2.989   3.838 -0.3754 -0.0347 -0.6986
  205ACN     H1 1415   1.017   2.941   3.858 -0.5327 -0.6436 -1.3761
  205ACN     H2 1416   0.941   3.058   3.755 -0.1469 -0.9566 -1.4194
  205ACN     H3 1417   0.890   3.047   3.926  0.7068 -0.6646  0.0989
  205ACN     C2 1418   0.828   2.887   3.810 -0.2967 -0.6711  0.3016
  205ACN     N1 1419   0.737   2.813   3.802 -0.0073  0.4376  0.2853
  206ACN     C1 1420   2.064   5.011   3.368 -0.3180  0.1090 -0.3251
  206ACN     H1 1421   2.125   4.923   3.344  1.8774  1.6792 -0.6616
  206ACN     H2 1422   2.125   5.102   3.356 -1.6776  0.8373 -1.8643
  206ACN     H3 1423   2.025   4.998   3.470  1.6076  1.1518  0.5697
  206ACN     C2 1424   1.947   5.017   3.281 -0.4637  0.4269 -0.7258
  206ACN     N1 1425   1.856   5.023   3.211 -0.1861 -0.2687  0.4130
  207ACN     C1 1426   3.984   4.368   0.880 -0.0103 -0.5391 -0.2109
  207ACN     H1 1427   4.001   4.459   0.822 -3.6828 -0.3464 -1.1087
  207ACN     H2 1428   3.877   4.347   0.892  0.0072  0.0575  1.1110
  207ACN     H3 1429   4.034   4.382   0.977  2.9181  1.8239 -1.9887
  207ACN     C2 1430   4.053   4.257   0.813  0.0364 -0.0367 -0.3068
  207ACN     N1 1431   4.098   4.161   0.768 -0.4351  0.3981 -0.8013
  208ACN     C1 1432   2.070   3.918   3.355  0.0677  0.0870  0.3372
  208ACN     H1 1433   2.130   3.978   3.285 -0.4106 -0.2239 -0.3433
  208ACN     H2 1434   2.107   3.815   3.365  2.1522  0.4213 -2.9851
  208ACN     H3 1435   1.967   3.912   3.319  0.8223 -0.1137 -1.8653
  208ACN     C2 1436   2.069   3.980   3.485 -0.4757 -0.5724  0.0754
  208ACN     N1 1437   2.052   4.033   3.585 -0.9556 -0.5640 -0.0485
  209ACN     C1 1438   2.800   1.503   3.196 -0.4214  0.0104  0.7555
  209ACN     H1 1439   2.764   1.413   3.247 -1.6700  0.8102  1.3193
  209ACN     H2 1440   2.909   1.504   3.187 -0.2824 -0.0929  2.3621
  209ACN     H3 1441   2.776   1.593   3.254 -0.1541  2.0795 -2.2032
  209ACN     C2 1442   2.742   1.513   3.062  0.6684  0.6924 -0.2428
  209ACN     N1 1443   2.700   1.520   2.955 -0.4410 -0.0920  0.4174
  210ACN     C1 1444   2.074   1.244   5.019  0.8180  0.0905  0.2047
  210ACN     H1 1445   2.093   1.346   4.984 -0.3130  0.3092  0.1994
  210ACN     H2 1446   1.999   1.255   5.098 -1.3261  1.4335 -1.9793
  210ACN     H3 1447   2.167   1.195   5.052  0.4740 -1.1697 -0.6495
  210ACN     C2 1448   2.008   1.164   4.919 -0.5707  0.1352  0.2298
  210ACN     N1 1449   1.944   1.097   4.845  0.0286 -0.2305 -0.5653
  211ACN     C1 1450   0.602   2.545   4.697  0.6200 -0.2462  0.0277
  211ACN     H1 1451   0.543   2.617   4.755  0.1172  0.6484 -1.5777
  211ACN     H2 1452   0.685   2.500   4.753  0.0159 -2.1361 -0.5701
  211ACN     H3 1453   0.650   2.596   4.613  0.1718  1.2121  0.6451
  211ACN     C2 1454   0.518   2.439   4.637  0.4244  0.3556  0.1761
  211ACN     N1 1455   0.465   2.346   4.586 -0.5480 -0.0783  0.1211
  212ACN     C1 1456   2.319   3.868   3.763 -0.2148  0.4597  0.7002
  212ACN     H1 1457   2.388   3.806   3.705 -1.3638  2.2401 -2.7035
  212ACN     H2 1458   2.254   3.910   3.686  1.8379 -0.8663 -1.8173
  212ACN     H3 1459   2.365   3.937   3.836  1.5247 -0.0867  0.1393
  212ACN     C2 1460   2.244   3.768   3.835 -0.1178 -0.2936 -0.3106
  212ACN     N1 1461   2.186   3.692   3.900 -0.2359  0.2076  0.4312
  213ACN     C1 1462   3.339   4.991   3.052 -0.0109 -0.2592  0.3933
  213ACN     H1 1463   3.391   5.088   3.053 -2.0921  0.8723 -0.3347
  213ACN     H2 1464   3.418   4.914   3.051  0.6091  0.3709  0.1857
  213ACN     H3 1465   3.280   4.980   2.961  1.0394 -2.5681 -0.0389
  213ACN     C2 1466   3.249   4.973   3.165  0.3770  0.7376  0.9029
  213ACN     N1 1467   3.178   4.943   3.251  0.0626 -0.1779  0.0931
  214ACN     C1 1468   4.518   3.188   3.964  0.4655  0.3452 -0.0871
  214ACN     H1 1469   4.482   3.288   3.994  0.1169  0.8193 -2.0133
  214ACN     H2 1470   4.567   3.138   4.048 -1.6310 -1.5929  0.0188
  214ACN     H3 1471   4.588   3.209   3.883  2.0610  1.3644  1.5202
  214ACN     C2 1472   4.410   3.106   3.903 -0.8779  0.5391 -0.9277
  214ACN     N1 1473   4.332   3.043   3.853 -0.0132 -0.1351 -0.9995
  215ACN     C1 1474   4.364   0.449   1.269 -0.7353 -0.1579  0.4400
  215ACN     H1 1475   4.385   0.423   1.164  0.9785  1.1033  0.4535
  215ACN     H2 1476   4.435   0.386   1.324  0.2147 -1.0512 -1.7406
  215ACN     H3 1477   4.264   0.409   1.294 -0.0233 -2.3748 -0.1446
  215ACN     C2 1478   4.391   0.589   1.297 -0.0178 -0.1164 -0.7296
  215ACN     N1 1479   4.410   0.699   1.327 -0.3954  0.9542 -0.0072
  216ACN     C1 1480   3.227   1.352   0.013 -0.2489  0.8133 -0.4620
  216ACN     H1 1481   3.225   1.387  -0.091  0.4634  0.1338 -0.7055
  216ACN     H2 1482   3.125   1.353   0.052 -0.3538  0.5884 -0.7326
  216ACN     H3 1483   3.287   1.424   0.071 -1.0063 -0.5546  2.1222
  216ACN     C2 1484   3.294   1.224   0.025 -0.0558  0.6038 -0.0311
  216ACN     N1 1485   3.342   1.121   0.040 -0.2764  0.5389 -0.7174
  217ACN     C1 1486   2.312   3.503   3.564 -0.3321  0.1983 -0.4911
  217ACN     H1 1487   2.215   3.511   3.615  0.0895 -4.6639  1.3603
  217ACN     H2 1488   2.311   3.413   3.502 -0.5862 -0.5344  0.5629
  217ACN     H3 1489   2.393   3.491   3.637 -0.5913  0.4642 -0.1541
  217ACN     C2 1490   2.343   3.613   3.471  0.1955  0.5850 -0.2561
  217ACN     N1 1491   2.374   3.696   3.403  0.1873 -0.3646  0.2950
  218ACN     C1 1492   2.040   0.536   2.234 -0.0457 -0.5014 -0.1575
  218ACN     H1 1493   2.144   0.510   2.213  0.2322 -1.0376  1.7615
  218ACN     H2 1494   2.015   0.498   2.334  1.8139  1.0744  0.9337
  218ACN     H3 1495   1.978   0.495   2.154 -0.3782  1.5443 -0.9848
  218ACN     C2 1496   2.021   0.681   2.233  1.0087 -0.3403 -0.2235
  218ACN     N1 1497   2.016   0.795   2.241  0.3153 -0.3319 -0.7169
  219ACN     C1 1498   1.467   2.099   2.694  0.3319 -1.0894 -0.2357
  219ACN     H1 1499   1.406   2.059   2.613 -0.4636 -2.1915  0.8983
  219ACN     H2 1500   1.486   2.023   2.770  1.0641 -0.3778  0.2973
  219ACN     H3 1501   1.411   2.187   2.730  0.2871  0.0570 -2.9660
  219ACN     C2 1502   1.598   2.145   2.647 -0.3018  1.0646  0.1880
  219ACN     N1 1503   1.705   2.177   2.621 -0.2189  0.3397 -0.8587
  220ACN     C1 1504   1.308   0.890   1.542  0.2892  0.0087  0.5859
  220ACN     H1 1505   1.217   0.951   1.532 -0.3339 -1.0371 -0.3106
  220ACN     H2 1506   1.281   0.784   1.549 -0.5566  0.0926 -1.0501
  220ACN     H3 1507   1.375   0.942   1.611 -0.4265  1.1094  0.4656
  220ACN     C2 1508   1.372   0.912   1.413  0.4420  0.3243  0.0083
  220ACN     N1 1509   1.416   0.920   1.306  0.1827 -1.0743  1.2801
  221ACN     C1 1510   2.557   1.598   4.928 -0.5998  1.1587 -0.1913
  221ACN     H1 1511   2.545   1.675   4.851  0.7740  1.3922 -0.1914
  221ACN     H2 1512   2.478   1.522   4.923  1.5238 -1.2535  1.5370
  221ACN     H3 1513   2.544   1.650   5.024  0.2871  2.9695 -1.0424
  221ACN     C2 1514   2.694   1.552   4.912  0.1455  0.4583 -0.3871
  221ACN     N1 1515   2.802   1.516   4.884  0.7074  0.7559 -0.8910
  222ACN     C1 1516   3.418   2.790   4.684 -0.7008 -0.0568  0.0762
  222ACN     H1 1517   3.346   2.848   4.626 -2.5982 -1.5890  0.8436
  222ACN     H2 1518   3.365   2.744   4.768 -0.6211 -0.4261 -0.0718
  222ACN     H3 1519   3.512   2.840   4.710  0.0045 -1.7430  0.8169
  222ACN     C2 1520   3.455   2.682   4.597 -0.5485  0.1390  0.1245
  222ACN     N1 1521   3.479   2.607   4.513  0.2333  0.1066 -0.1877
  223ACN     C1 1522   1.415   2.972   0.551 -0.0541  0.2689 -0.2483
  223ACN     H1 1523   1.489   3.041   0.510  1.5777 -1.0302  0.4580
  223ACN     H2 1524   1.410   2.961   0.660  0.7029  2.8827  0.0652
  223ACN     H3 1525   1.442   2.874   0.509  2.6050  1.1553 -0.7105
  223ACN     C2 1526   1.289   3.022   0.498 -0.0010  0.4115 -0.0398
  223ACN     N1 1527   1.185   3.045   0.451 -0.1882  0.0280  0.1162
  224ACN     C1 1528   1.706   3.382   0.366  0.1755  0.2416  0.3464
  224ACN     H1 1529   1.812   3.379   0.336 -0.0374  1.1506 -0.5783
  224ACN     H2 1530   1.642   3.340   0.287  1.1236  0.7927 -0.7321
  224ACN     H3 1531   1.681   3.482   0.403  1.1737  0.1302  1.3444
  224ACN     C2 1532   1.700   3.286   0.475 -0.1741 -0.3798 -0.1671
  224ACN     N1 1533   1.708   3.215   0.564 -0.3498 -0.4595  0.2237
  225ACN     C1 1534   0.647   3.081   4.568 -0.9807  0.4234 -0.8206
  225ACN     H1 1535   0.694   3.128   4.656 -3.5056  1.8868 -0.2112
  225ACN     H2 1536   0.721   3.018   4.518  0.2855 -0.5375  2.1545
  225ACN     H3 1537   0.616   3.158   4.497 -0.4555 -0.8247 -2.4253
  225ACN     C2 1538   0.540   3.000   4.613  0.6768  0.0025 -0.2670
  225ACN     N1 1539   0.440   2.950   4.647  0.0023  0.4716 -0.2586
  226ACN     C1 1540   3.719   0.403   1.903  0.9366 -0.0291 -0.3675
  226ACN     H1 1541   3.753   0.455   1.993 -0.5021 -0.7682  0.6219
  226ACN     H2 1542   3.617   0.369   1.920  1.2789 -2.2758 -2.4672
  226ACN     H3 1543   3.777   0.310   1.890  1.9165  0.2415  1.9005
  226ACN     C2 1544   3.742   0.470   1.772  0.5095 -0.1977  0.2356
  226ACN     N1 1545   3.749   0.519   1.666 -0.1934 -0.5643 -1.3894
  227ACN     C1 1546   2.013   4.277   1.454 -0.0249  0.2578  0.7358
  227ACN     H1 1547   2.065   4.284   1.358  0.0402 -0.6486  0.7034
  227ACN     H2 1548   2.029   4.178   1.497 -0.6020 -0.1304  0.0752
  227ACN     H3 1549   1.905   4.284   1.437 -0.2475 -0.0685  1.9976
  227ACN     C2 1550   2.058   4.370   1.555  0.0174  0.7307  0.2025
  227ACN     N1 1551   2.084   4.436   1.642 -0.2764 -0.0758 -0.2007
  228ACN     C1 1552   1.862   5.112   0.903  0.6468 -0.3917  0.4789
  228ACN     H1 1553   1.885   5.065   0.999  1.9395 -0.3621  0.1886
  228ACN     H2 1554   1.753   5.104   0.887  0.9583 -4.3379 -0.1730
  228ACN     H3 1555   1.913   5.070   0.815  0.3745 -0.5065  0.3743
  228ACN     C2 1556   1.886   5.255   0.915 -0.4437  0.2117 -0.0495
  228ACN     N1 1557   1.908   5.367   0.929 -0.3622  0.3237  0.3973
  229ACN     C1 1558   1.738   3.700   1.303  0.1304  1.4435  0.3062
  229ACN     H1 1559   1.653   3.632   1.313  1.6105 -0.5903 -0.6007
  229ACN     H2 1560   1.762   3.738   1.403  1.8913 -0.4332  0.6376
  229ACN     H3 1561   1.716   3.777   1.228 -2.8803 -1.1961 -1.6338
  229ACN     C2 1562   1.855   3.633   1.255 -0.0658  0.2629 -0.2157
  229ACN     N1 1563   1.951   3.584   1.221  0.7661  0.7337 -0.3854
  230ACN     C1 1564   4.391   3.282   1.593  0.1485 -1.0174  0.2693
  230ACN     H1 1565   4.311   3.353   1.566  0.7184 -0.5740 -0.2704
  230ACN     H2 1566   4.340   3.195   1.636  0.9607 -0.5711  2.1957
  230ACN     H3 1567   4.464   3.323   1.663  0.1116 -1.2410  0.4361
  230ACN     C2 1568   4.454   3.242   1.462 -0.1785 -0.0351 -0.0608
  230ACN     N1 1569   4.505   3.212   1.362  0.0321  0.2654  0.7916
  231ACN     C1 1570   2.640   2.144   0.297 -0.4308 -0.6740  0.0663
  231ACN     H1 1571   2.639   2.250   0.271 -3.2557  0.0862  2.9805
  231ACN     H2 1572   2.634   2.072   0.214 -3.2600 -0.5023  0.0754
  231ACN     H3 1573   2.543   2.130   0.347 -0.4858 -0.9581 -0.1176
  231ACN     C2 1574   2.745   2.115   0.386  0.3460 -0.1998 -0.4539
  231ACN     N1 1575   2.827   2.093   0.464 -0.3587  0.0422 -0.3119
  232ACN     C1 1576   4.304   3.309   4.253 -0.3008  0.1212  0.2546
  232ACN     H1 1577   4.247   3.398   4.224  0.5374  0.7482  0.4935
  232ACN     H2 1578   4.406   3.330   4.218 -0.6874 -0.2656 -1.1668
  232ACN     H3 1579   4.258   3.223   4.204 -0.6151  0.8565 -0.7801
  232ACN     C2 1580   4.291   3.305   4.398 -0.0129 -0.1329 -0.4408
  232ACN     N1 1581   4.286   3.303   4.514  0.0862 -0.4625 -0.3877
  233ACN     C1 1582   0.391   2.672   1.627 -0.0277  0.4943 -0.0864
  233ACN     H1 1583   0.388   2.738   1.714  1.0106  0.3400  0.0714
  233ACN     H2 1584   0.340   2.724   1.545  0.5246 -1.0871 -1.4616
  233ACN     H3 1585   0.328   2.585   1.650  1.8718 -0.8357  0.1958
  233ACN     C2 1586   0.528   2.629   1.592  0.1694 -0.2418 -0.1214
  233ACN     N1 1587   0.632   2.589   1.567 -0.0909  0.6203  0.6231
  234ACN     C1 1588   0.202   2.284   1.764 -0.3232  0.2339 -0.1305
  234ACN     H1 1589   0.179   2.184   1.727  0.8325 -0.4732  1.0236
  234ACN     H2 1590   0.140   2.308   1.851 -1.7092 -0.1825 -0.9906
  234ACN     H3 1591   0.167   2.355   1.687  1.4073 -0.4911 -1.6376
  234ACN     C2 1592   0.348   2.285   1.778 -0.4279  0.3002 -0.1228
  234ACN     N1 1593   0.461   2.280   1.771  0.1230  0.1107  0.0137
  235ACN     C1 1594   2.550   5.059   1.645  0.2693 -0.4780  0.5733
  235ACN     H1 1595   2.536   4.950   1.651 -1.4394 -0.3810 -1.2929
  235ACN     H2 1596   2.660   5.065   1.651  0.2214 -0.3451  1.3837
  235ACN     H3 1597   2.501   5.108   1.730 -0.3745 -2.0994  1.1576
  235ACN     C2 1598   2.506   5.112   1.511  0.4538 -0.2349  0.7743
  235ACN     N1 1599   2.467   5.145   1.408  0.4768  0.2533 -0.4064
  236ACN     C1 1600   2.650   5.015   3.774 -0.2815 -0.0927  0.1869
  236ACN     H1 1601   2.553   5.048   3.735  0.8392 -0.4070 -3.0479
  236ACN     H2 1602   2.629   4.924   3.831 -0.3238 -1.4608 -1.9341
  236ACN     H3 1603   2.688   5.092   3.842  1.7496 -2.3634  1.6880
  236ACN     C2 1604   2.733   4.983   3.659  0.2257 -0.2180 -0.4561
  236ACN     N1 1605   2.798   4.958   3.571  0.4177  0.2682  0.5212
  237ACN     C1 1606   2.613   3.782   1.313 -0.2416  0.5372 -0.5991
  237ACN     H1 1607   2.691   3.835   1.258 -0.7348 -0.1914 -2.0435
  237ACN     H2 1608   2.664   3.728   1.394  0.2826  0.7345 -0.8007
  237ACN     H3 1609   2.557   3.720   1.241  0.8741  1.5244 -2.3489
  237ACN     C2 1610   2.525   3.886   1.371 -0.2925  0.2276  0.8895
  237ACN     N1 1611   2.464   3.972   1.419 -0.2178 -0.5494 -0.4709
  238ACN     C1 1612   3.585   4.418   4.108 -0.1356  0.0672  0.0357
  238ACN     H1 1613   3.522   4.357   4.173 -1.0425  0.7035 -0.2389
  238ACN     H2 1614   3.538   4.418   4.009 -0.0963  0.2853  0.0150
  238ACN     H3 1615   3.684   4.375   4.090 -0.5048 -0.0379 -1.8137
  238ACN     C2 1616   3.597   4.554   4.163 -0.7253 -0.4798 -0.1322
  238ACN     N1 1617   3.610   4.662   4.204  0.0891 -0.3657 -0.4299
  239ACN     C1 1618   2.921   2.165   3.109  0.0053  0.3671 -0.1120
  239ACN     H1 1619   2.954   2.250   3.171 -1.3629  2.1965 -1.8359
  239ACN     H2 1620   2.951   2.071   3.158  3.1510  1.1417 -0.4389
  239ACN     H3 1621   2.976   2.168   3.014 -1.3383 -2.9449 -1.0752
  239ACN     C2 1622   2.784   2.176   3.077 -0.1168  0.0395  0.2395
  239ACN     N1 1623   2.676   2.187   3.047  0.0503  0.3826  0.4603
  240ACN     C1 1624   0.836   3.740   1.647 -0.2126 -0.2360  0.4659
  240ACN     H1 1625   0.832   3.770   1.752  0.7547  0.0275  0.4320
  240ACN     H2 1626   0.824   3.631   1.642 -1.6502 -0.1274  1.2903
  240ACN     H3 1627   0.935   3.759   1.605 -0.9222  0.0862 -1.1066
  240ACN     C2 1628   0.730   3.808   1.569  0.4445  0.1034  0.2564
  240ACN     N1 1629   0.652   3.874   1.511  0.6107 -0.0979 -0.2972
  241ACN     C1 1630   1.174   3.583   1.686  0.4042 -0.2088 -0.1317
  241ACN     H1 1631   1.231   3.676   1.696  1.1807 -0.8361  1.6150
  241ACN     H2 1632   1.173   3.552   1.581  2.5593  0.5897 -0.4251
  241ACN     H3 1633   1.074   3.609   1.722  0.6049  0.8130 -0.2959
  241ACN     C2 1634   1.237   3.473   1.769  0.2461  0.0070  0.1808
  241ACN     N1 1635   1.293   3.384   1.818  0.1445  0.1840  0.0903
  242ACN     C1 1636   1.341   4.200   4.429 -0.1621 -0.3003  0.8361
  242ACN     H1 1637   1.442   4.208   4.470  0.1774  0.6215 -0.1718
  242ACN     H2 1638   1.275   4.241   4.505  1.6985  3.3737  0.5456
  242ACN     H3 1639   1.321   4.092   4.419 -1.0726 -0.0066 -0.6792
  242ACN     C2 1640   1.334   4.272   4.298 -0.3016  0.9594  0.0472
  242ACN     N1 1641   1.334   4.330   4.203 -0.6442  0.3538 -0.0177
  243ACN     C1 1642   2.696   0.102   4.562  0.4119  0.2103 -0.4452
  243ACN     H1 1643   2.775   0.050   4.617  0.0853 -0.5946 -0.7224
  243ACN     H2 1644   2.627   0.027   4.521  0.3166 -0.2694  0.5786
  243ACN     H3 1645   2.745   0.179   4.501  3.8576 -1.4401  0.0998
  243ACN     C2 1646   2.618   0.168   4.666 -0.4234  0.3641  0.4682
  243ACN     N1 1647   2.558   0.204   4.757  0.2472  0.2593  0.1483
  244ACN     C1 1648   1.373   2.349   3.190  0.1488 -0.2327  0.0289
  244ACN     H1 1649   1.276   2.298   3.190  0.6853 -1.2942 -1.1219
  244ACN     H2 1650   1.401   2.355   3.296 -0.2693 -0.9996  0.1881
  244ACN     H3 1651   1.359   2.447   3.143  1.4694  0.7180  1.5979
  244ACN     C2 1652   1.469   2.261   3.118  0.2183  0.3432 -0.5555
  244ACN     N1 1653   1.552   2.205   3.065 -0.3340 -0.5489 -1.0886
  245ACN     C1 1654   3.131   1.817   0.275  0.4471 -0.3991  0.7566
  245ACN     H1 1655   3.053   1.757   0.322 -1.1509  0.5385 -0.6220
  245ACN     H2 1656   3.186   1.769   0.193  0.8938 -0.4234  1.0670
  245ACN     H3 1657   3.196   1.837   0.361  2.1686  2.5404 -1.1196
  245ACN     C2 1658   3.072   1.947   0.231 -0.3550 -0.2800  0.3413
  245ACN     N1 1659   3.035   2.052   0.198  0.3518  0.2682  0.0938
  246ACN     C1 1660   2.994   1.570   0.827  0.5345  0.0735  0.3554
  246ACN     H1 1661   2.962   1.511   0.740  1.0972  0.4785 -0.1343
  246ACN     H2 1662   2.921   1.565   0.909 -0.2580  2.2056 -0.1843
  246ACN     H3 1663   3.000   1.675   0.795  1.6541  1.1040  3.7566
  246ACN     C2 1664   3.126   1.527   0.866  0.2364  0.0725 -0.6372
  246ACN     N1 1665   3.233   1.496   0.901 -0.0135  0.2023 -0.5587
  247ACN     C1 1666   0.272   0.728   2.995  0.6189 -0.2051 -0.3417
  247ACN     H1 1667   0.206   0.741   3.082  0.2493  0.0594 -0.6588
  247ACN     H2 1668   0.258   0.806   2.920 -0.8775 -1.8208 -1.7837
  247ACN     H3 1669   0.246   0.636   2.941  0.9384 -1.7327  2.0470
  247ACN     C2 1670   0.409   0.715   3.030 -0.1731 -0.4788  0.4517
  247ACN     N1 1671   0.521   0.705   3.055  0.1012  0.2489 -1.0105
  248ACN     C1 1672   0.427   0.970   1.126  0.3352  0.6359 -0.0836
  248ACN     H1 1673   0.446   0.895   1.204  0.0257 -0.3244 -0.9313
  248ACN     H2 1674   0.320   0.983   1.104 -0.5243 -0.5898  2.9656
  248ACN     H3 1675   0.470   0.931   1.034  0.2928  1.8724 -0.6335
  248ACN     C2 1676   0.487   1.096   1.168  0.2290 -0.4483 -0.0162
  248ACN     N1 1677   0.534   1.197   1.194  0.3307 -0.7040  0.7754
  249ACN     C1 1678   3.121   4.377   3.681  0.2491  0.5145 -0.0810
  249ACN     H1 1679   3.120   4.362   3.789 -0.8823  2.1958  0.1735
  249ACN     H2 1680   3.158   4.289   3.628  1.5821  1.2405 -0.3762
  249ACN     H3 1681   3.186   4.460   3.651 -0.1085  1.2372  1.1194
  249ACN     C2 1682   2.981   4.399   3.658 -0.1402  0.2935 -0.8497
  249ACN     N1 1683   2.868   4.410   3.645  0.4665  0.0715 -0.1706
  250ACN     C1 1684   3.544   2.463   1.595  0.0906  0.2089  0.0519
  250ACN     H1 1685   3.602   2.549   1.629  0.9474 -0.5180  0.4445
  250ACN     H2 1686   3.597   2.435   1.503  1.5949  1.6272  0.4685
  250ACN     H3 1687   3.439   2.490   1.580  0.0849  0.2850  0.2208
  250ACN     C2 1688   3.545   2.362   1.698 -0.4737 -0.2762  0.6120
  250ACN     N1 1689   3.535   2.282   1.783 -0.2567  0.7332  0.0726
  251ACN     C1 1690   3.266   1.300   4.729 -0.0417 -1.0603 -0.4908
  251ACN     H1 1691   3.289   1.208   4.673 -0.0183 -0.9046 -0.7378
  251ACN     H2 1692   3.218   1.372   4.661  0.7649  0.4317  0.4926
  251ACN     H3 1693   3.363   1.340   4.762 -0.9604  0.9065 -0.1024
  251ACN     C2 1694   3.178   1.249   4.828  0.4242 -0.3258 -0.3662
  251ACN     N1 1695   3.105   1.208   4.910 -0.2444  0.2129 -0.4215
  252ACN     C1 1696   3.312   1.453   3.653 -0.3994  0.5187  0.3310
  252ACN     H1 1697   3.305   1.438   3.544 -0.9750  1.3107  0.2540
  252ACN     H2 1698   3.414   1.440   3.690  1.4465  2.2457 -3.7792
  252ACN     H3 1699   3.244   1.376   3.693  0.4174  0.1758  1.0532
  252ACN     C2 1700   3.258   1.580   3.691 -0.1050  0.0872 -0.4311
  252ACN     N1 1701   3.220   1.678   3.732 -0.4230 -0.8503 -0.8999
  253ACN     C1 1702   4.026   3.974   3.260  0.6898 -1.4173 -0.0621
  253ACN     H1 1703   4.053   3.874   3.295 -0.9596 -1.9710 -0.3227
  253ACN     H2 1704   4.029   3.976   3.150  0.8425  0.5133 -0.0502
  253ACN     H3 1705   4.109   4.036   3.297 -1.4758  0.3353  1.9947
  253ACN     C2 1706   3.892   4.001   3.315 -0.0274 -1.4986  0.1752
  253ACN     N1 1707   3.795   4.010   3.371 -0.1383 -0.3157  0.3054
  254ACN     C1 1708   1.206   5.061   2.883  0.0519  0.9916  0.2201
  254ACN     H1 1709   1.195   5.141   2.809  0.3887  1.8752  1.1051
  254ACN     H2 1710   1.151   4.975   2.843  0.3430  1.0256 -0.2531
  254ACN     H3 1711   1.164   5.097   2.978  1.2115  2.0241  0.3587
  254ACN     C2 1712   1.346   5.028   2.903  0.0336 -0.2065 -0.1347
  254ACN     N1 1713   1.458   4.990   2.914 -0.6073 -0.1278  0.0222
  255ACN     C1 1714   2.425   1.232   2.842 -0.0251  0.1553 -0.3692
  255ACN     H1 1715   2.407   1.238   2.950 -0.4892 -1.4157 -0.3372
  255ACN     H2 1716   2.508   1.298   2.813  0.1018  1.7846  3.4043
  255ACN     H3 1717   2.331   1.247   2.787 -0.1927 -0.9542 -0.4037
  255ACN     C2 1718   2.471   1.094   2.819 -0.6278 -0.1528  0.1032
  255ACN     N1 1719   2.512   0.990   2.807  0.1439 -0.3853 -0.2406
  256ACN     C1 1720   3.338   0.558   1.942 -0.1160 -0.7523 -0.1231
  256ACN     H1 1721   3.400   0.473   1.975  1.1891  0.5049  0.7324
  256ACN     H2 1722   3.234   0.532   1.920 -0.1460 -0.6364 -0.1205
  256ACN     H3 1723   3.394   0.598   1.856 -2.1054  0.7203 -0.7754
  256ACN     C2 1724   3.330   0.662   2.046  0.2773  0.0322  0.3843
  256ACN     N1 1725   3.314   0.742   2.127  0.3189 -0.3086  0.0774
  257ACN     C1 1726   2.459   0.978   1.368 -0.4968 -0.0968  0.2296
  257ACN     H1 1727   2.477   1.084   1.391 -0.4352 -0.2870  1.0631
  257ACN     H2 1728   2.393   0.965   1.281 -0.0035 -1.9819  0.1132
  257ACN     H3 1729   2.415   0.915   1.445 -0.1860 -0.3162  0.2288
  257ACN     C2 1730   2.593   0.936   1.328 -0.2871 -0.1020 -0.4511
  257ACN     N1 1731   2.697   0.893   1.295 -0.4219 -0.3877 -0.4156
  258ACN     C1 1732   3.168   0.637   2.405 -0.3435  0.2632 -0.2221
  258ACN     H1 1733   3.273   0.637   2.438 -0.1911 -1.5583 -0.6605
  258ACN     H2 1734   3.153   0.549   2.342  0.5681 -0.5642  0.7156
  258ACN     H3 1735   3.149   0.720   2.336  0.9085  1.2292  0.5573
  258ACN     C2 1736   3.072   0.645   2.518 -0.0104  0.2559  0.0549
  258ACN     N1 1737   3.000   0.660   2.608  0.4373  0.1047 -0.0512
  259ACN     C1 1738   3.079   3.329   4.083  0.9791  0.0356  0.2924
  259ACN     H1 1739   3.171   3.270   4.068  2.9139  3.0026  0.0020
  259ACN     H2 1740   2.998   3.265   4.119 -1.2194  1.3444 -2.1611
  259ACN     H3 1741   3.050   3.368   3.985  0.9604  3.3164  1.5299
  259ACN     C2 1742   3.109   3.436   4.182  0.5977  0.1353 -0.2742
  259ACN     N1 1743   3.146   3.530   4.236 -0.2473  0.3548  0.1496
  260ACN     C1 1744   2.658   0.684   2.452  0.4063  0.8775 -0.3364
  260ACN     H1 1745   2.689   0.780   2.495  0.0774  0.7385  0.2218
  260ACN     H2 1746   2.605   0.623   2.526  0.6255  0.1194 -0.7925
  260ACN     H3 1747   2.751   0.633   2.426 -0.4404 -0.5738 -0.5557
  260ACN     C2 1748   2.565   0.725   2.341 -0.3393  0.4468 -0.2087
  260ACN     N1 1749   2.502   0.764   2.254  0.0818 -0.3628 -0.9809
  261ACN     C1 1750   3.352   0.095   1.764  0.6085  0.3265 -0.1150
  261ACN     H1 1751   3.289   0.174   1.806  3.0240  2.1652  0.1943
  261ACN     H2 1752   3.285   0.034   1.702  1.5558  2.4118 -3.3211
  261ACN     H3 1753   3.412   0.027   1.827 -0.1713 -1.2203 -1.0001
  261ACN     C2 1754   3.442   0.172   1.676 -0.7019 -0.0420 -0.2464
  261ACN     N1 1755   3.511   0.229   1.604 -0.1008  0.0222  0.2171
  262ACN     C1 1756   0.200   4.034   2.161  0.1720  0.1558  0.2687
  262ACN     H1 1757   0.291   4.064   2.106 -0.8806  1.5240 -0.7552
  262ACN     H2 1758   0.127   4.086   2.098  0.7945 -1.6645 -2.0200
  262ACN     H3 1759   0.213   4.066   2.266  0.9174  1.3352 -0.1685
  262ACN     C2 1760   0.183   3.893   2.162 -0.4776  0.6067  0.7222
  262ACN     N1 1761   0.160   3.777   2.161 -0.2821 -0.0927  0.1401
  263ACN     C1 1762   3.965   4.056   2.377  0.6295 -0.8083 -0.0690
  263ACN     H1 1763   4.058   4.016   2.335  0.8637  0.5501 -0.8924
  263ACN     H2 1764   3.928   4.113   2.291  1.0689  0.1750  0.3788
  263ACN     H3 1765   3.989   4.127   2.458  0.7226 -2.3431  1.2841
  263ACN     C2 1766   3.879   3.949   2.431  0.3749 -0.0080  0.1710
  263ACN     N1 1767   3.814   3.864   2.472  0.2573  0.6796  0.1835
  264ACN     C1 1768   2.918   2.429   4.895  0.1559 -0.3743 -0.5848
  264ACN     H1 1769   2.955   2.370   4.809 -0.1414 -1.4396  0.0097
  264ACN     H2 1770   2.911   2.535   4.867 -0.5814 -0.8479 -2.2789
  264ACN     H3 1771   2.989   2.421   4.979 -2.6786  0.6251  1.9757
  264ACN     C2 1772   2.786   2.378   4.936 -0.0092 -0.9979 -0.3411
  264ACN     N1 1773   2.681   2.335   4.964  0.4694 -0.1263  0.0200
  265ACN     C1 1774   3.339   1.811   4.459  0.5272  0.5570 -0.4825
  265ACN     H1 1775   3.277   1.843   4.374  0.8427  1.1393 -0.4912
  265ACN     H2 1776   3.338   1.881   4.544  0.1737  0.1172 -0.1165
  265ACN     H3 1777   3.441   1.790   4.427  0.8643  1.8003 -0.2311
  265ACN     C2 1778   3.273   1.685   4.502  0.3999  0.0368  0.0066
  265ACN     N1 1779   3.215   1.593   4.537  0.0765 -0.1399  0.0698
  266ACN     C1 1780   2.905   0.168   0.505 -0.2911 -0.2404  0.1548
  266ACN     H1 1781   2.979   0.092   0.479  0.8318  0.8396  0.1475
  266ACN     H2 1782   2.904   0.172   0.615 -0.4339  0.3082  0.1374
  266ACN     H3 1783   2.811   0.134   0.459 -0.6137  0.5023  0.2564
  266ACN     C2 1784   2.941   0.299   0.456  0.6089 -0.5549  0.2458
  266ACN     N1 1785   2.956   0.409   0.423 -0.0841 -0.1092  0.6014
  267ACN     C1 1786   1.571   1.506   3.372 -0.3888  0.2896 -0.1788
  267ACN     H1 1787   1.646   1.490   3.451 -0.6614 -2.7712 -0.4674
  267ACN     H2 1788   1.471   1.477   3.405 -0.0793 -1.4937 -0.7339
  267ACN     H3 1789   1.595   1.441   3.287 -0.0864 -0.0814  0.1887
  267ACN     C2 1790   1.570   1.641   3.313  0.2574  0.1501 -0.1181
  267ACN     N1 1791   1.571   1.745   3.267 -0.0944  0.1160 -0.0881
  268ACN     C1 1792   3.436   4.903   1.296  0.6347  0.0572 -0.5416
  268ACN     H1 1793   3.460   4.983   1.224 -0.0180 -1.1690 -2.1590
  268ACN     H2 1794   3.472   4.919   1.398 -4.3319  1.0040  1.1802
  268ACN     H3 1795   3.476   4.808   1.256  1.6123 -0.1377  0.8587
  268ACN     C2 1796   3.293   4.890   1.314  0.1561  0.0547  0.0054
  268ACN     N1 1797   3.179   4.881   1.331  0.6865 -0.2603  0.2330
  269ACN     C1 1798   4.382   2.628   4.441  0.3793  0.4793  0.1907
  269ACN     H1 1799   4.279   2.631   4.403 -0.0987 -0.3349  1.4045
  269ACN     H2 1800   4.363   2.599   4.545  1.3844  1.2274  0.5933
  269ACN     H3 1801   4.426   2.729   4.442  2.2795 -0.3461  2.3340
  269ACN     C2 1802   4.453   2.512   4.383 -0.2643  0.0118 -0.6060
  269ACN     N1 1803   4.496   2.414   4.342  0.0152  0.4484 -0.6100
  270ACN     C1 1804   3.398   3.867   3.168  0.2815  0.3887  0.2419
  270ACN     H1 1805   3.410   3.843   3.061  1.4478 -1.3032  0.7199
  270ACN     H2 1806   3.340   3.959   3.177  0.6816  0.4975  1.7975
  270ACN     H3 1807   3.492   3.887   3.221  0.4125  1.8482 -0.5203
  270ACN     C2 1808   3.311   3.763   3.230  0.0539  0.1581  1.4602
  270ACN     N1 1809   3.252   3.676   3.270 -0.1145 -0.0084  0.6623
  271ACN     C1 1810   0.973   2.599   3.582 -0.2112 -0.3988  0.4036
  271ACN     H1 1811   0.895   2.632   3.512 -0.9176  0.5147  1.6116
  271ACN     H2 1812   0.920   2.569   3.673 -0.5803  0.2795  0.4146
  271ACN     H3 1813   1.048   2.675   3.605 -0.4710  0.3859 -1.2559
  271ACN     C2 1814   1.030   2.475   3.523  0.1297 -0.1969 -0.3447
  271ACN     N1 1815   1.065   2.371   3.481 -0.0744 -0.0297 -0.0616
  272ACN     C1 1816   1.340   3.101   3.023 -1.2369 -0.5801  0.8021
  272ACN     H1 1817   1.412   3.147   2.954 -0.3863 -1.7612  0.8969
  272ACN     H2 1818   1.242   3.123   2.978 -1.0223 -0.0249  0.6070
  272ACN     H3 1819   1.345   3.157   3.118  0.1474 -0.2033  0.5061
  272ACN     C2 1820   1.375   2.958   3.047  1.1254  0.3205  0.9425
  272ACN     N1 1821   1.432   2.854   3.061  0.3734 -0.0033  0.0805
  273ACN     C1 1822   1.722   0.349   5.196 -0.0716  0.0773 -0.5914
  273ACN     H1 1823   1.620   0.350   5.157  0.2441 -0.5339 -1.4490
  273ACN     H2 1824   1.775   0.285   5.124 -0.4785 -0.9280 -0.0189
  273ACN     H3 1825   1.732   0.302   5.295  1.8333 -0.3501 -0.9659
  273ACN     C2 1826   1.780   0.482   5.205 -0.0675  0.6001  0.3270
  273ACN     N1 1827   1.824   0.591   5.200 -0.3738  0.6123  0.6156
  274ACN     C1 1828   0.296   3.429   1.334 -0.3467  0.2503 -0.0985
  274ACN     H1 1829   0.357   3.520   1.325  0.5167 -0.3142 -0.0757
  274ACN     H2 1830   0.356   3.359   1.393 -1.7774 -0.3452  0.6684
  274ACN     H3 1831   0.278   3.384   1.235 -1.3238  1.6474 -0.5712
  274ACN     C2 1832   0.184   3.451   1.424  0.2244 -0.2625  0.5967
  274ACN     N1 1833   0.105   3.466   1.508  0.4601 -0.3108  0.3006
  275ACN     C1 1834   0.492   3.034   2.131  0.6579 -0.1530 -0.0276
  275ACN     H1 1835   0.488   3.013   2.239  2.2582  0.3439  0.1383
  275ACN     H2 1836   0.582   3.093   2.112  1.0932 -0.0353  2.2321
  275ACN     H3 1837   0.402   3.093   2.110  1.3456  1.0690  0.4515
  275ACN     C2 1838   0.503   2.908   2.057 -0.5156 -0.7949  0.4497
  275ACN     N1 1839   0.497   2.815   1.993  0.5503 -0.2789  1.0068
  276ACN     C1 1840   0.793   1.083   2.506  0.0948  0.7057  0.0355
  276ACN     H1 1841   0.897   1.117   2.501  0.4819 -0.2932  1.1454
  276ACN     H2 1842   0.778   1.028   2.600  1.2598 -0.5634 -0.5139
  276ACN     H3 1843   0.772   1.017   2.422 -2.1718 -1.0747  1.9170
  276ACN     C2 1844   0.693   1.196   2.503 -0.2521  0.0515  0.2997
  276ACN     N1 1845   0.624   1.288   2.526 -0.6135 -0.3578  0.4104
  277ACN     C1 1846   1.212   4.367   2.579  0.4229 -0.5161  0.1040
  277ACN     H1 1847   1.302   4.344   2.637  1.0590  0.2723 -0.5626
  277ACN     H2 1848   1.210   4.473   2.552  0.2313 -0.7857 -0.9483
  277ACN     H3 1849   1.121   4.346   2.638 -0.2500  0.1047 -0.7105
  277ACN     C2 1850   1.211   4.277   2.467  0.1579  0.5612 -0.0583
  277ACN     N1 1851   1.206   4.192   2.389 -0.0554 -0.9262  0.3486
  278ACN     C1 1852   4.485   0.874   3.045 -0.3736 -0.2093 -0.2016
  278ACN     H1 1853   4.456   0.843   3.146 -1.8284  0.7057 -0.3125
  278ACN     H2 1854   4.567   0.946   3.036 -0.4232 -0.3353 -1.8924
  278ACN     H3 1855   4.399   0.926   3.001  0.1754  1.0279  0.1505
  278ACN     C2 1856   4.519   0.767   2.954 -0.5635 -0.7516  0.3486
  278ACN     N1 1857   4.550   0.689   2.874  0.6765 -0.0308 -0.1440
  279ACN     C1 1858   4.433   1.779   4.217 -0.0548 -0.6421  0.0209
  279ACN     H1 1859   4.510   1.856   4.229 -0.6322  0.3068 -2.2315
  279ACN     H2 1860   4.342   1.816   4.267  1.2305  3.4016 -0.4305
  279ACN     H3 1861   4.481   1.693   4.266 -0.8762 -0.4274  1.2386
  279ACN     C2 1862   4.389   1.748   4.082  0.0468  0.2393 -0.1579
  279ACN     N1 1863   4.349   1.724   3.977  0.5588  0.2525  0.4879
  280ACN     C1 1864   3.638   1.078   3.925  0.2029  0.2142  0.6201
  280ACN     H1 1865   3.568   1.096   4.008 -1.3064 -0.1050 -0.5628
  280ACN     H2 1866   3.644   0.969   3.913  0.5620  0.4284 -1.1607
  280ACN     H3 1867   3.738   1.114   3.951 -0.3305  1.4023  1.0816
  280ACN     C2 1868   3.583   1.141   3.801 -1.0577  0.3948  0.4921
  280ACN     N1 1869   3.540   1.182   3.702 -0.1197 -0.0802 -0.8590
  281ACN     C1 1870   1.449   4.396   3.408  0.4511 -0.3188 -0.1994
  281ACN     H1 1871   1.510   4.321   3.460  0.5386 -0.5062 -0.5733
  281ACN     H2 1872   1.514   4.437   3.330 -0.9461 -3.0174 -2.8709
  281ACN     H3 1873   1.430   4.481   3.475  1.3102 -0.6285  0.4538
  281ACN     C2 1874   1.323   4.339   3.355 -0.4187 -0.6100 -0.1063
  281ACN     N1 1875   1.226   4.293   3.314 -0.1212  0.2583  0.3875
  282ACN     C1 1876   3.737   4.399   1.429 -0.7790  0.0104 -0.3861
  282ACN     H1 1877   3.763   4.478   1.358 -0.1180  1.6742  1.6514
  282ACN     H2 1878   3.778   4.307   1.386  0.2444  0.3427 -0.1545
  282ACN     H3 1879   3.628   4.405   1.440 -0.7476  1.3726 -0.7041
  282ACN     C2 1880   3.803   4.425   1.558 -0.2361  0.0270  0.1527
  282ACN     N1 1881   3.855   4.456   1.656 -0.0586  0.6903 -0.0915
  283ACN     C1 1882   0.472   2.796   4.070 -0.6146 -0.0605 -0.9972
  283ACN     H1 1883   0.455   2.689   4.053 -4.0509  0.0843  1.0867
  283ACN     H2 1884   0.381   2.847   4.104 -1.5883 -1.0667 -2.0541
  283ACN     H3 1885   0.491   2.838   3.971  1.3597  0.4870 -0.4269
  283ACN     C2 1886   0.587   2.828   4.154  0.5254  0.1633  0.2430
  283ACN     N1 1887   0.675   2.843   4.226 -0.2730  0.6571 -0.2321
  284ACN     C1 1888   1.444   4.802   2.629 -0.1489  0.0146  0.6122
  284ACN     H1 1889   1.385   4.784   2.538  0.6488  0.8610 -0.0912
  284ACN     H2 1890   1.458   4.709   2.685 -0.5443 -0.5495 -0.2086
  284ACN     H3 1891   1.391   4.882   2.682 -0.3560  0.0653  0.3299
  284ACN     C2 1892   1.574   4.857   2.582 -0.1536  0.5175  0.2911
  284ACN     N1 1893   1.671   4.914   2.542 -0.0015 -0.1757  0.0835
  285ACN     C1 1894   1.918   4.342   1.951 -0.6004  0.2734 -0.2722
  285ACN     H1 1895   1.980   4.379   1.869 -0.7817  1.7681  0.2477
  285ACN     H2 1896   1.907   4.430   2.016 -0.6109 -0.6200  0.9624
  285ACN     H3 1897   1.977   4.261   1.996 -0.1011  0.9047  0.2200
  285ACN     C2 1898   1.790   4.306   1.897 -0.9698  0.1065  0.5301
  285ACN     N1 1899   1.688   4.302   1.850 -0.0544 -0.0728  1.0625
  286ACN     C1 1900   0.544   4.795   4.182 -0.1050 -0.3131 -0.1294
  286ACN     H1 1901   0.493   4.734   4.257  0.8144  0.4032  1.1116
  286ACN     H2 1902   0.480   4.873   4.140 -2.5002 -1.1790  1.7905
  286ACN     H3 1903   0.573   4.733   4.097 -1.2629 -0.4991 -0.4028
  286ACN     C2 1904   0.664   4.854   4.240  0.9106 -0.7465  0.0780
  286ACN     N1 1905   0.756   4.899   4.288 -0.7588  0.6607  0.1426
  287ACN     C1 1906   0.909   2.019   2.551  0.0145  0.0497  0.1571
  287ACN     H1 1907   0.991   1.946   2.548  0.3929  0.4474  0.6319
  287ACN     H2 1908   0.863   2.014   2.650  0.0323 -0.9863  0.1210
  287ACN     H3 1909   0.835   1.981   2.480 -0.3578 -0.9040  1.0397
  287ACN     C2 1910   0.939   2.155   2.520 -0.2117  0.2905 -0.1520
  287ACN     N1 1911   0.973   2.258   2.495  0.0867 -0.9810  0.1667
  288ACN     C1 1912   2.712   1.064   0.844  0.0912  0.1737 -0.5785
  288ACN     H1 1913   2.767   0.970   0.828 -0.8651 -0.3930 -0.5548
  288ACN     H2 1914   2.687   1.080   0.950 -1.5129  1.3914 -1.1271
  288ACN     H3 1915   2.619   1.071   0.787 -0.9471  0.2926  1.1006
  288ACN     C2 1916   2.805   1.178   0.819  0.1301  0.1624 -0.0155
  288ACN     N1 1917   2.879   1.262   0.810  0.3016  0.1950  0.0636
  289ACN     C1 1918   1.911   4.586   1.249 -0.1139 -0.3493 -0.0350
  289ACN     H1 1919   1.943   4.688   1.224  2.0882 -0.8048  0.8110
  289ACN     H2 1920   1.896   4.594   1.357 -0.2845  1.1844 -0.1561
  289ACN     H3 1921   2.002   4.530   1.225  0.8650  0.7880  0.9189
  289ACN     C2 1922   1.793   4.535   1.184 -0.1176  0.0342 -0.4874
  289ACN     N1 1923   1.697   4.487   1.145 -0.3659  0.5172 -0.5828
  290ACN     C1 1924   2.503   0.095   3.900 -0.0258  0.2115 -0.1767
  290ACN     H1 1925   2.570   0.017   3.940 -0.8049  0.2449  1.2482
  290ACN     H2 1926   2.514   0.180   3.969  0.2950  0.4368 -0.5026
  290ACN     H3 1927   2.399   0.061   3.900 -0.2077  0.7619 -0.9526
  290ACN     C2 1928   2.537   0.131   3.762 -0.0671  0.1300 -0.0225
  290ACN     N1 1929   2.581   0.152   3.657 -0.0603 -0.4145 -0.1952
  291ACN     C1 1930   0.246   2.873   2.541  0.3277  0.0046  0.8073
  291ACN     H1 1931   0.148   2.913   2.566 -0.1557 -0.2918 -0.5956
  291ACN     H2 1932   0.245   2.811   2.451  0.5422  1.2562 -0.0635
  291ACN     H3 1933   0.280   2.808   2.623  0.6091 -2.8991 -1.5126
  291ACN     C2 1934   0.350   2.968   2.513  0.3943  0.2840  0.6488
  291ACN     N1 1935   0.436   3.036   2.484  0.3633  0.8855  0.1297
  292ACN     C1 1936   3.970   3.452   4.740 -0.4033  0.0788  0.6399
  292ACN     H1 1937   3.888   3.486   4.677  0.7968 -1.3898 -1.7960
  292ACN     H2 1938   4.005   3.521   4.818  0.1469  0.5816 -0.0491
  292ACN     H3 1939   4.047   3.431   4.665  0.9691 -0.7248  2.2061
  292ACN     C2 1940   3.923   3.332   4.805 -0.0044 -0.0857  0.2198
  292ACN     N1 1941   3.894   3.238   4.870 -1.0285 -0.0180  0.0907
  293ACN     C1 1942   1.609   2.813   0.954 -0.1254 -0.8441  0.1681
  293ACN     H1 1943   1.587   2.914   0.990 -0.2244 -0.6221 -0.5073
  293ACN     H2 1944   1.687   2.834   0.879 -0.4271  1.7366  0.5275
  293ACN     H3 1945   1.528   2.753   0.909 -0.2278  0.5738 -1.6196
  293ACN     C2 1946   1.672   2.744   1.057 -0.4570  0.0926 -0.5837
  293ACN     N1 1947   1.734   2.690   1.143 -0.7117 -0.2811  0.4794
  294ACN     C1 1948   0.686   1.153   3.862 -0.1170  0.4071  0.6208
  294ACN     H1 1949   0.752   1.090   3.923  1.3936  2.9280  1.6821
  294ACN     H2 1950   0.581   1.132   3.889  0.8678 -1.8789  2.9042
  294ACN     H3 1951   0.703   1.124   3.757  0.2795  2.3984  0.1188
  294ACN     C2 1952   0.723   1.296   3.878 -0.2849  0.0756 -0.7675
  294ACN     N1 1953   0.756   1.404   3.900 -0.6894 -0.2340 -0.0960
  295ACN     C1 1954   1.327   3.785   1.390  0.9180  0.1643  0.1205
  295ACN     H1 1955   1.322   3.721   1.302 -1.8045  0.9183 -0.3175
  295ACN     H2 1956   1.229   3.788   1.439  1.8641  0.5579  2.0435
  295ACN     H3 1957   1.343   3.889   1.359 -1.3208  0.5453  0.1938
  295ACN     C2 1958   1.431   3.736   1.480 -0.1555  0.2197  0.2654
  295ACN     N1 1959   1.501   3.695   1.566 -0.4236 -0.3854 -0.0251
  296ACN     C1 1960   0.602   0.371   3.222 -0.1643 -0.4202  1.2327
  296ACN     H1 1961   0.620   0.478   3.233  1.2190 -0.5337  0.2157
  296ACN     H2 1962   0.699   0.334   3.186 -0.6339 -0.5088  0.0157
  296ACN     H3 1963   0.531   0.349   3.141  1.6514 -1.3134 -0.1517
  296ACN     C2 1964   0.567   0.309   3.353  0.4380 -0.4291  0.0290
  296ACN     N1 1965   0.536   0.272   3.457 -0.0498  0.5864  0.6178
  297ACN     C1 1966   2.713   2.655   1.785  0.4065 -0.4392  0.3660
  297ACN     H1 1967   2.618   2.618   1.828  0.1770  1.3978  1.4755
  297ACN     H2 1968   2.796   2.617   1.845  0.5671 -1.8528 -0.7095
  297ACN     H3 1969   2.712   2.764   1.775  0.1342 -0.5176 -0.5412
  297ACN     C2 1970   2.741   2.602   1.652  0.2118 -0.4125  0.3437
  297ACN     N1 1971   2.769   2.581   1.542 -0.1149 -0.1616  0.3155
  298ACN     C1 1972   1.245   5.268   0.108 -0.2648  0.2272 -1.2004
  298ACN     H1 1973   1.347   5.292   0.076  0.2969  1.0401  1.0932
  298ACN     H2 1974   1.224   5.165   0.079  0.6093 -0.7643  1.5556
  298ACN     H3 1975   1.182   5.349   0.070 -0.3077 -0.2337 -2.1122
  298ACN     C2 1976   1.239   5.278   0.257  0.4217 -0.0543  0.2083
  298ACN     N1 1977   1.237   5.285   0.372 -0.3673 -0.5465  0.0932
  299ACN     C1 1978   2.354   0.552   1.194 -0.4411 -0.2087  0.3262
  299ACN     H1 1979   2.264   0.541   1.132 -0.3956 -0.2140  0.2599
  299ACN     H2 1980   2.351   0.466   1.261  0.0890  0.1696  0.8388
  299ACN     H3 1981   2.350   0.638   1.262  0.1380  0.2588 -0.2297
  299ACN     C2 1982   2.479   0.561   1.124  0.4657  0.0645 -0.6322
  299ACN     N1 1983   2.581   0.562   1.070 -0.0596 -0.4247 -0.4654
  300ACN     C1 1984   3.412   2.201   4.807 -0.3449  0.3924 -0.0788
  300ACN     H1 1985   3.487   2.189   4.887 -0.1791  1.1808 -0.1149
  300ACN     H2 1986   3.366   2.102   4.790 -0.5870  0.5883 -0.5695
  300ACN     H3 1987   3.468   2.242   4.722  0.2112 -2.3462 -1.1096
  300ACN     C2 1988   3.313   2.297   4.863  0.9505  0.4269  0.4854
  300ACN     N1 1989   3.245   2.375   4.911  1.1057  0.1356 -0.4610
  301ACN     C1 1990   3.983   3.123   3.442 -0.4288  0.2747 -0.2609
  301ACN     H1 1991   3.881   3.157   3.464 -0.4671  0.7490 -1.1668
  301ACN     H2 1992   4.038   3.125   3.536 -1.4515  0.2504  0.3495
  301ACN     H3 1993   4.025   3.192   3.368  1.5460  1.1080  1.5748
  301ACN     C2 1994   3.987   2.983   3.403 -0.0365 -0.8928 -0.2787
  301ACN     N1 1995   4.003   2.873   3.378 -0.6244  0.6603  0.0675
  302ACN     C1 1996   3.198   0.800   3.909 -1.0886  0.4810 -0.4820
  302ACN     H1 1997   3.290   0.740   3.915 -0.4652  1.3035 -1.6862
  302ACN     H2 1998   3.107   0.740   3.902  0.5062 -2.0781 -0.1056
  302ACN     H3 1999   3.220   0.867   3.825 -0.8881  0.1699 -0.6785
  302ACN     C2 2000   3.204   0.883   4.028 -1.2108 -0.5109  0.0106
  302ACN     N1 2001   3.200   0.946   4.124 -0.1934 -0.5421  0.0502
  303ACN     C1 2002   2.874   0.318   1.082  0.3023 -0.5765  0.3154
  303ACN     H1 2003   2.903   0.352   0.982 -0.6035 -1.6815 -0.3316
  303ACN     H2 2004   2.764   0.321   1.074  0.3915  2.2979 -0.5730
  303ACN     H3 2005   2.914   0.380   1.163 -1.0619 -1.4725  1.7130
  303ACN     C2 2006   2.929   0.185   1.098  0.2953  0.0627  0.4713
  303ACN     N1 2007   2.983   0.083   1.101 -0.0467  0.2193 -0.4836
  304ACN     C1 2008   0.155   4.703   2.045 -0.3245 -0.0582  0.2892
  304ACN     H1 2009   0.146   4.698   2.154 -0.6817  2.1474  0.3947
  304ACN     H2 2010   0.124   4.801   2.005  2.1306  0.2627 -0.8965
  304ACN     H3 2011   0.079   4.636   2.001  0.1745 -1.2686  1.2509
  304ACN     C2 2012   0.287   4.663   1.999 -0.0821 -0.6921 -0.3677
  304ACN     N1 2013   0.390   4.632   1.965 -0.5621  0.7759  0.0280
  305ACN     C1 2014   1.835   3.140   3.731 -0.4741  0.4865 -0.1719
  305ACN     H1 2015   1.749   3.201   3.701 -0.0636  0.9755 -0.3691
  305ACN     H2 2016   1.913   3.215   3.749 -0.4693  0.1395  1.3527
  305ACN     H3 2017   1.871   3.082   3.646  0.3364  2.1526 -0.9921
  305ACN     C2 2018   1.789   3.062   3.845 -0.0644 -0.2113 -0.3963
  305ACN     N1 2019   1.748   3.014   3.942  0.6786 -0.9182  0.6106
  306ACN     C1 2020   1.395   1.822   3.733  0.6076  0.1026 -0.4384
  306ACN     H1 2021   1.395   1.855   3.628  0.4165 -0.7301 -0.7075
  306ACN     H2 2022   1.476   1.877   3.782 -2.1563  3.5709  0.4420
  306ACN     H3 2023   1.414   1.714   3.732  1.0588  0.1816 -0.4736
  306ACN     C2 2024   1.263   1.866   3.787  0.5260 -0.0269 -0.7274
  306ACN     N1 2025   1.166   1.905   3.831  0.9023 -0.7333 -0.0498
  307ACN     C1 2026   1.786   4.727   3.498  0.0956  0.3180 -0.3454
  307ACN     H1 2027   1.750   4.743   3.395  0.8151  0.7835 -0.5247
  307ACN     H2 2028   1.893   4.751   3.503  0.4965 -1.0968 -1.7145
  307ACN     H3 2029   1.759   4.624   3.525 -0.1544  0.2782 -0.7312
  307ACN     C2 2030   1.713   4.816   3.590 -0.3581 -0.1773  0.1421
  307ACN     N1 2031   1.649   4.887   3.655  0.3464 -0.3984 -0.3017
  308ACN     C1 2032   2.318   2.257   5.016  0.3122 -0.0949 -0.2103
  308ACN     H1 2033   2.289   2.270   5.121  0.6129 -1.1780  0.0173
  308ACN     H2 2034   2.424   2.276   4.998  0.4997 -0.1127  0.8371
  308ACN     H3 2035   2.266   2.331   4.954 -0.1633 -0.8662 -0.7459
  308ACN     C2 2036   2.281   2.121   4.985 -0.2143  0.3680  0.5494
  308ACN     N1 2037   2.262   2.012   4.952 -0.0192  0.0240  0.3232
  309ACN     C1 2038   3.841   3.386   0.950 -0.2857  0.4123 -0.0519
  309ACN     H1 2039   3.921   3.334   1.003 -0.2999 -1.0218 -1.4018
  309ACN     H2 2040   3.822   3.482   0.999 -0.8974  0.5872 -0.6189
  309ACN     H3 2041   3.757   3.316   0.958  1.1382 -1.4336 -0.9680
  309ACN     C2 2042   3.873   3.407   0.807 -0.7508  0.4193 -0.1930
  309ACN     N1 2043   3.895   3.412   0.694 -0.2711 -0.1459 -0.2326
  310ACN     C1 2044   1.793   4.312   0.403 -0.5849  0.5075  0.5254
  310ACN     H1 2045   1.838   4.406   0.368  2.3066 -0.5244  1.2943
  310ACN     H2 2046   1.696   4.333   0.448 -0.9888  2.4372 -1.1513
  310ACN     H3 2047   1.864   4.271   0.476 -0.7533 -2.4540 -0.8783
  310ACN     C2 2048   1.771   4.226   0.290  0.3149  0.3761  0.1678
  310ACN     N1 2049   1.759   4.165   0.192  0.5720 -0.5196  0.6260
  311ACN     C1 2050   0.764   0.136   1.334  0.1949  0.4853 -0.0993
  311ACN     H1 2051   0.798   0.149   1.231 -1.4124  0.5063 -0.6396
  311ACN     H2 2052   0.727   0.035   1.352  1.8250 -0.2878 -0.9505
  311ACN     H3 2053   0.691   0.215   1.357 -1.1858 -0.6814 -0.4527
  311ACN     C2 2054   0.880   0.154   1.422 -0.3220 -0.2042 -0.1054
  311ACN     N1 2055   0.966   0.175   1.497 -0.4073 -0.0910 -0.0045
  312ACN     C1 2056   0.782   5.071   0.474 -0.0640  0.2657  0.1459
  312ACN     H1 2057   0.701   5.115   0.535  1.6404  0.2604  2.4995
  312ACN     H2 2058   0.854   5.151   0.455 -0.0529 -0.1911 -1.7539
  312ACN     H3 2059   0.734   5.039   0.381  0.1788 -0.4908  0.2769
  312ACN     C2 2060   0.834   4.952   0.537  0.3028 -0.1232  0.4185
  312ACN     N1 2061   0.865   4.854   0.589  0.0180 -0.9722 -0.1282
  313ACN     C1 2062   2.592   4.358   3.310  0.2244  0.1927 -0.2856
  313ACN     H1 2063   2.511   4.428   3.287  0.9258  1.0643 -0.1130
  313ACN     H2 2064   2.545   4.259   3.321 -0.5893  0.6759  0.6814
  313ACN     H3 2065   2.627   4.394   3.407 -0.4148  1.4651 -0.5265
  313ACN     C2 2066   2.698   4.358   3.214 -0.0975 -0.4563 -0.1468
  313ACN     N1 2067   2.785   4.372   3.143  0.2915 -0.4310  0.3059
  314ACN     C1 2068   4.556   0.658   2.074  0.3325  0.4270  0.2773
  314ACN     H1 2069   4.544   0.762   2.104  0.8710 -0.1187  2.4530
  314ACN     H2 2070   4.467   0.615   2.026 -0.0164  1.2227  0.2046
  314ACN     H3 2071   4.576   0.604   2.167  0.2941 -0.6103 -0.2987
  314ACN     C2 2072   4.669   0.647   1.985 -0.3492 -0.3615 -0.2879
  314ACN     N1 2073   4.770   0.652   1.925 -0.0729  0.7639 -0.2793
  315ACN     C1 2074   1.608   4.122   3.967 -0.0581 -0.1288 -0.3619
  315ACN     H1 2075   1.578   4.189   4.049 -0.8146 -1.1667  0.2226
  315ACN     H2 2076   1.717   4.123   3.975 -0.1344  2.0750  0.7166
  315ACN     H3 2077   1.575   4.144   3.865  1.6715  2.0961 -0.4773
  315ACN     C2 2078   1.564   3.983   3.988  1.1190  0.0269  0.3233
  315ACN     N1 2079   1.524   3.876   4.013  0.0247 -0.1470  0.1067
  316ACN     C1 2080   1.411   2.320   0.218 -0.3573  0.0287  0.0533
  316ACN     H1 2081   1.394   2.227   0.163  1.2399 -0.2976  0.0832
  316ACN     H2 2082   1.349   2.392   0.163 -0.3969 -0.9802 -1.2412
  316ACN     H3 2083   1.517   2.348   0.214 -0.0664 -1.0565 -0.0583
  316ACN     C2 2084   1.377   2.304   0.362 -0.6693 -0.1536  0.1765
  316ACN     N1 2085   1.344   2.294   0.474  0.4903  0.1759  0.3121
  317ACN     C1 2086   0.587   4.959   2.920 -0.3699 -0.3057  0.3640
  317ACN     H1 2087   0.615   4.941   3.024  0.4660 -0.7648  0.0654
  317ACN     H2 2088   0.622   4.876   2.857  0.7321 -1.3724  2.3149
  317ACN     H3 2089   0.649   5.044   2.890 -0.5991  0.3010  1.5976
  317ACN     C2 2090   0.444   4.978   2.910  0.4209  0.2860  0.7240
  317ACN     N1 2091   0.331   4.994   2.921  0.5978 -0.0029  0.1029
  318ACN     C1 2092   1.036   2.079   4.153 -0.4272  0.1598  0.8615
  318ACN     H1 2093   1.052   2.023   4.060 -2.3035 -2.5799  2.1055
  318ACN     H2 2094   0.991   2.179   4.142 -0.5363  0.3135  2.5589
  318ACN     H3 2095   1.132   2.102   4.200 -0.7595  3.2745  0.1445
  318ACN     C2 2096   0.955   1.996   4.242  0.4915  0.1532  0.4152
  318ACN     N1 2097   0.904   1.925   4.317  0.2201  0.7200  0.5452
  319ACN     C1 2098   2.868   0.546   1.449 -0.0604 -0.3215  0.5690
  319ACN     H1 2099   2.959   0.507   1.402  0.6437  0.6343  1.1241
  319ACN     H2 2100   2.784   0.482   1.420  1.5929 -2.6091  0.7188
  319ACN     H3 2101   2.853   0.652   1.426  0.8468 -0.3051  0.0354
  319ACN     C2 2102   2.874   0.527   1.589 -0.3336  0.1247 -0.1592
  319ACN     N1 2103   2.869   0.504   1.702 -0.8011 -0.3520  0.5100
  320ACN     C1 2104   0.690   4.748   2.044  0.2921  0.0027 -0.7294
  320ACN     H1 2105   0.692   4.654   2.101 -0.0125 -0.5676 -1.6414
  320ACN     H2 2106   0.749   4.828   2.089  1.7679 -0.7568 -1.2902
  320ACN     H3 2107   0.585   4.782   2.046  0.0650 -0.7367  0.2154
  320ACN     C2 2108   0.735   4.730   1.904 -0.1406 -0.1241  0.0822
  320ACN     N1 2109   0.774   4.716   1.797 -0.7484  0.3514 -0.4186
  321ACN     C1 2110   3.688   3.217   0.503 -0.3469  0.2213 -0.7939
  321ACN     H1 2111   3.731   3.192   0.601  0.7479 -2.4778 -1.9170
  321ACN     H2 2112   3.692   3.324   0.480  0.8969  0.5065  0.6949
  321ACN     H3 2113   3.580   3.197   0.514  0.4562 -2.7858  2.9428
  321ACN     C2 2114   3.733   3.131   0.396  0.5216  0.5854 -0.1751
  321ACN     N1 2115   3.783   3.067   0.315  0.5421  0.2909  0.5566
  322ACN     C1 2116   4.036   3.931   1.835 -0.6872 -0.0061 -0.5348
  322ACN     H1 2117   4.132   3.891   1.801 -0.8286 -0.0434 -0.8905
  322ACN     H2 2118   3.981   3.857   1.894  0.4065 -0.9682 -0.7020
  322ACN     H3 2119   3.982   3.959   1.743 -0.7358 -1.2342 -0.8854
  322ACN     C2 2120   4.061   4.051   1.913 -0.0185 -0.1132 -0.3349
  322ACN     N1 2121   4.074   4.140   1.987  0.4027 -0.1829 -0.2252
  323ACN     C1 2122   3.128   0.080   4.494  0.4525 -0.5133 -0.4247
  323ACN     H1 2123   3.021   0.057   4.491 -0.1699  1.9414  1.3197
  323ACN     H2 2124   3.201   0.007   4.531  1.3797 -0.6690 -2.4954
  323ACN     H3 2125   3.138   0.170   4.556  1.5313 -0.6069 -0.4574
  323ACN     C2 2126   3.169   0.105   4.359 -0.0730 -0.3414 -0.1228
  323ACN     N1 2127   3.214   0.127   4.256  0.1543  0.8217  0.6342
  324ACN     C1 2128   2.637   1.079   0.046 -0.3117 -0.2413  0.1655
  324ACN     H1 2129   2.568   1.003   0.085 -1.0356  0.0812 -0.4909
  324ACN     H2 2130   2.585   1.149  -0.019  0.5508 -0.6691 -1.0118
  324ACN     H3 2131   2.717   1.041  -0.019  0.3070  0.5746  0.4364
  324ACN     C2 2132   2.709   1.148   0.159 -0.1270  0.1252  0.6388
  324ACN     N1 2133   2.761   1.198   0.246  0.1565  0.2194 -0.8942
  325ACN     C1 2134   0.741   4.259   0.991 -0.3544 -0.2184  0.1447
  325ACN     H1 2135   0.776   4.195   0.909  0.8172 -0.6009  0.9282
  325ACN     H2 2136   0.816   4.338   1.007  0.7315 -1.0649 -0.6546
  325ACN     H3 2137   0.723   4.206   1.085 -1.0676  0.2915  0.2983
  325ACN     C2 2138   0.618   4.327   0.954 -0.5618 -0.2619  0.4747
  325ACN     N1 2139   0.522   4.378   0.922 -0.2559 -0.3117  0.1378
  326ACN     C1 2140   3.254   1.616   3.288  0.4142  0.4581 -0.7954
  326ACN     H1 2141   3.352   1.645   3.247  1.5463 -0.2931  1.3013
  326ACN     H2 2142   3.257   1.621   3.397  0.8027 -0.7327 -0.7452
  326ACN     H3 2143   3.231   1.512   3.262 -2.9801  1.0412 -0.2616
  326ACN     C2 2144   3.147   1.712   3.251  0.5529  0.3835 -0.0446
  326ACN     N1 2145   3.063   1.784   3.221  0.5606  0.7315 -0.2235
  327ACN     C1 2146   1.703   2.732   2.006 -0.2021 -0.1834 -0.4555
  327ACN     H1 2147   1.743   2.824   2.050 -2.4303  0.6450 -0.1082
  327ACN     H2 2148   1.714   2.746   1.898 -0.0360  0.6374 -0.3341
  327ACN     H3 2149   1.596   2.732   2.030  0.1138  1.0627  1.0124
  327ACN     C2 2150   1.773   2.614   2.060 -0.4378  0.1482 -0.3749
  327ACN     N1 2151   1.826   2.533   2.123 -0.4167  0.6379 -0.0544
  328ACN     C1 2152   3.887   2.286   3.463  0.1503  0.1246 -0.2231
  328ACN     H1 2153   3.831   2.374   3.429  0.3035 -0.2741 -1.5280
  328ACN     H2 2154   3.914   2.246   3.365 -0.0829 -0.8655  0.1109
  328ACN     H3 2155   3.817   2.216   3.511 -0.1704  0.8772  0.4242
  328ACN     C2 2156   3.997   2.322   3.553  1.0674 -0.3020  0.0455
  328ACN     N1 2157   4.080   2.356   3.621  0.0884 -0.4894  0.7214
  329ACN     C1 2158   2.946   0.888   1.583 -0.2947 -0.4040 -0.1440
  329ACN     H1 2159   2.863   0.895   1.512  0.7656  0.3568 -1.3355
  329ACN     H2 2160   3.051   0.884   1.553 -0.3496  0.1501 -0.4210
  329ACN     H3 2161   2.930   0.810   1.658 -0.3549 -0.2410  0.0148
  329ACN     C2 2162   2.938   1.012   1.655 -0.4936  0.1150  0.6206
  329ACN     N1 2163   2.940   1.108   1.717 -0.0233  0.1396 -0.3816
  330ACN     C1 2164   4.361   3.403   3.653 -0.4294 -0.6417 -0.4640
  330ACN     H1 2165   4.382   3.311   3.597 -0.6414  0.7762 -2.9242
  330ACN     H2 2166   4.444   3.444   3.712  0.8411 -0.6601 -2.2041
  330ACN     H3 2167   4.274   3.395   3.720 -0.6556  0.9208 -0.5543
  330ACN     C2 2168   4.315   3.505   3.562 -0.3520 -0.5740 -0.2066
  330ACN     N1 2169   4.273   3.590   3.494  0.1295  0.0867  0.2060
  331ACN     C1 2170   0.261   2.531   4.410 -0.3190  0.0357 -0.3006
  331ACN     H1 2171   0.327   2.550   4.495 -2.3756  0.5175  1.2054
  331ACN     H2 2172   0.175   2.470   4.440 -0.2897  0.2490  0.2104
  331ACN     H3 2173   0.330   2.483   4.339  0.4402 -0.0705  0.4998
  331ACN     C2 2174   0.230   2.663   4.357 -0.3317 -0.0608 -0.2421
  331ACN     N1 2175   0.214   2.766   4.310  0.0664 -0.0206 -0.0444
  332ACN     C1 2176   1.764   3.125   4.292 -0.7756 -0.3993 -0.0763
  332ACN     H1 2177   1.736   3.189   4.207 -0.2251  0.3022  0.2657
  332ACN     H2 2178   1.768   3.019   4.266  3.1261 -0.4960  0.6472
  332ACN     H3 2179   1.691   3.135   4.373  1.3525  0.6937  1.7653
  332ACN     C2 2180   1.901   3.161   4.335 -0.5438 -0.2714 -0.0059
  332ACN     N1 2181   2.005   3.191   4.372  0.3343 -0.5320  0.3587
  333ACN     C1 2182   1.092   2.724   2.848 -0.0409 -0.1293 -0.0564
  333ACN     H1 2183   1.043   2.629   2.822 -1.0435 -0.7087  3.6758
  333ACN     H2 2184   1.171   2.689   2.914  1.3740  2.1188 -0.4872
  333ACN     H3 2185   1.020   2.790   2.898 -1.6101 -0.5042 -1.7418
  333ACN     C2 2186   1.151   2.792   2.734 -0.7320  0.3102  0.4066
  333ACN     N1 2187   1.195   2.856   2.647 -0.5601 -0.4749  0.0305
  334ACN     C1 2188   1.994   3.241   0.034  0.0482  0.3023  0.3497
  334ACN     H1 2189   2.029   3.176  -0.047 -0.9217 -0.6921  0.7359
  334ACN     H2 2190   1.936   3.326  -0.005 -0.4564 -0.9619 -1.7281
  334ACN     H3 2191   2.087   3.268   0.086  0.3656 -1.2128  0.5794
  334ACN     C2 2192   1.899   3.168   0.125 -0.5505 -0.0550 -0.1961
  334ACN     N1 2193   1.828   3.108   0.196 -0.3791  0.8925  0.2503
  335ACN     C1 2194   1.600   1.610   0.658 -0.3066 -0.4635 -0.4227
  335ACN     H1 2195   1.516   1.559   0.707 -1.4456  1.2839 -0.5066
  335ACN     H2 2196   1.562   1.695   0.600 -0.3860 -0.1596  0.0618
  335ACN     H3 2197   1.649   1.543   0.587 -1.3663 -1.4104 -0.2766
  335ACN     C2 2198   1.700   1.661   0.754  0.2147 -0.0668  0.1241
  335ACN     N1 2199   1.780   1.709   0.821 -0.7027 -0.1075  0.0806
  336ACN     C1 2200   1.420   1.304   2.542 -0.1272  0.9863  0.3186
  336ACN     H1 2201   1.435   1.227   2.618  0.2592  0.4102 -0.3266
  336ACN     H2 2202   1.350   1.380   2.578 -1.2956 -0.2438  0.6875
  336ACN     H3 2203   1.380   1.248   2.456  0.1759 -0.1249  0.8888
  336ACN     C2 2204   1.552   1.359   2.509  0.4263 -0.0342  0.2462
  336ACN     N1 2205   1.655   1.404   2.477  0.1818  0.5871  0.4847
  337ACN     C1 2206   1.282   4.347   4.860 -0.5008 -0.7630  0.1166
  337ACN     H1 2207   1.261   4.365   4.966  2.1329  1.6151  0.2818
  337ACN     H2 2208   1.382   4.302   4.859 -0.5704 -0.8942 -0.7481
  337ACN     H3 2209   1.290   4.446   4.815  0.1004 -0.9920 -0.2860
  337ACN     C2 2210   1.183   4.266   4.788 -0.0789 -0.0334 -0.5471
  337ACN     N1 2211   1.114   4.192   4.735  0.4618  0.2573 -0.0697
  338ACN     C1 2212   3.468   4.688   3.882 -0.1029 -0.6647 -0.9528
  338ACN     H1 2213   3.491   4.738   3.977 -3.6236 -1.5428  0.4198
  338ACN     H2 2214   3.435   4.773   3.820 -0.3706  0.0359  0.1289
  338ACN     H3 2215   3.386   4.620   3.907  0.5792 -1.4684 -0.8776
  338ACN     C2 2216   3.579   4.617   3.819 -0.1028 -0.5012  0.0896
  338ACN     N1 2217   3.658   4.567   3.755 -0.1234 -0.6233 -0.0480
  339ACN     C1 2218   2.826   1.218   4.612 -0.5804 -0.2898 -0.5652
  339ACN     H1 2219   2.878   1.314   4.622 -1.0626  0.3068 -3.4387
  339ACN     H2 2220   2.725   1.221   4.655  0.2711 -1.6694  1.6319
  339ACN     H3 2221   2.890   1.145   4.663  1.2734  2.9519  1.8779
  339ACN     C2 2222   2.839   1.192   4.470  0.1468 -0.7724 -0.3738
  339ACN     N1 2223   2.841   1.170   4.359  0.1497 -0.3628 -0.8263
  340ACN     C1 2224   3.056   2.378   0.361 -0.2700 -0.2954 -0.0900
  340ACN     H1 2225   3.042   2.402   0.467  3.3589  1.9334 -0.0228
  340ACN     H2 2226   3.000   2.287   0.334 -0.5005 -0.2940  0.3776
  340ACN     H3 2227   3.160   2.388   0.330  0.0814 -0.3230  1.0580
  340ACN     C2 2228   2.995   2.485   0.287 -0.4752  0.2972 -0.5531
  340ACN     N1 2229   2.957   2.578   0.234  0.0455  0.1549 -0.6605
  341ACN     C1 2230   4.347   2.273   4.028 -0.0437 -0.4437  0.7596
  341ACN     H1 2231   4.411   2.357   4.001  0.1545 -1.0572 -0.7377
  341ACN     H2 2232   4.323   2.222   3.934  2.3241  1.3841 -0.8741
  341ACN     H3 2233   4.258   2.313   4.079 -0.6139 -1.0989  0.2956
  341ACN     C2 2234   4.432   2.177   4.104 -0.2221 -0.0813  0.4838
  341ACN     N1 2235   4.494   2.106   4.171  0.0112 -0.7568 -0.2024
  342ACN     C1 2236   2.882   0.866   3.634 -0.2416  0.3927 -0.3245
  342ACN     H1 2237   2.816   0.838   3.717  0.0891  0.6145  0.0147
  342ACN     H2 2238   2.870   0.792   3.554 -1.6213 -0.4014  0.5939
  342ACN     H3 2239   2.985   0.849   3.670  0.4763 -1.2884 -3.0296
  342ACN     C2 2240   2.852   1.006   3.589  0.2621 -0.3032 -0.7175
  342ACN     N1 2241   2.809   1.109   3.561 -0.3394 -0.3293 -0.2332
  343ACN     C1 2242   3.549   3.502   4.596 -0.5446 -0.2381 -0.2656
  343ACN     H1 2243   3.525   3.402   4.558 -0.5331 -0.2106 -0.3461
  343ACN     H2 2244   3.617   3.544   4.521 -0.3736 -1.0272 -0.5552
  343ACN     H3 2245   3.592   3.498   4.697 -0.8670  0.1512 -0.1100
  343ACN     C2 2246   3.429   3.577   4.601 -0.4430 -0.5651  0.6455
  343ACN     N1 2247   3.332   3.637   4.609  0.3291 -0.5293 -0.2234
  344ACN     C1 2248   1.444   3.252   4.626  0.2526  0.4566  0.4291
  344ACN     H1 2249   1.546   3.237   4.589  0.3574 -0.3524  1.0422
  344ACN     H2 2250   1.417   3.150   4.656  1.5081  0.2331  0.8017
  344ACN     H3 2251   1.380   3.280   4.541 -1.5680 -1.4709  1.1352
  344ACN     C2 2252   1.425   3.334   4.744 -0.5143  0.5679 -0.1038
  344ACN     N1 2253   1.404   3.398   4.835 -0.0032 -0.5034  0.3375
  345ACN     C1 2254   3.531   2.874   0.015  0.2487  0.1023  0.7506
  345ACN     H1 2255   3.432   2.907   0.047  0.4172  0.3002  1.0682
  345ACN     H2 2256   3.552   2.787   0.078  1.0229  0.6325  1.2407
  345ACN     H3 2257   3.609   2.947   0.040  0.4005 -0.6576  2.5197
  345ACN     C2 2258   3.536   2.840  -0.128  0.4374 -0.5086  0.3451
  345ACN     N1 2259   3.540   2.816  -0.238  0.3223  0.8100  0.0683
  346ACN     C1 2260   1.239   0.543   0.914 -0.9152  0.0468  0.4224
  346ACN     H1 2261   1.232   0.551   1.023 -0.8589 -2.3930  0.6258
  346ACN     H2 2262   1.157   0.604   0.872  0.3042 -0.7391 -3.2745
  346ACN     H3 2263   1.229   0.439   0.879 -0.7390  0.1370  0.0991
  346ACN     C2 2264   1.368   0.585   0.864  0.4219 -0.2934 -0.3086
  346ACN     N1 2265   1.470   0.624   0.820  0.0093  0.1627  0.0535
  347ACN     C1 2266   1.477   0.411   4.121 -1.0189  0.2382 -0.7636
  347ACN     H1 2267   1.424   0.358   4.041  1.0182 -0.5881 -1.6167
  347ACN     H2 2268   1.416   0.486   4.173 -0.6958  0.9967 -1.4486
  347ACN     H3 2269   1.551   0.471   4.065 -0.3226 -1.1163 -1.3210
  347ACN     C2 2270   1.547   0.322   4.216  0.0283 -0.5699  0.7372
  347ACN     N1 2271   1.595   0.259   4.298 -0.7811  0.0058 -0.2817
  348ACN     C1 2272   4.599   1.112   3.373  0.2958 -0.0008  0.1118
  348ACN     H1 2273   4.609   1.005   3.394  0.2799  0.3288  1.8407
  348ACN     H2 2274   4.503   1.123   3.321 -0.0322 -0.2526  0.6616
  348ACN     H3 2275   4.685   1.150   3.316 -0.0583  1.4159  0.5063
  348ACN     C2 2276   4.606   1.188   3.497  0.1962  0.1524 -0.0230
  348ACN     N1 2277   4.615   1.248   3.596 -0.0141 -0.2881  1.0310
  349ACN     C1 2278   2.651   3.282   1.529  1.0971  0.3861  0.2177
  349ACN     H1 2279   2.708   3.343   1.600 -1.3838  3.3892 -0.2773
  349ACN     H2 2280   2.563   3.236   1.574  2.2163  0.1531  2.2397
  349ACN     H3 2281   2.717   3.204   1.490  2.0833  1.9614 -1.3570
  349ACN     C2 2282   2.617   3.366   1.412 -0.7582 -0.3506 -0.3266
  349ACN     N1 2283   2.599   3.440   1.326 -0.3471 -0.0173  0.0548
  350ACN     C1 2284   1.827   4.852   2.893 -0.3673 -0.0631  0.4985
  350ACN     H1 2285   1.848   4.889   2.994 -0.3199 -0.6425  0.7028
  350ACN     H2 2286   1.821   4.931   2.817 -0.2962 -1.6922 -1.2351
  350ACN     H3 2287   1.727   4.808   2.886  0.2523 -1.3521 -0.5215
  350ACN     C2 2288   1.938   4.760   2.845  0.1654  0.2167  0.3146
  350ACN     N1 2289   2.025   4.692   2.811 -0.2910  0.2309  0.1096
  351ACN     C1 2290   4.480   0.993   1.767 -0.2751 -0.0933  0.7180
  351ACN     H1 2291   4.474   0.979   1.658 -3.3794  1.9774  0.5552
  351ACN     H2 2292   4.514   0.899   1.813  0.8695 -0.5623 -1.0489
  351ACN     H3 2293   4.383   1.015   1.814 -0.4373  1.4019 -0.2950
  351ACN     C2 2294   4.570   1.103   1.793  0.4867  0.1134  0.1915
  351ACN     N1 2295   4.628   1.201   1.799 -0.1119 -0.1747  0.3652
  352ACN     C1 2296   4.567   2.251   2.246  0.7375 -0.3517  0.3747
  352ACN     H1 2297   4.554   2.281   2.141 -0.8404 -2.9938 -0.2225
  352ACN     H2 2298   4.473   2.266   2.301  0.3083 -2.1081  0.1344
  352ACN     H3 2299   4.647   2.312   2.290 -0.2480 -0.0730  1.8114
  352ACN     C2 2300   4.601   2.116   2.276 -0.2286 -0.3293  1.2504
  352ACN     N1 2301   4.621   2.004   2.300  0.5446  0.6364  0.1546
  353ACN     C1 2302   3.417   3.754   2.561  0.4487  0.3795 -0.3228
  353ACN     H1 2303   3.508   3.696   2.540 -0.7257 -1.8711  0.5845
  353ACN     H2 2304   3.433   3.853   2.517 -1.1783  1.3076  1.1395
  353ACN     H3 2305   3.398   3.762   2.669 -0.6420 -1.9512 -0.3241
  353ACN     C2 2306   3.303   3.692   2.494  0.7888  0.1245  0.5016
  353ACN     N1 2307   3.220   3.637   2.432  0.1315 -0.6344  0.6309
  354ACN     C1 2308   0.342   4.938   2.246  0.0982 -0.3332  0.1819
  354ACN     H1 2309   0.242   4.939   2.201  1.4095  0.7348 -2.7805
  354ACN     H2 2310   0.331   4.999   2.337 -1.5386  1.7331 -1.3600
  354ACN     H3 2311   0.413   4.996   2.186  0.5151 -1.4199 -0.3942
  354ACN     C2 2312   0.400   4.811   2.292 -0.0631  0.2069  0.5239
  354ACN     N1 2313   0.448   4.711   2.312  0.0064 -0.0263  0.2124
  355ACN     C1 2314   4.185   3.147   2.757  0.2374 -0.5024 -0.0560
  355ACN     H1 2315   4.111   3.102   2.690  0.3807 -1.8616  0.6827
  355ACN     H2 2316   4.180   3.256   2.754 -1.5885 -0.5733 -0.3610
  355ACN     H3 2317   4.287   3.123   2.725  0.3808  0.1369 -0.0784
  355ACN     C2 2318   4.163   3.101   2.894  0.0382 -0.3436  0.1339
  355ACN     N1 2319   4.147   3.071   3.006  1.1270 -0.3680  0.5365
  356ACN     C1 2320   2.909   4.634   1.871 -0.1191  0.0858  0.0633
  356ACN     H1 2321   2.879   4.545   1.929  1.2926  0.3935  1.2992
  356ACN     H2 2322   2.839   4.716   1.891  0.8789  1.1354 -0.7015
  356ACN     H3 2323   2.893   4.599   1.768 -0.2091  1.2411 -0.3122
  356ACN     C2 2324   3.049   4.671   1.904  0.4111 -0.2972  0.2525
  356ACN     N1 2325   3.156   4.703   1.934  0.1619 -0.1220 -0.5284
  357ACN     C1 2326   1.987   1.209   4.498 -0.8278 -0.0431  0.0043
  357ACN     H1 2327   2.042   1.304   4.509  1.8978 -1.5983  0.4290
  357ACN     H2 2328   2.008   1.145   4.585 -0.0643 -1.1745 -1.0009
  357ACN     H3 2329   2.025   1.156   4.409 -0.4456 -2.3976  1.5117
  357ACN     C2 2330   1.843   1.231   4.481 -0.1673  1.0407  0.0960
  357ACN     N1 2331   1.734   1.246   4.451 -0.1456 -0.3326  0.4659
  358ACN     C1 2332   0.548   2.913   3.310  0.1155 -0.1057 -0.7765
  358ACN     H1 2333   0.508   2.999   3.256  0.7068 -0.3300 -1.5787
  358ACN     H2 2334   0.507   2.819   3.269 -0.9940  0.4539 -0.9787
  358ACN     H3 2335   0.521   2.925   3.416 -0.0897 -1.0981 -0.7082
  358ACN     C2 2336   0.695   2.909   3.303 -0.1263 -0.6161 -0.5012
  358ACN     N1 2337   0.813   2.902   3.304  0.5420 -0.0333  0.5543
  359ACN     C1 2338   2.378   4.429   2.341 -0.0464 -0.5533  0.5897
  359ACN     H1 2339   2.323   4.522   2.322  1.4906 -0.3938 -3.4149
  359ACN     H2 2340   2.482   4.463   2.328  0.0207  0.0162  2.5227
  359ACN     H3 2341   2.350   4.358   2.263 -0.0194 -0.3394  0.3854
  359ACN     C2 2342   2.354   4.374   2.468  0.7780 -0.2881  0.6128
  359ACN     N1 2343   2.326   4.339   2.571 -0.3304 -0.0176  0.2355
  360ACN     C1 2344   0.441   0.138   2.976  0.1489 -0.0017 -0.2761
  360ACN     H1 2345   0.452   0.112   3.082 -0.4254  1.5163  0.1539
  360ACN     H2 2346   0.407   0.045   2.927 -1.2635  0.0722  0.5358
  360ACN     H3 2347   0.541   0.173   2.947 -0.3311  1.0933 -0.6034
  360ACN     C2 2348   0.342   0.236   2.953 -0.6191  0.1276 -0.4363
  360ACN     N1 2349   0.256   0.312   2.931  0.7107  0.1885 -0.2947
  361ACN     C1 2350   4.380   2.755   2.502 -0.2045 -0.7827 -0.5989
  361ACN     H1 2351   4.285   2.760   2.556 -1.3771 -0.6347 -2.6159
  361ACN     H2 2352   4.460   2.796   2.564  0.4549 -0.2376 -1.7733
  361ACN     H3 2353   4.365   2.810   2.408 -2.9866 -0.7406 -0.1658
  361ACN     C2 2354   4.407   2.615   2.479 -0.0615 -0.3974 -0.1868
  361ACN     N1 2355   4.431   2.502   2.462  0.1942 -0.5445  0.2912
  362ACN     C1 2356   3.036   4.102   1.682 -0.3789  0.0291  0.2088
  362ACN     H1 2357   3.051   4.209   1.667 -0.3969 -0.1002 -0.7726
  362ACN     H2 2358   2.968   4.093   1.767 -2.0356  0.1133 -1.0731
  362ACN     H3 2359   3.135   4.055   1.691 -0.2793  0.4442  1.3644
  362ACN     C2 2360   2.970   4.053   1.564  0.7207 -0.2178  0.4333
  362ACN     N1 2361   2.920   4.031   1.464 -0.1395  0.0990  0.2920
  363ACN     C1 2362   1.555   2.529   0.644 -0.4175  0.0236 -0.2087
  363ACN     H1 2363   1.611   2.441   0.677  0.1576  0.5313  0.1657
  363ACN     H2 2364   1.551   2.600   0.727  1.4255  1.4742 -1.3244
  363ACN     H3 2365   1.452   2.504   0.614 -0.9104 -1.5298  2.6590
  363ACN     C2 2366   1.624   2.592   0.540  0.3166 -0.0328  0.2584
  363ACN     N1 2367   1.684   2.642   0.455 -0.1518 -0.0039  0.0848
  364ACN     C1 2368   1.659   1.086   4.149 -0.2940 -0.3949 -0.5079
  364ACN     H1 2369   1.700   1.155   4.074  1.5434 -2.0121 -1.0045
  364ACN     H2 2370   1.574   1.029   4.110 -1.0868  0.4952 -0.1192
  364ACN     H3 2371   1.639   1.145   4.239 -1.9571  0.0497 -1.1369
  364ACN     C2 2372   1.761   0.986   4.174  0.4477 -0.9728 -0.1849
  364ACN     N1 2373   1.842   0.907   4.188  0.3001  0.4237  0.3532
  365ACN     C1 2374   4.291   0.147   4.084  0.3512 -0.0139  0.3511
  365ACN     H1 2375   4.194   0.188   4.114  0.5350  0.9582 -0.3575
  365ACN     H2 2376   4.361   0.167   4.166  0.4754 -1.5827  0.6594
  365ACN     H3 2377   4.322   0.196   3.990  1.1710  1.4156  1.3577
  365ACN     C2 2378   4.278  -0.003   4.070  0.4850  0.5960  0.0511
  365ACN     N1 2379   4.267  -0.118   4.052  0.7705 -0.4766  0.0663
  366ACN     C1 2380   3.370   2.152   3.141 -0.9646  0.1954 -0.6811
  366ACN     H1 2381   3.343   2.250   3.100  1.0025  1.5242  1.0540
  366ACN     H2 2382   3.391   2.071   3.071 -1.9210  0.8258 -1.7185
  366ACN     H3 2383   3.278   2.128   3.197  0.4120  0.6484  1.8814
  366ACN     C2 2384   3.478   2.159   3.237  0.0654  1.1505 -1.2288
  366ACN     N1 2385   3.572   2.176   3.296  0.1140  0.2889  0.5168
  367ACN     C1 2386   2.190   0.846   4.083  0.5290 -0.1084 -0.0305
  367ACN     H1 2387   2.192   0.749   4.134  4.0199  0.1811  0.5340
  367ACN     H2 2388   2.096   0.846   4.027  0.3170  1.2463  0.2989
  367ACN     H3 2389   2.273   0.855   4.012 -1.0849 -1.8876 -2.2096
  367ACN     C2 2390   2.189   0.950   4.185  0.4756 -0.2140 -0.0547
  367ACN     N1 2391   2.188   1.028   4.272  0.2858  0.0686  0.1090
  368ACN     C1 2392   0.548   5.266   2.558 -0.3669 -0.1207 -0.2024
  368ACN     H1 2393   0.607   5.285   2.467 -0.5655 -0.4402 -0.3952
  368ACN     H2 2394   0.458   5.327   2.560 -1.1114 -1.1350 -1.7779
  368ACN     H3 2395   0.611   5.281   2.647 -1.0991  1.2854  0.0797
  368ACN     C2 2396   0.513   5.125   2.566  0.4271  0.2546 -0.2774
  368ACN     N1 2397   0.483   5.012   2.565  0.4350 -0.1366 -0.1754
  369ACN     C1 2398   2.217   2.659   1.950  0.1349 -0.4269 -0.1375
  369ACN     H1 2399   2.249   2.612   1.856  2.6946 -0.3227  0.6525
  369ACN     H2 2400   2.121   2.711   1.939  1.2803  1.5037 -1.4841
  369ACN     H3 2401   2.295   2.719   1.999 -0.4117 -1.6334  2.2644
  369ACN     C2 2402   2.203   2.551   2.045 -0.6532 -0.0005  0.0974
  369ACN     N1 2403   2.190   2.462   2.117  0.4309  0.4295  0.1472
  370ACN     C1 2404   3.147   3.523   2.763  0.0689 -0.0039 -0.7342
  370ACN     H1 2405   3.065   3.583   2.721 -0.0864 -0.6824 -1.4187
  370ACN     H2 2406   3.211   3.476   2.688  1.0589 -0.0447  0.1276
  370ACN     H3 2407   3.117   3.436   2.823  1.6521  0.2302  0.4403
  370ACN     C2 2408   3.229   3.606   2.844 -0.0864  0.2425 -0.7100
  370ACN     N1 2409   3.296   3.681   2.899 -0.0698 -0.5262 -0.1520
  371ACN     C1 2410   0.483   2.271   2.882 -0.2311 -0.4365 -0.2191
  371ACN     H1 2411   0.524   2.372   2.877  2.3030 -1.3942  0.2298
  371ACN     H2 2412   0.375   2.281   2.869 -0.2648  0.7305  0.9030
  371ACN     H3 2413   0.502   2.229   2.981 -1.3998 -1.4677 -0.4150
  371ACN     C2 2414   0.534   2.182   2.783 -0.4674  0.2355  0.3102
  371ACN     N1 2415   0.576   2.116   2.700  0.2463 -0.3611  0.0859
  372ACN     C1 2416   0.101   2.647   2.134  0.3688  0.1680 -0.3234
  372ACN     H1 2417   0.132   2.587   2.047  1.9113  0.7362 -0.1838
  372ACN     H2 2418   0.130   2.594   2.225  0.7147 -0.0233 -0.5420
  372ACN     H3 2419  -0.009   2.644   2.134  0.2933  1.4632  2.4688
  372ACN     C2 2420   0.140   2.789   2.126  0.6553 -0.1475 -0.5981
  372ACN     N1 2421   0.174   2.898   2.119 -0.5003  0.1071 -0.3003
  373ACN     C1 2422   1.311   0.235   1.256  0.0060 -0.3129 -0.5982
  373ACN     H1 2423   1.321   0.345   1.259 -0.0922 -0.2758 -1.5247
  373ACN     H2 2424   1.307   0.194   1.154 -1.6369 -1.1350 -0.2090
  373ACN     H3 2425   1.231   0.205   1.324 -1.2255 -0.8691 -2.2676
  373ACN     C2 2426   1.428   0.178   1.318  0.5040 -0.5035 -0.2152
  373ACN     N1 2427   1.518   0.121   1.362  0.5070 -0.2307 -0.7733
  374ACN     C1 2428   2.364   0.501   0.473 -0.0710 -0.0524  0.5378
  374ACN     H1 2429   2.405   0.559   0.556  1.8520  0.2243 -0.5695
  374ACN     H2 2430   2.423   0.413   0.444 -0.7375 -0.4585  0.3936
  374ACN     H3 2431   2.363   0.561   0.381  1.3817 -0.8737 -0.0310
  374ACN     C2 2432   2.225   0.466   0.499 -0.3436 -0.0715 -0.3302
  374ACN     N1 2433   2.117   0.437   0.536 -0.7952  0.6850  0.6349
  375ACN     C1 2434   3.453   2.767   0.493  0.2872  0.0402 -2.1379
  375ACN     H1 2435   3.522   2.755   0.408  0.2872 -3.1687 -1.7419
  375ACN     H2 2436   3.516   2.775   0.583 -0.7884 -0.3557 -1.3517
  375ACN     H3 2437   3.382   2.685   0.502 -1.2701  1.3372 -2.3902
  375ACN     C2 2438   3.375   2.889   0.481 -1.1427 -0.4799 -0.3922
  375ACN     N1 2439   3.314   2.987   0.472 -0.3661 -0.0421 -0.3845
  376ACN     C1 2440   1.102   3.458   5.012  0.4756 -0.3592  1.4951
  376ACN     H1 2441   1.022   3.528   4.986 -0.2055 -1.4096  0.7294
  376ACN     H2 2442   1.079   3.419   5.112  1.0207 -0.2583  1.6629
  376ACN     H3 2443   1.209   3.481   5.026  0.6147  0.3582 -0.6689
  376ACN     C2 2444   1.090   3.358   4.902 -0.5734 -0.3176 -0.2253
  376ACN     N1 2445   1.076   3.277   4.820 -0.0608 -0.1347 -0.3635
  377ACN     C1 2446   3.632   2.516   1.991 -0.0419 -0.4592 -0.1606
  377ACN     H1 2447   3.576   2.423   2.006  0.1705 -0.0459  3.9424
  377ACN     H2 2448   3.621   2.569   1.896  1.3909 -0.8927 -0.5723
  377ACN     H3 2449   3.738   2.498   2.009  0.2122 -1.2385 -2.4040
  377ACN     C2 2450   3.599   2.599   2.104 -0.1844  0.3901 -0.4349
  377ACN     N1 2451   3.568   2.655   2.199  0.2173 -0.7161 -0.1889
  378ACN     C1 2452   2.013   0.384   2.789 -0.0524  0.7306 -0.0323
  378ACN     H1 2453   2.038   0.287   2.835  0.1362  1.8677  2.3534
  378ACN     H2 2454   2.101   0.448   2.781 -0.4270  1.9055  3.8971
  378ACN     H3 2455   1.943   0.437   2.855 -1.9291  0.8702 -2.0788
  378ACN     C2 2456   1.960   0.365   2.655  0.7955  0.2434 -0.1038
  378ACN     N1 2457   1.928   0.344   2.546 -0.0919 -0.0289 -0.4368
  379ACN     C1 2458   3.379   3.077   2.772  0.1515 -0.3207 -0.1059
  379ACN     H1 2459   3.345   3.181   2.773  0.5448 -0.1903 -0.1044
  379ACN     H2 2460   3.437   3.057   2.863 -1.6869 -1.3191  0.8689
  379ACN     H3 2461   3.459   3.073   2.697 -0.1799  1.5094 -0.5813
  379ACN     C2 2462   3.271   2.988   2.748  0.4377  0.1417 -0.8642
  379ACN     N1 2463   3.185   2.916   2.721  0.1917 -0.0892  0.0654
  380ACN     C1 2464   0.750   2.670   3.033 -0.4465  0.0307  0.7681
  380ACN     H1 2465   0.839   2.692   3.093 -1.1983 -0.0062  1.9121
  380ACN     H2 2466   0.732   2.757   2.969  3.8625 -0.0549 -0.7289
  380ACN     H3 2467   0.664   2.665   3.102 -1.2451 -1.0983 -0.2925
  380ACN     C2 2468   0.764   2.546   2.964 -0.4638 -0.3733 -0.3361
  380ACN     N1 2469   0.758   2.447   2.904 -0.5942 -0.1318  0.4041
  381ACN     C1 2470   2.975   5.019   2.057  0.0126  0.0781 -0.4293
  381ACN     H1 2471   3.048   5.081   2.003 -0.1111  0.0959 -0.5769
  381ACN     H2 2472   2.942   5.079   2.143  0.9173 -0.7618  0.5157
  381ACN     H3 2473   3.018   4.925   2.092 -0.7362 -0.3858 -0.7616
  381ACN     C2 2474   2.865   4.986   1.969  0.2467  0.0528 -0.1548
  381ACN     N1 2475   2.769   4.967   1.909  0.5807 -0.4139 -0.1879
  382ACN     C1 2476   3.508   4.580   5.156  0.4571 -0.0934  0.2490
  382ACN     H1 2477   3.510   4.606   5.050  1.1019  1.4678  0.6298
  382ACN     H2 2478   3.544   4.660   5.222 -1.1359 -0.5698  1.7563
  382ACN     H3 2479   3.572   4.492   5.173 -1.3007 -0.9482  2.7478
  382ACN     C2 2480   3.367   4.549   5.189 -0.5489  0.2881  0.5431
  382ACN     N1 2481   3.257   4.539   5.219 -0.0596  0.5083  0.0166
  383ACN     C1 2482   2.225   4.920   2.278  0.6357 -0.2342  0.0762
  383ACN     H1 2483   2.273   4.823   2.297 -0.1465 -0.5179  0.6728
  383ACN     H2 2484   2.144   4.897   2.208  0.4070  0.6200  0.0572
  383ACN     H3 2485   2.296   4.988   2.230 -0.5929 -0.1354 -1.6557
  383ACN     C2 2486   2.163   4.970   2.395 -0.8353  0.3071 -0.3729
  383ACN     N1 2487   2.118   5.005   2.493 -0.0150 -0.1918 -0.1685
  384ACN     C1 2488   1.002   2.528   4.637 -0.0150 -0.0071 -0.4521
  384ACN     H1 2489   1.012   2.585   4.730 -0.1295  0.3039 -0.6329
  384ACN     H2 2490   0.902   2.483   4.643  0.8701 -1.8815  0.8988
  384ACN     H3 2491   1.075   2.446   4.634 -1.8499 -1.6442 -1.0941
  384ACN     C2 2492   1.023   2.608   4.515 -0.2545 -0.1888 -0.6696
  384ACN     N1 2493   1.037   2.675   4.424 -0.5256 -0.2726 -0.4781
  385ACN     C1 2494   2.958   3.931   3.083  0.0297 -0.3218 -0.3437
  385ACN     H1 2495   3.035   3.942   3.007 -0.0046 -0.5632 -0.4137
  385ACN     H2 2496   2.981   3.990   3.173  1.1494 -1.7495  0.3266
  385ACN     H3 2497   2.950   3.824   3.106  1.4494 -0.6925 -1.5434
  385ACN     C2 2498   2.836   3.976   3.018 -0.1330  0.6310  0.0237
  385ACN     N1 2499   2.734   4.004   2.967  0.0866  0.6460  0.2217
  386ACN     C1 2500   1.998   0.188   3.211  0.2915  1.0084 -0.6211
  386ACN     H1 2501   1.902   0.241   3.217 -0.4600 -0.3220 -0.6068
  386ACN     H2 2502   1.995   0.096   3.151  0.9195  0.5068  0.1184
  386ACN     H3 2503   2.033   0.160   3.311  0.7745  0.9920 -0.7950
  386ACN     C2 2504   2.089   0.272   3.142 -0.3469  0.3973 -0.7549
  386ACN     N1 2505   2.155   0.343   3.082  0.1507  0.2804 -0.5995
  387ACN     C1 2506   2.656   2.076   5.188  0.1962  0.0122  0.5147
  387ACN     H1 2507   2.618   2.147   5.262  0.8515 -0.6808  1.5412
  387ACN     H2 2508   2.722   2.126   5.116 -0.6143 -0.1136 -0.3315
  387ACN     H3 2509   2.574   2.026   5.135  0.6001  1.1016 -1.1627
  387ACN     C2 2510   2.724   1.971   5.260 -0.1531 -0.4237 -0.8108
  387ACN     N1 2511   2.773   1.889   5.322 -0.2648  0.1606 -0.1474
  388ACN     C1 2512   4.107   2.924   0.537  0.0992  0.0765 -0.0198
  388ACN     H1 2513   4.085   2.817   0.543 -0.1303  0.0568 -1.0577
  388ACN     H2 2514   4.092   2.964   0.638 -0.2241 -0.1308  0.0149
  388ACN     H3 2515   4.035   2.980   0.475  1.9287  1.4194 -0.9684
  388ACN     C2 2516   4.244   2.957   0.508  0.7556 -0.7172 -0.1740
  388ACN     N1 2517   4.353   2.983   0.480  0.3090 -0.3581 -0.8159
  389ACN     C1 2518   1.494   2.780   3.823 -0.1617 -0.0401 -0.6470
  389ACN     H1 2519   1.461   2.862   3.757 -0.1276 -1.0425 -1.9382
  389ACN     H2 2520   1.408   2.719   3.853  0.6383 -1.0570 -0.3893
  389ACN     H3 2521   1.522   2.828   3.918 -2.2281  1.9616 -1.0040
  389ACN     C2 2522   1.600   2.689   3.778 -0.7193 -1.1403  0.0899
  389ACN     N1 2523   1.693   2.627   3.744  0.3212  0.3766 -0.2345
  390ACN     C1 2524   3.675   2.945   0.995 -0.0374  0.5108  0.3126
  390ACN     H1 2525   3.694   3.041   0.944 -1.0284  0.7308  0.3503
  390ACN     H2 2526   3.629   2.973   1.090 -2.1526 -0.3710 -0.4331
  390ACN     H3 2527   3.769   2.889   1.010  1.3727  2.5185 -0.7366
  390ACN     C2 2528   3.579   2.869   0.916 -0.7103  0.0458  0.3482
  390ACN     N1 2529   3.497   2.819   0.851 -0.2130 -0.2681  0.2783
  391ACN     C1 2530   0.691   3.471   4.833  0.0838  0.4047  0.1834
  391ACN     H1 2531   0.722   3.366   4.846  1.1889  0.6836 -0.1295
  391ACN     H2 2532   0.749   3.529   4.905  0.0349 -0.2263  0.7382
  391ACN     H3 2533   0.588   3.484   4.866 -1.5558 -2.3811 -3.4244
  391ACN     C2 2534   0.716   3.517   4.699  0.2632 -0.4910  0.8691
  391ACN     N1 2535   0.733   3.559   4.594 -0.5533  0.5521 -0.5293
  392ACN     C1 2536   4.063   3.636   1.566 -0.2880  0.3527  0.3326
  392ACN     H1 2537   4.008   3.731   1.569 -1.6157 -0.3731 -0.5095
  392ACN     H2 2538   4.009   3.565   1.630  0.9990 -3.0825 -2.2316
  392ACN     H3 2539   4.161   3.654   1.611  0.6077 -2.8013 -0.2423
  392ACN     C2 2540   4.081   3.592   1.425 -0.2231  0.9406  0.9856
  392ACN     N1 2541   4.083   3.559   1.315  0.7066 -0.3302  0.5602
  393ACN     C1 2542   3.627   3.774   4.886 -0.5852  0.4477  0.3084
  393ACN     H1 2543   3.640   3.676   4.933  0.4121  0.3989 -0.0582
  393ACN     H2 2544   3.651   3.855   4.956 -3.0113  0.2285  1.4431
  393ACN     H3 2545   3.523   3.787   4.852 -0.8733 -1.5400  0.3454
  393ACN     C2 2546   3.710   3.788   4.770 -0.2725 -0.4540 -0.6574
  393ACN     N1 2547   3.773   3.803   4.677  0.3330  0.1697 -0.6411
  394ACN     C1 2548   1.700   0.928   2.452 -0.7510 -0.1075  0.4082
  394ACN     H1 2549   1.642   0.893   2.366  0.0085  2.8467 -1.3620
  394ACN     H2 2550   1.690   1.037   2.459 -0.6968 -0.0252 -0.7374
  394ACN     H3 2551   1.803   0.911   2.419 -1.2216  2.1753 -2.5278
  394ACN     C2 2552   1.660   0.877   2.581  0.1388  0.0656  0.0981
  394ACN     N1 2553   1.622   0.827   2.677  0.4353 -0.5362  0.0492
  395ACN     C1 2554   0.114   2.380   0.327 -0.1968  0.5501 -0.3304
  395ACN     H1 2555   0.158   2.383   0.226  0.5525  2.6431  0.0360
  395ACN     H2 2556   0.114   2.279   0.371  0.6489 -0.2155 -2.0302
  395ACN     H3 2557   0.013   2.422   0.320 -0.9886 -1.4594 -1.4580
  395ACN     C2 2558   0.204   2.462   0.409 -0.0038 -0.4092  0.1549
  395ACN     N1 2559   0.271   2.534   0.469 -0.4443  0.2234 -0.3722
  396ACN     C1 2560   3.772   3.396   1.325 -0.5665  0.8651  0.2587
  396ACN     H1 2561   3.868   3.424   1.281  1.0774  0.3362  3.3368
  396ACN     H2 2562   3.718   3.488   1.350 -2.9780  0.2522 -2.4465
  396ACN     H3 2563   3.794   3.353   1.424  3.4446  0.4362 -0.7295
  396ACN     C2 2564   3.695   3.301   1.243 -0.2132 -0.8356 -0.2111
  396ACN     N1 2565   3.641   3.223   1.173 -0.4510 -0.5504  0.4150
  397ACN     C1 2566   3.232   0.556   4.637  0.0638  0.4422  0.2952
  397ACN     H1 2567   3.183   0.604   4.723 -1.3977  1.9696 -1.3438
  397ACN     H2 2568   3.296   0.475   4.675 -3.7083 -1.8717  2.0578
  397ACN     H3 2569   3.289   0.624   4.573 -0.6908 -0.3524 -1.2502
  397ACN     C2 2570   3.130   0.481   4.561 -0.0703 -0.1131 -1.2707
  397ACN     N1 2571   3.063   0.417   4.495  0.0785  0.6855 -0.3573
  398ACN     C1 2572   4.384   4.947   1.606 -0.1829 -0.9981  0.5641
  398ACN     H1 2573   4.299   4.944   1.676  0.1902 -3.4457  0.9407
  398ACN     H2 2574   4.356   4.890   1.517  2.3697 -0.5230 -0.5809
  398ACN     H3 2575   4.472   4.901   1.653  0.6185  0.6204  0.6840
  398ACN     C2 2576   4.415   5.087   1.565  0.5958 -0.5505  0.2533
  398ACN     N1 2577   4.422   5.198   1.531 -0.4056 -0.5152  0.6714
  399ACN     C1 2578   3.821   2.200   0.534  0.5112 -0.3309  0.7999
  399ACN     H1 2579   3.930   2.213   0.529  0.3943  0.5644  0.5468
  399ACN     H2 2580   3.784   2.185   0.432  1.5076  0.2042  0.3477
  399ACN     H3 2581   3.765   2.282   0.581  0.6464  0.2427 -0.0260
  399ACN     C2 2582   3.800   2.078   0.606  0.3837  0.1180  0.5120
  399ACN     N1 2583   3.776   1.981   0.666 -0.3762 -0.4900  0.4519
  400ACN     C1 2584   2.675   2.444   2.127 -0.8398 -0.6264  0.8352
  400ACN     H1 2585   2.729   2.534   2.095 -0.6602 -0.3325  1.9577
  400ACN     H2 2586   2.630   2.462   2.225  0.1213 -0.9062  1.3315
  400ACN     H3 2587   2.728   2.349   2.137 -0.1417 -0.2473  0.8025
  400ACN     C2 2588   2.569   2.425   2.027 -0.5539  0.1155  0.4558
  400ACN     N1 2589   2.481   2.405   1.952 -0.0237  0.5156  0.0837
  401ACN     C1 2590   3.667   4.071   1.674  0.4997  0.2072  0.5701
  401ACN     H1 2591   3.694   4.021   1.579  0.3889  0.9754  0.1295
  401ACN     H2 2592   3.658   4.178   1.653 -0.6837 -0.0818 -0.5060
  401ACN     H3 2593   3.746   4.060   1.749  1.0935  4.6871  0.7364
  401ACN     C2 2594   3.546   4.014   1.731  0.4212 -0.0454 -0.5049
  401ACN     N1 2595   3.453   3.966   1.772  0.1585  0.0163 -0.0238
  402ACN     C1 2596   2.770   2.213   1.642 -0.4907  0.2341  0.2570
  402ACN     H1 2597   2.821   2.247   1.550 -1.8117 -0.3873 -0.7195
  402ACN     H2 2598   2.800   2.273   1.729  1.9595 -0.4174 -0.1008
  402ACN     H3 2599   2.806   2.111   1.657  2.4001  1.5363  2.8554
  402ACN     C2 2600   2.625   2.222   1.632 -0.7782 -0.3346  0.1161
  402ACN     N1 2601   2.509   2.222   1.629 -0.4769 -0.2807  0.3605
  403ACN     C1 2602   1.117   2.684   1.268  0.0515  0.0827  0.3319
  403ACN     H1 2603   1.037   2.618   1.233  0.4882 -0.2984  0.0314
  403ACN     H2 2604   1.133   2.683   1.376  2.6448  2.2513  0.0057
  403ACN     H3 2605   1.105   2.782   1.221 -0.6945 -0.1219  0.0963
  403ACN     C2 2606   1.236   2.622   1.210 -0.2441  0.1715 -0.3093
  403ACN     N1 2607   1.324   2.569   1.161 -0.2895  0.3251 -1.0322
  404ACN     C1 2608   0.320   2.780   4.958 -0.0667  0.7213 -0.3447
  404ACN     H1 2609   0.261   2.871   4.943 -0.4952  0.3013 -1.2126
  404ACN     H2 2610   0.319   2.753   5.065 -3.1739 -1.5061 -0.8505
  404ACN     H3 2611   0.420   2.818   4.935  1.6673 -3.7778 -0.7650
  404ACN     C2 2612   0.282   2.665   4.866  0.7046  0.6059 -0.0217
  404ACN     N1 2613   0.260   2.575   4.797  0.5407 -0.2120 -0.6295
  405ACN     C1 2614   2.497   4.618   3.673  0.3000  0.1015 -0.1215
  405ACN     H1 2615   2.404   4.638   3.727  0.2023 -0.8958  0.0768
  405ACN     H2 2616   2.535   4.517   3.691  0.8782  0.4237  0.5164
  405ACN     H3 2617   2.578   4.689   3.695  0.2479  0.2735 -0.4739
  405ACN     C2 2618   2.467   4.641   3.536  0.2205 -0.2407 -0.3737
  405ACN     N1 2619   2.441   4.668   3.430  0.0123 -0.0123  1.0421
  406ACN     C1 2620   3.309   1.531   0.551  0.0010  0.8369  0.5252
  406ACN     H1 2621   3.277   1.447   0.614  1.3272  0.1411  0.3019
  406ACN     H2 2622   3.415   1.517   0.527 -0.2590 -0.5617  0.1205
  406ACN     H3 2623   3.290   1.627   0.601  0.5984  1.4857 -0.4687
  406ACN     C2 2624   3.239   1.517   0.426 -0.4721  0.0066  0.3473
  406ACN     N1 2625   3.180   1.493   0.333 -0.0711 -0.3088 -0.3661
  407ACN     C1 2626   0.107   2.872   0.349  0.5010  0.2283  0.3822
  407ACN     H1 2627   0.039   2.956   0.369 -0.3158 -0.6199  1.1907
  407ACN     H2 2628   0.146   2.829   0.442 -1.5492  1.4027  1.8158
  407ACN     H3 2629   0.192   2.914   0.293  1.3389 -1.4254  0.3884
  407ACN     C2 2630   0.047   2.768   0.269 -0.0331  0.3602  0.0433
  407ACN     N1 2631   0.000   2.683   0.211  0.0291  0.4671  0.7594
  408ACN     C1 2632   0.100   3.104   4.545 -0.6931 -0.2655  0.7052
  408ACN     H1 2633   0.015   3.072   4.605 -0.5343  0.4811  1.3384
  408ACN     H2 2634   0.057   3.151   4.455  0.5472  0.7120  0.5922
  408ACN     H3 2635   0.160   3.019   4.510 -0.1593  0.7235 -0.8544
  408ACN     C2 2636   0.176   3.196   4.628 -0.2416 -0.2795 -1.3401
  408ACN     N1 2637   0.230   3.265   4.702 -0.2938  0.6197 -0.1526
  409ACN     C1 2638   1.995   4.411   2.401  0.2816  0.4329 -0.1093
  409ACN     H1 2639   1.937   4.365   2.482 -0.0698  1.0216 -0.0245
  409ACN     H2 2640   2.064   4.479   2.453 -1.5367  1.5896  0.8377
  409ACN     H3 2641   1.921   4.460   2.337  0.5376 -0.4511 -1.0976
  409ACN     C2 2642   2.053   4.300   2.324  0.0660  0.6403  0.0581
  409ACN     N1 2643   2.087   4.201   2.274 -0.2486  0.4810  0.7933
  410ACN     C1 2644   3.377   2.398   0.135  0.9019  0.5307  0.3868
  410ACN     H1 2645   3.462   2.343   0.177 -0.9262 -3.3551 -0.8265
  410ACN     H2 2646   3.287   2.343   0.165  1.5816 -0.0005  1.4807
  410ACN     H3 2647   3.379   2.402   0.025  0.2492 -3.4809  0.1571
  410ACN     C2 2648   3.371   2.538   0.174  0.4203  0.2438 -0.3387
  410ACN     N1 2649   3.353   2.646   0.205  0.1157 -0.0899 -0.6071
  411ACN     C1 2650   0.947   5.002   3.926  0.1306 -0.2718  0.5247
  411ACN     H1 2651   0.982   4.900   3.945  2.1012  0.5044  1.1609
  411ACN     H2 2652   0.965   5.023   3.820  0.4197 -2.0163  0.2095
  411ACN     H3 2653   1.006   5.070   3.989  1.9158 -1.6713  0.4059
  411ACN     C2 2654   0.803   4.999   3.952 -0.4793 -0.0472 -0.1685
  411ACN     N1 2655   0.686   5.002   3.963  0.7812  0.4220  0.1864
  412ACN     C1 2656   0.303   4.355   2.379 -0.5904  0.3624 -0.1566
  412ACN     H1 2657   0.318   4.459   2.411  3.5324 -0.4667  0.9060
  412ACN     H2 2658   0.247   4.299   2.455  0.1263  0.2585  0.2970
  412ACN     H3 2659   0.399   4.306   2.362 -0.9184 -0.1568 -0.5652
  412ACN     C2 2660   0.223   4.361   2.254 -0.4104 -0.6504 -0.4041
  412ACN     N1 2661   0.175   4.361   2.149 -0.6105  0.5690  0.1356
  413ACN     C1 2662   0.708   3.274   1.062 -0.2940 -0.7050 -0.3414
  413ACN     H1 2663   0.791   3.294   1.131 -0.7875  1.5058 -0.3295
  413ACN     H2 2664   0.609   3.291   1.106  0.8976  0.2636  2.0038
  413ACN     H3 2665   0.700   3.167   1.040  0.3840 -0.5377 -1.4905
  413ACN     C2 2666   0.721   3.356   0.939  0.4422  0.1354  0.3033
  413ACN     N1 2667   0.745   3.411   0.839  0.6885  0.3058  0.6914
  414ACN     C1 2668   3.984   0.007   3.747 -0.3921  0.0745 -0.3131
  414ACN     H1 2669   4.058   0.007   3.666  0.2743 -1.3219  0.2709
  414ACN     H2 2670   4.027  -0.046   3.833  0.8248  0.8552 -0.4198
  414ACN     H3 2671   3.888  -0.035   3.715  0.1331 -1.9161  0.6109
  414ACN     C2 2672   3.966   0.144   3.789 -0.0063 -0.8450 -0.1524
  414ACN     N1 2673   3.962   0.251   3.830 -0.2880  0.1798  0.0893
  415ACN     C1 2674   2.137   5.267   1.842 -0.3795 -0.1549 -0.1272
  415ACN     H1 2675   2.043   5.324   1.835  0.4094  1.2158  0.2537
  415ACN     H2 2676   2.189   5.330   1.915  0.6110 -0.4733 -0.5533
  415ACN     H3 2677   2.178   5.285   1.742  0.6152  1.0884  0.4873
  415ACN     C2 2678   2.138   5.125   1.874  0.3688 -0.0107 -0.1367
  415ACN     N1 2679   2.134   5.015   1.904 -0.3290  0.1294 -0.2730
  416ACN     C1 2680   0.968   1.555   4.503 -0.5603  0.5085 -0.4434
  416ACN     H1 2681   0.926   1.532   4.404  0.1012 -2.1035 -0.1618
  416ACN     H2 2682   1.056   1.620   4.493 -0.0298  0.0817  1.2445
  416ACN     H3 2683   1.003   1.464   4.553 -0.8398  0.2583 -0.6976
  416ACN     C2 2684   0.872   1.625   4.593  0.3262  0.1591  0.5322
  416ACN     N1 2685   0.791   1.681   4.654 -0.0302 -0.2891  0.2703
  417ACN     C1 2686   4.315   4.242   3.933 -0.2548 -0.1822  0.7493
  417ACN     H1 2687   4.367   4.180   4.007  1.5030 -1.6936 -1.6412
  417ACN     H2 2688   4.351   4.345   3.931 -1.7933  0.3803  1.5174
  417ACN     H3 2689   4.207   4.253   3.949 -0.3119  0.7420 -0.1850
  417ACN     C2 2690   4.336   4.184   3.802  0.4076  0.0647  0.2567
  417ACN     N1 2691   4.353   4.137   3.701 -0.3757  0.2608  0.6152
  418ACN     C1 2692   0.733   2.495   4.230 -0.0659  1.1257 -0.5066
  418ACN     H1 2693   0.632   2.534   4.246 -0.9694 -1.3531  0.1321
  418ACN     H2 2694   0.794   2.564   4.289  0.5321  0.0099  0.1979
  418ACN     H3 2695   0.770   2.496   4.127 -2.2946 -0.7464 -1.3706
  418ACN     C2 2696   0.753   2.362   4.290 -0.0965  0.4683  0.3775
  418ACN     N1 2697   0.767   2.262   4.349  0.2281 -0.0002 -0.6582
  419ACN     C1 2698   3.445   2.617   4.115 -0.2180 -0.3475  0.2339
  419ACN     H1 2699   3.440   2.566   4.018  1.1735  0.4099 -0.2590
  419ACN     H2 2700   3.487   2.545   4.186  1.0202 -0.6098 -0.7455
  419ACN     H3 2701   3.352   2.670   4.137 -0.0411 -0.3127  0.8993
  419ACN     C2 2702   3.551   2.717   4.084  0.4603 -0.1423 -0.9070
  419ACN     N1 2703   3.638   2.790   4.065  0.4465 -1.0124 -0.4147
  420ACN     C1 2704   1.750   0.400   1.776 -0.7454 -0.3977  0.5265
  420ACN     H1 2705   1.735   0.509   1.769  0.9749 -0.2844 -2.1498
  420ACN     H2 2706   1.773   0.368   1.674  1.8147  0.0878  0.9313
  420ACN     H3 2707   1.665   0.341   1.813 -0.6296 -1.3060 -0.6404
  420ACN     C2 2708   1.873   0.373   1.851 -0.2439 -0.0980 -0.1303
  420ACN     N1 2709   1.974   0.364   1.906 -0.2970  0.6723 -0.3816
  421ACN     C1 2710   2.025   1.805   4.864  0.1252  0.3237  0.0667
  421ACN     H1 2711   2.018   1.753   4.768  0.6174  1.1627 -0.4236
  421ACN     H2 2712   2.014   1.912   4.843 -1.0452  0.7074  2.4521
  421ACN     H3 2713   2.129   1.798   4.898 -0.2445 -0.5970  1.0515
  421ACN     C2 2714   1.924   1.763   4.960 -0.1358 -0.0122 -0.4898
  421ACN     N1 2715   1.838   1.731   5.033 -0.3791  0.1559  0.0644
  422ACN     C1 2716   4.231   5.230   1.212  0.0048  0.3423 -0.0216
  422ACN     H1 2717   4.295   5.315   1.186 -2.6372  2.2133 -0.5691
  422ACN     H2 2718   4.131   5.265   1.241  0.5382 -0.4234  2.9157
  422ACN     H3 2719   4.278   5.176   1.295  1.1430 -0.9213 -1.4654
  422ACN     C2 2720   4.222   5.134   1.103  0.3532 -0.4511 -0.2254
  422ACN     N1 2721   4.215   5.068   1.011  0.4433  0.3501  0.1054
  423ACN     C1 2722   4.058   1.786   3.107 -0.0843  0.1217  0.1073
  423ACN     H1 2723   4.152   1.761   3.157 -0.0692  1.2980  0.6867
  423ACN     H2 2724   4.029   1.705   3.038 -1.0839  0.9072 -0.4107
  423ACN     H3 2725   4.057   1.881   3.052 -1.5352 -1.6147 -3.0511
  423ACN     C2 2726   3.956   1.785   3.202  0.3701 -0.0170  0.2633
  423ACN     N1 2727   3.871   1.787   3.278  0.3287  0.0139 -0.4486
  424ACN     C1 2728   2.375   2.425   0.252  0.1385 -0.4857 -0.8146
  424ACN     H1 2729   2.470   2.480   0.252 -0.6979  1.1630  3.4044
  424ACN     H2 2730   2.296   2.500   0.246  2.6266  2.4145  1.3847
  424ACN     H3 2731   2.365   2.379   0.351  0.8693  0.9212 -0.0751
  424ACN     C2 2732   2.379   2.328   0.145 -0.0037 -0.1730  0.8745
  424ACN     N1 2733   2.386   2.255   0.055 -0.5437  0.5123 -0.2432
  425ACN     C1 2734   4.293   0.519   2.576  0.1804 -0.8847 -0.1706
  425ACN     H1 2735   4.373   0.522   2.651 -0.4675  0.1968  0.4899
  425ACN     H2 2736   4.218   0.599   2.591 -0.2855 -0.6871 -3.2493
  425ACN     H3 2737   4.246   0.420   2.572  0.5460 -1.0157 -1.3393
  425ACN     C2 2738   4.361   0.545   2.450  0.6508  0.3793 -0.8505
  425ACN     N1 2739   4.393   0.560   2.342  0.5338  0.0811 -0.6108
  426ACN     C1 2740   3.142   0.036   0.120 -0.3017 -0.3167 -0.5951
  426ACN     H1 2741   3.187   0.115   0.059  1.5300 -1.0758 -0.2578
  426ACN     H2 2742   3.200   0.036   0.213 -0.8374  1.5483 -0.2435
  426ACN     H3 2743   3.162  -0.062   0.075 -1.0365 -0.0876 -1.4174
  426ACN     C2 2744   3.003   0.058   0.144 -0.4487  0.8279  0.7240
  426ACN     N1 2745   2.890   0.082   0.152  0.2368 -0.7823 -0.4917
  427ACN     C1 2746   0.578   2.312   3.236  0.1357 -0.2215 -0.9994
  427ACN     H1 2747   0.644   2.347   3.156  0.2915  0.2054 -0.6815
  427ACN     H2 2748   0.564   2.206   3.210 -0.3994 -0.6074  0.7766
  427ACN     H3 2749   0.482   2.363   3.224 -0.5666 -1.5082 -1.0001
  427ACN     C2 2750   0.630   2.327   3.372 -0.3052  0.0688 -0.1838
  427ACN     N1 2751   0.680   2.325   3.478  0.2124  0.1367 -0.1192
  428ACN     C1 2752   0.010   3.558   3.270 -0.4010  0.7838 -1.0913
  428ACN     H1 2753  -0.027   3.641   3.331  0.5837  0.4612 -0.0308
  428ACN     H2 2754  -0.030   3.467   3.317 -1.3441  1.5115 -0.4805
  428ACN     H3 2755   0.119   3.569   3.278 -0.3156  0.8164 -2.2669
  428ACN     C2 2756  -0.041   3.571   3.132 -0.1126  0.4582 -0.4761
  428ACN     N1 2757  -0.082   3.580   3.025  0.0324 -0.1864  0.8612
  429ACN     C1 2758   0.888   2.082   3.684 -0.0731  0.3226 -0.2410
  429ACN     H1 2759   0.923   2.095   3.580 -1.4537 -1.0442 -0.8991
  429ACN     H2 2760   0.924   1.987   3.724  1.6279  0.7620 -0.6898
  429ACN     H3 2761   0.780   2.064   3.672 -0.0164 -0.1403 -0.0192
  429ACN     C2 2762   0.921   2.184   3.777 -0.8935 -0.0741  0.1508
  429ACN     N1 2763   0.934   2.269   3.851  0.0710  0.3490  0.0054
  430ACN     C1 2764   0.392   5.172   3.421  0.1524 -0.2352  0.3772
  430ACN     H1 2765   0.374   5.279   3.433  0.1113 -0.3415  1.2791
  430ACN     H2 2766   0.296   5.120   3.406  0.3531 -0.4865 -0.0445
  430ACN     H3 2767   0.448   5.133   3.506  1.4100 -0.4125 -0.5190
  430ACN     C2 2768   0.472   5.157   3.296  0.0439 -0.1497 -0.6716
  430ACN     N1 2769   0.524   5.161   3.193  0.1692  0.0723 -0.6813
  431ACN     C1 2770   4.204   2.613   3.922  0.5738  0.2548  0.2246
  431ACN     H1 2771   4.299   2.638   3.875  0.0988  2.4532  0.3793
  431ACN     H2 2772   4.187   2.505   3.921 -0.7160  0.4516 -1.3426
  431ACN     H3 2773   4.133   2.663   3.854  0.4608 -2.0363 -1.4006
  431ACN     C2 2774   4.193   2.664   4.061  0.8053 -0.5511 -0.4654
  431ACN     N1 2775   4.187   2.718   4.163 -0.3364  0.0250 -0.5734
  432ACN     C1 2776   3.584   4.242   3.649 -0.2104  0.5168 -0.1570
  432ACN     H1 2777   3.566   4.310   3.733  3.2252 -1.1200  2.0046
  432ACN     H2 2778   3.573   4.134   3.669  0.2236  0.5936  0.5099
  432ACN     H3 2779   3.682   4.257   3.602 -0.7546 -0.3036 -1.5879
  432ACN     C2 2780   3.481   4.271   3.554 -0.6042  0.5421  0.0632
  432ACN     N1 2781   3.394   4.281   3.478  0.5222  0.4375 -0.5425
  433ACN     C1 2782   3.056   4.076   2.099  0.6026  0.2777 -0.6282
  433ACN     H1 2783   2.949   4.075   2.122  0.2425 -0.6827 -2.2287
  433ACN     H2 2784   3.075   3.986   2.039  0.0058 -0.4659  0.2969
  433ACN     H3 2785   3.113   4.069   2.192 -1.0193 -2.7416  0.2085
  433ACN     C2 2786   3.086   4.204   2.034 -0.1876  0.0416  0.0232
  433ACN     N1 2787   3.116   4.307   1.991  0.4510  0.3133  0.0077
  434ACN     C1 2788   2.643   0.632   1.923  0.2631  0.0334  0.9681
  434ACN     H1 2789   2.656   0.574   1.831 -0.3422 -1.0674  1.5616
  434ACN     H2 2790   2.630   0.558   2.003 -0.5637 -0.5026  0.3424
  434ACN     H3 2791   2.558   0.701   1.914 -0.6058 -1.0188  1.0863
  434ACN     C2 2792   2.768   0.708   1.935  0.7900 -0.6490  0.3774
  434ACN     N1 2793   2.869   0.756   1.937 -0.1697 -0.3092 -0.5807
  435ACN     C1 2794   2.058   3.872   1.104  0.0715 -0.0741  0.0042
  435ACN     H1 2795   1.990   3.811   1.043 -0.0504 -0.0566  0.1210
  435ACN     H2 2796   2.125   3.925   1.035 -0.0967  0.2416  0.0784
  435ACN     H3 2797   2.112   3.813   1.178  0.5718  0.8430  0.3758
  435ACN     C2 2798   1.987   3.984   1.178 -0.2762  0.3488 -0.1673
  435ACN     N1 2799   1.939   4.069   1.244 -0.5348 -1.0405 -0.2048
  436ACN     C1 2800   3.459   4.797   0.884  0.0526 -0.1857 -0.1183
  436ACN     H1 2801   3.374   4.861   0.914  1.5281  0.7588  2.1610
  436ACN     H2 2802   3.423   4.695   0.867 -2.1748  0.5457 -0.0599
  436ACN     H3 2803   3.528   4.778   0.967  1.6625 -1.8371 -1.8178
  436ACN     C2 2804   3.525   4.848   0.763  0.0549 -0.2078 -0.5114
  436ACN     N1 2805   3.575   4.899   0.673 -0.4314 -0.2820 -0.2082
  437ACN     C1 2806   1.674   1.540   4.763  0.0458  0.3157  0.2651
  437ACN     H1 2807   1.606   1.490   4.693 -1.1108 -1.6815  2.7494
  437ACN     H2 2808   1.661   1.505   4.866  1.3575  0.2072  0.3995
  437ACN     H3 2809   1.648   1.646   4.757  0.9797  0.4221 -2.5948
  437ACN     C2 2810   1.806   1.512   4.717  0.4892  0.3864  0.7604
  437ACN     N1 2811   1.909   1.484   4.680  0.3615  0.0536  0.5112
  438ACN     C1 2812   4.515   4.809   4.235  0.3456  0.3793 -1.5128
  438ACN     H1 2813   4.565   4.793   4.332 -1.4430 -0.3525 -0.6817
  438ACN     H2 2814   4.455   4.901   4.235  0.5683  0.6516  3.1903
  438ACN     H3 2815   4.446   4.726   4.214 -0.8269  1.0096 -0.2767
  438ACN     C2 2816   4.615   4.823   4.136  0.6884  0.2542 -0.5177
  438ACN     N1 2817   4.698   4.841   4.062 -0.4619 -0.0519  0.5110
  439ACN     C1 2818   1.705   2.258   1.058 -0.1230  0.8807 -0.1462
  439ACN     H1 2819   1.776   2.256   0.974  2.4228  0.9610  1.9695
  439ACN     H2 2820   1.651   2.163   1.046  1.7871  0.0035 -2.0729
  439ACN     H3 2821   1.621   2.326   1.039 -0.4424 -0.1155 -2.5083
  439ACN     C2 2822   1.769   2.287   1.184  0.4261 -0.2194  0.7325
  439ACN     N1 2823   1.827   2.297   1.284 -0.7396  0.9693 -0.4329
  440ACN     C1 2824   3.359   5.252   3.875 -0.5232  0.4008  0.0296
  440ACN     H1 2825   3.464   5.259   3.846 -0.2205 -0.5376  0.8723
  440ACN     H2 2826   3.304   5.343   3.847 -1.3344 -0.1331 -0.1173
  440ACN     H3 2827   3.354   5.242   3.984 -1.8812  1.2625  0.0631
  440ACN     C2 2828   3.307   5.131   3.820  0.3771 -0.1120 -0.1450
  440ACN     N1 2829   3.266   5.026   3.796  0.2704 -0.3188  0.5675
  441ACN     C1 2830   1.725   1.659   3.970 -0.2424  0.5749 -0.5446
  441ACN     H1 2831   1.773   1.711   4.054  0.8283 -1.4631  0.1363
  441ACN     H2 2832   1.790   1.663   3.882 -1.7450 -2.1918 -1.8676
  441ACN     H3 2833   1.629   1.704   3.941 -0.1873  1.8600  1.1331
  441ACN     C2 2834   1.701   1.523   4.020 -0.1328 -0.1462  0.6279
  441ACN     N1 2835   1.685   1.419   4.065  0.7356 -0.1999 -0.7021
  442ACN     C1 2836   2.377   0.420   3.438 -0.3391  0.6135 -0.0740
  442ACN     H1 2837   2.381   0.367   3.343 -0.7203  0.6517 -0.1126
  442ACN     H2 2838   2.386   0.529   3.427  0.3176  0.6967  1.1705
  442ACN     H3 2839   2.458   0.387   3.505  1.2283  1.2957 -1.6084
  442ACN     C2 2840   2.247   0.391   3.501 -0.4932 -0.4071 -0.1947
  442ACN     N1 2841   2.145   0.362   3.544  0.4239  0.0781  0.7161
  443ACN     C1 2842   2.573   0.134   1.166 -0.3505 -0.3256 -0.0631
  443ACN     H1 2843   2.596   0.041   1.219  1.6458 -1.4906 -2.8766
  443ACN     H2 2844   2.650   0.203   1.205  1.7150 -2.9393  0.6346
  443ACN     H3 2845   2.476   0.181   1.186 -1.1492 -1.3051 -1.6017
  443ACN     C2 2846   2.595   0.114   1.022  0.7008 -0.4221  0.1041
  443ACN     N1 2847   2.610   0.099   0.910 -0.2089 -0.6896  0.0071
  444ACN     C1 2848   0.956   4.581   3.416 -0.2743 -0.2584  0.6988
  444ACN     H1 2849   1.065   4.582   3.417 -0.2430 -2.0930  0.5264
  444ACN     H2 2850   0.930   4.487   3.465  1.0868 -0.2796  1.3856
  444ACN     H3 2851   0.929   4.564   3.311  1.5011  1.7582 -0.1073
  444ACN     C2 2852   0.901   4.699   3.476 -0.0956 -0.1397 -0.0007
  444ACN     N1 2853   0.855   4.797   3.525 -0.0554  0.9141  0.1982
  445ACN     C1 2854   2.322   2.332   4.162  0.2807 -0.2468 -0.1240
  445ACN     H1 2855   2.269   2.375   4.076 -1.3888 -0.2740  0.8554
  445ACN     H2 2856   2.395   2.256   4.133 -0.2553 -0.7585 -0.1306
  445ACN     H3 2857   2.256   2.283   4.235 -0.7855  0.2964 -0.7147
  445ACN     C2 2858   2.400   2.442   4.227  0.0504  0.2164  0.1130
  445ACN     N1 2859   2.455   2.528   4.283 -0.3220 -0.0768 -0.8443
  446ACN     C1 2860   3.025   0.154   1.620 -0.4603  0.5527  0.1039
  446ACN     H1 2861   2.940   0.168   1.552 -1.1591 -0.1206  0.8210
  446ACN     H2 2862   3.052   0.253   1.660 -1.2119  0.4643  0.8356
  446ACN     H3 2863   3.113   0.112   1.569 -0.2071  1.2225 -0.0162
  446ACN     C2 2864   2.977   0.068   1.730  0.2073 -0.3650 -0.5628
  446ACN     N1 2865   2.946   0.011   1.824  0.0653  0.6133 -0.3852
  447ACN     C1 2866   2.386   3.334   3.895  0.2626 -0.1342 -0.0478
  447ACN     H1 2867   2.436   3.349   3.992 -0.7312 -0.2677  0.4888
  447ACN     H2 2868   2.416   3.410   3.822 -0.9706 -1.3543 -1.8615
  447ACN     H3 2869   2.281   3.361   3.911  0.5566  1.3279 -0.4722
  447ACN     C2 2870   2.399   3.191   3.853  0.1876 -1.0208 -0.0619
  447ACN     N1 2871   2.409   3.082   3.818 -0.5492 -0.4919  1.0115
  448ACN     C1 2872   3.591   1.411   1.801  0.9483  0.0612 -0.4922
  448ACN     H1 2873   3.616   1.518   1.802  0.5656  0.1466  1.3957
  448ACN     H2 2874   3.682   1.351   1.786  0.7680 -0.7416  1.4650
  448ACN     H3 2875   3.522   1.394   1.718 -1.9274  1.8635  1.4636
  448ACN     C2 2876   3.535   1.382   1.935  0.5600 -0.3436  0.1293
  448ACN     N1 2877   3.497   1.358   2.043 -0.2077 -0.1467  0.0840
  449ACN     C1 2878   2.231   0.103   0.746  0.3529  0.2868 -0.8646
  449ACN     H1 2879   2.244   0.195   0.803 -0.8849 -0.9707  1.5088
  449ACN     H2 2880   2.135   0.101   0.693  0.0722  0.6736 -0.3742
  449ACN     H3 2881   2.226   0.027   0.824 -1.9111 -0.1409 -1.3808
  449ACN     C2 2882   2.345   0.084   0.658  0.0191  0.4876  0.4144
  449ACN     N1 2883   2.433   0.081   0.584 -0.1847 -0.4049 -0.6503
  450ACN     C1 2884   2.459   5.085   1.055 -0.0724 -0.0989  0.2772
  450ACN     H1 2885   2.396   5.163   1.100 -1.2262 -1.3618  0.8933
  450ACN     H2 2886   2.546   5.064   1.118  0.2357  1.9985  0.5984
  450ACN     H3 2887   2.506   5.113   0.960 -1.2577 -0.2559 -0.3635
  450ACN     C2 2888   2.390   4.960   1.036  0.2602 -0.5913 -0.2820
  450ACN     N1 2889   2.332   4.859   1.022 -0.6089 -0.5014 -0.0878
  451ACN     C1 2890   3.700   1.237   2.948  0.1730  0.1063 -0.6282
  451ACN     H1 2891   3.707   1.248   2.839 -0.8341 -1.2951 -0.8496
  451ACN     H2 2892   3.601   1.201   2.980  0.1135  0.7476 -0.0738
  451ACN     H3 2893   3.721   1.333   2.996 -1.6629 -0.7976  2.1272
  451ACN     C2 2894   3.804   1.151   2.992 -0.0594  0.3594 -0.3444
  451ACN     N1 2895   3.890   1.087   3.034 -0.0080  1.0979  0.6116
  452ACN     C1 2896   0.804   0.116   0.024  0.5798  0.7160  0.3604
  452ACN     H1 2897   0.901   0.144   0.068 -0.2440  3.1714  0.6836
  452ACN     H2 2898   0.823   0.058  -0.067  0.5851  1.2888 -0.0086
  452ACN     H3 2899   0.742   0.198  -0.015 -1.8902 -2.4299 -2.6684
  452ACN     C2 2900   0.718   0.038   0.107 -0.2613 -0.3447 -0.3820
  452ACN     N1 2901   0.652  -0.030   0.170  0.6119 -0.0339 -0.6174
  453ACN     C1 2902   0.661   4.271   3.315 -0.5481  0.1719 -0.5605
  453ACN     H1 2903   0.725   4.273   3.226  2.2487 -1.9981  1.2979
  453ACN     H2 2904   0.653   4.372   3.357 -0.6572  0.2108 -0.6776
  453ACN     H3 2905   0.714   4.220   3.397  0.5503 -1.4137 -2.2242
  453ACN     C2 2906   0.536   4.211   3.287 -0.1116  0.3529 -0.7160
  453ACN     N1 2907   0.438   4.161   3.251  0.2003  0.1658 -0.1978
  454ACN     C1 2908   3.182   2.139   0.650  0.2333  0.1061 -0.7972
  454ACN     H1 2909   3.190   2.171   0.755 -0.6647  0.6216 -0.8782
  454ACN     H2 2910   3.238   2.213   0.591  1.1835  0.0282 -0.0073
  454ACN     H3 2911   3.078   2.130   0.616 -0.1265 -0.1148  0.3203
  454ACN     C2 2912   3.249   2.012   0.641 -0.7695  1.1745 -0.1196
  454ACN     N1 2913   3.302   1.911   0.637 -0.3588  0.2871  0.2470
  455ACN     C1 2914   1.090   3.521   4.516 -0.3382 -0.0805 -0.0987
  455ACN     H1 2915   1.066   3.420   4.551  0.2963 -0.0248  0.5348
  455ACN     H2 2916   1.008   3.568   4.461  1.0638  0.4864 -1.7413
  455ACN     H3 2917   1.177   3.522   4.449  0.2819 -0.1850  0.6843
  455ACN     C2 2918   1.120   3.603   4.631  0.3476 -0.1900 -0.2467
  455ACN     N1 2919   1.141   3.676   4.720  0.0429  0.4141  0.6562
  456ACN     C1 2920   4.072   3.001   2.209  0.0910  0.2135  0.6104
  456ACN     H1 2921   4.041   2.898   2.186  1.6009  0.1677 -1.4010
  456ACN     H2 2922   3.981   3.060   2.196 -0.7993 -1.3527 -0.4768
  456ACN     H3 2923   4.140   3.033   2.129 -0.4030 -0.7647 -0.2147
  456ACN     C2 2924   4.124   3.008   2.342  0.2273 -0.4111 -0.0175
  456ACN     N1 2925   4.180   3.034   2.441  0.3468 -0.0464  0.0946
  457ACN     C1 2926   3.818   2.975   1.764  0.1740 -0.2213 -0.3399
  457ACN     H1 2927   3.919   2.945   1.735  0.0786  1.1204 -2.1392
  457ACN     H2 2928   3.817   3.083   1.742  0.2746 -0.5305 -1.8934
  457ACN     H3 2929   3.806   2.962   1.872  2.2906 -1.3747 -0.2161
  457ACN     C2 2930   3.716   2.897   1.693  0.0477  0.1477  0.6440
  457ACN     N1 2931   3.647   2.825   1.633  0.0919 -0.6064  0.3960
  458ACN     C1 2932   4.461   2.033   3.178 -0.0184  0.6321  0.6098
  458ACN     H1 2933   4.493   2.108   3.252 -1.4829  1.1686  0.7127
  458ACN     H2 2934   4.555   1.995   3.136  0.1423  0.4359  1.1355
  458ACN     H3 2935   4.401   2.075   3.097  1.1969  0.6427 -0.2911
  458ACN     C2 2936   4.386   1.930   3.247 -0.5142 -0.3440  0.3830
  458ACN     N1 2937   4.334   1.842   3.303 -0.2737  0.1328 -0.2406
  459ACN     C1 2938   3.209   2.865   3.928 -0.6216 -0.7814  0.2951
  459ACN     H1 2939   3.228   2.888   4.034  0.5602 -1.1173  0.1679
  459ACN     H2 2940   3.135   2.938   3.893  0.0276 -0.8934 -1.3517
  459ACN     H3 2941   3.170   2.763   3.921  0.1657 -1.0907  0.2685
  459ACN     C2 2942   3.335   2.886   3.854  0.1537 -0.1114  0.6541
  459ACN     N1 2943   3.432   2.920   3.805 -0.2744 -0.0474  0.1151
  460ACN     C1 2944   1.240   2.890   1.695 -0.1960  0.2352  0.0739
  460ACN     H1 2945   1.212   2.995   1.682 -0.3648  0.1339 -0.3866
  460ACN     H2 2946   1.266   2.850   1.597 -1.1730  0.6886 -0.3807
  460ACN     H3 2947   1.150   2.847   1.742 -0.9476 -0.5500 -2.0428
  460ACN     C2 2948   1.359   2.877   1.781  0.5055 -0.6591 -0.1291
  460ACN     N1 2949   1.442   2.878   1.863 -0.3795  0.2270  0.7392
  461ACN     C1 2950   1.328   3.596   4.096  0.4248 -0.5319  0.3668
  461ACN     H1 2951   1.264   3.571   4.010 -0.3109 -0.9336  1.0251
  461ACN     H2 2952   1.280   3.546   4.181 -0.4101  0.9490  0.7687
  461ACN     H3 2953   1.339   3.705   4.103 -0.0197 -0.3765 -1.0738
  461ACN     C2 2954   1.458   3.543   4.049 -0.2406  0.5626 -0.1932
  461ACN     N1 2955   1.560   3.504   4.018 -0.1617 -0.3792  0.2191
  462ACN     C1 2956   1.326   0.536   0.122  0.3767  0.1691  0.0850
  462ACN     H1 2957   1.360   0.495   0.218 -0.3796 -0.1106  0.2382
  462ACN     H2 2958   1.230   0.499   0.084  1.3773 -1.4349 -0.9317
  462ACN     H3 2959   1.414   0.518   0.058  0.7126  1.7093  0.0993
  462ACN     C2 2960   1.321   0.681   0.139 -0.7233 -0.8819  0.0545
  462ACN     N1 2961   1.304   0.797   0.137 -0.6832 -0.5775 -1.0132
  463ACN     C1 2962   2.636   2.901   2.651 -0.2101 -0.4399  0.4382
  463ACN     H1 2963   2.722   2.880   2.585  0.0774  0.0944  0.6414
  463ACN     H2 2964   2.583   2.979   2.595  0.1449 -1.2443 -1.0758
  463ACN     H3 2965   2.684   2.941   2.741  0.4821  2.2495 -1.0698
  463ACN     C2 2966   2.560   2.780   2.670  0.3449  0.4664 -0.0055
  463ACN     N1 2967   2.502   2.680   2.690  0.7095 -0.1542 -1.2481
  464ACN     C1 2968   2.048   2.955   4.748 -0.1389  0.6717 -0.2729
  464ACN     H1 2969   2.118   2.982   4.668  1.4016 -1.0062  0.4695
  464ACN     H2 2970   1.944   2.983   4.727 -0.6705 -2.5320 -2.2405
  464ACN     H3 2971   2.075   3.011   4.838 -0.1200 -1.3605  1.0163
  464ACN     C2 2972   2.051   2.814   4.783  0.2835  0.2252 -0.2753
  464ACN     N1 2973   2.050   2.706   4.820  0.3168 -0.1786  0.1078
  465ACN     C1 2974   3.624   2.165   4.424 -0.1207 -0.5848 -0.3667
  465ACN     H1 2975   3.652   2.074   4.370 -2.8780 -0.6748 -1.7153
  465ACN     H2 2976   3.697   2.245   4.406 -1.0704  0.0633 -1.3918
  465ACN     H3 2977   3.636   2.134   4.529 -0.0952  1.4714  0.2477
  465ACN     C2 2978   3.491   2.194   4.374 -0.7442  0.8897  0.0813
  465ACN     N1 2979   3.391   2.226   4.328 -0.3439  0.7748  0.5384
  466ACN     C1 2980   2.279   1.272   3.285 -0.0853  0.9170  0.4362
  466ACN     H1 2981   2.197   1.302   3.352 -1.8702  1.9814 -2.1527
  466ACN     H2 2982   2.238   1.226   3.195  3.1039  1.4319 -1.3503
  466ACN     H3 2983   2.339   1.189   3.324 -0.8061  0.4813  0.6087
  466ACN     C2 2984   2.370   1.376   3.243  0.1916  0.0296  0.5558
  466ACN     N1 2985   2.425   1.464   3.198  0.2472 -0.2941  0.5887
  467ACN     C1 2986   0.642   4.235   0.330 -0.2269 -0.0389  0.0410
  467ACN     H1 2987   0.575   4.187   0.257  0.4672 -2.8288  1.1690
  467ACN     H2 2988   0.729   4.169   0.325  1.4495  2.1704 -0.4045
  467ACN     H3 2989   0.606   4.240   0.433  0.1265 -1.1628  0.2330
  467ACN     C2 2990   0.681   4.363   0.272 -0.1845  0.4802 -0.1381
  467ACN     N1 2991   0.723   4.453   0.216  0.1844  0.6173 -0.5900
  468ACN     C1 2992   1.754   3.225   1.308  0.3151 -0.2148 -0.1247
  468ACN     H1 2993   1.810   3.198   1.218  1.3559  3.4716 -0.6692
  468ACN     H2 2994   1.687   3.144   1.338  0.3952 -0.3352 -0.2691
  468ACN     H3 2995   1.695   3.317   1.292  0.2104 -0.4152 -0.9281
  468ACN     C2 2996   1.844   3.241   1.421  0.3506  0.2335  0.5581
  468ACN     N1 2997   1.913   3.244   1.510 -0.4834 -0.5703 -0.3808
  469ACN     C1 2998   1.016   1.844   1.204 -0.2594  0.6459  0.1522
  469ACN     H1 2999   1.118   1.871   1.232 -0.0993  1.8149 -1.4912
  469ACN     H2 3000   0.950   1.878   1.284 -0.1217  1.8389 -0.2261
  469ACN     H3 3001   1.015   1.737   1.176 -0.3667  0.7000 -0.0518
  469ACN     C2 3002   1.002   1.930   1.090 -0.2507  0.1895 -0.1143
  469ACN     N1 3003   0.993   2.002   1.000  0.3688 -0.2216  0.1586
  470ACN     C1 3004   0.993   3.057   0.735 -0.0118  0.4190 -0.0963
  470ACN     H1 3005   1.041   3.141   0.786 -0.4894  0.8313 -0.3283
  470ACN     H2 3006   1.050   2.965   0.755 -2.3822 -0.6138  2.3820
  470ACN     H3 3007   0.969   3.084   0.632 -1.3636  1.0419  0.3600
  470ACN     C2 3008   0.867   3.033   0.810 -0.2444 -0.3062 -0.1572
  470ACN     N1 3009   0.766   3.015   0.860 -0.0060  0.0875 -0.5700
  471ACN     C1 3010   0.773   3.114   0.213  0.6471 -0.1329  0.0291
  471ACN     H1 3011   0.738   3.089   0.314  1.8018 -1.3575  0.1366
  471ACN     H2 3012   0.692   3.179   0.178  0.5075  0.7183  1.9049
  471ACN     H3 3013   0.769   3.028   0.145 -3.3679  2.2980 -3.0266
  471ACN     C2 3014   0.901   3.176   0.217 -0.0556  0.4199 -0.5240
  471ACN     N1 3015   1.006   3.228   0.215 -0.3992  0.4829 -0.3394
  472ACN     C1 3016   1.215   1.386   2.281  0.1127  0.5035  0.0595
  472ACN     H1 3017   1.224   1.392   2.390 -1.3797  0.0439  0.2152
  472ACN     H2 3018   1.304   1.347   2.230 -1.0857 -1.0406 -0.8660
  472ACN     H3 3019   1.213   1.493   2.256  1.3163  1.1605  2.5920
  472ACN     C2 3020   1.087   1.322   2.242  0.1589 -0.0080 -0.1844
  472ACN     N1 3021   0.984   1.274   2.225  0.2484  0.8317  0.2975
  473ACN     C1 3022   0.412   4.090   3.648 -0.3073 -0.1122  0.4396
  473ACN     H1 3023   0.398   4.038   3.743 -3.3156  0.9832  0.6407
  473ACN     H2 3024   0.312   4.118   3.612  0.1759 -0.9371 -1.6209
  473ACN     H3 3025   0.465   4.022   3.580 -0.7929 -1.8045  1.7211
  473ACN     C2 3026   0.491   4.214   3.662 -0.7396 -0.5779  0.0427
  473ACN     N1 3027   0.547   4.314   3.673 -0.0776 -0.1439 -0.3030
  474ACN     C1 3028   1.134   3.239   2.522 -0.0636 -0.2805 -0.3555
  474ACN     H1 3029   1.214   3.294   2.574 -0.6927 -1.7863  2.2839
  474ACN     H2 3030   1.103   3.159   2.590 -0.2528 -1.1459 -1.4379
  474ACN     H3 3031   1.180   3.202   2.429  3.3791 -0.2397  1.2441
  474ACN     C2 3032   1.021   3.329   2.501  0.3997 -0.3918 -0.2781
  474ACN     N1 3033   0.935   3.401   2.482  1.1724  0.0133 -0.1964
  475ACN     C1 3034   4.343   1.871   2.516  0.0141  0.1005 -0.4600
  475ACN     H1 3035   4.387   1.967   2.547 -1.0765  0.3823  0.2488
  475ACN     H2 3036   4.282   1.885   2.426 -0.4727 -1.3233 -0.3597
  475ACN     H3 3037   4.280   1.844   2.602  2.0720 -1.5150  0.5971
  475ACN     C2 3038   4.445   1.770   2.499 -0.3386  0.5355  0.0557
  475ACN     N1 3039   4.527   1.691   2.484 -0.4488 -0.8155  0.4375
  476ACN     C1 3040   1.915   0.096   0.321  0.5059  0.0378  0.6304
  476ACN     H1 3041   1.883   0.107   0.217 -0.6362 -1.1634  0.8428
  476ACN     H2 3042   1.896   0.006   0.381  0.5640 -0.7466 -0.5055
  476ACN     H3 3043   1.858   0.171   0.376 -1.3850 -1.4900  0.7824
  476ACN     C2 3044   2.058   0.125   0.317  0.0835  0.4418  0.0541
  476ACN     N1 3045   2.172   0.137   0.306 -0.1433 -0.2589  0.6957
  477ACN     C1 3046   4.598   3.912   1.709  0.2903 -0.3050 -0.0041
  477ACN     H1 3047   4.687   3.860   1.748 -0.3836 -1.8597 -0.5168
  477ACN     H2 3048   4.607   3.951   1.607  0.4285 -1.4032 -0.4125
  477ACN     H3 3049   4.586   3.990   1.786 -0.7890 -1.3407  0.9112
  477ACN     C2 3050   4.477   3.833   1.735 -0.2081 -0.1763  0.0179
  477ACN     N1 3051   4.385   3.772   1.771  0.0618  0.1510 -0.2883
  478ACN     C1 3052   0.496   0.666   1.848  0.3768  0.1569 -0.4322
  478ACN     H1 3053   0.571   0.652   1.769 -0.4704  1.2837 -1.4496
  478ACN     H2 3054   0.396   0.649   1.807  0.2341 -0.7585  0.2849
  478ACN     H3 3055   0.500   0.760   1.904 -0.2295 -1.0407  1.6987
  478ACN     C2 3056   0.513   0.550   1.944 -0.2372  0.0120 -0.3294
  478ACN     N1 3057   0.536   0.461   2.014  0.7922  0.0809 -0.2918
  479ACN     C1 3058   0.243   2.293   3.518 -0.1084  0.3215  0.5856
  479ACN     H1 3059   0.159   2.336   3.573 -1.1092 -0.3089 -0.4297
  479ACN     H2 3060   0.286   2.214   3.579  1.4463 -1.6621 -2.9366
  479ACN     H3 3061   0.316   2.373   3.500 -0.6755  0.4606 -1.2791
  479ACN     C2 3062   0.191   2.235   3.387  0.3148 -0.6858 -0.0732
  479ACN     N1 3063   0.148   2.200   3.289  0.8718  0.2261  0.1529
  480ACN     C1 3064   1.309   2.266   1.359 -0.3356  0.1080  0.3145
  480ACN     H1 3065   1.376   2.183   1.383  0.4461  0.5337 -0.3904
  480ACN     H2 3066   1.360   2.355   1.397 -0.7626  1.2576 -1.7688
  480ACN     H3 3067   1.215   2.254   1.414 -0.3516  0.5546  0.3882
  480ACN     C2 3068   1.294   2.271   1.213 -0.8243  0.0681  0.3515
  480ACN     N1 3069   1.269   2.264   1.098 -0.5749  0.3625  0.2835
  481ACN     C1 3070   2.698   2.485   5.315  0.0737  0.2783  0.2351
  481ACN     H1 3071   2.796   2.495   5.363  0.4726 -0.4631 -0.4136
  481ACN     H2 3072   2.651   2.389   5.339  1.9730 -0.7335  0.0298
  481ACN     H3 3073   2.708   2.499   5.207 -0.4566  2.2654  0.4180
  481ACN     C2 3074   2.612   2.592   5.369  0.2343 -0.0729  0.8863
  481ACN     N1 3075   2.557   2.678   5.419  0.5182  0.2658 -0.2954
  482ACN     C1 3076   1.291   3.630   3.278 -0.2549  0.1878  0.4439
  482ACN     H1 3077   1.400   3.618   3.272 -0.0708  2.7059 -2.7351
  482ACN     H2 3078   1.268   3.709   3.205 -1.1032  1.3469  1.9518
  482ACN     H3 3079   1.261   3.677   3.372 -2.1122  1.4086 -0.7339
  482ACN     C2 3080   1.222   3.504   3.255  0.3012 -0.2278 -0.0994
  482ACN     N1 3081   1.164   3.409   3.237  0.2686  0.5750 -0.3311
  483ACN     C1 3082   0.246   1.636   2.336  0.5715 -0.3277  0.5678
  483ACN     H1 3083   0.217   1.545   2.282  1.2702  1.1329 -2.3913
  483ACN     H2 3084   0.160   1.704   2.343  1.6753  1.4746 -2.5118
  483ACN     H3 3085   0.325   1.698   2.292  0.8392 -0.5361  0.7535
  483ACN     C2 3086   0.280   1.596   2.476  0.3906 -0.2488 -0.6143
  483ACN     N1 3087   0.305   1.566   2.585 -0.0946  0.2271  0.3296
  484ACN     C1 3088   0.128   1.382   2.892 -0.5215  0.6451 -0.2457
  484ACN     H1 3089   0.202   1.444   2.945  2.4807 -0.4915 -2.9228
  484ACN     H2 3090   0.189   1.322   2.823 -0.9518  0.7667 -0.7370
  484ACN     H3 3091   0.063   1.441   2.827  0.3347  0.2804 -1.4553
  484ACN     C2 3092   0.049   1.286   2.961 -0.6317  0.6596  0.0806
  484ACN     N1 3093  -0.017   1.206   3.003  0.2698 -0.3641  0.7653
  485ACN     C1 3094   3.093   4.795   5.034  0.2503  0.0916 -0.6374
  485ACN     H1 3095   3.062   4.899   5.023 -0.6316 -0.1467 -0.4833
  485ACN     H2 3096   3.126   4.767   5.135 -0.5069 -0.3089 -0.4969
  485ACN     H3 3097   3.178   4.776   4.967 -0.6292  0.7489 -1.9481
  485ACN     C2 3098   2.978   4.712   4.999  0.2906 -0.0847 -0.9951
  485ACN     N1 3099   2.885   4.649   4.975  0.0786  0.7972  0.3608
  486ACN     C1 3100   2.002   0.484   1.338  1.2768 -0.3709  0.6180
  486ACN     H1 3101   2.090   0.428   1.373  1.5104 -0.3659  0.0319
  486ACN     H2 3102   1.932   0.411   1.295 -0.1284  1.4643 -0.2614
  486ACN     H3 3103   2.029   0.560   1.264  3.6583  1.9788  3.7730
  486ACN     C2 3104   1.945   0.553   1.453  0.1064 -0.5376  0.0343
  486ACN     N1 3105   1.895   0.608   1.542  0.1270 -0.0258  0.0745
  487ACN     C1 3106   3.423   3.375   1.529  0.7198  0.3409 -0.8097
  487ACN     H1 3107   3.339   3.331   1.584 -0.1078  1.7418 -0.9425
  487ACN     H2 3108   3.434   3.483   1.547 -1.0275  0.2279  1.0992
  487ACN     H3 3109   3.410   3.362   1.421 -0.3663  2.6623 -0.9854
  487ACN     C2 3110   3.541   3.309   1.584 -0.0425  1.6025 -0.1104
  487ACN     N1 3111   3.631   3.252   1.629  0.8450 -0.1573 -0.6030
  488ACN     C1 3112   2.169   0.452   0.037  0.0346  0.2272 -0.3437
  488ACN     H1 3113   2.106   0.407   0.115  1.3984 -2.0477 -0.5048
  488ACN     H2 3114   2.102   0.457  -0.049  1.1557 -1.3148 -1.3147
  488ACN     H3 3115   2.258   0.395   0.008 -1.4387 -1.8306 -0.8913
  488ACN     C2 3116   2.205   0.575   0.090  0.1063 -0.1969 -0.1148
  488ACN     N1 3117   2.229   0.683   0.121 -0.1717  0.0024 -0.0820
  489ACN     C1 3118   3.872   5.083   3.086 -0.3505 -0.7847  0.1455
  489ACN     H1 3119   3.767   5.052   3.089  0.4160 -3.9451 -2.8119
  489ACN     H2 3120   3.937   5.018   3.027 -0.4000 -0.6483 -0.0587
  489ACN     H3 3121   3.903   5.086   3.191  2.0594 -2.5642 -0.4663
  489ACN     C2 3122   3.862   5.223   3.040 -0.0866  0.1652  0.6501
  489ACN     N1 3123   3.864   5.334   3.007  0.4618 -0.4677  0.0408
  490ACN     C1 3124   2.646   1.264   1.728 -0.3760 -0.1953  0.9381
  490ACN     H1 3125   2.565   1.307   1.667  0.0135 -3.1368 -1.8053
  490ACN     H2 3126   2.737   1.249   1.670  0.8821  2.1866  2.2274
  490ACN     H3 3127   2.615   1.167   1.767 -1.2833 -0.3218 -0.0736
  490ACN     C2 3128   2.680   1.361   1.835  0.2653 -0.3617  0.6770
  490ACN     N1 3129   2.696   1.441   1.915 -0.6955  0.0033  0.0914
  491ACN     C1 3130   1.706   1.249   0.986  0.0271 -0.5198 -0.2657
  491ACN     H1 3131   1.668   1.147   0.973 -1.4703 -0.1820  1.3586
  491ACN     H2 3132   1.689   1.294   0.888  1.6558  0.7225 -0.0002
  491ACN     H3 3133   1.812   1.246   1.014  0.0773 -3.1732 -0.5534
  491ACN     C2 3134   1.642   1.311   1.094 -0.3234 -0.1248 -0.0329
  491ACN     N1 3135   1.596   1.359   1.193 -1.0812  0.1927  0.2114
  492ACN     C1 3136   1.566   4.180   1.202 -0.0041  0.3895 -0.3718
  492ACN     H1 3137   1.530   4.284   1.201  1.5345  0.9740  1.1640
  492ACN     H2 3138   1.660   4.187   1.145 -0.3597 -0.8132 -1.1076
  492ACN     H3 3139   1.489   4.121   1.152  0.8413 -2.8505  1.9382
  492ACN     C2 3140   1.582   4.120   1.336 -0.3071 -0.3062  0.2912
  492ACN     N1 3141   1.598   4.072   1.438  0.2969 -0.4017  0.4264
  493ACN     C1 3142   2.770   3.683   0.793 -0.1567 -0.4875 -0.2625
  493ACN     H1 3143   2.814   3.585   0.813  1.6627  0.4064  0.2822
  493ACN     H2 3144   2.714   3.674   0.699 -1.0373 -2.4629  0.4343
  493ACN     H3 3145   2.842   3.766   0.791  0.3841 -0.9674 -0.9815
  493ACN     C2 3146   2.669   3.718   0.897 -0.0540  0.2276  0.8346
  493ACN     N1 3147   2.594   3.734   0.983  0.3080  0.4599  0.2393
  494ACN     C1 3148   1.368   4.682   3.058  0.1009 -0.0786 -0.1727
  494ACN     H1 3149   1.355   4.573   3.060  1.6133 -0.3040 -1.8888
  494ACN     H2 3150   1.288   4.720   3.123 -0.3771 -0.9534 -0.2305
  494ACN     H3 3151   1.372   4.733   2.961  2.7552 -0.0884 -0.1127
  494ACN     C2 3152   1.499   4.708   3.117  0.1922  0.1939  0.0759
  494ACN     N1 3153   1.608   4.718   3.161 -0.3844  0.3564  0.4606
  495ACN     C1 3154   1.417   2.088   0.759 -0.0305 -0.0178  0.7672
  495ACN     H1 3155   1.497   2.122   0.692  1.6662 -0.5528  2.4683
  495ACN     H2 3156   1.334   2.158   0.744  1.2883  1.2150 -1.0437
  495ACN     H3 3157   1.444   2.097   0.865  0.1673  1.8521  0.5775
  495ACN     C2 3158   1.380   1.955   0.723  0.1580 -0.0209 -0.7142
  495ACN     N1 3159   1.330   1.856   0.696 -0.4355 -0.0900 -0.2205
  496ACN     C1 3160   1.563   0.876   0.586 -0.2386  0.2294 -0.9050
  496ACN     H1 3161   1.515   0.778   0.598  1.1702 -0.0710  2.9664
  496ACN     H2 3162   1.589   0.907   0.688 -0.7732 -0.8549 -0.4302
  496ACN     H3 3163   1.489   0.942   0.538 -0.1639  1.2549  0.3635
  496ACN     C2 3164   1.678   0.851   0.496  0.4497 -0.2844 -0.3768
  496ACN     N1 3165   1.770   0.841   0.429  0.2306  0.0648  0.2635
  497ACN     C1 3166   1.811   4.953   2.243 -0.6467  0.4515  0.9118
  497ACN     H1 3167   1.918   4.975   2.255 -0.5330  0.8774 -0.7326
  497ACN     H2 3168   1.788   4.978   2.139 -0.5136 -3.0349 -0.0152
  497ACN     H3 3169   1.759   5.020   2.312 -0.5700 -0.7176  2.1362
  497ACN     C2 3170   1.778   4.810   2.262 -0.2373  0.1335 -0.5361
  497ACN     N1 3171   1.758   4.696   2.277 -0.7152 -0.1112 -0.1472
  498ACN     C1 3172   2.233   3.424   1.377 -0.3066  0.1677 -0.0425
  498ACN     H1 3173   2.246   3.324   1.336 -1.8957  0.2423 -0.7781
  498ACN     H2 3174   2.124   3.435   1.380 -0.3898 -0.0552 -1.7960
  498ACN     H3 3175   2.280   3.498   1.311 -1.1731 -0.7576 -1.7445
  498ACN     C2 3176   2.295   3.423   1.510  0.3522 -0.0409 -0.5946
  498ACN     N1 3177   2.339   3.425   1.615 -0.3154 -0.7005  0.3631
  499ACN     C1 3178   0.973   3.442   3.656  0.3909 -0.4459 -0.2994
  499ACN     H1 3179   0.996   3.386   3.747  0.3967  0.4950  0.2875
  499ACN     H2 3180   0.877   3.495   3.662  1.0931  0.7031  1.2107
  499ACN     H3 3181   0.970   3.381   3.565 -1.7701 -0.2295 -0.3970
  499ACN     C2 3182   1.071   3.546   3.633 -0.3156 -0.3255 -0.4864
  499ACN     N1 3183   1.146   3.627   3.603  0.1112 -0.1092  0.3184
  500ACN     C1 3184   1.312   3.076   1.255 -0.0053 -1.2432  0.3151
  500ACN     H1 3185   1.350   3.162   1.310  1.4638 -0.4769 -1.8291
  500ACN     H2 3186   1.339   3.084   1.149 -1.3986  0.4219  0.0622
  500ACN     H3 3187   1.203   3.059   1.262 -0.4375  2.2471  3.3234
  500ACN     C2 3188   1.384   2.962   1.313  0.4378 -1.2555 -0.4912
  500ACN     N1 3189   1.440   2.871   1.355 -0.3681  0.0568  0.0849
  501ACN     C1 3190   2.617   1.865   0.585  0.2954 -0.5413 -0.3017
  501ACN     H1 3191   2.524   1.907   0.544 -0.5969 -1.0394  1.1944
  501ACN     H2 3192   2.699   1.863   0.512 -0.4128  1.3184 -1.1752
  501ACN     H3 3193   2.603   1.763   0.623 -0.3329 -0.5361 -0.5114
  501ACN     C2 3194   2.657   1.944   0.699 -0.2573 -0.0146  0.4244
  501ACN     N1 3195   2.689   2.010   0.790  0.2068 -0.3553  0.0667
  502ACN     C1 3196   0.917   0.635   3.079  0.2247 -0.1555 -0.6532
  502ACN     H1 3197   0.854   0.621   3.168 -0.4180 -0.3851 -1.1442
  502ACN     H2 3198   0.859   0.669   2.993  0.4140 -0.6661 -0.9895
  502ACN     H3 3199   0.965   0.542   3.045  0.6385  0.4925 -1.8617
  502ACN     C2 3200   1.024   0.732   3.114  0.1443  0.7828  0.2775
  502ACN     N1 3201   1.110   0.805   3.145 -1.1228  0.2874  0.4127
  503ACN     C1 3202   3.885   0.500   2.451  0.1686  0.6092 -0.3768
  503ACN     H1 3203   3.917   0.436   2.368 -2.0552  0.7021 -1.3463
  503ACN     H2 3204   3.777   0.490   2.466  0.1362 -1.4035 -1.8456
  503ACN     H3 3205   3.912   0.605   2.436 -0.7506  0.9276  0.1725
  503ACN     C2 3206   3.950   0.466   2.581  0.3165 -0.6773 -0.6016
  503ACN     N1 3207   4.005   0.452   2.684  0.6976 -0.0348 -0.3523
  504ACN     C1 3208   3.314   3.758   1.566 -0.2181  0.4579 -0.3811
  504ACN     H1 3209   3.416   3.736   1.599 -0.1681 -0.1872 -0.9475
  504ACN     H2 3210   3.286   3.684   1.490 -0.5667 -2.3371  2.3971
  504ACN     H3 3211   3.308   3.859   1.522 -1.9815  0.0522 -1.1246
  504ACN     C2 3212   3.219   3.743   1.675  0.1570  0.5913  0.1118
  504ACN     N1 3213   3.149   3.729   1.763  0.2563 -0.0508  0.5107
  505ACN     C1 3214   2.845   4.727   3.328 -0.0115 -0.7981 -0.3931
  505ACN     H1 3215   2.792   4.726   3.232 -2.1925 -1.7752  0.7531
  505ACN     H2 3216   2.774   4.710   3.410 -0.1106  2.0828  0.1517
  505ACN     H3 3217   2.896   4.823   3.340 -2.9447  0.8637 -0.5797
  505ACN     C2 3218   2.951   4.624   3.327  0.1908  0.0879  0.0697
  505ACN     N1 3219   3.028   4.541   3.332 -0.2541  0.0064 -0.0973
  506ACN     C1 3220   4.141   0.127   1.634  1.0014  0.1497 -0.3518
  506ACN     H1 3221   4.107   0.209   1.569  1.6481  1.8142  1.3896
  506ACN     H2 3222   4.107   0.138   1.737  1.3810 -1.5224 -0.0217
  506ACN     H3 3223   4.250   0.128   1.633  0.9958  0.9496 -2.1382
  506ACN     C2 3224   4.095  -0.004   1.590 -0.1137 -0.1008 -0.6099
  506ACN     N1 3225   4.058  -0.111   1.560  0.2198  0.4204 -0.7553
  507ACN     C1 3226   0.998   0.782   0.408  0.0906  0.2090  0.0205
  507ACN     H1 3227   0.946   0.722   0.484  0.2901 -0.8090 -0.6349
  507ACN     H2 3228   0.936   0.868   0.379 -0.6187 -0.4815 -0.5433
  507ACN     H3 3229   0.994   0.717   0.320  1.8236 -1.2168  0.9730
  507ACN     C2 3230   1.140   0.819   0.438  0.2410  0.3914  0.1911
  507ACN     N1 3231   1.248   0.853   0.461  0.0182  0.1488 -0.1390
  508ACN     C1 3232   1.074   1.793   2.821  0.0204 -0.1826  0.1653
  508ACN     H1 3233   1.147   1.874   2.830 -0.5752  0.2840  0.7693
  508ACN     H2 3234   0.992   1.819   2.753  1.1805  0.9679 -0.8340
  508ACN     H3 3235   1.029   1.752   2.912 -0.2992 -1.0244 -0.3668
  508ACN     C2 3236   1.138   1.684   2.758 -0.2071 -0.0515 -0.4895
  508ACN     N1 3237   1.187   1.592   2.705  0.1244  0.0246  0.3170
  509ACN     C1 3238   2.010   3.503   4.142  0.0314  0.2965  1.0226
  509ACN     H1 3239   2.088   3.470   4.212 -0.6853 -0.8302  1.3039
  509ACN     H2 3240   2.031   3.608   4.121 -1.3852  0.8124  2.0617
  509ACN     H3 3241   1.909   3.494   4.183 -0.1158 -0.2823  0.5452
  509ACN     C2 3242   2.015   3.441   4.008 -0.5921 -0.4008 -0.1931
  509ACN     N1 3243   2.006   3.393   3.904 -0.3620 -0.7911  0.2100
  510ACN     C1 3244   0.688   2.833   5.107  0.2739 -0.1763  0.1406
  510ACN     H1 3245   0.604   2.766   5.089  1.0577 -1.5004  1.3165
  510ACN     H2 3246   0.736   2.816   5.205  0.7192  0.8440  0.1011
  510ACN     H3 3247   0.658   2.938   5.106 -0.9856 -0.5368 -0.3119
  510ACN     C2 3248   0.786   2.811   4.996  0.2758  0.2744  0.1337
  510ACN     N1 3249   0.857   2.791   4.907 -0.2773  0.0222 -0.1538
  511ACN     C1 3250   1.356   3.374   0.324 -0.2928 -0.1450 -0.4416
  511ACN     H1 3251   1.427   3.330   0.252  0.4137 -1.2733  0.9285
  511ACN     H2 3252   1.354   3.317   0.418  0.2098  1.0941  0.3295
  511ACN     H3 3253   1.258   3.377   0.274  0.4065 -3.2570 -2.1338
  511ACN     C2 3254   1.387   3.510   0.358 -0.8640  0.2532 -0.5574
  511ACN     N1 3255   1.417   3.617   0.386 -0.3076  0.2793 -0.2200
  512ACN     C1 3256   2.277   3.484   2.696  0.0783 -0.1566 -0.0899
  512ACN     H1 3257   2.344   3.452   2.777 -0.7116 -0.9602  0.2692
  512ACN     H2 3258   2.301   3.417   2.613  1.7428  1.1628 -0.6935
  512ACN     H3 3259   2.312   3.583   2.665  0.6504 -0.5152 -0.5884
  512ACN     C2 3260   2.133   3.482   2.724 -0.7134 -0.0364  0.9056
  512ACN     N1 3261   2.022   3.490   2.753  0.4968  0.4413  0.7816
  513ACN     C1 3262   0.539   2.675   0.197  0.2338  0.1504  0.1442
  513ACN     H1 3263   0.528   2.569   0.171  1.7144 -0.0840  0.4023
  513ACN     H2 3264   0.635   2.703   0.153 -0.6971  0.3468 -1.7842
  513ACN     H3 3265   0.549   2.674   0.307  2.3723  1.7518 -0.0012
  513ACN     C2 3266   0.441   2.762   0.143  0.4105  0.7641  0.6320
  513ACN     N1 3267   0.362   2.827   0.094  0.7422  0.0810 -0.1727
  514ACN     C1 3268   2.428   3.997   5.281  0.1268  0.4218 -0.0525
  514ACN     H1 3269   2.368   3.945   5.205  1.2068  0.7535 -1.1388
  514ACN     H2 3270   2.362   4.060   5.342 -0.2503 -1.1962  1.2442
  514ACN     H3 3271   2.512   4.057   5.246  0.1416  0.3683 -0.1074
  514ACN     C2 3272   2.500   3.896   5.361 -0.6137 -1.2487  0.5832
  514ACN     N1 3273   2.552   3.814   5.426  0.2242 -0.6249  0.7235
  515ACN     C1 3274   2.537   2.357   2.612 -0.1578  0.7043  0.9846
  515ACN     H1 3275   2.573   2.257   2.583 -0.7249  0.2433  1.8643
  515ACN     H2 3276   2.582   2.437   2.552  0.6380 -1.0312 -0.8112
  515ACN     H3 3277   2.561   2.373   2.717  2.4768  4.5202 -0.0912
  515ACN     C2 3278   2.391   2.369   2.601  0.3193 -0.0387  0.1257
  515ACN     N1 3279   2.275   2.386   2.596 -0.4000 -0.1835  0.2411
  516ACN     C1 3280   0.175   0.319   1.873 -0.1156 -0.1747  0.0567
  516ACN     H1 3281   0.207   0.340   1.976 -1.3246  1.9283  0.0332
  516ACN     H2 3282   0.189   0.404   1.804 -0.3058 -0.5710 -0.4779
  516ACN     H3 3283   0.069   0.294   1.866 -0.3766  0.7642  0.6631
  516ACN     C2 3284   0.258   0.210   1.821  0.6640 -0.0835  0.2074
  516ACN     N1 3285   0.320   0.123   1.778 -0.1920 -0.3853  0.3429
  517ACN     C1 3286   1.229   0.881   5.183 -0.1067 -0.3484  0.9508
  517ACN     H1 3287   1.211   0.988   5.198  1.9183 -0.0050  1.1211
  517ACN     H2 3288   1.176   0.856   5.091 -0.2516  1.8565  0.3975
  517ACN     H3 3289   1.176   0.830   5.265 -0.2714 -1.5097  0.1285
  517ACN     C2 3290   1.371   0.852   5.180 -0.0201  0.4096  0.4927
  517ACN     N1 3291   1.480   0.819   5.169  0.4996  0.9609  0.0579
  518ACN     C1 3292   2.711   3.000   4.169 -0.6382 -0.3176 -0.1543
  518ACN     H1 3293   2.653   3.090   4.145 -0.8354 -0.6267 -0.8303
  518ACN     H2 3294   2.668   2.959   4.261 -0.3299  0.9922  0.6050
  518ACN     H3 3295   2.815   3.033   4.186 -0.3067 -1.8231  0.8156
  518ACN     C2 3296   2.695   2.905   4.061  0.4160  0.0703  0.1423
  518ACN     N1 3297   2.681   2.840   3.966 -0.1321 -0.2529 -0.1434
  519ACN     C1 3298   1.253   1.708   0.267 -0.2637  0.7192 -0.0387
  519ACN     H1 3299   1.184   1.654   0.201  0.6147  0.6272 -0.9042
  519ACN     H2 3300   1.337   1.645   0.298 -1.4883 -1.9282 -1.9242
  519ACN     H3 3301   1.194   1.739   0.354  1.4949  0.7281  1.1834
  519ACN     C2 3302   1.302   1.835   0.198  0.5777  0.7500  0.2322
  519ACN     N1 3303   1.346   1.932   0.149  0.5456  0.0352 -0.1713
  520ACN     C1 3304   4.423   4.241   0.865 -0.8960 -0.0294  0.2565
  520ACN     H1 3305   4.330   4.275   0.819 -0.5503 -0.9551 -1.1353
  520ACN     H2 3306   4.465   4.324   0.924 -0.1612  1.1083 -1.8241
  520ACN     H3 3307   4.502   4.212   0.795 -0.8276  1.6704 -0.4130
  520ACN     C2 3308   4.386   4.128   0.955 -0.5462 -0.0033  0.6672
  520ACN     N1 3309   4.371   4.032   1.020  0.4351 -0.1187  0.2056
  521ACN     C1 3310   0.773   4.587   2.423  0.2556  0.3042 -0.2392
  521ACN     H1 3311   0.875   4.575   2.385  0.2770  2.7965 -1.1059
  521ACN     H2 3312   0.708   4.500   2.410 -0.0995  0.6186 -0.6137
  521ACN     H3 3313   0.735   4.666   2.357 -1.6274 -0.3836 -0.0068
  521ACN     C2 3314   0.773   4.632   2.562 -0.0524 -0.3763 -0.2581
  521ACN     N1 3315   0.783   4.675   2.671  0.1569  0.3702  0.1418
  522ACN     C1 3316   3.479   2.115   2.096 -0.4303 -0.5265  0.2707
  522ACN     H1 3317   3.387   2.157   2.055  0.7692  0.7344 -1.1623
  522ACN     H2 3318   3.546   2.101   2.011  0.1448 -3.2415  1.0981
  522ACN     H3 3319   3.456   2.027   2.158  0.9585  0.1066  1.7145
  522ACN     C2 3320   3.541   2.219   2.181  0.0374  0.3057 -1.0680
  522ACN     N1 3321   3.595   2.300   2.245  0.1938  0.1982 -0.6016
  523ACN     C1 3322   2.764   2.853   0.999  0.1207  0.5382 -0.4960
  523ACN     H1 3323   2.686   2.797   0.945 -0.7112  0.5489  0.6695
  523ACN     H2 3324   2.781   2.942   0.938  1.0726  0.3484 -0.5077
  523ACN     H3 3325   2.859   2.799   1.006 -1.9066 -3.2858 -0.8617
  523ACN     C2 3326   2.722   2.882   1.138  0.4831 -0.0689  0.9144
  523ACN     N1 3327   2.683   2.913   1.242  0.2014  0.4288  0.6133
  524ACN     C1 3328   0.221   2.145   4.405 -0.0616 -0.2567 -0.1772
  524ACN     H1 3329   0.168   2.068   4.464  0.6765 -0.1697  0.6002
  524ACN     H2 3330   0.287   2.200   4.472 -0.8737  0.5630 -0.0404
  524ACN     H3 3331   0.147   2.211   4.358 -1.2780 -2.6022 -1.6616
  524ACN     C2 3332   0.299   2.078   4.302  0.0640 -0.3654 -0.1872
  524ACN     N1 3333   0.352   2.029   4.213 -0.1588 -0.8773  0.6230
  525ACN     C1 3334   0.614   1.860   0.735  0.3316  0.0818  0.5578
  525ACN     H1 3335   0.668   1.818   0.822 -1.7239  0.5619  2.1093
  525ACN     H2 3336   0.693   1.890   0.665  0.2234 -2.6123 -0.7780
  525ACN     H3 3337   0.562   1.951   0.768  2.1187  0.9767  0.9876
  525ACN     C2 3338   0.525   1.761   0.674  0.8445  0.2905 -0.7424
  525ACN     N1 3339   0.462   1.672   0.631  0.0866  0.4668 -0.1414
  526ACN     C1 3340   1.675   4.037   3.291  0.2437  0.3619  0.3989
  526ACN     H1 3341   1.778   4.048   3.252  0.3402  1.1920  0.8643
  526ACN     H2 3342   1.647   3.932   3.278 -0.0965  0.1272  2.7963
  526ACN     H3 3343   1.615   4.113   3.239  0.2841  0.9165  1.1429
  526ACN     C2 3344   1.674   4.074   3.425 -0.5421  1.2582  0.3456
  526ACN     N1 3345   1.675   4.093   3.539  0.6556  0.1828 -0.1906
  527ACN     C1 3346   1.707   4.229   4.746  0.1550  0.3088 -0.2885
  527ACN     H1 3347   1.735   4.181   4.841 -0.8340  1.9970  0.8886
  527ACN     H2 3348   1.793   4.288   4.712 -0.4206 -0.1482 -2.5678
  527ACN     H3 3349   1.613   4.285   4.752 -0.3889 -0.5494 -0.6734
  527ACN     C2 3350   1.684   4.128   4.641 -0.0730  0.3698 -0.1228
  527ACN     N1 3351   1.663   4.059   4.552 -0.1010 -0.5830 -0.3683
  528ACN     C1 3352   1.107   2.520   4.007  0.4559 -0.2976  0.5995
  528ACN     H1 3353   0.998   2.511   4.012  0.4238 -0.9631 -0.8595
  528ACN     H2 3354   1.150   2.421   3.984 -0.2695 -0.4166 -0.2459
  528ACN     H3 3355   1.148   2.553   4.103 -0.1633  2.5091 -0.0577
  528ACN     C2 3356   1.132   2.632   3.907 -0.6794 -0.1281 -0.0514
  528ACN     N1 3357   1.157   2.725   3.843 -0.3597 -0.0540  0.1117
  529ACN     C1 3358   4.189   0.900   2.344  0.2853  0.0749 -0.6806
  529ACN     H1 3359   4.222   0.955   2.255 -0.1997 -0.7354 -1.3620
  529ACN     H2 3360   4.253   0.920   2.432  0.1684  0.0861 -0.5976
  529ACN     H3 3361   4.197   0.792   2.329  0.1123 -0.0111 -0.1753
  529ACN     C2 3362   4.048   0.931   2.362  0.4532  0.1372  0.6140
  529ACN     N1 3363   3.936   0.957   2.375 -0.6450 -0.2563  0.4837
  530ACN     C1 3364   0.260   2.810   2.957  0.1009  0.6746  0.0030
  530ACN     H1 3365   0.179   2.858   3.013 -0.5995 -0.4202 -0.0576
  530ACN     H2 3366   0.331   2.887   2.925  1.5020  0.3460  2.2352
  530ACN     H3 3367   0.227   2.768   2.861 -2.0281  2.4563 -0.0766
  530ACN     C2 3368   0.319   2.701   3.040 -0.8616 -0.2887  0.8859
  530ACN     N1 3369   0.362   2.616   3.105 -0.9109  0.2781  0.2106
  531ACN     C1 3370   1.023   5.168   1.164 -0.3746  0.0452  0.0390
  531ACN     H1 3371   0.944   5.206   1.098 -1.2079 -1.3756  0.2065
  531ACN     H2 3372   0.995   5.073   1.211  0.5623 -1.8556 -3.0576
  531ACN     H3 3373   1.057   5.236   1.242  3.6002 -3.0625  1.1784
  531ACN     C2 3374   1.144   5.140   1.091 -0.4166  0.2489  0.5740
  531ACN     N1 3375   1.239   5.120   1.026 -0.1329  0.4836 -0.3342
  532ACN     C1 3376   2.730   1.900   1.117 -0.2572  0.3663 -0.2392
  532ACN     H1 3377   2.680   1.803   1.109  0.1109  0.1217  0.4583
  532ACN     H2 3378   2.719   1.934   1.220 -1.7803  0.3618 -0.3950
  532ACN     H3 3379   2.672   1.970   1.055 -2.1703  0.4326  1.5767
  532ACN     C2 3380   2.873   1.889   1.079  0.4438  0.1798  0.4093
  532ACN     N1 3381   2.983   1.879   1.058 -0.0705  0.1796  0.3599
  533ACN     C1 3382   2.992   3.763   1.196  0.5215 -0.0376  0.5758
  533ACN     H1 3383   2.964   3.785   1.300  0.4760  0.3908  0.4729
  533ACN     H2 3384   2.949   3.663   1.181  0.5623 -0.0526  0.5591
  533ACN     H3 3385   3.101   3.751   1.193  0.5621  0.6773 -1.7269
  533ACN     C2 3386   2.951   3.862   1.105 -0.3777 -0.3234  0.3222
  533ACN     N1 3387   2.931   3.952   1.038 -0.0292  0.0749  0.5074
  534ACN     C1 3388   1.049   0.333   5.171  0.3587 -0.2207  1.0304
  534ACN     H1 3389   0.999   0.351   5.267 -3.2398  0.2741 -0.8494
  534ACN     H2 3390   0.981   0.302   5.091 -0.7679  1.4466  1.3137
  534ACN     H3 3391   1.108   0.244   5.195  1.6261  0.3129 -0.0402
  534ACN     C2 3392   1.123   0.448   5.138  0.0508 -0.2602  0.2899
  534ACN     N1 3393   1.178   0.545   5.113  0.3838  0.1874  0.1786
  535ACN     C1 3394   3.787   1.437   3.451  0.2337  0.0931 -0.0842
  535ACN     H1 3395   3.894   1.452   3.437  0.2602 -0.4976 -0.5614
  535ACN     H2 3396   3.757   1.500   3.536  0.5819 -0.3105  0.3365
  535ACN     H3 3397   3.760   1.331   3.463 -0.7638  0.5628  2.1129
  535ACN     C2 3398   3.724   1.482   3.324  0.4466 -0.6634 -0.0776
  535ACN     N1 3399   3.671   1.518   3.230 -0.6783 -0.1462  1.2583
  536ACN     C1 3400   0.744   2.869   1.165 -0.5260  0.5588 -0.7797
  536ACN     H1 3401   0.659   2.932   1.136 -0.0663  0.7958 -1.6460
  536ACN     H2 3402   0.776   2.796   1.090  1.6722  0.6965 -0.0187
  536ACN     H3 3403   0.731   2.808   1.254 -0.3985  0.3971 -0.8702
  536ACN     C2 3404   0.856   2.964   1.187  0.3544  0.0201  0.3895
  536ACN     N1 3405   0.939   3.042   1.197  0.3238 -0.6381 -0.8002
  537ACN     C1 3406   3.202   0.650   0.700  1.0019  0.2966  0.0942
  537ACN     H1 3407   3.146   0.744   0.690  0.0381 -0.3542 -0.7144
  537ACN     H2 3408   3.308   0.676   0.706  0.8488  0.6894  1.3083
  537ACN     H3 3409   3.180   0.587   0.613 -0.1281 -1.1774  1.4181
  537ACN     C2 3410   3.164   0.580   0.826 -0.2101  0.3604  0.3334
  537ACN     N1 3411   3.151   0.509   0.915  0.4610  0.3287 -0.0337
  538ACN     C1 3412   3.651   0.058   4.561 -0.2255  0.1399  0.3866
  538ACN     H1 3413   3.574  -0.019   4.550 -2.2628  2.5679 -3.5251
  538ACN     H2 3414   3.740   0.039   4.500 -0.5992 -2.4031  0.5995
  538ACN     H3 3415   3.679   0.057   4.667 -1.9561 -0.3961  0.8592
  538ACN     C2 3416   3.612   0.198   4.546  0.2773 -0.7193 -0.1199
  538ACN     N1 3417   3.577   0.306   4.529  0.7367  0.1341 -0.8091
  539ACN     C1 3418   2.066   3.218   0.721 -0.0052 -0.5651 -0.4722
  539ACN     H1 3419   2.011   3.123   0.727  0.2657 -0.7335 -0.6699
  539ACN     H2 3420   2.157   3.204   0.781 -0.6776 -1.1476  0.4336
  539ACN     H3 3421   2.009   3.300   0.767 -1.1839 -0.3031 -2.3389
  539ACN     C2 3422   2.088   3.251   0.582  0.2805 -0.0458  0.4615
  539ACN     N1 3423   2.105   3.266   0.469  0.5796 -0.5812 -0.3224
  540ACN     C1 3424   1.480   4.707   4.539  0.0251 -0.4117 -0.3971
  540ACN     H1 3425   1.534   4.627   4.592  1.8661  2.0464  1.5776
  540ACN     H2 3426   1.378   4.677   4.513 -0.0104  0.2194 -0.9844
  540ACN     H3 3427   1.533   4.729   4.445  1.5019  0.2194  0.5642
  540ACN     C2 3428   1.465   4.830   4.616 -0.4082  0.1869 -0.2522
  540ACN     N1 3429   1.452   4.918   4.687 -0.5173  0.5849 -0.2714
  541ACN     C1 3430   3.708   3.334   5.158 -0.6173 -0.3261 -0.4719
  541ACN     H1 3431   3.700   3.228   5.128 -3.0068  0.5512 -3.1962
  541ACN     H2 3432   3.814   3.362   5.166 -0.0075 -2.3210 -1.2354
  541ACN     H3 3433   3.654   3.354   5.251  0.6548 -0.5421  0.3179
  541ACN     C2 3434   3.637   3.386   5.046 -0.2059  0.0223 -0.5257
  541ACN     N1 3435   3.579   3.428   4.958  0.1737  0.3586 -0.0700
  542ACN     C1 3436   4.165   4.035   0.460  0.6916 -0.3534  0.6551
  542ACN     H1 3437   4.088   4.002   0.530  0.7208  0.8473  1.2450
  542ACN     H2 3438   4.158   3.963   0.377 -0.0110 -2.0565  2.1610
  542ACN     H3 3439   4.262   4.023   0.510  1.3855 -1.2469 -0.8318
  542ACN     C2 3440   4.135   4.174   0.423 -0.0684 -0.2742  0.1585
  542ACN     N1 3441   4.113   4.287   0.400 -0.3387 -0.7016  0.8840
  543ACN     C1 3442   3.496   3.047   2.140 -1.0590 -0.0579  0.1020
  543ACN     H1 3443   3.524   3.152   2.128  0.3162 -0.2165  1.7067
  543ACN     H2 3444   3.571   2.981   2.094 -0.5964  1.6397 -1.6447
  543ACN     H3 3445   3.398   3.040   2.092 -0.7647 -1.7503 -0.3132
  543ACN     C2 3446   3.480   3.012   2.275  0.0458 -0.9753 -0.0576
  543ACN     N1 3447   3.470   2.968   2.379  0.1545  0.4315  0.1097
  544ACN     C1 3448   1.844   2.875   1.496 -0.1028  0.4485  0.4981
  544ACN     H1 3449   1.769   2.794   1.496 -0.2203  0.5079  3.3378
  544ACN     H2 3450   1.790   2.971   1.491 -2.9523 -1.1168 -0.5127
  544ACN     H3 3451   1.928   2.872   1.425 -0.5239  0.2049  0.0022
  544ACN     C2 3452   1.895   2.871   1.628  0.2973  0.3973 -0.0405
  544ACN     N1 3453   1.940   2.869   1.736  0.4880  0.1018 -0.3383
  545ACN     C1 3454   0.747   4.925   5.332 -0.4435  0.3659  0.0521
  545ACN     H1 3455   0.736   4.933   5.223 -0.3196  2.0897  0.1582
  545ACN     H2 3456   0.742   4.817   5.352 -1.7611  0.5694  0.8863
  545ACN     H3 3457   0.660   4.963   5.386 -0.8065  1.6610 -1.4358
  545ACN     C2 3458   0.874   4.975   5.394 -0.4480  0.0299  0.1446
  545ACN     N1 3459   0.973   5.011   5.438 -0.4750 -0.3223  0.3178
  546ACN     C1 3460   1.876   4.749   1.866 -0.7483  0.1038 -0.8296
  546ACN     H1 3461   1.935   4.758   1.958 -1.8311  1.9745 -0.2855
  546ACN     H2 3462   1.840   4.646   1.866 -0.9310  0.0991  3.7073
  546ACN     H3 3463   1.926   4.775   1.771 -2.3048  1.9451 -1.1937
  546ACN     C2 3464   1.765   4.846   1.888 -0.4277 -0.1422  0.5498
  546ACN     N1 3465   1.669   4.909   1.898 -0.3819  0.0361  0.2483
  547ACN     C1 3466   2.543   4.066   0.926  0.3935  0.2126  0.3095
  547ACN     H1 3467   2.460   4.108   0.984  0.2737  0.0112  0.2870
  547ACN     H2 3468   2.505   3.976   0.876 -0.3009  0.7914 -0.2075
  547ACN     H3 3469   2.625   4.042   0.995  1.7135  0.4932 -1.1517
  547ACN     C2 3470   2.586   4.159   0.822  0.4185  0.1096  0.6401
  547ACN     N1 3471   2.620   4.236   0.741  0.2303 -0.1568  0.4289
  548ACN     C1 3472   2.175   0.805   3.120  0.1170  1.1114  0.3546
  548ACN     H1 3473   2.125   0.801   3.217 -1.0762  1.4859 -0.2356
  548ACN     H2 3474   2.165   0.709   3.066  0.8700  0.2036  1.8132
  548ACN     H3 3475   2.282   0.824   3.135 -0.0183 -0.1259  3.0995
  548ACN     C2 3476   2.117   0.909   3.036 -0.3071 -0.0386 -0.0489
  548ACN     N1 3477   2.083   0.993   2.969  0.1869 -0.2502 -0.3069
  549ACN     C1 3478   3.699   4.674   2.404 -0.0533  0.2691  0.4230
  549ACN     H1 3479   3.758   4.729   2.477  2.5775 -0.9021 -0.7622
  549ACN     H2 3480   3.746   4.576   2.387  1.2514  0.5520  2.2588
  549ACN     H3 3481   3.703   4.732   2.311 -0.6018 -2.9722 -1.7142
  549ACN     C2 3482   3.558   4.666   2.446 -0.3725  0.0655  0.1691
  549ACN     N1 3483   3.446   4.655   2.472  0.1233 -0.4089  0.0632
  550ACN     C1 3484   3.027   3.064   2.407  0.6935  0.4019  0.1994
  550ACN     H1 3485   3.039   2.957   2.387 -0.4040  0.6679 -1.9329
  550ACN     H2 3486   3.113   3.117   2.363  2.5274 -1.8990  0.8904
  550ACN     H3 3487   3.031   3.090   2.514  1.7955  1.5010 -0.0948
  550ACN     C2 3488   2.907   3.122   2.357  0.0308  0.3272 -0.4242
  550ACN     N1 3489   2.812   3.169   2.310  0.1818  0.0467  0.1872
  551ACN     C1 3490   3.116   3.410   1.366  0.5519  0.2229  0.1712
  551ACN     H1 3491   3.194   3.465   1.419  2.0325 -1.1879 -0.4993
  551ACN     H2 3492   3.095   3.463   1.272  1.2007  1.5430  0.7704
  551ACN     H3 3493   3.016   3.402   1.411  1.3391 -1.1887  1.7140
  551ACN     C2 3494   3.160   3.277   1.343  0.4502 -0.1107 -0.4866
  551ACN     N1 3495   3.215   3.177   1.325  0.0781  0.2911  0.0770
  552ACN     C1 3496   1.582   4.410   2.220 -0.1909 -0.2860  0.3594
  552ACN     H1 3497   1.569   4.464   2.126  1.1596  2.0666  1.4722
  552ACN     H2 3498   1.690   4.424   2.235  0.0645 -1.5988 -0.1692
  552ACN     H3 3499   1.544   4.309   2.203 -1.6408  0.5181 -1.2116
  552ACN     C2 3500   1.505   4.476   2.325 -0.3117  0.1772 -0.4086
  552ACN     N1 3501   1.443   4.526   2.410  0.0155 -0.0309 -0.7664
  553ACN     C1 3502   2.292   1.467   0.141 -0.0296  0.5255 -0.0111
  553ACN     H1 3503   2.325   1.571   0.131 -1.1334  1.0223  1.3965
  553ACN     H2 3504   2.185   1.459   0.162  0.5651 -0.9709  2.6280
  553ACN     H3 3505   2.338   1.415   0.225  2.7033  2.2073 -0.3973
  553ACN     C2 3506   2.315   1.398   0.016 -0.2105 -0.1380  0.3860
  553ACN     N1 3507   2.331   1.361  -0.093  0.5833 -0.5106 -0.2004
  554ACN     C1 3508   0.558   0.507   2.805  0.2294 -0.1884 -0.0714
  554ACN     H1 3509   0.626   0.495   2.890 -0.1020  0.1905  0.2457
  554ACN     H2 3510   0.580   0.601   2.753 -0.3966  0.1065  0.1976
  554ACN     H3 3511   0.452   0.521   2.828 -0.7654  0.9256 -4.7715
  554ACN     C2 3512   0.570   0.387   2.717 -0.0842  0.1757 -0.5242
  554ACN     N1 3513   0.576   0.297   2.648  0.1401  0.0614  0.7312
  555ACN     C1 3514   1.659   2.610   3.368  0.1744  0.9946  0.1339
  555ACN     H1 3515   1.649   2.533   3.445  1.4209 -1.8035 -2.4011
  555ACN     H2 3516   1.740   2.677   3.399 -0.1945  1.2610  0.5257
  555ACN     H3 3517   1.568   2.671   3.371 -0.2793  0.3752 -0.6762
  555ACN     C2 3518   1.671   2.559   3.231 -0.9384  0.1231  0.6446
  555ACN     N1 3519   1.680   2.524   3.117  0.1408 -0.2770 -0.0184
  556ACN     C1 3520   3.360   0.401   0.297  0.4650  0.2010  0.2085
  556ACN     H1 3521   3.356   0.473   0.215 -3.0841 -1.5200 -1.2371
  556ACN     H2 3522   3.255   0.382   0.324  0.0081 -0.0729 -1.7080
  556ACN     H3 3523   3.414   0.442   0.383 -2.9837  1.2774  1.9626
  556ACN     C2 3524   3.418   0.276   0.247 -0.4355 -0.2121  0.1405
  556ACN     N1 3525   3.452   0.181   0.191 -0.1620  0.4172  0.0531
  557ACN     C1 3526   1.155   3.629   0.062  0.7227 -0.5178  0.4141
  557ACN     H1 3527   1.061   3.660   0.014 -0.6307 -1.4416  2.3768
  557ACN     H2 3528   1.150   3.526   0.100  0.6167 -0.4077  0.6983
  557ACN     H3 3529   1.183   3.688   0.150  1.0650 -1.4248  0.9252
  557ACN     C2 3530   1.246   3.647  -0.047 -0.9040  0.1798 -0.4148
  557ACN     N1 3531   1.317   3.652  -0.134 -0.3545 -1.0988  0.7078
  558ACN     C1 3532   2.706   1.904   2.278 -0.0053 -0.1246  0.4153
  558ACN     H1 3533   2.663   1.869   2.183  1.0990  1.6786 -0.7955
  558ACN     H2 3534   2.814   1.893   2.263  0.1899  1.3296  0.6754
  558ACN     H3 3535   2.682   1.827   2.352 -1.5284 -0.4690 -0.4010
  558ACN     C2 3536   2.668   2.035   2.326  0.0201  0.7467  0.5043
  558ACN     N1 3537   2.640   2.140   2.359 -0.7356 -0.3631 -0.5520
  559ACN     C1 3538   4.546   1.029   2.628 -0.0338 -0.2276 -0.4926
  559ACN     H1 3539   4.590   0.959   2.556  1.2209  0.3043 -0.2577
  559ACN     H2 3540   4.632   1.051   2.693  1.3660  0.6119 -2.5647
  559ACN     H3 3541   4.463   0.973   2.672  1.2573 -3.1504 -1.5978
  559ACN     C2 3542   4.508   1.154   2.554  0.1177  0.1233 -0.1120
  559ACN     N1 3543   4.491   1.254   2.497 -0.1119 -0.7270 -0.7048
  560ACN     C1 3544   4.033   1.288   1.159  0.3374  0.3525  0.3127
  560ACN     H1 3545   4.070   1.252   1.062  0.8393  3.2305 -0.6026
  560ACN     H2 3546   4.132   1.315   1.197  0.1740  0.2094  0.8509
  560ACN     H3 3547   3.989   1.207   1.219 -0.3603 -2.0428 -3.2816
  560ACN     C2 3548   3.950   1.407   1.148 -0.3493  0.2706  0.4319
  560ACN     N1 3549   3.886   1.502   1.153 -0.6204 -0.1306 -0.2450
  561ACN     C1 3550   1.965   0.023   3.637  0.6567  0.0212 -0.3489
  561ACN     H1 3551   1.965  -0.072   3.581 -2.2111 -0.5844  0.5715
  561ACN     H2 3552   1.870   0.035   3.690  0.6174  0.1246 -0.4427
  561ACN     H3 3553   1.970   0.101   3.560  1.3066  0.8425  0.5141
  561ACN     C2 3554   2.072   0.026   3.732  0.3646 -0.1547 -0.4087
  561ACN     N1 3555   2.153   0.019   3.818 -0.2681  0.0765  0.0497
  562ACN     C1 3556   1.393   0.561   1.993 -0.2635 -0.0134 -0.1748
  562ACN     H1 3557   1.339   0.498   2.065  0.2605 -0.4740 -0.1804
  562ACN     H2 3558   1.343   0.574   1.896 -0.6048  0.0582  0.0090
  562ACN     H3 3559   1.492   0.513   1.985 -0.2172  0.1992 -0.9184
  562ACN     C2 3560   1.400   0.689   2.060 -0.2966 -0.0997 -0.0499
  562ACN     N1 3561   1.409   0.791   2.111  0.0087  0.0664 -0.3467
  563ACN     C1 3562   1.780   2.022   3.687 -0.3763  0.3632  0.4116
  563ACN     H1 3563   1.856   1.980   3.619  0.0108  1.8499 -0.0977
  563ACN     H2 3564   1.705   1.942   3.694  2.2054 -2.3132 -1.3819
  563ACN     H3 3565   1.731   2.107   3.638 -1.1400 -0.5199 -0.3636
  563ACN     C2 3566   1.839   2.062   3.812  0.2212  0.6559 -0.4104
  563ACN     N1 3567   1.886   2.106   3.906 -0.3602 -0.3019  0.0245
  564ACN     C1 3568   2.162   4.357   5.309 -0.3789  0.0705  0.7376
  564ACN     H1 3569   2.260   4.361   5.261 -0.6437  0.0329  0.1940
  564ACN     H2 3570   2.085   4.330   5.236 -0.8253  0.6936  0.9784
  564ACN     H3 3571   2.144   4.456   5.353 -0.2807 -0.2640  1.5408
  564ACN     C2 3572   2.171   4.258   5.416 -0.3105  0.1265 -0.3148
  564ACN     N1 3573   2.166   4.176   5.498  0.2333  0.2255 -0.2504
  565ACN     C1 3574   3.421   2.526   3.358 -0.1145  0.4964  0.2990
  565ACN     H1 3575   3.379   2.532   3.459 -0.0464  1.0332  0.2949
  565ACN     H2 3576   3.504   2.455   3.348  0.1041  0.6774  0.8043
  565ACN     H3 3577   3.461   2.624   3.328 -0.7134  1.1335  1.5230
  565ACN     C2 3578   3.321   2.493   3.260  1.1869  0.3432 -0.5525
  565ACN     N1 3579   3.257   2.484   3.165  0.3048 -0.2503 -0.8073
  566ACN     C1 3580   3.168   1.232   4.308 -0.3742 -0.1832  0.5026
  566ACN     H1 3581   3.162   1.187   4.408 -1.3953 -1.5134 -0.1351
  566ACN     H2 3582   3.135   1.336   4.307  0.8083  0.2106  1.5264
  566ACN     H3 3583   3.102   1.169   4.246  0.1722  0.1043 -0.3743
  566ACN     C2 3584   3.301   1.214   4.257  0.3909 -0.7833 -0.5547
  566ACN     N1 3585   3.412   1.210   4.222 -0.5311  0.4767 -0.4452
  567ACN     C1 3586   1.474   1.541   2.938  0.0086 -0.3886 -0.0860
  567ACN     H1 3587   1.515   1.463   2.873  0.9024  2.1527 -2.6348
  567ACN     H2 3588   1.511   1.524   3.040 -0.8472 -0.1952  0.2635
  567ACN     H3 3589   1.365   1.529   2.942  0.0306 -0.3181  1.2007
  567ACN     C2 3590   1.502   1.675   2.883  0.3347  0.0988  0.7051
  567ACN     N1 3591   1.529   1.778   2.839  0.3045 -0.0191 -0.3607
  568ACN     C1 3592   4.283   4.752   2.205 -0.5386  0.6056  0.0040
  568ACN     H1 3593   4.186   4.744   2.256  0.4255 -1.5555  1.5849
  568ACN     H2 3594   4.263   4.711   2.105  1.0304  0.2126 -0.1495
  568ACN     H3 3595   4.353   4.685   2.256 -2.1001 -1.0659 -0.0043
  568ACN     C2 3596   4.337   4.890   2.203  0.2438 -0.3493  0.8412
  568ACN     N1 3597   4.371   5.000   2.200  0.2480 -0.0893 -0.0410
  569ACN     C1 3598   2.321   1.781   3.433 -0.7358  0.1829  0.2233
  569ACN     H1 3599   2.305   1.752   3.538 -1.9039  1.6981  0.4747
  569ACN     H2 3600   2.407   1.726   3.394 -0.9552 -0.6877  0.9506
  569ACN     H3 3601   2.349   1.887   3.425 -1.1959  0.1979 -1.2345
  569ACN     C2 3602   2.204   1.751   3.361 -0.5050  0.4583 -0.1786
  569ACN     N1 3603   2.111   1.723   3.302 -0.2431  0.1568  0.4305
  570ACN     C1 3604   3.639   0.823   2.654  0.5402 -0.0619 -0.4567
  570ACN     H1 3605   3.692   0.907   2.607  0.8588 -0.1073 -0.1820
  570ACN     H2 3606   3.708   0.745   2.689  0.1615 -0.1177  0.1897
  570ACN     H3 3607   3.560   0.779   2.592  0.3623 -0.8263  0.2949
  570ACN     C2 3608   3.563   0.875   2.774  0.4288 -0.7096  0.1667
  570ACN     N1 3609   3.499   0.924   2.857  0.7543  0.1631  0.3593
  571ACN     C1 3610   3.277   0.607   2.839 -0.4562  0.4498  0.2652
  571ACN     H1 3611   3.333   0.659   2.918  1.9845 -0.9182 -0.5173
  571ACN     H2 3612   3.330   0.581   2.747 -0.0802 -0.9003  0.8505
  571ACN     H3 3613   3.199   0.676   2.804  0.2030  1.6853  1.1855
  571ACN     C2 3614   3.218   0.485   2.891 -0.6161 -0.3414 -0.0549
  571ACN     N1 3615   3.174   0.387   2.931 -0.0214 -0.8088 -0.1036
  572ACN     C1 3616   3.263   0.178   2.666 -0.1268 -0.1941  0.3903
  572ACN     H1 3617   3.187   0.240   2.716 -0.0820  0.3436 -0.2060
  572ACN     H2 3618   3.340   0.251   2.639 -0.7319  1.1139  2.0688
  572ACN     H3 3619   3.221   0.147   2.569 -0.8412  0.3846  0.5072
  572ACN     C2 3620   3.318   0.065   2.748  0.6307  0.1663 -0.1321
  572ACN     N1 3621   3.350  -0.033   2.800 -0.4475 -0.3210  0.4037
  573ACN     C1 3622   0.047   1.637   3.399  0.1184 -0.1633  0.6749
  573ACN     H1 3623   0.088   1.568   3.474 -1.3468 -0.8598  0.8533
  573ACN     H2 3624   0.061   1.744   3.419 -1.1528  0.5935 -2.1881
  573ACN     H3 3625  -0.060   1.626   3.378  0.3065 -0.5942 -0.0895
  573ACN     C2 3626   0.117   1.599   3.282  0.2428  0.2736  0.1307
  573ACN     N1 3627   0.185   1.575   3.194  0.0279  0.3848 -0.9544
  574ACN     C1 3628   1.256   1.812   4.233  0.3399  0.2370  0.9838
  574ACN     H1 3629   1.227   1.761   4.326  0.0801  0.6673  1.1401
  574ACN     H2 3630   1.236   1.918   4.252 -0.1994 -0.1784  2.7765
  574ACN     H3 3631   1.206   1.767   4.146 -0.5535 -0.2484  1.7412
  574ACN     C2 3632   1.396   1.815   4.212 -0.2455  0.9702 -0.2870
  574ACN     N1 3633   1.511   1.817   4.200  0.2901  0.3107 -0.1689
  575ACN     C1 3634   0.634   4.711   1.231  0.9213  0.9289 -0.2117
  575ACN     H1 3635   0.599   4.610   1.256 -0.8928  1.5614 -0.1139
  575ACN     H2 3636   0.637   4.774   1.321  0.9149  0.6060  0.0167
  575ACN     H3 3637   0.561   4.759   1.164 -0.2108  1.2977  1.2311
  575ACN     C2 3638   0.769   4.716   1.175  0.0629 -0.7472 -0.0750
  575ACN     N1 3639   0.876   4.713   1.130 -0.3419 -0.2229  0.3758
  576ACN     C1 3640   1.232   4.170   5.295 -0.6531 -0.4688  0.3099
  576ACN     H1 3641   1.286   4.259   5.259  2.6983 -1.5745  2.3474
  576ACN     H2 3642   1.234   4.162   5.405 -2.0372 -2.6391  0.1980
  576ACN     H3 3643   1.273   4.076   5.259  0.2041 -0.0394  0.1438
  576ACN     C2 3644   1.092   4.188   5.260 -0.0252 -0.0216 -0.0648
  576ACN     N1 3645   0.982   4.192   5.230  0.5868 -0.3956  0.4244
  577ACN     C1 3646   1.864   2.947   5.115  0.6022  0.2148  0.1850
  577ACN     H1 3647   1.830   2.977   5.215 -0.1941 -2.3683  0.7317
  577ACN     H2 3648   1.831   3.012   5.032  0.8878  1.1225  0.7753
  577ACN     H3 3649   1.833   2.843   5.096 -0.0793  0.6185 -0.9972
  577ACN     C2 3650   2.007   2.950   5.109 -0.3841 -0.4461  0.1942
  577ACN     N1 3651   2.122   2.954   5.106  0.2564  0.1442 -0.5509
  578ACN     C1 3652   2.530   1.475   0.571 -0.1807 -0.2624  0.1768
  578ACN     H1 3653   2.505   1.516   0.670 -0.1488 -0.2368  0.1742
  578ACN     H2 3654   2.470   1.384   0.556  0.2471 -0.2467 -1.7183
  578ACN     H3 3655   2.636   1.446   0.575  0.6937  2.9393  2.6684
  578ACN     C2 3656   2.513   1.566   0.460  0.1578 -0.2724  0.0655
  578ACN     N1 3657   2.486   1.639   0.376  0.1267 -0.3956 -0.8060
  579ACN     C1 3658   1.556   1.587   1.498 -0.6112  0.3648  0.3975
  579ACN     H1 3659   1.454   1.622   1.517 -0.3988  2.0952 -1.3919
  579ACN     H2 3660   1.574   1.558   1.393  1.2003  1.1001  0.4874
  579ACN     H3 3661   1.566   1.501   1.565  0.9913 -1.2689 -1.8459
  579ACN     C2 3662   1.648   1.682   1.539  0.0540 -0.3924 -0.0682
  579ACN     N1 3663   1.724   1.762   1.568  0.4507  0.2310  0.0403
  580ACN     C1 3664   1.471   3.948   0.199  0.0025  0.3610  0.8041
  580ACN     H1 3665   1.459   3.858   0.260  0.8349 -0.0267  0.3992
  580ACN     H2 3666   1.383   3.950   0.133  0.9871  0.3999 -0.5272
  580ACN     H3 3667   1.569   3.942   0.150  0.5367  2.4144  1.5839
  580ACN     C2 3668   1.468   4.066   0.284 -0.5490 -0.1943 -0.5932
  580ACN     N1 3669   1.448   4.157   0.351  0.8636  0.5501  0.2201
  581ACN     C1 3670   2.812   1.515   0.258  0.8688  1.0420  0.0101
  581ACN     H1 3671   2.707   1.482   0.258  0.9001  0.9373 -0.2691
  581ACN     H2 3672   2.799   1.604   0.196 -0.2724  2.5350  2.3387
  581ACN     H3 3673   2.885   1.445   0.218 -1.4952  0.8087 -4.1975
  581ACN     C2 3674   2.851   1.554   0.389 -0.6881 -0.0468  0.6382
  581ACN     N1 3675   2.877   1.588   0.492  1.2484  0.0670  0.0189
  582ACN     C1 3676   3.199   2.114   5.172  0.5126  0.0653  0.8652
  582ACN     H1 3677   3.249   2.190   5.111  0.4887  1.4007  2.4763
  582ACN     H2 3678   3.214   2.017   5.123 -1.3218 -0.7215  1.7749
  582ACN     H3 3679   3.092   2.138   5.172  0.3895 -0.4658  1.3008
  582ACN     C2 3680   3.269   2.101   5.300 -0.5558 -0.2282  0.5478
  582ACN     N1 3681   3.326   2.087   5.399 -0.3727 -0.2378  0.0156
  583ACN     C1 3682   3.686   4.786   1.753  0.3247 -0.3139 -0.0052
  583ACN     H1 3683   3.679   4.749   1.857  2.0451  1.2129  0.6666
  583ACN     H2 3684   3.761   4.723   1.704 -0.1574 -0.7911 -0.1355
  583ACN     H3 3685   3.719   4.889   1.770  2.0733 -1.2847  2.8532
  583ACN     C2 3686   3.551   4.777   1.692  0.1134  0.4468  0.5436
  583ACN     N1 3687   3.449   4.770   1.637  0.2220 -0.2157 -0.5487
  584ACN     C1 3688   1.915   4.319   3.740  0.2243 -0.3375  0.9544
  584ACN     H1 3689   1.817   4.310   3.692  0.1991 -1.4960  1.1984
  584ACN     H2 3690   1.981   4.252   3.684  0.3279 -0.2005  0.9112
  584ACN     H3 3691   1.906   4.294   3.846 -0.2208  0.7941  1.1940
  584ACN     C2 3692   1.969   4.449   3.723  0.2827 -0.1376  0.4595
  584ACN     N1 3693   2.018   4.550   3.715 -0.2537 -0.4835  0.1358
  585ACN     C1 3694   4.020   0.775   2.876  1.1448  0.3142  0.0204
  585ACN     H1 3695   4.050   0.739   2.975  3.1435  4.0408  0.8454
  585ACN     H2 3696   3.937   0.847   2.884  0.1565 -0.8780  0.6954
  585ACN     H3 3697   3.982   0.687   2.823 -1.1086  1.2934 -0.0481
  585ACN     C2 3698   4.135   0.819   2.800  0.7908 -0.3463 -0.1501
  585ACN     N1 3699   4.227   0.859   2.737  0.5122 -0.2641 -0.4821
  586ACN     C1 3700   3.231   3.034   3.533  0.0360  0.2108  0.4572
  586ACN     H1 3701   3.203   3.130   3.579 -0.1767 -0.8277  2.5431
  586ACN     H2 3702   3.327   2.994   3.567  0.2733 -0.1653 -0.6271
  586ACN     H3 3703   3.232   3.047   3.424 -0.3031 -0.8704  0.3162
  586ACN     C2 3704   3.121   2.941   3.565 -0.3662 -0.9396 -0.0088
  586ACN     N1 3705   3.038   2.873   3.598 -0.2762  0.8418  0.1125
  587ACN     C1 3706   0.781   3.543   2.081  0.2888  0.6625  0.0426
  587ACN     H1 3707   0.684   3.502   2.112 -1.2765  3.5002 -0.9334
  587ACN     H2 3708   0.838   3.537   2.174 -0.6422 -0.4915  0.5566
  587ACN     H3 3709   0.761   3.646   2.050  1.4571  1.8365  3.0076
  587ACN     C2 3710   0.861   3.477   1.978  0.6124  0.0483  0.3753
  587ACN     N1 3711   0.921   3.428   1.891  0.2427  0.1598 -0.4244
  588ACN     C1 3712   3.415   4.900   2.673 -0.4673  0.9316  0.4725
  588ACN     H1 3713   3.343   4.964   2.726  0.8185  2.1522  0.7733
  588ACN     H2 3714   3.356   4.816   2.635 -1.5037  1.5500  0.6740
  588ACN     H3 3715   3.479   4.857   2.751 -1.5057  0.7920  1.2550
  588ACN     C2 3716   3.489   4.977   2.579  0.2950 -0.2516  0.4017
  588ACN     N1 3717   3.554   5.046   2.515  0.3183 -0.5228 -0.6147
  589ACN     C1 3718   2.455   4.548   0.892  0.3272 -0.1302 -0.3027
  589ACN     H1 3719   2.559   4.541   0.858  0.0386 -1.8053 -0.8804
  589ACN     H2 3720   2.387   4.528   0.808 -0.7590  1.3932  0.1753
  589ACN     H3 3721   2.441   4.654   0.919  1.8084 -0.3659  1.4981
  589ACN     C2 3722   2.418   4.451   0.987 -0.3058 -0.6551 -0.5873
  589ACN     N1 3723   2.398   4.370   1.067  0.2650  0.2128 -0.3727
  590ACN     C1 3724   0.657   0.040   3.678 -0.4414 -0.0428  0.1261
  590ACN     H1 3725   0.625   0.091   3.586 -0.4856 -2.9767 -1.5566
  590ACN     H2 3726   0.592  -0.044   3.705  0.9005 -0.0838  3.4344
  590ACN     H3 3727   0.659   0.111   3.761 -2.3889  0.7065 -0.4396
  590ACN     C2 3728   0.792   0.000   3.652  0.1198  0.0634  0.2781
  590ACN     N1 3729   0.901  -0.030   3.639  0.0447 -0.0096 -0.1005
  591ACN     C1 3730   3.426   4.469   1.908 -0.1068 -0.1915  0.2411
  591ACN     H1 3731   3.453   4.489   1.803  0.6391 -0.4574  0.3789
  591ACN     H2 3732   3.431   4.361   1.927 -0.3563 -0.3643 -0.6293
  591ACN     H3 3733   3.322   4.496   1.932 -0.4207 -1.5391  0.4345
  591ACN     C2 3734   3.509   4.554   2.000 -0.1781  0.2116 -0.1054
  591ACN     N1 3735   3.563   4.615   2.079 -0.6859  0.1833  0.3673
  592ACN     C1 3736   2.771   0.301   2.882  0.0418 -0.6977  0.0586
  592ACN     H1 3737   2.784   0.274   2.987  2.0308  2.9502  0.8186
  592ACN     H2 3738   2.803   0.406   2.876  1.9636 -1.1100  2.5266
  592ACN     H3 3739   2.666   0.298   2.849  0.4966 -1.0212 -1.3744
  592ACN     C2 3740   2.851   0.222   2.797 -0.3823  1.0122  0.5278
  592ACN     N1 3741   2.909   0.153   2.727 -0.3239  0.5360 -0.0233
  593ACN     C1 3742   0.453   0.935   3.486 -0.3147 -0.1869 -0.5562
  593ACN     H1 3743   0.503   0.842   3.513 -3.1848 -1.0298  2.1987
  593ACN     H2 3744   0.523   0.999   3.430 -0.1839 -1.8401 -2.3376
  593ACN     H3 3745   0.425   0.990   3.577 -1.9032 -0.8375 -0.6344
  593ACN     C2 3746   0.330   0.902   3.417 -0.3581  0.3005 -0.9774
  593ACN     N1 3747   0.237   0.878   3.355  0.1195 -0.3589  0.3883
  594ACN     C1 3748   1.946   4.923   4.978 -0.0024 -0.7491  0.4430
  594ACN     H1 3749   2.021   4.982   4.923 -1.8600  0.5727 -0.7101
  594ACN     H2 3750   1.961   4.817   4.955  1.6080 -0.2657 -0.8535
  594ACN     H3 3751   1.844   4.953   4.954  0.3868 -1.3450 -2.1280
  594ACN     C2 3752   1.963   4.950   5.120  0.3667 -0.1912 -0.7539
  594ACN     N1 3753   1.979   4.961   5.230 -0.3537 -0.1437 -0.8464
  595ACN     C1 3754   3.670   3.883   1.260 -0.5042  0.1527  0.8347
  595ACN     H1 3755   3.690   3.904   1.154 -0.6700 -0.6482  0.6387
  595ACN     H2 3756   3.660   3.972   1.323 -1.1590 -0.8624  2.1807
  595ACN     H3 3757   3.744   3.811   1.297  0.7608  0.0926 -1.7231
  595ACN     C2 3758   3.549   3.800   1.275 -0.6500 -0.0849 -0.4974
  595ACN     N1 3759   3.466   3.726   1.304  0.6094 -0.4652  0.3750
  596ACN     C1 3760   0.677   4.280   2.729 -0.1790  0.0687  0.1909
  596ACN     H1 3761   0.602   4.216   2.776  0.1097 -0.5411 -0.1758
  596ACN     H2 3762   0.672   4.377   2.781  0.3787 -0.4124  1.1474
  596ACN     H3 3763   0.644   4.294   2.625 -1.6568 -0.8410  0.5263
  596ACN     C2 3764   0.811   4.227   2.728 -0.2377 -0.5660  0.1566
  596ACN     N1 3765   0.921   4.188   2.738  0.1239 -0.1309 -0.4994
  597ACN     C1 3766   3.297   3.284   0.706  0.1275  0.1773  0.5757
  597ACN     H1 3767   3.196   3.267   0.746  0.1831  1.1331  1.1293
  597ACN     H2 3768   3.322   3.390   0.714  0.9752  0.2019 -1.9365
  597ACN     H3 3769   3.285   3.268   0.598  0.0754  0.6859  0.5051
  597ACN     C2 3770   3.401   3.197   0.751  0.5519 -0.2578 -0.3345
  597ACN     N1 3771   3.492   3.135   0.790  0.7430  0.0247 -0.1919
  598ACN     C1 3772   3.480   2.463   0.762 -0.1369  0.6972 -0.5959
  598ACN     H1 3773   3.418   2.513   0.837 -1.9061  0.3419 -1.7782
  598ACN     H2 3774   3.446   2.478   0.659  1.6298  3.3482 -0.8673
  598ACN     H3 3775   3.468   2.355   0.777 -1.0462  0.9139  0.2924
  598ACN     C2 3776   3.622   2.498   0.773 -0.1919  0.5010 -0.4054
  598ACN     N1 3777   3.732   2.523   0.792 -0.0772  0.1478  0.1614
  599ACN     C1 3778   2.097   2.734   3.284  0.0488  0.3179 -0.1302
  599ACN     H1 3779   2.200   2.744   3.319  0.0604  2.7741 -0.7618
  599ACN     H2 3780   2.065   2.829   3.238 -0.8064  1.2868  2.3508
  599ACN     H3 3781   2.024   2.724   3.366  1.4173 -1.0052  0.9501
  599ACN     C2 3782   2.069   2.621   3.192  0.0806  0.0459  0.5836
  599ACN     N1 3783   2.051   2.533   3.119  0.4631  0.4199  1.0228
  600ACN     C1 3784   3.453   5.039   3.511 -0.5263 -0.2422 -0.5380
  600ACN     H1 3785   3.437   4.946   3.567 -1.2215 -0.8999 -1.8021
  600ACN     H2 3786   3.504   5.104   3.584 -1.3337 -0.2381  0.0297
  600ACN     H3 3787   3.358   5.086   3.485 -0.4856  0.5448  0.6723
  600ACN     C2 3788   3.532   5.012   3.391 -0.1338  0.5534 -0.8516
  600ACN     N1 3789   3.593   4.980   3.296  1.1282  0.4209  0.2180
  601ACN     C1 3790   2.384   3.323   0.291  0.5332 -0.5584 -0.0508
  601ACN     H1 3791   2.487   3.344   0.259 -0.0543  2.4010 -0.1809
  601ACN     H2 3792   2.361   3.354   0.394  0.3788  1.1394 -0.5769
  601ACN     H3 3793   2.358   3.218   0.276  0.4115 -0.1757 -2.7545
  601ACN     C2 3794   2.304   3.412   0.200  0.4262  0.3399 -0.2018
  601ACN     N1 3795   2.246   3.481   0.129 -0.4251  0.3078  0.6267
  602ACN     C1 3796   1.945   2.167   4.674  0.3803  0.0884  0.0095
  602ACN     H1 3797   1.920   2.117   4.768  0.1737 -0.4201 -0.3082
  602ACN     H2 3798   1.918   2.273   4.684 -1.2450 -0.3072 -0.0214
  602ACN     H3 3799   1.897   2.120   4.587  1.0691 -0.3245 -0.1493
  602ACN     C2 3800   2.087   2.160   4.659 -0.0487 -0.3304  0.7967
  602ACN     N1 3801   2.199   2.156   4.643 -0.3222  0.0663 -0.0940
  603ACN     C1 3802   0.346   2.637   1.136  0.3988 -0.2317 -0.1344
  603ACN     H1 3803   0.254   2.697   1.130  0.9859  0.8900  1.3899
  603ACN     H2 3804   0.315   2.540   1.176  0.5297 -0.4076 -0.4607
  603ACN     H3 3805   0.413   2.688   1.207  1.6888  2.6580 -3.2656
  603ACN     C2 3806   0.405   2.636   1.006 -0.4080 -0.1829  0.3418
  603ACN     N1 3807   0.442   2.625   0.898  0.5136 -0.5728 -0.1273
  604ACN     C1 3808   3.147   3.396   5.293 -0.2131  0.4687  0.0471
  604ACN     H1 3809   3.134   3.418   5.186  1.9650 -3.2751 -1.0912
  604ACN     H2 3810   3.048   3.426   5.330  0.1963  1.7622  0.1383
  604ACN     H3 3811   3.229   3.450   5.342  0.3555 -0.6023  0.2790
  604ACN     C2 3812   3.168   3.252   5.302 -0.0048 -0.6504 -0.0778
  604ACN     N1 3813   3.188   3.140   5.316 -0.3603 -0.6466 -0.4622
  605ACN     C1 3814   0.753   1.584   1.737  0.7455  0.9202  0.0982
  605ACN     H1 3815   0.785   1.530   1.827  0.4928 -1.2329 -1.0699
  605ACN     H2 3816   0.757   1.690   1.763  0.1264  1.1992 -0.8920
  605ACN     H3 3817   0.648   1.560   1.716  0.3897  2.8746 -0.4750
  605ACN     C2 3818   0.841   1.567   1.622 -0.2532  0.5608  0.2558
  605ACN     N1 3819   0.907   1.558   1.526  0.4303  0.4719  0.7458
  606ACN     C1 3820   4.334   0.230   3.592  0.2551  0.4213 -0.0603
  606ACN     H1 3821   4.350   0.311   3.664  3.0204 -0.8490  0.8118
  606ACN     H2 3822   4.346   0.137   3.650  0.7025  0.1290 -0.6177
  606ACN     H3 3823   4.390   0.231   3.498  0.8284 -1.5880  0.2267
  606ACN     C2 3824   4.194   0.244   3.546  0.4044  0.1508  0.3496
  606ACN     N1 3825   4.088   0.259   3.499  0.1664  0.7842  0.7301
  607ACN     C1 3826   3.471   1.805   3.023 -0.2305 -0.3678 -0.1558
  607ACN     H1 3827   3.519   1.886   2.966  1.3585 -0.5672  0.8636
  607ACN     H2 3828   3.382   1.841   3.076  0.0467  0.3927 -0.1977
  607ACN     H3 3829   3.534   1.779   3.109  1.5054 -0.8307 -1.5485
  607ACN     C2 3830   3.444   1.688   2.939  0.0947 -0.0295 -0.0258
  607ACN     N1 3831   3.443   1.594   2.871  0.0645  0.2732 -0.2252
  608ACN     C1 3832   0.477   3.745   2.484  1.0372  0.7097 -0.5451
  608ACN     H1 3833   0.412   3.662   2.515  1.6549 -0.1428 -1.4854
  608ACN     H2 3834   0.474   3.757   2.375  1.1620  1.1601 -0.5006
  608ACN     H3 3835   0.578   3.718   2.517  0.7482 -0.2981 -0.4610
  608ACN     C2 3836   0.429   3.871   2.535  0.2880  0.9361  0.2272
  608ACN     N1 3837   0.393   3.978   2.561 -0.0513  0.4846 -0.0847
  609ACN     C1 3838   1.727   0.314   3.490 -0.3188 -0.0669 -0.1384
  609ACN     H1 3839   1.648   0.381   3.526 -0.7008  0.2871 -1.5881
  609ACN     H2 3840   1.796   0.294   3.573  2.1610 -1.3565 -2.4400
  609ACN     H3 3841   1.785   0.379   3.423  0.0989  0.9723  1.2155
  609ACN     C2 3842   1.680   0.196   3.423  0.0023 -0.2645  0.0625
  609ACN     N1 3843   1.626   0.111   3.363  0.2664 -0.8565 -0.0753
  610ACN     C1 3844   0.543   2.229   0.074 -0.1891 -0.0278  0.2872
  610ACN     H1 3845   0.488   2.318   0.108 -2.7703 -1.8697  1.0362
  610ACN     H2 3846   0.628   2.263   0.013 -0.1483 -0.4058  0.1332
  610ACN     H3 3847   0.482   2.166   0.008  0.2255  0.3302 -0.4508
  610ACN     C2 3848   0.604   2.164   0.186  0.4076 -0.8599 -0.1115
  610ACN     N1 3849   0.649   2.112   0.280 -0.3448 -0.0741 -0.2158
  611ACN     C1 3850   2.589   1.120   2.320 -0.7881 -0.1730  0.0542
  611ACN     H1 3851   2.690   1.147   2.354 -0.2127 -0.5840 -1.3108
  611ACN     H2 3852   2.537   1.044   2.380 -1.4239  0.9639  0.9582
  611ACN     H3 3853   2.610   1.068   2.226 -0.7573 -2.0550  1.0705
  611ACN     C2 3854   2.505   1.236   2.297 -0.1445  0.1901  0.4575
  611ACN     N1 3855   2.440   1.331   2.281 -0.1353  0.4078  0.4998
  612ACN     C1 3856   3.727   1.631   2.664 -0.1210 -0.3968  0.2903
  612ACN     H1 3857   3.724   1.648   2.556 -0.1397 -3.3536 -0.2279
  612ACN     H2 3858   3.808   1.565   2.696 -0.8796 -0.8130  1.3631
  612ACN     H3 3859   3.632   1.587   2.698  0.8294 -3.0168 -0.3138
  612ACN     C2 3860   3.748   1.753   2.743 -0.1232 -0.4698 -0.3509
  612ACN     N1 3861   3.762   1.849   2.800  0.3100 -0.5062 -0.4457
  613ACN     C1 3862   3.319   4.397   0.705  0.0445 -0.1328  0.6961
  613ACN     H1 3863   3.212   4.386   0.727  0.1167 -0.5055  0.8793
  613ACN     H2 3864   3.381   4.412   0.794  0.1237 -2.7607  1.1200
  613ACN     H3 3865   3.335   4.482   0.637 -0.1595 -1.6255 -1.2629
  613ACN     C2 3866   3.359   4.272   0.642 -0.8418 -0.6619 -0.3277
  613ACN     N1 3867   3.395   4.173   0.591 -0.0329  0.0120 -0.0672
  614ACN     C1 3868   4.589   5.186   1.959  0.2230  0.3104 -0.6740
  614ACN     H1 3869   4.602   5.188   2.068  1.3055 -0.0022 -0.7844
  614ACN     H2 3870   4.552   5.083   1.944 -1.0585  0.5327  0.8155
  614ACN     H3 3871   4.686   5.199   1.909  0.6442 -1.2200 -0.2995
  614ACN     C2 3872   4.497   5.289   1.911  0.5629 -0.0799  0.3156
  614ACN     N1 3873   4.429   5.369   1.862  0.2622  0.4282 -0.2334
  615ACN     C1 3874   0.440   4.564   2.974 -0.0047  0.4426 -0.1806
  615ACN     H1 3875   0.389   4.633   3.043  0.5519  0.6105  0.0616
  615ACN     H2 3876   0.447   4.613   2.876 -0.8377  1.2467  0.1447
  615ACN     H3 3877   0.375   4.476   2.960 -1.3901  0.9482  2.5853
  615ACN     C2 3878   0.576   4.538   3.031  0.2726 -0.2614  0.3112
  615ACN     N1 3879   0.680   4.508   3.061  0.1161 -0.5173  0.1426
  616ACN     C1 3880   2.371   0.974   0.414 -0.3731 -0.2968 -0.6126
  616ACN     H1 3881   2.478   0.964   0.434 -0.4777 -0.9899 -0.3851
  616ACN     H2 3882   2.317   0.943   0.505  2.9753 -1.2821  1.1185
  616ACN     H3 3883   2.337   0.913   0.329 -0.9510 -0.3646 -0.3347
  616ACN     C2 3884   2.336   1.110   0.388  0.7219  0.3733  0.0253
  616ACN     N1 3885   2.306   1.219   0.369  0.6262  0.6032 -0.5068
  617ACN     C1 3886   2.368   1.820   0.924  0.0552  0.1976  0.4255
  617ACN     H1 3887   2.281   1.887   0.929  0.1251  0.3460 -0.2334
  617ACN     H2 3888   2.449   1.894   0.918 -0.9468  1.2188 -0.7914
  617ACN     H3 3889   2.366   1.751   0.838  0.8285  0.6407  0.0461
  617ACN     C2 3890   2.378   1.748   1.052  1.0087 -0.3746  0.8005
  617ACN     N1 3891   2.393   1.694   1.154  0.6478  0.6265  0.6630
  618ACN     C1 3892   2.258   1.239   1.098 -0.3696  0.1341 -0.2272
  618ACN     H1 3893   2.246   1.305   1.185  2.0643 -1.1094  1.0926
  618ACN     H2 3894   2.189   1.153   1.102 -0.0447 -0.0423  2.8792
  618ACN     H3 3895   2.363   1.207   1.101  0.8471  3.8398 -0.7430
  618ACN     C2 3896   2.240   1.317   0.981  0.2227  0.0072  1.0338
  618ACN     N1 3897   2.217   1.385   0.891  0.6606 -0.2178  0.3475
  619ACN     C1 3898   1.650   5.264   2.989 -0.1042  0.3708  0.4685
  619ACN     H1 3899   1.564   5.278   2.923  0.8648  2.9312 -0.3244
  619ACN     H2 3900   1.678   5.159   2.996 -2.6450 -0.3999 -0.4527
  619ACN     H3 3901   1.625   5.298   3.091  0.5261  0.0084  0.7469
  619ACN     C2 3902   1.767   5.336   2.937  0.7418 -0.2161  0.2324
  619ACN     N1 3903   1.853   5.394   2.891 -0.2903  0.5140  0.3372
  620ACN     C1 3904   3.315   3.966   3.939  0.2926 -0.1193 -0.4751
  620ACN     H1 3905   3.230   3.947   3.873  0.6230  1.8933 -1.4986
  620ACN     H2 3906   3.399   3.901   3.912  0.6937 -0.1837  0.8669
  620ACN     H3 3907   3.272   3.941   4.037 -2.9383  1.1823 -1.4824
  620ACN     C2 3908   3.342   4.107   3.926  0.2580  1.4765 -0.3768
  620ACN     N1 3909   3.350   4.219   3.916  0.0163 -0.2616 -0.3573
  621ACN     C1 3910   2.318   0.266   4.251  0.5730  0.2199  0.1886
  621ACN     H1 3911   2.255   0.304   4.332  0.8657  2.0682 -0.4447
  621ACN     H2 3912   2.251   0.247   4.167 -2.5356  1.8652  2.2068
  621ACN     H3 3913   2.369   0.173   4.278  1.5489 -0.3957 -3.4918
  621ACN     C2 3914   2.427   0.360   4.216 -0.0214 -0.5183 -0.4696
  621ACN     N1 3915   2.513   0.433   4.184 -0.1461  0.1954  0.4477
  622ACN     C1 3916   2.814   4.648   4.618 -0.1504 -0.6701  0.2071
  622ACN     H1 3917   2.756   4.719   4.558  0.8213  1.0898  1.3092
  622ACN     H2 3918   2.746   4.587   4.679  0.7928 -2.0293 -0.0667
  622ACN     H3 3919   2.884   4.702   4.683  1.5107 -2.7299  0.1929
  622ACN     C2 3920   2.902   4.570   4.538  0.2022  0.0473  0.1754
  622ACN     N1 3921   2.955   4.492   4.474 -0.0791 -0.0336 -0.5045
  623ACN     C1 3922   0.970   2.404   5.142  0.0183 -0.1838 -1.3505
  623ACN     H1 3923   0.862   2.417   5.156  0.3227 -2.1673  4.0996
  623ACN     H2 3924   1.000   2.304   5.107  0.5213 -0.0876 -1.2040
  623ACN     H3 3925   1.016   2.430   5.238 -0.2918  1.7156 -1.6985
  623ACN     C2 3926   1.040   2.494   5.050  0.5259  0.6473 -0.2912
  623ACN     N1 3927   1.106   2.567   4.990  0.1271  0.5114  0.5777
  624ACN     C1 3928   2.438   3.720   0.383 -0.2797  0.2349  0.3264
  624ACN     H1 3929   2.360   3.644   0.393 -1.6275  1.2890 -1.8920
  624ACN     H2 3930   2.406   3.806   0.322 -0.7271 -2.0427 -2.7573
  624ACN     H3 3931   2.527   3.682   0.330 -0.5613 -0.5221  0.3915
  624ACN     C2 3932   2.474   3.766   0.518  0.2005  0.7137 -0.5797
  624ACN     N1 3933   2.494   3.808   0.625 -0.1534  0.5032  0.4208
  625ACN     C1 3934   4.050   2.557   3.265  0.1290  0.0770  0.2276
  625ACN     H1 3935   4.119   2.475   3.244  0.6539  0.0469  1.9579
  625ACN     H2 3936   4.108   2.644   3.229  0.0579 -0.0230 -0.1227
  625ACN     H3 3937   4.031   2.561   3.373  2.6260 -0.7215  0.7251
  625ACN     C2 3938   3.925   2.545   3.199 -0.1942 -0.4126 -0.1815
  625ACN     N1 3939   3.821   2.535   3.155  0.3826 -0.1531  0.3947
  626ACN     C1 3940   2.111   5.101   2.898  0.3314 -0.5322 -0.5521
  626ACN     H1 3941   2.008   5.132   2.922  0.8412  0.0270  0.9447
  626ACN     H2 3942   2.161   5.167   2.826 -2.8970  0.6901 -1.7872
  626ACN     H3 3943   2.102   5.007   2.843  4.0202 -1.6234  0.6161
  626ACN     C2 3944   2.187   5.100   3.021 -1.1476 -0.5798  0.8642
  626ACN     N1 3945   2.249   5.099   3.117  0.4295 -0.4187 -0.5190
  627ACN     C1 3946   3.716   1.382   4.428 -0.5138  0.4900  0.0831
  627ACN     H1 3947   3.615   1.389   4.472 -0.2660 -0.9030  0.8939
  627ACN     H2 3948   3.800   1.359   4.494  0.8496  0.8676 -1.5052
  627ACN     H3 3949   3.733   1.476   4.374 -0.4321  0.8337  0.6999
  627ACN     C2 3950   3.712   1.267   4.333  0.0993 -0.2090 -0.0579
  627ACN     N1 3951   3.729   1.172   4.269  0.0424 -0.0145 -0.3629
  628ACN     C1 3952   0.806   1.198   0.758  0.0865 -0.0160 -0.0141
  628ACN     H1 3953   0.719   1.263   0.739 -0.7621 -0.4413  2.2474
  628ACN     H2 3954   0.887   1.244   0.816  1.2221 -2.1542  0.1239
  628ACN     H3 3955   0.859   1.178   0.664  0.5628  1.7406 -0.1480
  628ACN     C2 3956   0.766   1.075   0.827 -0.3422 -0.0382  0.7104
  628ACN     N1 3957   0.743   0.976   0.877  0.0231 -0.6371  0.0973
  629ACN     C1 3958   4.182   3.300   0.557  0.4414 -0.3171 -0.8090
  629ACN     H1 3959   4.097   3.357   0.518 -1.1598 -2.0224  0.0662
  629ACN     H2 3960   4.191   3.220   0.483  0.3921 -1.5486  0.5017
  629ACN     H3 3961   4.154   3.256   0.654  0.8389 -0.3887 -0.7272
  629ACN     C2 3962   4.312   3.350   0.579  0.1300 -0.2626  0.0513
  629ACN     N1 3963   4.419   3.387   0.594 -0.9099 -0.3311 -0.5860
  630ACN     C1 3964   1.218   1.157   0.652  0.2044 -0.2397 -0.6485
  630ACN     H1 3965   1.230   1.048   0.647 -1.1846 -0.3981 -0.9565
  630ACN     H2 3966   1.147   1.180   0.733 -0.5987  0.9319 -1.6628
  630ACN     H3 3967   1.173   1.191   0.558 -1.0541 -0.8315 -0.2816
  630ACN     C2 3968   1.349   1.210   0.680 -0.0556 -1.0301  1.0275
  630ACN     N1 3969   1.455   1.247   0.712  0.1209 -0.0919  0.4398
  631ACN     C1 3970   2.638   5.022   4.256  0.4277  0.5051  0.4009
  631ACN     H1 3971   2.673   5.125   4.245 -0.3024  0.6984 -0.1678
  631ACN     H2 3972   2.689   4.959   4.182 -1.8998 -2.2652  1.0484
  631ACN     H3 3973   2.534   5.033   4.224  0.0573  0.0061  1.3892
  631ACN     C2 3974   2.647   4.975   4.391  0.9402 -0.2994  0.9511
  631ACN     N1 3975   2.644   4.945   4.499  0.7624  0.0513 -0.1079
  632ACN     C1 3976   1.569   1.281   0.403 -0.2843  0.1799 -0.3246
  632ACN     H1 3977   1.534   1.180   0.430  0.4268 -0.4447 -1.6772
  632ACN     H2 3978   1.599   1.343   0.488 -0.0424 -0.2889 -0.0688
  632ACN     H3 3979   1.493   1.343   0.353 -0.8271 -0.2663 -0.0633
  632ACN     C2 3980   1.672   1.261   0.304  0.1608  0.7397  0.3544
  632ACN     N1 3981   1.764   1.255   0.234 -0.1110  0.4467  0.3016
  633ACN     C1 3982   0.705   1.632   4.955 -0.3051 -0.1823 -0.2514
  633ACN     H1 3983   0.648   1.696   5.023  1.2706 -1.4055  2.2901
  633ACN     H2 3984   0.656   1.632   4.857  0.9101  0.9627 -0.8704
  633ACN     H3 3985   0.685   1.528   4.985 -0.1584 -0.7987 -2.2315
  633ACN     C2 3986   0.845   1.685   4.941  0.0294  0.2276 -0.2923
  633ACN     N1 3987   0.944   1.743   4.920  0.0197  0.0516 -0.0264
  634ACN     C1 3988   3.702   0.284   4.139  0.0542  0.3609  0.0876
  634ACN     H1 3989   3.787   0.215   4.146 -0.9758 -0.7593  2.0167
  634ACN     H2 3990   3.725   0.383   4.181 -1.7882  0.5663  0.6529
  634ACN     H3 3991   3.621   0.254   4.207  0.4143 -0.1127  0.3119
  634ACN     C2 3992   3.649   0.307   4.008  0.1362 -0.0376 -0.1817
  634ACN     N1 3993   3.601   0.311   3.905 -0.1789 -0.0535 -0.2023
  635ACN     C1 3994   1.149   5.161   0.689 -0.4339  0.0341 -0.3383
  635ACN     H1 3995   1.058   5.109   0.721 -2.1561  2.7610 -0.6832
  635ACN     H2 3996   1.143   5.177   0.581  1.1326 -1.8310 -0.7248
  635ACN     H3 3997   1.243   5.106   0.706 -0.5785 -0.9303 -2.4595
  635ACN     C2 3998   1.151   5.291   0.752 -0.7132 -0.2656  0.0621
  635ACN     N1 3999   1.139   5.393   0.806 -0.1966 -0.6000  0.5172
  636ACN     C1 4000   1.205   1.134   0.197  0.3220  0.2780 -0.1139
  636ACN     H1 4001   1.210   1.030   0.162  1.6017  0.3157 -0.0395
  636ACN     H2 4002   1.203   1.212   0.120  2.1060 -0.0218 -0.4766
  636ACN     H3 4003   1.299   1.147   0.251 -0.2344  1.4535  0.5867
  636ACN     C2 4004   1.090   1.146   0.288  0.2605 -0.1243 -0.3512
  636ACN     N1 4005   0.998   1.168   0.354  0.2926  0.4639 -0.5096
  637ACN     C1 4006   1.247   0.200   2.365  0.2855  0.5044  0.1085
  637ACN     H1 4007   1.334   0.196   2.432  1.2111 -0.0149 -1.1130
  637ACN     H2 4008   1.257   0.150   2.268 -2.4858 -0.1250  0.1174
  637ACN     H3 4009   1.218   0.304   2.344  0.6046  0.5708 -0.0020
  637ACN     C2 4010   1.140   0.137   2.434  0.6000 -0.3047 -0.8990
  637ACN     N1 4011   1.052   0.091   2.492  0.1140  0.2683 -0.0560
  638ACN     C1 4012   2.280   0.403   1.674 -0.4511  0.1932  0.9996
  638ACN     H1 4013   2.331   0.357   1.588  0.4562  0.4051  1.4171
  638ACN     H2 4014   2.176   0.379   1.652  0.5221 -3.6634  0.3497
  638ACN     H3 4015   2.311   0.509   1.670 -0.7825  0.2771  0.6267
  638ACN     C2 4016   2.320   0.359   1.803  0.1463  0.1411  0.2348
  638ACN     N1 4017   2.344   0.323   1.908  0.1474 -0.0162 -0.8106
  639ACN     C1 4018   3.016   0.484   0.072 -0.0330 -0.2033  0.2861
  639ACN     H1 4019   2.916   0.467   0.031  0.3544 -2.7223  0.2525
  639ACN     H2 4020   3.072   0.391   0.094  0.4455 -0.6548 -2.6044
  639ACN     H3 4021   3.012   0.534   0.169 -2.0872  2.0092 -0.8862
  639ACN     C2 4022   3.106   0.547  -0.027  0.2627 -0.0904  0.2253
  639ACN     N1 4023   3.187   0.604  -0.092  0.0011  0.0400  0.5732
  640ACN     C1 4024   2.516   2.847   1.560 -0.2194  0.2910  0.2039
  640ACN     H1 4025   2.559   2.797   1.473  1.3735 -0.3945  1.3553
  640ACN     H2 4026   2.600   2.883   1.621 -0.8541  0.3737  1.0535
  640ACN     H3 4027   2.463   2.772   1.620  0.7931  0.9823  1.9950
  640ACN     C2 4028   2.435   2.964   1.525 -0.4273 -0.1585  0.4056
  640ACN     N1 4029   2.388   3.061   1.492  0.1027 -0.3537 -1.1955
  641ACN     C1 4030   1.765   2.090   1.620  0.2445  0.1798 -0.0624
  641ACN     H1 4031   1.807   1.989   1.632 -1.0489 -0.1706  1.7072
  641ACN     H2 4032   1.712   2.092   1.524  0.8363 -2.6377 -0.5041
  641ACN     H3 4033   1.845   2.165   1.619  0.2809  0.1443  0.1379
  641ACN     C2 4034   1.678   2.130   1.733  0.3062 -0.0555  0.1496
  641ACN     N1 4035   1.608   2.171   1.814  0.4181  0.2324 -0.2534
  642ACN     C1 4036   1.895   3.279   4.699 -0.1793  0.4488  0.2044
  642ACN     H1 4037   2.000   3.251   4.688 -0.3287  0.3177 -0.9514
  642ACN     H2 4038   1.843   3.263   4.795  1.4221 -1.4089  0.7840
  642ACN     H3 4039   1.848   3.215   4.623 -1.7764  0.4305  1.1804
  642ACN     C2 4040   1.890   3.418   4.645 -0.0971  0.1643 -0.4107
  642ACN     N1 4041   1.876   3.525   4.606  0.2624  0.0056 -0.6309
  643ACN     C1 4042   1.559   3.748   4.843 -0.1391 -0.1769  0.1336
  643ACN     H1 4043   1.524   3.796   4.751  1.6695  0.4895 -0.2119
  643ACN     H2 4044   1.563   3.639   4.838 -2.2622 -0.2856  0.1233
  643ACN     H3 4045   1.476   3.766   4.913  0.9017  0.5925  1.1792
  643ACN     C2 4046   1.681   3.806   4.891  1.0857 -0.0841 -0.0500
  643ACN     N1 4047   1.779   3.838   4.939  0.1294 -0.1904 -0.7819
  644ACN     C1 4048   2.937   3.151   2.986 -0.3774 -0.6973  0.8239
  644ACN     H1 4049   3.003   3.237   2.967  1.3814 -1.9741  1.0499
  644ACN     H2 4050   2.935   3.130   3.093 -1.7351 -2.6876  0.4359
  644ACN     H3 4051   2.981   3.078   2.916  1.2625  1.2802 -0.2847
  644ACN     C2 4052   2.801   3.170   2.936  0.5364  0.1345  0.5518
  644ACN     N1 4053   2.692   3.177   2.897 -0.2045  0.3869  0.2890
  645ACN     C1 4054   1.758   0.994   2.054 -0.0039  0.3727  0.3340
  645ACN     H1 4055   1.827   1.066   2.008  0.6343  0.9763  2.1787
  645ACN     H2 4056   1.814   0.938   2.130 -2.1840 -1.3572  0.7063
  645ACN     H3 4057   1.725   0.931   1.971  1.0881  0.5641 -0.2476
  645ACN     C2 4058   1.660   1.076   2.124 -0.3405 -0.3892 -0.5029
  645ACN     N1 4059   1.582   1.136   2.180 -0.9830  0.0555  0.5515
  646ACN     C1 4060   2.505   0.568   4.481 -0.2444  0.0315 -0.1984
  646ACN     H1 4061   2.504   0.544   4.588 -1.5553 -0.1883 -0.2493
  646ACN     H2 4062   2.408   0.554   4.430  0.5196 -1.4464 -1.2561
  646ACN     H3 4063   2.586   0.507   4.440 -0.0405 -0.2645  0.6352
  646ACN     C2 4064   2.534   0.708   4.476  0.6297 -0.2956 -0.2241
  646ACN     N1 4065   2.557   0.823   4.463 -0.4505 -0.0183  0.4039
  647ACN     C1 4066   2.160   0.739   1.900 -0.1204 -0.1646  0.2207
  647ACN     H1 4067   2.135   0.636   1.875 -2.3058  0.7111 -1.3124
  647ACN     H2 4068   2.219   0.753   1.992  2.0935  0.7690 -1.2814
  647ACN     H3 4069   2.063   0.791   1.902  0.1727  0.3514  2.3214
  647ACN     C2 4070   2.248   0.782   1.791  0.1336  0.7131  0.2189
  647ACN     N1 4071   2.321   0.817   1.704  0.2536  0.5486  0.2669
  648ACN     C1 4072   4.033   1.742   3.940 -0.0207  0.5151 -0.0572
  648ACN     H1 4073   4.082   1.681   4.017 -0.3731 -0.2746 -0.4528
  648ACN     H2 4074   3.930   1.711   3.921 -0.7153  3.1473 -0.8676
  648ACN     H3 4075   4.081   1.739   3.842  0.1012  1.0242 -0.0182
  648ACN     C2 4076   4.042   1.876   3.990 -0.1134 -0.4450  0.7531
  648ACN     N1 4077   4.064   1.981   4.029  0.6773 -0.3642 -0.3974
  649ACN     C1 4078   3.156   2.879   0.769  0.2792  0.1903  0.1604
  649ACN     H1 4079   3.211   2.880   0.864  0.1072 -0.0987  0.2624
  649ACN     H2 4080   3.201   2.956   0.704 -0.8097  0.6495 -0.0679
  649ACN     H3 4081   3.053   2.915   0.773  0.0158 -0.6130  0.5175
  649ACN     C2 4082   3.162   2.746   0.715 -0.0287  0.5303  1.2444
  649ACN     N1 4083   3.166   2.640   0.675 -0.4493 -0.3499 -0.0664
  650ACN     C1 4084   2.442   4.794   2.755 -0.1601 -0.3821  0.2854
  650ACN     H1 4085   2.340   4.834   2.761 -0.0521  0.4025 -2.6463
  650ACN     H2 4086   2.448   4.698   2.809 -0.7449 -1.6760 -1.8967
  650ACN     H3 4087   2.503   4.879   2.788 -0.4961  0.7399 -1.8955
  650ACN     C2 4088   2.461   4.771   2.616  0.6692  0.3230 -0.2925
  650ACN     N1 4089   2.485   4.746   2.506 -0.0187 -0.1048  0.0347
  651ACN     C1 4090   3.938   4.799   2.039 -0.2209  0.4717  0.4541
  651ACN     H1 4091   3.844   4.744   2.022 -0.3648  0.4370  1.3181
  651ACN     H2 4092   3.979   4.776   2.138  2.4744 -1.1055 -0.9875
  651ACN     H3 4093   3.917   4.907   2.041 -1.6735  0.1950  0.7562
  651ACN     C2 4094   4.035   4.773   1.937 -0.0192  0.5615  0.7094
  651ACN     N1 4095   4.105   4.756   1.848 -0.6153 -0.1878  0.6447
  652ACN     C1 4096   3.325   0.344   4.967  0.4756 -0.5308  0.0949
  652ACN     H1 4097   3.285   0.427   4.907  0.6380 -1.7904 -1.7923
  652ACN     H2 4098   3.420   0.363   5.018  0.5983 -1.7134  0.3008
  652ACN     H3 4099   3.363   0.274   4.892 -0.7759 -2.1990  0.9878
  652ACN     C2 4100   3.221   0.280   5.048  0.2587 -0.7002  0.1524
  652ACN     N1 4101   3.133   0.240   5.110 -0.8269 -0.6390 -0.4462
  653ACN     C1 4102   0.093   5.147   2.718 -0.5823  0.2619  0.4468
  653ACN     H1 4103   0.165   5.203   2.779  0.7283 -1.1924  0.2641
  653ACN     H2 4104  -0.009   5.174   2.749 -0.3128  0.7261  0.9464
  653ACN     H3 4105   0.108   5.041   2.741 -1.0826  0.0735 -0.0785
  653ACN     C2 4106   0.116   5.187   2.578 -0.2701  0.3220  0.2576
  653ACN     N1 4107   0.133   5.218   2.467  0.4413 -0.2029 -0.0954
  654ACN     C1 4108   3.470   0.869   4.233  0.0690 -0.2345 -0.0380
  654ACN     H1 4109   3.389   0.795   4.229  0.7584 -0.9038 -1.8555
  654ACN     H2 4110   3.469   0.923   4.329  1.8700 -2.5208  1.3448
  654ACN     H3 4111   3.465   0.936   4.147  0.5297  2.4287  1.9457
  654ACN     C2 4112   3.598   0.802   4.228  0.4456  0.2172  0.0480
  654ACN     N1 4113   3.702   0.752   4.214  0.2850 -0.3713 -0.0084
  655ACN     C1 4114   0.791   3.617   4.118  0.2573  0.0160  0.1509
  655ACN     H1 4115   0.735   3.694   4.172  0.2827 -0.5399  0.9809
  655ACN     H2 4116   0.731   3.526   4.107 -0.3164  0.2296  1.4868
  655ACN     H3 4117   0.882   3.596   4.177  0.8629  2.0452 -0.0080
  655ACN     C2 4118   0.844   3.663   3.992  0.2922  0.6084  0.0684
  655ACN     N1 4119   0.875   3.690   3.883 -0.2782 -0.5287  0.3809
  656ACN     C1 4120   3.121   1.557   4.122  0.2843  0.4254 -0.1351
  656ACN     H1 4121   3.129   1.593   4.225  0.5174 -1.2595  0.4522
  656ACN     H2 4122   3.185   1.468   4.114 -1.5772 -0.9636  0.0978
  656ACN     H3 4123   3.175   1.630   4.059 -0.5940  0.6739 -0.6099
  656ACN     C2 4124   2.989   1.543   4.070  0.4788 -0.6842 -0.0138
  656ACN     N1 4125   2.880   1.521   4.039 -0.2739 -0.1784 -0.0211
  657ACN     C1 4126   0.435   3.368   3.286 -0.6285  0.1784  0.3686
  657ACN     H1 4127   0.334   3.330   3.309 -0.3304 -1.2938 -0.7274
  657ACN     H2 4128   0.426   3.477   3.293  1.0245  0.4820 -1.7656
  657ACN     H3 4129   0.467   3.346   3.184 -0.6582  3.1642 -0.3242
  657ACN     C2 4130   0.520   3.303   3.383 -0.1240 -0.1719 -0.3361
  657ACN     N1 4131   0.593   3.252   3.454 -0.5104  0.0118 -0.3232
  658ACN     C1 4132   3.129   2.262   1.338 -0.4790  0.4850 -1.0194
  658ACN     H1 4133   3.043   2.329   1.331 -1.0340 -0.0577  0.4729
  658ACN     H2 4134   3.218   2.325   1.348  0.5717 -1.0238 -0.6237
  658ACN     H3 4135   3.146   2.206   1.245 -2.4221  0.4456 -1.3673
  658ACN     C2 4136   3.118   2.172   1.453 -0.0388  0.6256 -0.0135
  658ACN     N1 4137   3.097   2.092   1.532  0.7300  0.5382 -0.2686
  659ACN     C1 4138   3.316   0.410   1.164 -0.3227  0.1982 -0.1981
  659ACN     H1 4139   3.287   0.513   1.141  2.1255  0.8875 -0.3043
  659ACN     H2 4140   3.425   0.400   1.170 -0.2237  1.9396  1.2939
  659ACN     H3 4141   3.279   0.353   1.078  3.3283 -1.2276 -0.8837
  659ACN     C2 4142   3.252   0.353   1.279  0.7094  0.8489  0.0988
  659ACN     N1 4143   3.209   0.308   1.378  0.1117  0.3572 -0.0021
  660ACN     C1 4144   1.334   2.747   2.162 -1.1069  0.2465 -0.1574
  660ACN     H1 4145   1.228   2.747   2.189 -1.8288 -2.2464 -2.7359
  660ACN     H2 4146   1.366   2.850   2.144 -0.9642  0.1130 -0.6731
  660ACN     H3 4147   1.337   2.697   2.064 -1.7707  1.7285 -0.9606
  660ACN     C2 4148   1.429   2.690   2.265 -0.0934  0.4767 -0.8146
  660ACN     N1 4149   1.511   2.649   2.342 -0.6972 -0.5824 -0.2895
  661ACN     C1 4150   4.221   4.443   1.772 -0.0690 -0.0591 -0.0481
  661ACN     H1 4151   4.207   4.494   1.867  1.7548 -0.0264  0.2325
  661ACN     H2 4152   4.137   4.440   1.701  0.0528  1.7180 -0.2791
  661ACN     H3 4153   4.244   4.337   1.791 -0.9831 -0.6657 -2.1619
  661ACN     C2 4154   4.343   4.496   1.712  0.0003 -0.6613 -0.7198
  661ACN     N1 4155   4.443   4.536   1.675 -0.2686 -0.3185 -0.1257
  662ACN     C1 4156   1.078   1.274   2.877  0.3306 -0.2059 -0.2962
  662ACN     H1 4157   0.993   1.233   2.822  0.3041 -1.8285  0.8942
  662ACN     H2 4158   1.142   1.331   2.809 -0.1274  2.9356  1.8376
  662ACN     H3 4159   1.136   1.188   2.914  0.2465 -0.2095 -0.1720
  662ACN     C2 4160   1.039   1.352   2.995 -0.6244 -0.0982  0.1670
  662ACN     N1 4161   1.014   1.405   3.094 -0.3377 -0.4848  0.0782
  663ACN     C1 4162   2.481   4.312   1.647  0.0791 -0.9732  0.0218
  663ACN     H1 4163   2.412   4.384   1.693  0.1799 -1.7397  1.4072
  663ACN     H2 4164   2.484   4.338   1.541 -0.8768  0.9872  0.4484
  663ACN     H3 4165   2.437   4.213   1.666  1.0672 -0.9507  2.6051
  663ACN     C2 4166   2.613   4.315   1.715  0.1788 -0.2626 -0.8045
  663ACN     N1 4167   2.716   4.325   1.764 -0.2611 -1.1855  0.0597
  664ACN     C1 4168   4.526   3.601   2.014 -0.5144 -0.2329  0.2445
  664ACN     H1 4169   4.431   3.550   2.034 -0.6374 -0.3625 -0.6328
  664ACN     H2 4170   4.593   3.595   2.100  0.5101  1.2724 -0.4270
  664ACN     H3 4171   4.506   3.706   1.992  0.5725 -0.1882 -0.6017
  664ACN     C2 4172   4.583   3.525   1.903 -0.2579  0.3040  0.1786
  664ACN     N1 4173   4.632   3.463   1.818 -0.3205 -0.4168 -0.1686
  665ACN     C1 4174   4.520   3.094   2.190  0.2850  0.3208  0.1379
  665ACN     H1 4175   4.603   3.106   2.119  1.7988 -0.4728  1.7017
  665ACN     H2 4176   4.456   3.012   2.158  1.8270 -0.4820 -0.9653
  665ACN     H3 4177   4.448   3.177   2.193 -0.9614 -0.8042  2.4464
  665ACN     C2 4178   4.570   3.056   2.319 -0.4612 -0.2464  0.2979
  665ACN     N1 4179   4.598   3.032   2.429 -0.1910 -0.7539  0.1245
  666ACN     C1 4180   3.570   4.214   2.227 -0.3155 -0.7609  0.4619
  666ACN     H1 4181   3.526   4.309   2.193 -1.0969 -0.9823  0.8396
  666ACN     H2 4182   3.487   4.159   2.274 -1.1035 -0.3647 -0.4564
  666ACN     H3 4183   3.638   4.240   2.309 -0.7292  1.7372  0.0364
  666ACN     C2 4184   3.638   4.136   2.126 -0.0324 -0.3451 -0.2830
  666ACN     N1 4185   3.693   4.077   2.045 -0.5375  0.9947 -0.4704
  667ACN     C1 4186   4.377   2.770   1.502 -0.0235 -0.3161  0.7661
  667ACN     H1 4187   4.427   2.846   1.441  0.6747 -0.4660  1.1372
  667ACN     H2 4188   4.443   2.683   1.504  1.2662  0.6091 -0.5310
  667ACN     H3 4189   4.289   2.736   1.447  1.0578  1.5771 -2.2595
  667ACN     C2 4190   4.331   2.810   1.638  0.4013 -0.1376 -0.1598
  667ACN     N1 4191   4.299   2.840   1.745  0.2003 -0.3863  0.7709
  668ACN     C1 4192   4.226   4.899   0.668  0.5603 -0.5491 -0.2762
  668ACN     H1 4193   4.239   4.815   0.599  1.0976 -0.2291 -0.5691
  668ACN     H2 4194   4.190   4.984   0.608 -0.3300 -0.4192  0.4372
  668ACN     H3 4195   4.323   4.931   0.708  0.7166  0.8274 -1.7061
  668ACN     C2 4196   4.128   4.857   0.766 -0.7149  1.3669  1.1095
  668ACN     N1 4197   4.051   4.807   0.834 -0.1733  0.2651  0.6671
  669ACN     C1 4198   1.391   0.278   3.087 -0.7249  0.3248 -0.4680
  669ACN     H1 4199   1.319   0.198   3.105 -0.9323  0.8763  1.2171
  669ACN     H2 4200   1.456   0.255   3.001  1.3529 -0.0301  1.1399
  669ACN     H3 4201   1.468   0.290   3.165 -1.4550 -3.6650  1.0028
  669ACN     C2 4202   1.311   0.399   3.068  0.0358  0.1162  0.0446
  669ACN     N1 4203   1.259   0.498   3.042  0.0418 -0.1395  0.2274
  670ACN     C1 4204   1.373   0.109   1.789 -0.1253  0.1759  0.3441
  670ACN     H1 4205   1.308   0.181   1.738  0.5814  1.8907  1.8230
  670ACN     H2 4206   1.385   0.143   1.892  0.3255 -0.4732  0.5084
  670ACN     H3 4207   1.470   0.098   1.739  1.0492 -0.2999  2.6490
  670ACN     C2 4208   1.291  -0.011   1.790  0.0964  0.1646 -0.2195
  670ACN     N1 4209   1.211  -0.095   1.796 -0.1220 -0.0760  0.5638
  671ACN     C1 4210   0.864   5.092   3.321  0.5974 -0.5768  0.3782
  671ACN     H1 4211   0.861   5.201   3.308  0.6862 -0.4524  1.3253
  671ACN     H2 4212   0.758   5.065   3.326 -0.1901  1.5073 -3.1553
  671ACN     H3 4213   0.919   5.080   3.416 -0.0092  0.2334  0.8394
  671ACN     C2 4214   0.935   5.034   3.214  0.0657  0.1441  0.4183
  671ACN     N1 4215   0.989   4.997   3.115 -0.3288 -0.4392 -0.4036
  672ACN     C1 4216   0.241   4.582   3.861 -0.0260  0.1241  0.0180
  672ACN     H1 4217   0.317   4.633   3.800  1.9224 -1.8172  0.7626
  672ACN     H2 4218   0.143   4.609   3.820  1.0956  2.2491 -1.3413
  672ACN     H3 4219   0.262   4.604   3.966  0.9211  0.6495 -0.2673
  672ACN     C2 4220   0.254   4.443   3.849 -0.2002  0.0032 -0.3154
  672ACN     N1 4221   0.270   4.331   3.838  0.4325 -0.6911  0.6462
  673ACN     C1 4222   2.693   3.556   5.318 -0.1427 -0.6287 -0.4329
  673ACN     H1 4223   2.584   3.567   5.320 -0.2413 -1.8319  2.6067
  673ACN     H2 4224   2.745   3.650   5.341 -1.6174  0.4340 -1.3630
  673ACN     H3 4225   2.726   3.536   5.215  2.2287 -1.2762  0.4088
  673ACN     C2 4226   2.739   3.445   5.399 -0.1808 -0.1227 -0.0605
  673ACN     N1 4227   2.791   3.362   5.461  0.1545  0.2520  0.1332
  674ACN     C1 4228   2.302   4.715   5.271  0.6461 -0.0129  0.1281
  674ACN     H1 4229   2.252   4.632   5.219 -0.8951  0.2382  1.1783
  674ACN     H2 4230   2.250   4.808   5.247  1.5609 -0.1582 -2.5739
  674ACN     H3 4231   2.409   4.720   5.248  1.1203 -1.4801  1.8740
  674ACN     C2 4232   2.291   4.686   5.417  0.0085 -0.3942  0.1299
  674ACN     N1 4233   2.295   4.668   5.534 -0.5407 -0.1359 -0.1331
  675ACN     C1 4234   4.058   0.844   4.325  0.1321 -0.1862  0.1452
  675ACN     H1 4235   3.950   0.857   4.313  0.2305  1.1974  0.6649
  675ACN     H2 4236   4.080   0.798   4.422  1.8440 -0.0438 -0.1530
  675ACN     H3 4237   4.115   0.937   4.334 -2.0346  1.1541  0.2617
  675ACN     C2 4238   4.114   0.761   4.213  0.5891  0.5344 -0.5938
  675ACN     N1 4239   4.150   0.705   4.119  0.5673  0.3287  0.0690
  676ACN     C1 4240   2.842   4.521   0.731 -0.3924 -0.2926 -0.5357
  676ACN     H1 4241   2.783   4.440   0.775 -0.4486  0.3922  0.6942
  676ACN     H2 4242   2.894   4.550   0.823  2.4963 -3.1718 -1.1992
  676ACN     H3 4243   2.778   4.604   0.697 -3.3745 -1.6324  1.6176
  676ACN     C2 4244   2.933   4.480   0.629 -0.2799 -0.6511  0.8304
  676ACN     N1 4245   3.006   4.452   0.544 -0.0135 -0.2520 -0.8365
  677ACN     C1 4246   3.784   0.279   1.449  0.1508  0.4503  0.4310
  677ACN     H1 4247   3.782   0.389   1.453  0.9708  0.4282  1.4607
  677ACN     H2 4248   3.692   0.251   1.395  1.1387  1.2053 -1.7008
  677ACN     H3 4249   3.783   0.222   1.543 -0.8670  1.8219  1.2733
  677ACN     C2 4250   3.909   0.245   1.381  0.1078 -0.0126  0.0390
  677ACN     N1 4251   4.009   0.213   1.331  0.2748  0.1724  0.2762
  678ACN     C1 4252   4.093   3.137   1.292 -0.4917  0.5262  0.3945
  678ACN     H1 4253   4.197   3.168   1.275 -0.4433  0.5895  0.8040
  678ACN     H2 4254   4.072   3.064   1.213 -2.5327  0.6636  0.7804
  678ACN     H3 4255   4.021   3.220   1.288  0.1927  1.0498 -2.1593
  678ACN     C2 4256   4.086   3.062   1.416  0.2457  0.5554 -0.8066
  678ACN     N1 4257   4.082   3.000   1.512 -0.5371 -0.2929 -0.7368
  679ACN     C1 4258   2.405   3.383   4.932 -0.0267  0.2880  0.3948
  679ACN     H1 4259   2.314   3.414   4.984  1.3367  2.1987  1.6932
  679ACN     H2 4260   2.474   3.326   4.996  0.3708 -0.1917 -0.4482
  679ACN     H3 4261   2.456   3.472   4.895  0.3701  0.1208  0.5316
  679ACN     C2 4262   2.369   3.310   4.820 -0.8783  0.0773 -0.5710
  679ACN     N1 4263   2.336   3.244   4.733 -0.1614 -0.4228  0.2641
  680ACN     C1 4264   2.818   1.179   5.041 -0.3662  0.1464  0.4844
  680ACN     H1 4265   2.737   1.112   5.072 -1.7208  1.4437 -0.2215
  680ACN     H2 4266   2.801   1.248   4.958 -1.7862  0.5241  1.0644
  680ACN     H3 4267   2.901   1.122   4.998 -1.1779 -0.2941 -0.4881
  680ACN     C2 4268   2.865   1.252   5.154  0.1368 -0.2125  0.0738
  680ACN     N1 4269   2.889   1.308   5.252 -0.5960  0.0135  0.4365
  681ACN     C1 4270   2.741   0.635   0.475  0.2546 -0.2853 -0.2869
  681ACN     H1 4271   2.708   0.531   0.490  1.0000 -0.4345  0.4034
  681ACN     H2 4272   2.716   0.654   0.370 -1.5562  0.2488  0.2179
  681ACN     H3 4273   2.849   0.641   0.494 -0.2415  4.2971  1.7619
  681ACN     C2 4274   2.675   0.730   0.564 -0.3313  0.1331 -0.1574
  681ACN     N1 4275   2.611   0.797   0.635 -0.9403 -0.1175 -0.2250
  682ACN     C1 4276   2.019   4.525   4.840  0.8037 -0.3307 -0.0625
  682ACN     H1 4277   1.971   4.430   4.864  2.0841 -0.7747  0.7772
  682ACN     H2 4278   1.962   4.605   4.891  1.7260  1.5108 -1.8467
  682ACN     H3 4279   2.019   4.545   4.733  0.6126  1.5425  0.2638
  682ACN     C2 4280   2.154   4.535   4.901 -0.3921 -0.4625 -0.9275
  682ACN     N1 4281   2.247   4.552   4.966 -0.0093  0.2921  0.3563
  683ACN     C1 4282   1.983   0.287   4.550 -0.0300 -0.5892  0.0775
  683ACN     H1 4283   1.930   0.212   4.609 -1.0215 -0.5858 -0.7967
  683ACN     H2 4284   2.083   0.307   4.591 -0.2714 -2.9015  1.8381
  683ACN     H3 4285   1.945   0.390   4.555  0.7670 -0.4170  3.3204
  683ACN     C2 4286   1.984   0.240   4.413  0.1694 -0.6408  0.4915
  683ACN     N1 4287   1.972   0.202   4.306  0.5152  0.1857 -0.5624
  684ACN     C1 4288   2.989   3.553   0.551 -0.2793 -0.3605  0.0127
  684ACN     H1 4289   3.093   3.521   0.563  0.0527  0.8349  0.3212
  684ACN     H2 4290   2.962   3.591   0.451 -0.3077  1.3360  0.6527
  684ACN     H3 4291   2.975   3.639   0.617  0.9252  0.3698 -0.6699
  684ACN     C2 4292   2.900   3.441   0.578  0.1529  0.2178 -0.3080
  684ACN     N1 4293   2.827   3.353   0.589 -0.1495  0.2147 -0.0080
  685ACN     C1 4294   1.142   4.877   0.405 -0.3668  0.6013 -0.0310
  685ACN     H1 4295   1.123   4.985   0.402 -1.1630  0.4995  1.1766
  685ACN     H2 4296   1.224   4.847   0.338  0.6055 -0.3838  1.5534
  685ACN     H3 4297   1.053   4.817   0.383  0.8777 -0.7863 -1.4061
  685ACN     C2 4298   1.195   4.844   0.540 -0.0072 -0.1284  0.4163
  685ACN     N1 4299   1.234   4.819   0.643 -0.6164 -0.7039  0.1918
  686ACN     C1 4300   3.942   3.013   3.839 -0.7298  1.0632  0.6212
  686ACN     H1 4301   3.886   3.065   3.760  0.5598  1.3145 -0.1237
  686ACN     H2 4302   4.037   2.972   3.804 -1.0858  0.0712  0.7836
  686ACN     H3 4303   3.876   2.931   3.872 -0.2141  0.2672 -0.2953
  686ACN     C2 4304   3.969   3.102   3.950 -0.0160  0.3314 -0.5801
  686ACN     N1 4305   3.981   3.173   4.039  0.7557  0.5751  0.3506
  687ACN     C1 4306   2.766   4.248   1.211  0.3578  0.5283 -0.0618
  687ACN     H1 4307   2.826   4.177   1.152 -1.3237 -0.2444 -0.8501
  687ACN     H2 4308   2.687   4.194   1.264 -0.9300  1.0296 -1.4544
  687ACN     H3 4309   2.708   4.312   1.144 -0.6417  0.1945  0.4803
  687ACN     C2 4310   2.850   4.321   1.301 -0.4415  0.1119 -0.2233
  687ACN     N1 4311   2.915   4.386   1.369 -0.7395  0.6716 -0.2692
  688ACN     C1 4312   3.311   1.207   0.822 -0.6065  0.3026 -0.2675
  688ACN     H1 4313   3.209   1.238   0.796 -1.0233 -0.7108  0.1349
  688ACN     H2 4314   3.311   1.169   0.925 -1.8045 -0.3562 -0.5076
  688ACN     H3 4315   3.379   1.293   0.821  0.4059 -0.4528  1.5014
  688ACN     C2 4316   3.365   1.095   0.743 -0.7809 -0.3765  0.7342
  688ACN     N1 4317   3.407   1.008   0.678 -1.2020 -0.3081 -0.2315
  689ACN     C1 4318   0.399   4.672   1.635  0.4392  0.2591  0.0314
  689ACN     H1 4319   0.323   4.746   1.663  1.9178  1.0318  2.0552
  689ACN     H2 4320   0.431   4.618   1.725  0.1501 -1.4547 -0.8645
  689ACN     H3 4321   0.488   4.715   1.589  0.5622 -0.8662 -0.8293
  689ACN     C2 4322   0.342   4.578   1.539  0.6776 -0.2388 -0.3229
  689ACN     N1 4323   0.287   4.503   1.468  0.6064  0.5363 -0.3033
  690ACN     C1 4324   2.807   2.507   4.139 -0.5591 -0.5498  0.0501
  690ACN     H1 4325   2.711   2.542   4.100 -0.3521 -0.3864 -0.3148
  690ACN     H2 4326   2.782   2.437   4.219 -0.8746 -0.1451  0.3071
  690ACN     H3 4327   2.876   2.585   4.174 -1.2916 -1.0740  2.8118
  690ACN     C2 4328   2.874   2.434   4.031  0.6840 -0.0530  0.1413
  690ACN     N1 4329   2.928   2.385   3.942  0.5821  0.0220 -0.0268
  691ACN     C1 4330   0.406   3.886   0.665 -0.2235 -0.0403 -0.4798
  691ACN     H1 4331   0.362   3.790   0.694 -1.0331  1.0723  2.0941
  691ACN     H2 4332   0.327   3.943   0.615 -0.6924 -0.3694 -0.1199
  691ACN     H3 4333   0.492   3.861   0.602  0.4086 -0.8507  0.6757
  691ACN     C2 4334   0.464   3.966   0.772  0.0854 -0.0160  0.2066
  691ACN     N1 4335   0.509   4.023   0.857  0.2372  0.1274 -0.0987
  692ACN     C1 4336   0.517   1.481   1.014  0.8076 -1.2717  0.1702
  692ACN     H1 4337   0.609   1.506   0.960 -0.4802 -0.3279 -1.6372
  692ACN     H2 4338   0.459   1.574   1.024  1.2870 -0.8795 -0.6154
  692ACN     H3 4339   0.533   1.453   1.118 -0.8030 -0.8329  0.5556
  692ACN     C2 4340   0.440   1.374   0.955  0.0217  0.5109  0.0290
  692ACN     N1 4341   0.374   1.291   0.908 -0.2800 -0.3898  0.4928
  693ACN     C1 4342   1.730   5.187   5.094  1.0656 -0.2163  0.2124
  693ACN     H1 4343   1.839   5.200   5.091  1.2804 -1.9302  0.0314
  693ACN     H2 4344   1.677   5.263   5.151 -2.2150 -1.7846 -0.6136
  693ACN     H3 4345   1.700   5.097   5.150 -1.8453  0.1274 -0.6794
  693ACN     C2 4346   1.668   5.189   4.959  0.0987 -0.0133  0.4076
  693ACN     N1 4347   1.616   5.185   4.857 -0.1952 -0.1528  0.1333
  694ACN     C1 4348   3.287   1.577   2.109 -0.2936  1.0864  0.4493
  694ACN     H1 4349   3.381   1.633   2.099  1.4701 -1.4465  2.3856
  694ACN     H2 4350   3.289   1.508   2.194 -1.5439  2.0169  1.2697
  694ACN     H3 4351   3.254   1.516   2.024  0.4457  1.6366 -0.2321
  694ACN     C2 4352   3.176   1.664   2.149 -1.0319  0.0701 -0.0355
  694ACN     N1 4353   3.086   1.726   2.185 -0.3459 -0.1773 -0.6181
  695ACN     C1 4354   0.280   5.148   1.441 -0.4989  0.0820 -0.2877
  695ACN     H1 4355   0.389   5.141   1.439 -0.4014  1.4756 -0.6764
  695ACN     H2 4356   0.229   5.133   1.345 -1.8249  0.7354  0.2980
  695ACN     H3 4357   0.253   5.251   1.469 -0.4858 -0.0591  0.2354
  695ACN     C2 4358   0.224   5.065   1.534 -0.2043  0.7716 -0.2894
  695ACN     N1 4359   0.178   4.997   1.617  0.0258 -0.4177 -0.1346
  696ACN     C1 4360   1.443   2.361   4.811  0.3709 -0.8453  0.3609
  696ACN     H1 4361   1.355   2.428   4.815 -0.0213 -1.3024 -0.5646
  696ACN     H2 4362   1.412   2.256   4.817 -0.9708 -0.5335 -0.6871
  696ACN     H3 4363   1.506   2.369   4.900  0.9183 -1.2944  0.0128
  696ACN     C2 4364   1.533   2.394   4.699 -0.0112  0.3809  1.3198
  696ACN     N1 4365   1.608   2.416   4.613 -0.2644 -0.2888  0.1285
  697ACN     C1 4366   1.445   3.921   2.511  0.0902 -1.1261 -0.1059
  697ACN     H1 4367   1.338   3.906   2.530  0.1700 -0.4945  0.8886
  697ACN     H2 4368   1.489   3.955   2.606 -3.9880 -0.9257  1.7991
  697ACN     H3 4369   1.449   3.993   2.428 -2.7457  0.5533  1.1311
  697ACN     C2 4370   1.508   3.797   2.473  0.2245 -0.0786 -0.4021
  697ACN     N1 4371   1.554   3.701   2.437 -0.0275 -0.0419 -0.3496
  698ACN     C1 4372   0.741   1.130   4.263 -0.3491 -0.1186  0.8602
  698ACN     H1 4373   0.677   1.211   4.301  0.4707  0.6195  0.6797
  698ACN     H2 4374   0.789   1.170   4.173  0.4902 -2.1674  0.3713
  698ACN     H3 4375   0.677   1.047   4.230 -0.4958  0.8665 -1.4264
  698ACN     C2 4376   0.852   1.093   4.352 -0.2694 -0.4167  0.7457
  698ACN     N1 4377   0.929   1.069   4.432  0.0924 -0.1024 -0.1261
  699ACN     C1 4378   2.501   3.877   2.492  0.2768 -0.0710  0.3240
  699ACN     H1 4379   2.528   3.772   2.510  1.8221  0.1319 -0.7159
  699ACN     H2 4380   2.509   3.887   2.383 -2.7403 -3.2419 -0.2810
  699ACN     H3 4381   2.560   3.944   2.557 -1.4719  1.7830  0.0377
  699ACN     C2 4382   2.362   3.891   2.530  0.0436 -0.1722  0.1457
  699ACN     N1 4383   2.253   3.907   2.557 -0.2962  0.2116  0.7373
  700ACN     C1 4384   2.868   5.087   1.250  0.0291 -0.5015  0.6211
  700ACN     H1 4385   2.865   4.985   1.290  0.2015 -1.4983 -1.8182
  700ACN     H2 4386   2.810   5.101   1.158 -0.6961  0.4139  1.2035
  700ACN     H3 4387   2.970   5.107   1.216 -0.4300  1.6203  0.3807
  700ACN     C2 4388   2.826   5.193   1.338 -0.5871 -0.1184  0.1820
  700ACN     N1 4389   2.777   5.275   1.404 -0.3964  0.2996  0.6041
  701ACN     C1 4390   3.747   2.031   2.523  0.2305 -1.1545  0.2278
  701ACN     H1 4391   3.673   1.964   2.569 -0.5228 -1.0532 -0.8289
  701ACN     H2 4392   3.797   2.098   2.595  2.3814 -1.4325 -0.9623
  701ACN     H3 4393   3.696   2.096   2.451 -0.7016 -0.1080  1.8147
  701ACN     C2 4394   3.849   1.953   2.463  0.7125  0.4605 -0.4536
  701ACN     N1 4395   3.927   1.884   2.414  0.1220  0.7092 -0.4314
  702ACN     C1 4396   1.001   2.676   0.540  0.5214  0.4377  1.4831
  702ACN     H1 4397   0.947   2.729   0.460 -1.2693  0.0528  2.4063
  702ACN     H2 4398   0.947   2.593   0.587 -2.8708  1.1688 -0.8708
  702ACN     H3 4399   1.024   2.743   0.624  0.3668  1.0945  1.0096
  702ACN     C2 4400   1.126   2.640   0.472 -0.0326  0.3820  0.0447
  702ACN     N1 4401   1.228   2.620   0.419  0.4988  0.0770 -1.0134
  703ACN     C1 4402   0.596   3.991   2.993  0.1424 -0.1088 -0.1958
  703ACN     H1 4403   0.662   4.073   3.025 -2.0742  1.5526  0.2727
  703ACN     H2 4404   0.497   4.030   2.965  0.1244  1.0878  1.4312
  703ACN     H3 4405   0.586   3.917   3.074 -1.4144  0.7670  0.4541
  703ACN     C2 4406   0.659   3.932   2.877  1.1291  0.1194  0.5893
  703ACN     N1 4407   0.702   3.888   2.782  0.0659  0.0950 -0.6063
  704ACN     C1 4408   3.643   5.127   2.197 -0.2933 -0.2374 -0.3449
  704ACN     H1 4409   3.592   5.034   2.224 -0.8150  0.4521  1.1397
  704ACN     H2 4410   3.601   5.216   2.246 -0.2539  0.0232 -0.7811
  704ACN     H3 4411   3.640   5.124   2.087  2.4758 -3.0634 -0.4246
  704ACN     C2 4412   3.781   5.111   2.237  0.4491 -0.0887  0.4007
  704ACN     N1 4413   3.891   5.099   2.269  0.1327  0.3563  0.2215
  705ACN     C1 4414   1.262   3.994   0.880 -0.1887 -0.2379 -0.1769
  705ACN     H1 4415   1.177   3.938   0.837  0.8276 -0.9443 -1.3056
  705ACN     H2 4416   1.224   4.094   0.904 -1.1077 -0.6698  0.2040
  705ACN     H3 4417   1.328   4.009   0.793  0.4884 -0.0331  0.3713
  705ACN     C2 4418   1.324   3.929   0.994 -0.3419  0.0726 -0.3735
  705ACN     N1 4419   1.369   3.872   1.081 -0.3438 -0.2055  0.3776
  706ACN     C1 4420   1.107   0.363   0.462 -0.5930  0.5878 -0.1855
  706ACN     H1 4421   1.020   0.317   0.508 -0.3289  1.7559  1.5050
  706ACN     H2 4422   1.195   0.297   0.458  0.1101  1.4559  0.4924
  706ACN     H3 4423   1.144   0.447   0.522  0.4783 -0.6006  0.8422
  706ACN     C2 4424   1.064   0.400   0.329  1.2439 -0.3080  0.2630
  706ACN     N1 4425   1.029   0.420   0.220  0.3294 -0.1149 -0.2267
  707ACN     C1 4426   0.682   3.670   0.337 -0.1608  0.0718  0.4306
  707ACN     H1 4427   0.653   3.626   0.241  1.5263 -0.7480  0.2863
  707ACN     H2 4428   0.633   3.617   0.420  3.5169 -1.1641  1.9444
  707ACN     H3 4429   0.657   3.777   0.340 -0.8971 -0.0480 -1.1298
  707ACN     C2 4430   0.829   3.653   0.348 -0.6171 -0.5198 -0.0535
  707ACN     N1 4431   0.940   3.629   0.353  0.1724 -0.4713  0.7182
  708ACN     C1 4432   3.358   1.971   1.000  0.3046 -0.3260  0.7052
  708ACN     H1 4433   3.421   1.998   0.914  0.9744 -0.5604  1.1163
  708ACN     H2 4434   3.319   1.869   0.989  0.6775 -0.2966 -1.1444
  708ACN     H3 4435   3.273   2.040   0.999 -0.3798 -1.1566  1.4521
  708ACN     C2 4436   3.424   1.985   1.126  0.3002  0.3346  0.1246
  708ACN     N1 4437   3.478   1.996   1.228  0.6151  0.1600  0.3808
  709ACN     C1 4438   2.544   2.400   3.472 -0.4725  0.1371  0.4735
  709ACN     H1 4439   2.628   2.332   3.489 -0.1167 -0.5957 -3.7889
  709ACN     H2 4440   2.585   2.492   3.427 -3.5933  0.6779 -1.3612
  709ACN     H3 4441   2.497   2.430   3.566 -1.2534  1.0146 -0.1984
  709ACN     C2 4442   2.454   2.344   3.375  0.8051  0.3480 -0.2995
  709ACN     N1 4443   2.385   2.297   3.296  0.1431 -0.4541 -0.3617
  710ACN     C1 4444   1.108   3.761   2.126 -0.2996 -0.2577  0.4560
  710ACN     H1 4445   1.205   3.806   2.152 -0.7365  1.2479 -0.5164
  710ACN     H2 4446   1.043   3.757   2.214 -0.4131  0.5582  0.4069
  710ACN     H3 4447   1.117   3.663   2.078 -0.3402 -0.4552  0.8429
  710ACN     C2 4448   1.032   3.842   2.031 -0.9397  0.0096  0.5621
  710ACN     N1 4449   0.979   3.910   1.953 -0.0465 -0.6906 -0.0765
  711ACN     C1 4450   2.510   0.646   5.208 -0.3581 -0.0076  0.6592
  711ACN     H1 4451   2.569   0.644   5.300  0.0137  0.7060  0.4413
  711ACN     H2 4452   2.404   0.623   5.219  0.2373 -4.9802 -2.2964
  711ACN     H3 4453   2.543   0.567   5.138 -0.3996  0.8883 -0.3792
  711ACN     C2 4454   2.530   0.776   5.153  0.5674 -0.1004  0.2112
  711ACN     N1 4455   2.529   0.880   5.098  0.5215  0.5111 -0.0716
  712ACN     C1 4456   2.816   2.959   0.109 -0.5206  0.1307 -0.3768
  712ACN     H1 4457   2.782   2.972   0.006  0.3713 -0.6828 -0.7808
  712ACN     H2 4458   2.909   3.018   0.116 -0.3248 -0.1942 -0.2343
  712ACN     H3 4459   2.841   2.853   0.125  1.1388  0.3718 -1.2270
  712ACN     C2 4460   2.722   3.015   0.205 -0.2847  0.1183 -0.1294
  712ACN     N1 4461   2.647   3.048   0.286 -0.1072 -0.3934 -0.8475
  713ACN     C1 4462   2.952   2.346   2.466 -0.3991  0.2913  0.4355
  713ACN     H1 4463   3.053   2.365   2.502 -0.2745 -2.4778  1.6405
  713ACN     H2 4464   2.898   2.293   2.546 -0.7308  0.4337  0.3082
  713ACN     H3 4465   2.958   2.286   2.374 -0.6250  1.2003 -0.1800
  713ACN     C2 4466   2.864   2.463   2.441 -0.3969  0.5703  0.3126
  713ACN     N1 4467   2.796   2.552   2.422  0.0740 -0.2251 -0.2066
  714ACN     C1 4468   1.145   2.878   4.753 -0.2618 -0.6486  0.0352
  714ACN     H1 4469   1.045   2.846   4.722  0.0799 -0.6937 -1.0230
  714ACN     H2 4470   1.152   2.863   4.862  1.9583 -0.6049 -0.0956
  714ACN     H3 4471   1.152   2.986   4.735  3.0079 -0.9355 -0.6605
  714ACN     C2 4472   1.251   2.809   4.684  0.2392 -0.2257 -1.0142
  714ACN     N1 4473   1.330   2.755   4.619  0.0656  0.4432 -0.0875
  715ACN     C1 4474   2.668   3.506   2.740  0.2276  0.1564  0.1305
  715ACN     H1 4475   2.662   3.495   2.849  0.5834  0.2722  0.1627
  715ACN     H2 4476   2.664   3.612   2.715  1.1024  0.5562  1.6414
  715ACN     H3 4477   2.584   3.452   2.694  1.0860  1.0121 -2.5086
  715ACN     C2 4478   2.786   3.435   2.691  0.2344 -0.3581 -0.5590
  715ACN     N1 4479   2.871   3.366   2.646  0.1703 -0.1172  0.1710
  716ACN     C1 4480   1.050   4.359   1.344  0.1636 -0.1693 -1.1129
  716ACN     H1 4481   1.111   4.383   1.432 -0.7743 -3.1364  0.4150
  716ACN     H2 4482   1.014   4.453   1.302 -1.6406 -0.0683  0.5521
  716ACN     H3 4483   0.970   4.290   1.376 -2.2288  2.7297 -0.6253
  716ACN     C2 4484   1.133   4.292   1.244 -0.1461  0.3703  0.2648
  716ACN     N1 4485   1.203   4.248   1.164 -0.0097 -0.0753  0.4403
  717ACN     C1 4486   1.632   2.695   0.095  0.0757  0.1373 -0.2835
  717ACN     H1 4487   1.659   2.722   0.198  0.2210  1.2430 -0.6054
  717ACN     H2 4488   1.690   2.771   0.042 -1.5566  1.1543 -0.6388
  717ACN     H3 4489   1.525   2.715   0.083  0.3565  0.5277 -2.4023
  717ACN     C2 4490   1.657   2.566   0.043 -0.1565  0.1260 -0.2848
  717ACN     N1 4491   1.678   2.461   0.017  0.1432  0.3997  0.2322
  718ACN     C1 4492   0.210   1.542   4.380 -0.1625  0.3426  0.0466
  718ACN     H1 4493   0.253   1.502   4.472  0.3168 -2.5766 -1.3981
  718ACN     H2 4494   0.277   1.614   4.332  0.5516 -0.3051  0.0637
  718ACN     H3 4495   0.129   1.609   4.413 -1.8777 -2.4641  1.7021
  718ACN     C2 4496   0.171   1.443   4.277 -0.2968  0.5660  0.7426
  718ACN     N1 4497   0.140   1.369   4.193  0.3865  0.4209  0.6817
  719ACN     C1 4498   0.850   4.036   2.444  0.4424 -0.3274  0.0265
  719ACN     H1 4499   0.852   4.011   2.551  0.9707 -1.3133 -0.2035
  719ACN     H2 4500   0.949   4.073   2.417 -0.4271  1.0994 -1.2898
  719ACN     H3 4501   0.776   4.113   2.420  3.8365  2.1403 -2.9601
  719ACN     C2 4502   0.810   3.916   2.369  0.3745 -1.2570 -0.0589
  719ACN     N1 4503   0.774   3.821   2.324  0.6253  0.1915 -0.1439
  720ACN     C1 4504   1.398   3.839   3.626  0.5214  0.1774  0.7886
  720ACN     H1 4505   1.498   3.883   3.634  0.8784 -0.5707  0.5097
  720ACN     H2 4506   1.377   3.789   3.722  1.0444  0.1149  0.8706
  720ACN     H3 4507   1.394   3.764   3.545 -1.3224  1.0897  0.0036
  720ACN     C2 4508   1.290   3.926   3.600  0.0748 -0.1385  0.6667
  720ACN     N1 4509   1.204   4.002   3.585 -0.0765  0.1308 -0.0390
  721ACN     C1 4510   0.055   2.006   3.846 -0.2996  0.2817 -0.3712
  721ACN     H1 4511   0.053   1.956   3.749 -1.4115 -0.5596  0.0763
  721ACN     H2 4512   0.107   1.948   3.923  2.0576  0.2408 -1.9711
  721ACN     H3 4513  -0.051   2.010   3.874  0.0746  3.7189  0.9096
  721ACN     C2 4514   0.108   2.140   3.832 -0.4611  0.5014  0.5782
  721ACN     N1 4515   0.148   2.247   3.820  0.1522  0.6361 -0.1678
  722ACN     C1 4516   3.175   3.005   4.953 -0.3741 -0.2023 -0.6331
  722ACN     H1 4517   3.233   2.969   5.039  0.8860  0.2857 -1.2607
  722ACN     H2 4518   3.074   2.965   4.964 -0.4897  0.1139 -0.5479
  722ACN     H3 4519   3.214   2.964   4.859 -1.0422 -2.9160  0.2343
  722ACN     C2 4520   3.170   3.152   4.960 -0.1127 -0.1004  0.2491
  722ACN     N1 4521   3.165   3.266   4.951 -0.5673 -0.1079  0.1771
  723ACN     C1 4522   1.846   1.617   0.054  0.3077 -0.1538 -0.1912
  723ACN     H1 4523   1.761   1.577   0.111 -0.2632  1.6816  0.2772
  723ACN     H2 4524   1.808   1.696  -0.011 -0.0877 -0.3131 -0.1526
  723ACN     H3 4525   1.882   1.537  -0.011 -0.5683 -0.1759 -0.6464
  723ACN     C2 4526   1.949   1.667   0.138  0.0466  0.2037 -0.5417
  723ACN     N1 4527   2.041   1.697   0.202 -0.0315 -0.4700 -0.3579
  724ACN     C1 4528   2.337   0.490   4.855  0.1489 -0.2354 -0.5751
  724ACN     H1 4529   2.423   0.445   4.906 -0.8567  0.2917  1.6532
  724ACN     H2 4530   2.320   0.434   4.762 -0.5930 -2.1470  0.6639
  724ACN     H3 4531   2.360   0.595   4.834 -2.7843  0.3695 -1.0344
  724ACN     C2 4532   2.214   0.484   4.935 -0.4815 -0.2166 -0.3339
  724ACN     N1 4533   2.124   0.459   5.002  0.1848 -0.5357 -0.2641
  725ACN     C1 4534   1.872   4.876   0.170  0.2195 -0.3836  0.1496
  725ACN     H1 4535   1.944   4.834   0.099 -0.6424  1.8777 -2.0975
  725ACN     H2 4536   1.890   4.982   0.189 -2.1225  0.3230 -1.4132
  725ACN     H3 4537   1.871   4.823   0.267 -0.6042 -0.5272  0.0621
  725ACN     C2 4538   1.744   4.854   0.105 -0.1648  0.2433  0.2990
  725ACN     N1 4539   1.644   4.833   0.057  0.4019  0.4903  0.3253
  726ACN     C1 4540   2.594   2.621   3.045 -0.1483  0.1228 -0.1710
  726ACN     H1 4541   2.624   2.516   3.054  1.9280  0.8093  1.5143
  726ACN     H2 4542   2.533   2.656   3.129  0.5127  0.4046  0.1941
  726ACN     H3 4543   2.530   2.619   2.956 -0.3291  2.3858 -0.1112
  726ACN     C2 4544   2.708   2.712   3.021  0.2981  0.6981  1.0796
  726ACN     N1 4545   2.803   2.770   3.004 -0.4052  0.2540 -0.1612
  727ACN     C1 4546   0.434   3.062   0.877  0.0877  0.0651  0.3448
  727ACN     H1 4547   0.476   2.992   0.950 -1.8901 -0.4503  1.0422
  727ACN     H2 4548   0.356   3.008   0.822 -1.2586  1.2232  1.0805
  727ACN     H3 4549   0.518   3.095   0.816 -0.4294  1.5584  0.4175
  727ACN     C2 4550   0.369   3.174   0.946 -0.2787  1.1735 -0.0539
  727ACN     N1 4551   0.319   3.255   1.005  0.0727 -0.3988 -0.4308
  728ACN     C1 4552   0.008   3.680   4.006 -0.1572 -0.3053  0.3802
  728ACN     H1 4553  -0.070   3.647   4.076  0.3146  2.0857  2.0974
  728ACN     H2 4554   0.104   3.700   4.055  0.3955 -1.4172 -0.2369
  728ACN     H3 4555  -0.025   3.770   3.952 -0.9288 -2.3035 -2.6319
  728ACN     C2 4556   0.034   3.576   3.907 -0.0924 -0.2099 -0.5049
  728ACN     N1 4557   0.060   3.493   3.832  0.7455 -0.9363  0.1173
  729ACN     C1 4558   1.591   3.377   1.638 -0.5344 -0.3517 -0.4697
  729ACN     H1 4559   1.578   3.411   1.535 -1.0668 -1.9018 -0.9221
  729ACN     H2 4560   1.507   3.421   1.693  1.1444  1.1496  0.9605
  729ACN     H3 4561   1.688   3.412   1.674 -0.3193 -0.7233 -0.6840
  729ACN     C2 4562   1.585   3.230   1.636  0.1972 -0.4865 -0.4676
  729ACN     N1 4563   1.565   3.116   1.630 -0.4982 -0.3148 -0.4226
  730ACN     C1 4564   3.861   2.597   4.652  0.1547  0.1670 -0.4764
  730ACN     H1 4565   3.901   2.636   4.557 -1.5105  0.4353 -1.0844
  730ACN     H2 4566   3.765   2.649   4.664  0.7915  0.9127  1.4439
  730ACN     H3 4567   3.933   2.618   4.732 -0.3005 -0.6868  0.1561
  730ACN     C2 4568   3.834   2.455   4.644 -0.4999 -0.4551 -0.2663
  730ACN     N1 4569   3.811   2.341   4.644 -0.3230  0.6613 -0.2419
  731ACN     C1 4570   1.059   0.262   3.478 -0.5862 -0.3466  0.7497
  731ACN     H1 4571   1.157   0.248   3.431 -0.2290  1.4038  0.9608
  731ACN     H2 4572   1.044   0.362   3.519  1.1921 -0.9115  2.8762
  731ACN     H3 4573   1.052   0.190   3.560  1.1672 -0.6528  0.6490
  731ACN     C2 4574   0.961   0.222   3.380  0.6939  0.3815 -0.1871
  731ACN     N1 4575   0.885   0.196   3.296 -0.1271  0.4439  0.3851
  732ACN     C1 4576   3.776   4.992   3.648  0.3305 -0.0070 -0.9564
  732ACN     H1 4577   3.731   4.901   3.605 -1.1807  0.7259 -0.9787
  732ACN     H2 4578   3.743   5.075   3.585 -0.5740  0.7132  0.4487
  732ACN     H3 4579   3.885   4.991   3.637  0.2502  1.7909 -2.1444
  732ACN     C2 4580   3.724   5.007   3.781  0.0977 -0.2350 -1.0159
  732ACN     N1 4581   3.667   5.009   3.881 -0.0869  0.5557  0.1943
  733ACN     C1 4582   2.898   4.397   2.260  0.4579  0.3205 -0.2143
  733ACN     H1 4583   2.790   4.377   2.261  0.4446  0.3448 -1.4517
  733ACN     H2 4584   2.914   4.504   2.280  1.4392  0.0512  0.4482
  733ACN     H3 4585   2.932   4.385   2.157 -0.2213 -1.2777 -0.2666
  733ACN     C2 4586   2.969   4.325   2.360  1.1537 -0.0762 -0.7063
  733ACN     N1 4587   3.040   4.272   2.438  0.5902 -0.4687  0.4121
  734ACN     C1 4588   3.763   3.501   2.330 -0.2346  0.3895  0.1718
  734ACN     H1 4589   3.765   3.610   2.324 -0.0987  0.4778  1.6635
  734ACN     H2 4590   3.720   3.460   2.238 -1.3130  1.2267  0.2955
  734ACN     H3 4591   3.706   3.474   2.419 -1.0825 -0.5862 -0.6623
  734ACN     C2 4592   3.901   3.451   2.349 -0.5499 -0.1330  0.1753
  734ACN     N1 4593   4.009   3.410   2.356 -0.6076 -0.0240 -1.1585
  735ACN     C1 4594   4.443   2.808   0.931 -0.1545  0.1704 -0.2805
  735ACN     H1 4595   4.467   2.913   0.911 -0.0695  0.4211  1.1105
  735ACN     H2 4596   4.530   2.742   0.932 -0.9937 -0.9312  0.6737
  735ACN     H3 4597   4.369   2.782   0.854 -0.9177  1.2473  0.0605
  735ACN     C2 4598   4.374   2.811   1.056 -0.8696 -0.1163 -0.3302
  735ACN     N1 4599   4.314   2.808   1.153 -0.6957  0.5596  0.0976
  736ACN     C1 4600   3.184   4.139   1.255  0.0277  0.1923 -0.8690
  736ACN     H1 4601   3.218   4.230   1.205  1.0480 -0.8805 -2.1839
  736ACN     H2 4602   3.146   4.069   1.179 -0.2215 -0.1425 -0.4401
  736ACN     H3 4603   3.114   4.157   1.337  0.1180 -0.8048 -0.5647
  736ACN     C2 4604   3.298   4.076   1.318  0.1541  0.2203  0.6743
  736ACN     N1 4605   3.391   4.037   1.368  1.2346 -0.5162  1.0429
  737ACN     C1 4606   4.345   2.776   3.113  0.0956 -0.0672 -0.3052
  737ACN     H1 4607   4.311   2.823   3.206 -1.4272 -1.9399  0.1005
  737ACN     H2 4608   4.267   2.732   3.050  0.4054 -0.8130 -0.1771
  737ACN     H3 4609   4.403   2.691   3.151 -0.6789 -0.2029  0.5780
  737ACN     C2 4610   4.431   2.858   3.043 -0.7888 -0.0504  0.1773
  737ACN     N1 4611   4.509   2.916   2.980  0.3639 -0.4238 -0.2672
  738ACN     C1 4612   2.862   3.624   2.323  0.2563 -0.1145 -1.3265
  738ACN     H1 4613   2.949   3.557   2.330  1.0861  1.0638 -0.1363
  738ACN     H2 4614   2.867   3.714   2.384 -1.9810 -1.3239  0.6948
  738ACN     H3 4615   2.778   3.559   2.351  1.1558 -0.7279  0.0109
  738ACN     C2 4616   2.840   3.656   2.180  0.0116 -0.0420 -0.0266
  738ACN     N1 4617   2.808   3.680   2.072  0.4598  0.2740 -0.5225
  739ACN     C1 4618   4.006   0.878   1.472  0.1542  0.0711  0.3567
  739ACN     H1 4619   3.921   0.942   1.448  0.3557  0.6034  1.0333
  739ACN     H2 4620   4.018   0.803   1.393  1.0728  0.5320  0.0508
  739ACN     H3 4621   4.005   0.831   1.571 -1.3462 -0.4256  0.1226
  739ACN     C2 4622   4.119   0.970   1.464 -0.4364  0.4379  0.4198
  739ACN     N1 4623   4.220   1.029   1.469  0.2832  0.2134  0.5442
  740ACN     C1 4624   3.739   4.310   0.529  0.6060 -0.5499 -0.2540
  740ACN     H1 4625   3.653   4.248   0.558  1.2461 -0.8531  1.0332
  740ACN     H2 4626   3.739   4.328   0.421  0.0066 -0.0878 -0.1816
  740ACN     H3 4627   3.835   4.262   0.550  1.0670  0.7837  0.7521
  740ACN     C2 4628   3.713   4.429   0.604 -0.0275 -0.4566  0.3784
  740ACN     N1 4629   3.685   4.515   0.673 -0.2773  0.4770 -0.1786
  741ACN     C1 4630   2.758   3.559   4.021  0.3199  0.0102  0.6465
  741ACN     H1 4631   2.766   3.607   3.923 -3.0492 -0.1834  0.2256
  741ACN     H2 4632   2.668   3.603   4.063  0.0086 -0.5119  0.5328
  741ACN     H3 4633   2.844   3.598   4.077 -0.1823  2.3370 -0.1403
  741ACN     C2 4634   2.762   3.415   4.011  0.6263  0.4735 -0.3845
  741ACN     N1 4635   2.762   3.300   3.992  0.4676  0.0393 -0.3155
  742ACN     C1 4636   0.883   0.573   1.964 -0.4224 -0.1582 -0.4364
  742ACN     H1 4637   0.922   0.520   2.052  1.0791 -0.8808 -1.5087
  742ACN     H2 4638   0.803   0.510   1.921 -1.4480  1.2919 -0.6871
  742ACN     H3 4639   0.957   0.597   1.887  0.4379 -1.1544  0.0620
  742ACN     C2 4640   0.821   0.690   2.025  0.1066 -0.1588  1.0583
  742ACN     N1 4641   0.770   0.783   2.070  0.2243  0.4472 -0.0293
  743ACN     C1 4642   1.412   3.209   4.078  0.9768 -0.3754  0.1847
  743ACN     H1 4643   1.391   3.286   4.153  3.2051 -0.5682  1.0204
  743ACN     H2 4644   1.374   3.115   4.120  1.6300 -0.9089 -0.4184
  743ACN     H3 4645   1.520   3.200   4.064  1.0449 -0.2240  0.6246
  743ACN     C2 4646   1.356   3.226   3.946  0.6557  0.2397 -0.5062
  743ACN     N1 4647   1.298   3.244   3.851  0.1817  0.0580  0.0490
  744ACN     C1 4648   3.880   0.638   3.882 -0.0775  0.7357 -0.0472
  744ACN     H1 4649   3.929   0.722   3.832 -0.0477  1.0504  0.5046
  744ACN     H2 4650   3.926   0.630   3.981  1.7867  0.7920 -0.8954
  744ACN     H3 4651   3.900   0.547   3.825 -2.2263 -0.3599  0.9015
  744ACN     C2 4652   3.735   0.651   3.881 -0.2642 -0.0950  1.4370
  744ACN     N1 4653   3.617   0.663   3.882  0.4871 -0.7723  0.0582
  745ACN     C1 4654   1.249   2.429   0.821 -0.1779  0.6362  0.5200
  745ACN     H1 4655   1.348   2.405   0.861 -0.7821 -1.6911  0.6395
  745ACN     H2 4656   1.165   2.401   0.886  1.5125 -3.4152  1.0679
  745ACN     H3 4657   1.222   2.397   0.720 -2.2789  1.2090  0.8639
  745ACN     C2 4658   1.253   2.577   0.820  0.8282  0.7219 -0.1218
  745ACN     N1 4659   1.255   2.693   0.815 -0.6043 -0.0487 -0.0806
  746ACN     C1 4660   2.175   1.622   4.454  0.3896 -0.2707 -0.0585
  746ACN     H1 4661   2.100   1.698   4.428 -0.2197 -0.6054  0.7119
  746ACN     H2 4662   2.178   1.547   4.375 -1.1769 -1.8772  1.3874
  746ACN     H3 4663   2.139   1.562   4.538  0.1329  0.0545  0.0639
  746ACN     C2 4664   2.307   1.673   4.483 -0.4708  0.0210 -0.1068
  746ACN     N1 4665   2.407   1.718   4.515 -0.0259  0.2682  0.1582
  747ACN     C1 4666   0.680   2.008   4.030 -0.3784 -0.5151  0.4011
  747ACN     H1 4667   0.642   2.029   4.131  0.9236 -0.0741  0.8157
  747ACN     H2 4668   0.758   1.933   4.047  0.9084  0.6847 -0.0994
  747ACN     H3 4669   0.721   2.103   3.995 -0.6504 -0.6416 -0.2655
  747ACN     C2 4670   0.581   1.955   3.934  0.9096 -0.2723  0.4762
  747ACN     N1 4671   0.496   1.927   3.862  0.5988  0.1182 -0.3102
  748ACN     C1 4672   2.392   0.540   2.931  0.0495 -0.3810  0.1587
  748ACN     H1 4673   2.395   0.641   2.890  1.3160  0.3293  1.9175
  748ACN     H2 4674   2.441   0.466   2.866  1.5111  1.1990 -0.5755
  748ACN     H3 4675   2.287   0.511   2.937  0.1617 -0.8435 -0.0871
  748ACN     C2 4676   2.464   0.533   3.058  0.2933 -0.4012 -0.1831
  748ACN     N1 4677   2.520   0.524   3.156 -0.6763  0.0911 -0.2646
  749ACN     C1 4678   1.945   0.707   3.483  0.2020 -0.2237 -0.5341
  749ACN     H1 4679   2.028   0.655   3.533  1.2259  0.3025 -1.6601
  749ACN     H2 4680   1.938   0.669   3.380  3.3065  0.3168 -0.9782
  749ACN     H3 4681   1.975   0.811   3.466  1.3379 -0.5991 -0.8279
  749ACN     C2 4682   1.817   0.688   3.555 -0.7318  0.3293 -1.1066
  749ACN     N1 4683   1.722   0.662   3.610  0.6445 -0.2152 -0.1468
  750ACN     C1 4684   3.033   1.143   0.443 -0.1225 -1.2199 -1.0337
  750ACN     H1 4685   2.967   1.228   0.467 -0.9144 -2.2041  0.2636
  750ACN     H2 4686   3.126   1.177   0.396 -0.7520 -0.5192 -1.8076
  750ACN     H3 4687   2.972   1.086   0.372  0.3150 -1.5390 -1.1529
  750ACN     C2 4688   3.049   1.055   0.556 -0.9213 -0.6271 -0.8200
  750ACN     N1 4689   3.055   0.978   0.643  0.0537  0.1110  0.0113
  751ACN     C1 4690   2.413   3.386   3.209  0.6336 -0.1701  0.2101
  751ACN     H1 4691   2.357   3.376   3.302  1.5599 -0.7453  0.7102
  751ACN     H2 4692   2.504   3.324   3.208  1.4891  0.9843  2.4247
  751ACN     H3 4693   2.433   3.493   3.199  1.9597 -0.3622  0.7372
  751ACN     C2 4694   2.326   3.350   3.097 -0.3895  0.6678 -0.2209
  751ACN     N1 4695   2.259   3.319   3.008  0.1185 -0.4254  0.1290
  752ACN     C1 4696   1.058   2.010   0.442 -0.5717 -0.1045 -0.2205
  752ACN     H1 4697   1.168   2.014   0.444 -0.4029 -3.4181  0.0412
  752ACN     H2 4698   1.025   1.991   0.339 -1.1283 -0.7097  0.0656
  752ACN     H3 4699   1.009   2.099   0.484 -3.0186 -0.8451 -1.4183
  752ACN     C2 4700   1.007   1.900   0.526 -0.1858  0.3544  0.1885
  752ACN     N1 4701   0.958   1.813   0.583 -0.1915 -0.0285 -0.5217
  753ACN     C1 4702   2.791   2.282   1.043 -0.8637 -0.6563 -0.4956
  753ACN     H1 4703   2.738   2.227   0.965 -0.9136 -2.0589  0.5065
  753ACN     H2 4704   2.803   2.389   1.019 -0.2088 -0.2785  1.4648
  753ACN     H3 4705   2.890   2.237   1.061 -1.3986 -1.8339 -0.4916
  753ACN     C2 4706   2.704   2.283   1.156 -0.2910  0.6105 -0.1753
  753ACN     N1 4707   2.636   2.293   1.245  0.2031 -0.0036  0.4766
  754ACN     C1 4708   1.182   4.419   3.906  0.4247  0.6949  0.4727
  754ACN     H1 4709   1.177   4.326   3.849  0.3645 -0.7771  2.8192
  754ACN     H2 4710   1.279   4.430   3.955  1.5182  1.2326 -1.7359
  754ACN     H3 4711   1.095   4.434   3.972 -0.3749  1.7671 -0.7810
  754ACN     C2 4712   1.159   4.524   3.802  0.2663 -0.3341 -0.1410
  754ACN     N1 4713   1.142   4.607   3.727  0.2426 -0.0662  0.7904
  755ACN     C1 4714   3.314   5.221   4.938  0.2919 -0.7106  0.7686
  755ACN     H1 4715   3.333   5.329   4.930 -0.2125 -0.6849 -0.1484
  755ACN     H2 4716   3.226   5.193   4.879  1.0415 -0.4843 -0.4820
  755ACN     H3 4717   3.314   5.194   5.044 -0.9765 -3.1080  0.1888
  755ACN     C2 4718   3.426   5.153   4.883 -1.1685  0.5746  0.5692
  755ACN     N1 4719   3.512   5.090   4.840  0.2460 -0.0866  0.2930
  756ACN     C1 4720   0.730   1.610   0.426 -0.3279 -1.1447 -0.4806
  756ACN     H1 4721   0.647   1.542   0.402 -1.1950 -0.2529 -0.0516
  756ACN     H2 4722   0.774   1.584   0.523 -1.2698  0.1322  0.2992
  756ACN     H3 4723   0.689   1.711   0.433  2.0180 -0.1488 -0.9865
  756ACN     C2 4724   0.834   1.606   0.337 -0.2421 -0.5084  0.3641
  756ACN     N1 4725   0.913   1.599   0.252 -0.3525 -0.0884  0.5405
  757ACN     C1 4726   0.598   3.901   1.920 -0.9129  0.6566  0.0244
  757ACN     H1 4727   0.676   3.885   1.844 -0.4967  0.5884  0.4682
  757ACN     H2 4728   0.647   3.973   1.986 -0.6809  1.5213 -1.0633
  757ACN     H3 4729   0.579   3.805   1.970  0.3911 -0.3173 -1.2684
  757ACN     C2 4730   0.477   3.956   1.861 -0.5622  0.2544  0.2348
  757ACN     N1 4731   0.378   3.996   1.813  0.1781 -0.0240 -0.0332
  758ACN     C1 4732   0.234   1.029   2.094 -0.3963 -0.0174  1.2320
  758ACN     H1 4733   0.252   1.135   2.072 -0.6109 -0.3003 -0.3084
  758ACN     H2 4734   0.330   0.979   2.112 -0.2569  0.1071  0.8324
  758ACN     H3 4735   0.197   0.991   1.998  0.4053 -1.2923  1.4206
  758ACN     C2 4736   0.148   1.005   2.205 -0.5087  0.1938  0.2175
  758ACN     N1 4737   0.078   0.979   2.295 -0.3857 -1.8250  0.0495
  759ACN     C1 4738   3.464   2.837   1.299 -1.0703  0.0177  0.3351
  759ACN     H1 4739   3.569   2.807   1.298 -0.5577  1.7873 -0.8505
  759ACN     H2 4740   3.424   2.840   1.197  1.0586 -1.3281 -0.5574
  759ACN     H3 4741   3.461   2.932   1.354  0.8567 -0.4003  1.2019
  759ACN     C2 4742   3.381   2.748   1.371 -0.5123  0.1189  0.3608
  759ACN     N1 4743   3.312   2.674   1.430  0.1674  0.5210 -0.5246
  760ACN     C1 4744   0.365   1.822   3.333  0.3951  0.7956 -0.0542
  760ACN     H1 4745   0.282   1.882   3.293  0.2784  1.7283  1.5226
  760ACN     H2 4746   0.392   1.743   3.262 -0.7826  1.3180 -1.0950
  760ACN     H3 4747   0.340   1.786   3.434 -0.1966  0.2728 -0.3843
  760ACN     C2 4748   0.492   1.896   3.340 -1.6426 -0.5545 -0.1575
  760ACN     N1 4749   0.594   1.941   3.347 -0.0722  0.4304 -0.6277
  761ACN     C1 4750   1.357   1.018   0.984  0.2695 -0.1102 -0.1263
  761ACN     H1 4751   1.433   0.986   1.057  1.9319 -1.2593 -2.3150
  761ACN     H2 4752   1.290   0.931   0.984  2.0116 -1.4974  1.4495
  761ACN     H3 4753   1.398   1.040   0.885  0.5146 -1.2867 -0.2932
  761ACN     C2 4754   1.280   1.132   1.042  0.0146 -0.1512  0.0355
  761ACN     N1 4755   1.212   1.216   1.081  0.3273 -0.5608 -0.0929
  762ACN     C1 4756   2.218   1.957   5.325 -0.6919  0.1559  0.0837
  762ACN     H1 4757   2.173   1.958   5.225  2.7595  0.2408 -1.5355
  762ACN     H2 4758   2.322   1.990   5.312 -0.6992 -0.8147 -2.6924
  762ACN     H3 4759   2.216   1.853   5.359 -0.0682 -0.5422 -1.9689
  762ACN     C2 4760   2.153   2.022   5.437 -0.4925 -0.0344  0.3740
  762ACN     N1 4761   2.098   2.059   5.532 -0.0245  0.2994  0.1485
  763ACN     C1 4762   4.464   3.703   1.291 -0.2802  0.3925 -0.2515
  763ACN     H1 4763   4.433   3.683   1.188  1.3520  1.0601 -0.8871
  763ACN     H2 4764   4.554   3.765   1.282 -0.2898  0.2028 -1.7169
  763ACN     H3 4765   4.502   3.614   1.343 -1.6569  0.5872  1.1430
  763ACN     C2 4766   4.362   3.770   1.371  0.0798 -0.7149 -0.5590
  763ACN     N1 4767   4.288   3.815   1.450 -0.0930  0.2453  0.2175
  764ACN     C1 4768   4.003   3.076   4.445 -0.0252 -0.3847  0.4797
  764ACN     H1 4769   4.017   3.017   4.537 -0.9030  1.1589  1.6291
  764ACN     H2 4770   3.962   3.013   4.365 -0.3744 -0.1228  0.4511
  764ACN     H3 4771   4.102   3.118   4.423  0.0993 -0.3094  1.1470
  764ACN     C2 4772   3.918   3.188   4.473 -0.0257 -0.3808 -0.3235
  764ACN     N1 4773   3.842   3.275   4.488 -0.0792 -0.1599 -0.1536
  765ACN     C1 4774   0.738   0.674   2.394 -0.6002 -0.4258 -0.2570
  765ACN     H1 4775   0.678   0.588   2.426  2.5943 -2.6152  0.0974
  765ACN     H2 4776   0.671   0.753   2.362  0.5304  0.5945 -0.1444
  765ACN     H3 4777   0.803   0.652   2.308 -0.7689  0.9346 -0.7276
  765ACN     C2 4778   0.824   0.714   2.510 -0.5173  0.0344  0.1973
  765ACN     N1 4779   0.907   0.741   2.586  0.4331  0.8019 -0.3734
  766ACN     C1 4780   3.517   4.718   0.345  0.9753 -0.3556  0.6110
  766ACN     H1 4781   3.544   4.614   0.322  0.5959 -0.3305  0.0184
  766ACN     H2 4782   3.474   4.758   0.252 -1.1331  2.0438  2.5592
  766ACN     H3 4783   3.607   4.767   0.384  2.8085 -1.8644 -1.5483
  766ACN     C2 4784   3.420   4.717   0.452  0.0675  0.2995  0.0920
  766ACN     N1 4785   3.342   4.718   0.534 -0.1254  0.1487  0.6568
  767ACN     C1 4786   0.788   1.634   3.601  0.5484 -0.0089  0.0184
  767ACN     H1 4787   0.726   1.716   3.564 -0.5596 -0.5517  0.6486
  767ACN     H2 4788   0.775   1.541   3.544 -0.6747 -0.0518  0.3551
  767ACN     H3 4789   0.748   1.610   3.700  0.6296  0.4835  0.1700
  767ACN     C2 4790   0.933   1.655   3.605  0.0313  0.2412  0.4454
  767ACN     N1 4791   1.047   1.681   3.603  0.0053 -0.1876 -0.4720
  768ACN     C1 4792   3.652   3.490   3.449  0.0367 -0.9703 -0.1746
  768ACN     H1 4793   3.626   3.386   3.428  0.2370 -0.4670 -3.0788
  768ACN     H2 4794   3.567   3.559   3.453  0.3458 -0.4490 -1.9736
  768ACN     H3 4795   3.717   3.523   3.367  0.5693 -2.7377 -0.4860
  768ACN     C2 4796   3.731   3.498   3.575  0.0092 -0.8409 -0.6141
  768ACN     N1 4797   3.795   3.505   3.668 -0.1379 -0.4285 -0.1762
  769ACN     C1 4798   2.778   5.062   0.337  0.3498 -0.9908 -0.1473
  769ACN     H1 4799   2.735   4.996   0.261  0.8250 -0.4620 -0.8842
  769ACN     H2 4800   2.713   5.148   0.355  0.3862 -0.9778 -0.0823
  769ACN     H3 4801   2.876   5.104   0.309  0.7638 -0.3847  2.1333
  769ACN     C2 4802   2.799   4.993   0.458  0.7652  0.0914 -0.9145
  769ACN     N1 4803   2.818   4.936   0.559 -0.3875 -0.4152  0.0580
  770ACN     C1 4804   0.583   4.349   1.970 -0.1714 -0.0748 -0.1196
  770ACN     H1 4805   0.646   4.439   1.957 -1.2251  0.4750 -1.5736
  770ACN     H2 4806   0.619   4.282   1.890  0.3077 -1.2987  1.1078
  770ACN     H3 4807   0.478   4.374   1.953 -0.0234  0.9427  0.3992
  770ACN     C2 4808   0.621   4.300   2.107 -0.1746  0.0903 -0.1028
  770ACN     N1 4809   0.646   4.260   2.212 -0.2373 -0.2692 -0.6510
  771ACN     C1 4810   4.146   0.628   3.415  0.3039  0.1388 -0.1451
  771ACN     H1 4811   4.251   0.604   3.399  0.2979 -0.1373  0.2208
  771ACN     H2 4812   4.117   0.667   3.513 -2.6689 -1.0869 -0.4753
  771ACN     H3 4813   4.089   0.536   3.396 -2.6476  1.7030  0.6957
  771ACN     C2 4814   4.100   0.723   3.315  0.1221 -0.1306  0.0387
  771ACN     N1 4815   4.071   0.793   3.227 -0.0348  0.8171  0.1232
  772ACN     C1 4816   2.953   2.988   2.012 -0.1432  0.3936 -0.3336
  772ACN     H1 4817   2.955   3.004   1.903  2.9546  0.9219 -0.2283
  772ACN     H2 4818   2.876   3.056   2.050 -0.8491 -0.2794 -0.5260
  772ACN     H3 4819   3.049   3.011   2.059 -0.1003  2.1100 -1.2047
  772ACN     C2 4820   2.914   2.854   2.047 -1.2121 -0.3682  0.6772
  772ACN     N1 4821   2.891   2.743   2.073 -0.1635  0.6160 -0.4255
  773ACN     C1 4822   1.839   4.254   4.319  0.4502  0.1111  0.2216
  773ACN     H1 4823   1.745   4.201   4.300 -0.3845  1.8742 -0.6734
  773ACN     H2 4824   1.893   4.284   4.229  2.1436 -1.3764  0.7107
  773ACN     H3 4825   1.910   4.188   4.372  0.4592  0.2648  0.4037
  773ACN     C2 4826   1.800   4.375   4.396 -0.3906  0.0128 -1.2406
  773ACN     N1 4827   1.776   4.468   4.458 -0.4512 -0.5980 -0.3169
  774ACN     C1 4828   2.823   2.468   0.717 -0.1654 -0.4779  0.4890
  774ACN     H1 4829   2.751   2.506   0.791  0.5429  0.7034  0.5735
  774ACN     H2 4830   2.854   2.367   0.747 -2.3441 -1.1057  0.7405
  774ACN     H3 4831   2.911   2.533   0.716 -1.0932  0.8122  0.9061
  774ACN     C2 4832   2.768   2.449   0.586  0.6570 -0.2260 -1.1079
  774ACN     N1 4833   2.719   2.428   0.481 -0.4592 -0.2057 -0.0650
  775ACN     C1 4834   2.863   1.204   2.933 -0.4750 -0.2780 -0.1344
  775ACN     H1 4835   2.866   1.097   2.908 -1.1700 -0.3743  0.2149
  775ACN     H2 4836   2.861   1.230   3.039  0.8583  2.1786 -0.6691
  775ACN     H3 4837   2.774   1.251   2.890 -0.0959  0.4715 -0.1099
  775ACN     C2 4838   2.977   1.279   2.872 -0.0965 -0.0109  0.2490
  775ACN     N1 4839   3.059   1.336   2.812 -0.3188 -0.3157 -0.0812
  776ACN     C1 4840   3.081   1.720   2.861 -0.3937  0.0348 -0.4997
  776ACN     H1 4841   3.076   1.698   2.754  1.1839 -0.0511 -0.5804
  776ACN     H2 4842   3.152   1.652   2.910  1.5306  1.1477 -1.6515
  776ACN     H3 4843   2.980   1.710   2.901  0.0576  0.7140  0.8434
  776ACN     C2 4844   3.113   1.854   2.889 -0.7495  0.1709 -0.0115
  776ACN     N1 4845   3.128   1.967   2.910 -0.8013  0.1808  0.1833
  777ACN     C1 4846   0.425   2.484   2.493  0.1622 -0.4478  0.1386
  777ACN     H1 4847   0.492   2.403   2.462  0.6280 -0.3685  0.9413
  777ACN     H2 4848   0.350   2.444   2.562  2.4387 -3.1539  1.1364
  777ACN     H3 4849   0.386   2.526   2.399  1.6776 -0.3059 -0.4449
  777ACN     C2 4850   0.496   2.596   2.563 -0.2529  0.1007 -0.2581
  777ACN     N1 4851   0.551   2.688   2.602 -0.1245 -0.4896  0.4690
  778ACN     C1 4852   1.886   2.362   0.305  0.4528 -0.3258  0.2117
  778ACN     H1 4853   1.962   2.285   0.289  1.8519  1.2220 -0.6676
  778ACN     H2 4854   1.839   2.364   0.206 -1.3119  0.2019  1.0375
  778ACN     H3 4855   1.924   2.462   0.325 -0.0412 -0.2398  0.7345
  778ACN     C2 4856   1.789   2.316   0.410 -0.1257 -0.2663  0.8359
  778ACN     N1 4857   1.725   2.274   0.491 -0.3824  0.2140  0.3966
  779ACN     C1 4858   2.890   5.268   4.993  0.0434 -0.3727 -0.3334
  779ACN     H1 4859   2.911   5.170   5.037 -1.1511 -0.5412 -0.1228
  779ACN     H2 4860   2.933   5.344   5.059  1.8618 -0.8524 -0.9228
  779ACN     H3 4861   2.783   5.289   4.987 -0.0387 -0.9215 -0.8720
  779ACN     C2 4862   2.943   5.271   4.859 -0.9193  0.5095 -0.1866
  779ACN     N1 4863   2.991   5.277   4.755 -0.5965  0.6910  0.5875
  780ACN     C1 4864   2.466   0.895   3.576 -0.5650  0.4933 -0.2754
  780ACN     H1 4865   2.539   0.834   3.521  0.2249  2.5545 -1.5565
  780ACN     H2 4866   2.508   0.984   3.624  2.1180 -1.3978  1.0054
  780ACN     H3 4867   2.427   0.827   3.652  0.6078 -1.0462 -1.0223
  780ACN     C2 4868   2.358   0.924   3.486 -0.2813 -0.1734 -0.5059
  780ACN     N1 4869   2.273   0.941   3.413 -0.0365  0.2435  0.2125
  781ACN     C1 4870   2.294   0.750   0.793 -0.5258  0.6820 -0.1188
  781ACN     H1 4871   2.325   0.661   0.848  1.3920  0.5074 -1.4448
  781ACN     H2 4872   2.184   0.744   0.791 -0.4326 -1.2519  0.0916
  781ACN     H3 4873   2.331   0.740   0.690 -1.9743  0.9519 -0.6794
  781ACN     C2 4874   2.341   0.882   0.844 -0.6639 -0.4785  0.0724
  781ACN     N1 4875   2.380   0.985   0.877 -0.1494 -0.0259 -0.3437
  782ACN     C1 4876   4.530   4.371   2.641  0.5218  0.1229 -0.4810
  782ACN     H1 4877   4.489   4.305   2.718  0.0422  0.1198 -0.7346
  782ACN     H2 4878   4.455   4.449   2.624 -0.8451 -1.2806 -0.9609
  782ACN     H3 4879   4.540   4.323   2.543 -1.6783  3.0469 -2.2246
  782ACN     C2 4880   4.659   4.419   2.683  0.4262 -0.6076 -0.3998
  782ACN     N1 4881   4.758   4.459   2.723  0.3212 -0.5992 -0.3107
  783ACN     C1 4882   0.157   3.323   2.793 -0.8494 -0.8360 -0.5035
  783ACN     H1 4883   0.075   3.372   2.847  0.1397 -1.2156  1.3801
  783ACN     H2 4884   0.131   3.224   2.755  2.4256 -1.8932 -0.0560
  783ACN     H3 4885   0.231   3.306   2.871 -1.8164 -2.6763  0.0387
  783ACN     C2 4886   0.223   3.414   2.702 -0.3882  0.6319  0.2590
  783ACN     N1 4887   0.292   3.486   2.638 -0.2826  0.1480 -0.5447
  784ACN     C1 4888   0.964   3.935   4.946 -0.3467  0.1088 -0.7174
  784ACN     H1 4889   0.961   3.878   4.852 -0.2938 -0.2265 -0.5162
  784ACN     H2 4890   0.874   3.998   4.950 -0.1601  0.3459 -0.2048
  784ACN     H3 4891   1.058   3.988   4.961 -0.1592 -0.4939  0.2708
  784ACN     C2 4892   0.949   3.836   5.053 -0.2279  0.0434 -0.5378
  784ACN     N1 4893   0.939   3.760   5.135 -0.1319 -0.0463 -0.0430
  785ACN     C1 4894   0.169   0.775   1.591  0.2840  0.3791  0.0447
  785ACN     H1 4895   0.064   0.745   1.601  0.4174 -1.1063 -2.4520
  785ACN     H2 4896   0.221   0.691   1.639 -1.0040 -0.0887  0.6512
  785ACN     H3 4897   0.197   0.866   1.644  0.6722  0.0380  0.4275
  785ACN     C2 4898   0.188   0.785   1.449  0.0130  0.2307  0.0185
  785ACN     N1 4899   0.209   0.776   1.336 -0.4294  0.1433  0.3843
  786ACN     C1 4900   3.146   2.411   4.517 -0.1193 -0.4000 -0.2314
  786ACN     H1 4901   3.247   2.439   4.485 -0.1689  0.7953  0.6372
  786ACN     H2 4902   3.145   2.335   4.597 -1.5673  1.7215  1.8140
  786ACN     H3 4903   3.093   2.361   4.435  0.3634  2.1507 -2.1473
  786ACN     C2 4904   3.082   2.529   4.573  0.2330  0.3734 -0.6338
  786ACN     N1 4905   3.040   2.627   4.615 -0.0946 -0.3249 -0.0588
  787ACN     C1 4906   4.227   3.667   0.718  0.7586  0.0342 -0.3415
  787ACN     H1 4907   4.209   3.565   0.752 -0.8973  0.7974  1.1304
  787ACN     H2 4908   4.324   3.670   0.667  0.1644 -2.4132 -1.6935
  787ACN     H3 4909   4.229   3.738   0.801 -1.6900  1.3883 -1.3603
  787ACN     C2 4910   4.117   3.700   0.625  0.2200  0.2212 -0.6313
  787ACN     N1 4911   4.025   3.721   0.554 -0.1970  0.1362 -0.4158
  788ACN     C1 4912   2.682   2.704   3.608 -0.5949 -0.4120 -0.2326
  788ACN     H1 4913   2.789   2.699   3.585  0.1548  1.8855  2.3793
  788ACN     H2 4914   2.666   2.761   3.701 -0.6895 -0.7627 -0.0301
  788ACN     H3 4915   2.644   2.605   3.638 -1.2786 -0.1698 -0.2813
  788ACN     C2 4916   2.617   2.757   3.491 -0.7447 -0.1242  0.2368
  788ACN     N1 4917   2.569   2.789   3.393 -0.7374 -0.4000 -0.2780
  789ACN     C1 4918   2.971   4.629   2.911  0.5077  0.2886 -0.3451
  789ACN     H1 4919   2.917   4.648   2.818  0.2134 -1.7686 -0.6327
  789ACN     H2 4920   2.942   4.526   2.938 -0.9249  1.9383  5.2486
  789ACN     H3 4921   2.919   4.693   2.983  0.0771  1.6011 -1.8144
  789ACN     C2 4922   3.116   4.645   2.900  0.0013  0.1123 -0.3764
  789ACN     N1 4923   3.225   4.668   2.900  0.0443  0.2377 -0.1443
  790ACN     C1 4924   0.880   4.046   3.801 -0.4771  0.4182  0.2746
  790ACN     H1 4925   0.881   4.078   3.696  0.1992 -1.7592 -0.4205
  790ACN     H2 4926   0.944   3.956   3.806 -0.3599  0.4917  0.0985
  790ACN     H3 4927   0.777   4.011   3.814 -1.1599  2.5607  0.8249
  790ACN     C2 4928   0.899   4.150   3.903 -0.5340  0.1646 -0.4883
  790ACN     N1 4929   0.908   4.228   3.986 -0.5421 -0.3523 -0.3129
  791ACN     C1 4930   0.558   1.857   1.431  0.2955  1.3722 -0.0980
  791ACN     H1 4931   0.467   1.808   1.394  3.4763 -3.5274 -2.0513
  791ACN     H2 4932   0.560   1.962   1.400 -1.4397  0.7363 -2.4874
  791ACN     H3 4933   0.644   1.813   1.379  2.0161  2.9981  1.3029
  791ACN     C2 4934   0.559   1.859   1.580  0.6207 -0.0139 -0.0720
  791ACN     N1 4935   0.561   1.867   1.694 -0.0789 -0.2207 -0.1186
  792ACN     C1 4936   1.551   0.918   4.579 -0.0184 -0.3864  0.0831
  792ACN     H1 4937   1.638   0.973   4.616  0.4096 -2.0693  1.6422
  792ACN     H2 4938   1.488   0.882   4.662  0.0241  0.1776  0.3579
  792ACN     H3 4939   1.599   0.828   4.539 -1.6495 -1.0510 -0.4174
  792ACN     C2 4940   1.475   0.986   4.471 -0.8722 -0.4164 -0.5894
  792ACN     N1 4941   1.418   1.030   4.385 -0.5393  0.0433  0.1330
  793ACN     C1 4942   1.682   3.958   0.935  0.1960  0.1303  0.6254
  793ACN     H1 4943   1.647   3.991   0.837 -0.0280 -1.2901  0.2118
  793ACN     H2 4944   1.602   3.958   1.011  0.4501  0.5004  0.8934
  793ACN     H3 4945   1.768   4.017   0.970  0.5188  0.6945 -1.0736
  793ACN     C2 4946   1.734   3.821   0.917 -0.0412 -0.4621  0.5483
  793ACN     N1 4947   1.775   3.715   0.904  0.5210  0.0288 -0.0763
  794ACN     C1 4948   0.131   3.865   0.991 -0.3572 -0.8624  0.4128
  794ACN     H1 4949   0.049   3.843   1.060 -3.0411 -0.2658 -2.4542
  794ACN     H2 4950   0.208   3.788   0.998  1.4282  0.6675 -1.8349
  794ACN     H3 4951   0.176   3.963   1.010 -1.8813  0.1043 -0.7688
  794ACN     C2 4952   0.071   3.861   0.858 -0.2741  0.2790  0.9271
  794ACN     N1 4953   0.036   3.862   0.746  0.0327 -0.5206 -0.3318
  795ACN     C1 4954   4.123   5.187   1.968  0.6460 -0.3393  0.1168
  795ACN     H1 4955   4.192   5.266   1.999  2.6855 -2.0833  0.0894
  795ACN     H2 4956   4.129   5.101   2.035 -0.3750 -0.5274 -0.0190
  795ACN     H3 4957   4.158   5.142   1.874  1.0415 -2.1437  1.1219
  795ACN     C2 4958   3.996   5.251   1.959  0.4569  0.1746 -0.0923
  795ACN     N1 4959   3.900   5.310   1.943  0.6783 -0.5692 -0.0175
  796ACN     C1 4960   2.610   4.375   0.366 -0.3153 -0.1490  0.1447
  796ACN     H1 4961   2.537   4.394   0.287 -2.5926 -0.9917  2.0009
  796ACN     H2 4962   2.557   4.309   0.435 -4.7199  0.2464 -2.7181
  796ACN     H3 4963   2.644   4.473   0.404 -0.4990 -0.3125  0.7323
  796ACN     C2 4964   2.714   4.305   0.300  0.6456  0.6449  0.3864
  796ACN     N1 4965   2.803   4.248   0.247  0.3859  0.3412 -0.3745
  797ACN     C1 4966   0.715   2.982   2.723 -0.0180  0.3547 -0.1215
  797ACN     H1 4967   0.657   2.923   2.651  0.7771 -1.2042  0.4862
  797ACN     H2 4968   0.737   3.078   2.674 -1.2147  1.1586  0.8569
  797ACN     H3 4969   0.806   2.924   2.744  0.3344  1.5489  1.7561
  797ACN     C2 4970   0.638   2.994   2.845  0.2404 -0.1067  0.0418
  797ACN     N1 4971   0.579   2.998   2.945  0.2098 -0.2592  0.0705
  798ACN     C1 4972   3.815   2.752   2.387  0.2263  0.4348  0.2982
  798ACN     H1 4973   3.796   2.647   2.359  2.4168 -0.6039  2.5261
  798ACN     H2 4974   3.716   2.798   2.387 -0.1185 -0.2299 -2.1644
  798ACN     H3 4975   3.877   2.800   2.311  0.4102  0.2988  0.3626
  798ACN     C2 4976   3.884   2.767   2.516 -0.8158  0.4996  0.0948
  798ACN     N1 4977   3.943   2.787   2.611  0.3879 -0.1675  0.2329
  799ACN     C1 4978   2.445   3.578   2.035  0.4673  0.2291  0.4732
  799ACN     H1 4979   2.396   3.481   2.021  0.5801  0.1684  0.5042
  799ACN     H2 4980   2.370   3.655   2.013  1.7798  1.3989 -0.0493
  799ACN     H3 4981   2.523   3.578   1.957  1.1297  1.4838  1.1195
  799ACN     C2 4982   2.492   3.591   2.168 -0.2197 -0.3492  0.1103
  799ACN     N1 4983   2.528   3.601   2.278  0.2861  1.0393  0.0338
  800ACN     C1 4984   2.887   5.098   3.022 -0.0037 -0.1517  0.5296
  800ACN     H1 4985   2.996   5.104   3.025  0.0879 -1.9867  1.8910
  800ACN     H2 4986   2.858   5.003   3.069 -0.4163 -0.1721  0.2388
  800ACN     H3 4987   2.849   5.098   2.919 -1.3685  1.2512  1.0085
  800ACN     C2 4988   2.824   5.206   3.096  0.6321 -0.4413 -0.2203
  800ACN     N1 4989   2.760   5.293   3.143  0.0899  0.1218 -0.0788
  801ACN     C1 4990   3.098   1.946   1.859  0.1598  0.2046 -0.8814
  801ACN     H1 4991   3.189   2.006   1.854  0.7520 -0.7731 -2.4384
  801ACN     H2 4992   3.121   1.845   1.895  1.1487 -0.4295 -3.1326
  801ACN     H3 4993   3.045   1.931   1.764  0.0979 -0.2694 -0.7774
  801ACN     C2 4994   3.011   2.024   1.951 -0.3470 -0.1503 -0.1297
  801ACN     N1 4995   2.943   2.087   2.020  0.6464  0.3301  0.1560
  802ACN     C1 4996   2.298   0.179   2.531 -0.5997  0.4449 -0.2758
  802ACN     H1 4997   2.210   0.244   2.537  0.2272  1.6139 -0.5905
  802ACN     H2 4998   2.307   0.134   2.431 -0.2843  0.7359 -0.3792
  802ACN     H3 4999   2.274   0.093   2.595  1.5045  1.1778  1.5627
  802ACN     C2 5000   2.415   0.244   2.594  0.2649  0.0684 -0.6129
  802ACN     N1 5001   2.507   0.294   2.647 -0.4716  0.9124  0.3934
  803ACN     C1 5002   2.120   4.436   3.359  0.1532  0.2333 -0.5729
  803ACN     H1 5003   2.208   4.374   3.338  0.9848  1.0030  0.5746
  803ACN     H2 5004   2.114   4.517   3.286  2.3339  0.2491 -0.7586
  803ACN     H3 5005   2.147   4.482   3.455  0.0080  0.1888 -0.5104
  803ACN     C2 5006   1.996   4.358   3.370 -0.3547 -0.2545  0.3451
  803ACN     N1 5007   1.893   4.307   3.382 -0.4072  0.3106 -0.0357
  804ACN     C1 5008   2.684   4.038   3.498 -0.0644 -0.1781 -0.3020
  804ACN     H1 5009   2.650   4.079   3.402  0.2265  2.4027  0.6489
  804ACN     H2 5010   2.602   3.995   3.557  0.3531  0.1359  0.5147
  804ACN     H3 5011   2.728   4.121   3.556 -2.1538  1.2022 -0.6189
  804ACN     C2 5012   2.789   3.945   3.471  0.6212  0.3674  0.2070
  804ACN     N1 5013   2.872   3.863   3.451  0.6782 -0.2114 -0.6676
  805ACN     C1 5014   2.407   2.265   0.881  0.7154  0.5464  0.9935
  805ACN     H1 5015   2.452   2.183   0.938  0.6189  0.5673  1.0996
  805ACN     H2 5016   2.298   2.264   0.886  0.7026 -2.8163  1.7513
  805ACN     H3 5017   2.445   2.266   0.778  0.1568  1.5340  0.7987
  805ACN     C2 5018   2.446   2.393   0.936  0.3772  0.1324  0.3149
  805ACN     N1 5019   2.490   2.485   0.988 -0.3139  0.3458 -0.6841
  806ACN     C1 5020   0.267   3.086   1.410 -0.4349 -0.6406  0.0597
  806ACN     H1 5021   0.298   3.146   1.496 -3.8660  2.0531 -0.4498
  806ACN     H2 5022   0.197   3.132   1.339  0.3491 -0.8181 -0.8454
  806ACN     H3 5023   0.217   2.995   1.444 -0.7208 -0.8436 -0.8832
  806ACN     C2 5024   0.378   3.024   1.337 -0.5758  0.0854  0.3852
  806ACN     N1 5025   0.456   2.966   1.277 -0.4759 -0.5397 -0.5002
  807ACN     C1 5026   0.127   0.397   3.360 -0.2120 -0.1647 -0.6863
  807ACN     H1 5027   0.029   0.347   3.362  0.7201 -2.0290 -0.3439
  807ACN     H2 5028   0.151   0.408   3.466  3.2008 -0.6492 -1.3489
  807ACN     H3 5029   0.117   0.489   3.301 -2.1779  0.3099  0.3337
  807ACN     C2 5030   0.222   0.301   3.304  0.0386 -0.2319 -0.5041
  807ACN     N1 5031   0.297   0.228   3.256  0.6217  0.2296  0.2260
  808ACN     C1 5032   0.863   4.508   4.366 -0.1087  0.2496  0.2105
  808ACN     H1 5033   0.862   4.504   4.256 -1.1970 -3.3243  0.2821
  808ACN     H2 5034   0.933   4.590   4.384 -0.6769  0.7228  0.2955
  808ACN     H3 5035   0.907   4.414   4.403  0.4994 -0.2981 -1.8305
  808ACN     C2 5036   0.735   4.544   4.424  0.0776  1.3547  0.0038
  808ACN     N1 5037   0.636   4.568   4.478  0.1623 -0.4293 -0.1787
  809ACN     C1 5038   0.489   5.028   1.763 -0.2813 -0.5978  0.2412
  809ACN     H1 5039   0.489   5.106   1.686 -0.4969 -1.2007 -0.3744
  809ACN     H2 5040   0.581   5.012   1.821 -0.0727  0.1596  0.1164
  809ACN     H3 5041   0.459   4.929   1.726 -0.8574 -0.8170  1.2784
  809ACN     C2 5042   0.389   5.064   1.867  0.0179  0.1597 -0.1909
  809ACN     N1 5043   0.304   5.072   1.944  0.0833 -0.2777 -0.1439
  810ACN     C1 5044   1.729   0.989   2.948 -0.0401 -0.0448  0.1694
  810ACN     H1 5045   1.798   0.974   2.864 -0.7930 -1.8050 -0.1416
  810ACN     H2 5046   1.775   1.049   3.028 -0.4142 -0.3358  0.6009
  810ACN     H3 5047   1.701   0.893   2.991 -1.4765  0.7831  1.1089
  810ACN     C2 5048   1.610   1.069   2.922  0.4337 -0.3512 -0.2569
  810ACN     N1 5049   1.531   1.145   2.897  0.1776  0.2870 -0.3215
  811ACN     C1 5050   2.191   4.966   4.113  0.1030 -0.2738  0.3218
  811ACN     H1 5051   2.232   4.927   4.207  1.6465  0.9487  0.1852
  811ACN     H2 5052   2.189   5.076   4.113 -0.6191 -0.2824  0.2225
  811ACN     H3 5053   2.085   4.940   4.110 -0.3899  1.4743  1.5261
  811ACN     C2 5054   2.270   4.909   4.008 -0.3473 -0.8473 -0.0333
  811ACN     N1 5055   2.338   4.873   3.919 -0.4819 -0.4470 -0.3406
  812ACN     C1 5056   1.591   0.386   2.472  0.1706  0.1419  0.1277
  812ACN     H1 5057   1.622   0.281   2.463  2.6525  0.7111  1.6812
  812ACN     H2 5058   1.615   0.423   2.572  1.5700  2.2599 -0.9545
  812ACN     H3 5059   1.482   0.393   2.460  0.0962 -0.6874  0.3250
  812ACN     C2 5060   1.665   0.464   2.370 -0.7421 -0.0321  0.4505
  812ACN     N1 5061   1.721   0.535   2.299 -0.1833 -0.5906 -0.3437
  813ACN     C1 5062   2.510   0.174   0.156 -0.4210  0.2496 -0.2915
  813ACN     H1 5063   2.432   0.132   0.221  0.2351 -1.9620 -0.8864
  813ACN     H2 5064   2.467   0.166   0.056  1.6519  0.2030 -1.2087
  813ACN     H3 5065   2.601   0.114   0.170  0.3081  0.5031 -3.5523
  813ACN     C2 5066   2.553   0.308   0.196  1.2567 -0.5194 -0.0560
  813ACN     N1 5067   2.577   0.420   0.210 -0.4489 -0.4129  1.2478
  814ACN     C1 5068   0.559   4.289   4.008 -0.1375 -0.5598  0.1937
  814ACN     H1 5069   0.649   4.235   4.041  0.1579 -0.4681 -0.4437
  814ACN     H2 5070   0.485   4.217   3.972 -2.3083  2.1565 -0.9423
  814ACN     H3 5071   0.592   4.343   3.918  0.1713  1.1715  1.3335
  814ACN     C2 5072   0.514   4.380   4.105  1.2680  0.3433 -0.2648
  814ACN     N1 5073   0.470   4.456   4.180  0.3679 -0.1641  0.2977
  815ACN     C1 5074   2.041   4.654   0.478  0.0054 -0.1064 -0.1076
  815ACN     H1 5075   2.098   4.603   0.556 -0.8544  0.1869  0.7141
  815ACN     H2 5076   1.943   4.605   0.469 -0.0424 -0.3215  1.4215
  815ACN     H3 5077   2.085   4.650   0.377 -1.1226 -2.1368 -0.5599
  815ACN     C2 5078   2.023   4.795   0.510  0.2986 -0.1607 -0.3422
  815ACN     N1 5079   2.011   4.911   0.513 -0.9160  0.5478 -0.0532
  816ACN     C1 5080   3.653   1.432   2.386  0.5578 -0.0609  0.4195
  816ACN     H1 5081   3.693   1.409   2.286  0.3358  0.7793  0.1372
  816ACN     H2 5082   3.739   1.458   2.448  1.1381  1.1607 -0.8840
  816ACN     H3 5083   3.606   1.338   2.420 -1.7209  0.4697 -1.1285
  816ACN     C2 5084   3.538   1.527   2.383  0.7654  0.5085  0.2553
  816ACN     N1 5085   3.443   1.592   2.386 -0.3818  0.1082  0.4399
  817ACN     C1 5086   4.390   3.362   1.049 -0.7458  0.6860 -0.2246
  817ACN     H1 5087   4.493   3.341   1.021 -0.7303  0.3628  0.0689
  817ACN     H2 5088   4.353   3.462   1.022  0.1721  0.8460 -0.8885
  817ACN     H3 5089   4.377   3.353   1.158 -1.7171 -0.6877 -0.4499
  817ACN     C2 5090   4.296   3.257   1.002  0.1083 -0.2235 -0.0272
  817ACN     N1 5091   4.229   3.170   0.968 -0.3429  0.1634 -0.0434
  818ACN     C1 5092   2.244   4.059   0.570  0.1001 -0.2661 -0.2257
  818ACN     H1 5093   2.218   4.155   0.524 -3.1498 -1.2286 -0.5496
  818ACN     H2 5094   2.348   4.026   0.563 -0.0240 -1.0147  1.3966
  818ACN     H3 5095   2.180   3.986   0.518 -1.7330 -0.4641  2.2097
  818ACN     C2 5096   2.210   4.051   0.715  0.1948 -0.7201  0.1546
  818ACN     N1 5097   2.196   4.057   0.826  0.3954 -0.8703  0.1084
  819ACN     C1 5098   3.309   2.686   2.420  0.2894  0.7589 -0.0909
  819ACN     H1 5099   3.417   2.664   2.415  0.8110  3.0522  0.7013
  819ACN     H2 5100   3.297   2.746   2.510 -0.0162 -1.0404  1.0924
  819ACN     H3 5101   3.263   2.587   2.432  1.0024  0.1997 -1.6729
  819ACN     C2 5102   3.271   2.752   2.294  0.7152  0.9593  0.7464
  819ACN     N1 5103   3.223   2.809   2.204  0.1067 -0.0022 -0.0727
  820ACN     C1 5104   0.811   1.725   3.211  0.3653 -0.0376  0.1222
  820ACN     H1 5105   0.859   1.693   3.118  1.0116 -1.3168  0.8752
  820ACN     H2 5106   0.744   1.810   3.196  0.8419  0.5499  1.2842
  820ACN     H3 5107   0.885   1.756   3.286 -1.0361  0.4906  1.3011
  820ACN     C2 5108   0.738   1.605   3.254 -0.1068 -0.3566 -0.1601
  820ACN     N1 5109   0.681   1.505   3.276  0.1449  0.1610 -0.1880
  821ACN     C1 5110   4.356   3.863   2.821 -0.0962  0.4267  0.5811
  821ACN     H1 5111   4.271   3.872   2.890 -0.5147 -1.2935  0.3078
  821ACN     H2 5112   4.400   3.763   2.830 -0.1153  0.4064  0.4370
  821ACN     H3 5113   4.441   3.930   2.840  2.3733 -2.6989  1.0800
  821ACN     C2 5114   4.324   3.890   2.681 -0.3236 -0.1848 -0.3256
  821ACN     N1 5115   4.287   3.904   2.575 -0.1233  0.2570 -0.5316
  822ACN     C1 5116   0.016   1.049   1.223 -0.5371 -0.0944 -0.2707
  822ACN     H1 5117   0.045   0.944   1.238  2.0901  0.3371 -2.0750
  822ACN     H2 5118  -0.068   1.070   1.291 -0.0027 -0.1475  0.4114
  822ACN     H3 5119  -0.015   1.049   1.118 -2.3848  1.0474  0.2599
  822ACN     C2 5120   0.129   1.140   1.256 -0.3608  0.4412  0.3542
  822ACN     N1 5121   0.216   1.205   1.293 -0.9588 -0.1084 -0.4238
  823ACN     C1 5122   2.915   2.982   0.506  0.1031 -1.0285 -0.5296
  823ACN     H1 5123   2.973   3.065   0.550 -1.4022 -0.1668 -0.1337
  823ACN     H2 5124   2.975   2.928   0.431  1.8001 -0.6001  0.4830
  823ACN     H3 5125   2.826   3.024   0.458  0.6893  1.3050  0.3328
  823ACN     C2 5126   2.858   2.898   0.609 -0.3597  0.3493  0.3824
  823ACN     N1 5127   2.823   2.825   0.693  0.1367 -0.3403 -0.0598
  824ACN     C1 5128   2.351   2.064   3.761  0.1991  0.1072 -0.6459
  824ACN     H1 5129   2.328   2.112   3.857 -1.9773 -0.3991 -0.9042
  824ACN     H2 5130   2.414   1.975   3.768  0.0949 -0.1516 -2.7328
  824ACN     H3 5131   2.428   2.131   3.719  0.7997  0.8646  1.5397
  824ACN     C2 5132   2.239   2.039   3.673  0.2493  0.3657 -0.3617
  824ACN     N1 5133   2.159   2.020   3.596 -0.6952  0.2763  0.2237
  825ACN     C1 5134   1.797   3.302   2.963  0.1074 -0.3704  0.4199
  825ACN     H1 5135   1.883   3.330   3.024 -0.1457  0.3503  0.4540
  825ACN     H2 5136   1.792   3.195   2.938  1.0823 -0.8769  2.2788
  825ACN     H3 5137   1.813   3.357   2.870  0.4767 -0.7083  0.2863
  825ACN     C2 5138   1.667   3.328   3.031 -0.2280 -0.4243  0.2714
  825ACN     N1 5139   1.566   3.348   3.077 -0.3936 -0.7441  0.0726
  826ACN     C1 5140   2.995   3.767   4.524 -0.3274 -0.0329  0.1342
  826ACN     H1 5141   2.944   3.860   4.550 -2.3523  0.0141 -3.5877
  826ACN     H2 5142   3.102   3.764   4.548 -0.1385 -1.1513 -0.7809
  826ACN     H3 5143   2.986   3.751   4.415 -0.6248 -0.2459  0.1909
  826ACN     C2 5144   2.933   3.657   4.596  0.2319  0.7562 -0.1041
  826ACN     N1 5145   2.883   3.568   4.643  0.4781  0.3627  0.5354
  827ACN     C1 5146   1.680   1.945   0.365  0.9729 -0.2576  0.3859
  827ACN     H1 5147   1.687   1.995   0.268  0.4458  0.6559  0.8113
  827ACN     H2 5148   1.619   1.991   0.444  1.9310  1.0234  0.4054
  827ACN     H3 5149   1.778   1.939   0.414  1.1328 -0.7667  0.0104
  827ACN     C2 5150   1.655   1.803   0.343  0.1876  0.1870  0.6220
  827ACN     N1 5151   1.631   1.688   0.332 -0.0742  0.3216  0.1993
  828ACN     C1 5152   3.858   3.192   2.595 -0.8072  0.3175 -0.2520
  828ACN     H1 5153   3.906   3.122   2.527  1.5605  0.5159  1.1479
  828ACN     H2 5154   3.910   3.288   2.590 -2.1263  0.9948 -1.2468
  828ACN     H3 5155   3.869   3.159   2.699 -1.7110 -0.4508 -0.3905
  828ACN     C2 5156   3.716   3.212   2.573 -0.3014  0.3979  0.3706
  828ACN     N1 5157   3.604   3.218   2.550 -0.1779 -0.2553 -0.2273
  829ACN     C1 5158   3.748   2.634   3.755  0.6138  0.6863 -0.0211
  829ACN     H1 5159   3.735   2.736   3.717  1.3119 -0.1949 -2.6953
  829ACN     H2 5160   3.770   2.628   3.863 -0.5435  3.1213  0.3925
  829ACN     H3 5161   3.829   2.596   3.693 -0.8384  0.1756 -1.6488
  829ACN     C2 5162   3.622   2.555   3.731  0.6469 -0.1114  0.7279
  829ACN     N1 5163   3.522   2.504   3.707 -0.0474  0.6212  0.4802
  830ACN     C1 5164   2.365   4.658   1.942 -0.0200 -0.4019 -0.7287
  830ACN     H1 5165   2.375   4.741   1.871  1.6449 -1.5779 -1.9277
  830ACN     H2 5166   2.447   4.682   2.011  1.5149 -2.1058 -1.9318
  830ACN     H3 5167   2.394   4.561   1.899  0.9795  0.1921 -1.4235
  830ACN     C2 5168   2.235   4.647   2.011 -0.5169  0.2079  0.1114
  830ACN     N1 5169   2.136   4.640   2.063  0.9030 -0.1109 -0.3577
  831ACN     C1 5170   3.999   2.409   2.215  0.2425  0.2111  0.1928
  831ACN     H1 5171   4.040   2.330   2.278 -1.9295  1.2060  2.9559
  831ACN     H2 5172   3.897   2.429   2.248  0.0080 -0.7972  0.0811
  831ACN     H3 5173   3.987   2.370   2.113  1.4717 -0.1495  0.1778
  831ACN     C2 5174   4.075   2.532   2.217 -0.3405  0.4076 -0.4846
  831ACN     N1 5175   4.129   2.634   2.227 -0.4844 -0.2996  0.4059
  832ACN     C1 5176   3.546   1.417   4.014  0.0023 -0.5529  0.1942
  832ACN     H1 5177   3.457   1.377   3.964  0.6222 -0.0518 -1.3117
  832ACN     H2 5178   3.603   1.476   3.941 -0.7908 -0.6139 -0.4818
  832ACN     H3 5179   3.608   1.339   4.059 -1.0555 -1.0374  0.8510
  832ACN     C2 5180   3.508   1.506   4.125  0.0061 -0.6129 -0.3319
  832ACN     N1 5181   3.468   1.570   4.215  0.5722  0.4286 -0.2531
  833ACN     C1 5182   0.769   4.585   3.799  0.6154  0.7703  0.4386
  833ACN     H1 5183   0.796   4.486   3.763  0.1986  1.0326 -0.5985
  833ACN     H2 5184   0.664   4.577   3.829  0.3710 -0.5493 -0.7500
  833ACN     H3 5185   0.789   4.650   3.713  0.8602  1.6275  1.1352
  833ACN     C2 5186   0.834   4.622   3.921 -0.3039  0.9962 -0.7423
  833ACN     N1 5187   0.894   4.653   4.017  0.0707 -0.0311 -0.2275
  834ACN     C1 5188   1.056   1.489   3.977 -0.4879  0.3415  0.0616
  834ACN     H1 5189   1.038   1.381   3.982 -1.5297  0.5538  1.0433
  834ACN     H2 5190   1.063   1.531   4.078  1.8916  1.3735 -0.4983
  834ACN     H3 5191   0.980   1.545   3.921  0.1666  0.3541 -0.8361
  834ACN     C2 5192   1.186   1.508   3.916 -0.6633 -0.5097  0.0637
  834ACN     N1 5193   1.293   1.522   3.874 -0.4968  0.6220 -0.3019
  835ACN     C1 5194   1.248   1.481   1.375  0.4576  0.3118  0.2948
  835ACN     H1 5195   1.330   1.554   1.368  0.3831  0.2257 -1.6788
  835ACN     H2 5196   1.245   1.428   1.279  0.8646 -1.4048  1.2107
  835ACN     H3 5197   1.160   1.543   1.396  0.8192  0.3083  1.8843
  835ACN     C2 5198   1.269   1.383   1.473 -0.1063 -0.7265 -0.7070
  835ACN     N1 5199   1.299   1.308   1.557  0.7350 -0.4230  0.1020
  836ACN     C1 5200   1.248   2.322   1.862 -0.7180 -0.7934  0.2547
  836ACN     H1 5201   1.290   2.239   1.803 -2.2031 -1.0178 -0.4955
  836ACN     H2 5202   1.182   2.285   1.942 -3.0256  0.4712 -1.0083
  836ACN     H3 5203   1.191   2.398   1.808  0.5238  1.7832  2.4763
  836ACN     C2 5204   1.361   2.379   1.934 -0.0939  0.4374  0.4157
  836ACN     N1 5205   1.445   2.411   2.003 -0.2433  0.2286  0.1393
  837ACN     C1 5206   2.171   3.592   0.864  0.2289 -0.2557 -0.1143
  837ACN     H1 5207   2.081   3.593   0.928  0.0317 -0.4244 -0.3879
  837ACN     H2 5208   2.216   3.493   0.851  0.7730 -0.1684  1.0267
  837ACN     H3 5209   2.241   3.664   0.907 -0.3071  0.0119  0.3278
  837ACN     C2 5210   2.138   3.647   0.730 -0.2162 -0.8261  0.1087
  837ACN     N1 5211   2.107   3.694   0.629  0.4806 -0.5246 -0.1864
  838ACN     C1 5212   2.237   2.011   1.315  0.5855 -0.4996  0.1749
  838ACN     H1 5213   2.311   2.086   1.345 -1.8473  2.2024 -0.2327
  838ACN     H2 5214   2.289   1.915   1.316  1.0906 -0.2168  1.4062
  838ACN     H3 5215   2.204   2.049   1.217  0.6497 -0.2713  0.2421
  838ACN     C2 5216   2.130   2.004   1.418 -0.4331 -0.2748  0.1871
  838ACN     N1 5217   2.061   1.990   1.511  0.0288  0.1508 -0.4186
  839ACN     C1 5218   1.703   1.619   4.407 -0.3522  0.1322  0.8725
  839ACN     H1 5219   1.614   1.586   4.463 -0.9141  1.0897  0.5638
  839ACN     H2 5220   1.677   1.658   4.308  0.1325  1.9173  1.4310
  839ACN     H3 5221   1.757   1.524   4.402  0.6117  0.6494  1.3373
  839ACN     C2 5222   1.771   1.723   4.477  0.4849  0.4856  0.1152
  839ACN     N1 5223   1.818   1.807   4.537 -0.3059  0.3658 -0.3689
  840ACN     C1 5224   0.417   3.278   0.015  0.2681 -0.2320 -0.2305
  840ACN     H1 5225   0.357   3.242   0.100  0.6569  0.4841  0.3517
  840ACN     H2 5226   0.516   3.307   0.051 -1.1760  3.3281  1.1371
  840ACN     H3 5227   0.367   3.364  -0.031 -0.2373 -0.0383  0.6636
  840ACN     C2 5228   0.423   3.171  -0.081  0.6596  0.0539 -0.1548
  840ACN     N1 5229   0.439   3.089  -0.159  0.2398 -0.3679 -0.2795
  841ACN     C1 5230   0.472   2.410   2.134  0.4368  1.0336  0.0744
  841ACN     H1 5231   0.550   2.393   2.210  0.9910  0.2942 -0.6552
  841ACN     H2 5232   0.517   2.419   2.034 -2.0191 -0.4238 -1.1916
  841ACN     H3 5233   0.410   2.498   2.153 -1.1093 -0.0203 -0.0252
  841ACN     C2 5234   0.382   2.289   2.129  0.1842  0.2157  0.0039
  841ACN     N1 5235   0.318   2.194   2.135  0.2958 -0.4744  0.3668
  842ACN     C1 5236   2.361   1.058   4.622 -0.4090 -0.0353  0.3468
  842ACN     H1 5237   2.350   0.998   4.714 -1.1106  0.4161  0.5649
  842ACN     H2 5238   2.284   1.041   4.546 -1.4261  3.2893  0.5339
  842ACN     H3 5239   2.461   1.034   4.584 -0.3882 -0.8019  0.8728
  842ACN     C2 5240   2.357   1.201   4.644 -0.1249 -0.3628 -0.3492
  842ACN     N1 5241   2.337   1.314   4.650  0.8755  0.6738  0.7515
  843ACN     C1 5242   1.992   1.067   3.725 -0.2439  0.0221 -0.7352
  843ACN     H1 5243   2.089   1.016   3.728  0.5043  1.1874 -3.8464
  843ACN     H2 5244   1.970   1.126   3.815  0.1920  0.5825 -0.9971
  843ACN     H3 5245   1.923   0.982   3.713 -1.9789  1.2373  0.2662
  843ACN     C2 5246   1.969   1.145   3.606 -0.7370  0.5398  0.0069
  843ACN     N1 5247   1.952   1.222   3.520  0.7016 -0.4092 -0.1894
  844ACN     C1 5248   2.131   3.019   2.166 -0.5415 -0.7525  0.8065
  844ACN     H1 5249   2.070   3.103   2.130 -1.4734 -1.8898 -0.3548
  844ACN     H2 5250   2.178   3.042   2.262 -3.5599  0.4872  2.0364
  844ACN     H3 5251   2.218   3.010   2.100  0.3058 -1.3874  2.0013
  844ACN     C2 5252   2.054   2.895   2.185  1.1714 -0.5303  0.1242
  844ACN     N1 5253   2.003   2.793   2.202  0.0634 -0.5467  0.4480
  845ACN     C1 5254   3.217   4.582   2.266  0.7443  0.7665 -0.0637
  845ACN     H1 5255   3.314   4.630   2.248  0.7136 -0.3543 -3.7077
  845ACN     H2 5256   3.220   4.533   2.364  3.7588  1.8885  0.4443
  845ACN     H3 5257   3.205   4.514   2.181 -0.1580 -0.5358  1.0761
  845ACN     C2 5258   3.111   4.672   2.266  0.0566 -0.1721  0.0486
  845ACN     N1 5259   3.018   4.742   2.271 -0.4071 -0.4004 -0.4537
  846ACN     C1 5260   3.695   4.321   2.672 -0.6888 -0.0199 -0.1349
  846ACN     H1 5261   3.705   4.365   2.772 -1.0445 -2.6884  1.1268
  846ACN     H2 5262   3.598   4.356   2.634 -0.6085 -0.3951 -0.6898
  846ACN     H3 5263   3.683   4.214   2.694  3.3943 -1.1781 -3.0316
  846ACN     C2 5264   3.810   4.354   2.584  0.4244 -0.1674  0.4790
  846ACN     N1 5265   3.901   4.385   2.519  0.0496 -0.7025  0.7013
  847ACN     C1 5266   2.516   2.013   4.485 -0.2645 -0.0191  0.1429
  847ACN     H1 5267   2.577   2.058   4.564  1.1308 -1.1681 -0.2531
  847ACN     H2 5268   2.408   2.032   4.490 -0.5849 -1.7842  0.3821
  847ACN     H3 5269   2.540   1.908   4.508 -3.8372 -0.6577  1.2505
  847ACN     C2 5270   2.572   2.053   4.355 -0.0284 -0.7421  0.2056
  847ACN     N1 5271   2.631   2.093   4.263  0.1170 -0.0951 -0.0054
  848ACN     C1 5272   2.516   1.307   3.739 -0.0094 -0.1410 -0.3544
  848ACN     H1 5273   2.570   1.376   3.804 -2.2042 -0.0977  1.4654
  848ACN     H2 5274   2.576   1.216   3.722 -0.2880 -0.3171 -0.4049
  848ACN     H3 5275   2.499   1.360   3.644 -0.9083  0.0502 -0.0942
  848ACN     C2 5276   2.385   1.262   3.796 -0.4635  1.1050 -0.6729
  848ACN     N1 5277   2.293   1.223   3.844  0.5914  0.1514  0.1655
  849ACN     C1 5278   0.515   1.784   2.743 -0.0081  0.2510 -0.2510
  849ACN     H1 5279   0.539   1.818   2.642 -1.1852 -0.4244 -0.7761
  849ACN     H2 5280   0.493   1.677   2.753  0.5017  0.3078  1.7817
  849ACN     H3 5281   0.418   1.830   2.767 -1.5302 -1.1160 -3.5008
  849ACN     C2 5282   0.609   1.824   2.853 -0.1660  1.4808 -0.9677
  849ACN     N1 5283   0.685   1.862   2.930 -0.1697  0.3573  0.1140
  850ACN     C1 5284   4.266   1.927   1.600 -0.4811  0.2437 -0.4282
  850ACN     H1 5285   4.311   1.836   1.643 -0.2017  0.3541 -0.4839
  850ACN     H2 5286   4.165   1.935   1.640 -0.4295 -0.7559 -0.0644
  850ACN     H3 5287   4.279   1.926   1.491  0.9496  0.5754 -0.2700
  850ACN     C2 5288   4.343   2.039   1.648  0.1191 -0.1786 -0.0584
  850ACN     N1 5289   4.408   2.126   1.690 -0.1210  0.1723 -0.0093
  851ACN     C1 5290   2.288   4.318   3.787 -0.6234 -0.3739  1.1918
  851ACN     H1 5291   2.338   4.246   3.853 -0.1094 -1.6166 -0.5072
  851ACN     H2 5292   2.281   4.418   3.831  1.1236  0.9476 -1.3562
  851ACN     H3 5293   2.191   4.276   3.758 -0.7551 -0.0909  1.2235
  851ACN     C2 5294   2.367   4.316   3.657 -0.0197  0.0357 -0.5161
  851ACN     N1 5295   2.424   4.310   3.560  0.0378 -0.3039  0.4356
  852ACN     C1 5296   0.985   0.271   1.828 -0.4581 -0.9853  0.2754
  852ACN     H1 5297   0.883   0.305   1.804  1.0181  2.3820 -1.6260
  852ACN     H2 5298   1.064   0.327   1.775 -1.9243  0.4947 -0.4259
  852ACN     H3 5299   0.993   0.165   1.802  1.4495 -1.1308  1.4191
  852ACN     C2 5300   1.021   0.269   1.970 -0.6234  0.2598  0.7688
  852ACN     N1 5301   1.051   0.261   2.080  0.4095 -0.3206  0.4147
  853ACN     C1 5302   2.389   2.922   2.942  0.4085  0.3568 -0.6409
  853ACN     H1 5303   2.390   2.969   3.041  0.7319 -0.9809  0.0091
  853ACN     H2 5304   2.496   2.900   2.928  0.4982  0.3757  0.0252
  853ACN     H3 5305   2.359   3.000   2.871  0.0373 -0.4327 -1.3700
  853ACN     C2 5306   2.303   2.808   2.932  0.4701  0.1527  0.7869
  853ACN     N1 5307   2.234   2.717   2.930  0.0266  0.0446 -0.1736
  854ACN     C1 5308   3.125   0.177   0.816  0.2104 -0.4112 -0.1283
  854ACN     H1 5309   3.184   0.119   0.889 -1.0112 -0.8847  0.4885
  854ACN     H2 5310   3.093   0.272   0.860 -0.7235 -0.9253  0.3139
  854ACN     H3 5311   3.033   0.122   0.792 -0.1752 -0.0061  0.4257
  854ACN     C2 5312   3.203   0.196   0.694  0.2225  0.3061  0.7326
  854ACN     N1 5313   3.260   0.190   0.592  0.0415 -0.0294  0.0476
  855ACN     C1 5314   2.508   0.008   1.983  0.7471 -0.5461 -0.3106
  855ACN     H1 5315   2.453   0.011   1.888  1.7025 -0.2397 -0.8513
  855ACN     H2 5316   2.580   0.090   1.983 -1.5685  1.5463 -1.0869
  855ACN     H3 5317   2.553  -0.090   2.004  0.3777  0.0312  3.6100
  855ACN     C2 5318   2.411   0.019   2.086  0.6466  0.2079 -0.1881
  855ACN     N1 5319   2.336   0.035   2.172  0.5052  0.0996  0.3151
  856ACN     C1 5320   2.855   4.885   2.580  0.3403 -0.8657  0.2460
  856ACN     H1 5321   2.851   4.787   2.531 -4.6790 -0.8930  0.5086
  856ACN     H2 5322   2.763   4.893   2.639 -0.0598 -1.5867 -0.2672
  856ACN     H3 5323   2.845   4.960   2.500  0.1121 -0.8458  0.2938
  856ACN     C2 5324   2.979   4.914   2.657  0.3098 -1.3679 -0.0662
  856ACN     N1 5325   3.073   4.940   2.717  0.0309 -0.5775 -0.3734
  857ACN     C1 5326   0.370   5.029   3.851  0.2110 -0.4542  0.1752
  857ACN     H1 5327   0.385   5.138   3.857 -0.4089 -0.2269 -1.9403
  857ACN     H2 5328   0.343   4.985   3.947  0.8681 -0.8787  0.1694
  857ACN     H3 5329   0.467   4.984   3.826  0.1609 -0.8082  0.6234
  857ACN     C2 5330   0.274   5.003   3.746  0.2555 -0.3385  0.4750
  857ACN     N1 5331   0.201   4.987   3.654  0.0427 -0.8535 -0.4294
  858ACN     C1 5332   1.418   2.519   4.356 -0.0024  0.4473 -0.1240
  858ACN     H1 5333   1.453   2.426   4.402  1.3339  0.8185 -0.3569
  858ACN     H2 5334   1.376   2.584   4.432 -3.4616 -0.0211 -1.5611
  858ACN     H3 5335   1.347   2.495   4.276 -0.4685 -1.0098  0.7144
  858ACN     C2 5336   1.531   2.586   4.286 -0.5216  0.0671 -0.6787
  858ACN     N1 5337   1.616   2.634   4.219 -0.0996  0.1054  0.1936
  859ACN     C1 5338   1.174   2.859   3.358  0.5007  0.1682 -0.1875
  859ACN     H1 5339   1.220   2.935   3.294 -0.1875  0.3292 -0.4951
  859ACN     H2 5340   1.124   2.793   3.286 -0.2287  0.0423  0.4310
  859ACN     H3 5341   1.092   2.900   3.418 -0.5873 -2.4286  0.1694
  859ACN     C2 5342   1.272   2.789   3.439 -0.2259 -0.0805  0.2095
  859ACN     N1 5343   1.357   2.735   3.498 -0.1474  0.3836 -0.8160
  860ACN     C1 5344   1.132   0.008   4.333  0.2253  0.1244  0.4254
  860ACN     H1 5345   1.045  -0.033   4.386  2.2527 -2.6676  1.7268
  860ACN     H2 5346   1.197  -0.077   4.306  1.8735  1.6444 -0.4566
  860ACN     H3 5347   1.187   0.072   4.402 -0.7801 -0.0308  1.3945
  860ACN     C2 5348   1.098   0.081   4.209 -0.2881  0.1326 -0.0891
  860ACN     N1 5349   1.069   0.134   4.111  0.2735  0.1827 -0.2105
  861ACN     C1 5350   0.634   3.668   1.104  0.5175  0.2763  0.4789
  861ACN     H1 5351   0.615   3.655   0.996  0.5168  0.0546  0.5049
  861ACN     H2 5352   0.728   3.627   1.142  0.6996  0.6471  0.4324
  861ACN     H3 5353   0.545   3.638   1.160  1.2839 -0.2128  1.4355
  861ACN     C2 5354   0.653   3.813   1.103 -0.3652  0.5639  0.6269
  861ACN     N1 5355   0.679   3.922   1.120  0.4768 -0.4754 -0.2637
  862ACN     C1 5356   2.714   4.600   4.037  0.1127 -0.1523 -0.3298
  862ACN     H1 5357   2.662   4.687   3.995  0.4486 -0.3689 -1.2197
  862ACN     H2 5358   2.822   4.611   4.023  0.0510  0.6113 -0.2166
  862ACN     H3 5359   2.676   4.511   3.985  0.3240 -0.4312 -0.0073
  862ACN     C2 5360   2.696   4.593   4.181 -0.6136 -0.4119  0.1948
  862ACN     N1 5361   2.683   4.595   4.294 -0.1744 -0.1079 -0.3315
  863ACN     C1 5362   4.252   1.574   2.775  0.5698  0.7128  0.3337
  863ACN     H1 5363   4.301   1.487   2.821  0.7679  0.8644  0.4125
  863ACN     H2 5364   4.144   1.563   2.789 -0.0996  0.9004 -3.8830
  863ACN     H3 5365   4.279   1.572   2.669 -0.6105  0.6705  0.0330
  863ACN     C2 5366   4.311   1.686   2.838 -0.0007 -0.4594 -0.2938
  863ACN     N1 5367   4.352   1.787   2.873 -0.7024 -0.7973  0.3284
  864ACN     C1 5368   2.133   0.852   5.104 -0.1491 -0.5304 -0.5350
  864ACN     H1 5369   2.074   0.762   5.122 -0.8731 -0.3106 -1.7405
  864ACN     H2 5370   2.208   0.868   5.182  0.2886 -0.0949 -1.0420
  864ACN     H3 5371   2.069   0.941   5.113 -0.2656 -0.5651 -1.0392
  864ACN     C2 5372   2.206   0.848   4.981  0.2276  0.6244  0.1690
  864ACN     N1 5373   2.262   0.844   4.882  0.2716  0.0631  0.1409
  865ACN     C1 5374   3.352   4.616   3.222 -0.6072  0.2266  0.0034
  865ACN     H1 5375   3.376   4.511   3.205 -2.0799  0.0058 -0.7450
  865ACN     H2 5376   3.247   4.637   3.199 -0.9540 -0.6580  0.7722
  865ACN     H3 5377   3.408   4.685   3.157 -1.0859 -0.7622 -1.4814
  865ACN     C2 5378   3.361   4.648   3.365  0.2466  0.8103 -0.0889
  865ACN     N1 5379   3.361   4.680   3.475  0.2329  0.5433  0.1968
  866ACN     C1 5380   0.830   4.972   2.482  0.5802  0.3112  0.6146
  866ACN     H1 5381   0.826   5.079   2.508 -1.5897  0.5222 -0.4516
  866ACN     H2 5382   0.746   4.949   2.416  1.6260 -0.1610 -0.5572
  866ACN     H3 5383   0.811   4.919   2.576 -1.2633  0.7188  0.5018
  866ACN     C2 5384   0.959   4.943   2.425 -0.0865 -0.2308 -0.5494
  866ACN     N1 5385   1.063   4.920   2.384 -0.3006  0.4672  0.3430
  867ACN     C1 5386   1.882   5.159   4.614  1.1309  0.1765 -0.2953
  867ACN     H1 5387   1.805   5.218   4.563  0.7771 -0.4488 -0.5021
  867ACN     H2 5388   1.947   5.111   4.540  1.5433  0.4652 -0.1189
  867ACN     H3 5389   1.828   5.086   4.676  0.5341 -1.8170 -3.0403
  867ACN     C2 5390   1.957   5.247   4.703  0.5351 -0.3879  0.1451
  867ACN     N1 5391   2.021   5.307   4.773 -0.4872  0.3604  0.1390
  868ACN     C1 5392   1.298   4.868   1.624 -0.3789 -0.0668 -0.2581
  868ACN     H1 5393   1.364   4.781   1.615  0.1643  0.3793 -0.6853
  868ACN     H2 5394   1.329   4.942   1.699  0.4988 -0.7700  0.0803
  868ACN     H3 5395   1.199   4.835   1.656  0.0811 -0.2325  1.0238
  868ACN     C2 5396   1.289   4.936   1.497 -0.4322 -0.1267 -0.0621
  868ACN     N1 5397   1.281   4.975   1.389  0.3172  0.2478  0.3132
  869ACN     C1 5398   3.244   4.364   2.716 -0.1037 -0.1096  0.3949
  869ACN     H1 5399   3.282   4.417   2.804  0.0023 -0.2202  0.4162
  869ACN     H2 5400   3.266   4.429   2.631  1.7984 -1.6651 -0.3477
  869ACN     H3 5401   3.134   4.365   2.720 -0.2321  0.7521 -2.2137
  869ACN     C2 5402   3.313   4.231   2.709  0.2446 -0.2670  0.2382
  869ACN     N1 5403   3.372   4.131   2.690  0.4251 -0.4236 -0.0746
  870ACN     C1 5404   1.105   0.947   2.175  0.4551 -0.3954 -0.1527
  870ACN     H1 5405   1.136   0.948   2.280 -1.7433 -1.5683  0.5503
  870ACN     H2 5406   1.004   0.989   2.186  0.7518  0.5715 -1.0472
  870ACN     H3 5407   1.104   0.846   2.133 -1.1854 -0.1877 -0.6392
  870ACN     C2 5408   1.180   1.041   2.096  0.1525  0.3309 -0.5211
  870ACN     N1 5409   1.233   1.125   2.040 -0.3884  0.6534 -0.0830
  871ACN     C1 5410   1.430   0.746   2.982 -0.2257 -0.0300 -0.5485
  871ACN     H1 5411   1.459   0.651   2.935  4.1181  1.2960 -0.7196
  871ACN     H2 5412   1.322   0.753   2.998 -0.1036 -0.8372  0.6449
  871ACN     H3 5413   1.458   0.825   2.912 -1.1609 -0.2895 -1.2289
  871ACN     C2 5414   1.502   0.763   3.107  0.4368 -0.4863 -0.5913
  871ACN     N1 5415   1.553   0.786   3.209 -0.0485 -0.3440 -0.3086
  872ACN     C1 5416   0.268   4.490   1.098  0.4873 -0.4704 -1.0361
  872ACN     H1 5417   0.347   4.480   1.173  0.6930 -0.0408 -1.1939
  872ACN     H2 5418   0.306   4.505   0.996  1.5582 -1.9587 -0.8801
  872ACN     H3 5419   0.195   4.563   1.134  0.1528  0.0271 -2.6493
  872ACN     C2 5420   0.198   4.369   1.110  0.3141  0.5904 -0.5137
  872ACN     N1 5421   0.136   4.274   1.116 -0.0239  0.9027 -0.9972
  873ACN     C1 5422   0.602   0.276   1.711 -0.3511  0.0136 -0.4194
  873ACN     H1 5423   0.562   0.176   1.734  1.3364 -0.0329  2.6185
  873ACN     H2 5424   0.691   0.265   1.649  1.6562  0.4388  2.2908
  873ACN     H3 5425   0.624   0.319   1.810 -1.0997 -1.0994  0.2508
  873ACN     C2 5426   0.505   0.358   1.632  0.2034 -0.4981  0.3273
  873ACN     N1 5427   0.427   0.422   1.582 -0.2815  0.3668  0.2404
  874ACN     C1 5428   1.071   0.391   2.664 -0.9748 -0.3338 -0.3922
  874ACN     H1 5429   1.092   0.490   2.621 -0.6915 -0.3784 -0.3578
  874ACN     H2 5430   1.010   0.339   2.589  1.4133 -0.5676 -2.2740
  874ACN     H3 5431   1.016   0.407   2.757 -1.8647  0.1501 -0.9936
  874ACN     C2 5432   1.197   0.316   2.697  0.2693 -0.0519 -0.6711
  874ACN     N1 5433   1.292   0.266   2.730  0.1464  0.2030 -0.5486
  875ACN     C1 5434   2.580   4.515   5.030  0.3630 -0.0364  0.0346
  875ACN     H1 5435   2.662   4.549   5.095  0.2161  0.0331  0.1825
  875ACN     H2 5436   2.630   4.491   4.935 -0.4159 -1.0349 -0.1363
  875ACN     H3 5437   2.502   4.591   5.020  0.7319  0.2263 -0.8690
  875ACN     C2 5438   2.518   4.394   5.080 -0.1269  0.1924  0.0482
  875ACN     N1 5439   2.477   4.298   5.125 -0.2099 -0.1702  0.2919
  876ACN     C1 5440   4.037   3.585   3.970  0.5413 -1.3172  0.1480
  876ACN     H1 5441   4.014   3.659   4.048  0.7715 -0.6997 -0.3668
  876ACN     H2 5442   4.006   3.620   3.871  0.1820 -0.4379  0.5613
  876ACN     H3 5443   3.974   3.501   4.001  0.4356 -0.5303  2.1522
  876ACN     C2 5444   4.176   3.541   3.971  0.5524 -0.1946 -0.1988
  876ACN     N1 5445   4.278   3.490   3.980 -0.0594 -0.1294 -0.0903
  877ACN     C1 5446   1.495   4.724   5.069 -0.5623 -0.5334  0.5274
  877ACN     H1 5447   1.463   4.634   5.124  1.1528 -1.9357 -0.6884
  877ACN     H2 5448   1.549   4.791   5.137  0.6907 -0.7227 -0.2726
  877ACN     H3 5449   1.413   4.784   5.029  1.3105  2.2156  0.7161
  877ACN     C2 5450   1.572   4.680   4.962  0.1449  0.0483  1.2264
  877ACN     N1 5451   1.635   4.643   4.872 -0.2425  0.5107 -0.1763
  878ACN     C1 5452   2.470   2.708   0.487 -0.2853 -0.2262 -0.6652
  878ACN     H1 5453   2.536   2.631   0.446 -0.0818 -1.0985  1.2753
  878ACN     H2 5454   2.522   2.804   0.487 -0.3698 -0.1656 -1.8998
  878ACN     H3 5455   2.443   2.673   0.587  0.7965 -0.1575 -0.3476
  878ACN     C2 5456   2.359   2.733   0.397 -0.6305 -0.1095  0.0648
  878ACN     N1 5457   2.274   2.760   0.324  0.5858 -0.6897  0.4230
  879ACN     C1 5458   1.439   1.220   3.793  0.4222 -0.2278 -0.2000
  879ACN     H1 5459   1.406   1.210   3.897 -1.9794 -1.6094 -1.0520
  879ACN     H2 5460   1.414   1.321   3.758  3.0061  1.0357  1.3867
  879ACN     H3 5461   1.392   1.143   3.731 -0.5696 -0.2853  0.6129
  879ACN     C2 5462   1.582   1.198   3.788 -0.5686  0.8645 -1.2158
  879ACN     N1 5463   1.695   1.169   3.787  0.4281 -0.7502 -0.5817
  880ACN     C1 5464   2.873   0.498   4.989 -1.0266 -0.1215 -0.1820
  880ACN     H1 5465   2.945   0.577   4.963 -1.3492  0.2389  0.0066
  880ACN     H2 5466   2.820   0.534   5.078 -1.6490 -2.3195  0.3652
  880ACN     H3 5467   2.915   0.398   5.002  1.1545  0.8106  0.2106
  880ACN     C2 5468   2.776   0.482   4.885  0.0092  0.4613 -0.0497
  880ACN     N1 5469   2.703   0.468   4.797  0.0722  0.2227 -0.3169
  881ACN     C1 5470   4.416   3.339   2.566 -0.6819  0.4651  0.9043
  881ACN     H1 5471   4.307   3.329   2.559 -0.6259 -0.3016  1.0573
  881ACN     H2 5472   4.468   3.243   2.555  0.0196  1.1257 -2.0150
  881ACN     H3 5473   4.442   3.395   2.657  1.0451  0.2537  0.5513
  881ACN     C2 5474   4.471   3.419   2.455  0.1031 -0.3481 -0.1068
  881ACN     N1 5475   4.535   3.469   2.374 -0.6058  0.3366 -0.2512
  882ACN     C1 5476   1.966   0.343   3.926  0.2707 -0.2325  0.1042
  882ACN     H1 5477   2.063   0.337   3.876  0.2276  4.0939 -0.6707
  882ACN     H2 5478   1.951   0.248   3.978  1.8266 -0.5034  0.0888
  882ACN     H3 5479   1.886   0.357   3.853 -0.3157  0.9088  0.9484
  882ACN     C2 5480   1.972   0.455   4.020  0.0601 -0.6043  0.3432
  882ACN     N1 5481   1.973   0.537   4.097  0.1664  0.8870 -1.1523
  883ACN     C1 5482   2.020   3.806   4.667  0.3272  0.5739 -0.4092
  883ACN     H1 5483   1.914   3.794   4.695  0.5890  0.4614  0.5396
  883ACN     H2 5484   2.049   3.717   4.609 -0.1753  0.6295 -0.7546
  883ACN     H3 5485   2.077   3.804   4.760  1.8014  3.4163 -1.2155
  883ACN     C2 5486   2.045   3.935   4.607 -0.5187  1.0475  0.3337
  883ACN     N1 5487   2.057   4.044   4.577  0.6359 -0.7579  0.3963
  884ACN     C1 5488   0.994   3.962   1.217 -0.1233  0.6784  0.1357
  884ACN     H1 5489   0.949   3.955   1.117  0.6819 -2.8387 -0.0204
  884ACN     H2 5490   0.958   4.041   1.285 -1.1745 -1.9726  2.7291
  884ACN     H3 5491   1.101   3.985   1.204  0.5227 -2.2397  0.0506
  884ACN     C2 5492   0.977   3.831   1.282 -0.5449  0.5129  0.1445
  884ACN     N1 5493   0.963   3.735   1.341 -0.1248  0.4448  0.2236
  885ACN     C1 5494   2.615   2.791   2.241  0.0451  0.0700  0.4180
  885ACN     H1 5495   2.618   2.804   2.132 -1.9708  0.9055  0.4383
  885ACN     H2 5496   2.680   2.866   2.288  0.6321 -0.8479  1.0913
  885ACN     H3 5497   2.660   2.696   2.272  0.5773 -0.0508 -0.7068
  885ACN     C2 5498   2.484   2.802   2.286 -0.0624  0.0509 -0.2694
  885ACN     N1 5499   2.376   2.816   2.313  0.1893  0.1943  0.0103
  886ACN     C1 5500   0.693   5.013   0.995  0.1569 -0.5226  0.6321
  886ACN     H1 5501   0.691   5.064   1.093 -1.2305  0.1751  0.2449
  886ACN     H2 5502   0.658   4.910   0.996 -0.7332 -0.2195  1.5231
  886ACN     H3 5503   0.801   5.011   0.973 -0.6361 -0.7134 -3.5645
  886ACN     C2 5504   0.638   5.092   0.889 -0.3331  0.1905  0.3843
  886ACN     N1 5505   0.597   5.153   0.802 -0.3011 -0.8659 -0.1927
  887ACN     C1 5506   2.646   4.299   4.439 -0.0988  1.2819 -0.4737
  887ACN     H1 5507   2.628   4.316   4.332  1.4117  0.2784 -0.9005
  887ACN     H2 5508   2.717   4.364   4.492  0.2257  0.5596 -0.0248
  887ACN     H3 5509   2.693   4.201   4.451 -0.5755  0.9669 -1.0799
  887ACN     C2 5510   2.520   4.316   4.510  0.1903 -0.1530  0.2443
  887ACN     N1 5511   2.428   4.329   4.574  0.0062 -0.1664 -0.1969
  888ACN     C1 5512   2.783   0.477   3.800 -0.1459  0.3641 -1.0112
  888ACN     H1 5513   2.826   0.549   3.871 -1.2356  0.6385 -0.6129
  888ACN     H2 5514   2.725   0.410   3.865  0.6361 -0.1806 -0.8732
  888ACN     H3 5515   2.863   0.417   3.756  2.1287  1.4483  1.4797
  888ACN     C2 5516   2.700   0.546   3.698 -0.3307 -0.3676  0.1800
  888ACN     N1 5517   2.627   0.595   3.623 -0.5190 -0.1098 -0.3090
  889ACN     C1 5518   0.610   1.907   2.029 -0.2114  0.3943 -0.6816
  889ACN     H1 5519   0.525   1.842   2.005 -1.3117  1.3628  0.5239
  889ACN     H2 5520   0.590   1.992   1.963 -0.2436  0.9632  0.0426
  889ACN     H3 5521   0.703   1.860   1.993 -0.9209  0.2045 -2.2608
  889ACN     C2 5522   0.637   1.943   2.171  0.4131 -0.1659 -0.6546
  889ACN     N1 5523   0.633   1.964   2.282  0.1381 -0.4057 -0.2258
  890ACN     C1 5524   1.862   1.102   1.472 -0.2394 -0.6454  0.4816
  890ACN     H1 5525   1.846   1.180   1.397 -1.4590 -1.4582 -0.1368
  890ACN     H2 5526   1.963   1.066   1.451  0.4132  0.4779  1.6765
  890ACN     H3 5527   1.792   1.020   1.450  1.8295 -1.7754 -2.1184
  890ACN     C2 5528   1.856   1.163   1.604 -0.4194 -0.3969 -0.6175
  890ACN     N1 5529   1.847   1.210   1.711  0.0521 -0.3086 -0.6469
  891ACN     C1 5530   4.440   3.163   3.227 -0.1806  0.4732 -0.8232
  891ACN     H1 5531   4.402   3.240   3.159 -0.4393  0.6743 -0.4477
  891ACN     H2 5532   4.392   3.069   3.197 -2.4021  0.9668  1.0414
  891ACN     H3 5533   4.403   3.187   3.328 -0.0333  2.1356 -1.1581
  891ACN     C2 5534   4.586   3.162   3.232  0.1652  0.3861  0.1013
  891ACN     N1 5535   4.700   3.164   3.233 -0.1486  0.7929  0.3984
  892ACN     C1 5536   2.327   1.568   2.496 -0.3164  0.6343  0.0636
  892ACN     H1 5537   2.295   1.564   2.391 -1.3923  2.6429  0.2880
  892ACN     H2 5538   2.434   1.584   2.512 -0.2630 -0.1667  0.5347
  892ACN     H3 5539   2.291   1.484   2.557 -3.4583  0.8969 -1.3196
  892ACN     C2 5540   2.260   1.693   2.543 -0.0437 -0.3409 -0.1500
  892ACN     N1 5541   2.210   1.793   2.567  0.4617 -0.6399 -0.6406
  893ACN     C1 5542   0.903   3.828   3.403 -0.3270  0.0342 -1.0020
  893ACN     H1 5543   0.972   3.745   3.384 -0.1861  0.1861 -1.1549
  893ACN     H2 5544   0.919   3.918   3.342 -0.6528 -0.0088 -1.1529
  893ACN     H3 5545   0.911   3.863   3.507 -0.9847  1.7380 -1.5100
  893ACN     C2 5546   0.766   3.786   3.379 -0.1074  0.4937 -0.3857
  893ACN     N1 5547   0.661   3.756   3.350  0.0092  0.7584  0.6022
  894ACN     C1 5548   3.794   5.279   2.650  0.7450 -1.0336  0.1969
  894ACN     H1 5549   3.853   5.194   2.614 -1.3553 -1.2403 -2.9247
  894ACN     H2 5550   3.849   5.356   2.704 -1.5121  1.9673 -1.6352
  894ACN     H3 5551   3.716   5.234   2.713  0.2895 -0.4644  0.0509
  894ACN     C2 5552   3.721   5.350   2.545  0.6351  0.8761  0.3629
  894ACN     N1 5553   3.668   5.405   2.458 -0.0854  0.6803  0.5364
  895ACN     C1 5554   3.464   0.214   2.184 -0.0364  0.4602  0.7893
  895ACN     H1 5555   3.428   0.172   2.279  2.5484 -0.1506  1.5605
  895ACN     H2 5556   3.373   0.228   2.124 -0.5487  1.3833  1.7580
  895ACN     H3 5557   3.525   0.131   2.147 -1.4658  0.5798 -1.9019
  895ACN     C2 5558   3.525   0.349   2.209 -0.7690  0.1160  0.1502
  895ACN     N1 5559   3.572   0.453   2.221 -0.3957 -0.4774 -0.0785
  896ACN     C1 5560   3.386   3.654   2.073  0.2038 -0.5302 -0.3303
  896ACN     H1 5561   3.356   3.662   1.968  0.3720  0.1794 -0.3207
  896ACN     H2 5562   3.478   3.594   2.083  0.7364  0.1622 -1.0296
  896ACN     H3 5563   3.305   3.612   2.135 -0.3044 -1.7930 -1.8040
  896ACN     C2 5564   3.413   3.785   2.126  0.5418 -0.1554 -0.0715
  896ACN     N1 5565   3.426   3.894   2.163 -0.2595  0.2949 -0.1449
  897ACN     C1 5566   3.684   0.714   3.154 -0.8991  0.8592  0.1865
  897ACN     H1 5567   3.621   0.797   3.190 -0.0763 -0.0674  4.0266
  897ACN     H2 5568   3.775   0.758   3.112 -0.8745  0.5121 -0.1278
  897ACN     H3 5569   3.625   0.666   3.075 -3.0937  1.4781  1.3852
  897ACN     C2 5570   3.734   0.626   3.260 -0.2233 -0.6246 -0.2253
  897ACN     N1 5571   3.784   0.571   3.350 -0.5130  0.4647  0.0800
  898ACN     C1 5572   3.413   2.740   3.013 -0.9302 -0.2171 -0.4650
  898ACN     H1 5573   3.492   2.683   3.065  1.2187  3.2335  0.2191
  898ACN     H2 5574   3.327   2.676   2.989 -0.4218 -0.5541 -1.3929
  898ACN     H3 5575   3.473   2.777   2.930  0.5157  2.2069  1.5768
  898ACN     C2 5576   3.372   2.843   3.105 -0.6965 -0.3824 -0.4010
  898ACN     N1 5577   3.328   2.923   3.175 -0.4198  0.1039 -0.0916
  899ACN     C1 5578   3.860   4.428   2.071  0.3409 -0.1287  0.1959
  899ACN     H1 5579   3.854   4.468   1.969 -0.6733  1.1588  0.7476
  899ACN     H2 5580   3.852   4.319   2.060 -0.0765 -0.1161  0.3874
  899ACN     H3 5581   3.771   4.461   2.125  1.2283 -2.0761  2.9497
  899ACN     C2 5582   3.981   4.469   2.144 -0.2801 -0.7047 -0.8260
  899ACN     N1 5583   4.071   4.509   2.204 -0.0249  0.2423  0.7549
  900ACN     C1 5584   2.963   0.030   3.461 -0.3761 -0.5730  0.0860
  900ACN     H1 5585   2.926   0.106   3.392  2.2139 -1.0825 -1.9337
  900ACN     H2 5586   3.038  -0.026   3.404 -0.0366 -0.4716  0.4334
  900ACN     H3 5587   2.881  -0.036   3.493 -0.8854  0.4339  0.9120
  900ACN     C2 5588   3.029   0.087   3.581  0.5853 -0.0195  0.3740
  900ACN     N1 5589   3.075   0.138   3.675 -0.3065  0.4710 -0.6406
  901ACN     C1 5590   0.484   2.304   3.822  1.2808  0.0221 -1.1894
  901ACN     H1 5591   0.537   2.333   3.730  2.4471  2.3810  0.1783
  901ACN     H2 5592   0.557   2.283   3.901  0.6898  1.4450 -0.2366
  901ACN     H3 5593   0.412   2.222   3.812  0.0791  0.9475 -0.3612
  901ACN     C2 5594   0.398   2.420   3.861  0.0749  0.0551 -0.4801
  901ACN     N1 5595   0.325   2.500   3.896  0.6624  0.5247  0.5757
  902ACN     C1 5596   3.553   1.872   0.299  0.0911 -0.7094 -0.5123
  902ACN     H1 5597   3.649   1.864   0.246 -0.5354  1.5015 -2.0357
  902ACN     H2 5598   3.558   1.807   0.387  0.5943 -0.4054 -0.3117
  902ACN     H3 5599   3.473   1.842   0.231  0.3434 -1.1950 -0.5965
  902ACN     C2 5600   3.535   2.010   0.334 -0.3491 -0.3139 -0.0784
  902ACN     N1 5601   3.524   2.120   0.366  0.7211 -0.1056 -0.7257
  903ACN     C1 5602   1.523   3.401   3.647 -0.1021 -0.3109  0.2562
  903ACN     H1 5603   1.448   3.328   3.615 -0.0238 -0.0375 -0.5512
  903ACN     H2 5604   1.603   3.352   3.703 -0.1188 -0.3250  0.2676
  903ACN     H3 5605   1.477   3.465   3.724 -0.1652 -1.6209  1.3187
  903ACN     C2 5606   1.568   3.479   3.526  1.0138 -0.2483 -0.6170
  903ACN     N1 5607   1.590   3.537   3.430  0.1642  0.3492 -0.0729
  904ACN     C1 5608   3.055   2.031   3.726  0.3832  0.2842 -0.7493
  904ACN     H1 5609   3.117   2.011   3.814 -0.9885 -0.2336  0.0960
  904ACN     H2 5610   3.056   2.138   3.701 -0.6577  1.4741  3.8611
  904ACN     H3 5611   2.951   2.003   3.745  0.9967 -0.9441  0.8880
  904ACN     C2 5612   3.103   1.953   3.611  0.7717 -0.7221  0.5937
  904ACN     N1 5613   3.144   1.892   3.525 -0.2946 -0.3422  0.2384
  905ACN     C1 5614   3.763   3.801   0.718  0.2239 -0.5517  0.3136
  905ACN     H1 5615   3.838   3.721   0.729 -0.6152 -1.9224 -3.0146
  905ACN     H2 5616   3.785   3.866   0.632 -2.6643 -0.1859 -0.2025
  905ACN     H3 5617   3.773   3.861   0.808  1.1128 -0.5710  0.2323
  905ACN     C2 5618   3.620   3.757   0.716 -0.1013 -0.1450 -0.3002
  905ACN     N1 5619   3.512   3.717   0.693  0.5250  0.2968  0.4353
  906ACN     C1 5620   3.830   3.622   2.837 -0.6827  0.1342 -0.4299
  906ACN     H1 5621   3.859   3.540   2.904  0.3756  0.6420 -0.2594
  906ACN     H2 5622   3.746   3.594   2.772 -0.4014 -2.5038  0.2583
  906ACN     H3 5623   3.919   3.653   2.781 -1.6820  0.4846 -1.8695
  906ACN     C2 5624   3.796   3.731   2.920  0.4192 -0.3052 -0.2706
  906ACN     N1 5625   3.776   3.825   2.983  0.5709 -0.0632  0.2644
  907ACN     C1 5626   3.103   1.133   2.523 -0.3590  0.3858 -0.7440
  907ACN     H1 5627   3.149   1.060   2.455  3.0329  1.1370  0.6480
  907ACN     H2 5628   3.083   1.227   2.470  2.5501  0.9808 -0.8444
  907ACN     H3 5629   3.182   1.154   2.596 -2.0333  2.0040  0.6442
  907ACN     C2 5630   2.976   1.099   2.579 -0.0517  0.6887  0.1532
  907ACN     N1 5631   2.874   1.075   2.624 -0.1394 -0.3695  0.4833
  908ACN     C1 5632   2.688   3.954   3.843  1.0583  0.0703  0.4113
  908ACN     H1 5633   2.617   3.888   3.792  0.1728  0.1770  1.4821
  908ACN     H2 5634   2.640   3.981   3.938  2.7110 -0.1983  1.3474
  908ACN     H3 5635   2.697   4.051   3.793  0.2525  0.7487  1.5487
  908ACN     C2 5636   2.813   3.884   3.851  0.2754 -0.4810  0.3354
  908ACN     N1 5637   2.913   3.827   3.850  0.1557  0.0679 -0.9052
  909ACN     C1 5638   3.423   1.883   4.007 -0.0977  0.1593  0.8132
  909ACN     H1 5639   3.449   1.803   3.936  0.4923  1.8726 -0.9548
  909ACN     H2 5640   3.327   1.864   4.056 -0.4131  0.3998  0.2931
  909ACN     H3 5641   3.404   1.979   3.958  1.1069 -0.4750 -0.9692
  909ACN     C2 5642   3.520   1.887   4.114 -0.6246  0.0211  0.3481
  909ACN     N1 5643   3.597   1.901   4.199 -0.2126  0.5045  0.3848
  910ACN     C1 5644   2.620   0.177   1.636  0.5493 -0.1470  0.0267
  910ACN     H1 5645   2.539   0.142   1.701 -0.3187  1.1477 -0.3497
  910ACN     H2 5646   2.658   0.082   1.596 -0.6499 -0.7648  0.3394
  910ACN     H3 5647   2.707   0.219   1.690  1.4178  0.4975 -1.8400
  910ACN     C2 5648   2.581   0.273   1.535 -0.8784  0.0295  0.7187
  910ACN     N1 5649   2.541   0.350   1.460  0.3170  0.3931 -0.4115
  911ACN     C1 5650   1.125   2.283   2.824 -0.2131 -0.0574  0.2914
  911ACN     H1 5651   1.028   2.332   2.818  0.4642  1.0020 -3.2165
  911ACN     H2 5652   1.139   2.227   2.730 -1.5512  0.8808 -0.4748
  911ACN     H3 5653   1.116   2.212   2.907  0.4014  0.0720  0.4721
  911ACN     C2 5654   1.233   2.383   2.855  0.5582  0.1267 -0.3533
  911ACN     N1 5655   1.308   2.468   2.876 -0.0316  0.9990 -0.3783
  912ACN     C1 5656   3.010   2.066   4.371  0.2557  0.0023 -0.1734
  912ACN     H1 5657   2.905   2.079   4.400  0.4239  2.9373 -0.6891
  912ACN     H2 5658   3.082   2.014   4.436  2.2428  0.7474 -1.7036
  912ACN     H3 5659   3.060   2.164   4.362 -0.3355  0.5349  1.9861
  912ACN     C2 5660   3.024   1.991   4.250 -0.4134  0.0106 -0.1240
  912ACN     N1 5661   3.044   1.927   4.156  0.1986 -0.3556 -0.5490
  913ACN     C1 5662   2.768   3.083   3.726  0.0831  0.0053  0.6480
  913ACN     H1 5663   2.687   3.035   3.784 -0.6420  1.0594  0.5269
  913ACN     H2 5664   2.851   3.013   3.734 -1.0243 -1.6789 -2.1109
  913ACN     H3 5665   2.795   3.175   3.780  3.4164 -1.0485  0.8647
  913ACN     C2 5666   2.723   3.111   3.584 -0.8779  0.6185  0.7809
  913ACN     N1 5667   2.691   3.133   3.477 -0.4998  0.2616  0.1795
  914ACN     C1 5668   4.429   0.343   3.014  0.1677  0.5167  0.5018
  914ACN     H1 5669   4.441   0.234   3.010 -1.5963  0.2763  1.0104
  914ACN     H2 5670   4.339   0.367   2.956  1.4816  1.2232 -1.2941
  914ACN     H3 5671   4.519   0.392   2.975  0.5432  1.8896  2.9754
  914ACN     C2 5672   4.402   0.385   3.145 -0.6066  0.6788 -0.2405
  914ACN     N1 5673   4.369   0.425   3.251 -0.9499 -0.3028 -0.2547
  915ACN     C1 5674   4.517   5.056   3.839  0.9395 -0.3026 -0.3387
  915ACN     H1 5675   4.449   5.064   3.925  0.3203 -0.4885 -0.8068
  915ACN     H2 5676   4.483   5.005   3.748 -0.8492  2.7737 -1.4653
  915ACN     H3 5677   4.600   4.996   3.880  0.0403 -0.4753  1.2646
  915ACN     C2 5678   4.560   5.189   3.813 -0.0054 -0.7837 -0.5937
  915ACN     N1 5679   4.594   5.296   3.802  0.3373 -0.0300 -0.2111
  916ACN     C1 5680   1.553   4.462   1.517 -0.6207 -0.0367  0.8775
  916ACN     H1 5681   1.544   4.375   1.583  0.8806  0.8204  2.2793
  916ACN     H2 5682   1.461   4.521   1.510 -0.0433  0.8358  0.5316
  916ACN     H3 5683   1.585   4.420   1.421 -1.5075  0.3152  0.4221
  916ACN     C2 5684   1.652   4.560   1.561  0.2192 -0.4600  0.2982
  916ACN     N1 5685   1.735   4.638   1.582 -0.4757  0.3942  0.2973
  917ACN     C1 5686   3.319   0.213   3.166 -0.5159 -0.7583 -0.6819
  917ACN     H1 5687   3.306   0.273   3.075 -1.1441  1.8266  1.0291
  917ACN     H2 5688   3.421   0.223   3.206 -0.5229  0.4861 -0.9404
  917ACN     H3 5689   3.299   0.110   3.138 -1.3827 -1.2089  1.4906
  917ACN     C2 5690   3.232   0.257   3.272  0.0092 -0.8204  0.0331
  917ACN     N1 5691   3.176   0.298   3.364  0.2337  0.9975 -0.6433
  918ACN     C1 5692   3.009   2.964   1.511  0.3207  0.2662  0.5150
  918ACN     H1 5693   3.038   2.863   1.541  0.0335 -0.4484 -1.5118
  918ACN     H2 5694   2.986   2.958   1.404  1.9946  0.1826  0.1316
  918ACN     H3 5695   3.103   3.021   1.515  0.8904 -0.4738 -1.5410
  918ACN     C2 5696   2.906   3.005   1.604 -1.0219  0.1349 -0.0645
  918ACN     N1 5697   2.819   3.036   1.675  0.1208  0.0563 -0.0212
  919ACN     C1 5698   1.360   3.500   2.829  0.5109  0.4010 -0.0476
  919ACN     H1 5699   1.280   3.541   2.766 -0.0578  0.1428  0.4996
  919ACN     H2 5700   1.446   3.473   2.766  0.0843  0.6938 -0.7583
  919ACN     H3 5701   1.323   3.407   2.873  1.1371  1.3126  2.4596
  919ACN     C2 5702   1.393   3.602   2.926 -0.2042 -0.1064  0.0220
  919ACN     N1 5703   1.403   3.695   2.994 -0.2127  0.1605  0.0549
  920ACN     C1 5704   2.100   3.731   2.318 -0.0524  0.1203 -0.3196
  920ACN     H1 5705   2.093   3.786   2.412  1.0781  1.6655 -1.1031
  920ACN     H2 5706   2.171   3.775   2.246  1.0227 -0.8760  0.1105
  920ACN     H3 5707   2.001   3.732   2.271 -0.9526 -1.1790  1.5087
  920ACN     C2 5708   2.145   3.597   2.348 -0.3873  0.1659 -0.2234
  920ACN     N1 5709   2.201   3.495   2.350 -0.0044  0.3234 -0.4270
  921ACN     C1 5710   2.884   3.267   1.157 -0.4360 -0.3837  0.4468
  921ACN     H1 5711   2.906   3.188   1.230 -1.4049 -0.7560  0.3348
  921ACN     H2 5712   2.914   3.364   1.198 -2.2442 -0.7628  2.7289
  921ACN     H3 5713   2.775   3.262   1.151 -0.3588 -1.4790 -0.3048
  921ACN     C2 5714   2.937   3.249   1.023 -0.3555  0.0538  0.0361
  921ACN     N1 5715   2.991   3.247   0.921  0.1736  0.1045  0.4664
  922ACN     C1 5716   3.348   0.919   4.983 -1.1684  0.5153 -0.1497
  922ACN     H1 5717   3.268   0.982   5.023 -2.0455  1.6158 -3.4462
  922ACN     H2 5718   3.352   0.827   5.042 -0.2908  0.2798 -0.5613
  922ACN     H3 5719   3.448   0.965   4.979 -1.1668  0.5962  0.8143
  922ACN     C2 5720   3.322   0.876   4.846  0.0433  0.2393 -0.1947
  922ACN     N1 5721   3.299   0.847   4.736 -0.0967 -0.2683 -0.4040
  923ACN     C1 5722   1.213   1.540   0.825 -0.5705 -0.1798 -0.2073
  923ACN     H1 5723   1.117   1.487   0.817 -2.3817  2.9804 -0.4948
  923ACN     H2 5724   1.197   1.636   0.775  2.3621  0.6071  0.3078
  923ACN     H3 5725   1.295   1.496   0.767  0.9727  1.9815  0.2805
  923ACN     C2 5726   1.265   1.574   0.954 -0.0898 -0.1366 -0.0900
  923ACN     N1 5727   1.314   1.588   1.056 -0.6903  0.2419  0.0449
  924ACN     C1 5728   3.511   4.178   0.966  0.4252  0.2824  0.2235
  924ACN     H1 5729   3.448   4.121   0.896  0.5924 -0.3525  0.5886
  924ACN     H2 5730   3.480   4.151   1.068 -1.3224  1.5625  0.0576
  924ACN     H3 5731   3.493   4.284   0.944  1.8689  0.0461 -2.2668
  924ACN     C2 5732   3.653   4.140   0.957  0.3265 -0.2253 -0.1460
  924ACN     N1 5733   3.765   4.113   0.959 -0.2278 -0.3401  0.3587
  925ACN     C1 5734   2.175   4.047   1.852  0.0521  0.4152  0.0571
  925ACN     H1 5735   2.092   3.990   1.808  0.0800 -0.3511  0.9811
  925ACN     H2 5736   2.128   4.138   1.891 -0.9927  0.3696 -1.0707
  925ACN     H3 5737   2.251   4.069   1.776 -2.1845 -1.9772 -3.0086
  925ACN     C2 5738   2.232   3.966   1.963 -0.0847  0.4240  0.1862
  925ACN     N1 5739   2.281   3.902   2.044 -0.6336  0.2546  0.0934
  926ACN     C1 5740   1.971   2.608   4.490 -0.4065  0.1859  0.2307
  926ACN     H1 5741   2.069   2.581   4.450 -0.2204  0.8254  0.2496
  926ACN     H2 5742   1.963   2.590   4.598  0.2448  2.6189  0.7153
  926ACN     H3 5743   1.896   2.551   4.433 -1.0493  0.0056  1.2354
  926ACN     C2 5744   1.956   2.752   4.462 -0.3388  0.1213  0.1215
  926ACN     N1 5745   1.938   2.859   4.431  0.7425 -0.2146  0.0946
  927ACN     C1 5746   2.748   1.805   4.043  0.3066 -1.0012 -0.0062
  927ACN     H1 5747   2.706   1.890   4.100  1.9156 -0.3026  0.1579
  927ACN     H2 5748   2.694   1.718   4.083 -1.6833 -0.7498 -2.0539
  927ACN     H3 5749   2.856   1.791   4.048  0.7628  1.5506 -1.6912
  927ACN     C2 5750   2.699   1.835   3.905 -0.1810  0.0916 -0.2460
  927ACN     N1 5751   2.645   1.859   3.805 -0.0771 -0.2488  1.4809
  928ACN     C1 5752   3.092   0.924   5.280  0.4383 -0.4360  0.1392
  928ACN     H1 5753   3.069   1.032   5.281 -0.9174 -0.7162 -0.8602
  928ACN     H2 5754   3.178   0.893   5.341  2.6499  1.6967 -1.7781
  928ACN     H3 5755   3.122   0.901   5.177  1.3283  0.1758  0.2476
  928ACN     C2 5756   2.967   0.859   5.299  0.2495  0.0359  0.0730
  928ACN     N1 5757   2.865   0.804   5.306  0.0574  0.1572  0.7250
  929ACN     C1 5758   0.169   3.801   3.695 -0.4844  0.6479  0.6306
  929ACN     H1 5759   0.074   3.749   3.678 -0.0105  0.2925 -1.0165
  929ACN     H2 5760   0.219   3.769   3.788 -0.8564 -0.7954  0.3402
  929ACN     H3 5761   0.156   3.910   3.693  1.4809  0.9134  1.4173
  929ACN     C2 5762   0.251   3.753   3.585  0.0670 -0.1573 -0.0122
  929ACN     N1 5763   0.311   3.716   3.499 -0.2393 -0.2721  0.4123
  930ACN     C1 5764   0.865   1.520   5.242  0.1832 -0.0312  0.0243
  930ACN     H1 5765   0.900   1.612   5.194  0.2555  0.9144  1.8615
  930ACN     H2 5766   0.929   1.495   5.327  1.0372  1.8086 -0.0680
  930ACN     H3 5767   0.856   1.438   5.170  0.9211  0.7092 -0.9158
  930ACN     C2 5768   0.733   1.549   5.306  0.2567  0.0578  0.0868
  930ACN     N1 5769   0.629   1.571   5.346  0.2074  0.1508 -0.7809
  931ACN     C1 5770   1.798   3.808   0.458 -0.1122  0.8284  0.4510
  931ACN     H1 5771   1.696   3.766   0.456  0.7576 -1.3257 -1.5732
  931ACN     H2 5772   1.813   3.850   0.358  0.5429  0.6482  0.4753
  931ACN     H3 5773   1.864   3.728   0.495  0.3772  0.5724 -0.9500
  931ACN     C2 5774   1.816   3.913   0.561  0.3554 -0.1371  0.6677
  931ACN     N1 5775   1.824   4.001   0.632  0.5141 -0.1726  0.0692
  932ACN     C1 5776   4.053   4.761   1.482  0.3543 -0.4342  0.2424
  932ACN     H1 5777   3.967   4.827   1.469  0.3811 -0.4937 -0.2373
  932ACN     H2 5778   4.040   4.699   1.572  2.4410  1.2014  1.7353
  932ACN     H3 5779   4.136   4.824   1.517  1.3562 -2.7842  2.3306
  932ACN     C2 5780   4.070   4.670   1.370  0.0100 -0.2473 -0.4834
  932ACN     N1 5781   4.078   4.599   1.285  0.0593 -0.4114 -0.3123
  933ACN     C1 5782   2.739   2.486   4.535  0.3516  0.1229  0.2684
  933ACN     H1 5783   2.817   2.532   4.471  0.4100 -0.2154  0.0915
  933ACN     H2 5784   2.641   2.486   4.487  0.1208 -0.6417  0.7391
  933ACN     H3 5785   2.741   2.545   4.628  2.3943  3.5920 -1.8150
  933ACN     C2 5786   2.791   2.349   4.556  0.1716 -0.5410 -0.0568
  933ACN     N1 5787   2.840   2.251   4.595  0.1947  0.2539  0.1144
  934ACN     C1 5788   0.131   0.665   2.438 -0.0568  0.2956 -0.3847
  934ACN     H1 5789   0.125   0.636   2.332  0.0020 -0.5135 -0.1719
  934ACN     H2 5790   0.106   0.578   2.500  0.8295 -0.9060 -1.6792
  934ACN     H3 5791   0.060   0.744   2.466  0.0248  0.5446 -0.8860
  934ACN     C2 5792   0.262   0.699   2.475 -0.2760 -0.3178  0.2988
  934ACN     N1 5793   0.373   0.720   2.504 -0.0782  0.6215  0.2943
  935ACN     C1 5794   3.083   4.934   1.645 -0.2543 -0.2098  0.4316
  935ACN     H1 5795   3.100   4.916   1.752 -0.1436 -2.6517  0.0379
  935ACN     H2 5796   3.160   4.882   1.586 -1.9967 -0.8456 -1.2965
[truncated: 57,785 more chars]
