# Supplementary material for: Metallicious: Automated Force-Field Parameterization of Covalently Bound Metals for Supramolecular Structures
Source: J Chem Theory Comput. 2024 Oct 7;20(20):9060–71. doi: 10.1021/acs.jctc.4c00850 (PMC11500408; doi:10.1021/acs.jctc.4c00850)
Supplement: Supplementary file 2 — ct4c00850_si_002.zip [file ct4c00850_si_002.zip › SI_MD_input/Zn3L3/nonbonded/4_prod.gro]

Georgetown Riga Oslo Madrid Amsterdam Chisinau Stockholm
 6975
    1Zn      Zn    1   3.941   1.726   1.107  0.0715  0.1271  0.0748
    2Zn      Zn    2   3.188   0.695   0.142 -0.1708 -0.0272 -0.1616
    3Zn      Zn    3   2.880   0.342   4.144 -0.3179 -0.0643 -0.2538
    4UNK     N0    4   3.551   1.600   0.774 -0.9054 -0.5627 -0.6660
    4UNK     N1    5   3.777   1.713   0.911 -0.4907  0.3553  0.5507
    4UNK     N2    6   3.791   1.600   0.493 -0.7677 -0.4258 -0.9589
    4UNK     N3    7   3.769   1.737   1.185 -0.1683  0.2456  0.5497
    4UNK     N4    8   4.042   1.744   1.265 -0.7450  0.1228  0.5071
    4UNK     N5    9   4.004   1.564   0.113 -0.1466 -0.2817  0.5748
    4UNK     C6   10   3.669   1.633   0.705 -0.3140 -0.2548 -0.3379
    4UNK     C7   11   3.660   1.693   0.974  0.6299  0.0346  0.7367
    4UNK     C8   12   3.674   1.617   0.555 -0.3900 -0.2716 -0.6546
    4UNK     C9   13   4.043   1.550  -0.014 -0.1919 -0.1420  0.3593
    4UNK    C10   14   3.658   1.722   1.115 -0.8690 -0.5267 -0.0189
    4UNK    C11   15   3.974   1.452   0.183  0.2020 -1.0661 -0.5779
    4UNK    C12   16   4.163   1.678   1.275 -0.1844  0.9178 -0.4585
    4UNK    C13   17   4.061   1.788   1.500  0.8468  0.3273  0.1335
    4UNK    C14   18   3.779   1.686   0.779  0.1872 -0.5017  0.1608
    4UNK    C15   19   4.186   1.727   1.509 -0.1077 -0.3137  0.2952
    4UNK    C16   20   3.744   1.792   1.321 -0.1256  0.8989 -0.1187
    4UNK    C17   21   3.926   1.476   0.325  0.4139 -0.0903 -0.6438
    4UNK    C18   22   3.991   1.792   1.375 -0.1401 -0.0660 -0.2224
    4UNK    C19   23   3.549   1.632   0.908  0.2638  0.3555 -0.0191
    4UNK    C20   24   4.039   1.426  -0.083 -0.4519  0.4175 -0.1665
    4UNK    C21   25   4.233   1.664   1.394  0.0881  0.0636  0.4125
    4UNK    C22   26   3.869   1.876   1.357 -0.0202 -0.8106  0.0895
    4UNK    C23   27   3.970   1.326   0.127 -0.1270  0.8625  0.4661
    4UNK    C24   28   3.803   1.569   0.350  0.4621 -0.2129  0.1260
    4UNK    C25   29   4.001   1.307  -0.008  0.1067  0.1326  0.4325
    4UNK    C26   30   3.996   1.331  -0.316 -0.2169 -0.0268  0.4932
    4UNK    C27   31   4.361   1.460   1.348  0.0391  0.1394  0.7586
    4UNK    C28   32   4.015   1.241  -0.547  0.2767  0.7196 -0.3114
    4UNK    C29   33   4.056   1.357  -0.454  0.0480  0.2897  0.5926
    4UNK    C30   34   4.493   1.394   1.383  0.2271 -0.2059 -0.3541
    4UNK    C31   35   4.602   1.441   1.289 -0.5076  0.3427  0.7938
    4UNK    C32   36   4.094   1.141  -0.594  0.7015  0.1658 -0.3512
    4UNK    C33   37   4.685   1.366   1.221 -0.7670 -0.5867 -0.0703
    4UNK    O34   38   4.352   1.595   1.394 -0.5085  0.1217  0.4542
    4UNK    O35   39   4.056   1.426  -0.220 -0.1431 -0.1677  0.1543
    4UNK    H36   40   3.580   1.592   0.506 -0.5245 -0.6152 -0.2253
    4UNK    H37   41   4.070   1.639  -0.070  1.3854  0.3052  1.7518
    4UNK    H38   42   3.578   1.672   1.171 -1.1274 -1.0180 -0.8152
    4UNK    H39   43   4.217   1.647   1.185 -0.1765  0.7507 -0.3966
    4UNK    H40   44   4.023   1.847   1.583  0.3430  0.0855  0.0816
    4UNK    H41   45   3.876   1.700   0.733 -0.7032  2.5250 -0.9842
    4UNK    H42   46   4.251   1.722   1.596 -0.4221 -1.4038  0.4809
    4UNK    H43   47   3.742   1.709   1.392  1.8940  1.5079  0.7167
    4UNK    H44   48   3.648   1.845   1.332 -0.5404 -0.1072  1.3174
    4UNK    H45   49   4.008   1.522   0.381 -1.1240  0.4110  1.3186
    4UNK    H46   50   3.907   1.376   0.367 -5.2946  1.0530  0.3509
    4UNK    H47   51   3.459   1.603   0.962  0.8039 -1.5439 -0.0971
    4UNK    H48   52   3.895   1.954   1.284  3.5599 -2.1507 -0.2810
    4UNK    H49   53   3.845   1.935   1.446  0.8042  0.0667 -0.2504
    4UNK    H50   54   3.929   1.240   0.180 -1.5336  0.5923 -0.9427
    4UNK    H51   55   3.828   1.666   0.306 -1.0481 -0.6669 -1.8680
    4UNK    H52   56   3.707   1.537   0.307 -0.1215 -1.6017  2.2745
    4UNK    H53   57   4.005   1.207  -0.050  2.3458 -0.4649  1.9034
    4UNK    H54   58   3.892   1.366  -0.318  0.4463  2.0003 -0.8303
    4UNK    H55   59   4.018   1.230  -0.278 -0.1541 -0.6400 -1.0852
    4UNK    H56   60   4.351   1.451   1.239  1.9817 -1.0224  0.6471
    4UNK    H57   61   4.277   1.399   1.384  0.7519 -0.7837  0.8911
    4UNK    H58   62   3.911   1.251  -0.575  0.5369 -0.3361 -1.7763
    4UNK    H59   63   4.014   1.448  -0.500 -2.3498 -1.0573 -0.0093
    4UNK    H60   64   4.163   1.382  -0.449 -0.0242  0.4597  1.5134
    4UNK    H61   65   4.527   1.416   1.485 -0.2414 -1.0410 -0.0149
    4UNK    H62   66   4.480   1.286   1.369  0.7672 -0.2370 -0.6734
    4UNK    H63   67   4.613   1.549   1.287  2.9349  0.0894  0.3298
    4UNK    H64   68   4.196   1.125  -0.561  0.2609 -0.4994  0.7446
    4UNK    H65   69   4.041   1.075  -0.661 -0.2114  0.4776  0.0383
    4UNK    H66   70   4.676   1.259   1.239 -0.7691 -0.3496  1.4891
    4UNK    H67   71   4.769   1.411   1.169 -1.5919  0.6966 -0.3287
    5UNK     N0   72   3.037   0.192   4.191 -0.8317 -0.7209 -0.1701
    5UNK     N1   73   3.266   0.034   4.186 -0.5647  0.1207  0.1014
    5UNK     N2   74   3.034   0.422   4.049  0.1482 -0.0225  0.1849
    5UNK     N3   75   3.080  -0.161   4.418  0.0007 -0.4865 -0.1017
    5UNK     N4   76   2.874  -0.345   4.727 -0.2702  0.3360  0.1124
    5UNK     N5   77   2.798   0.457   3.841 -0.3195  0.0240 -0.6723
    5UNK     C6   78   3.148   0.229   4.114  0.2899  0.1768 -0.0622
    5UNK     C7   79   3.153  -0.013   4.245 -0.2384  0.4342 -0.1438
    5UNK     C8   80   3.148   0.358   4.046  0.6765  0.5442  0.3458
    5UNK     C9   81   2.678   0.427   3.790  0.0631  0.0835  0.3216
    5UNK    C10   82   3.160  -0.142   4.321 -0.4136 -0.1903  0.2726
    5UNK    C11   83   2.883   0.533   3.770  0.1616  0.6929  0.4168
    5UNK    C12   84   2.811  -0.446   4.789  0.1824  0.2544 -0.1401
    5UNK    C13   85   3.078  -0.466   4.765  0.0124 -0.2116  0.3049
    5UNK    C14   86   3.265   0.149   4.115 -0.3520 -0.1505 -0.3465
    5UNK    C15   87   3.007  -0.569   4.831  0.4169  0.6444 -0.6928
    5UNK    C16   88   3.099  -0.281   4.501  0.4095  0.8575  0.3260
    5UNK    C17   89   3.019   0.554   3.826  0.0106 -0.2697 -0.7272
    5UNK    C18   90   3.007  -0.358   4.717  0.3047 -0.8125 -0.0513
    5UNK    C19   91   3.040   0.074   4.248  0.1233 -0.2917 -0.2169
    5UNK    C20   92   2.637   0.473   3.663 -0.3987  0.1039  0.2471
    5UNK    C21   93   2.870  -0.560   4.846 -0.1290  0.3068  0.1939
    5UNK    C22   94   3.077  -0.241   4.644  0.5532 -0.1835 -0.6860
    5UNK    C23   95   2.848   0.591   3.643 -0.2519  1.0574  0.0039
    5UNK    C24   96   3.039   0.550   3.985 -0.6648 -0.4414  0.5558
    5UNK    C25   97   2.724   0.557   3.590  0.3771 -0.0146 -1.1769
    5UNK    C26   98   2.527   0.378   3.468 -0.1827  0.2522 -0.1176
    5UNK    C27   99   2.659  -0.680   4.860 -0.4484  0.6282 -0.6230
    5UNK    C28  100   2.413   0.287   3.269  1.2415 -0.3648  0.7791
    5UNK    C29  101   2.393   0.337   3.413 -0.0758 -0.3003  0.3951
    5UNK    C30  102   2.595  -0.809   4.921 -0.5626 -0.2415 -0.6734
    5UNK    C31  103   2.451  -0.832   4.897 -0.2813 -0.7285  0.0492
    5UNK    C32  104   2.490   0.181   3.233 -0.2510 -0.4729 -0.4874
    5UNK    C33  105   2.367  -0.754   4.828 -0.0578  0.0541  0.3477
    5UNK    O34  106   2.794  -0.657   4.908  0.3418 -0.0181  0.2891
    5UNK    O35  107   2.524   0.432   3.601  0.5307 -0.6492 -0.0361
    5UNK    H36  108   3.236   0.385   3.988 -0.5392 -1.0680 -2.4329
    5UNK    H37  109   2.610   0.369   3.852  0.2434 -0.5616 -0.0803
    5UNK    H38  110   3.251  -0.200   4.306  0.2658  0.8366  0.3833
    5UNK    H39  111   2.705  -0.425   4.803  0.1731 -1.1651  2.5195
    5UNK    H40  112   3.186  -0.473   4.751  0.2128  1.1101  1.0165
    5UNK    H41  113   3.359   0.189   4.078  1.1581  0.7860  3.9434
    5UNK    H42  114   3.054  -0.657   4.874  1.0148  0.7593 -1.0809
    5UNK    H43  115   3.200  -0.320   4.483 -0.2411  0.5803 -3.8536
    5UNK    H44  116   3.020  -0.352   4.471  0.3273  0.1768  2.0437
    5UNK    H45  117   3.046   0.651   3.783  0.0403 -0.8830 -2.1443
    5UNK    H46  118   3.082   0.479   3.777  1.3957  1.8212 -2.2997
    5UNK    H47  119   2.959   0.044   4.314 -0.7909  0.4602 -0.9799
    5UNK    H48  120   3.168  -0.206   4.693 -0.5471  1.4079  0.3261
    5UNK    H49  121   3.020  -0.148   4.655  3.9974  2.3133 -2.0517
    5UNK    H50  122   2.922   0.651   3.591 -0.3004  0.8955 -0.2516
    5UNK    H51  123   3.130   0.608   4.006 -1.2715  0.2550  1.3115
    5UNK    H52  124   2.956   0.610   4.024  0.0679  0.8480  0.2184
    5UNK    H53  125   2.698   0.596   3.492 -0.0282  0.1600 -1.0001
    5UNK    H54  126   2.599   0.295   3.467 -1.3394 -0.8491 -2.5657
    5UNK    H55  127   2.575   0.451   3.402  2.0332 -1.2928 -0.3457
    5UNK    H56  128   2.595  -0.601   4.901  1.7260  1.2517  1.8315
    5UNK    H57  129   2.661  -0.686   4.751  1.0303 -1.5017 -0.5515
    5UNK    H58  130   2.352   0.340   3.197 -0.6967 -0.4942  2.2368
    5UNK    H59  131   2.342   0.265   3.478 -1.5774 -0.0630 -0.4584
    5UNK    H60  132   2.333   0.429   3.408 -1.1405 -1.0077 -0.4709
    5UNK    H61  133   2.654  -0.897   4.893 -0.9014 -0.4674 -0.6670
    5UNK    H62  134   2.598  -0.807   5.031 -0.4868 -0.5346 -0.6709
    5UNK    H63  135   2.417  -0.922   4.948  0.5796 -0.3374  1.3599
    5UNK    H64  136   2.538   0.125   3.313  1.4642  0.5716 -0.7331
    5UNK    H65  137   2.496   0.143   3.131 -1.4147  2.4464 -1.7762
    5UNK    H66  138   2.390  -0.663   4.772  0.9831 -1.1197 -1.1984
    5UNK    H67  139   2.262  -0.779   4.823 -0.2946  1.0105  0.3943
    6UNK     N0  140   2.998   0.488   4.326 -0.1868 -0.2662 -0.0773
    6UNK     N1  141   3.103   0.539   4.582  0.3442 -1.1593  0.0647
    6UNK     N2  142   2.797   0.287   4.306 -0.2693 -0.2041 -0.5522
    6UNK     N3  143   3.310   0.734   4.610 -0.0443  0.4466 -0.6983
    6UNK     N4  144   3.265   0.831   4.880 -0.2316 -0.6081 -0.2823
    6UNK     N5  145   2.814   0.216   4.028 -0.0016  0.0830 -0.0843
    6UNK     C6  146   2.951   0.425   4.438  1.0422 -0.1457  0.2963
    6UNK     C7  147   3.146   0.614   4.472 -0.1440  1.0729 -0.3726
    6UNK     C8  148   2.846   0.323   4.420  0.1172 -0.6643 -0.2141
    6UNK     C9  149   2.873   0.181   3.911 -0.6420  0.2749 -0.3514
    6UNK    C10  150   3.264   0.705   4.492 -0.0421  0.0177  0.3825
    6UNK    C11  151   2.682   0.171   4.049  0.2930 -0.1492  0.5050
    6UNK    C12  152   3.195   0.877   4.983  0.4404 -0.2601 -0.5352
    6UNK    C13  153   3.457   0.960   4.961  0.6032 -0.5167  0.4055
    6UNK    C14  154   2.997   0.458   4.567  0.3696 -0.3154  0.0679
    6UNK    C15  155   3.386   1.008   5.067  0.2558 -0.6183 -0.1300
    6UNK    C16  156   3.430   0.812   4.624  0.4113 -0.0728  0.3098
    6UNK    C17  157   2.614   0.208   4.178  0.1826 -0.6708  0.1504
    6UNK    C18  158   3.403   0.868   4.877 -0.2320  0.4163  1.3390
    6UNK    C19  159   3.090   0.586   4.346 -0.1749 -0.0099 -0.0068
    6UNK    C20  160   2.804   0.115   3.808 -0.1565  0.3072  0.0237
    6UNK    C21  161   3.252   0.968   5.083  0.0251  0.0260 -0.0654
    6UNK    C22  162   3.492   0.804   4.766 -0.5394 -0.0834  0.0004
    6UNK    C23  163   2.613   0.112   3.948  1.0806 -1.0892  0.0118
    6UNK    C24  164   2.706   0.172   4.298  0.9973  0.2418  0.1269
    6UNK    C25  165   2.674   0.073   3.827  0.7328 -0.6365  0.3264
    6UNK    C26  166   2.890   0.222   3.603 -0.9427 -0.1452 -0.2100
    6UNK    C27  167   3.046   0.971   5.230  0.1064 -0.9846  0.4094
    6UNK    C28  168   2.879   0.106   3.372  0.1298  0.4032  0.5616
    6UNK    C29  169   2.961   0.173   3.471 -0.3438 -0.0578 -0.2979
    6UNK    C30  170   2.996   1.063   5.349  0.1451 -0.9864 -0.9264
    6UNK    C31  171   2.875   1.017   5.425 -0.3645 -0.4484 -0.2634
    6UNK    C32  172   2.779   0.014   3.397  0.6273  0.3878  0.0883
    6UNK    C33  173   2.872   1.026   5.563 -0.3100  0.6378  0.5065
    6UNK    O34  174   3.176   1.014   5.190 -0.5804  0.4567 -0.6544
    6UNK    O35  175   2.865   0.104   3.688 -0.4370  0.3483  0.0075
    6UNK    H36  176   2.811   0.290   4.518  0.3070  0.5247  0.2749
    6UNK    H37  177   2.972   0.223   3.894 -1.4012  2.8221  1.0416
    6UNK    H38  178   3.307   0.764   4.411  1.0832 -0.3829  0.6656
    6UNK    H39  179   3.091   0.846   4.993 -0.1707  0.8821 -2.7251
    6UNK    H40  180   3.563   0.983   4.956  0.5968 -0.6797 -2.0192
    6UNK    H41  181   2.963   0.406   4.657  0.5475  0.5830  0.6642
    6UNK    H42  182   3.433   1.081   5.132 -0.3184 -0.5467  0.2124
    6UNK    H43  183   3.406   0.913   4.589  1.0376  0.1632  0.5485
    6UNK    H44  184   3.511   0.787   4.554  0.0169  2.9123 -1.3214
    6UNK    H45  185   2.526   0.142   4.175  0.2560 -0.7756  0.2618
    6UNK    H46  186   2.575   0.310   4.175 -1.0956 -1.0164  2.4173
    6UNK    H47  187   3.112   0.637   4.252 -0.9602 -0.7310 -0.5935
    6UNK    H48  188   3.516   0.702   4.797  1.4036 -0.1293 -1.4727
    6UNK    H49  189   3.591   0.851   4.767 -1.1134  1.2434 -1.0687
    6UNK    H50  190   2.505   0.098   3.954  0.4901  2.5781  0.7140
    6UNK    H51  191   2.655   0.167   4.395 -1.3149  0.1691 -1.0016
    6UNK    H52  192   2.757   0.077   4.280  1.4425  0.9054 -2.4480
    6UNK    H53  193   2.613   0.030   3.747 -0.7802  1.6273  0.1670
    6UNK    H54  194   2.951   0.299   3.653 -0.5709  0.1349 -1.0537
    6UNK    H55  195   2.792   0.268   3.587 -1.4743 -1.1855  0.0257
    6UNK    H56  196   3.042   0.866   5.261  0.5259 -1.6070 -1.5020
    6UNK    H57  197   2.976   0.982   5.146  0.0929 -2.5315  0.1876
    6UNK    H58  198   2.893   0.125   3.266  1.8789 -1.9811  0.2997
    6UNK    H59  199   3.013   0.262   3.433 -0.0420 -0.0967  0.0199
    6UNK    H60  200   3.048   0.111   3.497  0.0946  0.1932 -1.1267
    6UNK    H61  201   3.077   1.093   5.417 -0.9413 -0.7943  0.3497
    6UNK    H62  202   2.966   1.164   5.320 -3.8668 -1.2207  1.6036
    6UNK    H63  203   2.785   1.004   5.364 -1.3520 -0.2292  1.0995
    6UNK    H64  204   2.747  -0.017   3.496  2.9649  0.2750  0.8613
    6UNK    H65  205   2.730  -0.031   3.311 -0.1564  0.5349  0.4455
    6UNK    H66  206   2.960   1.051   5.621 -0.5055  2.5259  0.0545
    6UNK    H67  207   2.784   1.018   5.627 -0.2441 -1.1523  0.4238
    7BF4     B1  208   4.000   1.988   0.943 -0.1371  0.4458 -0.4015
    7BF4     F2  209   4.021   2.108   1.009 -0.0506  0.0787  0.0909
    7BF4     F3  210   3.960   1.883   1.029  0.7475 -0.5455 -0.2674
    7BF4     F4  211   3.904   1.995   0.853 -0.4300  0.1220  0.4570
    7BF4     F5  212   4.111   1.934   0.877 -0.1114 -0.0542 -0.6048
    8BF4     B1  213   3.396   0.492   4.237 -0.0697 -0.3805 -0.1088
    8BF4     F2  214   3.317   0.408   4.308 -0.3329  0.1543 -0.2444
    8BF4     F3  215   3.329   0.575   4.150 -0.1446 -0.2451 -0.3995
    8BF4     F4  216   3.460   0.573   4.321 -0.2134 -0.1585 -0.3071
    8BF4     F5  217   3.490   0.426   4.164 -0.3026 -0.0430 -0.6654
    9BF4     B1  218   3.207   0.477   0.277 -0.1359  0.0414 -0.1929
    9BF4     F2  219   3.240   0.462   0.410  0.2555 -0.3366 -0.5979
    9BF4     F3  220   3.179   0.377   0.203  0.0796  0.5049  0.1066
    9BF4     F4  221   3.120   0.584   0.262 -0.4359  0.3264 -0.1737
    9BF4     F5  222   3.284   0.571   0.206  0.0116 -0.0242 -0.4565
   10BF4     B1  223   2.684   0.580   4.169 -0.3596  0.3373 -0.3634
   10BF4     F2  224   2.656   0.563   4.299  0.2264  0.1383  0.8817
   10BF4     F3  225   2.788   0.482   4.140  0.4958 -0.7653  0.3732
   10BF4     F4  226   2.574   0.537   4.094  0.1863 -0.2959  0.3086
   10BF4     F5  227   2.740   0.700   4.144 -0.0914 -0.1555 -0.4515
   11BF4     B1  228   4.026   1.512   1.006  0.4789  0.0165  0.1921
   11BF4     F2  229   4.052   1.651   0.992  0.4318 -0.3046  0.0737
   11BF4     F3  230   4.113   1.437   1.080 -0.2351 -0.2639 -0.2558
   11BF4     F4  231   3.926   1.552   1.090  0.5518  0.0290  0.2827
   11BF4     F5  232   3.973   1.453   0.896 -0.0713  0.5738  0.3687
   12BF4     B1  233   2.970   0.865   0.035 -0.2728 -0.4809  0.0354
   12BF4     F2  234   3.061   0.967   0.037  0.4325  0.5974  0.0584
   12BF4     F3  235   2.865   0.894   0.118 -0.2024  0.2228  0.0725
   12BF4     F4  236   2.937   0.817  -0.089 -0.0691  0.3714 -0.6331
   12BF4     F5  237   3.050   0.768   0.102  0.1821  0.0222  0.1055
   13ACN     C1  238   3.654   1.840   3.423 -0.2146  0.6514 -0.3545
   13ACN     H1  239   3.632   1.805   3.322  0.3660 -0.7012 -0.0278
   13ACN     H2  240   3.655   1.948   3.400 -0.9850  0.4983 -1.1755
   13ACN     H3  241   3.753   1.808   3.459 -0.4340 -0.1701 -0.4687
   13ACN     C2  242   3.554   1.794   3.518  0.2686  0.1357  0.1348
   13ACN     N1  243   3.481   1.765   3.600  0.0205 -0.0934  0.1772
   14ACN     C1  244   4.583   2.894   3.915 -0.1738 -0.0043  0.0303
   14ACN     H1  245   4.658   2.920   3.991 -2.7389  0.4804  2.5641
   14ACN     H2  246   4.582   2.958   3.826 -0.0206 -2.0793 -1.5539
   14ACN     H3  247   4.491   2.910   3.972 -0.6231 -0.4208 -0.5741
   14ACN     C2  248   4.584   2.757   3.866  0.5035  0.1146  0.0669
   14ACN     N1  249   4.594   2.651   3.828 -0.3614 -0.0002  0.2701
   15ACN     C1  250   3.326   2.912   2.651  0.0029 -0.4151  0.2627
   15ACN     H1  251   3.433   2.899   2.669  0.3816  1.7154 -0.1097
   15ACN     H2  252   3.303   3.018   2.632  0.7186 -0.2807  0.1168
   15ACN     H3  253   3.263   2.884   2.737 -1.1305 -3.0949 -1.3040
   15ACN     C2  254   3.280   2.841   2.537 -0.1414  0.3123  0.2785
   15ACN     N1  255   3.231   2.765   2.463  0.4824  0.8189 -0.0445
   16ACN     C1  256   1.893   2.206   1.871  0.1466  0.2035  0.0680
   16ACN     H1  257   1.933   2.109   1.900  0.9684  0.2359 -0.9128
   16ACN     H2  258   1.816   2.243   1.940 -0.9433  0.1575 -1.0856
   16ACN     H3  259   1.848   2.181   1.774 -1.3877  1.7515  0.3256
   16ACN     C2  260   2.004   2.299   1.845  0.0286 -0.1067 -0.5994
   16ACN     N1  261   2.096   2.366   1.825  0.3892 -0.8066 -0.5778
   17ACN     C1  262   0.299   3.868   3.240  0.2047 -0.0157 -0.0510
   17ACN     H1  263   0.293   3.974   3.213 -1.9211 -0.5441 -1.9870
   17ACN     H2  264   0.196   3.834   3.258 -0.3167  0.1353 -2.4050
   17ACN     H3  265   0.364   3.849   3.326  0.8750 -0.4095 -0.6306
   17ACN     C2  266   0.352   3.793   3.125  0.6798 -0.2746 -0.0628
   17ACN     N1  267   0.388   3.742   3.027  0.3774 -0.0211  1.0607
   18ACN     C1  268   0.260   3.898   0.936  0.2223 -0.5976  0.3679
   18ACN     H1  269   0.261   3.933   0.833  0.2256 -2.7953 -0.4319
   18ACN     H2  270   0.367   3.895   0.961  0.4198 -2.7412 -0.5158
   18ACN     H3  271   0.219   3.797   0.949 -0.1140 -0.7390 -1.5473
   18ACN     C2  272   0.197   3.993   1.020  0.3830 -0.0475  0.2589
   18ACN     N1  273   0.129   4.056   1.088 -0.4057  0.0499  0.0860
   19ACN     C1  274   1.022   0.992   1.935 -0.0552  0.3936  0.2280
   19ACN     H1  275   0.978   1.068   2.000  0.6729  1.1676 -0.1653
   19ACN     H2  276   1.103   0.933   1.980 -1.3644 -0.0800  2.0708
   19ACN     H3  277   1.051   1.046   1.844  2.0909 -1.5817 -0.3518
   19ACN     C2  278   0.918   0.899   1.887 -0.3478 -0.4490 -0.4253
   19ACN     N1  279   0.849   0.819   1.844  1.1089 -0.5076  0.2297
   20ACN     C1  280   0.720   1.855   3.505  0.7418 -0.2815 -0.0744
   20ACN     H1  281   0.739   1.955   3.548  2.6339 -0.6318 -0.0005
   20ACN     H2  282   0.644   1.863   3.428  0.6662 -0.3062 -0.0025
   20ACN     H3  283   0.677   1.784   3.576 -0.5931  1.2381  0.7166
   20ACN     C2  284   0.840   1.805   3.445 -1.0209 -0.0626 -0.5264
   20ACN     N1  285   0.937   1.780   3.388  0.0523 -0.3567  0.0627
   21ACN     C1  286   0.557   1.691   2.344 -0.4416  0.3201 -0.0462
   21ACN     H1  287   0.615   1.679   2.436 -1.6955  1.4121  0.9285
   21ACN     H2  288   0.573   1.598   2.287 -1.5213 -0.9167  1.5554
   21ACN     H3  289   0.587   1.781   2.290 -1.6824  1.7739  1.5944
   21ACN     C2  290   0.420   1.694   2.380  0.7691 -0.4076  1.0947
   21ACN     N1  291   0.305   1.698   2.411 -0.3198  0.2479 -0.1465
   22ACN     C1  292   0.032   1.060   2.094  0.3577  0.4430  0.3210
   22ACN     H1  293   0.093   1.007   2.168 -1.8296 -1.4071  0.9112
   22ACN     H2  294  -0.007   1.161   2.115 -0.9496  0.3670 -1.5092
   22ACN     H3  295  -0.057   0.999   2.080  1.1203  0.0445 -4.4420
   22ACN     C2  296   0.101   1.086   1.972 -0.2449 -0.7703  0.0117
   22ACN     N1  297   0.161   1.092   1.873 -0.2073  0.2952 -0.0672
   23ACN     C1  298   3.170   2.472   1.045  0.3585  0.7202 -0.0187
   23ACN     H1  299   3.231   2.385   1.016 -2.1588 -1.7541  1.5529
   23ACN     H2  300   3.185   2.497   1.150 -0.3717 -0.4533  0.3890
   23ACN     H3  301   3.069   2.429   1.048  0.8353 -0.5705 -1.2870
   23ACN     C2  302   3.177   2.587   0.956 -0.3015 -0.1377 -0.6383
   23ACN     N1  303   3.186   2.688   0.902 -0.0787 -0.2472  0.2771
   24ACN     C1  304   3.698   3.605   3.188 -0.1111  0.3235  0.6435
   24ACN     H1  305   3.772   3.590   3.108 -0.7413  2.4262 -0.4072
   24ACN     H2  306   3.714   3.529   3.265  2.2054 -0.4841 -0.5436
   24ACN     H3  307   3.592   3.600   3.159 -0.1750  0.9880  0.7467
   24ACN     C2  308   3.723   3.737   3.243  0.2825  0.9094  0.5196
   24ACN     N1  309   3.746   3.837   3.284  0.1943  0.1731  0.0636
   25ACN     C1  310   4.255   3.123   1.979  0.0446  0.0741 -0.2744
   25ACN     H1  311   4.337   3.050   1.986  0.1745  0.0631 -1.6850
   25ACN     H2  312   4.302   3.218   1.953 -1.0820  1.0602  1.1240
   25ACN     H3  313   4.197   3.142   2.070 -1.3884  2.6559 -1.6438
   25ACN     C2  314   4.176   3.070   1.870  0.6065 -0.2185 -0.4820
   25ACN     N1  315   4.116   3.032   1.782  0.6886  0.8223  0.1734
   26ACN     C1  316   1.835   2.998   1.831  0.0440 -0.8264 -0.7793
   26ACN     H1  317   1.901   2.920   1.869  1.8353  0.5326 -0.9542
   26ACN     H2  318   1.847   3.007   1.722  3.8680  1.9527 -0.3353
   26ACN     H3  319   1.870   3.095   1.869 -0.4660 -0.7086 -0.6091
   26ACN     C2  320   1.699   2.980   1.876 -0.1233  0.3755 -0.0760
   26ACN     N1  321   1.592   2.957   1.919 -0.1640  0.0238  0.3099
   27ACN     C1  322   0.885   4.020   2.681  0.0623  0.2282 -0.3249
   27ACN     H1  323   0.982   4.060   2.712 -0.5073  1.8634 -0.5897
   27ACN     H2  324   0.884   3.911   2.696  0.5571  0.2901  0.2213
   27ACN     H3  325   0.867   4.037   2.575  0.0489  0.7147 -0.2440
   27ACN     C2  326   0.789   4.091   2.758  0.2263  0.6013 -0.9490
   27ACN     N1  327   0.711   4.143   2.821  0.5229 -0.0563 -0.1250
   28ACN     C1  328   3.731   4.450   0.329 -0.0655  0.4609  0.4619
   28ACN     H1  329   3.819   4.387   0.309 -0.4274 -0.4001  1.4680
   28ACN     H2  330   3.728   4.471   0.437 -2.2167 -0.2200  0.5845
   28ACN     H3  331   3.637   4.396   0.310 -0.2520 -0.2457  3.0045
   28ACN     C2  332   3.734   4.569   0.251  0.5600  0.5491  0.5752
   28ACN     N1  333   3.735   4.658   0.179 -0.3056 -0.7949 -0.3449
   29ACN     C1  334   0.332   3.410   1.970  0.5736  0.5311 -0.4456
   29ACN     H1  335   0.340   3.378   1.866  0.3226 -2.4676  0.3609
   29ACN     H2  336   0.379   3.508   1.982  1.4654 -0.2218  5.7183
   29ACN     H3  337   0.390   3.340   2.032 -0.7810  0.1158  0.3954
   29ACN     C2  338   0.200   3.411   2.032 -0.3368 -0.5376  0.0910
   29ACN     N1  339   0.100   3.417   2.084 -0.2550 -0.8172  0.0794
   30ACN     C1  340   2.829   2.290   1.981 -0.4935  0.2114 -0.1397
   30ACN     H1  341   2.814   2.398   1.993 -2.0789 -0.2456  3.1498
   30ACN     H2  342   2.913   2.269   2.049 -0.8802 -0.4576  0.1356
   30ACN     H3  343   2.863   2.275   1.878 -1.0789 -0.0204 -0.3024
   30ACN     C2  344   2.702   2.220   2.007  0.8204 -0.0511  0.5041
   30ACN     N1  345   2.605   2.159   2.031 -0.4187  0.0876  0.1203
   31ACN     C1  346   0.554   1.938   3.065 -0.6314 -0.4649 -0.2412
   31ACN     H1  347   0.660   1.964   3.058 -0.0474 -2.7035 -0.4558
   31ACN     H2  348   0.514   1.919   2.965  1.3354 -0.4602 -1.0646
   31ACN     H3  349   0.499   2.021   3.112 -0.2377 -0.3853  0.0812
   31ACN     C2  350   0.544   1.825   3.158  0.5105  0.4419 -0.2278
   31ACN     N1  351   0.530   1.733   3.223  0.2098 -0.2454  0.7109
   32ACN     C1  352   1.947   2.147   3.089 -0.3022 -0.1057  0.3515
   32ACN     H1  353   1.991   2.067   3.151 -0.2764 -1.5309 -1.4198
   32ACN     H2  354   2.024   2.176   3.017  0.0801 -0.3677  0.6440
   32ACN     H3  355   1.927   2.227   3.161 -3.0168  0.6513 -1.1065
   32ACN     C2  356   1.830   2.093   3.012  0.1756  0.5379  0.0454
   32ACN     N1  357   1.733   2.062   2.953 -0.2833  0.1680 -0.0398
   33ACN     C1  358   1.207   2.846   2.751  0.5430 -0.0094 -0.1300
   33ACN     H1  359   1.188   2.946   2.712 -1.9275  0.4144  1.8727
   33ACN     H2  360   1.244   2.871   2.851  0.9806 -0.6011 -0.1352
   33ACN     H3  361   1.278   2.786   2.693  0.5245 -0.2336  0.0763
   33ACN     C2  362   1.079   2.777   2.775  0.0429  0.7067 -0.4727
   33ACN     N1  363   0.975   2.731   2.795 -0.2705 -0.1590  0.0041
   34ACN     C1  364   1.224   0.418   0.151 -0.2530 -0.9751 -0.3474
   34ACN     H1  365   1.283   0.442   0.062 -0.0810 -0.1105 -0.0097
   34ACN     H2  366   1.167   0.508   0.175 -0.5890 -1.4352  0.6426
   34ACN     H3  367   1.293   0.387   0.231 -0.7021  0.2621  0.5523
   34ACN     C2  368   1.118   0.314   0.143  0.5980 -0.3945  0.9462
   34ACN     N1  369   1.028   0.242   0.142  0.1814  0.3893  0.4070
   35ACN     C1  370   3.356   3.215   2.899 -0.2844 -0.1964 -0.2142
   35ACN     H1  371   3.257   3.172   2.917  0.8366 -1.9999  2.2593
   35ACN     H2  372   3.430   3.133   2.890  0.3027  0.3141 -0.1053
   35ACN     H3  373   3.388   3.279   2.982 -3.0150  1.5313 -0.3880
   35ACN     C2  374   3.345   3.303   2.778 -0.9519  0.6406 -0.0029
   35ACN     N1  375   3.350   3.378   2.688 -0.3650 -0.0436  0.2265
   36ACN     C1  376   3.069   3.385   2.496 -0.4641  0.0354  0.5089
   36ACN     H1  377   2.970   3.419   2.464  0.1813  0.7075 -0.8848
   36ACN     H2  378   3.101   3.454   2.575  0.7060  1.4264 -1.1019
   36ACN     H3  379   3.138   3.382   2.411 -0.4616 -0.0838  0.5145
   36ACN     C2  380   3.049   3.249   2.539 -0.4435 -0.5534  0.1570
   36ACN     N1  381   3.028   3.143   2.578  0.0073  0.1064  1.1239
   37ACN     C1  382   2.171   3.901   2.326  0.7904 -0.1068  0.2689
   37ACN     H1  383   2.203   3.863   2.228  1.2299 -1.3217  0.8579
   37ACN     H2  384   2.213   3.838   2.406  2.4591 -0.3192 -0.7118
   37ACN     H3  385   2.062   3.901   2.319  0.7341  1.6413  0.7917
   37ACN     C2  386   2.217   4.039   2.339  0.2050  0.2164  0.3036
   37ACN     N1  387   2.248   4.151   2.341  0.0734  0.8035 -0.1090
   38ACN     C1  388   2.686   0.725   2.635  0.6485 -0.1378 -0.2005
   38ACN     H1  389   2.774   0.663   2.615 -0.2499 -2.5143  2.6498
   38ACN     H2  390   2.598   0.688   2.580 -0.0706  1.0427  0.1298
   38ACN     H3  391   2.730   0.817   2.594  0.9823 -0.4296 -0.4985
   38ACN     C2  392   2.655   0.750   2.781  0.0828 -0.1759  0.1802
   38ACN     N1  393   2.629   0.768   2.896  0.3691  0.1860  0.5155
   39ACN     C1  394   1.767   0.005   2.885 -0.2315  0.1998  0.2765
   39ACN     H1  395   1.736   0.036   2.986 -0.7935 -0.5381  0.3379
   39ACN     H2  396   1.872  -0.020   2.902 -0.6962 -2.0031  0.1943
   39ACN     H3  397   1.758   0.088   2.815 -0.7113  0.2924  0.4421
   39ACN     C2  398   1.695  -0.114   2.847 -0.0467 -0.3924  0.2667
   39ACN     N1  399   1.639  -0.213   2.820 -0.6551  0.5593 -0.6493
   40ACN     C1  400   4.587   2.874   3.505 -0.8443  0.4972 -0.0333
   40ACN     H1  401   4.486   2.893   3.545 -0.9219  1.2387 -0.5514
   40ACN     H2  402   4.598   2.767   3.487  3.7951  0.9309 -1.0671
   40ACN     H3  403   4.668   2.910   3.570 -1.4863 -1.6498  2.0723
   40ACN     C2  404   4.597   2.929   3.370  0.1204  0.1206  0.0465
   40ACN     N1  405   4.616   2.978   3.270  0.6971  0.3766  0.2515
   41ACN     C1  406   3.888   2.755   4.030 -0.0252 -0.3605  0.0263
   41ACN     H1  407   3.932   2.749   3.929  1.5222  0.6286  0.6047
   41ACN     H2  408   3.955   2.818   4.088  1.3566  3.1997 -4.7610
   41ACN     H3  409   3.891   2.655   4.074  0.4043 -0.2311  0.2941
   41ACN     C2  410   3.743   2.802   4.011 -0.3618 -0.1063 -0.8043
   41ACN     N1  411   3.633   2.837   3.999 -0.0762  0.1746  0.4581
   42ACN     C1  412   0.944   1.863   0.858  0.4383  0.1122 -0.3416
   42ACN     H1  413   1.003   1.952   0.884 -0.4680  0.4391  0.6697
   42ACN     H2  414   0.879   1.879   0.772  2.7722  0.1471 -2.1847
   42ACN     H3  415   0.886   1.830   0.946  0.6677 -1.5529 -0.7687
   42ACN     C2  416   1.044   1.758   0.822 -0.0821  0.5022  0.1053
   42ACN     N1  417   1.115   1.672   0.790 -0.7195 -0.0167  0.1669
   43ACN     C1  418   1.520   0.584   2.673 -0.0947 -0.7498 -0.0549
   43ACN     H1  419   1.444   0.532   2.613  0.5045  0.3217 -1.7999
   43ACN     H2  420   1.558   0.515   2.749  0.6458 -0.0438  0.2239
   43ACN     H3  421   1.470   0.663   2.731  0.9670  0.6338 -0.9570
   43ACN     C2  422   1.628   0.649   2.601  0.7581  0.8456  0.9286
   43ACN     N1  423   1.713   0.690   2.534  0.2903 -0.1474 -0.3776
   44ACN     C1  424   0.890   3.179   2.947  0.2851 -0.4537  0.2699
   44ACN     H1  425   0.831   3.088   2.932  1.3859 -0.9652 -1.2144
   44ACN     H2  426   0.831   3.240   3.016  1.1457  0.8072 -0.0659
   44ACN     H3  427   0.900   3.231   2.852  2.3403  0.9909  1.2084
   44ACN     C2  428   1.016   3.134   2.995 -0.2274  0.0020 -0.8828
   44ACN     N1  429   1.114   3.089   3.045  0.4022  0.4082  0.3007
   45ACN     C1  430   4.375   0.947   1.160 -0.0109  0.2933 -0.2009
   45ACN     H1  431   4.386   1.056   1.158 -1.1091  0.4169 -0.3471
   45ACN     H2  432   4.370   0.902   1.061  0.8185 -2.8418  1.0655
   45ACN     H3  433   4.284   0.915   1.213 -1.3279 -0.2906 -2.6495
   45ACN     C2  434   4.491   0.888   1.230 -0.1578 -0.0643  0.0683
   45ACN     N1  435   4.581   0.839   1.286  0.4163 -0.0057  0.0879
   46ACN     C1  436   1.976   2.613   0.666 -0.2886 -0.5115  0.4448
   46ACN     H1  437   1.885   2.565   0.705 -1.5821  1.6701  0.2975
   46ACN     H2  438   2.059   2.550   0.700  0.4331  0.1544 -0.0407
   46ACN     H3  439   1.984   2.718   0.697 -0.1186  0.2183 -1.8491
   46ACN     C2  440   1.972   2.623   0.521 -0.3732 -0.1809 -0.0350
   46ACN     N1  441   1.974   2.628   0.406  0.6428 -0.4183 -0.0351
   47ACN     C1  442   3.729   3.373   1.888 -0.2661  0.1411 -0.0260
   47ACN     H1  443   3.663   3.285   1.889  0.6555 -0.5755  0.2278
   47ACN     H2  444   3.671   3.458   1.925 -1.3357 -0.3179 -0.6053
   47ACN     H3  445   3.761   3.385   1.784  0.1801 -1.3933 -0.0885
   47ACN     C2  446   3.831   3.336   1.990  0.4203  0.1889  0.1259
   47ACN     N1  447   3.911   3.312   2.069  0.4584  0.0960 -0.0668
   48ACN     C1  448   2.011   1.713   4.295 -0.2891 -0.2710  0.7613
   48ACN     H1  449   2.002   1.630   4.366  0.9831 -0.2217  1.0066
   48ACN     H2  450   1.986   1.670   4.197 -3.2708 -1.2716  1.8372
   48ACN     H3  451   2.117   1.740   4.294  0.1565 -1.8882 -0.9705
   48ACN     C2  452   1.922   1.822   4.344  0.6617 -0.1866  0.3427
   48ACN     N1  453   1.855   1.914   4.372 -0.0848 -0.1399 -0.5844
   49ACN     C1  454   1.296   3.848   3.350 -0.1265 -0.3395 -0.6296
   49ACN     H1  455   1.253   3.790   3.268 -0.9203 -0.8500  0.1304
   49ACN     H2  456   1.221   3.858   3.429 -0.2746 -2.2254 -0.4860
   49ACN     H3  457   1.329   3.948   3.319  2.2899 -0.9387 -0.2709
   49ACN     C2  458   1.411   3.767   3.394  0.2677  0.3296  0.9936
   49ACN     N1  459   1.489   3.690   3.430 -0.1094 -0.4674 -0.1621
   50ACN     C1  460   0.958   2.796   2.044 -0.0263  0.7869  0.0715
   50ACN     H1  461   0.960   2.787   1.935  0.5221  1.3820  0.0275
   50ACN     H2  462   1.053   2.764   2.088 -0.0855  0.5259  0.0127
   50ACN     H3  463   0.890   2.713   2.069  0.6251  0.0983 -0.4121
   50ACN     C2  464   0.903   2.924   2.097  0.1414 -0.0674 -0.5203
   50ACN     N1  465   0.856   3.021   2.145  0.0537  0.8453 -0.1540
   51ACN     C1  466   0.853   1.251   1.627 -0.6146  0.1453 -0.8436
   51ACN     H1  467   0.835   1.165   1.562 -0.4968  0.0750 -0.7841
   51ACN     H2  468   0.815   1.336   1.569 -1.2002  0.1130 -0.5111
   51ACN     H3  469   0.962   1.262   1.636 -0.7199  1.0535 -0.5907
   51ACN     C2  470   0.782   1.229   1.752  0.4812  0.1171 -0.4148
   51ACN     N1  471   0.725   1.208   1.853 -0.3893  0.0276  0.2707
   52ACN     C1  472   0.900   2.859   0.259  0.1296  0.3552  0.5505
   52ACN     H1  473   0.957   2.872   0.352 -2.2834  0.4719  2.0891
   52ACN     H2  474   0.955   2.875   0.165 -1.2274  1.4165 -0.0810
   52ACN     H3  475   0.817   2.928   0.245 -0.0104  0.3415  1.2730
   52ACN     C2  476   0.859   2.722   0.270  0.4747 -0.9225 -0.2660
   52ACN     N1  477   0.830   2.609   0.278 -0.4564  0.1403 -0.0646
   53ACN     C1  478   2.973   3.534   3.555 -0.5460 -0.0428  0.8273
   53ACN     H1  479   2.879   3.517   3.608 -0.5473  0.7867  1.1053
   53ACN     H2  480   3.028   3.439   3.556  1.4186  1.0040 -0.6264
   53ACN     H3  481   3.025   3.621   3.597  1.2260 -0.6275 -0.0631
   53ACN     C2  482   2.945   3.569   3.417 -0.0080  0.2619  0.1461
   53ACN     N1  483   2.928   3.596   3.303  0.1656 -0.0484 -0.7425
   54ACN     C1  484   3.544   1.098   1.691 -0.6910 -0.2796  0.1699
   54ACN     H1  485   3.511   1.008   1.744 -1.8380  1.0002  1.7133
   54ACN     H2  486   3.643   1.125   1.729 -0.8607  0.5981  0.0127
   54ACN     H3  487   3.477   1.181   1.718 -0.2513  0.4285 -0.8180
   54ACN     C2  488   3.552   1.078   1.554  0.3737  0.2114  0.0517
   54ACN     N1  489   3.554   1.070   1.441 -0.6296  0.0848 -0.6708
   55ACN     C1  490   3.911   2.157   2.459  0.9256  0.4457 -0.3189
   55ACN     H1  491   3.970   2.065   2.445 -0.2671 -0.3248 -0.3836
   55ACN     H2  492   3.859   2.182   2.366  0.7237 -1.6466 -0.8003
   55ACN     H3  493   3.966   2.245   2.497  0.8982  1.0667 -1.6360
   55ACN     C2  494   3.804   2.136   2.558  0.7867  0.7360  0.0073
   55ACN     N1  495   3.719   2.119   2.638  0.0684  0.2191 -0.3222
   56ACN     C1  496   0.242   0.462   0.980 -0.2424 -0.3821 -0.0500
   56ACN     H1  497   0.194   0.453   0.882  1.9186 -0.9088 -1.1200
   56ACN     H2  498   0.224   0.383   1.053  4.9699 -1.8438  0.0270
   56ACN     H3  499   0.214   0.557   1.028 -1.5747 -1.1166  0.6749
   56ACN     C2  500   0.382   0.461   0.954 -0.2828  0.5879 -0.3719
   56ACN     N1  501   0.492   0.446   0.925  0.2202 -0.1537  0.0924
   57ACN     C1  502   0.018   0.082   3.371  0.2619  0.7564 -0.1045
   57ACN     H1  503   0.077   0.165   3.329 -0.3773  0.7445 -1.0566
   57ACN     H2  504  -0.069   0.068   3.306 -0.5284  0.4277  1.0069
   57ACN     H3  505  -0.005   0.123   3.470  0.6627 -0.6119  0.5892
   57ACN     C2  506   0.106  -0.034   3.366 -0.8095  0.6172 -0.7976
   57ACN     N1  507   0.176  -0.126   3.372 -0.5995 -0.2290 -0.4465
   58ACN     C1  508   2.817   1.474   0.790 -0.6989 -0.2441 -0.2339
   58ACN     H1  509   2.770   1.538   0.865  0.6759  1.1827 -0.5176
   58ACN     H2  510   2.834   1.372   0.826  0.0666  0.2272  0.8015
   58ACN     H3  511   2.918   1.499   0.755 -0.3840  0.0153  0.8126
   58ACN     C2  512   2.732   1.469   0.672  0.1482 -0.4547 -0.5434
   58ACN     N1  513   2.671   1.471   0.580  0.1856  0.3245  0.0256
   59ACN     C1  514   0.722   1.686   3.942  0.0537  0.1182 -0.6839
   59ACN     H1  515   0.712   1.688   3.833 -0.6556 -0.7307 -0.6408
   59ACN     H2  516   0.790   1.765   3.975 -1.0346  0.5292  0.6802
   59ACN     H3  517   0.759   1.587   3.971 -0.3970 -0.8156 -3.0607
   59ACN     C2  518   0.595   1.723   4.006 -0.3026  0.6053 -0.2642
   59ACN     N1  519   0.495   1.734   4.061  0.1251  0.1778 -0.2561
   60ACN     C1  520   2.586   1.939   3.589  0.3728  0.0085 -0.0036
   60ACN     H1  521   2.662   1.987   3.526 -0.7088 -1.1446 -2.2794
   60ACN     H2  522   2.589   1.831   3.604  0.9555 -0.1218 -0.9717
   60ACN     H3  523   2.499   1.969   3.530  0.7120  1.1512  0.0400
   60ACN     C2  524   2.575   2.010   3.724 -0.6368  0.8797  0.2647
   60ACN     N1  525   2.561   2.066   3.824  0.1669 -0.0514 -0.0413
   61ACN     C1  526   0.584   0.121   1.975  0.6922  0.4684  0.4745
   61ACN     H1  527   0.562   0.109   2.081 -0.9713  0.8352  0.2003
   61ACN     H2  528   0.546   0.219   1.946  0.5601  0.4111  0.4533
   61ACN     H3  529   0.522   0.047   1.923 -1.6138  1.9959  0.9258
   61ACN     C2  530   0.731   0.099   1.948  0.1895 -0.7948  0.1664
   61ACN     N1  531   0.845   0.085   1.928  0.3488 -0.0853 -0.0422
   62ACN     C1  532   4.012   1.170   3.580  0.5691  0.5330  0.1541
   62ACN     H1  533   4.077   1.177   3.669  0.3093 -0.3915  0.4316
   62ACN     H2  534   4.014   1.267   3.530  2.6622 -0.5064 -1.9571
   62ACN     H3  535   3.915   1.135   3.618 -0.0477  1.5323 -0.4760
   62ACN     C2  536   4.058   1.063   3.496 -0.5705  0.2763  0.2173
   62ACN     N1  537   4.091   0.969   3.439  0.1347 -0.2919  0.7428
   63ACN     C1  538   0.968   2.508   1.546 -0.4568 -0.0449  0.8527
   63ACN     H1  539   0.971   2.598   1.609 -2.3336  1.1741 -0.6844
   63ACN     H2  540   0.882   2.532   1.482 -0.0368 -0.2209  0.2240
   63ACN     H3  541   0.948   2.421   1.610 -1.1799 -0.4330  0.1105
   63ACN     C2  542   1.088   2.491   1.466 -0.4204  0.4920  0.3467
   63ACN     N1  543   1.191   2.480   1.409  1.4888  0.1422 -0.2255
   64ACN     C1  544   3.979   1.654   3.183  0.2493 -0.3728 -0.4132
   64ACN     H1  545   3.954   1.550   3.157  0.6056 -0.4793 -0.3299
   64ACN     H2  546   3.983   1.665   3.292  0.0301  0.7789 -0.5105
   64ACN     H3  547   3.903   1.723   3.143  2.1048  1.1916 -1.3995
   64ACN     C2  548   4.112   1.684   3.131  0.2342  0.2896  0.2516
   64ACN     N1  549   4.222   1.688   3.097  0.5559 -0.1673  0.4113
   65ACN     C1  550   0.177   1.140   0.961 -0.9588 -1.0206 -0.3069
   65ACN     H1  551   0.210   1.244   0.956 -0.1933 -1.1965  0.7458
   65ACN     H2  552   0.234   1.081   0.889  0.5396  0.4104 -0.3580
   65ACN     H3  553   0.074   1.135   0.925 -1.8793  0.2085  1.9061
   65ACN     C2  554   0.186   1.085   1.093  0.2689 -0.0901 -0.4549
   65ACN     N1  555   0.185   1.057   1.205  0.0421 -0.4871  0.4059
   66ACN     C1  556   2.906   2.776   2.639 -0.3458 -0.2164 -0.3744
   66ACN     H1  557   2.989   2.706   2.629 -0.3843 -0.3707  0.3513
   66ACN     H2  558   2.903   2.838   2.549 -1.5758 -0.4659 -0.5298
   66ACN     H3  559   2.911   2.844   2.725 -0.3845  1.1466 -1.4185
   66ACN     C2  560   2.784   2.701   2.633  0.7401  0.9585 -0.0357
   66ACN     N1  561   2.684   2.636   2.633 -0.0260  0.2366  1.0358
   67ACN     C1  562   0.744   3.485   2.587 -0.7140  0.0354 -0.2212
   67ACN     H1  563   0.769   3.576   2.530 -2.3073  0.1421 -0.8170
   67ACN     H2  564   0.682   3.514   2.673 -0.6516 -1.4494  0.3430
   67ACN     H3  565   0.835   3.442   2.631  0.2641  0.8793 -1.3640
   67ACN     C2  566   0.675   3.388   2.498  0.0682 -0.0770  0.0623
   67ACN     N1  567   0.630   3.310   2.428 -0.4397  0.2791 -0.1324
   68ACN     C1  568   3.755   3.090   0.815  0.1697 -0.1154  0.0893
   68ACN     H1  569   3.706   3.178   0.772 -1.5775 -1.2795 -0.4614
   68ACN     H2  570   3.849   3.111   0.865  0.9164  0.3194 -1.4276
   68ACN     H3  571   3.775   3.014   0.738 -1.0765 -0.9208  0.5152
   68ACN     C2  572   3.668   3.041   0.917  0.3420 -0.1824  0.4716
   68ACN     N1  573   3.596   3.008   1.002 -0.6706  0.5941 -0.8878
   69ACN     C1  574   2.724   2.186   3.257 -0.6882  0.1421  0.2693
   69ACN     H1  575   2.749   2.260   3.180  0.5523  1.3894  1.8142
   69ACN     H2  576   2.697   2.245   3.346 -1.3272 -1.5565  1.2415
   69ACN     H3  577   2.817   2.130   3.274 -1.1781 -1.7659 -2.5221
   69ACN     C2  578   2.611   2.104   3.215 -0.7467 -0.1294  0.2525
   69ACN     N1  579   2.525   2.039   3.179  0.2508  0.2763 -0.3042
   70ACN     C1  580   2.687   3.895   3.145  0.3571 -0.0211  0.4879
   70ACN     H1  581   2.754   3.809   3.135 -0.9352 -0.9832 -0.1140
   70ACN     H2  582   2.756   3.981   3.142 -1.6726  1.6447 -0.8749
   70ACN     H3  583   2.630   3.896   3.239  1.2354  0.7740  1.0389
   70ACN     C2  584   2.605   3.894   3.026 -0.1131 -0.0216 -0.6964
   70ACN     N1  585   2.545   3.907   2.929  0.3075  0.6781  0.1152
   71ACN     C1  586   1.951   2.480   3.407 -0.9267 -0.5416  0.4049
   71ACN     H1  587   1.927   2.498   3.513  0.6761 -0.9920  0.8647
   71ACN     H2  588   1.903   2.386   3.378  0.7505 -1.0796 -0.7898
   71ACN     H3  589   2.059   2.469   3.418 -0.9326  0.8541  2.2808
   71ACN     C2  590   1.905   2.602   3.339  0.1995 -0.1920  0.7488
   71ACN     N1  591   1.873   2.698   3.289  0.6509 -0.3060 -0.1876
   72ACN     C1  592   1.952   3.015   0.972  0.2446  0.4273 -0.2051
   72ACN     H1  593   1.857   2.960   0.959 -1.2817  2.7261  0.6027
   72ACN     H2  594   1.986   3.015   1.076  0.4862  2.1741 -0.2630
   72ACN     H3  595   1.937   3.117   0.937 -1.7370 -1.1633 -4.7229
   72ACN     C2  596   2.051   2.952   0.888 -0.2741 -0.0961  0.1340
   72ACN     N1  597   2.124   2.914   0.806 -0.2178  0.4421  0.0880
   73ACN     C1  598   0.388   2.977   2.746  0.2825  0.3499 -0.7634
   73ACN     H1  599   0.409   2.869   2.747 -1.2947 -0.0058 -1.7614
   73ACN     H2  600   0.326   2.996   2.835  0.9611  1.1843 -0.4542
   73ACN     H3  601   0.336   2.996   2.651 -0.4202  2.8424  0.0617
   73ACN     C2  602   0.506   3.060   2.755 -0.3907 -0.2427 -0.2483
   73ACN     N1  603   0.609   3.113   2.755 -0.0741 -0.3104 -0.1020
   74ACN     C1  604   0.639   1.262   0.611  0.8311 -0.0749 -0.3573
   74ACN     H1  605   0.704   1.350   0.609  0.4667  0.1839 -1.7417
   74ACN     H2  606   0.698   1.174   0.638 -0.7882 -0.3330  2.9706
   74ACN     H3  607   0.594   1.261   0.511 -0.6638  0.4923  0.2682
   74ACN     C2  608   0.535   1.278   0.717 -0.4892  0.6281 -0.1780
   74ACN     N1  609   0.445   1.302   0.789  0.0955 -0.1456  0.1709
   75ACN     C1  610   1.363   1.495   0.678  0.1159  0.7113 -0.4780
   75ACN     H1  611   1.415   1.548   0.758  1.1368 -3.0709  1.6131
   75ACN     H2  612   1.342   1.569   0.600 -0.0233 -0.6920 -1.8274
   75ACN     H3  613   1.266   1.457   0.712  1.2883  0.2306  2.6597
   75ACN     C2  614   1.461   1.391   0.632 -0.1258  0.3068  0.0189
   75ACN     N1  615   1.532   1.310   0.603  0.0384  0.4156 -0.1411
   76ACN     C1  616   3.559   3.173   2.327 -0.0883 -0.0506  0.4949
   76ACN     H1  617   3.482   3.241   2.367  0.3463  0.1232  1.0546
   76ACN     H2  618   3.639   3.234   2.284 -1.0561 -0.4823 -2.0912
   76ACN     H3  619   3.513   3.111   2.249  2.0134  1.3906 -2.0195
   76ACN     C2  620   3.601   3.084   2.429  0.0473  0.0100 -0.8371
   76ACN     N1  621   3.626   3.008   2.509  0.0125  0.7047 -0.2939
   77ACN     C1  622   3.255   2.504   4.326 -0.0590 -0.3815 -0.5797
   77ACN     H1  623   3.268   2.602   4.279 -0.4130  0.2500  0.5868
   77ACN     H2  624   3.286   2.527   4.429 -1.9752  2.3012 -0.5050
   77ACN     H3  625   3.322   2.435   4.274 -0.5808 -1.0119 -0.4346
   77ACN     C2  626   3.115   2.475   4.313  1.3365  0.4522 -0.1066
   77ACN     N1  627   3.002   2.445   4.298  0.2046 -0.1373 -0.1929
   78ACN     C1  628   4.039   2.136   2.919  0.7788  0.2469  0.3781
   78ACN     H1  629   4.024   2.182   3.017 -4.5363 -0.1805  0.0566
   78ACN     H2  630   4.148   2.127   2.905  0.5743  0.9798 -2.2941
   78ACN     H3  631   3.996   2.199   2.841  0.5150 -0.2065  0.1525
   78ACN     C2  632   3.981   1.996   2.910 -0.1076 -0.5653  0.8307
   78ACN     N1  633   3.932   1.895   2.888 -0.5749 -0.5502 -0.5680
   79ACN     C1  634   0.023   2.496   1.788 -0.4671 -0.6610  0.2807
   79ACN     H1  635   0.099   2.567   1.753 -1.4565  0.6823  0.7636
   79ACN     H2  636  -0.079   2.514   1.752 -0.4987 -1.4297 -0.0410
   79ACN     H3  637   0.025   2.503   1.897 -0.0315 -0.3983  0.2559
   79ACN     C2  638   0.055   2.354   1.753 -0.0492 -0.5540 -0.1007
   79ACN     N1  639   0.077   2.244   1.736  0.0660  0.2924  0.0936
   80ACN     C1  640   3.629   0.792   2.265 -0.6293  0.1626 -1.0422
   80ACN     H1  641   3.676   0.836   2.354 -1.7019  0.2898 -0.5276
   80ACN     H2  642   3.691   0.814   2.177  1.5132 -1.2785  0.0074
   80ACN     H3  643   3.528   0.832   2.249 -0.2932  1.1089 -0.8950
   80ACN     C2  644   3.628   0.650   2.266 -0.2473  0.9682  0.1231
   80ACN     N1  645   3.630   0.532   2.257 -0.4357 -0.0163 -0.5666
   81ACN     C1  646   4.209   3.523   1.695  0.2640 -0.0720  0.0383
   81ACN     H1  647   4.176   3.547   1.797 -0.8876  0.4959 -0.4439
   81ACN     H2  648   4.296   3.456   1.692  0.2627 -0.0561 -0.5115
   81ACN     H3  649   4.243   3.618   1.653  0.6826  1.3387  3.2737
   81ACN     C2  650   4.097   3.454   1.619 -0.2496  0.2559 -0.5654
   81ACN     N1  651   4.010   3.414   1.554 -0.0954  0.4605 -0.0058
   82ACN     C1  652   4.186   1.199   0.312 -0.1275  1.0898 -0.4759
   82ACN     H1  653   4.080   1.218   0.335 -0.1039  1.5143 -0.7027
   82ACN     H2  654   4.230   1.131   0.385 -1.2805 -1.1026 -1.7105
   82ACN     H3  655   4.239   1.295   0.313  0.0031  1.0905 -2.8194
   82ACN     C2  656   4.203   1.127   0.188  1.0731 -0.3019 -0.4053
   82ACN     N1  657   4.209   1.076   0.086 -0.2831  0.0238 -0.0469
   83ACN     C1  658   3.200   2.043   1.493  0.0608 -0.9163  0.0286
   83ACN     H1  659   3.136   2.018   1.408  0.4300  0.8685 -0.8021
   83ACN     H2  660   3.132   2.070   1.575 -0.0850 -0.1546 -0.3414
   83ACN     H3  661   3.268   2.126   1.473 -0.8474 -0.0598  0.4019
   83ACN     C2  662   3.288   1.939   1.537 -0.6524 -0.6239  1.4121
   83ACN     N1  663   3.349   1.846   1.563  0.3859 -0.0082  0.3825
   84ACN     C1  664   3.367   3.000   0.064  0.1450 -0.1245 -0.5700
   84ACN     H1  665   3.381   2.897   0.029 -0.8726 -0.9610  1.3443
   84ACN     H2  666   3.327   2.994   0.166  1.2407 -1.9352 -0.2205
   84ACN     H3  667   3.296   3.044  -0.007  1.1033  0.0101 -1.4599
   84ACN     C2  668   3.496   3.064   0.069  0.0644 -0.6920 -0.0388
   84ACN     N1  669   3.596   3.121   0.058  0.1249  0.2802 -0.0501
   85ACN     C1  670   0.052   1.435   1.921 -0.2482 -0.1297  0.1100
   85ACN     H1  671   0.122   1.388   1.852  1.0318  1.7518  0.0551
   85ACN     H2  672   0.120   1.476   1.996  0.8895  0.9311 -1.4494
   85ACN     H3  673  -0.012   1.365   1.976  2.0691 -2.4475  0.0524
   85ACN     C2  674  -0.031   1.539   1.851  0.0535  0.1220 -0.7414
   85ACN     N1  675  -0.104   1.611   1.798  0.0442  0.5609  0.6657
   86ACN     C1  676   1.489   2.757   4.121  0.2859  0.1477  0.1171
   86ACN     H1  677   1.509   2.650   4.121  0.3469  0.1534 -0.9439
   86ACN     H2  678   1.539   2.805   4.207 -1.2598  0.8730  0.6671
   86ACN     H3  679   1.382   2.771   4.141 -0.1170 -0.2425 -1.6458
   86ACN     C2  680   1.524   2.792   3.985  0.3977  0.5094 -0.0977
   86ACN     N1  681   1.553   2.815   3.878 -0.2592 -0.8279 -0.1069
   87ACN     C1  682   1.180   3.578   0.215  0.3615 -0.3289 -0.0996
   87ACN     H1  683   1.182   3.490   0.149  0.2691 -0.3783 -0.0364
   87ACN     H2  684   1.200   3.663   0.148 -1.3210 -0.1684 -0.4354
   87ACN     H3  685   1.262   3.565   0.287  1.1818 -0.5809 -1.0465
   87ACN     C2  686   1.042   3.594   0.272 -0.1357  0.5330  0.7045
   87ACN     N1  687   0.939   3.615   0.317  0.1892 -0.1731 -0.0024
   88ACN     C1  688   2.788   2.091   1.115  0.7813 -0.2793  0.0337
   88ACN     H1  689   2.787   1.988   1.154 -0.5408 -0.7301 -1.1214
   88ACN     H2  690   2.689   2.132   1.134  1.0126  0.2931  0.0033
   88ACN     H3  691   2.806   2.079   1.008 -0.2867 -1.1106 -0.0712
   88ACN     C2  692   2.896   2.167   1.186 -0.0967 -0.3603  0.4861
   88ACN     N1  693   2.980   2.222   1.236 -0.1924 -0.5199 -0.0715
   89ACN     C1  694   0.751   0.479   1.853  0.6839  0.5320  0.0403
   89ACN     H1  695   0.722   0.429   1.946 -1.0122 -0.1837 -0.8322
   89ACN     H2  696   0.860   0.489   1.847  0.6472  0.8115 -0.2174
   89ACN     H3  697   0.706   0.578   1.838 -1.6316 -0.6487 -1.4697
   89ACN     C2  698   0.688   0.401   1.743 -0.0069  0.0412 -0.7784
   89ACN     N1  699   0.638   0.341   1.656 -0.3744  0.7500 -0.1741
   90ACN     C1  700   3.575   1.888   2.937 -0.5274  0.8073 -0.6122
   90ACN     H1  701   3.615   1.886   2.834  0.2907 -2.4041 -0.3636
   90ACN     H2  702   3.473   1.927   2.936 -0.5814  0.7796 -3.4394
   90ACN     H3  703   3.646   1.959   2.981  0.0560 -0.6662  0.9273
   90ACN     C2  704   3.595   1.759   3.005  0.3180 -0.0296 -0.0232
   90ACN     N1  705   3.612   1.657   3.059 -0.4444 -0.4662 -0.4595
   91ACN     C1  706   1.072   0.874   3.554  0.2289  0.1676  0.0780
   91ACN     H1  707   0.971   0.832   3.544  0.0617  0.9050 -1.8571
   91ACN     H2  708   1.066   0.958   3.624  0.6136 -1.8782  2.7668
   91ACN     H3  709   1.098   0.908   3.453 -0.5529 -1.3438 -0.6813
   91ACN     C2  710   1.163   0.777   3.608  0.1546 -0.1117  0.6087
   91ACN     N1  711   1.232   0.699   3.649 -0.0679  0.0620  0.3206
   92ACN     C1  712   0.684   0.785   3.875 -0.4702 -0.1882  0.8004
   92ACN     H1  713   0.668   0.878   3.820 -0.0155 -1.3942 -1.5040
   92ACN     H2  714   0.595   0.724   3.897 -0.8015  0.3621  1.0049
   92ACN     H3  715   0.726   0.814   3.972  0.9521  2.4192 -0.4936
   92ACN     C2  716   0.781   0.704   3.804 -0.1823  0.4585  0.1820
   92ACN     N1  717   0.857   0.636   3.750 -0.6353  0.5642 -0.2377
   93ACN     C1  718   1.902   2.732   4.149 -0.1762  0.2445 -0.2915
   93ACN     H1  719   1.821   2.692   4.211  0.0408  0.4750  0.1470
   93ACN     H2  720   1.853   2.779   4.063 -1.1618 -0.0824  0.0803
   93ACN     H3  721   1.971   2.650   4.129  0.7955  0.7562  0.8207
   93ACN     C2  722   1.973   2.842   4.209 -0.9860  0.1281 -0.6476
   93ACN     N1  723   2.025   2.926   4.270 -0.0332  0.0486  0.1790
   94ACN     C1  724   2.487   1.212   0.404 -0.4173  0.7416  0.2549
   94ACN     H1  725   2.433   1.158   0.324 -0.3759 -1.2493  1.5078
   94ACN     H2  726   2.430   1.236   0.494  0.7506 -1.8572  1.8068
   94ACN     H3  727   2.521   1.304   0.353 -0.2440  0.7055  0.3038
   94ACN     C2  728   2.608   1.142   0.437 -0.8153  0.3384 -0.4917
   94ACN     N1  729   2.700   1.082   0.471 -0.5838  0.2345  0.1408
   95ACN     C1  730   3.210   1.717   0.664  0.6473  0.2410 -0.2330
   95ACN     H1  731   3.309   1.739   0.624  1.4464 -1.9896  0.3529
   95ACN     H2  732   3.213   1.719   0.773  1.1881  0.9762 -0.2576
   95ACN     H3  733   3.170   1.627   0.614  1.8808  0.0352 -0.8922
   95ACN     C2  734   3.124   1.822   0.621  0.7862  0.0705  0.2585
   95ACN     N1  735   3.044   1.896   0.580  0.1393 -0.0295 -0.4233
   96ACN     C1  736   2.245   1.644   1.272  0.0796  0.5616 -0.8663
   96ACN     H1  737   2.137   1.662   1.275 -1.1721 -5.0736  0.7463
   96ACN     H2  738   2.299   1.739   1.278 -1.9685  1.7268  0.3342
   96ACN     H3  739   2.270   1.606   1.172 -0.6102 -0.2717 -0.7337
   96ACN     C2  740   2.295   1.545   1.383 -0.2903 -0.5852 -0.0460
   96ACN     N1  741   2.326   1.480   1.471  0.2659 -0.4479  0.7251
   97ACN     C1  742   2.425   1.626   0.413  0.5261  0.3440  0.3996
   97ACN     H1  743   2.360   1.693   0.471 -1.7542  1.8079 -3.4195
   97ACN     H2  744   2.369   1.591   0.326  2.9214 -0.8654 -0.7472
   97ACN     H3  745   2.433   1.549   0.490 -2.2118  2.2250  2.7654
   97ACN     C2  746   2.550   1.691   0.369 -0.1829 -0.0424  0.0915
   97ACN     N1  747   2.645   1.747   0.332 -0.1383 -0.4318 -0.0361
   98ACN     C1  748   3.045   4.338   3.536  0.7474  0.0239 -0.6383
   98ACN     H1  749   3.004   4.419   3.597  1.6373  1.5629 -2.0039
   98ACN     H2  750   3.101   4.382   3.453  2.1124 -0.7595 -0.1525
   98ACN     H3  751   2.952   4.286   3.507  0.7680 -0.2390 -0.2339
   98ACN     C2  752   3.129   4.245   3.612  0.6318 -0.4853  0.0699
   98ACN     N1  753   3.209   4.182   3.669  0.0347 -0.4624  0.3444
   99ACN     C1  754   0.399   3.391   3.000  0.4206 -0.0412  0.7901
   99ACN     H1  755   0.382   3.325   3.086  1.1966 -1.7348 -0.3095
   99ACN     H2  756   0.366   3.492   3.026  0.2420 -0.1349  0.9362
   99ACN     H3  757   0.333   3.353   2.921  1.5641  0.4980 -0.4608
   99ACN     C2  758   0.532   3.397   2.945 -0.1883  0.5514  0.4639
   99ACN     N1  759   0.637   3.408   2.902  0.0380 -0.1944  0.4005
  100ACN     C1  760   0.417   1.610   3.558  0.3682  0.7446 -0.2204
  100ACN     H1  761   0.463   1.598   3.657  2.9553  1.9420 -1.1587
  100ACN     H2  762   0.490   1.577   3.482  0.7125 -2.5091  1.3538
  100ACN     H3  763   0.392   1.715   3.539 -1.9640  0.1617 -0.6742
  100ACN     C2  764   0.294   1.530   3.534  0.2175 -0.1588 -0.2090
  100ACN     N1  765   0.196   1.470   3.516 -0.2740  0.1485  0.4653
  101ACN     C1  766   1.411   4.441   2.441 -0.0219 -0.1623 -0.2028
  101ACN     H1  767   1.317   4.458   2.495 -0.4771 -0.1427 -0.9805
  101ACN     H2  768   1.425   4.333   2.442  0.4803 -0.0998 -0.0438
  101ACN     H3  769   1.488   4.504   2.486 -0.3943 -1.4060  2.3361
  101ACN     C2  770   1.381   4.485   2.303 -0.7695  0.3899  0.2724
  101ACN     N1  771   1.366   4.517   2.191  0.3752  0.2677 -0.0044
  102ACN     C1  772   3.922   0.417   1.941  0.2482 -0.0537  0.3109
  102ACN     H1  773   3.867   0.390   1.850  0.4329  1.4388 -0.2816
  102ACN     H2  774   3.902   0.339   2.015 -2.3773  0.6706  0.4812
  102ACN     H3  775   3.872   0.509   1.974 -1.0303 -0.7280  0.3397
  102ACN     C2  776   4.059   0.452   1.918 -0.3349 -0.1989 -0.8118
  102ACN     N1  777   4.170   0.482   1.895  0.4192  0.1878 -0.6742
  103ACN     C1  778   1.256   3.299   3.341 -0.4370 -0.4901 -0.0500
  103ACN     H1  779   1.324   3.335   3.419 -0.2172 -0.2314 -0.3550
  103ACN     H2  780   1.156   3.285   3.385 -0.9877 -0.9161 -1.3678
  103ACN     H3  781   1.306   3.209   3.304  2.5482  1.3710 -0.9797
  103ACN     C2  782   1.261   3.402   3.238  0.2764 -0.7269 -0.2734
  103ACN     N1  783   1.268   3.487   3.161  0.1208  0.4616 -0.3676
  104ACN     C1  784   2.116   3.870   4.095  0.0775 -0.5750  0.9310
  104ACN     H1  785   2.126   3.980   4.089  0.7335 -0.6511  0.5317
  104ACN     H2  786   2.193   3.826   4.030 -1.0522  0.3608 -1.1514
  104ACN     H3  787   2.025   3.843   4.040  0.5545 -0.1328 -0.1193
  104ACN     C2  788   2.125   3.828   4.229  0.2383  0.6695 -0.5624
  104ACN     N1  789   2.134   3.782   4.333 -0.6155  0.4327 -0.3521
  105ACN     C1  790   4.304   1.368   3.027  0.4892 -0.2863  0.0589
  105ACN     H1  791   4.292   1.273   2.975 -1.8710  0.3966 -0.7601
  105ACN     H2  792   4.246   1.443   2.971  0.2045 -0.3508  0.2664
  105ACN     H3  793   4.407   1.404   3.015 -0.5795  2.9153 -0.6883
  105ACN     C2  794   4.258   1.375   3.162  0.0948  0.1067  0.0160
  105ACN     N1  795   4.218   1.391   3.272  0.4519 -0.2971  0.4975
  106ACN     C1  796   0.002   1.287   3.737  0.3341 -0.3174  0.1699
  106ACN     H1  797  -0.062   1.233   3.666 -1.2215  0.3248  1.0217
  106ACN     H2  798  -0.064   1.342   3.805  0.0839 -1.1429  0.6063
  106ACN     H3  799   0.072   1.352   3.683 -0.2771  0.0194 -0.2384
  106ACN     C2  800   0.070   1.187   3.813  0.0404  0.5990  0.4149
  106ACN     N1  801   0.122   1.102   3.867 -0.5870  0.1791  0.0774
  107ACN     C1  802   1.320   2.463   3.229 -0.2077  0.1385  0.1688
  107ACN     H1  803   1.381   2.477   3.139  0.0260 -1.9209 -0.0427
  107ACN     H2  804   1.354   2.533   3.306  0.5565 -1.7717  1.6691
  107ACN     H3  805   1.331   2.363   3.272  2.1850  0.4682  0.4327
  107ACN     C2  806   1.179   2.485   3.192  0.7450  1.4550  0.0916
  107ACN     N1  807   1.072   2.508   3.151  0.0593  0.5316 -0.4549
  108ACN     C1  808   2.286   2.614   0.841  0.4399  0.4370  0.7086
  108ACN     H1  809   2.364   2.676   0.887  1.3934  1.3081 -1.8850
  108ACN     H2  810   2.303   2.598   0.734  0.4375  0.0817  0.7580
  108ACN     H3  811   2.189   2.664   0.847 -0.9307 -1.9980  0.2990
  108ACN     C2  812   2.264   2.483   0.910 -0.1448 -0.1614  0.0706
  108ACN     N1  813   2.239   2.389   0.967 -0.0256  0.6777 -0.5130
  109ACN     C1  814   2.877   1.703   4.612 -0.1692  0.7326  0.3809
  109ACN     H1  815   2.976   1.750   4.602  0.2139 -0.4730 -2.2433
  109ACN     H2  816   2.795   1.775   4.603  0.7991  1.6126 -2.7100
  109ACN     H3  817   2.867   1.647   4.706  1.9844 -1.5594 -0.6627
  109ACN     C2  818   2.864   1.601   4.505 -0.6039 -0.3596 -0.1251
  109ACN     N1  819   2.857   1.530   4.415  0.0785 -0.5353 -0.1199
  110ACN     C1  820   0.263   0.441   1.669  0.7982  0.3574 -0.1343
  110ACN     H1  821   0.299   0.370   1.594  0.5682 -0.4804  0.5456
  110ACN     H2  822   0.229   0.380   1.753 -0.8247 -2.6051 -2.7207
  110ACN     H3  823   0.178   0.499   1.631  2.9640  2.5533 -2.0481
  110ACN     C2  824   0.367   0.535   1.710 -0.6469 -0.2504  0.5994
  110ACN     N1  825   0.448   0.610   1.749  0.5570  0.8123 -0.5355
  111ACN     C1  826   2.373   1.657   1.802 -0.1385 -0.1227  0.5835
  111ACN     H1  827   2.397   1.551   1.820 -0.8396 -0.5687 -0.9074
  111ACN     H2  828   2.291   1.688   1.868 -0.2657  1.0303 -0.0938
  111ACN     H3  829   2.343   1.660   1.697 -1.6413 -3.1024  0.8099
  111ACN     C2  830   2.494   1.742   1.822  0.2083  0.0590 -1.3043
  111ACN     N1  831   2.576   1.821   1.841  0.5303 -0.2719  0.8558
  112ACN     C1  832   0.018   1.700   2.603 -0.2713  0.1113 -0.0248
  112ACN     H1  833  -0.007   1.622   2.676 -0.7335  0.1084 -0.1856
  112ACN     H2  834   0.053   1.648   2.513 -2.4989 -2.0530  0.2675
  112ACN     H3  835   0.101   1.764   2.638 -0.7575  0.7357  0.0037
  112ACN     C2  836  -0.099   1.785   2.576 -0.2988  0.4540 -1.0737
  112ACN     N1  837  -0.187   1.855   2.563  0.6040  0.2618  0.4341
  113ACN     C1  838   3.793   2.864   3.439 -0.6489  0.0962 -0.8364
  113ACN     H1  839   3.745   2.777   3.392  0.9379 -0.0837 -2.1864
  113ACN     H2  840   3.716   2.942   3.443  0.2762  1.1264 -2.1095
  113ACN     H3  841   3.878   2.893   3.376  1.1637 -3.9117 -0.5471
  113ACN     C2  842   3.849   2.818   3.564  0.4829 -0.0660 -0.1475
  113ACN     N1  843   3.897   2.775   3.659  0.9399 -0.0198 -0.3412
  114ACN     C1  844   2.584   2.430   0.779 -0.4340  0.1230 -0.0631
  114ACN     H1  845   2.492   2.383   0.818  0.0492 -0.3888  0.4692
  114ACN     H2  846   2.557   2.534   0.756 -1.4898  0.1295  1.0522
  114ACN     H3  847   2.629   2.380   0.693 -1.6296 -0.8722 -0.1488
  114ACN     C2  848   2.670   2.423   0.890  0.8826 -0.1201  0.2916
  114ACN     N1  849   2.745   2.426   0.975 -0.2060  0.3959  0.0516
  115ACN     C1  850   0.372   1.647   0.706 -0.3776 -0.5246 -0.0746
  115ACN     H1  851   0.378   1.707   0.798  1.3839 -3.5157  1.9303
  115ACN     H2  852   0.352   1.544   0.737 -3.6024  0.4052  1.3918
  115ACN     H3  853   0.471   1.656   0.659 -0.3632  2.0008  0.3294
  115ACN     C2  854   0.273   1.692   0.612 -0.1878 -0.5838  0.0131
  115ACN     N1  855   0.203   1.738   0.532 -0.7431  0.3040  0.3329
  116ACN     C1  856   0.251   1.589   1.476  0.3441 -0.5534 -0.9825
  116ACN     H1  857   0.279   1.691   1.446  0.8249  0.1205  1.5511
  116ACN     H2  858   0.313   1.516   1.422  0.7817 -1.3800  0.5804
  116ACN     H3  859   0.146   1.569   1.453  0.2796 -0.1386 -1.0567
  116ACN     C2  860   0.272   1.594   1.622  0.6326  0.4699 -0.0463
  116ACN     N1  861   0.280   1.579   1.735  0.2194 -0.6140 -0.3329
  117ACN     C1  862   0.829   2.446   4.054  0.0889 -0.1870 -0.2523
  117ACN     H1  863   0.902   2.499   4.116 -1.4265  0.5106  1.0013
  117ACN     H2  864   0.737   2.506   4.048 -0.7876 -1.5036 -0.4808
  117ACN     H3  865   0.805   2.346   4.094 -1.5877  0.5347  0.6817
  117ACN     C2  866   0.881   2.425   3.921  0.2979 -0.1087 -0.2143
  117ACN     N1  867   0.923   2.402   3.819 -0.6104 -0.0328 -0.2930
  118ACN     C1  868   0.109   0.268   2.255 -0.1159 -0.5472  0.1363
  118ACN     H1  869   0.008   0.279   2.216 -0.3783 -3.2175 -0.1310
  118ACN     H2  870   0.112   0.171   2.305  2.7400 -0.2538  0.7115
  118ACN     H3  871   0.139   0.350   2.322  0.4828 -1.7047  1.3211
  118ACN     C2  872   0.192   0.251   2.135 -0.3337 -0.1175  0.0584
  118ACN     N1  873   0.247   0.238   2.036  0.2660 -0.5401  0.5865
  119ACN     C1  874   4.512   0.996   2.504  0.7657  0.0215 -0.5395
  119ACN     H1  875   4.576   1.071   2.553 -1.3173  1.6224 -0.0839
  119ACN     H2  876   4.507   0.910   2.572  1.5672  0.5718  0.2499
  119ACN     H3  877   4.558   0.966   2.409 -3.3397 -0.6055 -2.5423
  119ACN     C2  878   4.383   1.057   2.474  0.0092 -0.4092  0.8594
  119ACN     N1  879   4.282   1.109   2.446 -0.6457  0.0108 -0.3439
  120ACN     C1  880   4.137   0.763   2.698 -0.1682 -0.1328 -0.4737
  120ACN     H1  881   4.217   0.838   2.694 -0.0465 -0.0693  1.8208
  120ACN     H2  882   4.035   0.799   2.684 -0.8444 -1.2122  1.4048
  120ACN     H3  883   4.144   0.742   2.805  1.1732  2.8626  0.1465
  120ACN     C2  884   4.163   0.649   2.621 -0.1391 -0.0926 -0.3652
  120ACN     N1  885   4.179   0.556   2.559 -0.3410 -0.7207  0.1194
  121ACN     C1  886   1.666   3.383   3.488  0.1948 -0.9344  0.5253
  121ACN     H1  887   1.598   3.469   3.477 -0.5440 -1.3697  1.4633
  121ACN     H2  888   1.688   3.385   3.596 -0.9914  0.5723  0.7785
  121ACN     H3  889   1.764   3.401   3.444  1.1261 -2.5065  1.8339
  121ACN     C2  890   1.609   3.259   3.436  0.4951 -0.5237 -0.3152
  121ACN     N1  891   1.572   3.155   3.403  0.5592  0.4871  0.2901
  122ACN     C1  892   0.045   2.678   2.341  0.1467  0.0280  0.5707
  122ACN     H1  893   0.122   2.740   2.389 -0.1547  2.0319 -1.3759
  122ACN     H2  894  -0.056   2.710   2.370 -0.5577 -1.1409 -0.5411
  122ACN     H3  895   0.071   2.578   2.375  0.5831 -0.3618 -0.8541
  122ACN     C2  896   0.058   2.689   2.197  0.2089  1.2243 -0.7143
  122ACN     N1  897   0.073   2.686   2.084  0.1527  0.0553  0.1920
  123ACN     C1  898   1.841   4.209   2.445  0.2836 -0.0452  0.3464
  123ACN     H1  899   1.762   4.268   2.492 -0.4387 -0.7203 -0.0034
  123ACN     H2  900   1.888   4.257   2.357  1.2154  0.0738  0.8870
  123ACN     H3  901   1.791   4.115   2.419 -2.3010  1.4563 -0.4853
  123ACN     C2  902   1.945   4.182   2.536 -0.4897 -0.3499 -0.7250
  123ACN     N1  903   2.023   4.165   2.617 -0.3423  0.1335  0.7438
  124ACN     C1  904   3.038   1.686   1.134  0.2742 -0.4007 -0.0688
  124ACN     H1  905   3.106   1.749   1.192 -1.9484  3.2720 -1.1284
  124ACN     H2  906   2.960   1.674   1.210  0.6743  1.5824  0.7036
  124ACN     H3  907   3.084   1.589   1.109  0.1503 -0.3076 -0.6918
  124ACN     C2  908   2.990   1.748   1.013 -0.3311  0.5567  0.9155
  124ACN     N1  909   2.961   1.805   0.920  0.7890  0.1806  0.1746
  125ACN     C1  910   0.837   0.925   2.860  0.5842  0.3513 -0.8785
  125ACN     H1  911   0.883   0.922   2.960  0.0831 -0.3473 -0.6574
  125ACN     H2  912   0.738   0.879   2.867  1.6832 -2.2565 -1.0512
  125ACN     H3  913   0.889   0.865   2.784 -2.5128 -1.7526 -1.5069
  125ACN     C2  914   0.811   1.064   2.819 -0.5382  0.0602 -0.3039
  125ACN     N1  915   0.806   1.178   2.786 -0.3474  0.3509 -0.4352
  126ACN     C1  916   1.774   1.395   1.930  0.4661  0.0363 -0.0778
  126ACN     H1  917   1.716   1.488   1.927  0.3790  0.0144  0.6113
  126ACN     H2  918   1.709   1.325   1.985 -1.3985  0.4747 -1.6223
  126ACN     H3  919   1.866   1.413   1.986  0.9986  0.8335 -1.1831
  126ACN     C2  920   1.799   1.352   1.798  0.5154  0.1166 -0.1932
  126ACN     N1  921   1.839   1.319   1.698  0.3395 -0.2066  0.2995
  127ACN     C1  922   0.123   2.084   2.527  0.4925  0.1018  0.5958
  127ACN     H1  923   0.191   2.034   2.457 -1.0192  1.0219 -1.6239
  127ACN     H2  924   0.153   2.052   2.628  2.8589 -2.2955 -0.7502
  127ACN     H3  925   0.022   2.047   2.506  0.6597  0.6355 -1.3182
  127ACN     C2  926   0.120   2.225   2.503 -0.3208 -0.3799 -0.3290
  127ACN     N1  927   0.129   2.336   2.479  0.1421 -0.1951  0.0707
  128ACN     C1  928   2.267   0.467   3.869  0.6894  0.0653 -0.1545
  128ACN     H1  929   2.237   0.569   3.897  0.9147  0.0712  0.0753
  128ACN     H2  930   2.215   0.396   3.934  0.1332  0.8547  0.2797
  128ACN     H3  931   2.376   0.458   3.858  0.7936  0.3634  0.5884
  128ACN     C2  932   2.211   0.455   3.737  0.4486  0.3605  0.1959
  128ACN     N1  933   2.164   0.441   3.632  0.5169 -0.4422  0.3329
  129ACN     C1  934   2.692   1.633   3.320 -0.1004 -0.3748  1.3441
  129ACN     H1  935   2.743   1.613   3.225  0.1779 -0.7965  1.5825
  129ACN     H2  936   2.688   1.536   3.370  1.2601 -1.0032  0.2967
  129ACN     H3  937   2.589   1.668   3.307 -0.4211 -1.8622 -0.5876
  129ACN     C2  938   2.779   1.718   3.397 -0.5643  0.5476 -0.1488
  129ACN     N1  939   2.847   1.770   3.474 -0.3488 -0.0221  0.1364
  130ACN     C1  940   4.404   1.371   4.458 -0.2101 -0.2638 -0.0795
  130ACN     H1  941   4.376   1.318   4.549 -0.0917  1.8642  1.2521
  130ACN     H2  942   4.338   1.340   4.375 -3.8972 -0.7054  2.7581
  130ACN     H3  943   4.500   1.334   4.418 -1.1086 -0.6510 -2.0356
  130ACN     C2  944   4.391   1.517   4.478 -0.3933  0.6719  0.2942
  130ACN     N1  945   4.393   1.632   4.497 -0.1563  0.0966 -0.0204
  131ACN     C1  946   0.530   1.784   4.406  0.0950  0.1028  0.2803
  131ACN     H1  947   0.443   1.717   4.395  0.7476 -0.5345 -1.4375
  131ACN     H2  948   0.552   1.819   4.507 -1.4370  0.9458  0.3565
  131ACN     H3  949   0.527   1.865   4.332 -1.0320  0.2988  0.5123
  131ACN     C2  950   0.641   1.705   4.358 -0.4444  0.0073 -1.1537
  131ACN     N1  951   0.732   1.648   4.318  0.0546  0.4774  0.5953
  132ACN     C1  952   4.279   1.902   3.820 -0.2053  0.4804  0.0279
  132ACN     H1  953   4.370   1.841   3.824 -1.4265 -1.3803  0.8905
  132ACN     H2  954   4.195   1.834   3.803  0.3971  0.2168 -2.1572
  132ACN     H3  955   4.275   1.959   3.726 -0.4351 -0.5593 -0.5982
  132ACN     C2  956   4.278   1.993   3.929  0.0936  0.3784 -0.1300
  132ACN     N1  957   4.277   2.062   4.022  0.0865 -0.0691  0.4585
  133ACN     C1  958   1.544   0.765   3.376 -0.3132 -0.4583 -0.1647
  133ACN     H1  959   1.647   0.740   3.348 -0.1216  0.4642 -0.3076
  133ACN     H2  960   1.523   0.710   3.468 -1.7344  1.1020  0.4897
  133ACN     H3  961   1.486   0.737   3.287 -3.7129  0.6346  1.5406
  133ACN     C2  962   1.539   0.906   3.404 -0.4423 -0.0671  0.9458
  133ACN     N1  963   1.535   1.019   3.414 -0.3733 -0.3192 -0.3970
  134ACN     C1  964   2.744   3.659   2.781  0.0381  0.4212 -0.8270
  134ACN     H1  965   2.742   3.709   2.879 -0.3719 -0.8192 -0.1730
  134ACN     H2  966   2.844   3.674   2.740  0.3949 -0.1854 -0.2041
  134ACN     H3  967   2.660   3.698   2.722 -0.3681 -0.7239 -1.0248
  134ACN     C2  968   2.725   3.516   2.801  0.3038  0.3259  0.0374
  134ACN     N1  969   2.711   3.396   2.801  0.2162 -0.5555  0.3458
  135ACN     C1  970   2.082   3.288   0.683  0.2132 -0.5937  0.2084
  135ACN     H1  971   2.096   3.373   0.751  0.4504 -0.3442 -0.1502
  135ACN     H2  972   2.125   3.198   0.729  0.5719 -1.5054 -1.8105
  135ACN     H3  973   2.133   3.307   0.588 -1.1935 -1.8873 -0.8632
  135ACN     C2  974   1.940   3.267   0.651  0.1903  0.1002 -0.5099
  135ACN     N1  975   1.830   3.242   0.622 -0.6222 -0.3467 -0.0951
  136ACN     C1  976   2.560   0.922   3.187  0.0900  0.2907  0.2426
  136ACN     H1  977   2.578   0.968   3.285  1.4535  2.0725 -0.7964
  136ACN     H2  978   2.648   0.942   3.125 -1.1640  0.1089 -1.6742
  136ACN     H3  979   2.476   0.977   3.144 -0.2366  0.1979  0.7544
  136ACN     C2  980   2.535   0.778   3.203 -0.2302  0.2870  0.3548
  136ACN     N1  981   2.514   0.667   3.222  0.5575 -0.4225 -0.6410
  137ACN     C1  982   2.556   1.065   2.737  0.1390 -0.8252 -0.3594
  137ACN     H1  983   2.532   0.988   2.663 -0.1535 -1.0499 -0.0351
  137ACN     H2  984   2.566   1.154   2.674  1.2264 -1.5562 -1.2711
  137ACN     H3  985   2.657   1.068   2.780 -0.2649  0.1208  0.5707
  137ACN     C2  986   2.453   1.090   2.838  0.1368  0.2712  0.8687
  137ACN     N1  987   2.376   1.119   2.917 -0.2069  0.3809 -0.0232
  138ACN     C1  988   3.073   3.658   0.876 -0.5517 -0.0899 -0.2594
  138ACN     H1  989   2.984   3.691   0.931 -0.8126  2.3331 -1.9948
  138ACN     H2  990   3.127   3.587   0.939 -1.1002  1.2105  1.7775
  138ACN     H3  991   3.130   3.749   0.855 -0.7622  0.1223  0.0895
  138ACN     C2  992   3.047   3.594   0.752  0.3474 -0.5031 -0.3769
  138ACN     N1  993   3.030   3.543   0.650 -0.0054  0.1031 -0.5113
  139ACN     C1  994   4.447   1.580   3.940 -0.0826  0.3095  0.0728
  139ACN     H1  995   4.401   1.541   3.849 -0.8937  1.7663 -0.1740
  139ACN     H2  996   4.380   1.639   4.004  0.3155  1.0600 -0.1891
  139ACN     H3  997   4.541   1.626   3.907  0.0423 -1.1679 -1.8041
  139ACN     C2  998   4.470   1.464   4.025 -0.2600  0.2660 -0.1108
  139ACN     N1  999   4.494   1.380   4.098 -0.1065  0.4471 -0.2107
  140ACN     C1 1000   0.383   0.522   0.141  0.5300  0.4107  0.4486
  140ACN     H1 1001   0.399   0.434   0.205  1.7799  1.2453  1.3187
  140ACN     H2 1002   0.402   0.487   0.039  1.7398 -1.1369  1.1617
  140ACN     H3 1003   0.445   0.608   0.168  1.1501  0.3643 -0.7867
  140ACN     C2 1004   0.238   0.556   0.161  0.3390  0.0197 -0.0767
  140ACN     N1 1005   0.126   0.583   0.183  0.2654 -0.1482 -0.6663
  141ACN     C1 1006   1.591   0.603   1.701 -0.4314 -0.0656  0.2909
  141ACN     H1 1007   1.597   0.498   1.670 -1.0783  0.4056 -1.5314
  141ACN     H2 1008   1.695   0.638   1.705 -0.3213 -0.3478 -0.0912
  141ACN     H3 1009   1.546   0.611   1.801 -0.9897 -2.7539  0.3390
  141ACN     C2 1010   1.518   0.679   1.600  0.3247 -0.2373 -1.1104
  141ACN     N1 1011   1.462   0.743   1.520 -0.1102 -0.5495 -0.4168
  142ACN     C1 1012   2.549   3.305   0.265 -0.0041  0.4740 -0.4475
  142ACN     H1 1013   2.524   3.404   0.305  0.7062  0.5270 -0.1193
  142ACN     H2 1014   2.545   3.243   0.356  2.2930  1.1808  0.2189
  142ACN     H3 1015   2.657   3.304   0.248  0.0104  1.4092 -0.4635
  142ACN     C2 1016   2.471   3.257   0.154  0.0839 -0.7480 -0.1574
  142ACN     N1 1017   2.400   3.220   0.071 -0.6069 -0.6469 -0.1048
  143ACN     C1 1018   4.603   3.630   2.054  0.3798  0.2863 -0.0386
  143ACN     H1 1019   4.555   3.638   2.153  2.1734 -2.9782  1.2609
  143ACN     H2 1020   4.712   3.632   2.065  0.5432 -0.4234 -1.3148
  143ACN     H3 1021   4.570   3.715   1.994 -0.7820  0.1590  0.3755
  143ACN     C2 1022   4.555   3.513   1.987 -0.4335  0.0302  0.0771
  143ACN     N1 1023   4.505   3.428   1.922  0.0710  0.3140 -0.0585
  144ACN     C1 1024   3.723   4.389   3.777  0.3510  0.0727  0.3807
  144ACN     H1 1025   3.705   4.471   3.848 -0.3353 -1.0252  1.5181
  144ACN     H2 1026   3.738   4.293   3.827  2.2558  0.5591  0.8159
  144ACN     H3 1027   3.821   4.400   3.729  0.2185  3.7686  0.6647
  144ACN     C2 1028   3.618   4.372   3.683  0.3161  0.8082 -0.5138
  144ACN     N1 1029   3.542   4.350   3.598 -0.7769 -0.1275 -0.1614
  145ACN     C1 1030   4.293   1.661   0.230 -0.4991 -0.0542 -0.5548
  145ACN     H1 1031   4.232   1.709   0.152 -0.5354  0.5861 -0.1441
  145ACN     H2 1032   4.231   1.654   0.320 -0.9068  1.6493 -0.6633
  145ACN     H3 1033   4.375   1.730   0.253  0.5616 -1.3404 -0.3640
  145ACN     C2 1034   4.345   1.527   0.196 -0.4027  0.4202  0.0491
  145ACN     N1 1035   4.401   1.431   0.168 -0.9938  0.0052 -0.1229
  146ACN     C1 1036   4.231   0.364   1.164  0.7577  0.7951 -0.2448
  146ACN     H1 1037   4.257   0.437   1.242  0.0528 -1.5268  2.2775
  146ACN     H2 1038   4.275   0.269   1.196 -0.6138 -0.5089 -1.9847
  146ACN     H3 1039   4.279   0.387   1.067 -0.3629 -1.2787 -1.3443
  146ACN     C2 1040   4.089   0.366   1.146 -0.6125  0.4096  0.8428
  146ACN     N1 1041   3.977   0.378   1.138  0.5271  0.4833 -0.2111
  147ACN     C1 1042   2.458   3.167   1.444 -0.6251  0.0581  0.0412
  147ACN     H1 1043   2.436   3.273   1.428  0.6653  0.6710  2.0752
  147ACN     H2 1044   2.526   3.125   1.369 -0.7090 -1.3243  0.7161
  147ACN     H3 1045   2.364   3.111   1.458 -0.8346  0.6702  1.1699
  147ACN     C2 1046   2.521   3.172   1.575 -0.2594 -0.0488 -0.1163
  147ACN     N1 1047   2.571   3.173   1.678  0.0361  0.4925  0.3969
  148ACN     C1 1048   1.501   1.033   1.311  0.2169  0.7970  0.6197
  148ACN     H1 1049   1.602   1.070   1.289  0.5560  0.5226  1.6900
  148ACN     H2 1050   1.497   0.949   1.381 -1.2869  0.7695  0.5496
  148ACN     H3 1051   1.453   1.010   1.214 -1.3550 -1.2886  1.8136
  148ACN     C2 1052   1.416   1.132   1.380  0.5389  0.1214  0.1713
  148ACN     N1 1053   1.340   1.199   1.441 -0.5767 -0.5034  0.4581
  149ACN     C1 1054   2.239   1.462   2.305 -0.0386  0.5680 -0.5852
  149ACN     H1 1055   2.234   1.518   2.398  1.2174 -0.3681  0.0747
  149ACN     H2 1056   2.153   1.492   2.244 -0.0335  0.9725 -0.3926
  149ACN     H3 1057   2.227   1.354   2.322  2.1242  0.3442 -0.1196
  149ACN     C2 1058   2.362   1.487   2.230 -0.3250 -0.0453 -0.3588
  149ACN     N1 1059   2.460   1.500   2.171  0.1181  0.4932  0.2273
  150ACN     C1 1060   4.226   3.390   0.256  0.5130  0.0693  0.2523
  150ACN     H1 1061   4.134   3.360   0.204  0.5588 -0.4221  0.4499
  150ACN     H2 1062   4.234   3.338   0.352  1.8719 -0.7077 -0.2540
  150ACN     H3 1063   4.217   3.499   0.268  1.7264  0.1298  0.7947
  150ACN     C2 1064   4.345   3.365   0.177 -0.5492  0.2820  0.1918
  150ACN     N1 1065   4.439   3.348   0.113 -0.2984 -0.4829  0.0699
  151ACN     C1 1066   2.547   0.684   0.797  0.1525 -0.1103 -0.2074
  151ACN     H1 1067   2.582   0.777   0.752  1.7401 -0.6888 -0.2236
  151ACN     H2 1068   2.503   0.706   0.895 -0.5309 -2.4911  0.0905
  151ACN     H3 1069   2.625   0.607   0.803 -1.5254 -1.8501  0.4454
  151ACN     C2 1070   2.445   0.638   0.700 -0.0929 -0.8203  0.6099
  151ACN     N1 1071   2.359   0.607   0.632  0.0109  0.1737  0.1991
  152ACN     C1 1072   3.741   1.013   3.211 -0.0363 -0.4696 -0.1664
  152ACN     H1 1073   3.684   1.004   3.118 -0.3966 -0.0793  0.0054
  152ACN     H2 1074   3.680   1.072   3.281 -0.5716 -1.2465  0.0338
  152ACN     H3 1075   3.826   1.077   3.186 -2.5492  2.6885 -1.4245
  152ACN     C2 1076   3.777   0.883   3.270  0.0139 -0.6322 -0.6286
  152ACN     N1 1077   3.799   0.775   3.309 -0.0987 -0.0531  0.6683
  153ACN     C1 1078   1.269   3.479   1.028 -0.7094 -0.3223 -0.4998
  153ACN     H1 1079   1.183   3.500   0.964 -0.9946 -1.5291 -0.5236
  153ACN     H2 1080   1.240   3.390   1.085 -0.5221 -0.1949 -0.2035
  153ACN     H3 1081   1.284   3.559   1.103  1.6939 -0.9302 -0.2351
  153ACN     C2 1082   1.394   3.467   0.960  0.4477  0.1736  0.4074
  153ACN     N1 1083   1.491   3.470   0.904  0.2785 -0.3686 -0.5756
  154ACN     C1 1084   3.395   3.881   3.824  0.2889 -0.1732 -0.1193
  154ACN     H1 1085   3.309   3.917   3.766  0.2655  0.8996  0.5602
  154ACN     H2 1086   3.413   3.773   3.814 -2.6616 -0.9776  1.7859
  154ACN     H3 1087   3.372   3.896   3.930  1.7399 -1.4982  0.4300
  154ACN     C2 1088   3.516   3.954   3.801  0.5710 -0.4465 -0.3787
  154ACN     N1 1089   3.607   4.020   3.779  0.4237 -0.0235 -1.1959
  155ACN     C1 1090   3.036   1.196   4.441  0.6140  0.1602  0.6342
  155ACN     H1 1091   3.108   1.113   4.439  0.0309 -0.3402  0.2966
  155ACN     H2 1092   2.942   1.162   4.484  0.7364  0.6504  1.3063
  155ACN     H3 1093   3.023   1.239   4.341  2.1938 -0.1864  0.2516
  155ACN     C2 1094   3.098   1.288   4.533 -0.2958 -0.1344  0.5877
  155ACN     N1 1095   3.124   1.375   4.607 -0.0458 -0.4249  0.5709
  156ACN     C1 1096   1.765   1.802   3.483 -0.1426  0.4654  0.0770
  156ACN     H1 1097   1.665   1.769   3.449  0.0003 -0.2040  0.2945
  156ACN     H2 1098   1.821   1.731   3.545 -1.2375  0.2739  0.8714
  156ACN     H3 1099   1.755   1.897   3.536 -0.5840 -0.7545  2.3143
  156ACN     C2 1100   1.852   1.824   3.371 -0.3078 -0.0583 -0.8228
  156ACN     N1 1101   1.925   1.847   3.285 -0.4632  0.1222  0.2767
  157ACN     C1 1102   3.155   1.625   3.466 -1.2571  0.1421 -0.1945
  157ACN     H1 1103   3.197   1.645   3.367 -0.0348 -1.3301 -0.0136
  157ACN     H2 1104   3.104   1.719   3.492 -0.7880  0.0233  1.2351
  157ACN     H3 1105   3.234   1.602   3.538 -0.6242 -0.4224 -1.0532
  157ACN     C2 1106   3.068   1.510   3.452 -0.5975 -0.4924 -0.0628
  157ACN     N1 1107   3.014   1.410   3.436  0.1715  0.5344 -0.5866
  158ACN     C1 1108   0.856   1.454   2.539  0.1137  0.7250 -1.0562
  158ACN     H1 1109   0.778   1.380   2.558  1.6199 -0.4871  0.8491
  158ACN     H2 1110   0.907   1.487   2.631 -0.0112 -2.0429  0.0950
  158ACN     H3 1111   0.808   1.541   2.492 -1.4956  0.5746  0.2369
  158ACN     C2 1112   0.954   1.397   2.451  0.2707 -0.5475 -0.3774
  158ACN     N1 1113   1.038   1.350   2.384  0.1964 -0.0371  0.2910
  159ACN     C1 1114   1.051   0.553   4.159 -0.2517 -0.5014  0.0071
  159ACN     H1 1115   1.064   0.509   4.060 -2.7138  1.8390 -1.4969
  159ACN     H2 1116   1.148   0.535   4.208 -0.4005  0.1987  0.5838
  159ACN     H3 1117   0.965   0.505   4.205 -0.3599 -0.8013 -0.5063
  159ACN     C2 1118   1.038   0.696   4.143 -1.4061 -0.3207 -0.0884
  159ACN     N1 1119   1.030   0.810   4.139 -0.0636 -0.0313 -0.0050
  160ACN     C1 1120   1.428   3.263   2.895 -0.4697  0.3891 -0.6020
  160ACN     H1 1121   1.410   3.339   2.818 -1.8276  1.2992  0.5604
  160ACN     H2 1122   1.467   3.173   2.845  0.8181  0.0439  0.9449
  160ACN     H3 1123   1.329   3.225   2.921 -0.4152  0.9859  0.5271
  160ACN     C2 1124   1.505   3.310   3.011 -0.4668 -0.6531  0.0353
  160ACN     N1 1125   1.566   3.351   3.100 -0.0403  0.4479  0.0863
  161ACN     C1 1126   4.326   2.143   1.045 -0.1513  1.0246 -0.7601
  161ACN     H1 1127   4.251   2.209   1.090 -1.8046 -1.2116 -0.0363
  161ACN     H2 1128   4.422   2.196   1.045  1.0187 -0.9748 -1.2211
  161ACN     H3 1129   4.288   2.124   0.943 -1.2454 -3.5819  0.2623
  161ACN     C2 1130   4.345   2.011   1.112  0.2881  0.3182  0.1760
  161ACN     N1 1131   4.363   1.911   1.164  1.0209 -0.1497 -0.1858
  162ACN     C1 1132   2.622   1.640   1.286  0.2069  0.0817  0.4541
  162ACN     H1 1133   2.727   1.615   1.307 -0.7681 -5.2775  0.2988
  162ACN     H2 1134   2.568   1.552   1.323  0.8569  0.4707  2.4472
  162ACN     H3 1135   2.613   1.641   1.177  0.7708  1.6282  0.3965
  162ACN     C2 1136   2.586   1.765   1.356  0.1594 -0.4107 -0.0788
  162ACN     N1 1137   2.561   1.861   1.411 -0.3802 -0.4796 -0.1139
  163ACN     C1 1138   1.526   2.352   3.756 -0.3758 -0.3189 -0.4882
  163ACN     H1 1139   1.482   2.412   3.676  0.8620 -0.8505 -1.6109
  163ACN     H2 1140   1.568   2.263   3.707  3.3213  0.8773  0.2160
  163ACN     H3 1141   1.444   2.318   3.821 -0.4066 -0.0266 -0.3717
  163ACN     C2 1142   1.628   2.421   3.831  1.0115  0.3339 -0.0437
  163ACN     N1 1143   1.691   2.472   3.910  0.3143 -0.6287 -0.0974
  164ACN     C1 1144   1.692   3.059   2.282 -0.4137 -0.2555 -0.0352
  164ACN     H1 1145   1.644   3.036   2.187 -0.0348  0.1803 -0.3351
  164ACN     H2 1146   1.621   3.121   2.339 -0.5096 -1.2352  0.9543
  164ACN     H3 1147   1.779   3.119   2.251  0.4027 -1.8033 -0.8329
  164ACN     C2 1148   1.732   2.934   2.352  0.2046  0.0773  1.5991
  164ACN     N1 1149   1.772   2.843   2.408  0.2005 -0.2376 -0.7211
  165ACN     C1 1150   0.367   3.455   1.490  0.1119 -0.2017  0.1365
  165ACN     H1 1151   0.337   3.478   1.388 -0.7892 -0.6172  0.2992
  165ACN     H2 1152   0.376   3.544   1.554 -0.5919  0.2728 -0.4163
  165ACN     H3 1153   0.469   3.415   1.490 -0.1686 -0.9670  1.2129
  165ACN     C2 1154   0.274   3.363   1.549 -0.2921  0.3007  0.1026
  165ACN     N1 1155   0.192   3.285   1.582 -0.5933 -0.1284  0.0450
  166ACN     C1 1156   4.593   0.039   2.830  0.3380 -0.6014 -0.5688
  166ACN     H1 1157   4.689  -0.013   2.817  0.9359  0.2665  0.2063
  166ACN     H2 1158   4.602   0.148   2.834 -0.3508 -0.5493  3.2029
  166ACN     H3 1159   4.546   0.011   2.925  0.6082  0.5944 -0.0597
  166ACN     C2 1160   4.502   0.014   2.724 -0.4238  0.6247 -1.2292
  166ACN     N1 1161   4.428   0.005   2.636  0.1817  0.1526  0.2629
  167ACN     C1 1162   4.678   3.131   2.045 -0.1507  0.5215  0.2697
  167ACN     H1 1163   4.777   3.091   2.020 -0.7087 -0.6645 -0.0858
  167ACN     H2 1164   4.604   3.151   1.967 -2.2607  0.6022  2.1812
  167ACN     H3 1165   4.703   3.222   2.102  1.8090  1.3997 -1.8180
  167ACN     C2 1166   4.632   3.028   2.137  0.0317 -0.0917 -0.2888
  167ACN     N1 1167   4.602   2.951   2.218  0.3660 -0.7977 -0.0050
  168ACN     C1 1168   2.849   1.443   2.310  0.0422  0.0066  0.6088
  168ACN     H1 1169   2.792   1.442   2.404 -2.3924  0.3020 -0.7615
  168ACN     H2 1170   2.848   1.542   2.264  1.8671 -0.3082 -0.1819
  168ACN     H3 1171   2.796   1.376   2.241 -0.5587  1.5007 -0.4353
  168ACN     C2 1172   2.986   1.414   2.332  1.0914 -0.0878  0.1360
  168ACN     N1 1173   3.098   1.389   2.340  0.0576  0.3442  0.9899
  169ACN     C1 1174   0.101   2.021   0.715  0.1681  0.5422 -0.4731
  169ACN     H1 1175   0.181   2.050   0.785 -0.8720 -0.4807  1.1963
  169ACN     H2 1176   0.161   1.985   0.630  1.7093  3.6845 -0.8408
  169ACN     H3 1177   0.038   2.102   0.676 -0.7016  1.1397  2.0067
  169ACN     C2 1178   0.010   1.920   0.762 -0.0805 -0.9746  0.0149
  169ACN     N1 1179  -0.063   1.846   0.802  0.4850 -0.6044  0.0982
  170ACN     C1 1180   2.234   3.728   3.051  0.1916  0.1426  0.2521
  170ACN     H1 1181   2.136   3.678   3.043  0.2845 -0.1144  0.6827
  170ACN     H2 1182   2.236   3.807   3.127  1.2335 -0.8395  1.2772
  170ACN     H3 1183   2.249   3.774   2.953 -0.1904 -1.7552 -0.7544
  170ACN     C2 1184   2.330   3.620   3.083  0.3897 -0.0323 -0.0878
  170ACN     N1 1185   2.404   3.534   3.109  0.1268  0.2100  0.0550
  171ACN     C1 1186   1.552   2.057   0.564 -0.3175  0.0479  0.4646
  171ACN     H1 1187   1.552   1.963   0.508  1.6183 -0.7441  1.6985
  171ACN     H2 1188   1.652   2.054   0.608 -0.9709 -0.3774  1.9795
  171ACN     H3 1189   1.479   2.041   0.645  0.9336  1.0660  1.8255
  171ACN     C2 1190   1.537   2.180   0.484 -0.6682  0.8163  1.2092
  171ACN     N1 1191   1.531   2.272   0.416 -0.0415 -0.7625 -0.0713
  172ACN     C1 1192   3.842   2.608   3.123  0.3865 -0.9771  0.7187
  172ACN     H1 1193   3.871   2.681   3.201 -0.3114  0.1221 -0.0195
  172ACN     H2 1194   3.907   2.618   3.036  2.2971 -1.7102  1.9949
  172ACN     H3 1195   3.735   2.625   3.108  0.9591  1.6325 -1.1010
  172ACN     C2 1196   3.861   2.483   3.180  0.2976  0.3728 -0.2215
  172ACN     N1 1197   3.891   2.374   3.213 -0.2900  0.2934  0.6002
  173ACN     C1 1198   1.425   1.886   3.023 -0.2374  0.3343  0.3530
  173ACN     H1 1199   1.376   1.966   3.081  0.1022  1.0884 -0.3706
  173ACN     H2 1200   1.494   1.923   2.946 -1.1809  0.2580 -0.5456
  173ACN     H3 1201   1.356   1.822   2.967  0.7942 -0.4051 -0.0992
  173ACN     C2 1202   1.493   1.802   3.119 -0.4514 -0.2013  0.2825
  173ACN     N1 1203   1.541   1.729   3.191 -0.6357 -0.0633  0.0313
  174ACN     C1 1204   2.485   2.322   1.236 -0.1887 -0.6054  0.4250
  174ACN     H1 1205   2.473   2.314   1.127  2.1852 -0.3001  0.0844
  174ACN     H2 1206   2.500   2.217   1.261 -1.0710 -0.7055  0.5771
  174ACN     H3 1207   2.397   2.366   1.284  0.0967  0.8531 -0.3198
  174ACN     C2 1208   2.606   2.397   1.278  0.2526  0.2101 -0.9253
  174ACN     N1 1209   2.704   2.447   1.320  0.1729  0.3578  0.7644
  175ACN     C1 1210   1.363   2.953   3.639  0.0412  0.2592  0.5839
  175ACN     H1 1211   1.268   2.930   3.590 -0.7072 -1.3863  2.6277
  175ACN     H2 1212   1.443   2.913   3.575 -0.2770  1.1549 -0.3980
  175ACN     H3 1213   1.361   2.890   3.730 -0.6840  0.0955  0.4559
  175ACN     C2 1214   1.381   3.093   3.676  0.1339  0.3873 -0.6543
  175ACN     N1 1215   1.389   3.203   3.710  0.8691  0.0016 -0.2338
  176ACN     C1 1216   4.435   4.352   1.966  0.3966 -0.0071 -0.3281
  176ACN     H1 1217   4.462   4.299   2.058  1.3500  1.4028  0.2412
  176ACN     H2 1218   4.384   4.280   1.900  0.5468 -0.5100  0.0997
  176ACN     H3 1219   4.526   4.394   1.921  0.4658 -0.2628 -0.4332
  176ACN     C2 1220   4.343   4.457   1.996 -0.3594  0.0579  0.0696
  176ACN     N1 1221   4.271   4.547   2.023 -0.0054  0.6525 -0.6270
  177ACN     C1 1222   4.566   0.737   3.701  0.4967 -0.0756  0.2405
  177ACN     H1 1223   4.516   0.709   3.795 -0.3235  1.8935  0.4272
  177ACN     H2 1224   4.622   0.828   3.725 -0.0909 -0.3027  2.7096
  177ACN     H3 1225   4.484   0.771   3.637  0.8717 -0.6780 -0.5731
  177ACN     C2 1226   4.636   0.630   3.633  0.3770 -0.0503 -0.1570
  177ACN     N1 1227   4.687   0.544   3.574  0.3296 -0.0977  0.1285
  178ACN     C1 1228   3.061   4.108   2.257  0.1702  0.0292 -0.0708
  178ACN     H1 1229   3.144   4.037   2.251  1.5377  1.5333  0.2830
  178ACN     H2 1230   3.058   4.136   2.363 -2.9401 -3.2194  0.9167
  178ACN     H3 1231   2.969   4.058   2.222  1.3894 -2.2451 -0.2010
  178ACN     C2 1232   3.094   4.232   2.183  0.0894  0.9510 -0.0149
  178ACN     N1 1233   3.109   4.328   2.124  1.0689  0.6022  0.0854
  179ACN     C1 1234   3.864   0.977   0.405  0.3124  0.1046  0.1926
  179ACN     H1 1235   3.788   0.899   0.391  1.3591 -0.6601 -1.5010
  179ACN     H2 1236   3.818   1.072   0.435  0.8669  0.2861  0.4851
  179ACN     H3 1237   3.925   0.992   0.315  2.4863 -0.4605  1.4901
  179ACN     C2 1238   3.952   0.951   0.513 -0.4181  0.5317  0.4329
  179ACN     N1 1239   4.030   0.929   0.591 -0.2267  0.1877 -0.1656
  180ACN     C1 1240   1.972   4.414   1.531  0.1699  0.5748  0.3733
  180ACN     H1 1241   2.021   4.506   1.566  1.9937 -0.6471  1.1553
  180ACN     H2 1242   1.998   4.417   1.425 -1.7566  1.5838 -0.1292
  180ACN     H3 1243   1.862   4.410   1.529  0.1609 -0.6215 -3.2026
  180ACN     C2 1244   2.026   4.297   1.599 -0.2054 -0.4089  0.4261
  180ACN     N1 1245   2.066   4.204   1.649  0.6338 -0.3457  0.6334
  181ACN     C1 1246   3.176   0.377   3.065 -0.3183  0.5078  0.0162
  181ACN     H1 1247   3.114   0.414   3.147 -0.1796 -1.0015  0.8496
  181ACN     H2 1248   3.271   0.344   3.110 -0.0373  1.6360  0.2620
  181ACN     H3 1249   3.187   0.457   2.991 -1.2463 -1.5346 -2.5213
  181ACN     C2 1250   3.104   0.271   3.000  0.0438 -0.7583  0.2323
  181ACN     N1 1251   3.051   0.197   2.935 -0.3381 -0.4601 -0.0474
  182ACN     C1 1252   1.168   3.301   1.605  0.1658  0.2182  0.5187
  182ACN     H1 1253   1.256   3.345   1.654  1.3262 -1.3458 -0.0911
  182ACN     H2 1254   1.078   3.309   1.667 -0.0239  0.0024  0.2711
  182ACN     H3 1255   1.186   3.193   1.608 -1.2094 -0.0412  0.1881
  182ACN     C2 1256   1.165   3.356   1.472 -0.5436  0.2196 -0.2188
  182ACN     N1 1257   1.153   3.394   1.365 -0.4276  0.1064  0.5932
  183ACN     C1 1258   2.143   4.165   3.461  0.2833 -0.2816  0.7556
  183ACN     H1 1259   2.182   4.075   3.412 -0.3360  0.6342 -1.5593
  183ACN     H2 1260   2.180   4.167   3.564  0.9838 -0.5726  0.5169
  183ACN     H3 1261   2.034   4.149   3.464 -0.1036  1.8947 -0.2513
  183ACN     C2 1262   2.160   4.286   3.395  0.0664 -1.0237  0.3585
  183ACN     N1 1263   2.165   4.392   3.346 -0.3570  0.1986 -0.0182
  184ACN     C1 1264   4.680   2.901   2.871  0.4605 -0.2094 -0.7403
  184ACN     H1 1265   4.642   2.938   2.967 -0.8313 -0.6673 -1.0586
  184ACN     H2 1266   4.711   2.990   2.814 -0.2119  1.0851  0.8423
  184ACN     H3 1267   4.590   2.867   2.820 -1.0500  0.3428  1.4196
  184ACN     C2 1268   4.795   2.813   2.885 -0.4709  0.5531 -0.0220
  184ACN     N1 1269   4.887   2.742   2.904  0.0590 -0.4554 -0.0920
  185ACN     C1 1270   3.349   1.321   0.763  0.1555 -0.1797  0.9007
  185ACN     H1 1271   3.392   1.379   0.681 -0.6941 -0.3941  0.2995
  185ACN     H2 1272   3.417   1.300   0.847 -1.3392 -2.0058  1.7062
  185ACN     H3 1273   3.319   1.223   0.724 -0.3105  1.5529 -3.5740
  185ACN     C2 1274   3.236   1.394   0.819 -0.1988 -0.5006  0.2190
  185ACN     N1 1275   3.146   1.455   0.861  0.0319 -0.0089  0.4098
  186ACN     C1 1276   0.756   3.732   4.383 -0.4447 -0.2861 -0.0726
  186ACN     H1 1277   0.837   3.751   4.455 -0.8615  2.5001 -0.2182
  186ACN     H2 1278   0.664   3.766   4.431  0.1805 -1.0587  1.7814
  186ACN     H3 1279   0.745   3.624   4.365 -2.8183 -0.0623 -0.2722
  186ACN     C2 1280   0.780   3.801   4.258 -0.3876  0.1742 -0.2136
  186ACN     N1 1281   0.783   3.861   4.165  0.0015  0.2203 -0.8900
  187ACN     C1 1282   4.256   3.828   1.174 -0.5246  0.2873  0.0014
  187ACN     H1 1283   4.253   3.871   1.274 -1.1118  2.4839 -0.8958
  187ACN     H2 1284   4.164   3.769   1.163  0.0605 -0.9791  1.5730
  187ACN     H3 1285   4.342   3.762   1.161 -0.2505  0.2779  1.7470
  187ACN     C2 1286   4.263   3.940   1.077 -0.7303 -0.9161  0.0097
  187ACN     N1 1287   4.258   4.031   1.004 -0.1870 -0.0971 -0.6775
  188ACN     C1 1288   0.385   4.375   3.024 -0.2608  0.2848 -0.3384
  188ACN     H1 1289   0.397   4.320   3.118  0.2147 -0.6405 -0.9283
  188ACN     H2 1290   0.488   4.394   2.992 -0.5848  0.7159 -1.1334
  188ACN     H3 1291   0.331   4.468   3.045  0.2258  0.4610  0.1832
  188ACN     C2 1292   0.305   4.295   2.931  0.4798  0.4225 -0.7536
  188ACN     N1 1293   0.237   4.226   2.867  0.5012  0.2298  1.1408
  189ACN     C1 1294   4.032   0.442   1.518 -0.3798 -0.2733  0.4273
  189ACN     H1 1295   4.032   0.421   1.626 -1.1102 -1.3186  0.2330
  189ACN     H2 1296   4.098   0.373   1.465  0.4950  1.5147 -0.9475
  189ACN     H3 1297   4.058   0.548   1.504 -1.3752 -0.3376 -2.7204
  189ACN     C2 1298   3.891   0.425   1.463  0.3128 -0.0913 -0.2154
  189ACN     N1 1299   3.780   0.420   1.437  0.2072  0.7882 -0.4014
  190ACN     C1 1300   2.878   4.323   3.879  0.6187  0.2274 -0.3850
  190ACN     H1 1301   2.795   4.352   3.814 -0.1012  0.3235  0.5544
  190ACN     H2 1302   2.970   4.372   3.846 -0.2888  1.4635 -1.1534
  190ACN     H3 1303   2.897   4.215   3.877 -2.3723 -0.3803 -1.1527
  190ACN     C2 1304   2.850   4.358   4.016  0.4448 -0.0105 -0.0144
  190ACN     N1 1305   2.836   4.396   4.123  0.6603  0.5276 -0.7071
  191ACN     C1 1306   2.923   1.919   2.101 -0.6022  0.5174  0.3996
  191ACN     H1 1307   2.854   1.834   2.095  1.0447 -0.7676 -2.9120
  191ACN     H2 1308   2.987   1.893   2.186 -0.0587 -1.7744 -0.6394
  191ACN     H3 1309   2.881   2.020   2.101 -1.6874  0.0861  1.0687
  191ACN     C2 1310   3.016   1.902   1.985 -0.1669  0.4170  0.3025
  191ACN     N1 1311   3.077   1.886   1.893  0.3504  0.1212 -0.3539
  192ACN     C1 1312   1.203   0.486   1.898 -0.5548 -0.3113  0.0681
  192ACN     H1 1313   1.265   0.462   1.810 -3.3760 -1.7677 -1.6504
  192ACN     H2 1314   1.233   0.419   1.980  0.0239 -0.9088 -0.6168
  192ACN     H3 1315   1.098   0.468   1.872 -1.2021  0.4766  1.9702
  192ACN     C2 1316   1.228   0.629   1.934 -0.6667 -0.2059  0.4836
  192ACN     N1 1317   1.264   0.728   1.981  0.9068  0.2517 -0.6725
  193ACN     C1 1318   0.420   0.055   0.004 -1.0021  0.2008 -0.7029
  193ACN     H1 1319   0.375  -0.044   0.003 -1.8474  0.5402  0.8595
  193ACN     H2 1320   0.397   0.095  -0.095 -1.5297  1.7247  0.0040
  193ACN     H3 1321   0.529   0.056   0.017 -1.1505 -0.9381  0.8427
  193ACN     C2 1322   0.373   0.124   0.117  0.0579 -0.0998 -0.3623
  193ACN     N1 1323   0.341   0.176   0.214 -0.6513  0.5569  0.1092
  194ACN     C1 1324   3.806   1.709   3.809 -0.2673 -0.3535 -0.0262
  194ACN     H1 1325   3.858   1.665   3.895  0.9589  2.4539  0.8011
  194ACN     H2 1326   3.779   1.812   3.835  0.8411 -0.2481  0.7780
  194ACN     H3 1327   3.710   1.665   3.780  0.7233 -0.6049 -3.3689
  194ACN     C2 1328   3.902   1.703   3.696  0.1838 -0.5760 -1.0475
  194ACN     N1 1329   3.979   1.693   3.614 -0.1824 -0.0835  0.2984
  195ACN     C1 1330   1.750   4.435   3.474  0.3055 -0.1479 -0.1676
  195ACN     H1 1331   1.678   4.354   3.456  0.7654 -0.3499 -1.1989
  195ACN     H2 1332   1.707   4.521   3.526  1.9303 -0.4325  1.7634
  195ACN     H3 1333   1.778   4.475   3.376 -0.5944  1.9912  0.3853
  195ACN     C2 1334   1.869   4.399   3.553 -1.0626 -0.6925 -0.0254
  195ACN     N1 1335   1.961   4.361   3.616  0.3760 -0.0744  0.5686
  196ACN     C1 1336   0.602   2.574   1.436 -0.3728 -0.7469  0.1420
  196ACN     H1 1337   0.683   2.604   1.503  1.5108 -3.6125 -0.6636
  196ACN     H2 1338   0.626   2.483   1.379 -2.3979 -3.3886  3.1368
  196ACN     H3 1339   0.592   2.654   1.362 -0.2519 -1.7587 -1.0126
  196ACN     C2 1340   0.475   2.564   1.502 -0.3334 -0.0066  1.3754
  196ACN     N1 1341   0.367   2.557   1.551  0.3464 -0.0752  0.9671
  197ACN     C1 1342   4.747   3.422   0.291  0.5269  0.5401  0.0738
  197ACN     H1 1343   4.665   3.444   0.361  0.7342  0.5465  0.3150
  197ACN     H2 1344   4.800   3.518   0.281 -0.5794  1.1083 -0.6614
  197ACN     H3 1345   4.714   3.382   0.194 -1.4860  0.6058  0.6824
  197ACN     C2 1346   4.833   3.329   0.353 -0.3596  1.0214  0.4715
  197ACN     N1 1347   4.906   3.256   0.404  0.3244  0.2492 -0.1672
  198ACN     C1 1348   3.502   1.995   4.347 -0.0138  0.0770  0.0498
  198ACN     H1 1349   3.523   1.924   4.266  0.4930  0.1413  0.1170
  198ACN     H2 1350   3.592   2.002   4.410  0.2193 -1.9967  0.0232
  198ACN     H3 1351   3.415   1.952   4.399  1.1434  0.3068  2.3211
  198ACN     C2 1352   3.484   2.127   4.297 -0.1242  0.1049  0.3260
  198ACN     N1 1353   3.462   2.232   4.248 -0.0980  0.1339 -0.3739
  199ACN     C1 1354   0.983   0.931   1.019 -0.4433  0.7742  0.0621
  199ACN     H1 1355   0.999   0.977   0.920 -1.0207 -0.3022 -0.5511
  199ACN     H2 1356   0.905   0.855   1.007  1.0216 -0.9423  1.0366
  199ACN     H3 1357   0.938   1.008   1.083 -2.1726  0.6583 -0.9602
  199ACN     C2 1358   1.116   0.882   1.067 -0.1903 -0.3570  0.2436
  199ACN     N1 1359   1.223   0.846   1.095  0.2212 -0.2639 -0.4586
  200ACN     C1 1360   0.148   4.419   0.923  0.0739  0.1195  0.5058
  200ACN     H1 1361   0.068   4.374   0.982 -0.0916  0.1828  0.3300
  200ACN     H2 1362   0.192   4.347   0.852  0.4962 -0.3669  1.2441
  200ACN     H3 1363   0.226   4.446   0.996  1.2498  1.4992 -1.1938
  200ACN     C2 1364   0.098   4.538   0.849  0.1785  0.1103 -0.7538
  200ACN     N1 1365   0.075   4.636   0.796  0.0432 -0.1653 -0.2791
  201ACN     C1 1366   0.612   1.467   2.924 -0.0998 -0.0002 -0.2071
  201ACN     H1 1367   0.713   1.446   2.961 -0.3954  1.2129  1.3874
  201ACN     H2 1368   0.557   1.499   3.013  1.7917  1.2138  0.5683
  201ACN     H3 1369   0.576   1.377   2.871 -3.8762  0.6710  0.9296
  201ACN     C2 1370   0.624   1.572   2.823  0.2812 -0.3344 -0.0160
  201ACN     N1 1371   0.624   1.655   2.747 -0.1216  0.3481 -0.0836
  202ACN     C1 1372   0.057   3.892   2.535 -0.3321  0.0550  0.3219
  202ACN     H1 1373   0.079   3.984   2.480 -1.3745 -0.6349 -1.3211
  202ACN     H2 1374   0.116   3.894   2.628  1.3647 -1.4854 -0.6519
  202ACN     H3 1375   0.084   3.809   2.469  0.4596  1.4558 -1.1973
  202ACN     C2 1376  -0.091   3.896   2.545 -0.7948  0.1981  0.0259
  202ACN     N1 1377  -0.203   3.916   2.556 -0.2617  0.1789 -0.3191
  203ACN     C1 1378   1.770   0.156   1.090  0.2454 -0.1672  0.8193
  203ACN     H1 1379   1.815   0.095   1.011  0.8847  0.6504  0.5339
  203ACN     H2 1380   1.668   0.186   1.066  0.6242  0.5040  0.0188
  203ACN     H3 1381   1.823   0.252   1.095 -1.3770  0.8485 -0.5683
  203ACN     C2 1382   1.767   0.084   1.213 -0.0722 -0.2956 -0.0024
  203ACN     N1 1383   1.763   0.037   1.316 -0.2147  0.0023  0.1626
  204ACN     C1 1384   4.431   2.685   0.437  0.2750 -0.3165  0.5580
  204ACN     H1 1385   4.411   2.777   0.494 -0.0434 -0.1229  0.1354
  204ACN     H2 1386   4.341   2.625   0.455  0.7060 -0.9499  0.6257
  204ACN     H3 1387   4.503   2.617   0.484  2.1408 -0.0432 -1.6877
  204ACN     C2 1388   4.452   2.720   0.297 -0.3515  0.0167 -0.5821
  204ACN     N1 1389   4.486   2.726   0.184 -0.0671  0.0464 -0.5552
  205ACN     C1 1390   1.118   1.711   3.662 -0.1892 -0.1672 -0.3647
  205ACN     H1 1391   1.094   1.786   3.586 -3.0279  0.6933  1.2169
  205ACN     H2 1392   1.054   1.742   3.746 -0.5004 -0.1692 -0.6000
  205ACN     H3 1393   1.225   1.712   3.686 -0.1042  0.9483 -0.7132
  205ACN     C2 1394   1.084   1.583   3.609  0.3495  1.0683 -0.6699
  205ACN     N1 1395   1.054   1.484   3.556 -0.2737  0.2210  0.1641
  206ACN     C1 1396   0.335   2.742   4.538 -0.0849  0.2079  0.6203
  206ACN     H1 1397   0.260   2.801   4.590 -2.4290 -2.0601  0.0574
  206ACN     H2 1398   0.418   2.725   4.608  1.7723  2.2933 -0.9271
  206ACN     H3 1399   0.386   2.799   4.460  1.1261  0.6179  1.6809
  206ACN     C2 1400   0.276   2.611   4.490  0.2680 -0.2034 -0.1610
  206ACN     N1 1401   0.224   2.519   4.452  0.5738 -0.4855 -0.4251
  207ACN     C1 1402   3.639   2.438   2.829 -0.3030 -0.3151  0.1935
  207ACN     H1 1403   3.694   2.360   2.775  1.8630  0.1212  1.6687
  207ACN     H2 1404   3.695   2.532   2.822  0.1022 -0.1161  4.1660
  207ACN     H3 1405   3.634   2.409   2.934 -1.8904 -0.9874 -0.0302
  207ACN     C2 1406   3.511   2.474   2.769  0.2821  0.5607  0.1561
  207ACN     N1 1407   3.411   2.489   2.716 -0.0063  0.6330  0.1850
  208ACN     C1 1408   4.427   2.097   2.823 -0.1013  0.2116  0.1345
  208ACN     H1 1409   4.434   2.032   2.912  0.1167 -0.5189 -0.3994
  208ACN     H2 1410   4.353   2.176   2.837  0.2641  0.4993  0.4651
  208ACN     H3 1411   4.389   2.038   2.739 -0.9205  0.5257  0.2795
  208ACN     C2 1412   4.555   2.159   2.790  0.3179 -0.8457  0.2085
  208ACN     N1 1413   4.659   2.210   2.765  0.0141 -0.3165  0.0314
  209ACN     C1 1414   1.015   0.484   3.435 -0.3706 -0.2521 -0.0946
  209ACN     H1 1415   1.025   0.497   3.543  0.4010  0.8343 -0.2781
  209ACN     H2 1416   0.990   0.581   3.389  1.0286  0.4146  0.4776
  209ACN     H3 1417   0.947   0.406   3.400  0.5837 -1.7017  1.1799
  209ACN     C2 1418   1.148   0.466   3.386  0.0361  0.4528  1.3784
  209ACN     N1 1419   1.254   0.447   3.337  0.0083 -0.2563 -0.3653
  210ACN     C1 1420   0.949   0.297   1.408 -1.2542  0.0443  0.6828
  210ACN     H1 1421   1.036   0.324   1.348  0.4507 -1.3475  2.3988
  210ACN     H2 1422   0.928   0.191   1.386 -1.6421 -0.0281  1.3678
  210ACN     H3 1423   0.863   0.358   1.378  0.5557  1.3691 -2.1561
  210ACN     C2 1424   0.984   0.310   1.552  0.0962  1.1111  0.4056
  210ACN     N1 1425   1.023   0.329   1.657  0.3548  0.3734 -0.2841
  211ACN     C1 1426   0.910   2.235   1.872 -0.1125 -0.2882  0.4613
  211ACN     H1 1427   0.956   2.174   1.951 -1.3457 -2.8599 -0.6885
  211ACN     H2 1428   0.801   2.229   1.873 -0.3862  1.3941 -2.8559
  211ACN     H3 1429   0.927   2.205   1.767  0.0049  1.2243  0.0252
  211ACN     C2 1430   0.950   2.369   1.886  0.4417 -0.0304  0.5551
  211ACN     N1 1431   0.992   2.474   1.901 -0.3442 -0.1409  0.0655
  212ACN     C1 1432   1.028   1.715   4.561  0.0228 -0.2507  0.7774
  212ACN     H1 1433   0.931   1.765   4.552 -1.0318 -1.4958  3.9912
  212ACN     H2 1434   1.107   1.783   4.596 -0.7290  0.7889  0.5050
  212ACN     H3 1435   1.060   1.682   4.461  0.8750  0.0947  0.9266
  212ACN     C2 1436   1.026   1.606   4.662  0.1069  0.4720  0.1927
  212ACN     N1 1437   1.010   1.526   4.741  0.1329 -0.1896  0.1840
  213ACN     C1 1438   0.777   1.529   2.055  0.5989  0.3252  0.8447
  213ACN     H1 1439   0.827   1.433   2.070 -0.9552 -0.6045  0.3273
  213ACN     H2 1440   0.668   1.532   2.063  0.6520  0.5047  1.5951
  213ACN     H3 1441   0.809   1.558   1.954 -1.3877  2.0718  0.6479
  213ACN     C2 1442   0.836   1.605   2.164  0.0889 -0.5137 -0.7010
  213ACN     N1 1443   0.876   1.666   2.253  0.8132 -0.6025 -0.1770
  214ACN     C1 1444   0.481   0.746   0.409 -0.0036  0.5288 -0.3024
  214ACN     H1 1445   0.490   0.666   0.484 -0.7578  0.9294  0.2270
  214ACN     H2 1446   0.379   0.733   0.370  0.1052  2.2056 -1.2371
  214ACN     H3 1447   0.557   0.736   0.330  0.2888 -1.5665  0.1954
  214ACN     C2 1448   0.502   0.867   0.483  0.6970  0.5057 -0.8364
  214ACN     N1 1449   0.527   0.960   0.553  0.7121 -0.0132 -0.0527
  215ACN     C1 1450   1.650   1.107   3.804  0.1431  0.1570  0.6348
  215ACN     H1 1451   1.588   1.038   3.745  1.0492  1.5173 -2.0613
  215ACN     H2 1452   1.662   1.205   3.757  2.7049 -0.8787 -1.0784
  215ACN     H3 1453   1.747   1.057   3.798 -0.0700 -0.0776 -1.5904
  215ACN     C2 1454   1.587   1.124   3.938  0.1410  0.1609 -0.1370
  215ACN     N1 1455   1.538   1.136   4.042  0.3522 -0.6596  0.6332
  216ACN     C1 1456   4.227   2.770   4.225  0.0423  0.0971 -0.1057
  216ACN     H1 1457   4.281   2.678   4.198  0.1680  0.2634 -0.4284
  216ACN     H2 1458   4.153   2.740   4.300 -1.5550 -0.3759 -1.8007
  216ACN     H3 1459   4.180   2.794   4.129 -0.9937  1.1810  0.6455
  216ACN     C2 1460   4.315   2.884   4.266  0.7338  0.8613 -0.5972
  216ACN     N1 1461   4.389   2.963   4.304 -0.0200 -0.1961 -0.6501
  217ACN     C1 1462   2.179   3.494   0.023  0.4750  0.1659  0.0072
  217ACN     H1 1463   2.191   3.450   0.123 -0.5184  1.7118  0.8408
  217ACN     H2 1464   2.236   3.446  -0.057 -2.0318  0.4576 -2.0596
  217ACN     H3 1465   2.207   3.599   0.015  0.5729  0.2332  1.0212
  217ACN     C2 1466   2.032   3.484  -0.004  0.5046 -0.1168  0.3492
  217ACN     N1 1467   1.918   3.467  -0.025  0.0955 -0.1220  0.3176
  218ACN     C1 1468   0.556   0.318   1.281  0.0939  0.2310  0.5890
  218ACN     H1 1469   0.531   0.421   1.252  0.8071 -0.0755 -1.2322
  218ACN     H2 1470   0.581   0.328   1.388 -1.5497 -0.9671  1.1307
  218ACN     H3 1471   0.640   0.272   1.228  0.1433  0.6848  0.2683
  218ACN     C2 1472   0.436   0.234   1.270  0.4155  0.7581 -0.1872
  218ACN     N1 1473   0.344   0.167   1.253 -0.5849  0.3468  0.0475
  219ACN     C1 1474   1.156   3.878   4.478 -0.3600  0.4107  0.6555
  219ACN     H1 1475   1.132   3.836   4.577 -3.7219 -2.3213 -1.0855
  219ACN     H2 1476   1.120   3.808   4.402 -2.8964 -0.8504  2.8304
  219ACN     H3 1477   1.265   3.888   4.476 -0.2323 -0.4890 -2.5360
  219ACN     C2 1478   1.089   4.006   4.455  0.3683  0.6728 -0.6582
  219ACN     N1 1479   1.054   4.115   4.448 -0.3305 -0.4007 -0.2781
  220ACN     C1 1480   0.749   2.722   4.550  0.4748  0.4975  0.7998
  220ACN     H1 1481   0.690   2.663   4.621 -1.1393 -1.0011 -1.6626
  220ACN     H2 1482   0.853   2.688   4.548  0.8212  1.5181 -1.4322
  220ACN     H3 1483   0.749   2.831   4.562  1.5701  0.8096 -1.4915
  220ACN     C2 1484   0.696   2.694   4.417 -0.5945 -0.3463  0.4601
  220ACN     N1 1485   0.649   2.670   4.314  0.2489  0.1092 -0.9686
  221ACN     C1 1486   1.792   4.233   4.326 -1.2480 -0.2146  0.7147
  221ACN     H1 1487   1.887   4.288   4.327 -0.3686 -1.6692  0.6016
  221ACN     H2 1488   1.734   4.242   4.234 -3.1360  1.6768  1.9889
  221ACN     H3 1489   1.727   4.271   4.407 -0.0976  1.5916  0.8434
  221ACN     C2 1490   1.822   4.091   4.336 -0.5980 -0.6649  0.4035
  221ACN     N1 1491   1.843   3.980   4.352 -0.1306  0.0594  0.6352
  222ACN     C1 1492   1.349   4.092   2.669 -0.2343 -0.2125  0.3679
  222ACN     H1 1493   1.442   4.103   2.725 -0.4681 -2.1953  1.1978
  222ACN     H2 1494   1.322   3.986   2.668  1.7449 -0.7531 -0.9673
  222ACN     H3 1495   1.374   4.133   2.570 -0.5911  0.6809  0.6306
  222ACN     C2 1496   1.241   4.167   2.733  0.4871 -1.0315 -0.4253
  222ACN     N1 1497   1.159   4.236   2.780  0.5362 -0.2227  0.0954
  223ACN     C1 1498   0.066   3.279   1.211  0.0274 -0.2623  0.4016
  223ACN     H1 1499   0.024   3.204   1.280 -0.6578 -0.2911 -0.0426
  223ACN     H2 1500   0.058   3.378   1.256 -2.2533 -0.4567  0.5417
  223ACN     H3 1501   0.010   3.277   1.117  1.6008 -2.2362 -0.6010
  223ACN     C2 1502   0.204   3.249   1.180  0.3286 -0.2037 -0.1077
  223ACN     N1 1503   0.314   3.231   1.157 -0.3949 -0.1012 -0.5485
  224ACN     C1 1504   3.518   2.881   0.571 -0.2498 -0.3796 -0.5450
  224ACN     H1 1505   3.470   2.839   0.482 -0.1700 -1.6046 -0.0348
  224ACN     H2 1506   3.617   2.833   0.574  0.9362  1.9279 -0.4302
  224ACN     H3 1507   3.461   2.855   0.661 -1.4535 -0.0826 -1.2081
  224ACN     C2 1508   3.521   3.024   0.554  0.6829 -0.2557 -0.0156
  224ACN     N1 1509   3.519   3.140   0.541 -0.2848 -0.3486 -0.2069
  225ACN     C1 1510   4.161   3.178   3.645 -0.8628 -0.6100 -0.5326
  225ACN     H1 1511   4.240   3.226   3.705 -0.8646  2.1118 -2.5542
  225ACN     H2 1512   4.126   3.250   3.571  2.3552  1.4068 -0.2762
  225ACN     H3 1513   4.094   3.133   3.720 -1.3323  1.3765  0.2913
  225ACN     C2 1514   4.216   3.071   3.566  0.6081  0.3564  0.4194
  225ACN     N1 1515   4.253   2.975   3.507 -0.4160 -0.2032  0.0362
  226ACN     C1 1516   4.699   1.324   0.098 -0.4506 -0.7116 -0.1885
  226ACN     H1 1517   4.697   1.415   0.160  0.0881  1.0557 -2.5814
  226ACN     H2 1518   4.602   1.274   0.088  0.4695 -2.7109  0.3661
  226ACN     H3 1519   4.770   1.255   0.145 -0.2070 -0.6455 -0.4558
  226ACN     C2 1520   4.732   1.352  -0.039  0.0816 -0.1518 -0.3716
  226ACN     N1 1521   4.760   1.356  -0.151  0.3444 -0.1808 -0.2373
  227ACN     C1 1522   0.528   2.317   0.914 -0.1819  0.2199  0.3933
  227ACN     H1 1523   0.589   2.380   0.848  0.5859 -1.8113 -0.9158
  227ACN     H2 1524   0.575   2.219   0.925  2.4825  1.3704 -0.1289
  227ACN     H3 1525   0.436   2.299   0.857 -0.2568  1.0886  0.2281
  227ACN     C2 1526   0.506   2.390   1.035  0.3055 -0.2887 -0.7994
  227ACN     N1 1527   0.479   2.444   1.133 -0.0071 -0.2869 -0.2595
  228ACN     C1 1528   4.544   0.459   3.242 -0.1187 -0.2246  0.0256
  228ACN     H1 1529   4.616   0.445   3.161  1.3858 -0.3224  1.3116
  228ACN     H2 1530   4.589   0.417   3.333  2.5075  1.2400 -0.5103
  228ACN     H3 1531   4.451   0.408   3.214 -0.0672 -0.0154 -0.5194
  228ACN     C2 1532   4.518   0.599   3.270 -0.5961 -0.5321  0.1708
  228ACN     N1 1533   4.503   0.710   3.294 -0.2668 -0.1912  0.0751
  229ACN     C1 1534   3.445   4.060   3.416  0.1651  0.2137 -0.1360
  229ACN     H1 1535   3.506   3.980   3.373 -0.3635  1.7249 -4.1729
  229ACN     H2 1536   3.512   4.145   3.436 -0.9764  0.9348  0.8353
  229ACN     H3 1537   3.416   4.025   3.516 -0.8547 -1.9545 -1.1261
  229ACN     C2 1538   3.325   4.093   3.337  0.2098 -0.2953  0.3252
  229ACN     N1 1539   3.231   4.130   3.281  0.0236 -0.2526  0.2750
  230ACN     C1 1540   2.328   2.280   3.665  0.0675  0.1848  0.1869
  230ACN     H1 1541   2.269   2.198   3.709 -3.3398  2.0537 -0.5329
  230ACN     H2 1542   2.391   2.322   3.744 -1.6571  0.8399  1.2612
  230ACN     H3 1543   2.261   2.362   3.637 -0.5248 -0.3303  0.0694
  230ACN     C2 1544   2.412   2.246   3.550  0.3158  0.5276 -0.2625
  230ACN     N1 1545   2.480   2.214   3.461 -0.2277 -0.2874 -0.4086
  231ACN     C1 1546   0.072   2.794   0.497  0.2591 -0.0759  0.6366
  231ACN     H1 1547   0.142   2.878   0.493  0.2208 -0.0086  1.3705
  231ACN     H2 1548   0.122   2.717   0.557  0.7406  1.6193  2.5114
  231ACN     H3 1549   0.063   2.759   0.393  0.9763 -0.1576  0.5933
  231ACN     C2 1550  -0.051   2.832   0.559 -0.2824 -0.6750 -0.5387
  231ACN     N1 1551  -0.151   2.856   0.615  0.6547  0.4319  0.0334
  232ACN     C1 1552   3.374   0.233   2.155  0.3525  0.3033  0.2254
  232ACN     H1 1553   3.442   0.237   2.070  1.9248 -1.3746  1.3312
  232ACN     H2 1554   3.278   0.206   2.110  0.2301  1.3972 -0.1944
  232ACN     H3 1555   3.366   0.334   2.198  2.2051  1.2365 -1.5011
  232ACN     C2 1556   3.414   0.147   2.262 -0.4383  0.3511  0.2304
  232ACN     N1 1557   3.434   0.078   2.351  0.7445 -0.1290 -0.1813
  233ACN     C1 1558   4.025   2.411   0.923  0.5868  0.7483 -0.2474
  233ACN     H1 1559   4.031   2.502   0.984  1.5821  0.8598 -0.4963
  233ACN     H2 1560   4.021   2.329   0.995  2.5773 -0.0298 -0.9547
  233ACN     H3 1561   4.114   2.403   0.860  1.3320 -0.8633  0.9361
  233ACN     C2 1562   3.911   2.401   0.841 -0.2469  0.2982 -0.3577
  233ACN     N1 1563   3.823   2.381   0.769 -0.1189 -0.1350 -0.0219
  234ACN     C1 1564   4.460   3.935   0.705  0.0652  0.0989 -0.7948
  234ACN     H1 1565   4.530   3.966   0.784 -0.3268 -0.4947 -0.2032
  234ACN     H2 1566   4.416   3.841   0.740 -1.1388  0.9850  0.1398
  234ACN     H3 1567   4.519   3.902   0.619  1.2522 -0.6024  0.2485
  234ACN     C2 1568   4.359   4.035   0.685  0.3398 -0.2732  0.6934
  234ACN     N1 1569   4.272   4.107   0.661  0.0640 -0.1735 -0.0884
  235ACN     C1 1570   2.171   3.096   1.792 -0.2186  0.2448 -0.1351
  235ACN     H1 1571   2.270   3.089   1.745  0.6656  2.6809  1.1339
  235ACN     H2 1572   2.152   3.003   1.845 -0.5358  0.7248  0.6089
  235ACN     H3 1573   2.100   3.101   1.709 -3.3493 -1.7516  2.1970
  235ACN     C2 1574   2.146   3.203   1.889 -0.5129 -0.4111 -0.2219
  235ACN     N1 1575   2.138   3.276   1.977 -0.2882 -0.2817 -0.2382
  236ACN     C1 1576   0.453   2.790   1.078  0.1690  0.7729  0.5437
  236ACN     H1 1577   0.408   2.885   1.109 -2.6658 -0.0999 -0.5065
  236ACN     H2 1578   0.401   2.763   0.985  2.1832  1.7056 -0.9198
  236ACN     H3 1579   0.424   2.735   1.168  0.3960 -2.7231 -1.3516
  236ACN     C2 1580   0.599   2.803   1.053  0.0830  1.1116 -0.4758
  236ACN     N1 1581   0.708   2.830   1.031 -0.2859 -0.2663 -0.4411
  237ACN     C1 1582   4.111   0.234   0.800  0.6108 -0.0575 -0.2234
  237ACN     H1 1583   4.066   0.136   0.778  1.0445 -0.1219 -0.8282
  237ACN     H2 1584   4.131   0.236   0.908 -1.0794  0.7344  0.1103
  237ACN     H3 1585   4.039   0.311   0.770 -1.5815 -2.0912 -0.4973
  237ACN     C2 1586   4.232   0.239   0.722  0.4303 -0.3777  0.1081
  237ACN     N1 1587   4.329   0.240   0.658  0.0579  0.0927 -0.1836
  238ACN     C1 1588   0.479   0.997   4.470 -0.2781  0.3291  0.4958
  238ACN     H1 1589   0.497   1.000   4.578  2.0358  0.7340  0.1568
  238ACN     H2 1590   0.566   0.967   4.410 -0.4464  0.7729  0.0227
  238ACN     H3 1591   0.433   1.085   4.423 -0.5088 -1.1158 -2.2109
  238ACN     C2 1592   0.377   0.893   4.442 -0.3099 -0.3078 -0.2416
  238ACN     N1 1593   0.297   0.815   4.419 -0.2632 -0.4745  0.0552
  239ACN     C1 1594   4.139   0.191   2.601  0.0776 -0.3833 -0.5087
  239ACN     H1 1595   4.078   0.232   2.519  0.1012  1.2628  0.2712
  239ACN     H2 1596   4.199   0.273   2.642  1.3322 -2.1192  1.2965
  239ACN     H3 1597   4.206   0.108   2.575  1.1520 -0.5982  2.6465
  239ACN     C2 1598   4.047   0.141   2.699 -0.1676 -1.0032  0.0489
  239ACN     N1 1599   3.982   0.104   2.784  0.1182  0.6621 -0.0918
  240ACN     C1 1600   3.539   4.000   0.429  0.7277 -0.0938  0.2416
  240ACN     H1 1601   3.522   4.014   0.537  1.8523 -1.4016  0.6199
  240ACN     H2 1602   3.522   3.893   0.409  1.1811  0.1963 -1.8760
  240ACN     H3 1603   3.645   4.020   0.413  0.6221 -0.2832 -0.7668
  240ACN     C2 1604   3.467   4.084   0.335  0.0786  0.8624 -0.6388
  240ACN     N1 1605   3.411   4.144   0.251 -0.1144  0.1712 -0.3135
  241ACN     C1 1606   0.210   3.687   1.815  0.7346  0.3038 -0.3855
  241ACN     H1 1607   0.184   3.581   1.825 -0.4988  0.7498  1.9728
  241ACN     H2 1608   0.141   3.732   1.743  0.5643  1.5173  0.5057
  241ACN     H3 1609   0.312   3.694   1.774  1.0888 -0.8746  0.2558
  241ACN     C2 1610   0.184   3.759   1.939  0.6058 -0.2782 -0.3496
  241ACN     N1 1611   0.178   3.813   2.036 -0.2104  0.0988 -0.3920
  242ACN     C1 1612   2.429   0.294   4.595 -0.1153 -0.1151  0.3992
  242ACN     H1 1613   2.382   0.243   4.511 -1.4585 -1.1388  1.7044
  242ACN     H2 1614   2.352   0.315   4.670  2.7387  0.1796  3.4868
  242ACN     H3 1615   2.470   0.391   4.564 -1.1482 -0.0509 -0.8260
  242ACN     C2 1616   2.528   0.210   4.657 -0.1106  0.1158 -0.6489
  242ACN     N1 1617   2.604   0.140   4.710 -0.1948  0.1688 -1.1540
  243ACN     C1 1618   1.235   0.339   2.273 -0.0270  0.1433  0.3885
  243ACN     H1 1619   1.170   0.328   2.360 -0.2586 -2.1885 -0.0163
  243ACN     H2 1620   1.222   0.442   2.239 -0.4305  0.5401  1.6818
  243ACN     H3 1621   1.209   0.270   2.192 -1.1037 -2.4373  2.7446
  243ACN     C2 1622   1.367   0.310   2.319 -0.2556 -0.0699 -0.0135
  243ACN     N1 1623   1.480   0.300   2.352  0.4650  0.1908  0.4456
  244ACN     C1 1624   1.536   2.368   1.482  0.6656 -0.0972 -0.0602
  244ACN     H1 1625   1.583   2.320   1.569  1.9890 -1.7481 -1.5992
  244ACN     H2 1626   1.532   2.477   1.498 -0.1765  0.2629 -2.4035
  244ACN     H3 1627   1.430   2.343   1.473 -0.3060  3.2072  0.9400
  244ACN     C2 1628   1.610   2.361   1.361 -0.8573  0.5076  0.6303
  244ACN     N1 1629   1.664   2.360   1.257  0.6733 -0.0537  0.2157
  245ACN     C1 1630   2.073   1.070   3.234  0.4400  0.5894  0.1703
  245ACN     H1 1631   2.039   0.973   3.273 -0.6807  1.8140  2.4723
  245ACN     H2 1632   2.020   1.091   3.140  0.8726  0.2610 -0.1515
  245ACN     H3 1633   2.181   1.060   3.221  0.1620 -0.2215 -2.0180
  245ACN     C2 1634   2.041   1.163   3.342  0.1026  0.1998 -0.0077
  245ACN     N1 1635   2.006   1.232   3.425 -0.1350  0.0433 -0.0013
  246ACN     C1 1636   0.492   0.914   1.881 -0.4421 -0.0761 -0.4184
  246ACN     H1 1637   0.415   0.847   1.841 -0.2004  0.1155 -1.2323
  246ACN     H2 1638   0.479   1.005   1.822  3.0893  0.5038 -0.5346
  246ACN     H3 1639   0.593   0.875   1.862 -1.3289 -1.6594 -2.2113
  246ACN     C2 1640   0.473   0.928   2.023  0.2374  0.1251  0.2568
  246ACN     N1 1641   0.466   0.938   2.138 -0.2018 -0.6758 -0.9966
  247ACN     C1 1642   2.780   4.178   2.791 -0.0155  0.7103 -0.8685
  247ACN     H1 1643   2.731   4.226   2.876  1.8079  1.7582 -0.3473
  247ACN     H2 1644   2.739   4.202   2.692  0.1094  0.8225 -0.8954
  247ACN     H3 1645   2.774   4.070   2.808  3.8555  0.4766 -0.0813
  247ACN     C2 1646   2.921   4.205   2.783  0.1802  0.2745  0.5583
  247ACN     N1 1647   3.032   4.232   2.775 -0.4096 -0.2223 -0.1292
  248ACN     C1 1648   4.687   1.996   1.091  0.6426  0.2137 -0.1099
  248ACN     H1 1649   4.644   1.993   1.192 -0.4828  1.2676 -0.5209
  248ACN     H2 1650   4.606   2.015   1.019 -1.4391 -0.2316  1.9915
  248ACN     H3 1651   4.724   1.895   1.076 -2.3715 -0.9489 -0.5511
  248ACN     C2 1652   4.777   2.107   1.096 -0.4491 -0.6455 -0.5329
  248ACN     N1 1653   4.857   2.194   1.098  0.2258  0.0290 -0.5514
  249ACN     C1 1654   1.049   4.109   3.599  0.5838  0.6805 -0.9463
  249ACN     H1 1655   1.041   4.006   3.637  1.6962  0.9674  0.1043
  249ACN     H2 1656   0.950   4.156   3.594 -0.4268 -1.2527 -0.3493
  249ACN     H3 1657   1.086   4.096   3.496  1.5948  1.5698 -0.7043
  249ACN     C2 1658   1.142   4.189   3.672 -0.3303  0.1280  0.1022
  249ACN     N1 1659   1.220   4.251   3.730  0.3715  0.2918 -0.0401
  250ACN     C1 1660   4.416   3.404   1.083  0.7207 -0.3787 -0.1751
  250ACN     H1 1661   4.318   3.394   1.035  0.2794 -0.7783  0.7665
  250ACN     H2 1662   4.407   3.437   1.187  0.4775 -1.2847  0.1048
  250ACN     H3 1663   4.484   3.473   1.032 -0.6505  0.7816 -0.4820
  250ACN     C2 1664   4.465   3.264   1.083 -0.0789 -0.3715  0.6134
  250ACN     N1 1665   4.505   3.156   1.085  0.0720 -0.4274 -0.2153
  251ACN     C1 1666   2.299   3.889   1.591 -0.2061  0.2572 -0.2033
  251ACN     H1 1667   2.293   3.959   1.675  1.9532 -0.1641  0.3655
  251ACN     H2 1668   2.330   3.933   1.495 -0.9801  0.5202 -0.3447
  251ACN     H3 1669   2.197   3.850   1.575  0.1545  0.0829 -2.3688
  251ACN     C2 1670   2.387   3.784   1.626 -0.3833 -0.7562 -0.4952
  251ACN     N1 1671   2.452   3.698   1.663 -0.5238  0.1248  0.1847
  252ACN     C1 1672   4.652   2.765   4.487 -0.2907  0.4153 -0.3862
  252ACN     H1 1673   4.644   2.656   4.489  0.6855  0.3503  0.6074
  252ACN     H2 1674   4.722   2.799   4.564  2.2259 -1.0723 -1.9042
  252ACN     H3 1675   4.554   2.814   4.494 -0.2428  0.8942 -2.3605
  252ACN     C2 1676   4.698   2.800   4.352  0.1707  0.5918 -0.0988
  252ACN     N1 1677   4.728   2.835   4.250  0.0715  0.1030 -0.6866
  253ACN     C1 1678   2.967   1.993   3.792  0.2341  0.7535  0.4817
  253ACN     H1 1679   3.045   1.918   3.775  0.1578  0.9868 -1.0095
  253ACN     H2 1680   3.006   2.057   3.872 -0.7654  1.4516  0.4332
  253ACN     H3 1681   2.864   1.962   3.812 -0.0103  1.1221 -0.1707
  253ACN     C2 1682   2.952   2.088   3.678  0.4942  0.3389 -0.2464
  253ACN     N1 1683   2.948   2.164   3.592 -0.3140  0.3877 -0.0775
  254ACN     C1 1684   2.224   3.518   4.119  0.4488 -0.3201 -0.5301
  254ACN     H1 1685   2.254   3.624   4.124  1.9861 -0.4883 -3.7785
  254ACN     H2 1686   2.121   3.506   4.154  0.9976 -0.8475  0.9696
  254ACN     H3 1687   2.300   3.464   4.177 -0.5573 -0.8970  0.2760
  254ACN     C2 1688   2.235   3.481   3.978  0.3399  0.7061  0.4061
  254ACN     N1 1689   2.245   3.450   3.866  0.8676 -0.0532 -0.3975
  255ACN     C1 1690   4.461   1.985   0.595 -0.1520  0.1737 -0.0356
  255ACN     H1 1691   4.436   1.949   0.696  0.5165 -1.9879 -0.5946
  255ACN     H2 1692   4.550   1.926   0.570  0.3192  0.7226  0.3329
  255ACN     H3 1693   4.480   2.093   0.597 -1.0503  0.3761 -1.3543
  255ACN     C2 1694   4.361   1.951   0.490 -0.2758 -0.1612  0.3407
  255ACN     N1 1695   4.279   1.926   0.414  0.0143  0.2754  0.2202
  256ACN     C1 1696   1.026   2.448   0.941 -0.0502 -0.5471  0.0882
  256ACN     H1 1697   1.114   2.495   0.986 -1.0646  1.6206 -0.0609
  256ACN     H2 1698   1.039   2.340   0.924  0.5337 -0.3338 -0.9367
  256ACN     H3 1699   1.006   2.489   0.841  0.7975 -2.6214 -1.0147
  256ACN     C2 1700   0.923   2.477   1.037 -0.3435  0.3049 -0.3405
  256ACN     N1 1701   0.831   2.490   1.106  0.4574 -0.0108 -0.1153
  257ACN     C1 1702   1.454   3.522   3.760  0.1211 -0.2680  0.1568
  257ACN     H1 1703   1.464   3.604   3.687  1.4298 -0.9400 -0.4644
  257ACN     H2 1704   1.505   3.565   3.847  0.2136 -1.3985  0.6836
  257ACN     H3 1705   1.499   3.426   3.732 -1.0181 -0.9814  0.7177
  257ACN     C2 1706   1.315   3.502   3.794 -0.4242  0.0757 -0.5023
  257ACN     N1 1707   1.205   3.496   3.827  0.2007 -0.3402 -0.3264
  258ACN     C1 1708   2.070   1.773   0.314  0.1806  0.5338  0.4396
  258ACN     H1 1709   2.138   1.740   0.235 -1.7688  1.8930 -1.9134
  258ACN     H2 1710   2.083   1.718   0.409 -0.5520 -3.3240 -1.4872
  258ACN     H3 1711   1.965   1.757   0.286  0.4530 -1.8528  0.5429
  258ACN     C2 1712   2.102   1.915   0.338  0.3100 -0.1474  0.0012
  258ACN     N1 1713   2.131   2.022   0.360 -0.5760  0.1888  0.0284
  259ACN     C1 1714   4.296   2.464   2.559  0.0979  0.8860  0.2336
  259ACN     H1 1715   4.270   2.490   2.455  3.3907  0.8800 -0.6803
  259ACN     H2 1716   4.269   2.542   2.632  4.1750  1.1475  1.7095
  259ACN     H3 1717   4.404   2.447   2.554 -0.0993 -1.4505  2.0864
  259ACN     C2 1718   4.228   2.342   2.593 -0.9563  0.0629 -0.1033
  259ACN     N1 1719   4.170   2.247   2.620  0.4429  0.4231 -0.2087
  260ACN     C1 1720   1.507   1.574   1.569  0.1346  0.3703  0.4008
  260ACN     H1 1721   1.581   1.654   1.568  0.5745  0.0096 -2.0149
  260ACN     H2 1722   1.549   1.494   1.507  1.6094  1.0598  0.4687
  260ACN     H3 1723   1.410   1.608   1.531 -1.2601 -0.9795  2.4791
  260ACN     C2 1724   1.481   1.501   1.696 -0.2776  0.0083  0.5010
  260ACN     N1 1725   1.463   1.445   1.793 -0.4766 -0.1555 -0.1691
  261ACN     C1 1726   2.956   2.920   3.661  0.2701 -0.0005  0.2979
  261ACN     H1 1727   3.052   2.886   3.703 -0.7101  0.1515  2.8412
  261ACN     H2 1728   2.874   2.884   3.723 -2.0764  2.4895 -1.1296
  261ACN     H3 1729   2.929   2.887   3.560 -0.7970 -0.9577  0.8719
  261ACN     C2 1730   2.953   3.064   3.672 -0.5487  1.0289  0.8643
  261ACN     N1 1731   2.953   3.179   3.681 -0.3691  0.9327  0.1267
  262ACN     C1 1732   0.377   1.965   2.151 -0.6248 -0.8641  0.2875
  262ACN     H1 1733   0.427   1.987   2.246  0.3450  1.2823 -0.6513
  262ACN     H2 1734   0.314   1.875   2.142 -1.0722 -0.4421 -1.0670
  262ACN     H3 1735   0.451   1.942   2.074 -0.0435  2.2871 -0.2125
  262ACN     C2 1736   0.313   2.085   2.096  0.8697 -0.5196  0.3646
  262ACN     N1 1737   0.255   2.177   2.059  0.6833 -0.3815 -0.3723
  263ACN     C1 1738   0.107   1.989   2.945  0.5019  0.2310 -0.1026
  263ACN     H1 1739   0.124   2.028   2.844  1.6429  3.3551  1.1909
  263ACN     H2 1740   0.059   2.069   3.002  1.3274  1.6657 -1.3563
  263ACN     H3 1741   0.202   1.970   2.997  0.3239  0.4330  0.3028
  263ACN     C2 1742   0.019   1.871   2.948 -0.0708  0.2261  0.1116
  263ACN     N1 1743  -0.048   1.776   2.944 -0.2685  0.1028  0.0623
  264ACN     C1 1744   3.853   4.114   1.793  0.1609  0.1279  0.6198
  264ACN     H1 1745   3.819   4.068   1.886 -0.6114  2.1330  1.3693
  264ACN     H2 1746   3.772   4.133   1.722 -0.4802  2.9860  1.9998
  264ACN     H3 1747   3.924   4.048   1.741  0.2522 -1.9751  3.2250
  264ACN     C2 1748   3.909   4.237   1.834 -0.7126 -0.0880  0.1076
  264ACN     N1 1749   3.960   4.334   1.871  0.1034 -0.2666 -0.3568
  265ACN     C1 1750   0.794   0.772   2.198  0.6090 -0.1588  0.5291
  265ACN     H1 1751   0.744   0.775   2.295 -2.3867  2.0367 -0.9474
  265ACN     H2 1752   0.836   0.870   2.175  1.8711 -0.5880  0.9281
  265ACN     H3 1753   0.725   0.728   2.125  0.2157 -0.9223  1.3399
  265ACN     C2 1754   0.903   0.672   2.195  0.1060 -0.0307 -0.1416
  265ACN     N1 1755   0.993   0.599   2.193 -0.3718 -0.0859  0.4097
  266ACN     C1 1756   2.376   4.246   1.958 -0.0892 -0.2107 -0.2179
  266ACN     H1 1757   2.476   4.213   1.990 -0.3367 -2.2700 -1.3808
  266ACN     H2 1758   2.307   4.161   1.949 -1.2977  0.9279 -2.5710
  266ACN     H3 1759   2.398   4.274   1.854  0.2771  0.1968 -0.0360
  266ACN     C2 1760   2.346   4.354   2.039  0.4632 -0.4546  0.5617
  266ACN     N1 1761   2.337   4.446   2.111 -0.2921  0.3180 -0.3368
  267ACN     C1 1762   1.428   1.320   2.498 -0.2187 -0.2940  0.2732
  267ACN     H1 1763   1.526   1.275   2.520 -0.2713  0.0025  1.1308
  267ACN     H2 1764   1.410   1.333   2.390  0.5059 -1.2961  0.0112
  267ACN     H3 1765   1.441   1.424   2.531 -1.5912 -0.0725  0.1764
  267ACN     C2 1766   1.324   1.238   2.562  0.1952  0.0307  0.4565
  267ACN     N1 1767   1.246   1.180   2.613  0.5174  0.2415 -0.5738
  268ACN     C1 1768   1.204   2.541   3.800 -0.4099 -0.2048  0.3343
  268ACN     H1 1769   1.186   2.433   3.802 -3.8930  0.2235  3.1593
  268ACN     H2 1770   1.122   2.588   3.744  0.1985 -0.6366 -0.9446
  268ACN     H3 1771   1.301   2.579   3.768 -0.8961  3.1047  2.2647
  268ACN     C2 1772   1.194   2.586   3.936  0.9987 -0.0558  0.2749
  268ACN     N1 1773   1.183   2.621   4.042  0.2028 -0.3160 -0.2716
  269ACN     C1 1774   4.673   0.375   3.958 -0.0767  0.2982  0.7140
  269ACN     H1 1775   4.753   0.356   4.031 -0.1032 -3.0269  0.0383
  269ACN     H2 1776   4.696   0.468   3.906 -2.0192 -0.4384 -1.6481
  269ACN     H3 1777   4.577   0.380   4.012 -0.7488  2.6692 -0.5955
  269ACN     C2 1778   4.669   0.260   3.865  0.2445  0.1699  0.5075
  269ACN     N1 1779   4.666   0.167   3.798 -0.4039 -0.4338  0.5262
  270ACN     C1 1780   3.814   0.889   2.870  0.5462 -0.3483 -0.6627
  270ACN     H1 1781   3.753   0.817   2.925 -0.2614  1.3931  0.8191
  270ACN     H2 1782   3.817   0.860   2.764 -2.0112  1.2008 -1.2318
  270ACN     H3 1783   3.917   0.882   2.909  0.7074 -0.5535 -1.1208
  270ACN     C2 1784   3.770   1.025   2.882 -0.3618  0.5201  0.4701
  270ACN     N1 1785   3.736   1.135   2.889 -0.2272  0.3617  0.2626
  271ACN     C1 1786   3.438   1.358   2.559 -0.6243 -0.0166  0.0297
  271ACN     H1 1787   3.485   1.424   2.484 -0.8150  0.5355  0.3873
  271ACN     H2 1788   3.517   1.313   2.619 -1.7080 -0.9036  0.8284
  271ACN     H3 1789   3.377   1.279   2.514  1.7039 -1.1219 -1.3859
  271ACN     C2 1790   3.346   1.442   2.633 -0.2598 -0.5018 -0.1768
  271ACN     N1 1791   3.282   1.515   2.699 -0.1843  0.0683  0.9660
  272ACN     C1 1792   1.315   2.255   1.872 -0.5745  0.1921  0.7789
  272ACN     H1 1793   1.258   2.311   1.947  0.0216  2.6333 -0.4909
  272ACN     H2 1794   1.272   2.276   1.773 -0.9288  0.2498  0.9446
  272ACN     H3 1795   1.318   2.148   1.896  0.9425  0.3682  1.5017
  272ACN     C2 1796   1.452   2.309   1.885  0.5563  0.2521  0.0799
  272ACN     N1 1797   1.553   2.355   1.904  0.3285 -0.0022 -0.2899
  273ACN     C1 1798   0.103   3.497   4.460  0.8753  0.5713  0.2099
  273ACN     H1 1799   0.164   3.534   4.543 -0.0152 -0.5167  1.3826
  273ACN     H2 1800   0.158   3.500   4.365  0.5517 -0.4248 -0.0150
  273ACN     H3 1801   0.019   3.567   4.455  0.7935  0.4364 -0.4280
  273ACN     C2 1802   0.037   3.366   4.480 -0.5546  0.1157 -0.0977
  273ACN     N1 1803  -0.017   3.267   4.490  0.6538  0.4535 -0.2222
  274ACN     C1 1804   4.592   0.732   0.372 -0.0850 -0.5120 -0.1095
  274ACN     H1 1805   4.578   0.670   0.283  5.0458 -0.9796 -0.9292
  274ACN     H2 1806   4.696   0.758   0.399 -0.3828 -1.0317  1.6109
  274ACN     H3 1807   4.560   0.674   0.459  1.8249 -0.3605  0.7598
  274ACN     C2 1808   4.519   0.852   0.359 -0.1316  0.5677 -0.6349
  274ACN     N1 1809   4.449   0.942   0.352 -0.7576  0.2971 -1.1934
  275ACN     C1 1810   2.402   3.232   2.874 -0.5484  0.6468 -0.2267
  275ACN     H1 1811   2.477   3.311   2.860 -0.8138  0.9539  0.0366
  275ACN     H2 1812   2.308   3.265   2.921  0.0305  3.1392 -0.6574
  275ACN     H3 1813   2.440   3.159   2.946 -2.3561  1.0575  1.2425
  275ACN     C2 1814   2.372   3.157   2.753 -0.0770  0.0221  0.2102
  275ACN     N1 1815   2.347   3.095   2.658  0.0055  0.3158  0.5835
  276ACN     C1 1816   0.823   2.045   4.364  0.3197 -0.4663 -0.0264
  276ACN     H1 1817   0.720   2.073   4.386  1.2395  1.9131  1.5815
  276ACN     H2 1818   0.859   1.983   4.447 -0.9585  1.9996  2.5145
  276ACN     H3 1819   0.884   2.136   4.359 -1.8475  1.0074 -0.8924
  276ACN     C2 1820   0.846   1.970   4.246 -0.0453  1.1256 -0.2298
  276ACN     N1 1821   0.862   1.902   4.152 -0.3079 -0.4222 -0.4568
  277ACN     C1 1822   2.785   4.529   2.119  0.3065 -0.2376 -0.2682
  277ACN     H1 1823   2.749   4.563   2.216  0.8331  0.8440 -0.4401
  277ACN     H2 1824   2.722   4.442   2.094 -1.0732  0.7356 -0.2857
  277ACN     H3 1825   2.893   4.513   2.116  0.4471  0.8247 -2.2939
  277ACN     C2 1826   2.747   4.638   2.024  0.3957  0.1763  0.7499
  277ACN     N1 1827   2.718   4.722   1.952 -0.1767  0.1330 -0.3291
  278ACN     C1 1828   2.400   2.767   1.369 -0.6322 -0.2375  0.1732
  278ACN     H1 1829   2.394   2.737   1.474 -1.2183  1.2106  0.5831
  278ACN     H2 1830   2.491   2.737   1.315 -1.3417 -1.2888 -0.4581
  278ACN     H3 1831   2.389   2.875   1.355 -1.5450 -0.2655  0.6182
  278ACN     C2 1832   2.291   2.712   1.294  0.2358 -0.2687  0.6806
  278ACN     N1 1833   2.205   2.656   1.237  0.4177  0.0282  0.5323
  279ACN     C1 1834   2.297   3.014   4.105 -0.5466  0.2995  0.6876
  279ACN     H1 1835   2.399   2.973   4.107 -0.0777  1.2112 -1.5525
  279ACN     H2 1836   2.308   3.122   4.092  1.0764 -0.0148 -0.7978
  279ACN     H3 1837   2.257   2.993   4.205  0.0526 -0.0573  0.8605
  279ACN     C2 1838   2.226   2.960   3.996 -0.1592 -0.0344  0.0805
  279ACN     N1 1839   2.185   2.912   3.901  0.4110  0.1431  0.1457
  280ACN     C1 1840   2.482   1.079   0.764 -0.1466  0.0282 -0.3923
  280ACN     H1 1841   2.488   1.187   0.785 -0.5529  0.3825 -2.0181
  280ACN     H2 1842   2.565   1.042   0.703  1.0435  0.7161  0.7534
  280ACN     H3 1843   2.383   1.068   0.718 -1.6038  1.7998  2.0626
  280ACN     C2 1844   2.488   1.003   0.889 -0.4332 -0.2256  0.3588
  280ACN     N1 1845   2.499   0.938   0.984  0.1027 -0.8683  0.3782
  281ACN     C1 1846   3.819   2.641   1.419  0.2095  0.9204 -0.3122
  281ACN     H1 1847   3.861   2.585   1.334 -0.9887 -0.1931 -0.1917
  281ACN     H2 1848   3.828   2.572   1.504  2.5369  0.3434 -0.9558
  281ACN     H3 1849   3.716   2.657   1.386  0.2191 -1.6178 -1.8854
  281ACN     C2 1850   3.906   2.750   1.438  0.5612  0.1040 -0.1943
  281ACN     N1 1851   3.974   2.842   1.456  0.3868  0.2958 -0.0642
  282ACN     C1 1852   3.861   0.017   3.443  0.4749  0.5014 -0.6905
  282ACN     H1 1853   3.956   0.055   3.482  0.9194  0.4576 -1.7188
  282ACN     H2 1854   3.776   0.034   3.511 -0.1853 -0.2779 -1.3076
  282ACN     H3 1855   3.865  -0.091   3.427 -0.2139 -0.0864  2.3528
  282ACN     C2 1856   3.832   0.097   3.321 -0.7941  0.2137  0.2643
  282ACN     N1 1857   3.806   0.165   3.236 -0.0076  0.4059  0.3729
  283ACN     C1 1858   1.405   1.121   0.905  0.4990  0.7117 -0.0300
  283ACN     H1 1859   1.315   1.183   0.911 -0.7337 -1.0964  0.6270
  283ACN     H2 1860   1.424   1.103   0.798 -2.0513  1.4563 -0.6597
  283ACN     H3 1861   1.381   1.027   0.955  1.7157  1.4631  2.1114
  283ACN     C2 1862   1.506   1.191   0.982 -0.0915 -0.4988 -0.5309
  283ACN     N1 1863   1.587   1.244   1.050  0.2821  0.3670 -0.0448
  284ACN     C1 1864   2.591   3.562   3.725  0.4299 -0.0242 -0.3238
  284ACN     H1 1865   2.634   3.466   3.695  0.7057 -0.3954  1.1750
  284ACN     H2 1866   2.639   3.580   3.823 -0.9068 -1.5928  0.6703
  284ACN     H3 1867   2.484   3.574   3.743  0.1593  0.4749 -2.1253
  284ACN     C2 1868   2.629   3.669   3.632  0.7919 -0.1763 -0.3440
  284ACN     N1 1869   2.664   3.751   3.553  0.3425  0.4956  0.1720
  285ACN     C1 1870   1.065   1.235   1.260 -0.7815  0.5939 -0.0750
  285ACN     H1 1871   1.052   1.158   1.337  1.3746  1.3053  1.0625
  285ACN     H2 1872   1.120   1.186   1.179  0.3860  0.2382  0.9084
  285ACN     H3 1873   1.128   1.314   1.302 -0.2423  0.0149  0.2131
  285ACN     C2 1874   0.942   1.284   1.207  0.2223  0.4494 -0.2182
  285ACN     N1 1875   0.844   1.331   1.167 -0.0922  0.2937 -0.4228
  286ACN     C1 1876   0.197   2.155   3.970 -1.2292 -0.0276  0.2420
  286ACN     H1 1877   0.089   2.153   3.949 -1.0400 -0.4573 -0.7444
  286ACN     H2 1878   0.223   2.064   4.025 -1.0505  0.1322  0.4198
  286ACN     H3 1879   0.226   2.246   4.025  0.9152  1.8090 -3.5425
  286ACN     C2 1880   0.286   2.156   3.853  0.6017 -0.3454  0.2010
  286ACN     N1 1881   0.359   2.142   3.769 -0.1790  0.0052  0.2789
  287ACN     C1 1882   0.004   0.835   0.631 -0.8458 -0.4107 -0.5947
  287ACN     H1 1883   0.084   0.846   0.557  1.0381  0.4057  1.4295
  287ACN     H2 1884  -0.050   0.741   0.616  1.4123 -1.9081  0.0028
  287ACN     H3 1885  -0.070   0.915   0.628 -0.0076  0.6666  2.5551
  287ACN     C2 1886   0.063   0.818   0.763 -0.6977 -0.1630  0.2387
  287ACN     N1 1887   0.115   0.813   0.863 -0.7536 -0.3930  0.1509
  288ACN     C1 1888   2.623   2.813   1.737  0.3625  0.1378 -0.4868
  288ACN     H1 1889   2.676   2.876   1.810 -1.2520  1.0524 -0.0486
  288ACN     H2 1890   2.566   2.878   1.670  1.6491  0.3269 -1.4278
  288ACN     H3 1891   2.549   2.752   1.791  0.2902 -0.6103 -1.4022
  288ACN     C2 1892   2.713   2.721   1.670  0.1325 -0.6763  0.3357
  288ACN     N1 1893   2.790   2.653   1.614  0.2369 -0.3014 -0.2086
  289ACN     C1 1894   0.179   3.906   0.343 -0.1297 -0.3537 -0.3828
  289ACN     H1 1895   0.246   3.957   0.413  1.9942 -0.2453 -2.3805
  289ACN     H2 1896   0.237   3.845   0.272  1.2114  0.0216  0.3627
  289ACN     H3 1897   0.115   3.977   0.290 -0.0366  0.5607  0.7046
  289ACN     C2 1898   0.091   3.805   0.407  0.6164  0.2966  0.2371
  289ACN     N1 1899   0.036   3.719   0.457  0.3555  0.3026 -0.1354
  290ACN     C1 1900   0.870   0.684   0.258  0.4418  0.5227  0.3854
  290ACN     H1 1901   0.935   0.609   0.212  1.5842  2.1161 -0.6834
  290ACN     H2 1902   0.858   0.686   0.367 -1.8239 -0.3753  0.2145
  290ACN     H3 1903   0.771   0.670   0.211 -0.4353 -0.1410  2.3132
  290ACN     C2 1904   0.912   0.819   0.231 -0.8893  0.4125  0.0835
  290ACN     N1 1905   0.949   0.928   0.205  0.6699  0.5930  0.3628
  291ACN     C1 1906   3.407   1.617   3.924  0.8298  0.2573  0.0576
  291ACN     H1 1907   3.474   1.663   3.997  1.4142  1.9459 -1.4528
  291ACN     H2 1908   3.470   1.593   3.837 -1.2116 -0.4017 -1.3401
  291ACN     H3 1909   3.330   1.687   3.888 -1.6097 -1.5837  1.3484
  291ACN     C2 1910   3.348   1.490   3.978  0.0982  0.4572  1.3402
  291ACN     N1 1911   3.295   1.396   4.015  0.1594  0.3105 -0.6026
  292ACN     C1 1912   3.929   3.685   2.051  0.0899 -0.5779  0.4487
  292ACN     H1 1913   3.855   3.624   2.103  0.1118  0.5928  1.9051
  292ACN     H2 1914   4.032   3.646   2.058  0.2344 -0.1020  1.0446
  292ACN     H3 1915   3.940   3.782   2.100  0.9657 -1.3982  1.9859
  292ACN     C2 1916   3.913   3.693   1.907  0.0487  0.5089 -0.3476
  292ACN     N1 1917   3.892   3.702   1.793  0.0530  0.3217  0.0547
  293ACN     C1 1918   1.649   3.135   1.525 -0.1751 -0.7987 -0.3491
  293ACN     H1 1919   1.620   3.045   1.470 -1.3735 -1.3731  1.1599
  293ACN     H2 1920   1.746   3.167   1.483  0.4272 -0.1941  1.4142
  293ACN     H3 1921   1.670   3.128   1.632 -2.3670  2.4553  0.4302
  293ACN     C2 1922   1.548   3.236   1.512 -0.6261  0.2355 -0.3139
  293ACN     N1 1923   1.462   3.306   1.485  0.0735  0.0218  0.0720
  294ACN     C1 1924   2.539   4.397   2.418  0.3614  0.3899 -1.2309
  294ACN     H1 1925   2.522   4.505   2.410 -0.4956  0.2826 -0.9163
  294ACN     H2 1926   2.500   4.338   2.334 -1.1926 -3.2185  1.7517
  294ACN     H3 1927   2.484   4.379   2.511 -0.2687  1.1544 -1.4494
  294ACN     C2 1928   2.688   4.369   2.432  1.1729 -0.1829  0.7378
  294ACN     N1 1929   2.795   4.350   2.453  0.0162  0.7257 -0.1057
  295ACN     C1 1930   3.816   4.104   4.602  0.4666 -0.9583  0.4390
  295ACN     H1 1931   3.828   4.213   4.606 -0.5820 -0.8468  0.7075
  295ACN     H2 1932   3.709   4.086   4.620  0.7312 -1.6189  1.4803
  295ACN     H3 1933   3.866   4.075   4.695  0.2764 -0.3104  0.7513
  295ACN     C2 1934   3.856   4.043   4.473 -0.5732 -0.2132 -0.2064
  295ACN     N1 1935   3.895   3.989   4.383  0.1065  0.0161 -0.0341
  296ACN     C1 1936   0.347   4.119   0.137  0.1193  0.9484  0.5031
  296ACN     H1 1937   0.353   4.014   0.107  2.8515  1.2689 -0.4462
  296ACN     H2 1938   0.244   4.156   0.127  0.1506  0.5362 -2.0059
  296ACN     H3 1939   0.402   4.184   0.066 -2.6422  2.4856 -0.3844
  296ACN     C2 1940   0.395   4.149   0.267  0.4867 -1.2084  0.1136
  296ACN     N1 1941   0.437   4.176   0.374  0.2124  0.8058  0.5379
  297ACN     C1 1942   2.117   2.431   2.576  0.8562 -0.0397 -0.2010
  297ACN     H1 1943   2.027   2.378   2.609  1.7847 -1.0478  0.8049
  297ACN     H2 1944   2.157   2.385   2.485  0.1250  0.0810 -0.5901
  297ACN     H3 1945   2.188   2.422   2.660  1.0638 -0.1893 -0.3943
  297ACN     C2 1946   2.094   2.575   2.556 -0.2395 -0.0510  0.2235
  297ACN     N1 1947   2.091   2.693   2.548 -0.0135  0.5471 -0.1143
  298ACN     C1 1948   4.645   2.955   1.363 -0.4728 -0.1012  0.3192
  298ACN     H1 1949   4.639   3.064   1.372  0.0095 -0.0756  0.3742
  298ACN     H2 1950   4.674   2.895   1.450 -0.9451 -0.6853  0.0856
  298ACN     H3 1951   4.720   2.948   1.283 -1.4457  1.6427 -0.8233
  298ACN     C2 1952   4.525   2.892   1.317 -0.0516 -0.1672  0.1683
  298ACN     N1 1953   4.429   2.838   1.287  0.2099 -0.3215  0.0598
  299ACN     C1 1954   2.823   1.004   4.245 -0.0536 -0.5023 -0.4526
  299ACN     H1 1955   2.766   0.919   4.206 -0.4782 -1.1781  1.5203
  299ACN     H2 1956   2.787   1.026   4.346 -0.6062 -1.0708 -0.5219
  299ACN     H3 1957   2.816   1.094   4.183 -0.8763 -0.0196  0.3246
  299ACN     C2 1958   2.960   0.949   4.259 -0.0863 -0.0571 -0.0547
  299ACN     N1 1959   3.069   0.915   4.270  0.0648  0.3015  0.2795
  300ACN     C1 1960   0.402   4.065   2.589 -0.5049 -0.1993  0.0440
  300ACN     H1 1961   0.385   4.165   2.549  1.0180 -0.1465 -0.5473
  300ACN     H2 1962   0.315   4.001   2.569  0.2566 -1.4645  0.6207
  300ACN     H3 1963   0.413   4.072   2.698 -2.3478 -1.4949  0.3594
  300ACN     C2 1964   0.520   4.007   2.525 -0.3737  0.1646  0.7801
  300ACN     N1 1965   0.614   3.958   2.471  0.0265  0.4108 -0.0300
  301ACN     C1 1966   2.087   3.599   1.685  0.3041 -0.2470  0.9620
  301ACN     H1 1967   2.156   3.645   1.757  0.4232  1.7086 -0.3209
  301ACN     H2 1968   2.048   3.668   1.610  1.7210 -0.3500  0.1007
  301ACN     H3 1969   2.007   3.567   1.753 -1.0563 -0.1688 -0.5493
  301ACN     C2 1970   2.154   3.480   1.624  0.2206 -0.9531 -0.0362
  301ACN     N1 1971   2.218   3.396   1.578  0.7628  0.0766  0.3613
  302ACN     C1 1972   2.264   2.996   0.409 -0.5855  0.1683 -0.3008
  302ACN     H1 1973   2.251   3.050   0.315 -0.2549 -0.1647 -0.5380
  302ACN     H2 1974   2.337   2.915   0.398  2.5443  2.8258 -0.4063
  302ACN     H3 1975   2.170   2.961   0.453 -0.4668  0.3003  0.0673
  302ACN     C2 1976   2.333   3.079   0.509 -0.0117 -0.0516  0.6049
  302ACN     N1 1977   2.389   3.148   0.582  0.3513  0.2746  0.5988
  303ACN     C1 1978   0.146   3.152   3.184  0.0173 -0.8909 -0.0669
  303ACN     H1 1979   0.244   3.178   3.226 -0.7811  1.8450  0.3169
  303ACN     H2 1980   0.084   3.227   3.233  0.8822 -0.2025  0.0071
  303ACN     H3 1981   0.108   3.058   3.226 -0.6292 -0.5108  0.2096
  303ACN     C2 1982   0.134   3.160   3.040  0.2425 -0.0240  0.5011
  303ACN     N1 1983   0.111   3.169   2.928  0.2837 -0.0968 -0.7608
  304ACN     C1 1984   1.785   0.914   0.721  0.2126  0.2021  0.0526
  304ACN     H1 1985   1.788   0.910   0.611  3.3028 -1.6550  0.0587
  304ACN     H2 1986   1.734   0.824   0.758 -0.5381 -0.4862 -2.4283
  304ACN     H3 1987   1.731   1.004   0.754 -0.6377 -0.3634  0.2297
  304ACN     C2 1988   1.918   0.917   0.780  0.1781  0.0935 -0.9090
  304ACN     N1 1989   2.027   0.916   0.822  0.0460 -0.3462 -0.1956
  305ACN     C1 1990   1.451   0.770   2.297 -0.0372 -0.3001 -0.2075
  305ACN     H1 1991   1.520   0.687   2.285  1.3749  1.0131 -1.6620
  305ACN     H2 1992   1.418   0.804   2.197  0.7984 -2.2062 -1.1729
  305ACN     H3 1993   1.498   0.850   2.354 -1.1752  0.0685  0.2559
  305ACN     C2 1994   1.336   0.736   2.374  0.5324 -0.7798 -0.6932
  305ACN     N1 1995   1.249   0.709   2.441  0.3627 -0.5656 -0.2029
  306ACN     C1 1996   0.629   4.429   2.611  0.2664  0.3756  0.2926
  306ACN     H1 1997   0.686   4.500   2.672  0.4400  0.9292 -0.5036
  306ACN     H2 1998   0.540   4.393   2.665  0.2255  1.4434  0.9729
  306ACN     H3 1999   0.684   4.339   2.579 -1.3505 -0.5210 -0.0644
  306ACN     C2 2000   0.586   4.515   2.500 -0.2135 -0.3549 -0.2922
  306ACN     N1 2001   0.544   4.577   2.415  0.2289 -0.4779 -0.3200
  307ACN     C1 2002   0.888   3.080   2.529 -0.5983 -0.0870 -0.4389
  307ACN     H1 2003   0.804   3.071   2.599  0.0972 -0.5617  0.3500
  307ACN     H2 2004   0.839   3.144   2.455  1.1420  2.9268  0.8145
  307ACN     H3 2005   0.892   2.992   2.464  1.4833 -0.2426 -0.1872
  307ACN     C2 2006   1.009   3.141   2.587 -0.6298 -0.5207 -0.1859
  307ACN     N1 2007   1.105   3.191   2.637  0.4898 -0.0374  0.0496
  308ACN     C1 2008   0.440   2.324   4.295  0.2620 -0.3052  0.3833
  308ACN     H1 2009   0.541   2.364   4.309 -0.2584  0.8893  0.8473
  308ACN     H2 2010   0.376   2.384   4.229 -0.4628 -1.7940 -0.3226
  308ACN     H3 2011   0.399   2.324   4.396  0.9461 -0.6995  0.6715
  308ACN     C2 2012   0.446   2.188   4.241 -0.2993 -0.9330  0.2708
  308ACN     N1 2013   0.459   2.085   4.197  0.1824 -0.0540 -0.5444
  309ACN     C1 2014   0.998   4.068   0.704 -1.0083  0.2545  0.1885
  309ACN     H1 2015   1.001   4.053   0.813  0.5738  0.9682  0.2632
  309ACN     H2 2016   0.919   4.141   0.681 -1.1532 -0.0666 -0.3402
  309ACN     H3 2017   0.986   3.973   0.651  1.3862  0.4588 -0.8220
  309ACN     C2 2018   1.133   4.120   0.677 -0.9291 -0.3240 -0.0753
  309ACN     N1 2019   1.237   4.157   0.641  0.1410 -0.1284  1.1614
  310ACN     C1 2020   1.180   0.232   4.384  0.0156  0.0008 -0.1724
  310ACN     H1 2021   1.138   0.237   4.282  0.0133  0.7415 -0.1416
  310ACN     H2 2022   1.192   0.124   4.400  3.9005  0.1276 -1.3333
  310ACN     H3 2023   1.107   0.281   4.450  0.5542  1.8960 -0.8962
  310ACN     C2 2024   1.312   0.293   4.394  0.5922 -0.1556 -0.2043
  310ACN     N1 2025   1.417   0.335   4.405 -0.7867 -0.2146  0.4954
  311ACN     C1 2026   2.634   2.304   1.623 -0.1094 -0.0984  0.4208
  311ACN     H1 2027   2.628   2.255   1.721 -0.9832  1.0852  0.9889
  311ACN     H2 2028   2.626   2.235   1.538 -1.6194  1.5404 -0.8547
  311ACN     H3 2029   2.732   2.354   1.622  1.3408 -2.7486  1.0653
  311ACN     C2 2030   2.533   2.408   1.606  0.1931  0.7719  0.2857
  311ACN     N1 2031   2.454   2.489   1.595  0.3856  0.1177 -0.4985
  312ACN     C1 2032   3.332   4.152   0.727  0.0856  0.1963 -0.2459
  312ACN     H1 2033   3.275   4.246   0.737  1.5773  1.0838  0.2884
  312ACN     H2 2034   3.440   4.165   0.740 -0.2484  1.1900  2.1419
  312ACN     H3 2035   3.323   4.111   0.626  0.1671  1.4585 -0.7927
  312ACN     C2 2036   3.299   4.058   0.831 -0.2753  0.8109 -0.1412
  312ACN     N1 2037   3.269   3.993   0.919 -0.3976 -0.3851 -0.3403
  313ACN     C1 2038   3.676   0.155   4.287 -0.2167  0.3294 -0.2336
  313ACN     H1 2039   3.636   0.257   4.291  2.2291  1.3688 -0.5593
  313ACN     H2 2040   3.661   0.105   4.383 -1.6068  1.4108  0.1549
  313ACN     H3 2041   3.784   0.162   4.269 -0.6313 -1.1050 -4.3518
  313ACN     C2 2042   3.615   0.083   4.176 -0.2474  0.0571 -0.0876
  313ACN     N1 2043   3.588   0.023   4.085 -0.0531 -0.2240  0.5221
  314ACN     C1 2044   2.350   3.490   0.898  0.3077 -0.4055 -0.4926
  314ACN     H1 2045   2.335   3.387   0.933  0.4137 -0.0152  0.7425
  314ACN     H2 2046   2.390   3.496   0.796  2.0873  0.2316  0.2018
  314ACN     H3 2047   2.424   3.542   0.960  0.3798 -0.7615 -0.2784
  314ACN     C2 2048   2.223   3.560   0.903  0.3038  0.4382  0.2618
  314ACN     N1 2049   2.128   3.623   0.911  0.3437 -0.4664  0.6125
  315ACN     C1 2050   0.202   2.360   0.573  0.1081  0.2859 -0.1172
  315ACN     H1 2051   0.203   2.255   0.604  0.6329  0.2949 -0.0956
  315ACN     H2 2052   0.272   2.363   0.489  0.6738 -0.5446  0.3163
  315ACN     H3 2053   0.247   2.422   0.651  2.9288 -0.2808 -1.1614
  315ACN     C2 2054   0.070   2.412   0.533 -0.9100 -0.6780 -0.7359
  315ACN     N1 2055  -0.031   2.452   0.502 -0.4290  0.1531  0.3220
  316ACN     C1 2056   2.928   3.643   0.024 -0.2653 -0.3502 -0.1133
  316ACN     H1 2057   2.914   3.745  -0.015  1.1242  0.2771  0.9730
  316ACN     H2 2058   2.957   3.642   0.129  1.5879  1.6710 -0.5457
  316ACN     H3 2059   3.015   3.598  -0.026  0.3719  0.3637  0.3382
  316ACN     C2 2060   2.813   3.563  -0.009  0.7924 -0.5590  0.1064
  316ACN     N1 2061   2.720   3.503  -0.039  0.4567  0.1256 -0.1917
  317ACN     C1 2062   3.502   3.415   1.175 -0.2271 -0.1286  0.6700
  317ACN     H1 2063   3.458   3.393   1.077 -0.7394 -0.3158  0.9378
  317ACN     H2 2064   3.462   3.515   1.196  0.4496  0.2511  0.1754
  317ACN     H3 2065   3.611   3.413   1.169 -0.2933 -0.9677 -0.8721
  317ACN     C2 2066   3.470   3.322   1.283 -0.2940 -0.4895 -0.0747
  317ACN     N1 2067   3.452   3.241   1.359  0.1772 -0.4417  0.1451
  318ACN     C1 2068   2.426   4.074   2.665  0.0411 -0.1444  0.1300
  318ACN     H1 2069   2.474   4.164   2.706  0.0372 -1.0034  2.1314
  318ACN     H2 2070   2.372   4.095   2.572 -0.5183 -1.0820  0.2336
  318ACN     H3 2071   2.356   4.023   2.732 -2.9189 -1.1012 -3.3693
  318ACN     C2 2072   2.522   3.976   2.609 -0.0105 -0.2991 -0.2578
  318ACN     N1 2073   2.600   3.902   2.571  0.0669  0.1298  0.1649
  319ACN     C1 2074   1.921   2.487   1.073 -0.1110 -0.6357 -0.2654
  319ACN     H1 2075   1.863   2.414   1.131 -1.7836  0.7761 -0.0891
  319ACN     H2 2076   1.959   2.439   0.982  0.2337 -0.0897 -0.4166
  319ACN     H3 2077   2.004   2.526   1.133 -2.1966  2.3653  0.8724
  319ACN     C2 2078   1.830   2.601   1.032  0.3925 -0.0962 -0.6108
  319ACN     N1 2079   1.769   2.690   0.983  0.2899  0.6083 -0.0628
  320ACN     C1 2080   4.697   2.388   3.714  0.1779 -0.1116 -0.2526
  320ACN     H1 2081   4.754   2.351   3.628  0.1585 -0.3332 -0.1686
  320ACN     H2 2082   4.615   2.458   3.692 -1.1282 -2.0357 -1.7793
  320ACN     H3 2083   4.773   2.450   3.763 -1.9088  1.6818  0.9135
  320ACN     C2 2084   4.642   2.275   3.789 -0.0088 -0.0602 -0.8244
  320ACN     N1 2085   4.592   2.192   3.856 -0.6477 -0.5847  0.5867
  321ACN     C1 2086   3.189   4.460   1.347 -0.4126  0.3094 -0.2105
  321ACN     H1 2087   3.128   4.537   1.396  0.7529  0.6028  0.8354
  321ACN     H2 2088   3.127   4.434   1.260  1.2827  0.5843 -1.5666
  321ACN     H3 2089   3.200   4.371   1.409  1.7637  1.3491  1.0128
  321ACN     C2 2090   3.322   4.501   1.309 -0.0321 -0.7472  0.4188
  321ACN     N1 2091   3.419   4.555   1.273 -0.1093  0.1597  0.0945
  322ACN     C1 2092   2.491   1.272   3.643  0.5599  0.1524  0.1437
  322ACN     H1 2093   2.407   1.343   3.645 -1.3197 -1.7636 -2.8900
  322ACN     H2 2094   2.440   1.178   3.668 -0.6641  0.1740 -2.0193
  322ACN     H3 2095   2.567   1.294   3.719  0.2158  0.7130  0.3310
  322ACN     C2 2096   2.546   1.274   3.515  0.4143  0.1396 -0.0202
  322ACN     N1 2097   2.585   1.286   3.407  0.0270  0.5909  0.1028
  323ACN     C1 2098   2.370   0.744   3.605  0.6569 -0.2701  0.1092
  323ACN     H1 2099   2.341   0.761   3.709  4.2210  0.8362  1.0348
  323ACN     H2 2100   2.303   0.679   3.547  0.0996 -1.4263  1.9751
  323ACN     H3 2101   2.469   0.698   3.595  0.6189 -0.0541 -1.6274
  323ACN     C2 2102   2.358   0.868   3.527 -0.1300 -0.7272 -0.0687
  323ACN     N1 2103   2.345   0.966   3.466  0.3061  0.0463  0.6276
  324ACN     C1 2104   2.231   2.931   2.324  0.5713 -0.0088 -0.4574
  324ACN     H1 2105   2.210   2.872   2.414  0.9414 -1.0767 -1.0555
  324ACN     H2 2106   2.324   2.899   2.276  2.2278  1.4068  1.5596
  324ACN     H3 2107   2.239   3.037   2.352 -3.5986  0.1444  0.7696
  324ACN     C2 2108   2.132   2.916   2.219 -0.2828 -0.1555 -0.1841
  324ACN     N1 2109   2.057   2.896   2.132 -0.0984 -0.1700  0.3471
  325ACN     C1 2110   3.944   4.388   4.083  0.3184 -1.4500 -0.0504
  325ACN     H1 2111   3.933   4.311   4.005 -0.7660  0.3712 -1.8176
  325ACN     H2 2112   3.873   4.469   4.061 -0.0221 -1.5019  0.8139
  325ACN     H3 2113   4.043   4.433   4.079 -1.6933  3.6064 -0.0311
  325ACN     C2 2114   3.916   4.346   4.219  0.4909 -0.7712  0.1712
  325ACN     N1 2115   3.893   4.313   4.329  0.0405  0.3703 -0.0610
  326ACN     C1 2116   2.654   0.738   4.548 -0.1933  0.4187 -0.1074
  326ACN     H1 2117   2.552   0.754   4.511 -0.0575  2.3832  0.2203
  326ACN     H2 2118   2.665   0.814   4.627 -4.4038  0.6867  0.4494
  326ACN     H3 2119   2.724   0.749   4.464  2.3071 -0.9801  1.6629
  326ACN     C2 2120   2.670   0.606   4.613  0.3390 -0.0664 -0.1237
  326ACN     N1 2121   2.684   0.510   4.679 -0.3910 -0.3765  0.0073
  327ACN     C1 2122   1.382   1.856   0.963  0.3085  0.6821  0.8843
  327ACN     H1 2123   1.369   1.751   0.932  0.9453 -0.5231  4.2895
  327ACN     H2 2124   1.365   1.871   1.070 -1.6935  0.3253  0.6562
  327ACN     H3 2125   1.312   1.919   0.906 -1.9696 -0.8274  1.8625
  327ACN     C2 2126   1.521   1.892   0.936 -1.2909  0.1566  0.2057
  327ACN     N1 2127   1.632   1.929   0.918  0.2657  0.0741 -0.6951
  328ACN     C1 2128   0.686   0.334   2.755 -0.8704  0.4868  0.0589
  328ACN     H1 2129   0.692   0.239   2.808 -1.4951 -0.6257 -1.7540
  328ACN     H2 2130   0.749   0.335   2.665 -0.3282 -0.3586  0.4238
  328ACN     H3 2131   0.725   0.422   2.807  1.6590  0.4651 -1.6409
  328ACN     C2 2132   0.548   0.341   2.718  0.6577  0.0070  0.5366
  328ACN     N1 2133   0.436   0.360   2.688 -0.2434  0.0450 -0.2051
  329ACN     C1 2134   1.574   2.153   3.245  0.1569 -0.2194 -0.7157
  329ACN     H1 2135   1.484   2.211   3.265  0.3280 -0.1322 -0.2044
  329ACN     H2 2136   1.628   2.198   3.160  2.8757 -1.9473 -0.0330
  329ACN     H3 2137   1.557   2.048   3.217  2.5863  0.0945 -3.9976
  329ACN     C2 2138   1.653   2.164   3.368 -0.9165 -0.6894 -0.1280
  329ACN     N1 2139   1.717   2.168   3.462  0.7170 -0.3065  0.7570
  330ACN     C1 2140   0.399   2.968   0.292  0.3532  0.1346 -0.4973
  330ACN     H1 2141   0.345   3.063   0.278 -1.2612 -0.4306  1.4067
  330ACN     H2 2142   0.331   2.882   0.297  1.5712 -0.8552 -0.6768
  330ACN     H3 2143   0.449   2.964   0.389 -1.9750 -0.7481  0.7548
  330ACN     C2 2144   0.487   2.940   0.180 -0.4357  0.0772 -0.0973
  330ACN     N1 2145   0.559   2.917   0.092 -0.1058 -1.0415  0.2688
  331ACN     C1 2146   3.478   3.700   3.499  0.4316  0.0857  0.2122
  331ACN     H1 2147   3.421   3.788   3.531  0.2304 -0.1205  0.4295
  331ACN     H2 2148   3.503   3.707   3.393  1.6471 -0.5501  0.4350
  331ACN     H3 2149   3.419   3.609   3.515 -0.5174 -0.0198 -3.2602
  331ACN     C2 2150   3.602   3.695   3.577  0.4027  0.7874  0.0861
  331ACN     N1 2151   3.694   3.677   3.643 -0.1004 -0.0572 -0.5870
  332ACN     C1 2152   2.813   0.089   1.655 -0.4834  0.3683  0.0018
  332ACN     H1 2153   2.764   0.186   1.643  1.0206  1.0224 -1.1322
  332ACN     H2 2154   2.741   0.018   1.698 -0.2141 -0.0913 -0.2940
  332ACN     H3 2155   2.897   0.099   1.725  0.5802 -0.1613 -1.1563
  332ACN     C2 2156   2.855   0.032   1.531  0.4093  0.3448  0.1913
  332ACN     N1 2157   2.877  -0.013   1.430 -0.3389 -0.1259  0.2473
  333ACN     C1 2158   2.313   2.601   1.883  0.3573  0.6607  0.3386
  333ACN     H1 2159   2.278   2.607   1.780  0.6049 -0.7773  0.1453
  333ACN     H2 2160   2.410   2.551   1.899  1.5298  1.7780 -2.6466
  333ACN     H3 2161   2.236   2.544   1.937  1.0986  1.1141  1.9441
  333ACN     C2 2162   2.323   2.742   1.925 -0.0054  0.1399  0.0990
  333ACN     N1 2163   2.346   2.846   1.964  0.3546 -0.1190  0.1174
  334ACN     C1 2164   3.685   0.334   3.894  0.1660 -0.5740 -0.6059
  334ACN     H1 2165   3.768   0.405   3.891 -0.6453  0.4097 -0.1873
  334ACN     H2 2166   3.603   0.396   3.930 -0.2826 -0.5032 -1.7142
  334ACN     H3 2167   3.699   0.259   3.973 -0.9271  0.5254  0.6717
  334ACN     C2 2168   3.659   0.274   3.765 -0.5058  0.3249  0.0224
  334ACN     N1 2169   3.632   0.223   3.667 -0.2459  0.1606  0.1245
  335ACN     C1 2170   3.653   2.078   0.666 -0.4539  0.2411 -0.0554
  335ACN     H1 2171   3.611   2.172   0.629  1.4752  0.9480 -0.5858
  335ACN     H2 2172   3.761   2.085   0.684 -0.4446  0.9660 -0.3598
  335ACN     H3 2173   3.656   2.008   0.581  1.3371  1.6671 -1.2379
  335ACN     C2 2174   3.571   2.029   0.785  0.4079  0.0360  0.7056
  335ACN     N1 2175   3.504   1.990   0.870 -0.5864 -0.7750  0.3177
  336ACN     C1 2176   0.774   2.066   3.859 -0.3115 -0.1489 -0.6356
  336ACN     H1 2177   0.762   1.965   3.899  0.6611 -0.2651 -0.5965
  336ACN     H2 2178   0.825   2.129   3.933  1.6405 -1.8725 -0.4138
  336ACN     H3 2179   0.676   2.106   3.829  1.0244  3.6339 -0.5139
  336ACN     C2 2180   0.874   2.059   3.756  0.3063  0.3561 -0.0275
  336ACN     N1 2181   0.957   2.047   3.675  0.0402  0.0203 -0.8368
  337ACN     C1 2182   0.664   1.631   0.233  0.2457 -0.0280 -0.2951
  337ACN     H1 2183   0.655   1.579   0.137 -0.7742  0.5275 -0.5078
  337ACN     H2 2184   0.629   1.733   0.214  0.9694  0.4474  0.8192
  337ACN     H3 2185   0.768   1.618   0.268  0.4572  0.4718 -0.7238
  337ACN     C2 2186   0.575   1.573   0.334  0.1643  0.5419 -0.6051
  337ACN     N1 2187   0.511   1.522   0.415  0.3455 -0.3970 -0.2158
  338ACN     C1 2188   2.731   2.458   3.603 -0.5703  1.0896 -0.6268
  338ACN     H1 2189   2.750   2.455   3.495  0.1730 -1.5959 -0.4945
  338ACN     H2 2190   2.813   2.408   3.655 -1.9290 -1.3489 -0.7000
  338ACN     H3 2191   2.644   2.394   3.624  0.2065  0.0860 -0.4266
  338ACN     C2 2192   2.712   2.592   3.651  0.3232  0.4962  0.1749
  338ACN     N1 2193   2.687   2.700   3.677  0.2808 -0.0586  0.5652
  339ACN     C1 2194   1.578   0.325   2.010  0.2816 -0.1973 -0.1574
  339ACN     H1 2195   1.590   0.329   1.901  0.0263 -1.8255 -0.2705
  339ACN     H2 2196   1.534   0.231   2.047 -0.2343 -0.4406 -1.3623
  339ACN     H3 2197   1.518   0.412   2.040  2.2915  0.8701  1.0190
  339ACN     C2 2198   1.708   0.350   2.068 -0.1288  0.1851  0.9600
  339ACN     N1 2199   1.806   0.363   2.124 -0.0372 -0.2286 -0.0648
  340ACN     C1 2200   2.874   2.762   1.091 -0.6728  0.4260 -0.2047
  340ACN     H1 2201   2.894   2.829   1.007  2.1215 -1.3907 -1.1532
  340ACN     H2 2202   2.863   2.665   1.040 -1.5566 -0.7159  2.0077
  340ACN     H3 2203   2.780   2.788   1.140 -0.1433  1.6899  0.1767
  340ACN     C2 2204   2.992   2.754   1.177 -0.6396  0.0328 -0.1108
  340ACN     N1 2205   3.087   2.742   1.240 -0.2826  0.1628  0.1771
  341ACN     C1 2206   0.299   1.804   1.191  0.7323  0.2336 -0.4278
  341ACN     H1 2207   0.227   1.862   1.249  1.9362  0.1218  1.2349
  341ACN     H2 2208   0.256   1.704   1.175 -0.0494  0.5483 -0.3703
  341ACN     H3 2209   0.381   1.798   1.263 -1.4102 -0.5350  2.1121
  341ACN     C2 2210   0.343   1.865   1.069 -0.0149 -0.2883  0.6001
  341ACN     N1 2211   0.373   1.920   0.970  0.2670 -0.2456 -0.5100
  342ACN     C1 2212   0.505   4.173   0.746 -0.1812  0.8741  0.8302
  342ACN     H1 2213   0.444   4.123   0.669 -0.7087  0.8977  1.2227
  342ACN     H2 2214   0.431   4.206   0.821 -0.8887  1.0575  0.0709
  342ACN     H3 2215   0.564   4.251   0.698  0.0863 -0.4667 -1.1397
  342ACN     C2 2216   0.592   4.071   0.800  0.6899  0.4534  0.2683
  342ACN     N1 2217   0.667   3.991   0.833 -0.1928 -0.2212  0.5427
  343ACN     C1 2218   3.153   3.284   3.961 -0.0422  0.1903 -0.1690
  343ACN     H1 2219   3.123   3.180   3.976  1.2026 -0.3558 -1.3533
  343ACN     H2 2220   3.059   3.329   3.927 -0.9272 -1.2498  0.2869
  343ACN     H3 2221   3.238   3.282   3.892  0.3962 -4.2738  0.2346
  343ACN     C2 2222   3.192   3.340   4.089 -0.3594  0.0515  0.2911
  343ACN     N1 2223   3.226   3.387   4.191 -0.1657  0.2562  0.2473
  344ACN     C1 2224   3.461   0.694   0.642  0.3479  0.2479  0.4592
  344ACN     H1 2225   3.406   0.668   0.551 -0.1552 -0.5361  0.9716
  344ACN     H2 2226   3.426   0.789   0.683 -1.4090 -1.0705  2.2662
  344ACN     H3 2227   3.570   0.702   0.630  0.3461  4.1548  1.6121
  344ACN     C2 2228   3.426   0.598   0.738  0.1824  1.0894 -0.6543
  344ACN     N1 2229   3.391   0.514   0.807  0.0667 -0.1300  0.9838
  345ACN     C1 2230   0.789   2.374   2.778  0.3294  0.0237  0.1772
  345ACN     H1 2231   0.824   2.443   2.855  1.5673  1.1999 -1.3687
  345ACN     H2 2232   0.870   2.375   2.704  1.0125 -0.1729  0.9101
  345ACN     H3 2233   0.694   2.411   2.735 -0.8331 -0.2027  2.3862
  345ACN     C2 2234   0.750   2.236   2.818 -0.0286 -0.8216  0.2475
  345ACN     N1 2235   0.719   2.131   2.841 -0.1115  0.5524  0.4277
  346ACN     C1 2236   3.231   2.618   0.058 -0.3887  0.2751 -0.5867
  346ACN     H1 2237   3.194   2.522   0.094 -1.0183  1.0230  0.8644
  346ACN     H2 2238   3.145   2.669   0.012 -0.2583 -0.5535 -1.7994
  346ACN     H3 2239   3.316   2.618  -0.010 -0.2526  4.1443 -0.6847
  346ACN     C2 2240   3.275   2.699   0.181 -0.1331  0.5141  0.6170
  346ACN     N1 2241   3.325   2.753   0.268  0.1906 -0.4297 -0.0109
  347ACN     C1 2242   1.965   0.510   0.053  0.7704 -0.3322  0.0604
  347ACN     H1 2243   1.888   0.472   0.120  1.3822  0.3507  1.1954
  347ACN     H2 2244   2.052   0.542   0.112  2.7963 -1.6791 -1.9839
  347ACN     H3 2245   1.926   0.591  -0.011 -0.1660 -0.3236  0.6235
  347ACN     C2 2246   2.019   0.413  -0.036  0.3713 -0.3203  0.5926
  347ACN     N1 2247   2.062   0.334  -0.107 -1.0944 -0.3438 -0.3250
  348ACN     C1 2248   4.245   0.267   2.256 -0.0104 -0.7459  0.2570
  348ACN     H1 2249   4.319   0.187   2.242  1.4416  0.4353  0.8208
  348ACN     H2 2250   4.271   0.358   2.199  1.7366 -0.7259  1.0147
  348ACN     H3 2251   4.258   0.300   2.360 -2.0485  0.4508  0.1799
  348ACN     C2 2252   4.111   0.213   2.223 -0.2122 -0.4281 -0.2724
  348ACN     N1 2253   4.003   0.170   2.214 -0.1580 -0.6651  0.0973
  349ACN     C1 2254   3.750   3.052   2.858 -0.2170 -0.3097  0.4451
  349ACN     H1 2255   3.715   3.102   2.949 -1.4443  0.7427 -0.5687
  349ACN     H2 2256   3.857   3.072   2.847 -0.7927  2.8087 -0.2402
  349ACN     H3 2257   3.707   3.086   2.763  0.9065  1.1155  0.4247
  349ACN     C2 2258   3.690   2.917   2.872  0.5266  0.4371 -0.3930
  349ACN     N1 2259   3.635   2.816   2.880 -0.1610  0.1000  0.5168
  350ACN     C1 2260   1.039   1.955   2.085 -0.5310  0.4624 -0.7815
  350ACN     H1 2261   1.077   1.868   2.141 -0.5199  0.5394 -0.6686
  350ACN     H2 2262   1.125   1.996   2.031  2.1037 -2.4355  0.8594
  350ACN     H3 2263   1.010   2.033   2.156 -2.7856 -2.3023  1.5944
  350ACN     C2 2264   0.938   1.905   1.993 -0.1096 -1.0811  0.2893
  350ACN     N1 2265   0.851   1.875   1.922 -0.5156 -0.1473  0.1600
  351ACN     C1 2266   2.249   0.778   1.856  0.0651 -0.2505  0.6689
  351ACN     H1 2267   2.347   0.827   1.853 -0.3816  0.8598 -3.7497
  351ACN     H2 2268   2.256   0.676   1.818  2.5958  0.3832 -0.7738
  351ACN     H3 2269   2.181   0.828   1.786  0.6848 -3.3852 -2.4906
  351ACN     C2 2270   2.178   0.769   1.980  0.3949 -0.0498 -0.5008
  351ACN     N1 2271   2.123   0.753   2.083 -0.3614 -0.6110  0.2377
  352ACN     C1 2272   1.312   3.205   2.008  0.0213  0.3988  1.0118
  352ACN     H1 2273   1.364   3.206   2.105  1.3024 -1.0783  0.3904
  352ACN     H2 2274   1.217   3.152   2.014  0.5074 -0.6143  0.1956
  352ACN     H3 2275   1.372   3.158   1.929  0.2546 -0.4052  1.6563
  352ACN     C2 2276   1.294   3.338   1.953 -0.8490 -0.0977  0.4224
  352ACN     N1 2277   1.280   3.442   1.906  0.0245 -0.1577 -0.6967
  353ACN     C1 2278   2.703   0.710   1.241  0.1179 -0.7205  0.5436
  353ACN     H1 2279   2.608   0.655   1.244 -0.5354 -0.3978 -4.4999
  353ACN     H2 2280   2.751   0.711   1.340  2.3527  0.0614 -0.4827
  353ACN     H3 2281   2.691   0.811   1.200  0.0348 -1.6676 -1.9317
  353ACN     C2 2282   2.788   0.652   1.137  0.3858 -0.6541 -0.0182
  353ACN     N1 2283   2.849   0.600   1.051 -0.4799 -0.0710  0.2677
  354ACN     C1 2284   2.966   2.977   0.211 -0.6393  0.0879 -0.1746
  354ACN     H1 2285   3.058   3.013   0.165 -1.2835  0.2912 -1.3451
  354ACN     H2 2286   2.965   2.987   0.320  1.7014  0.8941 -0.1716
  354ACN     H3 2287   2.952   2.870   0.190  1.7812  0.0931 -2.3462
  354ACN     C2 2288   2.859   3.056   0.154  0.0238  0.0002  0.2016
  354ACN     N1 2289   2.770   3.111   0.100  0.1161 -0.0700  0.2314
  355ACN     C1 2290   4.653   4.174   2.814 -0.3131 -0.1480 -0.4215
  355ACN     H1 2291   4.660   4.105   2.730  0.6308  1.2864 -1.5555
  355ACN     H2 2292   4.709   4.262   2.782  0.4972 -1.4680 -2.8345
  355ACN     H3 2293   4.703   4.133   2.903  2.1383  3.1613 -0.0873
  355ACN     C2 2294   4.513   4.193   2.854  0.0548 -0.1407  0.1244
  355ACN     N1 2295   4.406   4.206   2.886  0.1230 -0.3151  0.4491
  356ACN     C1 2296   4.595   4.263   4.047  0.1113 -0.3874  0.4560
  356ACN     H1 2297   4.512   4.191   4.056 -2.2903  2.0561 -0.7319
  356ACN     H2 2298   4.578   4.327   3.959 -0.2907 -0.1949  0.6729
  356ACN     H3 2299   4.679   4.196   4.025  0.6478  1.2431 -3.2452
  356ACN     C2 2300   4.614   4.340   4.167  0.3454 -0.0675 -0.3356
  356ACN     N1 2301   4.630   4.414   4.255 -0.6604  0.2711  0.2257
  357ACN     C1 2302   1.187   2.202   1.178  0.0116 -0.0245 -0.0519
  357ACN     H1 2303   1.246   2.186   1.269 -0.5339  1.6548  0.6565
  357ACN     H2 2304   1.255   2.207   1.092  0.8268  1.7754  0.6416
  357ACN     H3 2305   1.157   2.308   1.182  1.3286  0.4709 -1.7728
  357ACN     C2 2306   1.080   2.106   1.170  0.2178 -0.1714  0.2073
  357ACN     N1 2307   0.992   2.031   1.169  0.2879 -0.0360  0.1999
  358ACN     C1 2308   3.383   3.382   0.699 -0.2563  0.6881  0.0389
  358ACN     H1 2309   3.330   3.451   0.765  2.1356  1.7943  0.8873
  358ACN     H2 2310   3.362   3.416   0.597  0.4744  1.1652  0.0424
  358ACN     H3 2311   3.352   3.278   0.716 -0.3983  0.8873  1.0533
  358ACN     C2 2312   3.522   3.400   0.733  0.0492 -0.7672 -0.8615
  358ACN     N1 2313   3.628   3.425   0.769  0.2010 -0.4204  0.0824
  359ACN     C1 2314   4.593   0.479   1.531  0.2202 -0.1728  0.5317
  359ACN     H1 2315   4.668   0.409   1.570 -0.4227 -0.6976  0.8446
  359ACN     H2 2316   4.624   0.531   1.440 -0.8842  0.6017  0.5700
  359ACN     H3 2317   4.574   0.555   1.608  1.5541  0.4534  0.2607
  359ACN     C2 2318   4.468   0.407   1.497 -0.3912  0.3403 -0.2626
  359ACN     N1 2319   4.377   0.345   1.486  0.2057 -0.3443  0.5359
  360ACN     C1 2320   2.936   3.392   3.035  0.2451 -0.3861  0.1074
  360ACN     H1 2321   2.896   3.316   2.967  0.8995 -0.5109 -0.1456
  360ACN     H2 2322   2.954   3.357   3.137  1.5345 -0.4817 -0.1378
  360ACN     H3 2323   2.861   3.472   3.045 -0.1029 -0.5999 -0.7008
  360ACN     C2 2324   3.054   3.458   2.976  0.7381  0.3134  0.4381
  360ACN     N1 2325   3.134   3.521   2.923  0.2761  0.4981  0.4074
  361ACN     C1 2326   3.445   4.244   2.534  0.3104  0.4100  0.2746
  361ACN     H1 2327   3.391   4.325   2.585 -0.3163  2.4830 -3.3161
  361ACN     H2 2328   3.528   4.206   2.594  0.0254 -0.4190  0.1585
  361ACN     H3 2329   3.496   4.283   2.445  0.0946 -1.4443 -0.7317
  361ACN     C2 2330   3.358   4.128   2.501  0.7358  0.1217  1.3290
  361ACN     N1 2331   3.289   4.039   2.465 -0.4652  0.5273 -0.4786
  362ACN     C1 2332   1.264   0.845   0.143 -0.6506  0.4244 -0.0225
  362ACN     H1 2333   1.253   0.952   0.120 -0.5954  0.6073  0.7610
  362ACN     H2 2334   1.199   0.811   0.225  1.1598 -1.4837  0.6851
  362ACN     H3 2335   1.370   0.831   0.166 -0.6105 -0.6475 -0.7854
  362ACN     C2 2336   1.235   0.762   0.027  0.2791 -0.1724 -0.9103
  362ACN     N1 2337   1.208   0.699  -0.064 -0.1759 -0.0836  0.0249
  363ACN     C1 2338   2.975   0.478   1.727  0.5047  0.1351  0.4307
  363ACN     H1 2339   3.014   0.376   1.723  1.9107  0.6831 -0.9585
  363ACN     H2 2340   3.056   0.546   1.699 -1.3731  2.4433  0.2385
  363ACN     H3 2341   2.937   0.506   1.826 -0.1593  1.1892 -0.1038
  363ACN     C2 2342   2.884   0.503   1.616 -0.6011 -0.0545  0.1518
  363ACN     N1 2343   2.818   0.522   1.527  0.2987 -0.7105  0.5511
  364ACN     C1 2344   1.042   3.747   3.951  0.1666  0.1692  0.0473
  364ACN     H1 2345   1.112   3.817   3.904  1.0413 -0.8458 -0.2024
  364ACN     H2 2346   1.019   3.669   3.878  2.4375  0.7117 -1.3216
  364ACN     H3 2347   0.948   3.793   3.985  0.1767 -1.6434  2.9110
  364ACN     C2 2348   1.093   3.679   4.067 -0.3030 -0.7895  0.1732
  364ACN     N1 2349   1.121   3.620   4.159  0.4201  0.6724 -0.9429
  365ACN     C1 2350   2.739   0.265   1.296 -0.5140  0.3505  0.5711
  365ACN     H1 2351   2.824   0.268   1.226  1.0854 -1.5102  2.3035
  365ACN     H2 2352   2.774   0.312   1.389 -1.1184 -0.3296  1.1532
  365ACN     H3 2353   2.700   0.167   1.324  2.2529 -1.2054 -0.6565
  365ACN     C2 2354   2.629   0.345   1.250 -0.1313  1.1135 -0.4237
  365ACN     N1 2355   2.537   0.405   1.216 -0.7442  0.0770  0.1721
  366ACN     C1 2356   3.883   3.009   2.207  0.6717 -0.6907 -0.3500
  366ACN     H1 2357   3.966   2.954   2.161  2.1929 -1.6260  3.1326
  366ACN     H2 2358   3.803   2.938   2.229 -1.3131  1.3538 -0.6731
  366ACN     H3 2359   3.844   3.098   2.157  1.9121 -1.2840 -2.5232
  366ACN     C2 2360   3.933   3.044   2.339 -0.4099 -0.5365  0.6839
  366ACN     N1 2361   3.962   3.078   2.441 -0.9647  0.1464 -0.5121
  367ACN     C1 2362   4.204   2.537   1.260 -0.1650 -0.4981 -0.4705
  367ACN     H1 2363   4.247   2.528   1.360 -3.0888  2.8547  1.3347
  367ACN     H2 2364   4.158   2.637   1.259 -1.4697 -1.0785 -1.6315
  367ACN     H3 2365   4.123   2.464   1.249  0.0636 -1.0186  1.0875
  367ACN     C2 2366   4.311   2.515   1.164  0.7380  0.2524  0.2226
  367ACN     N1 2367   4.406   2.507   1.097 -0.8944 -0.2658  0.4977
  368ACN     C1 2368   4.138   4.303   2.707 -0.5530  0.0656 -0.1767
  368ACN     H1 2369   4.117   4.392   2.646  1.8453  0.0249 -1.1779
  368ACN     H2 2370   4.051   4.284   2.772  0.3649  0.0960  1.0901
  368ACN     H3 2371   4.221   4.335   2.772 -2.3007  1.4197  1.5423
  368ACN     C2 2372   4.168   4.193   2.622 -0.2206  1.2572  0.2438
  368ACN     N1 2373   4.186   4.103   2.550  0.9575 -0.3908  0.2996
  369ACN     C1 2374   3.854   3.152   0.273 -0.3773 -0.0746 -0.6042
  369ACN     H1 2375   3.864   3.061   0.212 -1.5515  0.7255 -2.0686
  369ACN     H2 2376   3.752   3.148   0.314  0.4136  1.4594  1.7259
  369ACN     H3 2377   3.876   3.239   0.210  0.6913  0.8296  0.9390
  369ACN     C2 2378   3.942   3.158   0.390  0.2991 -0.3510 -0.2465
  369ACN     N1 2379   4.007   3.170   0.483 -0.4296  0.2968 -0.2823
  370ACN     C1 2380   4.470   0.918   4.493  0.4658 -0.1220  0.1161
  370ACN     H1 2381   4.397   0.928   4.574  0.1263 -1.0269 -0.0743
  370ACN     H2 2382   4.508   0.816   4.486  1.4402  0.0853  1.9252
  370ACN     H3 2383   4.562   0.972   4.518  0.7112 -0.0030 -0.9878
  370ACN     C2 2384   4.405   0.982   4.377 -0.2306  0.0878 -0.0610
  370ACN     N1 2385   4.361   1.030   4.280 -0.1939  0.3334  0.0691
  371ACN     C1 2386   1.969   1.697   2.473  0.4520  0.5005  0.5715
  371ACN     H1 2387   1.950   1.669   2.369 -1.1608  0.6315  0.7963
  371ACN     H2 2388   1.924   1.796   2.491 -0.6944 -0.2253  1.9340
  371ACN     H3 2389   2.078   1.707   2.482  0.7969 -1.7516 -0.5215
  371ACN     C2 2390   1.916   1.596   2.562 -0.1705 -0.2344 -0.1200
  371ACN     N1 2391   1.887   1.509   2.631 -0.8084  0.0639 -0.1121
  372ACN     C1 2392   1.771   0.787   4.019  0.7796 -0.6672  0.0288
  372ACN     H1 2393   1.684   0.784   3.953  0.3804  0.4232  0.4776
  372ACN     H2 2394   1.746   0.723   4.104 -0.4534  0.0562  0.2346
  372ACN     H3 2395   1.793   0.886   4.059 -0.0233 -0.3264 -0.3530
  372ACN     C2 2396   1.888   0.738   3.951 -0.2877  0.0778  1.1873
  372ACN     N1 2397   1.984   0.699   3.894 -0.2228  0.6450  0.1746
  373ACN     C1 2398   2.496   0.282   1.761  0.1825 -0.2968 -0.0918
  373ACN     H1 2399   2.573   0.358   1.780 -0.0473  0.0290 -0.4457
  373ACN     H2 2400   2.428   0.279   1.848 -0.7555 -1.0152 -0.8299
  373ACN     H3 2401   2.544   0.183   1.764  0.9065  0.0551  0.4293
  373ACN     C2 2402   2.414   0.316   1.645  1.0693  0.1943 -0.0873
  373ACN     N1 2403   2.349   0.340   1.553 -0.4457 -0.1770  0.1000
  374ACN     C1 2404   2.631   2.404   2.896  0.2148 -0.3316  0.3384
  374ACN     H1 2405   2.686   2.312   2.874  0.3816 -0.3368  0.7695
  374ACN     H2 2406   2.689   2.494   2.872 -1.6403  0.5265 -1.2307
  374ACN     H3 2407   2.599   2.401   3.001 -2.2538  0.8983 -0.2853
  374ACN     C2 2408   2.513   2.400   2.813 -0.3333 -0.3440 -0.6950
  374ACN     N1 2409   2.432   2.390   2.733 -0.4005 -0.5094 -0.3188
  375ACN     C1 2410   2.581   4.167   1.513 -0.0971  0.0868 -0.4535
  375ACN     H1 2411   2.476   4.197   1.501  0.1979  1.0605 -0.6504
  375ACN     H2 2412   2.644   4.226   1.446  2.9216 -1.7577  0.5518
  375ACN     H3 2413   2.578   4.059   1.492 -1.3891 -0.4633  2.1318
  375ACN     C2 2414   2.624   4.192   1.651  0.5410 -0.5026  0.3677
  375ACN     N1 2415   2.651   4.211   1.760 -0.0406 -0.1409  0.5174
  376ACN     C1 2416   4.258   4.358   3.153  0.5424  0.0480  0.2054
  376ACN     H1 2417   4.235   4.252   3.164  0.0670 -0.1038 -1.8004
  376ACN     H2 2418   4.212   4.391   3.059  0.4469  2.1535  0.9401
  376ACN     H3 2419   4.367   4.368   3.161  0.5338 -0.4133  0.9718
  376ACN     C2 2420   4.206   4.436   3.273 -0.2686  0.1064  0.1597
  376ACN     N1 2421   4.165   4.493   3.363 -0.0028 -0.8324 -0.2102
  377ACN     C1 2422   1.260   4.384   4.287  0.1333 -0.3413  0.2213
  377ACN     H1 2423   1.234   4.409   4.183  1.1943  1.7384  0.3892
  377ACN     H2 2424   1.175   4.401   4.355  0.2087  2.3319 -0.2283
  377ACN     H3 2425   1.345   4.450   4.305 -1.7119  2.1154  0.5483
  377ACN     C2 2426   1.314   4.252   4.294 -0.0560 -0.5341  0.9007
  377ACN     N1 2427   1.366   4.152   4.298 -0.2541 -0.1723  0.6016
  378ACN     C1 2428   4.239   2.681   3.670 -0.7285 -0.4947  0.0962
  378ACN     H1 2429   4.234   2.575   3.696  1.0076 -0.7221 -0.4079
  378ACN     H2 2430   4.185   2.698   3.576 -1.2468  0.2590  0.5209
  378ACN     H3 2431   4.342   2.690   3.634 -0.7783  1.0001  0.2748
  378ACN     C2 2432   4.216   2.776   3.783  0.5919  0.0714  0.0608
  378ACN     N1 2433   4.209   2.862   3.859 -0.3518  0.8871  0.0483
  379ACN     C1 2434   4.433   1.035   3.408  0.1874 -0.4295 -0.4866
  379ACN     H1 2435   4.396   0.965   3.332  1.8926 -1.8622 -0.0683
  379ACN     H2 2436   4.394   0.993   3.501 -5.2243 -1.2251 -2.7438
  379ACN     H3 2437   4.383   1.133   3.406 -1.3602 -1.1669  0.4354
  379ACN     C2 2438   4.578   1.044   3.413 -0.1991 -0.2175  0.8668
  379ACN     N1 2439   4.694   1.051   3.411  0.1270 -0.1382 -0.5617
  380ACN     C1 2440   0.954   0.534   0.976 -0.1149 -0.1530 -0.4279
  380ACN     H1 2441   1.032   0.459   0.956 -0.8187 -0.8507 -0.5877
  380ACN     H2 2442   0.861   0.503   0.927  0.0012  0.6174 -1.1615
  380ACN     H3 2443   0.994   0.630   0.938 -0.2986  1.2109  2.5612
  380ACN     C2 2444   0.922   0.552   1.119  0.4075 -0.3573 -0.3960
  380ACN     N1 2445   0.903   0.581   1.230  0.9669  0.1140  0.5353
  381ACN     C1 2446   1.905   1.206   2.738 -0.0373 -0.1953 -0.1434
  381ACN     H1 2447   1.975   1.231   2.658  0.4662 -2.5819 -0.5374
  381ACN     H2 2448   1.872   1.294   2.795  2.2272  1.1878 -0.8262
  381ACN     H3 2449   1.956   1.135   2.806  1.5347  1.5924  0.6413
  381ACN     C2 2450   1.785   1.150   2.688  0.1223 -1.2282  0.3755
  381ACN     N1 2451   1.687   1.115   2.646  0.6665  0.2839 -0.2104
  382ACN     C1 2452   4.207   2.924   0.062  0.9625 -0.4986 -0.4347
  382ACN     H1 2453   4.279   2.915  -0.020 -1.0780 -1.8310 -2.1821
  382ACN     H2 2454   4.254   2.907   0.160  0.8114 -2.5617 -0.6718
  382ACN     H3 2455   4.129   2.847   0.058  0.0206  0.4255 -0.2238
  382ACN     C2 2456   4.127   3.049   0.043  0.7487  0.0176  0.6674
  382ACN     N1 2457   4.061   3.142   0.031  0.3095 -0.5946  0.0938
  383ACN     C1 2458   3.582   3.954   2.268 -0.1137 -0.1824 -0.3813
  383ACN     H1 2459   3.662   4.020   2.305 -1.5490  0.5625  1.5543
  383ACN     H2 2460   3.498   4.025   2.262  0.1688  0.1466 -0.4894
  383ACN     H3 2461   3.557   3.882   2.346 -0.9128 -0.5992 -1.0057
  383ACN     C2 2462   3.607   3.898   2.135  0.3326  0.0679 -0.4673
  383ACN     N1 2463   3.629   3.854   2.034 -0.4561 -0.3743 -0.2962
  384ACN     C1 2464   0.445   4.186   4.118 -0.1247 -0.5635  0.1826
  384ACN     H1 2465   0.381   4.197   4.206 -0.3956 -2.6638  0.2931
  384ACN     H2 2466   0.525   4.122   4.157 -1.4489 -1.5246  1.4409
  384ACN     H3 2467   0.476   4.286   4.087  0.4012 -1.2232 -1.5314
  384ACN     C2 2468   0.376   4.128   3.998 -0.1529 -0.1456  0.3887
  384ACN     N1 2469   0.324   4.081   3.906 -0.0250 -0.3929 -0.7173
  385ACN     C1 2470   3.702   0.089   2.014 -0.7857  0.3483  0.3698
  385ACN     H1 2471   3.706   0.055   2.118  1.9410  2.8148  1.2286
  385ACN     H2 2472   3.807   0.069   1.987 -0.2270  0.1768  2.4809
  385ACN     H3 2473   3.679   0.196   2.012 -2.7180 -0.0243  0.9282
  385ACN     C2 2474   3.614   0.016   1.935 -0.2253 -0.0509 -0.1600
  385ACN     N1 2475   3.546  -0.050   1.867  0.3001 -0.0305 -0.9205
  386ACN     C1 2476   1.064   3.534   2.868 -0.3883 -0.2646 -0.1995
  386ACN     H1 2477   1.034   3.442   2.816 -1.5235  0.7003 -1.3066
  386ACN     H2 2478   1.160   3.508   2.915  1.5764 -0.8062 -4.1135
  386ACN     H3 2479   0.986   3.561   2.941  1.2175  0.6797  1.2594
  386ACN     C2 2480   1.091   3.655   2.788  0.4150 -0.5520  0.4794
  386ACN     N1 2481   1.100   3.754   2.720  0.0511 -0.0463  0.3791
  387ACN     C1 2482   0.526   2.579   0.380  0.5185  0.2048 -0.5741
  387ACN     H1 2483   0.547   2.555   0.275 -0.0196  1.2724 -0.9370
  387ACN     H2 2484   0.419   2.600   0.385  0.1476 -0.6485 -3.3761
  387ACN     H3 2485   0.581   2.668   0.416 -0.6319  0.9185 -0.5410
  387ACN     C2 2486   0.553   2.461   0.461 -0.0157  0.6746 -0.0996
  387ACN     N1 2487   0.589   2.362   0.510 -0.5328  0.4617  0.4373
  388ACN     C1 2488   2.290   1.819   2.974  0.2631 -0.0858  0.3547
  388ACN     H1 2489   2.248   1.812   2.873 -0.1987  1.4165  0.4128
  388ACN     H2 2490   2.213   1.800   3.050  2.4562  0.4519  2.8584
  388ACN     H3 2491   2.301   1.924   3.005  1.0642 -0.2099  0.4985
  388ACN     C2 2492   2.391   1.721   3.016  0.1072 -0.3487 -0.0462
  388ACN     N1 2493   2.467   1.644   3.053  0.1575 -0.0806  0.6485
  389ACN     C1 2494   1.359   4.134   1.019 -0.2109  0.3419 -0.2915
  389ACN     H1 2495   1.343   4.129   0.911  2.5293 -1.0301 -0.7368
  389ACN     H2 2496   1.282   4.079   1.073  0.4758  2.0316  2.6389
  389ACN     H3 2497   1.348   4.236   1.057  0.0158 -1.1111  4.3441
  389ACN     C2 2498   1.488   4.083   1.056 -0.6234 -0.8267  0.9843
  389ACN     N1 2499   1.590   4.045   1.095 -0.0405 -0.0898 -0.4586
  390ACN     C1 2500   1.470   4.009   3.708  0.3032  0.1041 -0.2482
  390ACN     H1 2501   1.446   4.082   3.786  0.8030  1.3465 -1.2290
  390ACN     H2 2502   1.562   3.954   3.732  0.2050  0.5256  1.2238
  390ACN     H3 2503   1.475   4.061   3.612 -2.3414  1.0831  0.0773
  390ACN     C2 2504   1.357   3.915   3.698 -0.0103  0.1553 -0.2086
  390ACN     N1 2505   1.266   3.846   3.685  0.4609  0.4591  0.4954
  391ACN     C1 2506   1.210   1.656   3.255  0.3892  0.2583 -0.7722
  391ACN     H1 2507   1.176   1.568   3.311 -1.7687  2.1287  1.0371
  391ACN     H2 2508   1.115   1.688   3.211  0.4778  1.3747 -0.1758
  391ACN     H3 2509   1.281   1.628   3.175 -0.7276 -2.1773 -1.0115
  391ACN     C2 2510   1.258   1.770   3.341 -0.0375  0.0518 -0.9827
  391ACN     N1 2511   1.292   1.860   3.397 -0.1272 -0.0542  0.0016
  392ACN     C1 2512   1.045   3.376   2.178 -0.1360  0.1929 -0.1143
  392ACN     H1 2513   1.101   3.289   2.215 -1.6322 -0.2743  1.1587
  392ACN     H2 2514   0.948   3.345   2.138 -0.5021  3.9042 -2.6305
  392ACN     H3 2515   1.100   3.433   2.102  1.4895  0.6994  1.3652
  392ACN     C2 2516   1.014   3.471   2.285  0.4061 -0.0519 -0.2451
  392ACN     N1 2517   0.979   3.549   2.360  0.2903 -0.7081 -0.0985
  393ACN     C1 2518   0.252   2.127   1.394  0.4092  0.0752  0.1691
  393ACN     H1 2519   0.238   2.222   1.447  0.5930 -0.3005  0.9031
  393ACN     H2 2520   0.261   2.141   1.285 -0.6325 -1.2592 -0.1102
  393ACN     H3 2521   0.159   2.071   1.412  1.0696 -1.9888 -2.3143
  393ACN     C2 2522   0.378   2.067   1.446  0.4118 -0.3451  0.4827
  393ACN     N1 2523   0.472   2.023   1.489 -0.8301 -0.3480  0.2453
  394ACN     C1 2524   4.279   2.351   3.122  0.1117 -0.1474 -0.3205
  394ACN     H1 2525   4.235   2.362   3.222  0.1219 -1.5718 -0.1300
  394ACN     H2 2526   4.288   2.244   3.100 -1.1482 -0.2711 -0.3338
  394ACN     H3 2527   4.375   2.404   3.124 -0.2169  0.4807  1.5629
  394ACN     C2 2528   4.198   2.428   3.022 -0.0594 -0.0024 -0.4863
  394ACN     N1 2529   4.135   2.476   2.938 -0.0047 -0.6668 -0.3188
  395ACN     C1 2530   2.307   2.023   2.682  0.0912 -0.2256 -0.3551
  395ACN     H1 2531   2.224   1.955   2.657  1.3445 -1.6921 -0.6825
  395ACN     H2 2532   2.391   1.954   2.694  0.2186  0.0620  0.5051
  395ACN     H3 2533   2.286   2.068   2.780 -0.1403 -1.0568 -0.0132
  395ACN     C2 2534   2.335   2.120   2.573  0.1780  0.1436  0.1941
  395ACN     N1 2535   2.357   2.195   2.489  0.1283 -0.8984  0.9034
  396ACN     C1 2536   3.602   4.325   1.551  0.2861 -0.6282 -0.0798
  396ACN     H1 2537   3.563   4.406   1.489 -0.2762  0.5645  1.7404
  396ACN     H2 2538   3.507   4.274   1.574  0.0543 -0.8865 -1.5155
  396ACN     H3 2539   3.640   4.363   1.647 -2.7322  3.1676 -0.1506
  396ACN     C2 2540   3.696   4.247   1.482  0.1739 -0.1052 -0.1793
  396ACN     N1 2541   3.781   4.179   1.442 -0.3965 -0.2053  0.6518
  397ACN     C1 2542   3.217   1.288   1.177  0.4128 -0.1445 -0.5077
  397ACN     H1 2543   3.149   1.328   1.253  0.6223 -0.4993 -0.1215
  397ACN     H2 2544   3.151   1.292   1.090 -1.3583 -0.2719  0.7736
  397ACN     H3 2545   3.245   1.184   1.200  0.7154  0.4616  2.3405
  397ACN     C2 2546   3.336   1.368   1.178 -0.1653  0.1846 -0.1074
  397ACN     N1 2547   3.431   1.432   1.174  0.1895 -0.2127 -0.1922
  398ACN     C1 2548   3.599   1.799   0.073  0.9110  0.0195 -0.1152
  398ACN     H1 2549   3.706   1.813   0.054  1.1428 -2.4450 -1.0751
  398ACN     H2 2550   3.548   1.874   0.012  0.3996 -1.1709 -1.2116
  398ACN     H3 2551   3.575   1.809   0.179  1.2591  0.7194 -0.1031
  398ACN     C2 2552   3.549   1.670   0.033 -0.5651  0.4571 -0.1252
  398ACN     N1 2553   3.515   1.565   0.008  0.8286 -0.1562  0.7079
  399ACN     C1 2554   4.670   1.380   3.389  0.0365 -0.5467  0.0103
  399ACN     H1 2555   4.732   1.294   3.419  0.7139 -0.4088 -0.9327
  399ACN     H2 2556   4.731   1.467   3.417 -0.6295  0.5697 -1.8645
  399ACN     H3 2557   4.579   1.393   3.448  0.3452  1.6858  0.0998
  399ACN     C2 2558   4.638   1.381   3.243 -0.7695 -0.7575 -0.0532
  399ACN     N1 2559   4.621   1.383   3.131  0.1992 -0.8171 -0.1760
  400ACN     C1 2560   0.651   0.392   0.598 -0.4922 -0.1442 -0.3322
  400ACN     H1 2561   0.624   0.486   0.647 -0.7366 -0.6085  0.4427
  400ACN     H2 2562   0.678   0.420   0.495 -2.4376 -0.8687 -1.0769
  400ACN     H3 2563   0.565   0.325   0.597 -0.3114 -0.4896 -3.1484
  400ACN     C2 2564   0.760   0.338   0.670  0.1846 -0.5566  0.2401
  400ACN     N1 2565   0.844   0.281   0.724  0.0979 -0.2690 -0.6178
  401ACN     C1 2566   3.466   4.482   3.293  0.0441 -0.4176 -0.3945
  401ACN     H1 2567   3.432   4.434   3.201 -1.1354 -0.7561  0.2009
  401ACN     H2 2568   3.565   4.526   3.278 -0.0987  1.2060  2.5536
  401ACN     H3 2569   3.471   4.410   3.375  0.8420  0.1253  0.0513
  401ACN     C2 2570   3.387   4.597   3.311  0.0457 -0.3114  0.0006
  401ACN     N1 2571   3.324   4.696   3.323  0.5015  0.7789 -0.8153
  402ACN     C1 2572   0.271   1.284   0.481 -1.0032  0.5426 -0.1032
  402ACN     H1 2573   0.289   1.370   0.547 -1.2150 -0.3228  1.1167
  402ACN     H2 2574   0.323   1.192   0.511  1.4161  1.6902 -0.5194
  402ACN     H3 2575   0.304   1.314   0.381 -0.0804 -0.8974 -0.2511
  402ACN     C2 2576   0.129   1.264   0.466 -0.6230  0.3197 -0.0023
  402ACN     N1 2577   0.019   1.259   0.442 -0.1766  0.1094  0.0826
  403ACN     C1 2578   0.329   3.575   4.074  0.4450  0.3903  0.2858
  403ACN     H1 2579   0.298   3.680   4.076 -0.5658  0.1246 -0.9032
  403ACN     H2 2580   0.269   3.522   4.149 -1.9443  3.2136  0.5496
  403ACN     H3 2581   0.430   3.570   4.118  0.4682  0.7495  0.2789
  403ACN     C2 2582   0.337   3.517   3.942 -0.1766 -0.0823 -0.2360
  403ACN     N1 2583   0.335   3.469   3.836 -0.2082  0.6505 -0.3519
  404ACN     C1 2584   2.933   2.633   3.027  0.1789  0.0928 -0.1484
  404ACN     H1 2585   3.022   2.688   3.061  0.3580 -0.6025  0.5256
  404ACN     H2 2586   2.861   2.706   2.987  0.6993  0.8979  0.3654
  404ACN     H3 2587   2.894   2.575   3.112 -0.7738 -1.5307 -1.6409
  404ACN     C2 2588   2.980   2.562   2.912 -0.0771  0.4255 -0.2250
  404ACN     N1 2589   3.019   2.505   2.819 -0.2062  0.2084 -0.1513
  405ACN     C1 2590   2.203   2.241   4.454  0.5396  0.7125 -0.1553
  405ACN     H1 2591   2.104   2.199   4.478  0.0392  0.9418 -1.6866
  405ACN     H2 2592   2.267   2.169   4.403  0.2179  0.3746 -0.0889
  405ACN     H3 2593   2.258   2.283   4.539 -0.4510  0.8856  0.4182
  405ACN     C2 2594   2.186   2.351   4.366  0.8907 -0.1738  0.0566
  405ACN     N1 2595   2.180   2.445   4.301  0.0532  0.5054 -0.4808
  406ACN     C1 2596   3.351   2.089   3.819 -0.4335 -0.0914  0.2746
  406ACN     H1 2597   3.446   2.110   3.869 -0.7475 -0.6607  1.1270
  406ACN     H2 2598   3.270   2.131   3.880 -0.9054  2.1741 -1.7495
  406ACN     H3 2599   3.338   1.981   3.807  1.3715 -0.2571 -0.5868
  406ACN     C2 2600   3.358   2.147   3.685  0.2859  0.0200 -0.4750
  406ACN     N1 2601   3.352   2.194   3.582  0.0857  0.3744 -0.1245
  407ACN     C1 2602   3.747   0.713   4.136 -0.2305  0.0834  0.6128
  407ACN     H1 2603   3.712   0.629   4.196  1.1005 -0.2944  0.8850
  407ACN     H2 2604   3.801   0.775   4.208 -2.8746 -0.6951  3.4796
  407ACN     H3 2605   3.668   0.774   4.090  0.5721 -0.1008 -1.1082
  407ACN     C2 2606   3.841   0.674   4.027 -0.2474  0.1971  0.3594
  407ACN     N1 2607   3.910   0.634   3.944  0.1026  0.1765 -0.6448
  408ACN     C1 2608   3.803   2.738   0.092  0.3678  0.2267  0.5048
  408ACN     H1 2609   3.807   2.636   0.052 -0.9435 -0.2219  1.4441
  408ACN     H2 2610   3.745   2.799   0.021  0.8736 -0.2010 -0.2932
  408ACN     H3 2611   3.896   2.794   0.104 -0.2569  0.9251  2.3347
  408ACN     C2 2612   3.746   2.731   0.228 -0.1217  0.0733  0.3191
  408ACN     N1 2613   3.696   2.721   0.332 -0.7421  0.1182 -0.3180
  409ACN     C1 2614   0.854   3.961   0.128 -0.2844 -0.0352  0.1832
  409ACN     H1 2615   0.930   3.889   0.161 -1.1075  0.6229  3.8966
  409ACN     H2 2616   0.755   3.931   0.164 -0.7835 -0.1262 -1.2029
  409ACN     H3 2617   0.849   3.960   0.018 -0.6241 -2.1801  0.1703
  409ACN     C2 2618   0.871   4.097   0.166  0.3005  0.3087  1.0042
  409ACN     N1 2619   0.883   4.204   0.194  0.2506 -0.0146  0.1764
  410ACN     C1 2620   2.980   1.081   3.535  0.4445 -0.3357  0.1845
  410ACN     H1 2621   3.008   1.125   3.439 -1.8175  1.9431  0.4908
  410ACN     H2 2622   2.967   1.161   3.608 -1.0331 -1.7207  1.5113
  410ACN     H3 2623   3.059   1.019   3.580  1.9784  2.1058  1.0596
  410ACN     C2 2624   2.846   1.022   3.511 -0.2652  0.6458  0.1788
  410ACN     N1 2625   2.739   0.980   3.492  0.1465 -0.0922 -0.5666
  411ACN     C1 2626   0.100   4.189   4.441 -0.6790 -0.1705 -0.3849
  411ACN     H1 2627   0.022   4.240   4.499  2.6666  0.7428  3.7835
  411ACN     H2 2628   0.062   4.157   4.343 -2.3446 -0.4157  0.3116
  411ACN     H3 2629   0.125   4.101   4.502  1.5977  0.2613 -0.5966
  411ACN     C2 2630   0.219   4.270   4.434 -0.4953  0.0427  0.1379
  411ACN     N1 2631   0.306   4.342   4.425 -0.0656  0.7194 -0.0922
  412ACN     C1 2632   2.209   0.774   0.349 -0.2748  0.7496 -0.1676
  412ACN     H1 2633   2.213   0.665   0.341  0.0377  0.7579 -0.1408
  412ACN     H2 2634   2.188   0.805   0.452 -0.9137 -0.8388  0.2185
  412ACN     H3 2635   2.129   0.803   0.280  0.6393 -1.9761 -2.6215
  412ACN     C2 2636   2.330   0.833   0.305  0.0379 -0.0753  0.7576
  412ACN     N1 2637   2.425   0.879   0.262 -0.6834  0.0310 -0.2360
  413ACN     C1 2638   2.104   3.977   4.616 -0.3895 -0.2883 -0.6357
  413ACN     H1 2639   2.090   4.015   4.514 -0.6098 -0.5979 -0.7229
  413ACN     H2 2640   2.198   4.019   4.653  0.3654  0.2119 -2.9539
  413ACN     H3 2641   2.111   3.868   4.617  1.2962 -0.1962  0.0649
  413ACN     C2 2642   1.997   4.019   4.704 -0.1743  0.5789 -0.5049
  413ACN     N1 2643   1.904   4.047   4.763 -0.2108 -0.1856  0.3325
  414ACN     C1 2644   0.211   1.701   3.907  0.1252 -0.4659  0.3513
  414ACN     H1 2645   0.257   1.742   3.816 -1.4606  1.2256  0.2584
  414ACN     H2 2646   0.103   1.721   3.906  0.1426 -0.3957 -0.1448
  414ACN     H3 2647   0.254   1.741   4.000  1.0573 -0.2601 -0.1530
  414ACN     C2 2648   0.241   1.559   3.915  0.2610 -0.0693  0.3474
  414ACN     N1 2649   0.251   1.443   3.937  0.7683 -0.3431 -0.8946
  415ACN     C1 2650   3.960   3.991   2.792  0.4617  0.2588  0.0452
  415ACN     H1 2651   4.046   4.033   2.845  2.6276 -1.2862 -1.9903
  415ACN     H2 2652   4.008   3.946   2.704 -0.3976  0.0337 -0.3198
  415ACN     H3 2653   3.880   4.060   2.763  0.2472 -0.2241 -0.5446
  415ACN     C2 2654   3.889   3.884   2.865 -0.3988 -0.3989  0.8188
  415ACN     N1 2655   3.843   3.793   2.916 -0.2027  0.6571  0.7108
  416ACN     C1 2656   1.330   2.837   2.298 -0.3425  0.3370 -0.0641
  416ACN     H1 2657   1.282   2.739   2.309 -0.3695  0.5403  1.9820
  416ACN     H2 2658   1.392   2.828   2.208  1.9743 -0.0217  1.4926
  416ACN     H3 2659   1.389   2.857   2.388 -0.9942  1.3478  0.1581
  416ACN     C2 2660   1.231   2.947   2.294 -0.4031  0.5400 -0.2321
  416ACN     N1 2661   1.176   3.048   2.290  0.6059  0.2744 -0.0907
  417ACN     C1 2662   2.151   1.101   3.716  0.0993  0.1122  0.1318
  417ACN     H1 2663   2.075   1.166   3.761  0.6723  0.7678  0.1604
  417ACN     H2 2664   2.203   1.168   3.647  1.5809 -0.3880  0.7325
  417ACN     H3 2665   2.105   1.023   3.655  0.9830 -0.0651 -0.3204
  417ACN     C2 2666   2.242   1.042   3.815 -0.4046 -0.8024 -0.2873
  417ACN     N1 2667   2.321   1.002   3.883 -0.7763  1.0916  0.1796
  418ACN     C1 2668   1.252   3.032   0.177 -0.5242  0.6783  0.0115
  418ACN     H1 2669   1.342   3.036   0.115 -0.4864 -0.3058 -0.0198
  418ACN     H2 2670   1.171   3.009   0.106 -0.1327 -0.5225 -0.0712
  418ACN     H3 2671   1.232   3.133   0.214 -2.8638  0.9684 -1.8520
  418ACN     C2 2672   1.260   2.941   0.291 -0.0007  0.5449 -0.8075
  418ACN     N1 2673   1.262   2.874   0.385  1.5716 -0.9516  0.2350
  419ACN     C1 2674   3.095   3.736   3.857 -0.4817  0.2240  0.3580
  419ACN     H1 2675   3.065   3.841   3.847  0.5737  0.4311 -1.0277
  419ACN     H2 2676   3.161   3.732   3.944  0.1451  0.4026 -0.0986
  419ACN     H3 2677   3.144   3.696   3.767  1.6879 -1.5767  2.2272
  419ACN     C2 2678   2.976   3.659   3.880 -0.2998 -0.7858 -0.2443
  419ACN     N1 2679   2.881   3.601   3.896 -0.1895  0.2731  0.1657
  420ACN     C1 2680   2.115   0.013   4.192 -0.1698  0.2862 -0.2794
  420ACN     H1 2681   2.077  -0.070   4.131 -1.2128  1.2484 -1.0050
  420ACN     H2 2682   2.170  -0.018   4.281  1.9623  3.0880 -0.4672
  420ACN     H3 2683   2.027   0.073   4.219  0.5738  1.1166  0.3380
  420ACN     C2 2684   2.201   0.098   4.114  0.1414  0.0454  0.3034
  420ACN     N1 2685   2.271   0.166   4.051  0.1941  0.3310 -0.1340
  421ACN     C1 2686   3.384   4.275   3.989 -0.0455 -0.0169 -0.1235
  421ACN     H1 2687   3.367   4.383   3.994 -1.3348 -0.2413  1.0935
  421ACN     H2 2688   3.461   4.249   4.063  1.1504 -0.0273 -1.3356
  421ACN     H3 2689   3.407   4.258   3.883 -2.1006 -1.3854 -0.4291
  421ACN     C2 2690   3.253   4.216   4.014  0.3886  0.3774 -0.1091
  421ACN     N1 2691   3.153   4.167   4.037 -0.3562 -0.6246 -0.0057
  422ACN     C1 2692   4.603   4.452   2.334 -0.2774  0.5337  0.0547
  422ACN     H1 2693   4.524   4.404   2.393 -0.3871  1.1817  0.4457
  422ACN     H2 2694   4.593   4.561   2.346 -2.0598  0.8761 -3.3695
  422ACN     H3 2695   4.583   4.433   2.228 -2.0808  0.8471  0.3159
  422ACN     C2 2696   4.729   4.400   2.389  0.2714  0.3022  0.0849
  422ACN     N1 2697   4.825   4.367   2.438 -0.5367 -0.0485  0.0441
  423ACN     C1 2698   4.412   2.341   0.288 -0.7243 -0.2630  1.1499
  423ACN     H1 2699   4.428   2.280   0.378 -2.3853 -0.7114  1.1657
  423ACN     H2 2700   4.490   2.415   0.267 -2.5584  1.3639 -0.2455
  423ACN     H3 2701   4.324   2.402   0.308  0.8778  1.6402  2.8813
  423ACN     C2 2702   4.386   2.252   0.180  0.0935  0.5179 -0.5847
  423ACN     N1 2703   4.373   2.172   0.098  0.3553 -0.4393 -0.4453
  424ACN     C1 2704   0.778   1.227   3.697  0.1386  0.2785  0.4083
  424ACN     H1 2705   0.745   1.199   3.597 -1.3965  0.6650  0.7785
  424ACN     H2 2706   0.887   1.239   3.689 -0.0508  1.0611 -1.2009
  424ACN     H3 2707   0.751   1.153   3.774 -3.1450  0.2320 -0.6488
  424ACN     C2 2708   0.703   1.350   3.719  0.1008 -0.7475  0.1682
  424ACN     N1 2709   0.649   1.453   3.724  0.7849  0.4370 -0.3276
  425ACN     C1 2710   2.367   2.194   4.070 -0.3914  0.6926  0.2248
  425ACN     H1 2711   2.350   2.285   4.130  0.3706  1.8730 -1.2831
  425ACN     H2 2712   2.439   2.228   3.995  0.2201  2.0539  1.3701
  425ACN     H3 2713   2.277   2.165   4.015  0.1333 -0.0787 -0.2414
  425ACN     C2 2714   2.422   2.089   4.152 -0.8570  0.2796 -0.1225
  425ACN     N1 2715   2.467   2.001   4.213  0.4199 -0.0743  0.0053
  426ACN     C1 2716   4.457   2.812   0.950 -0.2119  0.6377 -0.2757
  426ACN     H1 2717   4.428   2.918   0.943 -1.2674  0.3851  0.0286
  426ACN     H2 2718   4.501   2.785   1.046  1.3225  0.2068 -1.0629
  426ACN     H3 2719   4.529   2.788   0.871 -1.4411 -0.0604 -1.2272
  426ACN     C2 2720   4.338   2.734   0.925  0.0881 -0.7561  0.3346
  426ACN     N1 2721   4.239   2.678   0.905 -0.3982  0.0909 -0.1257
  427ACN     C1 2722   0.778   0.167   3.321  0.1384  0.2009  0.3826
  427ACN     H1 2723   0.879   0.170   3.280  0.4232 -1.4056  0.8948
  427ACN     H2 2724   0.714   0.243   3.274 -0.1368 -0.9441 -1.1518
  427ACN     H3 2725   0.789   0.191   3.428 -1.2975  4.5811 -0.2421
  427ACN     C2 2726   0.707   0.042   3.302 -0.3494 -0.4154 -0.1028
  427ACN     N1 2727   0.650  -0.056   3.290 -0.2794  0.0015  0.3278
  428ACN     C1 2728   1.330   3.095   1.190  0.0854  0.0638  0.0324
  428ACN     H1 2729   1.341   3.066   1.085  0.3419  2.8398 -0.7919
  428ACN     H2 2730   1.370   3.197   1.189  0.1309  0.1054  2.0288
  428ACN     H3 2731   1.392   3.036   1.258  1.5699  1.2590 -0.2251
  428ACN     C2 2732   1.190   3.091   1.238 -0.2565 -1.0277  0.0041
  428ACN     N1 2733   1.080   3.074   1.269  0.0525  0.0641  0.2359
  429ACN     C1 2734   3.476   3.403   4.389  0.6824 -0.6529  0.0583
  429ACN     H1 2735   3.474   3.298   4.356  1.0677 -0.8708  0.7135
  429ACN     H2 2736   3.467   3.466   4.300 -0.6377  0.0679  0.6758
  429ACN     H3 2737   3.572   3.413   4.442  0.8467 -1.0743 -0.1488
  429ACN     C2 2738   3.368   3.433   4.477 -0.5118 -0.6329 -0.2561
  429ACN     N1 2739   3.284   3.455   4.555 -0.0520 -0.0142 -0.0365
  430ACN     C1 2740   4.508   4.355   3.515  0.3436 -0.4166  0.1924
  430ACN     H1 2741   4.475   4.445   3.461  2.7796 -1.9539 -4.4294
  430ACN     H2 2742   4.617   4.364   3.506  0.1821  0.9023 -0.7318
  430ACN     H3 2743   4.477   4.266   3.459  0.5336 -0.7839  0.6631
  430ACN     C2 2744   4.460   4.360   3.646 -0.1578 -0.4675  1.0274
  430ACN     N1 2745   4.421   4.369   3.753 -0.7332 -0.1301  1.0501
  431ACN     C1 2746   0.628   0.674   3.495  0.1854 -0.0860  0.1350
  431ACN     H1 2747   0.582   0.666   3.594 -1.5241 -0.7057 -0.6676
  431ACN     H2 2748   0.672   0.582   3.454 -2.1284 -0.0149 -2.8785
  431ACN     H3 2749   0.712   0.744   3.495  0.3014 -0.2170  1.1642
  431ACN     C2 2750   0.529   0.719   3.399 -0.0708 -0.5369 -0.4920
  431ACN     N1 2751   0.446   0.753   3.326  0.0047  0.7440 -0.0800
  432ACN     C1 2752   3.545   2.371   1.595  1.0776 -0.8863  0.5356
  432ACN     H1 2753   3.480   2.284   1.607 -0.9520  0.0673 -2.3864
  432ACN     H2 2754   3.567   2.387   1.488  1.1774  0.7924  0.7777
  432ACN     H3 2755   3.637   2.361   1.654  1.4483 -0.2035  0.0895
  432ACN     C2 2756   3.483   2.496   1.643 -0.1360 -0.1160  0.3376
  432ACN     N1 2757   3.437   2.601   1.665 -0.2083  0.4012  0.7436
  433ACN     C1 2758   1.451   1.928   3.701  0.3678  0.7220 -0.6853
  433ACN     H1 2759   1.539   1.944   3.637  1.1885 -0.2127  0.1853
  433ACN     H2 2760   1.442   1.820   3.721 -0.2759  1.2299  2.1345
  433ACN     H3 2761   1.362   1.966   3.649 -2.0233  0.6476  3.0255
  433ACN     C2 2762   1.471   1.998   3.823 -0.5705  0.2195  0.0856
  433ACN     N1 2763   1.493   2.047   3.926 -0.4300  0.4981  0.2993
  434ACN     C1 2764   1.930   0.563   2.905  0.1487  0.2569  0.0930
  434ACN     H1 2765   2.032   0.545   2.871 -0.3642 -1.4377 -0.6440
  434ACN     H2 2766   1.882   0.636   2.838 -0.6775  0.6813  1.1155
  434ACN     H3 2767   1.925   0.599   3.008 -0.2690 -1.5281  0.7495
  434ACN     C2 2768   1.852   0.445   2.891  0.0448  0.2850  0.2755
  434ACN     N1 2769   1.784   0.353   2.870  0.3530 -0.0270 -0.0612
  435ACN     C1 2770   2.180   0.157   2.885 -0.0121  1.1754 -0.1493
  435ACN     H1 2771   2.229   0.165   2.983 -0.8641  1.3650  0.2819
  435ACN     H2 2772   2.112   0.241   2.866  0.4087  1.7297  0.7290
  435ACN     H3 2773   2.113   0.070   2.882 -0.2256  1.3531 -0.6182
  435ACN     C2 2774   2.274   0.131   2.778 -0.6164 -0.5761  0.1637
  435ACN     N1 2775   2.347   0.102   2.692  0.7152 -0.2522 -0.4135
  436ACN     C1 2776   2.257   0.041   3.665  0.3973  0.0393  0.2264
  436ACN     H1 2777   2.211  -0.007   3.751 -1.8999 -0.4701 -1.1943
  436ACN     H2 2778   2.302   0.132   3.706  0.7400 -0.0542  0.0645
  436ACN     H3 2779   2.177   0.072   3.596  1.3527  0.3451 -0.7866
  436ACN     C2 2780   2.359  -0.028   3.584  0.1289 -0.5095 -0.6068
  436ACN     N1 2781   2.444  -0.078   3.527 -0.0659  0.3410  0.5014
  437ACN     C1 2782   1.587   4.215   0.715  0.6005  0.5743  0.0038
  437ACN     H1 2783   1.640   4.145   0.780  2.5494 -0.0340 -2.0786
  437ACN     H2 2784   1.501   4.168   0.666  0.1137 -0.4971  1.8179
  437ACN     H3 2785   1.644   4.258   0.631  0.4512  1.1902  0.2084
  437ACN     C2 2786   1.545   4.328   0.790 -0.2816  0.0292 -0.0875
  437ACN     N1 2787   1.533   4.426   0.857 -0.6461  0.1906 -0.5509
  438ACN     C1 2788   2.895   3.023   3.113 -0.5218 -0.5319 -0.1485
  438ACN     H1 2789   2.919   3.116   3.164  0.2737 -1.4913  1.2813
  438ACN     H2 2790   2.798   3.025   3.061  0.7830 -2.3239 -2.8943
  438ACN     H3 2791   2.878   2.936   3.178 -1.6953 -1.7702 -1.9733
  438ACN     C2 2792   2.992   2.988   3.011  1.3347 -0.3178 -0.5963
  438ACN     N1 2793   3.076   2.954   2.942  0.3679 -0.1861 -0.2206
  439ACN     C1 2794   2.360   3.595   2.647 -0.1085  0.4734  0.1398
  439ACN     H1 2795   2.291   3.511   2.655 -1.5101  1.6312  0.6927
  439ACN     H2 2796   2.413   3.597   2.550 -0.5134  0.9611 -0.0773
  439ACN     H3 2797   2.436   3.590   2.725 -2.3471  0.0963  2.4203
  439ACN     C2 2798   2.259   3.708   2.653 -0.2842  0.3864 -0.7561
  439ACN     N1 2799   2.182   3.795   2.656 -0.0532 -0.3280 -0.4465
  440ACN     C1 2800   3.389   1.207   3.632 -1.0947 -0.3513  0.4653
  440ACN     H1 2801   3.296   1.158   3.601 -1.3170  1.2695 -1.6545
  440ACN     H2 2802   3.383   1.193   3.741 -2.1345 -2.0972  0.2331
  440ACN     H3 2803   3.368   1.308   3.597  0.0560 -1.3172 -3.6064
  440ACN     C2 2804   3.515   1.155   3.571  0.1567  0.3937  0.3035
  440ACN     N1 2805   3.615   1.116   3.535 -0.5731  0.3633  0.0160
  441ACN     C1 2806   3.779   3.658   0.558  0.1463  0.2705 -0.2331
  441ACN     H1 2807   3.732   3.729   0.488  1.8869  0.1452 -1.5825
  441ACN     H2 2808   3.726   3.562   0.549  1.1168 -0.1226 -2.3811
  441ACN     H3 2809   3.765   3.691   0.662  1.2368 -1.2370  0.4374
  441ACN     C2 2810   3.918   3.640   0.517  0.1385 -0.4893 -0.8150
  441ACN     N1 2811   4.024   3.638   0.473 -0.6005 -0.2903 -0.1157
  442ACN     C1 2812   0.357   2.483   2.660 -0.3467 -0.3281 -0.3286
  442ACN     H1 2813   0.398   2.394   2.611  0.0567  0.0572 -0.6981
  442ACN     H2 2814   0.403   2.499   2.758 -1.2670  0.6517 -0.0357
  442ACN     H3 2815   0.251   2.464   2.682 -0.1174 -1.7129 -0.3534
  442ACN     C2 2816   0.378   2.604   2.580 -0.4415  0.7824  0.0129
  442ACN     N1 2817   0.382   2.700   2.512 -0.7155  0.1244 -0.3454
  443ACN     C1 2818   1.338   0.864   3.949 -0.1688 -0.2660 -0.1194
  443ACN     H1 2819   1.404   0.867   3.862 -1.0662  0.1935 -0.8035
  443ACN     H2 2820   1.243   0.816   3.920 -1.3850  0.1380  2.8120
  443ACN     H3 2821   1.307   0.968   3.967 -0.7677 -0.3597 -0.5733
  443ACN     C2 2822   1.400   0.795   4.058 -0.1014 -0.4202  0.5291
  443ACN     N1 2823   1.439   0.734   4.146 -0.9408 -0.3923  0.5479
  444ACN     C1 2824   2.818   0.317   0.319 -0.7422 -0.2164 -0.1022
  444ACN     H1 2825   2.732   0.282   0.260 -0.3685 -0.2301 -0.6504
  444ACN     H2 2826   2.866   0.407   0.280 -0.2202  0.1089  1.2349
  444ACN     H3 2827   2.886   0.235   0.345  1.7241  2.1065  1.2313
  444ACN     C2 2828   2.761   0.359   0.449 -0.3280  0.2053  0.9354
  444ACN     N1 2829   2.710   0.377   0.549  0.2748 -0.2092 -0.1445
  445ACN     C1 2830   4.698   1.197   1.611 -0.6414 -0.1310  0.5021
  445ACN     H1 2831   4.798   1.172   1.650 -0.2726  1.1066  0.3980
  445ACN     H2 2832   4.694   1.164   1.506  3.4560  0.9180 -0.1452
  445ACN     H3 2833   4.675   1.303   1.627 -0.0343  0.2505 -0.9336
  445ACN     C2 2834   4.599   1.129   1.680  0.1615 -0.2173  0.1600
  445ACN     N1 2835   4.520   1.077   1.744  0.3117 -0.4596 -0.2160
  446ACN     C1 2836   4.155   3.518   3.848 -0.3425 -0.3786  0.2900
  446ACN     H1 2837   4.199   3.456   3.770 -1.4704 -0.1556 -0.5436
  446ACN     H2 2838   4.151   3.623   3.814  1.3562 -0.0805  0.9114
  446ACN     H3 2839   4.208   3.514   3.944  0.6258  3.0206  0.0595
  446ACN     C2 2840   4.021   3.477   3.867 -0.8583  0.4944 -0.0436
  446ACN     N1 2841   3.912   3.438   3.878  0.2279 -0.4226 -0.4811
  447ACN     C1 2842   0.348   3.797   4.515 -0.3035 -0.4099 -0.4554
  447ACN     H1 2843   0.356   3.692   4.486 -0.2090 -0.3811 -0.5362
  447ACN     H2 2844   0.444   3.818   4.564 -1.3219 -2.0429  2.4405
  447ACN     H3 2845   0.265   3.801   4.586 -0.2672 -0.4732 -0.4096
  447ACN     C2 2846   0.327   3.875   4.398 -0.3434  0.1654 -0.4592
  447ACN     N1 2847   0.295   3.949   4.319 -0.1261 -0.1273  0.5132
  448ACN     C1 2848   2.892   3.004   1.414 -0.4243  0.3273 -0.2937
  448ACN     H1 2849   2.977   3.073   1.410 -1.0914  1.1438 -0.6623
  448ACN     H2 2850   2.837   3.012   1.509 -2.5876  1.1983 -1.5354
  448ACN     H3 2851   2.922   2.898   1.409 -2.0657 -0.1809 -0.0701
  448ACN     C2 2852   2.801   3.039   1.307  0.5958 -0.5376 -0.7372
  448ACN     N1 2853   2.729   3.068   1.223 -0.2350 -1.6265 -0.4005
  449ACN     C1 2854   4.427   1.231   0.605  0.2957 -0.0834  0.1841
  449ACN     H1 2855   4.459   1.259   0.504 -1.2121  2.5160  0.3475
  449ACN     H2 2856   4.361   1.144   0.589 -0.7127  0.9944 -1.9009
  449ACN     H3 2857   4.369   1.310   0.653  1.3790  0.3762  0.7729
  449ACN     C2 2858   4.542   1.189   0.680 -0.5486  0.1677 -0.9134
  449ACN     N1 2859   4.629   1.154   0.751  0.1159 -0.1737  0.2396
  450ACN     C1 2860   2.028   0.267   3.271 -0.1860 -0.1998  0.2376
  450ACN     H1 2861   2.126   0.306   3.239 -0.9918  2.3982  0.7201
  450ACN     H2 2862   2.040   0.223   3.371  0.1492 -0.0680  0.2570
  450ACN     H3 2863   1.994   0.188   3.204  1.6357 -1.6306  0.9110
  450ACN     C2 2864   1.928   0.369   3.282 -0.3194 -0.4937  0.9651
  450ACN     N1 2865   1.845   0.449   3.271 -0.1068 -0.9584 -0.1067
  451ACN     C1 2866   3.859   0.695   1.265 -0.0051  0.2655  0.0713
  451ACN     H1 2867   3.841   0.589   1.239  3.6245  0.1655 -2.6951
  451ACN     H2 2868   3.802   0.722   1.355  0.3678  1.1825  0.0355
  451ACN     H3 2869   3.827   0.756   1.180  1.4746 -0.5922 -1.1555
  451ACN     C2 2870   3.999   0.696   1.277 -0.4354 -0.0086  0.4128
  451ACN     N1 2871   4.111   0.704   1.283 -0.3330  0.4750 -0.3925
  452ACN     C1 2872   4.430   2.264   1.741  0.4735  0.2766 -0.2807
  452ACN     H1 2873   4.479   2.348   1.690 -0.7369  1.2049  0.0600
  452ACN     H2 2874   4.473   2.166   1.716 -1.0260 -0.4452 -0.1449
  452ACN     H3 2875   4.331   2.255   1.696 -0.2187 -1.1769  1.4441
  452ACN     C2 2876   4.435   2.276   1.886 -0.1311 -0.3022 -0.1351
  452ACN     N1 2877   4.441   2.296   2.001  0.2491 -0.0936  0.3403
  453ACN     C1 2878   3.605   0.994   1.073  0.5665  0.1741 -0.8468
  453ACN     H1 2879   3.645   1.058   1.154 -1.5614  0.0134  0.4193
  453ACN     H2 2880   3.593   0.891   1.109  1.2304  0.3898  0.0356
  453ACN     H3 2881   3.668   0.994   0.984  0.5713  0.1226 -0.8433
  453ACN     C2 2882   3.480   1.036   1.031  0.4076 -0.9386  0.6123
  453ACN     N1 2883   3.375   1.062   0.991  0.4099  0.0552  0.0276
  454ACN     C1 2884   1.797   2.228   4.200 -0.2927 -0.1103 -0.3524
  454ACN     H1 2885   1.907   2.231   4.199 -0.3027  0.1810 -0.8295
  454ACN     H2 2886   1.761   2.140   4.254  1.1617 -0.0637  0.7700
  454ACN     H3 2887   1.782   2.224   4.092  0.3904  0.0714 -0.4584
  454ACN     C2 2888   1.751   2.350   4.254  0.2200 -0.7583  0.4479
  454ACN     N1 2889   1.715   2.454   4.294 -0.7972 -0.6259  0.7311
  455ACN     C1 2890   2.010   3.056   2.616  0.1104 -0.0943 -0.6803
  455ACN     H1 2891   2.023   3.093   2.718  0.5175  0.9818 -1.1042
  455ACN     H2 2892   1.964   2.957   2.611  1.0446 -0.7735  2.2287
  455ACN     H3 2893   2.107   3.035   2.568 -0.2732 -2.7093 -0.4817
  455ACN     C2 2894   1.935   3.154   2.542 -0.2180 -0.3411  0.0151
  455ACN     N1 2895   1.887   3.242   2.481  0.1036  0.4126 -0.3050
  456ACN     C1 2896   3.343   0.721   2.898  0.0511 -0.3363  0.2742
  456ACN     H1 2897   3.335   0.825   2.866 -0.9865 -0.3576  0.4232
  456ACN     H2 2898   3.331   0.653   2.813 -1.0980  0.6303 -0.3720
  456ACN     H3 2899   3.257   0.706   2.964 -1.9665  1.5047 -1.7815
  456ACN     C2 2900   3.464   0.691   2.970  0.1097 -0.2373 -0.6614
  456ACN     N1 2901   3.565   0.665   3.026  0.2143  0.0524 -0.0356
  457ACN     C1 2902   2.033   3.823   1.978 -0.0693 -0.9613  0.6801
  457ACN     H1 2903   2.134   3.781   1.966 -0.3102 -1.0050 -1.6525
  457ACN     H2 2904   1.980   3.761   2.050 -0.3372  0.3431  1.6390
  457ACN     H3 2905   1.980   3.818   1.882 -1.9358  2.0557  1.4285
  457ACN     C2 2906   2.045   3.965   2.012 -0.3060 -0.3808  0.3376
  457ACN     N1 2907   2.046   4.077   2.040 -0.6405  0.4598  0.2660
  458ACN     C1 2908   2.873   3.546   4.216  0.5310 -0.3221  0.5147
  458ACN     H1 2909   2.918   3.643   4.191  0.0276  0.0714  1.1200
  458ACN     H2 2910   2.878   3.527   4.324 -1.1695  1.7243  1.0204
  458ACN     H3 2911   2.933   3.468   4.168  2.4354 -0.8164  3.4233
  458ACN     C2 2912   2.738   3.546   4.171 -0.2084  0.0013  0.0744
  458ACN     N1 2913   2.627   3.535   4.143 -0.0767 -0.2388 -0.0677
  459ACN     C1 2914   4.439   0.298   1.897  0.0904  0.5215 -0.0339
  459ACN     H1 2915   4.451   0.406   1.904 -0.8120  0.5450  1.3037
  459ACN     H2 2916   4.485   0.267   1.802 -0.7336  0.1307 -0.3168
  459ACN     H3 2917   4.332   0.274   1.893 -0.0192  1.0565 -0.5524
  459ACN     C2 2918   4.504   0.213   1.997  0.0467 -0.1461 -0.4695
  459ACN     N1 2919   4.564   0.151   2.075 -0.2535 -0.2322 -0.4408
  460ACN     C1 2920   1.730   1.807   4.003  0.5109 -0.3651 -0.8980
  460ACN     H1 2921   1.623   1.826   3.985  0.0674 -2.1778 -0.4460
  460ACN     H2 2922   1.736   1.718   4.067  0.1614  0.1014 -0.2023
  460ACN     H3 2923   1.779   1.885   4.062  0.9660 -2.0307  1.0389
  460ACN     C2 2924   1.805   1.797   3.890  0.3362  0.7884  0.5181
  460ACN     N1 2925   1.871   1.783   3.793  0.1694 -0.5020 -0.3783
  461ACN     C1 2926   2.784   4.517   0.687  0.0607 -0.0953  0.4000
  461ACN     H1 2927   2.795   4.408   0.681 -0.4744 -0.1232 -0.1598
  461ACN     H2 2928   2.754   4.554   0.786  3.4468  1.7674  0.9075
  461ACN     H3 2929   2.717   4.540   0.603 -1.1052 -0.2539  1.2726
  461ACN     C2 2930   2.924   4.563   0.674  0.8002 -0.3120  0.1937
  461ACN     N1 2931   3.031   4.592   0.653 -0.6908 -0.0111  0.0157
  462ACN     C1 2932   2.501   1.871   2.226 -0.7542 -0.2687  0.2597
  462ACN     H1 2933   2.521   1.859   2.119  0.5501 -0.1231  0.4729
  462ACN     H2 2934   2.424   1.813   2.278  0.6905 -1.6596  0.9170
  462ACN     H3 2935   2.485   1.978   2.244  1.8227  0.2814 -0.3311
  462ACN     C2 2936   2.629   1.840   2.292  0.3982 -0.2578  0.1884
  462ACN     N1 2937   2.733   1.823   2.342  0.4728 -0.0976  0.0152
  463ACN     C1 2938   2.792   1.753   4.127  0.4903  0.1698 -0.2437
  463ACN     H1 2939   2.824   1.836   4.191 -0.5646 -0.9295  1.7998
  463ACN     H2 2940   2.697   1.792   4.089 -0.6889 -0.6981  1.6704
  463ACN     H3 2941   2.770   1.661   4.182  0.2133 -0.4642 -1.3853
  463ACN     C2 2942   2.891   1.731   4.024  0.6261  0.8933 -0.2198
  463ACN     N1 2943   2.973   1.713   3.949  0.7612  0.0593  0.3479
  464ACN     C1 2944   2.758   4.050   0.693 -0.2657 -0.0604  0.1587
  464ACN     H1 2945   2.748   3.993   0.600 -0.6404  0.8482 -0.3738
  464ACN     H2 2946   2.716   3.996   0.778 -1.5128  3.2855  1.8536
  464ACN     H3 2947   2.693   4.136   0.672 -1.1032 -0.0880  2.3846
  464ACN     C2 2948   2.899   4.095   0.705  0.0627 -0.0573  0.0285
  464ACN     N1 2949   3.011   4.123   0.716  0.3301 -0.0258 -1.1282
  465ACN     C1 2950   1.976   2.092   2.588  0.8653 -0.2876  0.0453
  465ACN     H1 2951   2.047   2.087   2.504  1.7795  0.0106  0.7719
  465ACN     H2 2952   2.024   2.149   2.669 -0.0362 -1.3235  1.3654
  465ACN     H3 2953   1.958   1.992   2.630 -0.1398 -0.1739 -0.0856
  465ACN     C2 2954   1.845   2.149   2.555 -0.4621 -0.3128  0.9441
  465ACN     N1 2955   1.743   2.194   2.526  0.4351  0.1927 -0.3765
  466ACN     C1 2956   2.932   0.745   3.143 -0.2518  0.5898 -0.8513
  466ACN     H1 2957   2.877   0.758   3.238  1.0912 -0.0098  0.0316
  466ACN     H2 2958   2.858   0.757   3.063  0.9607 -0.9937 -2.2604
  466ACN     H3 2959   2.986   0.650   3.150 -0.4554  0.5560  3.3978
  466ACN     C2 2960   3.029   0.853   3.144  0.0093 -0.1956 -0.5615
  466ACN     N1 2961   3.108   0.937   3.137  0.9246  0.5817  0.4312
  467ACN     C1 2962   4.157   3.086   1.402 -0.0238  0.8038  0.0934
  467ACN     H1 2963   4.098   3.092   1.494  0.0822  0.9373  0.1532
  467ACN     H2 2964   4.086   3.119   1.325  1.0222  1.6623 -0.5314
  467ACN     H3 2965   4.190   2.984   1.380 -0.6379  0.4465  0.7882
  467ACN     C2 2966   4.269   3.172   1.410 -0.0607 -0.0782  0.2490
  467ACN     N1 2967   4.346   3.252   1.421 -0.5254 -0.0257 -0.2849
  468ACN     C1 2968   4.105   0.133   1.698  0.3127 -0.2343  0.0951
  468ACN     H1 2969   4.160   0.052   1.748 -0.9145  0.1311  2.1419
  468ACN     H2 2970   4.166   0.191   1.628  0.3315 -1.3540 -0.8451
  468ACN     H3 2971   4.061   0.200   1.772 -0.0087  0.1166 -0.4023
  468ACN     C2 2972   4.004   0.059   1.618 -0.1269 -1.0879  0.2032
  468ACN     N1 2973   3.933   0.006   1.545 -0.4439  0.3908 -0.3101
  469ACN     C1 2974   0.262   4.505   0.492  0.2409  0.7930 -0.6745
  469ACN     H1 2975   0.252   4.573   0.578  0.4052  0.2588 -0.2266
  469ACN     H2 2976   0.366   4.468   0.490 -0.0859 -0.3563  1.1748
  469ACN     H3 2977   0.246   4.548   0.393  0.9102  0.3472 -0.9866
  469ACN     C2 2978   0.188   4.381   0.515 -0.5841  0.0513 -1.3222
  469ACN     N1 2979   0.131   4.287   0.535 -0.2848  0.2455 -0.2154
  470ACN     C1 2980   3.161   1.720   4.250 -0.4406  0.1520  0.3264
  470ACN     H1 2981   3.054   1.748   4.251 -0.4563  0.0976  0.1099
  470ACN     H2 2982   3.211   1.786   4.179  0.2486  0.1637  0.8191
  470ACN     H3 2983   3.175   1.612   4.236  1.2385  0.2725  0.8681
  470ACN     C2 2984   3.213   1.734   4.384  0.0001 -0.3379 -0.4646
  470ACN     N1 2985   3.251   1.739   4.493  0.1225  0.1064  0.3517
  471ACN     C1 2986   1.818   3.080   3.189 -0.0610 -0.1734 -0.5206
  471ACN     H1 2987   1.790   3.182   3.218  1.3304  0.4552 -1.3230
  471ACN     H2 2988   1.750   3.014   3.245  0.2878  1.0459  1.4045
  471ACN     H3 2989   1.922   3.066   3.221 -0.2172  2.5911  1.5124
  471ACN     C2 2990   1.809   3.048   3.046 -0.4899 -0.7130  0.4310
  471ACN     N1 2991   1.788   3.018   2.934  0.0750 -0.0796 -0.3595
  472ACN     C1 2992   2.735   4.072   4.277 -0.4606 -0.7574 -0.4807
  472ACN     H1 2993   2.652   4.135   4.311 -0.1090 -0.1408 -0.7671
  472ACN     H2 2994   2.816   4.142   4.255 -1.0507  0.5851  1.4074
  472ACN     H3 2995   2.714   4.015   4.185 -0.3291  1.1560 -1.7388
  472ACN     C2 2996   2.770   3.973   4.378  0.1177 -0.0646 -0.0666
  472ACN     N1 2997   2.792   3.879   4.441  0.8789 -0.1598 -0.4638
  473ACN     C1 2998   4.095   2.073   3.380  0.0191 -0.0059  0.3780
  473ACN     H1 2999   4.120   2.039   3.481  1.1832  2.0504  0.8410
  473ACN     H2 3000   4.187   2.044   3.328 -0.1641 -0.0607  0.0837
  473ACN     H3 3001   4.090   2.182   3.370  1.2882  0.0201 -0.1677
  473ACN     C2 3002   3.976   2.014   3.315  0.3936 -0.1387  0.2000
  473ACN     N1 3003   3.883   1.969   3.261  0.2148 -0.6712  0.6641
  474ACN     C1 3004   2.630   3.329   3.319 -0.5494 -0.3128 -0.5924
  474ACN     H1 3005   2.566   3.405   3.273 -0.3664 -0.4320 -1.0499
  474ACN     H2 3006   2.611   3.321   3.427 -0.4248  2.1978 -0.3226
  474ACN     H3 3007   2.735   3.351   3.296 -0.8379 -0.5324 -2.2276
  474ACN     C2 3008   2.600   3.204   3.253  0.3616 -0.5285  0.4124
  474ACN     N1 3009   2.583   3.110   3.192  0.5993  0.2067  0.1102
  475ACN     C1 3010   0.681   2.106   1.237  0.2352 -0.7782 -0.4192
  475ACN     H1 3011   0.765   2.148   1.293  0.1309  0.6907 -1.3027
  475ACN     H2 3012   0.699   2.123   1.130 -0.7678 -0.7854 -0.5990
  475ACN     H3 3013   0.589   2.153   1.274  1.5640  2.2105 -0.7034
  475ACN     C2 3014   0.669   1.958   1.248 -0.0527 -0.0364 -0.5511
  475ACN     N1 3015   0.667   1.840   1.257 -0.5093 -0.1225 -0.0236
  476ACN     C1 3016   2.272   3.727   3.551  0.1666  0.3660  0.2391
  476ACN     H1 3017   2.376   3.693   3.543 -0.6186 -2.7230  1.5470
  476ACN     H2 3018   2.209   3.645   3.587  1.1593 -0.7005 -0.3893
  476ACN     H3 3019   2.234   3.753   3.452  0.6208 -1.8833 -0.5960
  476ACN     C2 3020   2.253   3.836   3.649 -0.4956 -0.0546 -0.1827
  476ACN     N1 3021   2.243   3.923   3.724  0.2821  0.1094 -0.6358
  477ACN     C1 3022   4.555   0.208   0.945 -0.4080  0.2282 -0.3685
  477ACN     H1 3023   4.484   0.282   0.984 -0.8900 -0.3088 -0.2224
  477ACN     H2 3024   4.648   0.261   0.921 -0.4853  0.0392 -1.1043
  477ACN     H3 3025   4.523   0.171   0.847  0.3162  0.6496 -0.7732
  477ACN     C2 3026   4.582   0.094   1.035  0.1451  0.1347 -0.0844
  477ACN     N1 3027   4.612   0.006   1.103  0.8285  0.3055 -0.0607
  478ACN     C1 3028   3.336   2.707   3.056 -0.1741  0.4867 -0.3965
  478ACN     H1 3029   3.301   2.721   2.953  0.7530 -0.6505 -0.8923
  478ACN     H2 3030   3.433   2.658   3.041 -0.3215  0.5817 -1.8036
  478ACN     H3 3031   3.267   2.644   3.113 -0.2465 -0.5174 -1.5547
  478ACN     C2 3032   3.352   2.839   3.116  0.9918  0.4072 -0.3096
  478ACN     N1 3033   3.353   2.942   3.162 -0.4871 -0.1862 -0.1853
  479ACN     C1 3034   2.360   0.153   0.444  0.3454 -0.0904 -0.6026
  479ACN     H1 3035   2.384   0.049   0.418 -2.6872 -1.6409  2.1506
  479ACN     H2 3036   2.446   0.219   0.462 -0.2081  0.8336 -1.2506
  479ACN     H3 3037   2.303   0.136   0.536 -1.0672 -0.4649 -1.5352
  479ACN     C2 3038   2.276   0.211   0.334  0.1806 -0.5980 -0.2305
  479ACN     N1 3039   2.203   0.256   0.256 -0.5447 -0.2036 -0.6024
  480ACN     C1 3040   1.523   0.167   3.384  0.0167  0.3973 -0.3304
  480ACN     H1 3041   1.440   0.238   3.372  1.1228  1.8639  0.4259
  480ACN     H2 3042   1.498   0.099   3.466 -0.3677  0.8393 -0.0772
  480ACN     H3 3043   1.607   0.230   3.417 -1.5286  1.1692  2.4566
  480ACN     C2 3044   1.555   0.088   3.265  0.1168 -0.2049  0.0578
  480ACN     N1 3045   1.586   0.020   3.177 -0.3981  0.2186 -0.0682
  481ACN     C1 3046   4.048   4.331   2.177 -0.3925  0.2426  0.1652
  481ACN     H1 3047   4.130   4.346   2.248 -0.2062 -0.7861  0.1773
  481ACN     H2 3048   4.067   4.391   2.088 -2.6443  2.0104  0.7680
  481ACN     H3 3049   3.948   4.362   2.212 -0.3170  0.4725  0.1799
  481ACN     C2 3050   4.048   4.189   2.148 -0.1628  0.3267 -0.4978
  481ACN     N1 3051   4.046   4.073   2.127 -0.3303  0.5800  0.5038
  482ACN     C1 3052   1.618   0.411   4.083 -0.1978  1.0118 -0.1738
  482ACN     H1 3053   1.697   0.393   4.009 -2.6717 -1.4355 -2.4597
  482ACN     H2 3054   1.582   0.514   4.072 -0.6159  0.8150 -0.6841
  482ACN     H3 3055   1.661   0.396   4.183  1.2972  1.1926 -0.7741
  482ACN     C2 3056   1.505   0.318   4.059  0.1665  0.6572 -0.1462
  482ACN     N1 3057   1.413   0.252   4.046  0.0460 -0.3570 -0.2218
  483ACN     C1 3058   3.779   0.423   4.563 -0.2739  0.1431 -0.3667
  483ACN     H1 3059   3.804   0.344   4.636 -0.8073 -0.0559 -0.3932
  483ACN     H2 3060   3.776   0.520   4.615  1.0162  0.9206 -1.7007
  483ACN     H3 3061   3.680   0.394   4.526 -0.7368 -0.2494  1.1078
  483ACN     C2 3062   3.888   0.423   4.464 -0.6367 -0.0811  0.2653
  483ACN     N1 3063   3.970   0.428   4.387  0.1313  0.7189 -0.0719
  484ACN     C1 3064   3.365   0.659   3.830  0.0971 -0.4672 -0.2882
  484ACN     H1 3065   3.469   0.625   3.827 -0.3285 -1.7774 -2.4651
  484ACN     H2 3066   3.328   0.685   3.930  1.4952  0.8479 -0.0601
  484ACN     H3 3067   3.297   0.583   3.791 -2.4404  0.7775  1.5150
  484ACN     C2 3068   3.361   0.789   3.762  0.2475 -0.2575 -0.3185
  484ACN     N1 3069   3.362   0.898   3.718 -0.0428  0.6121  0.0470
  485ACN     C1 3070   2.207   1.413   2.811  0.1258  0.1550 -0.1644
  485ACN     H1 3071   2.215   1.522   2.809 -1.0499  0.2518 -0.5652
  485ACN     H2 3072   2.101   1.385   2.823  0.2509 -1.0503 -1.4953
  485ACN     H3 3073   2.263   1.378   2.899 -0.9325 -2.4200 -0.4073
  485ACN     C2 3074   2.257   1.346   2.692  0.2900  0.3446  0.2678
  485ACN     N1 3075   2.311   1.300   2.599  0.0610  0.2346  0.6668
  486ACN     C1 3076   0.270   1.515   2.730  0.4846 -0.5967  0.1181
  486ACN     H1 3077   0.356   1.446   2.732 -0.2670 -1.5839 -0.6117
  486ACN     H2 3078   0.179   1.464   2.763  1.0712 -1.5009  0.3788
  486ACN     H3 3079   0.258   1.547   2.626  0.8325 -0.1723  0.2067
  486ACN     C2 3080   0.295   1.634   2.811  0.3978 -0.1373  0.0075
  486ACN     N1 3081   0.321   1.723   2.879  0.2640  0.1144  0.3538
  487ACN     C1 3082   4.596   3.967   1.239  0.6311 -0.2384 -0.2978
  487ACN     H1 3083   4.539   3.923   1.322  0.8029  1.2992  0.6646
  487ACN     H2 3084   4.692   4.007   1.271  0.2262 -0.7442  1.6538
  487ACN     H3 3085   4.528   4.051   1.218 -0.5649 -1.0666  0.1192
  487ACN     C2 3086   4.604   3.882   1.123 -0.6060  0.1312 -0.0048
  487ACN     N1 3087   4.608   3.814   1.031  0.5831  0.6496 -0.6598
  488ACN     C1 3088   3.147   2.917   1.708  0.4811 -0.0817  0.4493
  488ACN     H1 3089   3.172   2.826   1.764  0.6732 -0.0496  0.4193
  488ACN     H2 3090   3.124   2.885   1.606 -1.4106 -1.7161  1.3335
  488ACN     H3 3091   3.234   2.984   1.707  0.7010 -0.3613 -0.3521
  488ACN     C2 3092   3.037   2.972   1.776 -0.2463 -0.1732 -0.4393
  488ACN     N1 3093   2.949   3.019   1.836  0.3261 -0.5693  0.1524
  489ACN     C1 3094   2.347   4.185   1.203 -0.1529 -0.3294 -0.3130
  489ACN     H1 3095   2.361   4.155   1.307 -1.6766 -0.8983 -0.2504
  489ACN     H2 3096   2.296   4.108   1.144 -0.6390 -1.1944  1.1854
  489ACN     H3 3097   2.450   4.197   1.166  0.6162  2.3187  2.2732
  489ACN     C2 3098   2.272   4.307   1.188 -0.2276 -0.5882 -0.6485
  489ACN     N1 3099   2.213   4.406   1.173  0.3224 -0.2604 -0.3476
  490ACN     C1 3100   2.569   0.315   2.368  0.1999  0.3056 -0.2124
  490ACN     H1 3101   2.494   0.300   2.289  0.7973 -0.6784 -0.6111
  490ACN     H2 3102   2.639   0.230   2.362  0.7699  0.4553  2.9254
  490ACN     H3 3103   2.507   0.313   2.458 -0.5665  0.1350 -0.7400
  490ACN     C2 3104   2.643   0.446   2.344 -0.2448 -0.7049 -0.1239
  490ACN     N1 3105   2.707   0.540   2.322 -0.4876  0.0767 -0.2774
  491ACN     C1 3106   0.020   0.180   1.368 -0.4193  0.1761 -0.1033
  491ACN     H1 3107  -0.008   0.085   1.319 -1.3641  0.4279 -0.0612
  491ACN     H2 3108   0.129   0.184   1.379 -0.4818  0.0583  0.6078
  491ACN     H3 3109  -0.026   0.176   1.467 -1.2079 -2.2009 -0.4878
  491ACN     C2 3110  -0.030   0.294   1.289  0.5608 -0.3480 -0.1150
  491ACN     N1 3111  -0.069   0.378   1.224  0.6476  0.3551  0.1960
  492ACN     C1 3112   0.325   0.063   1.595 -0.1954  0.3866  0.1731
  492ACN     H1 3113   0.332   0.061   1.704  0.5627 -3.3848  0.1709
  492ACN     H2 3114   0.390   0.141   1.553  2.0853 -0.6367  1.6531
  492ACN     H3 3115   0.222   0.087   1.564  0.0790  0.4936 -0.6991
  492ACN     C2 3116   0.373  -0.065   1.545 -1.1494 -0.0731 -0.0216
  492ACN     N1 3117   0.420  -0.161   1.508 -0.6096 -0.3788 -0.1592
  493ACN     C1 3118   2.425   1.061   2.270 -0.0880 -0.4506  0.1933
  493ACN     H1 3119   2.345   1.035   2.341  0.4062  0.2148  1.0084
  493ACN     H2 3120   2.515   1.002   2.292  0.1028 -0.3285 -0.2426
  493ACN     H3 3121   2.462   1.160   2.300  1.4163 -1.2688  1.1779
  493ACN     C2 3122   2.386   1.053   2.133 -0.0203  0.0857  0.0248
  493ACN     N1 3123   2.347   1.048   2.022 -0.3442 -1.1884  0.7487
  494ACN     C1 3124   0.985   4.397   3.082  0.2436 -0.0564 -0.5901
  494ACN     H1 3125   0.996   4.322   3.002  1.1656  0.6272 -1.1199
  494ACN     H2 3126   1.085   4.423   3.116  0.3880  0.0529 -1.0883
  494ACN     H3 3127   0.944   4.342   3.167 -2.0973  0.4371 -1.3214
  494ACN     C2 3128   0.904   4.519   3.047  0.3808 -0.0549 -0.2891
  494ACN     N1 3129   0.833   4.609   3.016 -0.3381  0.4988 -0.2446
  495ACN     C1 3130   1.520   2.841   3.214 -0.1172  0.3204  0.3970
  495ACN     H1 3131   1.435   2.836   3.282  0.5163  0.9946  1.2590
  495ACN     H2 3132   1.608   2.803   3.269  0.6765 -0.4778 -1.3433
  495ACN     H3 3133   1.534   2.949   3.204 -1.2840  0.7393  2.6718
  495ACN     C2 3134   1.491   2.772   3.088 -0.0856  0.3105 -0.1048
  495ACN     N1 3135   1.480   2.708   2.993 -0.8573 -0.5223  0.0414
  496ACN     C1 3136   1.620   2.402   2.904  0.2466 -0.0364  0.7331
  496ACN     H1 3137   1.716   2.397   2.851 -0.7750  0.7845 -1.3013
  496ACN     H2 3138   1.573   2.303   2.914 -0.2188  0.1659  0.5697
  496ACN     H3 3139   1.560   2.464   2.837  3.1981 -0.5291 -2.6904
  496ACN     C2 3140   1.637   2.447   3.038  1.4364 -0.2841  0.0491
  496ACN     N1 3141   1.644   2.471   3.150  0.2912  0.0897  0.0727
  497ACN     C1 3142   2.622   3.554   1.347 -0.6316 -0.5798  0.1291
  497ACN     H1 3143   2.554   3.512   1.272  0.2838 -1.3826 -0.2642
  497ACN     H2 3144   2.564   3.605   1.426  0.8514  0.4021  0.6238
  497ACN     H3 3145   2.687   3.628   1.299 -0.0107 -1.4541 -0.3943
  497ACN     C2 3146   2.705   3.448   1.405 -0.2595  0.1618 -0.2285
  497ACN     N1 3147   2.766   3.360   1.447 -0.5382  0.4679 -0.6142
  498ACN     C1 3148   1.248   3.921   1.388 -0.3070 -0.7709  0.7290
  498ACN     H1 3149   1.288   4.022   1.370  1.2378 -1.6196 -0.9295
  498ACN     H2 3150   1.165   3.922   1.459 -0.0348 -1.9557  1.0782
  498ACN     H3 3151   1.323   3.856   1.434 -1.4813 -2.4065  0.4397
  498ACN     C2 3152   1.205   3.861   1.266  0.0936  0.6056  0.6559
  498ACN     N1 3153   1.180   3.821   1.160 -0.8325 -0.3219 -0.0341
  499ACN     C1 3154   1.784   4.191   3.175 -0.2698 -0.0085 -0.3634
  499ACN     H1 3155   1.737   4.285   3.142 -1.8898 -1.5860 -2.8431
  499ACN     H2 3156   1.888   4.215   3.199 -0.4652 -0.5906  1.1770
  499ACN     H3 3157   1.786   4.123   3.089 -0.1962  1.6542 -1.7359
  499ACN     C2 3158   1.715   4.131   3.291  0.8112  0.9387  0.3802
  499ACN     N1 3159   1.676   4.088   3.388 -0.3753 -0.1712 -0.0515
  500ACN     C1 3160   1.662   3.349   1.205  0.3346  0.1663 -0.4724
  500ACN     H1 3161   1.564   3.359   1.253  0.2845 -1.2713 -0.2310
  500ACN     H2 3162   1.747   3.396   1.256  0.2204 -0.4269  0.2893
  500ACN     H3 3163   1.653   3.387   1.103 -2.4991 -2.3255 -1.2762
  500ACN     C2 3164   1.696   3.207   1.198  0.3708 -0.5274 -0.3337
  500ACN     N1 3165   1.720   3.097   1.199 -0.3688  0.4333 -0.3699
  501ACN     C1 3166   1.376   4.261   1.681  0.3065 -0.7560  0.0442
  501ACN     H1 3167   1.309   4.273   1.595  0.1432 -0.2483  0.2380
  501ACN     H2 3168   1.357   4.164   1.730 -0.3866 -0.3097  0.6925
  501ACN     H3 3169   1.378   4.345   1.751 -0.2302 -1.5616  1.0649
  501ACN     C2 3170   1.515   4.267   1.642  0.2457  0.4878  0.1450
  501ACN     N1 3171   1.628   4.272   1.620 -0.5133 -0.6590  0.0501
  502ACN     C1 3172   1.045   1.886   0.455  0.6809 -0.1226 -0.0567
  502ACN     H1 3173   1.049   1.935   0.356  0.4875  0.3713  0.1762
  502ACN     H2 3174   1.052   1.969   0.525  1.2405  0.4673 -0.7895
  502ACN     H3 3175   1.131   1.819   0.460 -0.3342 -1.6059 -1.4068
  502ACN     C2 3176   0.926   1.814   0.491 -0.4367 -0.7026  0.2051
  502ACN     N1 3177   0.831   1.752   0.509  0.5232  0.6016  0.5424
  503ACN     C1 3178   4.579   3.385   3.076 -0.1133  0.4913  0.1979
  503ACN     H1 3179   4.514   3.469   3.048 -1.0870 -0.9320 -2.0648
  503ACN     H2 3180   4.562   3.359   3.181  0.5340  1.3621  0.5247
  503ACN     H3 3181   4.685   3.408   3.061 -0.4088  1.5381 -0.4371
  503ACN     C2 3182   4.537   3.278   2.981 -0.0812  0.5801 -0.0391
  503ACN     N1 3183   4.500   3.195   2.909  0.5607  0.0889  0.2263
  504ACN     C1 3184   1.747   1.212   2.307  0.7604 -0.1280 -0.1985
  504ACN     H1 3185   1.742   1.132   2.232  0.8716 -0.3794  0.0625
  504ACN     H2 3186   1.777   1.177   2.407 -1.5850 -0.4068  0.4913
  504ACN     H3 3187   1.645   1.250   2.323  1.2040  0.6010  1.0769
  504ACN     C2 3188   1.826   1.326   2.281  0.3501 -0.2103 -0.4554
  504ACN     N1 3189   1.901   1.413   2.267  0.0812  0.4716 -0.0927
  505ACN     C1 3190   2.123   1.262   4.191 -0.3599 -0.0075 -0.4625
  505ACN     H1 3191   2.206   1.195   4.217 -0.8451  0.3501  2.2576
  505ACN     H2 3192   2.172   1.346   4.141 -0.8458  0.6039  0.0750
  505ACN     H3 3193   2.069   1.291   4.282  1.5572  2.0003  0.1014
  505ACN     C2 3194   2.031   1.197   4.099 -0.1332  0.0870 -0.6984
  505ACN     N1 3195   1.967   1.133   4.024 -0.0239 -0.3194  0.2569
  506ACN     C1 3196   1.843   3.364   2.801  1.1674  0.0247 -0.2786
  506ACN     H1 3197   1.815   3.262   2.772 -0.8682 -0.1253  1.9449
  506ACN     H2 3198   1.835   3.372   2.910 -0.4788 -0.4159 -0.3459
  506ACN     H3 3199   1.774   3.436   2.756 -0.9198 -2.3760 -1.1575
  506ACN     C2 3200   1.982   3.384   2.777 -0.1724 -0.3921 -0.6439
  506ACN     N1 3201   2.098   3.396   2.767 -0.1837  0.2116 -0.4991
  507ACN     C1 3202   0.702   4.509   4.166 -0.8139 -0.2204 -0.5698
  507ACN     H1 3203   0.703   4.421   4.101  3.4631 -0.1526 -0.8884
  507ACN     H2 3204   0.655   4.495   4.264 -2.2210  0.5554 -1.1115
  507ACN     H3 3205   0.645   4.592   4.122  0.0700  0.5504 -0.3252
  507ACN     C2 3206   0.836   4.562   4.182 -0.2556  0.3533  0.1809
  507ACN     N1 3207   0.947   4.599   4.192  0.4153 -0.2068  0.5597
  508ACN     C1 3208   1.507   4.365   4.598 -0.1060 -0.1457 -0.4292
  508ACN     H1 3209   1.503   4.304   4.690 -0.1824 -1.0622 -1.0328
  508ACN     H2 3210   1.463   4.308   4.516 -1.3712 -1.0473  0.8262
  508ACN     H3 3211   1.614   4.382   4.580 -0.1669 -0.1816 -0.8218
  508ACN     C2 3212   1.440   4.495   4.618 -0.3423  0.4390 -0.1503
  508ACN     N1 3213   1.383   4.593   4.636  0.3413  0.4003  0.3243
  509ACN     C1 3214   2.367   2.803   3.610 -0.2112 -0.2444  0.1921
  509ACN     H1 3215   2.443   2.876   3.580  1.5214 -0.6847  3.1074
  509ACN     H2 3216   2.268   2.850   3.608  0.8421  2.1104 -1.7346
  509ACN     H3 3217   2.383   2.787   3.717  0.3647 -2.3168 -0.1594
  509ACN     C2 3218   2.354   2.680   3.542 -0.7772 -0.2182 -0.2418
  509ACN     N1 3219   2.340   2.585   3.482 -1.4349  0.5356 -0.4868
  510ACN     C1 3220   0.024   3.891   4.078  0.7907  0.4452 -0.0184
  510ACN     H1 3221  -0.046   3.973   4.056 -0.6022 -0.7898 -0.3635
  510ACN     H2 3222   0.127   3.928   4.069  0.3661  1.7067  0.1956
  510ACN     H3 3223   0.011   3.803   4.014 -0.5774  0.0128  0.8077
  510ACN     C2 3224  -0.008   3.856   4.219  0.7824  0.5811 -0.8241
  510ACN     N1 3225  -0.026   3.825   4.331 -0.4799 -0.2382 -0.3451
  511ACN     C1 3226   3.635   3.204   3.210  0.0562 -0.4155 -0.3259
  511ACN     H1 3227   3.694   3.130   3.265  1.4565 -1.1080 -2.6571
  511ACN     H2 3228   3.552   3.162   3.151 -1.2285  3.4092 -1.5683
  511ACN     H3 3229   3.701   3.257   3.141  0.1605  0.7275  0.6263
  511ACN     C2 3230   3.577   3.303   3.298 -0.0408  0.1370 -0.4385
  511ACN     N1 3231   3.528   3.380   3.365  0.5795 -0.8341  0.4465
  512ACN     C1 3232   2.145   0.639   1.557 -0.2705  0.1765 -0.3916
  512ACN     H1 3233   2.159   0.748   1.562 -1.0588  0.3862 -1.9968
  512ACN     H2 3234   2.091   0.614   1.649 -1.1679  1.2273 -0.6133
  512ACN     H3 3235   2.241   0.587   1.546  0.7590  1.4896  1.7949
  512ACN     C2 3236   2.047   0.617   1.447  0.1561 -0.4254 -0.5872
  512ACN     N1 3237   1.967   0.590   1.367  0.5554  0.3455 -0.3131
  513ACN     C1 3238   2.558   2.884   0.134 -0.1870  0.0404 -0.1617
  513ACN     H1 3239   2.552   2.958   0.053 -0.1458  0.4793  0.2319
  513ACN     H2 3240   2.460   2.836   0.131 -0.4852  0.5688  0.5946
  513ACN     H3 3241   2.566   2.929   0.234 -1.2783 -1.5332  0.6749
  513ACN     C2 3242   2.656   2.783   0.112  0.4862  0.0188  0.1763
  513ACN     N1 3243   2.729   2.700   0.087 -0.2434 -0.3848  0.1924
  514ACN     C1 3244   3.910   2.279   3.624  0.6363 -0.1188  0.0800
  514ACN     H1 3245   3.813   2.316   3.660  0.0252 -0.0328 -1.5735
  514ACN     H2 3246   3.995   2.347   3.636  1.3949 -1.0101 -0.1621
  514ACN     H3 3247   3.894   2.262   3.517 -1.0823 -1.4917  0.5094
  514ACN     C2 3248   3.946   2.151   3.679  0.2323  0.0842 -0.1521
  514ACN     N1 3249   3.964   2.046   3.719 -0.0559  0.5084  0.0364
  515ACN     C1 3250   0.100   0.904   0.039 -0.6886 -0.6231  0.0295
  515ACN     H1 3251  -0.010   0.907   0.045 -0.6877  0.8214 -0.3970
  515ACN     H2 3252   0.140   0.989  -0.017  0.5288  0.0707  1.8684
  515ACN     H3 3253   0.139   0.808   0.004  0.3863  0.1403 -0.9088
  515ACN     C2 3254   0.144   0.913   0.179 -0.6587 -0.0460 -0.3529
  515ACN     N1 3255   0.179   0.929   0.289 -0.2207 -0.9647  0.2867
  516ACN     C1 3256   3.408   0.840   3.365 -0.1366 -0.1213  0.4843
  516ACN     H1 3257   3.474   0.805   3.446 -0.4660 -0.4679  0.6092
  516ACN     H2 3258   3.458   0.853   3.269 -1.5387 -0.2189 -0.2861
  516ACN     H3 3259   3.369   0.938   3.393 -1.0257 -0.7193  1.4405
  516ACN     C2 3260   3.301   0.739   3.341  0.0158  0.2508 -0.5444
  516ACN     N1 3261   3.221   0.655   3.326  0.1349 -0.0763 -0.7279
  517ACN     C1 3262   3.081   2.478   1.461 -0.5107  0.3966  0.3285
  517ACN     H1 3263   2.991   2.541   1.451 -1.9018 -0.8227  3.7016
  517ACN     H2 3264   3.162   2.552   1.469 -0.9297  0.8752  0.2412
  517ACN     H3 3265   3.099   2.424   1.368 -0.7498  0.5254  0.2053
  517ACN     C2 3266   3.077   2.387   1.575 -0.0170 -0.6788  0.3685
  517ACN     N1 3267   3.076   2.311   1.657 -0.1802  0.4868 -0.7887
  518ACN     C1 3268   3.214   1.743   2.931  0.8178  0.5247  0.1056
  518ACN     H1 3269   3.260   1.842   2.938 -0.9467  1.5511 -1.6856
  518ACN     H2 3270   3.287   1.662   2.921  1.0869  0.8683 -0.8204
  518ACN     H3 3271   3.155   1.744   2.838  1.0871  2.0654 -0.0632
  518ACN     C2 3272   3.120   1.736   3.045 -0.7091  0.0180 -0.3251
  518ACN     N1 3273   3.038   1.725   3.126  0.2605 -0.6940  0.2003
  519ACN     C1 3274   0.243   2.768   4.055 -0.2682 -0.2229 -0.3160
  519ACN     H1 3275   0.320   2.833   4.011 -0.7069 -0.3016 -1.2208
  519ACN     H2 3276   0.147   2.819   4.061 -0.5750 -0.8527  0.2209
  519ACN     H3 3277   0.279   2.732   4.152 -1.1925 -0.9317 -0.2314
  519ACN     C2 3278   0.238   2.661   3.968  0.1694 -0.1678 -0.4738
  519ACN     N1 3279   0.233   2.563   3.905  0.4251 -0.3457 -0.7761
  520ACN     C1 3280   2.241   0.825   2.746  0.8564 -0.4849 -0.2093
  520ACN     H1 3281   2.224   0.718   2.727 -1.4729 -0.3376  0.7238
  520ACN     H2 3282   2.223   0.870   2.648  1.6219  1.6285  0.5792
  520ACN     H3 3283   2.344   0.841   2.780  0.1648  1.7659  1.0206
  520ACN     C2 3284   2.143   0.868   2.848  0.1322  0.6149  0.1818
  520ACN     N1 3285   2.069   0.891   2.933  0.3338 -0.1142  0.1217
  521ACN     C1 3286   1.578   1.372   4.338  0.4714  0.2133  0.0957
  521ACN     H1 3287   1.578   1.424   4.435 -0.2158 -0.6645  0.5766
  521ACN     H2 3288   1.526   1.276   4.342  3.3464 -1.5116 -0.9682
  521ACN     H3 3289   1.685   1.361   4.315  0.5492  1.2654 -0.1064
  521ACN     C2 3290   1.502   1.467   4.253  0.1940 -0.1518 -0.5948
  521ACN     N1 3291   1.443   1.542   4.187 -0.0229 -0.0419  0.7446
  522ACN     C1 3292   0.875   4.284   3.917  0.2115 -0.1282 -0.2201
  522ACN     H1 3293   0.766   4.275   3.909  0.1521  1.2326 -1.3156
  522ACN     H2 3294   0.904   4.389   3.931 -1.1190  0.0615  1.5061
  522ACN     H3 3295   0.901   4.257   3.814 -0.6049 -1.8565 -0.0167
  522ACN     C2 3296   0.938   4.188   4.003 -0.6891 -0.5893 -0.3649
  522ACN     N1 3297   0.980   4.109   4.076 -0.2423  0.2196  0.3970
  523ACN     C1 3298   4.486   2.185   3.480  0.1008 -0.3087 -0.9070
  523ACN     H1 3299   4.464   2.118   3.396 -0.4091  0.7770 -1.6665
  523ACN     H2 3300   4.558   2.260   3.446 -1.7569  0.8623 -2.4361
  523ACN     H3 3301   4.519   2.139   3.573 -2.4711 -3.2946 -1.2964
  523ACN     C2 3302   4.372   2.268   3.523 -0.7811  0.4858  0.0458
  523ACN     N1 3303   4.277   2.329   3.547  0.5253  0.1976 -0.2847
  524ACN     C1 3304   3.452   2.800   2.020 -0.0208  0.1565  0.2033
  524ACN     H1 3305   3.453   2.783   2.129  3.2308  1.1253  0.4090
  524ACN     H2 3306   3.348   2.805   1.985  0.2959  0.9693 -0.6471
  524ACN     H3 3307   3.508   2.722   1.968  0.5877  0.3924  0.5001
  524ACN     C2 3308   3.514   2.928   2.003  0.0782 -0.6936  0.3690
  524ACN     N1 3309   3.570   3.032   1.995  0.4424 -0.0954  0.5770
  525ACN     C1 3310   0.509   4.099   1.287  1.1812  0.2550  0.6616
  525ACN     H1 3311   0.476   4.000   1.255 -0.7812  0.8191  0.8068
  525ACN     H2 3312   0.607   4.082   1.333  2.4399  1.1028 -1.5582
  525ACN     H3 3313   0.438   4.137   1.361 -0.6872  3.4956 -2.4709
  525ACN     C2 3314   0.506   4.193   1.169  0.2020 -0.3569  0.4450
  525ACN     N1 3315   0.486   4.261   1.077  0.3971  0.0424  0.2433
  526ACN     C1 3316   3.039   3.562   2.042  0.6097 -0.0765  0.6614
  526ACN     H1 3317   3.042   3.556   1.932 -2.1218 -0.9209  0.5684
  526ACN     H2 3318   3.000   3.653   2.089 -1.1042 -0.7579  0.6159
  526ACN     H3 3319   3.145   3.549   2.070  0.5197 -1.4046  0.4136
  526ACN     C2 3320   2.955   3.451   2.077  0.2768  0.5664 -0.0743
  526ACN     N1 3321   2.883   3.365   2.110  0.3275 -0.4575 -0.1505
  527ACN     C1 3322   1.494   2.570   0.027 -0.0125 -0.7560  0.4084
  527ACN     H1 3323   1.524   2.650  -0.042  0.3869 -0.7598  0.5736
  527ACN     H2 3324   1.446   2.490  -0.029 -0.0310  0.1630 -0.9415
  527ACN     H3 3325   1.425   2.600   0.107 -0.6300 -1.9977  0.3510
  527ACN     C2 3326   1.616   2.518   0.088 -0.2182  0.4750 -0.3150
  527ACN     N1 3327   1.712   2.479   0.136 -0.2580 -0.4828  0.6827
  528ACN     C1 3328   1.177   3.704   1.674 -0.4547 -0.2803  0.2404
  528ACN     H1 3329   1.245   3.788   1.658  1.4940 -1.9144 -0.4255
  528ACN     H2 3330   1.182   3.667   1.777  0.0056 -0.1301  0.2742
  528ACN     H3 3331   1.203   3.627   1.600 -0.0565  0.6924 -0.6588
  528ACN     C2 3332   1.040   3.753   1.653 -0.0026 -0.2846 -0.9125
  528ACN     N1 3333   0.937   3.803   1.634 -0.5289 -0.1556  0.2916
  529ACN     C1 3334   2.871   3.398   1.064 -0.0374 -0.7094 -0.1919
  529ACN     H1 3335   2.951   3.423   1.135 -0.1566 -0.8637 -0.0010
  529ACN     H2 3336   2.813   3.314   1.104 -1.8775 -0.5803 -2.4235
  529ACN     H3 3337   2.917   3.366   0.970 -2.3931 -0.7297 -1.3912
  529ACN     C2 3338   2.781   3.502   1.038  0.0799  0.3472  0.0429
  529ACN     N1 3339   2.714   3.585   1.000  0.5085 -0.9186 -0.1809
  530ACN     C1 3340   1.990   2.656   2.930  0.0948 -0.6824  0.3704
  530ACN     H1 3341   2.069   2.692   2.998 -0.1971  0.7949 -0.0408
  530ACN     H2 3342   1.971   2.711   2.838 -2.2970 -1.3906  0.3716
  530ACN     H3 3343   1.897   2.677   2.984  0.2762 -1.0278  0.8350
  530ACN     C2 3344   2.012   2.514   2.906  0.0671 -0.5196  0.0236
  530ACN     N1 3345   2.021   2.404   2.889 -0.4582 -0.1288  0.4552
  531ACN     C1 3346   1.511   3.687   3.034 -0.6818  0.5809 -0.4553
  531ACN     H1 3347   1.586   3.650   2.963 -1.5369 -2.7862  0.2107
  531ACN     H2 3348   1.553   3.664   3.133 -0.8730 -1.1255 -0.7326
  531ACN     H3 3349   1.422   3.626   3.017 -0.1000 -1.0854  1.9425
  531ACN     C2 3350   1.503   3.834   3.023 -0.6123  0.6388  0.1338
  531ACN     N1 3351   1.488   3.950   3.022 -0.1509  0.3560  0.4326
  532ACN     C1 3352   4.296   3.887   2.787 -0.3304 -0.6363 -0.1413
  532ACN     H1 3353   4.387   3.942   2.758 -1.0692  1.5529  1.4491
  532ACN     H2 3354   4.229   3.874   2.701  1.6151  1.7465 -2.1622
  532ACN     H3 3355   4.237   3.941   2.862  1.2059 -0.3734  0.9315
  532ACN     C2 3356   4.350   3.771   2.852  0.3546  0.1762  0.0418
  532ACN     N1 3357   4.406   3.683   2.900 -0.2664  0.1041  0.0325
  533ACN     C1 3358   4.520   3.468   3.462  0.2246  0.6975  0.3989
  533ACN     H1 3359   4.449   3.455   3.379  1.0561 -2.1897  0.0229
  533ACN     H2 3360   4.498   3.560   3.516 -0.5978  0.6278  0.1945
  533ACN     H3 3361   4.618   3.469   3.413  0.5885 -2.7401  0.8304
  533ACN     C2 3362   4.511   3.345   3.539  0.3668 -0.5378 -0.0657
  533ACN     N1 3363   4.506   3.246   3.594 -0.4056 -0.2404 -0.1917
  534ACN     C1 3364   3.794   3.130   3.974  0.4989  0.5012 -0.1553
  534ACN     H1 3365   3.857   3.198   3.915 -0.5025 -0.1447 -2.0134
  534ACN     H2 3366   3.859   3.073   4.042  1.4575 -0.4033 -1.7838
  534ACN     H3 3367   3.748   3.055   3.909 -1.9781  0.9289  0.9875
  534ACN     C2 3368   3.683   3.188   4.047 -0.8276  0.5674 -0.3180
  534ACN     N1 3369   3.595   3.239   4.105 -0.5454 -0.2483  0.2578
  535ACN     C1 3370   2.913   2.318   0.033  0.6618 -1.4157  0.7714
  535ACN     H1 3371   2.935   2.217   0.069  3.1175 -0.7596  1.3421
  535ACN     H2 3372   3.001   2.340  -0.028  0.7469  0.9133  1.5952
  535ACN     H3 3373   2.894   2.385   0.119  0.4216 -1.2948  0.6263
  535ACN     C2 3374   2.794   2.310  -0.051  0.4202 -0.2348 -0.3811
  535ACN     N1 3375   2.704   2.306  -0.120  0.6465  0.4392 -0.2998
  536ACN     C1 3376   0.724   3.504   0.534  0.5675  0.8552 -0.2705
  536ACN     H1 3377   0.680   3.535   0.439 -0.4943 -0.2732 -0.1742
  536ACN     H2 3378   0.832   3.523   0.540  0.2849  2.5217  0.2282
  536ACN     H3 3379   0.702   3.400   0.559 -0.2751  1.4759  1.8027
  536ACN     C2 3380   0.664   3.565   0.647 -0.4756  0.3589  0.2315
  536ACN     N1 3381   0.619   3.614   0.742 -0.3503 -0.3709 -0.3153
  537ACN     C1 3382   3.782   1.287   0.692 -0.2757 -0.6650 -0.7515
  537ACN     H1 3383   3.765   1.338   0.596 -1.3002 -0.0098 -0.2275
  537ACN     H2 3384   3.768   1.366   0.766 -0.1326 -0.2331 -1.1797
  537ACN     H3 3385   3.886   1.251   0.689 -0.6175 -1.7930  0.1488
  537ACN     C2 3386   3.684   1.176   0.706 -0.6707 -0.3115  0.2566
  537ACN     N1 3387   3.603   1.097   0.711  0.1703  1.0107 -0.0887
  538ACN     C1 3388   1.220   4.237   0.244  0.4176 -0.3454 -0.1948
  538ACN     H1 3389   1.164   4.193   0.327 -1.6125 -0.0676 -1.3648
  538ACN     H2 3390   1.198   4.345   0.240  0.2766 -0.3834 -0.4988
  538ACN     H3 3391   1.204   4.188   0.147  1.7436 -2.3341  0.5228
  538ACN     C2 3392   1.355   4.209   0.284  0.8187 -0.5329  0.0337
  538ACN     N1 3393   1.470   4.195   0.294 -0.4556  0.6535  0.0361
  539ACN     C1 3394   4.738   2.288   2.171 -0.3614 -0.1019  0.2190
  539ACN     H1 3395   4.715   2.183   2.195 -0.9460 -0.3913 -1.4385
  539ACN     H2 3396   4.708   2.293   2.066  1.1111 -0.3889 -0.2354
  539ACN     H3 3397   4.841   2.320   2.185 -0.7154  0.3896  1.9310
  539ACN     C2 3398   4.648   2.371   2.249  0.2127  0.4730  0.0954
  539ACN     N1 3399   4.576   2.426   2.321 -0.3863  0.1591  0.1192
  540ACN     C1 3400   0.743   3.547   1.689 -0.3218 -0.0817  0.2689
  540ACN     H1 3401   0.666   3.514   1.618  0.2773  0.9904 -0.9093
  540ACN     H2 3402   0.722   3.653   1.710  0.1295 -0.3718  2.4758
  540ACN     H3 3403   0.844   3.524   1.654 -1.0529 -2.5391 -0.4149
  540ACN     C2 3404   0.718   3.470   1.810  0.0163  0.0632 -0.7568
  540ACN     N1 3405   0.697   3.408   1.903  0.8945  0.2459 -0.4966
  541ACN     C1 3406   1.007   3.011   0.927 -0.7178 -0.3114  0.2922
  541ACN     H1 3407   0.917   2.989   0.867 -0.6409  0.4209 -0.1042
  541ACN     H2 3408   1.062   2.928   0.973  2.2983  1.4402  0.0909
  541ACN     H3 3409   0.971   3.083   1.002 -0.7787 -0.0723  0.0350
  541ACN     C2 3410   1.105   3.079   0.843  0.3843 -0.0976 -0.4398
  541ACN     N1 3411   1.188   3.116   0.775  0.3161  0.3214 -0.3100
  542ACN     C1 3412   2.419   1.240   1.719  0.1120 -0.7727 -0.3507
  542ACN     H1 3413   2.388   1.312   1.642 -0.8012 -0.4438  0.3030
  542ACN     H2 3414   2.439   1.141   1.677 -2.4540 -1.8266  0.6743
  542ACN     H3 3415   2.333   1.243   1.787  0.8422  1.2976  0.5555
  542ACN     C2 3416   2.531   1.289   1.802 -0.5284 -0.7611  0.0490
  542ACN     N1 3417   2.618   1.325   1.867 -0.1897  0.1394 -0.0298
  543ACN     C1 3418   4.341   0.380   4.535 -0.3154 -0.2006  0.6045
  543ACN     H1 3419   4.380   0.320   4.617  0.0022 -0.0117  0.5957
  543ACN     H2 3420   4.254   0.336   4.485  1.6538  0.7521 -4.2251
  543ACN     H3 3421   4.417   0.384   4.456 -0.1509  0.0366  0.7750
  543ACN     C2 3422   4.319   0.521   4.567  0.2130 -0.2221 -0.6696
  543ACN     N1 3423   4.308   0.634   4.590  0.7369 -0.0042 -0.1232
  544ACN     C1 3424   1.205   2.465   2.792  0.2858  0.2817 -0.3313
  544ACN     H1 3425   1.216   2.516   2.696 -1.4505 -0.9345 -1.2287
  544ACN     H2 3426   1.096   2.470   2.806  0.3358 -1.3606  1.0039
  544ACN     H3 3427   1.254   2.528   2.868  0.3413 -0.3198  0.1433
  544ACN     C2 3428   1.253   2.333   2.791  0.1015  0.7886  0.5283
  544ACN     N1 3429   1.290   2.224   2.789  0.3448  0.2575  0.1121
  545ACN     C1 3430   2.721   2.762   2.222 -0.5045 -0.2396 -0.0943
  545ACN     H1 3431   2.806   2.823   2.190 -0.4251  0.0731  0.7055
  545ACN     H2 3432   2.634   2.822   2.250 -0.5110 -0.0628 -0.4897
  545ACN     H3 3433   2.747   2.699   2.308  2.0980 -0.0444 -0.6741
  545ACN     C2 3434   2.683   2.675   2.111 -0.4382 -0.0407 -0.6536
  545ACN     N1 3435   2.659   2.598   2.030  0.0170 -0.5929  0.6319
  546ACN     C1 3436   3.909   1.666   2.007  0.3160  0.2262  0.1182
  546ACN     H1 3437   3.823   1.636   1.946  0.6637 -1.0730  0.2384
  546ACN     H2 3438   3.891   1.767   2.047 -0.6590  0.1856 -0.2066
  546ACN     H3 3439   4.004   1.668   1.951 -0.1303  1.3735 -0.6365
  546ACN     C2 3440   3.931   1.575   2.120 -0.6063 -0.4033 -0.2430
  546ACN     N1 3441   3.953   1.510   2.215 -0.0931  0.2253  0.4474
  547ACN     C1 3442   0.786   3.187   0.001 -0.3677  0.2216 -0.0699
  547ACN     H1 3443   0.788   3.088  -0.047 -1.1029  0.5373 -0.7650
  547ACN     H2 3444   0.697   3.192   0.066 -0.5981  0.7967 -0.4271
  547ACN     H3 3445   0.787   3.274  -0.065  0.7813 -0.8639 -1.5599
  547ACN     C2 3446   0.902   3.198   0.085 -0.1720  0.1094  0.5707
  547ACN     N1 3447   0.991   3.219   0.157  0.5298 -0.4709 -0.5783
  548ACN     C1 3448   3.108   3.114   2.120  0.1374 -0.7059 -0.0015
  548ACN     H1 3449   3.007   3.155   2.110  0.1505 -0.0451  2.0480
  548ACN     H2 3450   3.129   3.048   2.035 -0.0308 -1.4872  0.5456
  548ACN     H3 3451   3.102   3.051   2.210 -0.7367  0.0726  0.5020
  548ACN     C2 3452   3.212   3.210   2.152  0.2389 -0.5954 -0.3753
  548ACN     N1 3453   3.289   3.295   2.174  0.2684 -0.0239  0.0552
  549ACN     C1 3454   4.417   4.465   1.402 -0.4141  0.5088  0.2035
  549ACN     H1 3455   4.451   4.367   1.368 -3.6751 -1.8207  2.9591
  549ACN     H2 3456   4.308   4.476   1.391 -0.2828  0.8688 -0.8608
  549ACN     H3 3457   4.459   4.538   1.332 -1.2023 -0.8692 -1.7751
  549ACN     C2 3458   4.457   4.485   1.543  0.3017  0.9679 -0.0409
  549ACN     N1 3459   4.495   4.498   1.653 -0.3574 -0.5617 -0.1489
  550ACN     C1 3460   4.007   0.215   0.456 -0.1343  0.4700  0.0818
  550ACN     H1 3461   4.080   0.297   0.444  3.3168 -2.1649  1.1924
  550ACN     H2 3462   3.945   0.207   0.367  0.1622 -1.7821  0.0204
  550ACN     H3 3463   3.952   0.219   0.551 -1.5113 -0.0508 -0.6674
  550ACN     C2 3464   4.076   0.088   0.457  0.5120 -0.3169  0.8470
  550ACN     N1 3465   4.126  -0.014   0.456  0.3173 -0.2262  0.1704
  551ACN     C1 3466   3.268   2.222   2.929 -0.0442 -0.5978 -0.3327
  551ACN     H1 3467   3.253   2.157   2.842  3.5265  0.0690 -1.5905
  551ACN     H2 3468   3.267   2.324   2.889  0.0955  0.1068  1.3576
  551ACN     H3 3469   3.358   2.204   2.989 -0.4314  0.4488  0.5926
  551ACN     C2 3470   3.155   2.217   3.024 -1.3799  0.6776  0.5043
  551ACN     N1 3471   3.069   2.210   3.091  0.4668 -0.9410 -0.5985
  552ACN     C1 3472   4.083   1.168   2.183  0.6592 -0.2602 -0.1741
  552ACN     H1 3473   3.985   1.143   2.226  0.8833  0.2693  0.6815
  552ACN     H2 3474   4.155   1.086   2.191  0.8557 -0.0996 -0.3204
  552ACN     H3 3475   4.100   1.261   2.240 -1.7161  0.6675 -0.8297
  552ACN     C2 3476   4.079   1.214   2.046 -0.0477  0.4329  0.7441
  552ACN     N1 3477   4.087   1.249   1.936  0.7955 -0.1258  0.6483
  553ACN     C1 3478   2.258   2.358   0.288  0.2286 -0.2867 -0.3860
  553ACN     H1 3479   2.327   2.434   0.248  2.2322 -1.9820 -0.2850
  553ACN     H2 3480   2.293   2.260   0.253  1.1359  0.5706 -1.9870
  553ACN     H3 3481   2.157   2.372   0.247 -0.6168  2.6472  2.2780
  553ACN     C2 3482   2.257   2.367   0.438  0.0726  0.4595  0.0679
  553ACN     N1 3483   2.260   2.365   0.552 -0.0346  0.4031 -0.2254
  554ACN     C1 3484   3.546   0.177   2.955 -0.3986 -0.2774 -0.2611
  554ACN     H1 3485   3.474   0.104   2.994  1.1086 -0.8670  1.5652
  554ACN     H2 3486   3.627   0.132   2.897  0.3764 -0.7291  1.1370
  554ACN     H3 3487   3.595   0.219   3.044 -0.6303  0.1004 -0.3093
  554ACN     C2 3488   3.474   0.273   2.879  0.3716 -0.5926  0.1447
  554ACN     N1 3489   3.429   0.353   2.813 -0.2534  0.0505  0.6056
  555ACN     C1 3490   1.395   1.881   1.621  0.7859 -0.8321  0.6159
  555ACN     H1 3491   1.300   1.926   1.651  1.3967  0.9506  0.0172
  555ACN     H2 3492   1.381   1.867   1.513 -0.0900  1.1950  0.4331
  555ACN     H3 3493   1.411   1.788   1.678 -0.2002 -0.7133  1.1001
  555ACN     C2 3494   1.504   1.968   1.641  0.1506  0.0926  0.0606
  555ACN     N1 3495   1.594   2.037   1.660 -0.3693  0.1396 -0.4265
  556ACN     C1 3496   1.728   1.396   3.250  0.2794  0.7256  0.3048
  556ACN     H1 3497   1.798   1.425   3.329  2.1040  2.2438 -1.7331
  556ACN     H2 3498   1.679   1.491   3.223  0.3339  0.7413  0.2613
  556ACN     H3 3499   1.663   1.316   3.287  1.1853 -0.0049  0.3354
  556ACN     C2 3500   1.802   1.339   3.143 -0.0328 -0.1805  0.0452
  556ACN     N1 3501   1.856   1.293   3.053  0.3228  0.4433  0.1082
  557ACN     C1 3502   1.166   2.053   4.011  0.4519 -0.0752  0.3336
  557ACN     H1 3503   1.102   1.966   4.027 -0.8450  0.6722 -0.5956
  557ACN     H2 3504   1.163   2.073   3.903  1.5679 -0.6891  0.1715
  557ACN     H3 3505   1.269   2.027   4.039  0.1158 -3.2929 -1.0456
  557ACN     C2 3506   1.119   2.160   4.096 -1.0563 -0.5765 -0.1225
  557ACN     N1 3507   1.085   2.246   4.163 -0.1842 -0.5839 -0.3647
  558ACN     C1 3508   4.243   3.964   1.862  0.2885  0.6597  0.0926
  558ACN     H1 3509   4.153   3.915   1.901  0.7294 -0.9335 -0.8144
  558ACN     H2 3510   4.209   4.059   1.819  0.5448  1.0852  0.8022
  558ACN     H3 3511   4.276   3.902   1.778 -2.0784  0.8019 -1.0063
  558ACN     C2 3512   4.347   3.991   1.965 -0.7241  0.0510  0.1551
  558ACN     N1 3513   4.429   4.005   2.044  0.2011  0.6272 -0.3788
  559ACN     C1 3514   1.489   0.472   3.123  0.9380  0.0568 -0.4195
  559ACN     H1 3515   1.467   0.365   3.138  0.8263  0.0748 -0.4533
  559ACN     H2 3516   1.585   0.472   3.071  0.3394 -1.5837 -1.6015
  559ACN     H3 3517   1.508   0.512   3.224 -0.9232  1.1368 -0.4576
  559ACN     C2 3518   1.389   0.544   3.045  0.2166 -0.9801 -0.3235
  559ACN     N1 3519   1.315   0.609   2.983 -0.0877  0.1552 -0.2528
  560ACN     C1 3520   1.585   2.435   2.389  0.0912  0.1316  0.0222
  560ACN     H1 3521   1.575   2.333   2.430  1.4054 -0.1461 -0.2948
  560ACN     H2 3522   1.571   2.434   2.280 -1.0142 -0.1527  0.1577
  560ACN     H3 3523   1.690   2.466   2.401 -0.3012  2.4221 -1.7174
  560ACN     C2 3524   1.502   2.529   2.452  0.5679 -0.6626  0.5147
  560ACN     N1 3525   1.437   2.599   2.514 -0.4734  0.0866  0.8316
  561ACN     C1 3526   3.273   2.050   1.095  0.1479 -0.1493  0.2950
  561ACN     H1 3527   3.307   2.055   0.991  1.5574  0.2745  0.7533
  561ACN     H2 3528   3.164   2.035   1.088  0.3106 -1.3283  0.0258
  561ACN     H3 3529   3.300   2.147   1.138 -1.2165  1.0222 -1.3358
  561ACN     C2 3530   3.325   1.930   1.156  0.0437 -0.8830  0.2980
  561ACN     N1 3531   3.357   1.834   1.205 -0.5854  0.4236 -0.5325
  562ACN     C1 3532   2.123   0.520   4.212 -0.5388 -0.2819 -0.8295
  562ACN     H1 3533   2.215   0.465   4.231 -0.5529  0.6425  2.5177
  562ACN     H2 3534   2.133   0.567   4.113 -2.6735 -2.3958 -2.1746
  562ACN     H3 3535   2.100   0.581   4.300  1.3443  1.6012 -1.5625
  562ACN     C2 3536   2.013   0.430   4.204  0.3382  0.0533  0.3611
  562ACN     N1 3537   1.930   0.349   4.193 -0.0547  0.4521  0.2651
  563ACN     C1 3538   2.541   4.111   3.511  0.8327 -0.2026 -0.7013
  563ACN     H1 3539   2.534   4.018   3.454 -1.5666 -1.6975  1.7905
  563ACN     H2 3540   2.446   4.133   3.562  1.8368  0.2112  1.0992
  563ACN     H3 3541   2.560   4.198   3.447  0.9080 -0.8300 -1.5341
  563ACN     C2 3542   2.640   4.104   3.615  0.3171  0.2342  0.3849
  563ACN     N1 3543   2.720   4.108   3.697 -0.4173  0.3488  0.5558
  564ACN     C1 3544   0.568   0.837   1.009  0.5628 -0.1630  0.0061
  564ACN     H1 3545   0.480   0.866   1.067  0.1461 -2.6293  0.6741
  564ACN     H2 3546   0.523   0.776   0.930 -3.3020  2.4008 -0.0414
  564ACN     H3 3547   0.640   0.793   1.078 -0.6687  1.0801  2.1833
  564ACN     C2 3548   0.639   0.949   0.938  0.5019 -0.0552 -0.3328
  564ACN     N1 3549   0.701   1.022   0.880 -0.0426 -0.8416  0.5348
  565ACN     C1 3550   0.755   3.932   0.491  0.0093 -0.0572  0.1910
  565ACN     H1 3551   0.848   3.883   0.459  0.6694 -0.7306  2.8346
  565ACN     H2 3552   0.751   4.039   0.469 -0.8617 -0.2454 -0.6439
  565ACN     H3 3553   0.743   3.913   0.599  0.8619 -1.8818 -0.0033
  565ACN     C2 3554   0.634   3.880   0.427  0.5946 -0.4240  0.1667
  565ACN     N1 3555   0.540   3.844   0.367 -0.0749 -0.4606 -0.1091
  566ACN     C1 3556   2.406   0.272   0.807 -0.3834 -0.2737  0.7491
  566ACN     H1 3557   2.456   0.342   0.740 -3.8194 -0.3859 -2.2614
  566ACN     H2 3558   2.356   0.197   0.744  0.0581  0.1493 -0.1168
  566ACN     H3 3559   2.337   0.316   0.881 -1.2769  2.0146 -1.3241
  566ACN     C2 3560   2.506   0.199   0.882 -0.1345 -0.1547 -0.3692
  566ACN     N1 3561   2.590   0.161   0.950 -0.5580 -0.1031 -0.4862
  567ACN     C1 3562   1.436   3.853   4.145  0.6099  0.6786 -0.1011
  567ACN     H1 3563   1.477   3.847   4.246  1.9022  0.9100 -0.5800
  567ACN     H2 3564   1.341   3.904   4.162  0.0657 -0.7014  1.1958
  567ACN     H3 3565   1.436   3.749   4.109  2.2506  1.3148 -2.2127
  567ACN     C2 3566   1.529   3.941   4.077  0.1962  0.7740 -0.1182
  567ACN     N1 3567   1.604   4.012   4.022 -0.1582 -0.7358 -0.0558
  568ACN     C1 3568   0.470   0.240   3.133  0.0791  0.0784 -0.3624
  568ACN     H1 3569   0.488   0.138   3.168  0.0011  0.2205  0.0989
  568ACN     H2 3570   0.394   0.240   3.054 -0.6789  0.5898  0.3627
  568ACN     H3 3571   0.565   0.285   3.100  0.9665 -1.6642 -0.2966
  568ACN     C2 3572   0.405   0.313   3.245  0.0745  0.3324  0.9463
  568ACN     N1 3573   0.352   0.365   3.333 -0.1425 -0.6799 -0.3035
  569ACN     C1 3574   3.864   4.516   1.236 -0.5125 -0.7495 -0.2661
  569ACN     H1 3575   3.902   4.422   1.279  1.1852 -0.4159 -0.9520
  569ACN     H2 3576   3.915   4.600   1.284 -1.2146 -1.1609  1.2457
  569ACN     H3 3577   3.757   4.523   1.259 -0.0112  1.7138  1.6598
  569ACN     C2 3578   3.876   4.515   1.088  0.6571  0.3505  0.2212
  569ACN     N1 3579   3.895   4.519   0.977 -0.7902 -0.0234  0.1332
  570ACN     C1 3580   0.767   3.689   1.319 -0.0425 -0.2934 -0.0478
  570ACN     H1 3581   0.660   3.694   1.337 -0.2123 -1.3459 -0.6444
  570ACN     H2 3582   0.782   3.669   1.212  2.4163  0.0525  0.1584
  570ACN     H3 3583   0.814   3.611   1.381  0.6764 -0.0110 -0.2195
  570ACN     C2 3584   0.817   3.828   1.333  0.7156  0.4553  0.1543
  570ACN     N1 3585   0.867   3.930   1.342 -0.8444 -0.1376  0.1992
  571ACN     C1 3586   4.245   3.089   3.134 -0.9647 -0.0837 -0.5354
  571ACN     H1 3587   4.187   3.014   3.188  1.9368 -0.1690  2.7788
  571ACN     H2 3588   4.194   3.125   3.043  0.4667  0.8415 -1.0007
  571ACN     H3 3589   4.346   3.047   3.128 -1.7277 -2.3101  1.0311
  571ACN     C2 3590   4.255   3.203   3.222  0.5750 -0.1419 -0.2124
  571ACN     N1 3591   4.267   3.292   3.289 -0.2516 -0.2114 -0.8253
  572ACN     C1 3592   1.762   0.698   1.997 -0.0022  0.2264  0.7244
  572ACN     H1 3593   1.833   0.628   1.949 -0.5197  0.5120 -0.5129
  572ACN     H2 3594   1.764   0.682   2.105 -0.4788  0.4365  0.7656
  572ACN     H3 3595   1.663   0.678   1.954  0.2081  0.2637  0.2163
  572ACN     C2 3596   1.795   0.834   1.956  0.0577 -0.3574  0.2493
  572ACN     N1 3597   1.818   0.940   1.915 -0.1636  0.0930 -0.2897
  573ACN     C1 3598   3.730   2.497   4.417  1.0901  0.2629  0.0635
  573ACN     H1 3599   3.703   2.449   4.323  2.0540 -1.0031  0.4072
  573ACN     H2 3600   3.761   2.600   4.395  0.9834  0.2971  0.0743
  573ACN     H3 3601   3.815   2.451   4.470 -0.0490  0.0074  1.7712
  573ACN     C2 3602   3.615   2.494   4.510 -0.3054 -0.3551 -0.4772
  573ACN     N1 3603   3.533   2.491   4.592  0.1965  0.2338 -0.1339
  574ACN     C1 3604   3.004   3.281   4.490  0.1662 -0.0952 -0.3009
  574ACN     H1 3605   3.068   3.200   4.528 -0.6451 -0.2543  0.7378
  574ACN     H2 3606   3.062   3.374   4.482 -1.2918  1.1267  2.2665
  574ACN     H3 3607   2.922   3.293   4.561  0.5020  0.1365  0.0542
  574ACN     C2 3608   2.943   3.243   4.365 -0.0416 -0.8726  0.0837
  574ACN     N1 3609   2.898   3.229   4.258  0.0001  0.7881 -0.1377
  575ACN     C1 3610   1.248   0.904   2.858  0.2193  0.2182 -0.0369
  575ACN     H1 3611   1.200   0.993   2.818  2.6218  2.0673  0.9291
  575ACN     H2 3612   1.321   0.855   2.792  1.9384  0.7792  1.3810
  575ACN     H3 3613   1.175   0.823   2.873 -0.0502  0.5661  0.5801
  575ACN     C2 3614   1.305   0.939   2.984 -0.4577  0.3219  0.6558
  575ACN     N1 3615   1.354   0.965   3.085  0.9618 -0.2968  0.7567
  576ACN     C1 3616   4.356   2.755   3.051 -0.6210  0.3827  0.1726
  576ACN     H1 3617   4.280   2.825   3.015 -0.0210  1.2556  0.5456
  576ACN     H2 3618   4.448   2.814   3.060  0.0478 -0.1020 -2.5215
  576ACN     H3 3619   4.372   2.674   2.979 -1.0063 -2.1009  2.7248
  576ACN     C2 3620   4.331   2.707   3.182 -0.0077 -0.0409 -0.6512
  576ACN     N1 3621   4.300   2.669   3.288  0.3620 -0.0116 -0.0216
  577ACN     C1 3622   0.442   3.172   3.667  0.2747  0.1406  0.3202
  577ACN     H1 3623   0.443   3.281   3.677 -1.4027  0.3201 -1.0011
  577ACN     H2 3624   0.400   3.139   3.571 -3.2388 -1.6116  2.2463
  577ACN     H3 3625   0.363   3.145   3.738 -1.4329  0.5569 -1.3422
  577ACN     C2 3626   0.568   3.111   3.706  0.2720  0.0425  0.4190
  577ACN     N1 3627   0.674   3.070   3.731 -0.0873 -0.0203 -0.0107
  578ACN     C1 3628   3.347   0.948   2.058 -0.1789  0.6562 -0.0443
  578ACN     H1 3629   3.364   1.048   2.014  4.8289 -0.9616 -2.5951
  578ACN     H2 3630   3.249   0.904   2.040 -0.1734  0.4816  0.3476
  578ACN     H3 3631   3.351   0.955   2.167  0.9598 -2.6504  0.2396
  578ACN     C2 3632   3.451   0.863   2.000 -0.0731  0.0667 -0.6072
  578ACN     N1 3633   3.530   0.797   1.951 -0.4113 -0.0530 -1.2527
  579ACN     C1 3634   0.384   1.134   2.569 -0.6697 -0.7946 -0.2905
  579ACN     H1 3635   0.437   1.075   2.645 -0.4596 -1.7353 -1.1482
  579ACN     H2 3636   0.286   1.156   2.615 -1.3157 -0.5468 -1.7458
  579ACN     H3 3637   0.376   1.071   2.480  2.2084 -0.5112 -0.8331
  579ACN     C2 3638   0.455   1.256   2.526  0.9370 -0.8157  0.5468
  579ACN     N1 3639   0.515   1.349   2.491  0.2585 -0.4248 -0.2348
  580ACN     C1 3640   4.334   0.269   3.676 -0.7724 -0.0150  0.6383
  580ACN     H1 3641   4.338   0.186   3.748 -1.4067 -0.7542 -0.1624
  580ACN     H2 3642   4.384   0.360   3.710 -2.3646  1.8771 -1.7687
  580ACN     H3 3643   4.233   0.304   3.652 -0.2777  1.2245  0.2865
  580ACN     C2 3644   4.402   0.223   3.554  0.9123  0.6405  1.1092
  580ACN     N1 3645   4.462   0.184   3.464 -0.1830  0.2187  0.2293
  581ACN     C1 3646   0.653   3.853   3.843 -0.1257  0.2815 -0.3231
  581ACN     H1 3647   0.742   3.794   3.867 -1.1692 -1.8831 -1.4260
  581ACN     H2 3648   0.623   3.874   3.947  2.0658 -1.3123  0.7217
  581ACN     H3 3649   0.578   3.788   3.797  0.4181 -1.9627  1.7653
  581ACN     C2 3650   0.686   3.976   3.769 -0.1699 -0.3913  0.3430
  581ACN     N1 3651   0.717   4.069   3.709  0.1083 -0.4823 -0.0312
  582ACN     C1 3652   0.102   0.717   1.293 -0.0828 -0.0722  0.7029
  582ACN     H1 3653   0.101   0.754   1.190 -1.4821  1.1792  1.1291
  582ACN     H2 3654   0.007   0.664   1.306  0.5623 -1.7106 -0.8429
  582ACN     H3 3655   0.119   0.802   1.360  0.7518 -0.4246  0.9486
  582ACN     C2 3656   0.208   0.617   1.302  0.2286  0.4307 -0.0569
  582ACN     N1 3657   0.286   0.535   1.315  0.6489  0.5326 -0.2333
  583ACN     C1 3658   3.759   4.433   2.607  0.1742  0.0934  0.2649
  583ACN     H1 3659   3.673   4.420   2.674  0.4753  0.9816  0.8412
  583ACN     H2 3660   3.846   4.473   2.662 -1.1023  2.7002  0.5471
  583ACN     H3 3661   3.731   4.498   2.524  1.4390  1.5313  0.9091
  583ACN     C2 3662   3.789   4.304   2.552 -0.0957  1.0007 -0.3107
  583ACN     N1 3663   3.806   4.198   2.506 -0.4120  0.1687 -0.1743
  584ACN     C1 3664   1.270   1.007   4.356  0.4698  0.1007  0.3949
  584ACN     H1 3665   1.272   0.945   4.265  0.3167 -0.0851  0.5160
  584ACN     H2 3666   1.180   0.977   4.411  0.8917 -1.6834  0.1842
  584ACN     H3 3667   1.288   1.113   4.335  0.0487  0.0663 -0.1566
  584ACN     C2 3668   1.391   0.979   4.430  0.7791 -0.5111 -0.2024
  584ACN     N1 3669   1.474   0.957   4.506 -0.5737 -0.2047 -0.3828
  585ACN     C1 3670   1.458   0.205   2.774 -0.1041 -0.4487 -0.5474
  585ACN     H1 3671   1.497   0.260   2.861  0.2424 -0.6756 -0.5557
  585ACN     H2 3672   1.424   0.103   2.794 -0.4984 -0.1086  0.6136
  585ACN     H3 3673   1.539   0.200   2.700 -0.4071 -3.6653 -0.7814
  585ACN     C2 3674   1.344   0.262   2.711  0.2060  0.4315  0.2375
  585ACN     N1 3675   1.252   0.309   2.663 -0.3164  0.0755 -0.0259
  586ACN     C1 3676   1.474   1.528   1.220  0.2585 -0.3274  0.0712
  586ACN     H1 3677   1.431   1.597   1.294 -1.8062 -1.0593 -0.3876
  586ACN     H2 3678   1.516   1.435   1.260 -2.4085 -2.1778 -1.0982
  586ACN     H3 3679   1.548   1.577   1.156 -0.4719 -2.2440 -2.3818
  586ACN     C2 3680   1.357   1.490   1.136 -0.7881 -0.5768  0.7358
  586ACN     N1 3681   1.256   1.463   1.085 -0.1548  0.6746  0.0700
  587ACN     C1 3682   1.440   4.141   2.127 -0.6898 -0.3179 -0.4466
  587ACN     H1 3683   1.428   4.063   2.204  2.1075  1.0716  1.5510
  587ACN     H2 3684   1.356   4.211   2.124 -2.7067 -2.5644 -0.0337
  587ACN     H3 3685   1.462   4.093   2.031  3.2359 -1.1462  0.6708
  587ACN     C2 3686   1.561   4.216   2.157  0.4306 -0.6500  0.2611
  587ACN     N1 3687   1.657   4.274   2.191 -0.4964  0.4962 -0.2639
  588ACN     C1 3688   2.703   2.849   0.696 -0.1800 -0.3673  0.3931
  588ACN     H1 3689   2.710   2.758   0.757  1.0954  0.0016  0.8264
  588ACN     H2 3690   2.773   2.920   0.740  0.8462 -0.3120 -1.2344
  588ACN     H3 3691   2.602   2.890   0.688  0.2611  0.8592  0.9486
  588ACN     C2 3692   2.772   2.822   0.569  0.2078 -0.0769  1.2264
  588ACN     N1 3693   2.818   2.806   0.465 -0.5036  0.6272  0.4243
  589ACN     C1 3694   0.620   1.942   0.713 -1.0801  0.2770  0.3273
  589ACN     H1 3695   0.621   1.834   0.694 -2.7066  0.5018 -1.3931
  589ACN     H2 3696   0.698   1.997   0.660 -1.3422  0.3659  0.0280
  589ACN     H3 3697   0.627   1.970   0.819  0.7640  3.1869 -0.4278
  589ACN     C2 3698   0.499   1.994   0.653 -0.7330 -0.1790 -0.3930
  589ACN     N1 3699   0.406   2.035   0.599  0.6041 -0.0167  0.5178
  590ACN     C1 3700   3.045   1.917   2.464  0.1856  0.6447  0.0034
  590ACN     H1 3701   3.074   1.817   2.431  1.9089  0.8865  0.6570
  590ACN     H2 3702   2.940   1.930   2.493  0.1134 -1.3451  0.7620
  590ACN     H3 3703   3.071   1.984   2.381 -1.9094  1.1774 -0.2814
  590ACN     C2 3704   3.132   1.955   2.573 -0.8287  0.1921 -0.5439
  590ACN     N1 3705   3.206   1.985   2.658  0.2068 -0.2035 -0.4936
  591ACN     C1 3706   1.020   0.981   2.502  0.1245 -0.4118 -0.1737
  591ACN     H1 3707   0.925   0.930   2.481  0.2348 -0.0071 -1.7585
  591ACN     H2 3708   1.086   0.914   2.557 -0.0245  0.3473  0.9850
  591ACN     H3 3709   1.002   1.069   2.567 -1.2997 -1.8810  1.5466
  591ACN     C2 3710   1.083   1.014   2.382 -0.6125  0.7072 -0.7363
  591ACN     N1 3711   1.142   1.034   2.284  0.5930  0.3210  0.2375
  592ACN     C1 3712   1.878   4.380   0.392  0.1660 -0.4441 -1.2139
  592ACN     H1 3713   1.811   4.414   0.472  0.5848 -2.4945  0.0678
  592ACN     H2 3714   1.838   4.407   0.293  0.1535 -2.1275 -1.7044
  592ACN     H3 3715   1.889   4.271   0.387 -1.1455 -0.5535 -2.7477
  592ACN     C2 3716   2.010   4.444   0.411  0.3893  0.5507 -0.1867
  592ACN     N1 3717   2.112   4.490   0.426 -0.2675 -0.2800 -0.7142
  593ACN     C1 3718   4.098   4.292   3.646  0.7963 -0.0951 -0.0159
  593ACN     H1 3719   4.121   4.304   3.753  0.5319  0.0532  0.0243
  593ACN     H2 3720   4.089   4.398   3.617 -0.4579  0.2080  1.3422
  593ACN     H3 3721   3.999   4.245   3.640  1.5682 -1.9889  1.2226
  593ACN     C2 3722   4.192   4.210   3.562  0.5381 -0.7099 -0.1972
  593ACN     N1 3723   4.252   4.138   3.501  0.3160 -0.1844  0.0824
  594ACN     C1 3724   2.456   3.455   1.861  0.3842  1.0651  0.0922
  594ACN     H1 3725   2.424   3.427   1.760  1.2766 -1.6593  0.4929
  594ACN     H2 3726   2.415   3.374   1.922  2.7001 -0.1458  0.1252
  594ACN     H3 3727   2.409   3.553   1.880 -0.1241  0.9403 -0.5068
  594ACN     C2 3728   2.600   3.468   1.877 -0.5573 -0.1346 -0.0472
  594ACN     N1 3729   2.714   3.463   1.895 -0.2996 -0.1984 -0.0069
  595ACN     C1 3730   3.583   3.694   1.649 -0.5119  0.2060  0.1906
  595ACN     H1 3731   3.635   3.613   1.701 -1.9882  0.3772  2.0679
  595ACN     H2 3732   3.659   3.766   1.617 -1.8030  0.6371 -2.1104
  595ACN     H3 3733   3.518   3.744   1.723 -0.1711 -0.2754  0.8260
  595ACN     C2 3734   3.501   3.640   1.542 -0.7190  0.8335  0.3190
  595ACN     N1 3735   3.442   3.599   1.451 -0.9505 -0.1946  0.1139
  596ACN     C1 3736   1.853   2.316   0.379  0.9658 -0.0024  0.8286
  596ACN     H1 3737   1.817   2.419   0.376  0.8200 -0.0377  1.2397
  596ACN     H2 3738   1.950   2.301   0.331 -0.1823 -0.3004 -1.5519
  596ACN     H3 3739   1.786   2.246   0.327  0.8174  0.0918  0.8933
  596ACN     C2 3740   1.874   2.291   0.517 -0.2445  0.6315 -0.3392
  596ACN     N1 3741   1.877   2.266   0.629  0.7778 -0.1382  0.7721
  597ACN     C1 3742   4.064   2.150   0.608 -0.0400  0.6852 -0.3323
  597ACN     H1 3743   4.054   2.117   0.504  1.7319 -2.2682  0.3227
  597ACN     H2 3744   4.111   2.064   0.656 -0.3491 -0.0515 -1.3272
  597ACN     H3 3745   3.966   2.161   0.657 -0.5576  1.7733 -1.5461
  597ACN     C2 3746   4.146   2.264   0.617 -0.1462  0.1754 -0.1741
  597ACN     N1 3747   4.215   2.358   0.616  0.7873  0.7956  0.5399
  598ACN     C1 3748   1.381   0.400   3.724  0.1980 -0.1001 -0.3906
  598ACN     H1 3749   1.284   0.439   3.757  0.6379  0.0116  0.8492
  598ACN     H2 3750   1.371   0.378   3.617 -2.1456 -0.9775 -0.0583
  598ACN     H3 3751   1.399   0.306   3.777  2.0247  0.2979 -0.2388
  598ACN     C2 3752   1.470   0.512   3.767 -0.2894  0.5037  0.1370
  598ACN     N1 3753   1.541   0.599   3.798  0.1358 -0.1555 -0.1772
  599ACN     C1 3754   2.242   0.998   4.573 -0.2198  0.0696 -1.0619
  599ACN     H1 3755   2.269   1.053   4.664  1.6839 -1.3235 -0.7298
  599ACN     H2 3756   2.328   0.997   4.506 -0.2258  1.1268 -1.1022
  599ACN     H3 3757   2.164   1.052   4.519 -1.1485  1.1119  1.1588
  599ACN     C2 3758   2.199   0.858   4.595  0.1158  0.0171 -0.4602
  599ACN     N1 3759   2.169   0.747   4.606  0.0748  0.3812  0.1198
  600ACN     C1 3760   0.229   1.009   1.513  0.2025 -0.3891  0.0997
  600ACN     H1 3761   0.130   1.021   1.467  0.4206 -1.2132 -0.6292
  600ACN     H2 3762   0.271   0.935   1.443 -0.1956 -1.3568  0.8655
  600ACN     H3 3763   0.217   0.962   1.611  2.9378  0.1010  0.7456
  600ACN     C2 3764   0.301   1.135   1.534 -0.3371  0.1354  0.3781
  600ACN     N1 3765   0.356   1.234   1.534 -0.0086 -0.2160  0.0139
  601ACN     C1 3766   2.610   3.097   2.030 -0.2427 -0.3119 -0.3552
  601ACN     H1 3767   2.605   2.993   2.065 -0.2624 -1.5704 -3.6916
  601ACN     H2 3768   2.552   3.104   1.937 -0.0305  0.3344 -0.4465
  601ACN     H3 3769   2.715   3.116   2.006 -0.2902  0.0046 -0.3192
  601ACN     C2 3770   2.553   3.188   2.129 -0.3070 -0.2177  0.3559
  601ACN     N1 3771   2.509   3.248   2.218 -0.2328 -0.6772 -0.0988
  602ACN     C1 3772   0.076   0.454   2.745 -0.1757  0.3511 -0.4272
  602ACN     H1 3773   0.056   0.561   2.731 -1.7116 -0.0270 -1.3436
  602ACN     H2 3774   0.086   0.419   2.849  0.5928 -0.1500 -0.6640
  602ACN     H3 3775   0.166   0.432   2.686 -0.2671 -0.3644 -0.3052
  602ACN     C2 3776  -0.034   0.381   2.693 -0.4188  0.0994 -0.1549
  602ACN     N1 3777  -0.122   0.316   2.649 -0.6715  0.3859  0.7403
  603ACN     C1 3778   2.576   3.232   4.380  0.3031  0.1836  0.3759
  603ACN     H1 3779   2.501   3.287   4.439  0.8117 -0.1585  1.3630
  603ACN     H2 3780   2.671   3.247   4.433  0.3113 -1.7795  0.9862
  603ACN     H3 3781   2.602   3.290   4.290 -0.9715  2.1760  1.2283
  603ACN     C2 3782   2.559   3.090   4.348 -0.5567  0.6443 -0.2645
  603ACN     N1 3783   2.557   2.975   4.331  0.2415  0.6307 -0.1581
  604ACN     C1 3784   1.044   0.018   2.714 -0.2432 -0.5721 -0.2844
  604ACN     H1 3785   1.141  -0.011   2.670 -0.1954 -1.4003  0.3447
  604ACN     H2 3786   1.059   0.049   2.818  0.8202  0.5609 -0.7486
  604ACN     H3 3787   0.981  -0.071   2.716 -1.6062  0.3840  0.2273
  604ACN     C2 3788   0.979   0.118   2.632  0.3553 -0.4175 -0.0804
  604ACN     N1 3789   0.930   0.199   2.560 -0.1804  0.6538  0.5680
  605ACN     C1 3790   2.334   2.089   0.710  0.4091 -0.1753  0.2294
  605ACN     H1 3791   2.369   2.130   0.805  3.1542 -2.5924  0.4137
  605ACN     H2 3792   2.405   2.116   0.630  0.7588 -1.5216  0.0668
  605ACN     H3 3793   2.237   2.135   0.687 -0.9122 -2.3302  1.2418
  605ACN     C2 3794   2.314   1.945   0.713 -0.0339  0.4233 -0.2271
  605ACN     N1 3795   2.299   1.834   0.716 -0.2008  0.1747 -0.4545
  606ACN     C1 3796   3.024   2.200   0.778 -0.0695  0.0172 -0.0695
  606ACN     H1 3797   2.967   2.177   0.687 -0.8865  1.0605  0.1496
  606ACN     H2 3798   3.019   2.118   0.851  0.3508 -1.6248 -1.8191
  606ACN     H3 3799   2.966   2.283   0.822  0.8208  1.1483 -0.9756
  606ACN     C2 3800   3.162   2.245   0.746 -0.2830 -0.3778  0.0878
  606ACN     N1 3801   3.273   2.267   0.725 -0.1096  0.0501  0.7979
  607ACN     C1 3802   1.059   1.153   4.109 -0.7332  0.1001 -0.0383
  607ACN     H1 3803   1.093   1.085   4.030  0.6327 -1.6289  1.9562
  607ACN     H2 3804   1.151   1.181   4.161  1.2522 -0.6089 -2.8954
  607ACN     H3 3805   0.992   1.102   4.179 -0.1115 -0.5224  0.1167
  607ACN     C2 3806   0.999   1.269   4.055  0.3770  0.2982  0.2562
  607ACN     N1 3807   0.951   1.364   4.014 -0.2055  0.1085  0.5955
  608ACN     C1 3808   3.550   0.184   1.519  0.6394  0.4236 -0.3087
  608ACN     H1 3809   3.533   0.080   1.547  1.2161  0.0900 -1.1336
  608ACN     H2 3810   3.452   0.228   1.495  0.5468 -0.3015 -1.3640
  608ACN     H3 3811   3.609   0.202   1.428  0.0540 -3.5588 -1.6775
  608ACN     C2 3812   3.602   0.254   1.635  0.3131  0.3212  0.5216
  608ACN     N1 3813   3.640   0.315   1.722  0.2071 -0.0731  0.8126
  609ACN     C1 3814   1.001   1.688   1.244 -0.0171  0.7677  0.7491
  609ACN     H1 3815   1.024   1.584   1.217 -1.7024  0.8155 -1.0959
  609ACN     H2 3816   0.905   1.685   1.296 -0.9974 -1.1041 -1.0214
  609ACN     H3 3817   1.006   1.760   1.161 -1.2707  3.8692  3.1701
  609ACN     C2 3818   1.104   1.730   1.337  0.2254  0.4941  0.4157
  609ACN     N1 3819   1.179   1.761   1.418  0.6092 -0.3565  0.1842
  610ACN     C1 3820   4.577   2.097   4.208  0.4454  0.1380  0.6640
  610ACN     H1 3821   4.548   2.165   4.127 -2.8572 -0.2466  1.4003
  610ACN     H2 3822   4.512   2.106   4.296  1.9761  1.4472  1.7091
  610ACN     H3 3823   4.682   2.109   4.238  1.3882 -4.4490 -0.0623
  610ACN     C2 3824   4.572   1.966   4.139 -1.0201  0.4550 -0.4508
  610ACN     N1 3825   4.565   1.868   4.076  0.2171  0.2925  0.6569
  611ACN     C1 3826   3.349   2.247   2.041 -0.4321 -0.3787 -0.0204
  611ACN     H1 3827   3.429   2.200   1.983  1.4258  2.7122 -0.1651
  611ACN     H2 3828   3.337   2.193   2.136  0.2828  0.9286  0.8486
  611ACN     H3 3829   3.251   2.257   1.993 -1.0561  2.0651  1.5901
  611ACN     C2 3830   3.401   2.374   2.090 -0.1558 -0.2584 -0.2899
  611ACN     N1 3831   3.453   2.469   2.126  0.0166 -0.7630 -0.4817
  612ACN     C1 3832   1.750   2.057   2.206  0.4930  0.0209  0.0508
  612ACN     H1 3833   1.854   2.093   2.200  0.4400  0.9162  3.1097
  612ACN     H2 3834   1.715   2.063   2.102 -1.4295 -2.1968  0.5048
  612ACN     H3 3835   1.693   2.134   2.260 -1.2736 -1.2466  0.0549
  612ACN     C2 3836   1.731   1.917   2.264  0.2205 -0.5372 -0.2589
  612ACN     N1 3837   1.706   1.810   2.306  0.2348  0.6938 -0.1148
  613ACN     C1 3838   3.618   1.284   3.912 -0.1487  0.3857 -0.3046
  613ACN     H1 3839   3.660   1.300   3.812 -2.6036  1.6371 -1.2296
  613ACN     H2 3840   3.514   1.316   3.899 -0.2735 -0.4553 -1.5587
  613ACN     H3 3841   3.667   1.345   3.989  1.3599 -2.3742  1.0623
  613ACN     C2 3842   3.628   1.137   3.950 -0.0947 -0.7405 -0.4364
  613ACN     N1 3843   3.639   1.026   3.978  0.0274 -0.4182 -0.0515
  614ACN     C1 3844   1.984   0.409   0.494 -0.0422 -0.3149  0.6217
  614ACN     H1 3845   2.017   0.424   0.390 -0.2457 -1.0893  0.4404
  614ACN     H2 3846   2.066   0.442   0.559  2.3582  0.5105 -2.5635
  614ACN     H3 3847   1.954   0.304   0.505 -1.9394 -0.1210 -1.7253
  614ACN     C2 3848   1.868   0.488   0.506 -0.2208 -0.1293 -0.3150
  614ACN     N1 3849   1.793   0.569   0.529 -0.2993  0.8029 -0.2430
  615ACN     C1 3850   1.025   1.949   2.685  0.2647  0.0839 -0.6936
  615ACN     H1 3851   1.117   1.986   2.731 -0.9618  0.0745  1.9496
  615ACN     H2 3852   0.954   1.947   2.768  2.4500 -4.9126  1.4512
  615ACN     H3 3853   1.033   1.851   2.638  1.4258  1.0366 -2.6060
  615ACN     C2 3854   0.976   2.039   2.583  0.3745  0.0029 -0.1013
  615ACN     N1 3855   0.948   2.114   2.500 -0.1351  0.4337  0.1541
  616ACN     C1 3856   2.887   2.768   4.392  0.2529 -0.4873 -0.1106
  616ACN     H1 3857   2.820   2.828   4.330  3.2634  0.6891 -2.4549
  616ACN     H2 3858   2.952   2.716   4.321  0.4972  1.8735 -1.7283
  616ACN     H3 3859   2.824   2.702   4.453  1.5431 -1.2777  0.4117
  616ACN     C2 3860   2.964   2.863   4.469 -0.6508 -0.3433 -0.0355
  616ACN     N1 3861   3.029   2.931   4.533 -0.2611  1.0556  0.0718
  617ACN     C1 3862   3.279   2.103   0.404  0.9114  0.0649 -0.6115
  617ACN     H1 3863   3.224   2.110   0.499 -1.5564 -0.8353 -1.8732
  617ACN     H2 3864   3.260   2.009   0.350 -0.4439  0.3266 -0.6336
  617ACN     H3 3865   3.384   2.135   0.403  1.1266 -0.6154 -1.6885
  617ACN     C2 3866   3.211   2.196   0.327 -0.0152  0.4573 -0.3579
  617ACN     N1 3867   3.154   2.270   0.264  0.3253 -1.2757  0.2941
  618ACN     C1 3868   2.281   2.960   3.094 -0.8227 -0.1101 -0.3191
  618ACN     H1 3869   2.383   2.945   3.055 -0.3927  2.3399 -0.3274
  618ACN     H2 3870   2.226   2.869   3.069  2.4420 -2.6797  1.0852
  618ACN     H3 3871   2.239   3.049   3.045 -0.5236  1.0659  1.4475
  618ACN     C2 3872   2.284   2.976   3.238  0.4386 -0.5829 -0.2818
  618ACN     N1 3873   2.277   2.983   3.351  0.7051  0.3904  0.1347
  619ACN     C1 3874   2.092   4.511   0.754 -0.2401  0.4016 -0.2600
  619ACN     H1 3875   2.133   4.504   0.855 -0.9931 -0.7321 -0.0081
  619ACN     H2 3876   2.174   4.498   0.682  0.4306  1.6091  0.2533
  619ACN     H3 3877   2.044   4.608   0.734 -0.2569  0.5366  0.4180
  619ACN     C2 3878   2.011   4.393   0.736  0.3162  0.4343 -0.2380
  619ACN     N1 3879   1.946   4.297   0.727 -0.0242 -0.0784 -0.3890
  620ACN     C1 3880   1.662   2.787   2.732  0.5751 -0.3090  0.9850
  620ACN     H1 3881   1.740   2.745   2.667  0.6852 -0.3997  1.1756
  620ACN     H2 3882   1.682   2.791   2.840  0.2414  2.9253  1.0442
  620ACN     H3 3883   1.580   2.715   2.736 -0.0837  0.3485 -0.2040
  620ACN     C2 3884   1.586   2.896   2.689  0.3711  0.1010  0.1862
  620ACN     N1 3885   1.523   2.987   2.658  0.5713 -0.2697 -0.2795
  621ACN     C1 3886   1.830   2.990   0.347 -0.6625  0.2220  0.8673
  621ACN     H1 3887   1.872   3.092   0.346  1.2244 -0.4809 -1.2806
  621ACN     H2 3888   1.861   2.938   0.439  0.6293 -0.7275 -0.0688
  621ACN     H3 3889   1.885   2.930   0.274  1.0353  2.1010  0.4845
  621ACN     C2 3890   1.690   2.993   0.322  0.3475 -0.2154 -0.0484
  621ACN     N1 3891   1.579   2.995   0.297  0.0894 -0.3200  0.3830
  622ACN     C1 3892   0.610   1.749   1.596 -0.3194  0.9156  0.4038
  622ACN     H1 3893   0.645   1.847   1.559 -0.5535 -0.1305 -2.9499
  622ACN     H2 3894   0.542   1.712   1.518  1.5468  0.3169 -1.0263
  622ACN     H3 3895   0.550   1.781   1.682  0.3045 -0.0390  1.2117
  622ACN     C2 3896   0.702   1.646   1.633  0.1989 -0.0113 -0.4877
  622ACN     N1 3897   0.767   1.562   1.671 -0.1081  0.4136 -0.1151
  623ACN     C1 3898   1.463   3.272   4.089 -1.0545  0.1786  0.4310
  623ACN     H1 3899   1.357   3.241   4.094 -1.1218  0.6086  1.9139
  623ACN     H2 3900   1.455   3.370   4.042  1.3397  0.5248  0.6203
  623ACN     H3 3901   1.522   3.197   4.034  0.0624  0.9249  0.5838
  623ACN     C2 3902   1.497   3.286   4.232  0.6725  0.2766  0.5261
  623ACN     N1 3903   1.530   3.289   4.345  0.0773  0.2553 -0.6276
  624ACN     C1 3904   0.164   3.089   0.787  0.3611  0.4425  0.1201
  624ACN     H1 3905   0.224   3.007   0.746 -1.3571 -0.2397 -1.1539
  624ACN     H2 3906   0.135   3.059   0.889  1.2281 -1.2967 -0.1132
  624ACN     H3 3907   0.073   3.100   0.727  0.4671  0.6474 -0.0044
  624ACN     C2 3908   0.241   3.211   0.804 -0.6199 -0.3254 -0.4372
  624ACN     N1 3909   0.292   3.315   0.817 -0.0985 -0.0104 -0.2858
  625ACN     C1 3910   0.086   0.885   2.642 -0.2847 -0.0955 -0.3541
  625ACN     H1 3911   0.011   0.940   2.701 -1.1278 -0.9882 -0.5633
  625ACN     H2 3912   0.077   0.777   2.662 -0.4110  0.0562  0.4607
  625ACN     H3 3913   0.181   0.923   2.681 -0.5916  0.5972 -0.2724
  625ACN     C2 3914   0.083   0.914   2.502  0.3597  0.2524 -0.3363
  625ACN     N1 3915   0.091   0.946   2.392 -0.1936  0.2253 -0.4293
  626ACN     C1 3916   4.694   3.191   4.146  0.1078 -0.5331  0.4094
  626ACN     H1 3917   4.774   3.135   4.197  0.0116 -0.7392  0.3357
  626ACN     H2 3918   4.601   3.188   4.203 -0.5214  0.8662 -0.5032
  626ACN     H3 3919   4.682   3.139   4.051  0.1654 -0.3291  0.2906
  626ACN     C2 3920   4.739   3.329   4.120 -0.2114 -0.1210 -0.3661
  626ACN     N1 3921   4.759   3.439   4.108 -0.9149 -0.0470  0.1130
  627ACN     C1 3922   0.436   2.277   1.786 -0.2495 -0.3597 -0.2554
  627ACN     H1 3923   0.448   2.290   1.895 -1.5406 -0.7133 -0.0455
  627ACN     H2 3924   0.371   2.361   1.757  2.0526  1.5059 -0.3101
  627ACN     H3 3925   0.398   2.175   1.772 -0.3214 -0.8538  2.7544
  627ACN     C2 3926   0.563   2.304   1.719 -0.0250 -0.0539  0.2168
  627ACN     N1 3927   0.665   2.327   1.674 -0.5037 -0.0733  0.0546
  628ACN     C1 3928   2.427   3.055   0.932 -0.1258  0.1911 -0.0088
  628ACN     H1 3929   2.318   3.052   0.920 -0.1313  0.4634 -0.0320
  628ACN     H2 3930   2.464   3.122   1.011 -0.6131 -1.0286  1.3000
  628ACN     H3 3931   2.479   3.070   0.836  2.7920 -0.1457  1.4060
  628ACN     C2 3932   2.478   2.925   0.984  0.2717 -0.5390 -0.3535
  628ACN     N1 3933   2.519   2.826   1.024  0.3527 -0.4449  0.0251
  629ACN     C1 3934   2.811   1.509   3.724  0.5296  0.6669 -0.1802
  629ACN     H1 3935   2.846   1.461   3.816 -1.3744  2.5279  1.6243
  629ACN     H2 3936   2.774   1.440   3.647  0.6694 -0.5399  0.8076
  629ACN     H3 3937   2.890   1.570   3.678  0.8707 -0.5961 -1.3606
  629ACN     C2 3938   2.706   1.605   3.767  0.2668 -0.2484  0.0509
  629ACN     N1 3939   2.620   1.666   3.807  0.5017 -0.4527 -0.3805
  630ACN     C1 3940   4.518   2.636   1.988  0.0539  0.5253  0.2265
  630ACN     H1 3941   4.496   2.544   1.934  0.8312  0.3813  0.1438
  630ACN     H2 3942   4.598   2.687   1.934  0.8393  1.2743  2.0212
  630ACN     H3 3943   4.561   2.599   2.082 -1.1480  1.0296  1.0033
  630ACN     C2 3944   4.402   2.722   2.005 -0.0912 -0.2396 -0.4045
  630ACN     N1 3945   4.308   2.779   2.021 -0.0809 -0.5265 -0.0480
  631ACN     C1 3946   2.421   0.473   2.728  0.1989  0.6056  0.2116
  631ACN     H1 3947   2.384   0.530   2.815 -1.2813  2.5847 -1.6210
  631ACN     H2 3948   2.441   0.548   2.651  1.6303 -0.2587 -0.2913
  631ACN     H3 3949   2.343   0.403   2.697 -0.2880  0.8344  0.8890
  631ACN     C2 3950   2.542   0.398   2.768  0.4270  0.6982 -0.4983
  631ACN     N1 3951   2.640   0.337   2.789  0.0107 -0.3079  0.7763
  632ACN     C1 3952   3.247   1.319   3.068 -0.9712  0.3404  0.2625
  632ACN     H1 3953   3.164   1.255   3.034  0.1313 -1.0445  0.1118
  632ACN     H2 3954   3.211   1.423   3.059 -3.2797 -0.3234  0.9903
  632ACN     H3 3955   3.319   1.304   2.987 -0.9459  1.0505  0.1472
  632ACN     C2 3956   3.286   1.294   3.207  0.3299  0.3413  0.8722
  632ACN     N1 3957   3.308   1.269   3.317  0.4683  0.2657  0.1343
  633ACN     C1 3958   4.604   1.781   3.266  0.5607 -0.3045 -0.6999
  633ACN     H1 3959   4.635   1.784   3.371  0.7767 -0.2763 -0.7660
  633ACN     H2 3960   4.518   1.713   3.257 -0.3893  0.5787  1.1776
  633ACN     H3 3961   4.679   1.741   3.196 -0.5799 -0.4893 -1.8657
  633ACN     C2 3962   4.581   1.914   3.213  0.8845  0.1859 -0.4842
  633ACN     N1 3963   4.552   2.022   3.183  0.5111 -0.2718  0.5410
  634ACN     C1 3964   0.988   0.714   3.133  0.1387  0.4982  0.6509
  634ACN     H1 3965   0.991   0.805   3.195  1.1875  0.4682  0.6623
  634ACN     H2 3966   1.075   0.653   3.161  0.4315  1.0612  1.0000
  634ACN     H3 3967   1.000   0.737   3.027 -1.9718 -0.4543  0.1670
  634ACN     C2 3968   0.869   0.638   3.152  0.2899 -0.5570 -0.4113
  634ACN     N1 3969   0.774   0.577   3.170  0.2972  0.1834 -0.1635
  635ACN     C1 3970   3.137   1.557   1.575 -0.1343  0.2593  0.6990
  635ACN     H1 3971   3.189   1.464   1.599  0.7225 -0.1875 -2.4474
  635ACN     H2 3972   3.179   1.590   1.479 -1.9248 -0.1455 -0.2781
  635ACN     H3 3973   3.158   1.640   1.643  2.3788  0.4941 -0.2510
  635ACN     C2 3974   2.997   1.537   1.545  0.0878 -0.7349 -0.6435
  635ACN     N1 3975   2.886   1.522   1.528  0.6014 -0.1766  0.1110
  636ACN     C1 3976   0.205   3.575   3.457  0.3704  0.9919  0.3238
  636ACN     H1 3977   0.117   3.573   3.523 -1.4251 -0.9705 -1.9330
  636ACN     H2 3978   0.282   3.515   3.508 -0.9119 -1.0107  0.0325
  636ACN     H3 3979   0.231   3.681   3.450  0.4611  1.3345  4.0083
  636ACN     C2 3980   0.184   3.505   3.331  0.1069 -0.9492  0.9624
  636ACN     N1 3981   0.166   3.447   3.233 -0.6057 -0.4365  0.3429
  637ACN     C1 3982   1.090   0.708   1.613 -0.2380  0.5846 -0.4876
  637ACN     H1 3983   1.189   0.685   1.654  0.1636  1.3006 -1.0421
  637ACN     H2 3984   1.008   0.650   1.657  1.1947 -0.1238  1.3962
  637ACN     H3 3985   1.085   0.675   1.509 -1.6143 -1.5394  0.1755
  637ACN     C2 3986   1.063   0.845   1.605  0.2084  0.3394 -0.3050
  637ACN     N1 3987   1.058   0.958   1.597 -0.0108  0.3997  0.9391
  638ACN     C1 3988   0.213   0.620   2.076 -0.3632 -0.1364 -0.2585
  638ACN     H1 3989   0.266   0.690   2.142 -2.1998  1.6826 -0.5822
  638ACN     H2 3990   0.135   0.565   2.130  1.5676 -0.9423  1.8479
  638ACN     H3 3991   0.285   0.543   2.047 -2.3312 -2.7280  1.3016
  638ACN     C2 3992   0.165   0.698   1.957  0.1479 -0.0453  1.0788
  638ACN     N1 3993   0.124   0.749   1.865  0.2119 -0.8766 -0.3557
  639ACN     C1 3994   2.915   1.186   1.663 -1.1855  0.3580 -0.2388
  639ACN     H1 3995   2.947   1.147   1.760 -1.7217 -0.9799 -0.5774
  639ACN     H2 3996   2.870   1.284   1.684 -0.6302  0.4124  0.7783
  639ACN     H3 3997   2.842   1.123   1.611 -0.8696  0.6143 -0.9998
  639ACN     C2 3998   3.022   1.199   1.566 -0.4312 -0.4744 -0.3131
  639ACN     N1 3999   3.100   1.217   1.483  0.0837 -0.1536  0.0873
  640ACN     C1 4000   3.155   1.723   0.241  0.1063  0.4383 -0.3794
  640ACN     H1 4001   3.080   1.762   0.311  0.8245 -1.6482  1.6972
  640ACN     H2 4002   3.166   1.781   0.149  0.2830 -0.5196 -0.9790
  640ACN     H3 4003   3.124   1.620   0.216 -0.4555  0.4949  0.0546
  640ACN     C2 4004   3.288   1.703   0.306 -0.2457 -0.0396 -0.2855
  640ACN     N1 4005   3.385   1.693   0.370  0.3401  0.3260  0.6587
  641ACN     C1 4006   2.739   3.317   0.596 -0.2920 -0.5984 -0.5880
  641ACN     H1 4007   2.743   3.254   0.506 -0.3458 -0.1959 -0.8755
  641ACN     H2 4008   2.838   3.363   0.606 -1.0370  0.8788  0.1615
  641ACN     H3 4009   2.709   3.256   0.682 -0.3202  0.3221  0.0628
  641ACN     C2 4010   2.646   3.432   0.594  0.2798  0.0754  0.5278
  641ACN     N1 4011   2.576   3.522   0.578  0.8738 -0.4878 -0.3841
  642ACN     C1 4012   2.545   2.589   4.395  0.9677 -0.2231 -0.0829
  642ACN     H1 4013   2.517   2.514   4.319 -0.9514  1.3182 -0.9976
  642ACN     H2 4014   2.519   2.688   4.355 -0.2146  0.7066  2.7411
  642ACN     H3 4015   2.650   2.576   4.422  1.1120  1.7672  0.4296
  642ACN     C2 4016   2.471   2.561   4.515  0.8002  0.0034  0.0969
  642ACN     N1 4017   2.415   2.535   4.616  0.1012 -0.6976 -0.1189
  643ACN     C1 4018   4.218   3.925   4.530  0.1492  0.0009  0.3286
  643ACN     H1 4019   4.151   3.899   4.447  0.9170 -0.3989 -0.1645
  643ACN     H2 4020   4.186   4.023   4.569 -1.7363 -0.6881  0.6222
  643ACN     H3 4021   4.311   3.926   4.474  0.3057 -2.7388  0.4062
  643ACN     C2 4022   4.197   3.810   4.620 -0.7667 -0.0171  0.0101
  643ACN     N1 4023   4.184   3.724   4.692 -0.3370  0.0539 -0.5882
  644ACN     C1 4024   4.411   2.104   2.296 -0.3427 -0.2170  0.4448
  644ACN     H1 4025   4.479   2.107   2.211  1.4049  1.7264  1.8117
  644ACN     H2 4026   4.479   2.142   2.373 -0.4922 -0.0005  0.4723
  644ACN     H3 4027   4.388   2.004   2.334 -1.3120 -0.4954 -0.8175
  644ACN     C2 4028   4.292   2.184   2.290 -0.4219  0.0048  0.4151
  644ACN     N1 4029   4.197   2.247   2.279  0.1018  0.0081 -0.1354
  645ACN     C1 4030   3.256   0.018   1.732 -0.2131 -0.4318  0.4928
  645ACN     H1 4031   3.259  -0.079   1.784  3.1852 -1.9764 -2.1949
  645ACN     H2 4032   3.188   0.007   1.647 -3.2081  0.8428  2.5314
  645ACN     H3 4033   3.351   0.036   1.681 -0.3919  0.7814  0.5525
  645ACN     C2 4034   3.225   0.140   1.813 -0.6799 -0.1530  0.5363
  645ACN     N1 4035   3.206   0.237   1.864  0.3998  0.2584 -0.0004
  646ACN     C1 4036   3.880   0.416   2.539 -0.5435 -0.0080 -0.3055
  646ACN     H1 4037   3.806   0.337   2.526  0.4660 -1.4723  2.1259
  646ACN     H2 4038   3.939   0.445   2.451 -0.5728  1.7171  0.1900
  646ACN     H3 4039   3.941   0.395   2.628 -2.0190 -1.6594  0.3711
  646ACN     C2 4040   3.817   0.540   2.583  0.1082  0.2573  0.5055
  646ACN     N1 4041   3.762   0.638   2.617 -0.2144  0.4125  0.4621
  647ACN     C1 4042   2.426   1.126   1.329 -0.3569  0.2545  0.0872
  647ACN     H1 4043   2.435   1.093   1.224 -0.7844  0.2121  0.0597
  647ACN     H2 4044   2.347   1.068   1.380 -1.7870  1.2798 -0.8793
  647ACN     H3 4045   2.404   1.233   1.330  2.6014  0.9375  0.9956
  647ACN     C2 4046   2.555   1.109   1.392  0.3758  0.3714  0.4619
  647ACN     N1 4047   2.662   1.100   1.437  0.6577 -0.2394  0.3893
  648ACN     C1 4048   3.922   3.484   3.474 -0.0639  0.5119  0.5370
  648ACN     H1 4049   3.889   3.435   3.566 -0.3333 -1.3302 -0.5015
  648ACN     H2 4050   3.845   3.560   3.454 -0.5815 -0.0549  0.3776
  648ACN     H3 4051   3.919   3.409   3.394  0.7390  1.7147 -0.6734
  648ACN     C2 4052   4.055   3.538   3.496  0.2041  0.1558 -0.3589
  648ACN     N1 4053   4.154   3.597   3.518  0.7068  0.2913  0.1738
  649ACN     C1 4054   1.046   4.008   3.014 -0.4777 -0.2771  0.1473
  649ACN     H1 4055   1.028   3.937   2.932 -0.3846  0.2348 -0.3177
  649ACN     H2 4056   1.003   4.105   2.987  2.0913  0.7702 -0.5062
  649ACN     H3 4057   1.155   4.022   3.018 -0.4209 -0.5709 -0.3001
  649ACN     C2 4058   0.997   3.949   3.141 -0.1516 -0.3253 -0.0352
  649ACN     N1 4059   0.945   3.912   3.239  0.6493  0.7481 -0.1727
  650ACN     C1 4060   2.087   1.541   3.549  0.5787 -0.2941  0.0253
  650ACN     H1 4061   2.026   1.573   3.463 -0.5881 -0.1809  0.8803
  650ACN     H2 4062   2.054   1.439   3.572  1.3684  0.0309  3.0007
  650ACN     H3 4063   2.071   1.614   3.629  0.6040  0.9171 -1.0237
  650ACN     C2 4064   2.230   1.555   3.517  0.1476 -0.6791  0.3184
  650ACN     N1 4065   2.342   1.575   3.500 -0.0719 -0.6926 -0.0996
  651ACN     C1 4066   2.160   0.673   3.265  0.2437  0.7036  0.3728
  651ACN     H1 4067   2.241   0.743   3.288  1.2728 -0.8901  1.8661
  651ACN     H2 4068   2.065   0.728   3.252  0.5214  0.7361 -1.9671
  651ACN     H3 4069   2.157   0.614   3.357 -1.7069  0.8226  0.4439
  651ACN     C2 4070   2.206   0.608   3.139 -0.8564 -0.7553 -0.0836
  651ACN     N1 4071   2.245   0.563   3.043 -0.1687  1.1612 -0.0132
  652ACN     C1 4072   2.913   3.705   1.651  0.3467  0.0499 -0.2864
  652ACN     H1 4073   2.925   3.773   1.736  1.7030  1.5595 -1.6093
  652ACN     H2 4074   2.874   3.611   1.694 -1.6472  0.8410 -0.2472
  652ACN     H3 4075   3.001   3.694   1.587 -2.0943 -1.1980 -3.7621
  652ACN     C2 4076   2.804   3.767   1.573 -0.2704  0.7416  0.0196
  652ACN     N1 4077   2.716   3.822   1.524  0.7064  0.3959 -0.6890
  653ACN     C1 4078   3.932   3.445   1.247 -0.0088 -0.3565 -0.0889
  653ACN     H1 4079   3.867   3.532   1.267  0.7404  1.0021 -3.0282
  653ACN     H2 4080   3.916   3.409   1.144 -1.7467 -0.6547  0.2542
  653ACN     H3 4081   3.918   3.365   1.320 -1.8497 -0.9377 -1.0132
  653ACN     C2 4082   4.062   3.503   1.269  0.2046 -0.0245  0.3558
  653ACN     N1 4083   4.171   3.532   1.281  0.3139 -0.1876 -0.2739
  654ACN     C1 4084   1.481   3.343   0.545  0.3787  0.1771 -0.3509
  654ACN     H1 4085   1.390   3.317   0.601 -0.7731  1.6250 -1.4602
  654ACN     H2 4086   1.562   3.271   0.562  0.7659  0.8974  1.0170
  654ACN     H3 4087   1.499   3.445   0.581 -1.5180  0.0526  1.0938
  654ACN     C2 4088   1.449   3.324   0.408  0.6150  0.3305 -0.1234
  654ACN     N1 4089   1.416   3.314   0.299  0.0731 -0.4174 -0.1190
  655ACN     C1 4090   4.591   3.056   0.141  0.2993  0.1044 -0.3308
  655ACN     H1 4091   4.632   3.158   0.134 -2.1233  1.2617  0.8213
  655ACN     H2 4092   4.544   3.026   0.047  1.8118  1.1213 -1.4609
  655ACN     H3 4093   4.524   3.036   0.225  0.4392 -0.3362 -0.3262
  655ACN     C2 4094   4.696   2.966   0.157  0.4386  0.4243  0.9596
  655ACN     N1 4095   4.789   2.895   0.164 -0.4082 -0.4809 -0.2047
  656ACN     C1 4096   1.560   1.778   1.976  0.1931 -0.1756  1.0558
  656ACN     H1 4097   1.642   1.847   1.998 -0.2882  1.3467 -1.5101
  656ACN     H2 4098   1.556   1.693   2.045  0.6466 -0.6407  0.5122
  656ACN     H3 4099   1.578   1.743   1.874  0.2617 -0.4194  1.1526
  656ACN     C2 4100   1.433   1.848   1.964  0.4247  0.2696 -1.1008
  656ACN     N1 4101   1.331   1.900   1.949  0.2236  0.0873  0.2616
  657ACN     C1 4102   1.883   0.292   1.559 -0.1697 -1.3707  0.1616
  657ACN     H1 4103   1.965   0.325   1.495 -0.2029 -3.0586 -0.8191
  657ACN     H2 4104   1.898   0.191   1.599  0.2502 -0.0197  3.7996
  657ACN     H3 4105   1.787   0.288   1.506  0.8295 -1.3103 -1.7200
  657ACN     C2 4106   1.874   0.379   1.672 -0.8008  0.2643 -0.2467
  657ACN     N1 4107   1.886   0.452   1.758  0.5910  0.0496 -0.2133
  658ACN     C1 4108   3.826   2.839   1.876 -0.7583 -0.0179  0.5164
  658ACN     H1 4109   3.781   2.896   1.794 -0.0731 -0.4256 -0.1519
  658ACN     H2 4110   3.782   2.865   1.973 -0.5487  1.2228  0.2937
  658ACN     H3 4111   3.935   2.845   1.880 -0.6436  0.1255 -1.6185
  658ACN     C2 4112   3.785   2.702   1.847  0.0504  0.4879  0.0128
  658ACN     N1 4113   3.740   2.599   1.836  0.0431 -0.3565  0.2415
  659ACN     C1 4114   0.008   1.646   4.243 -0.1061  0.1146  0.5421
  659ACN     H1 4115   0.072   1.573   4.192  0.0471  0.1051  0.7455
  659ACN     H2 4116  -0.026   1.604   4.338  0.4730  1.9246  1.6043
  659ACN     H3 4117  -0.084   1.638   4.184 -0.0284  1.7297  0.1440
  659ACN     C2 4118   0.070   1.776   4.249  0.0489 -0.5197  0.5762
  659ACN     N1 4119   0.117   1.879   4.261 -0.0340  0.2703  0.8520
  660ACN     C1 4120   3.305   0.531   2.446  0.3049 -0.1415 -0.0388
  660ACN     H1 4121   3.415   0.527   2.447  0.3949  1.8936  0.4899
  660ACN     H2 4122   3.268   0.432   2.477 -2.8084  0.4146 -1.6723
  660ACN     H3 4123   3.266   0.542   2.344 -1.2751 -0.5487  0.5030
  660ACN     C2 4124   3.262   0.643   2.529  0.1411 -0.1025  0.1413
  660ACN     N1 4125   3.247   0.736   2.597  0.5829  0.1580  0.5716
  661ACN     C1 4126   4.106   3.999   0.369  0.7514  0.3434 -0.1009
  661ACN     H1 4127   4.090   4.081   0.440  1.4262  0.8141 -0.4768
  661ACN     H2 4128   4.152   3.912   0.418 -0.6185 -0.4629 -0.1856
  661ACN     H3 4129   4.157   4.038   0.280  0.7414  1.9826  0.5760
  661ACN     C2 4130   3.971   3.957   0.332  0.1016 -0.1885  0.0353
  661ACN     N1 4131   3.866   3.920   0.305 -1.2108 -0.3684 -0.1912
  662ACN     C1 4132   1.021   2.319   3.458 -0.1828  0.5036  0.0084
  662ACN     H1 4133   0.990   2.409   3.403 -1.6364  0.4631  0.7134
  662ACN     H2 4134   0.988   2.238   3.391  0.0201  0.4445 -0.0212
  662ACN     H3 4135   0.960   2.330   3.548 -0.3357 -0.9764  0.1179
  662ACN     C2 4136   1.160   2.295   3.486  0.3246  0.6989 -0.0783
  662ACN     N1 4137   1.266   2.283   3.529 -0.4294  0.3220 -0.2264
  663ACN     C1 4138   3.133   2.622   0.572  0.2249  0.6472  0.2376
  663ACN     H1 4139   3.124   2.559   0.483 -1.3492  0.6292  0.3799
  663ACN     H2 4140   3.139   2.729   0.547  0.6944  0.2731 -1.4012
  663ACN     H3 4141   3.218   2.597   0.636 -0.2967  1.4304  1.2604
  663ACN     C2 4142   3.011   2.588   0.649  0.1895  0.4047 -0.0437
  663ACN     N1 4143   2.917   2.560   0.709  0.3533  0.3125  0.5732
  664ACN     C1 4144   2.685   1.860   0.698 -0.2564 -0.2716 -0.3891
  664ACN     H1 4145   2.729   1.811   0.786  0.0678  2.6529  1.2412
  664ACN     H2 4146   2.584   1.827   0.674  0.1165 -1.1387 -0.7966
  664ACN     H3 4147   2.747   1.843   0.609  0.2912  0.8275 -0.2361
  664ACN     C2 4148   2.698   2.003   0.732 -0.5943  0.1881 -1.2761
  664ACN     N1 4149   2.711   2.116   0.757 -0.2580 -0.3746  0.7934
  665ACN     C1 4150   4.410   1.131   3.864  0.6047  0.2378 -0.8500
  665ACN     H1 4151   4.397   1.168   3.967  1.0990  0.1121 -0.7387
  665ACN     H2 4152   4.322   1.068   3.844 -0.1939  1.0640 -0.0394
  665ACN     H3 4153   4.491   1.057   3.870 -1.3540 -1.9613  0.4329
  665ACN     C2 4154   4.432   1.232   3.768  0.1754 -0.6677  0.2567
  665ACN     N1 4155   4.457   1.310   3.691 -0.4979 -0.4085  0.0436
  666ACN     C1 4156   1.876   1.394   1.370 -0.2722  0.5116 -0.2141
  666ACN     H1 4157   1.835   1.333   1.452 -0.5622  2.7685  1.4245
  666ACN     H2 4158   1.867   1.341   1.274  1.1651 -0.4186  0.1296
  666ACN     H3 4159   1.984   1.406   1.382 -0.2115 -1.1031  1.4708
  666ACN     C2 4160   1.817   1.524   1.369  0.8143  0.3683  0.1160
  666ACN     N1 4161   1.757   1.621   1.349 -0.0540  0.5402 -0.7532
  667ACN     C1 4162   3.713   1.421   3.331 -0.1004 -0.3867 -0.3382
  667ACN     H1 4163   3.659   1.331   3.300  1.1119 -1.7450  1.2649
  667ACN     H2 4164   3.669   1.497   3.266 -1.4027 -1.6688 -1.0278
  667ACN     H3 4165   3.819   1.408   3.307  0.1327 -1.9809  1.2856
  667ACN     C2 4166   3.692   1.449   3.475 -0.0654  0.5790 -0.0843
  667ACN     N1 4167   3.679   1.472   3.586  0.2481  0.2830  0.0608
  668ACN     C1 4168   3.563   3.723   2.777 -0.0419  0.0550 -0.5002
  668ACN     H1 4169   3.663   3.683   2.759  0.6173  0.5295  1.7814
  668ACN     H2 4170   3.564   3.706   2.885  2.0964  1.3979 -0.2544
  668ACN     H3 4171   3.487   3.674   2.715 -0.5756  0.9488 -0.5676
  668ACN     C2 4172   3.561   3.867   2.755 -0.3846  0.0254 -0.5050
  668ACN     N1 4173   3.555   3.980   2.747 -0.0414  0.4309  0.2928
  669ACN     C1 4174   0.910   0.905   0.612 -0.0584  0.5208  0.8270
  669ACN     H1 4175   0.971   0.885   0.523 -2.7090 -1.0749 -0.7922
  669ACN     H2 4176   0.815   0.952   0.582 -0.3568 -1.0716 -0.9417
  669ACN     H3 4177   0.973   0.955   0.686  1.6550 -0.6703  0.2287
  669ACN     C2 4178   0.882   0.773   0.663 -0.4092  0.0171  0.2936
  669ACN     N1 4179   0.862   0.664   0.698  0.1222 -0.0962  0.2684
  670ACN     C1 4180   1.090   2.890   3.275  0.1643  0.0946  0.5623
  670ACN     H1 4181   1.139   2.866   3.180  1.0833  2.1481  0.4590
  670ACN     H2 4182   0.981   2.898   3.268  0.1653  0.2418  0.7064
  670ACN     H3 4183   1.143   2.983   3.296 -0.6923  0.3574  1.6586
  670ACN     C2 4184   1.125   2.799   3.380  0.0897 -0.5775  0.2448
  670ACN     N1 4185   1.152   2.728   3.467 -0.2740  0.1144  0.4399
  671ACN     C1 4186   3.198   3.858   0.568 -0.5708  0.9074  0.4819
  671ACN     H1 4187   3.105   3.807   0.540 -0.0212 -0.1086  0.4617
  671ACN     H2 4188   3.176   3.896   0.668 -0.7124  0.5854  0.5736
  671ACN     H3 4189   3.222   3.928   0.487 -0.0842 -0.5479 -0.6877
  671ACN     C2 4190   3.310   3.755   0.583 -0.2469  0.5461 -0.8209
  671ACN     N1 4191   3.406   3.684   0.593 -0.0579 -0.1462  0.2329
  672ACN     C1 4192   0.485   3.015   1.433  0.5180 -0.0135 -0.2987
  672ACN     H1 4193   0.553   2.944   1.481  3.2398  2.6576  0.0853
  672ACN     H2 4194   0.539   3.064   1.351  0.3215 -0.9850 -1.0237
  672ACN     H3 4195   0.449   3.091   1.503  0.5748  0.4792 -0.7939
  672ACN     C2 4196   0.358   2.954   1.395 -0.3142  0.6317  0.2748
  672ACN     N1 4197   0.257   2.903   1.372  0.1770  0.5993  0.3582
  673ACN     C1 4198   1.838   2.701   3.732  0.3334  0.5391 -0.2068
  673ACN     H1 4199   1.878   2.599   3.733 -0.6471  0.0833 -2.2113
  673ACN     H2 4200   1.837   2.745   3.832  1.2616  2.8966 -1.1640
  673ACN     H3 4201   1.735   2.707   3.694  0.0929  1.5221  0.5613
  673ACN     C2 4202   1.926   2.791   3.655 -0.1419  0.4492  0.1272
  673ACN     N1 4203   1.991   2.870   3.603 -0.2060 -0.0055 -0.5749
  674ACN     C1 4204   1.008   2.926   1.565 -0.0626  0.3475  0.2015
  674ACN     H1 4205   0.971   3.004   1.632 -0.2760  1.4067 -1.1154
  674ACN     H2 4206   1.040   2.831   1.609 -0.0165  0.6262  0.7716
  674ACN     H3 4207   1.090   2.968   1.505 -1.2662  2.4716 -0.0772
  674ACN     C2 4208   0.892   2.901   1.476 -0.2260 -0.0701 -0.3320
  674ACN     N1 4209   0.805   2.880   1.400 -0.6630  0.0556 -0.0292
  675ACN     C1 4210   4.273   0.744   4.095 -0.5237  0.6830 -0.2530
  675ACN     H1 4211   4.317   0.839   4.062  3.5556 -0.7671  0.3992
  675ACN     H2 4212   4.165   0.726   4.090 -0.4073 -2.0639  3.5379
  675ACN     H3 4213   4.303   0.728   4.199 -1.9851  0.6471  0.1861
  675ACN     C2 4214   4.330   0.634   4.013  0.3330 -0.4830 -0.7000
  675ACN     N1 4215   4.360   0.545   3.949  0.6582  0.1622 -0.0689
  676ACN     C1 4216   1.703   1.703   4.615  0.5511  0.2096  0.3111
  676ACN     H1 4217   1.649   1.667   4.527 -0.7426  0.0104  1.1633
  676ACN     H2 4218   1.649   1.693   4.710 -0.2766  0.6667 -0.0974
  676ACN     H3 4219   1.712   1.812   4.605  0.3512  0.5161  2.7279
  676ACN     C2 4220   1.836   1.659   4.629 -0.0161  0.2085 -0.0876
  676ACN     N1 4221   1.945   1.622   4.639 -0.3298 -0.5533  0.0168
  677ACN     C1 4222   3.859   3.509   4.219 -0.1717 -0.1630 -0.7968
  677ACN     H1 4223   3.939   3.578   4.250 -0.1839  0.0813 -1.2921
  677ACN     H2 4224   3.853   3.499   4.110 -0.8535  1.3521 -0.9280
  677ACN     H3 4225   3.769   3.567   4.244  1.6102  2.1514  0.6919
  677ACN     C2 4226   3.858   3.376   4.289  0.6048  0.2679  0.8261
  677ACN     N1 4227   3.848   3.272   4.338  0.3794 -0.3619 -0.1292
  678ACN     C1 4228   3.390   1.351   0.315 -0.0522 -0.3345 -0.6131
  678ACN     H1 4229   3.353   1.334   0.213 -2.3575  0.0337  0.0947
  678ACN     H2 4230   3.331   1.288   0.382 -0.0337 -0.6927 -0.9304
  678ACN     H3 4231   3.383   1.460   0.328  2.2382 -0.1542 -0.4438
  678ACN     C2 4232   3.522   1.300   0.346 -0.1957  0.0853  0.6364
  678ACN     N1 4233   3.621   1.244   0.343 -0.3974 -0.6651  0.4070
  679ACN     C1 4234   3.553   0.655   1.524  0.3936  0.4227 -0.3608
  679ACN     H1 4235   3.588   0.614   1.620 -2.5480 -1.0461  0.1879
  679ACN     H2 4236   3.601   0.598   1.443 -1.6790 -0.1810 -1.2155
  679ACN     H3 4237   3.571   0.762   1.505 -0.0586  0.3687 -1.1172
  679ACN     C2 4238   3.410   0.623   1.534  0.2359 -0.2234 -0.1699
  679ACN     N1 4239   3.301   0.600   1.552  0.3309 -0.2370  0.5400
  680ACN     C1 4240   2.184   3.734   1.278  0.6003  0.0586 -0.2098
  680ACN     H1 4241   2.264   3.726   1.352  0.2028  2.0934  0.4978
  680ACN     H2 4242   2.219   3.681   1.189  2.2311  0.5175  0.1305
  680ACN     H3 4243   2.175   3.839   1.248 -0.7159 -0.6606 -2.5825
  680ACN     C2 4244   2.051   3.686   1.322 -0.0988 -0.1559  0.3603
  680ACN     N1 4245   1.947   3.642   1.340  0.0595 -0.6273  0.2948
  681ACN     C1 4246   1.298   4.516   1.210 -0.5259 -0.3856  0.4173
  681ACN     H1 4247   1.204   4.552   1.167  0.2544  1.9052  0.4822
  681ACN     H2 4248   1.328   4.592   1.283 -0.7864  0.1388 -0.0176
  681ACN     H3 4249   1.376   4.510   1.133 -0.8865 -1.9795  0.1407
  681ACN     C2 4250   1.280   4.393   1.280 -0.1559 -0.6968  0.2591
  681ACN     N1 4251   1.260   4.300   1.340  0.1403  0.5530 -0.4939
  682ACN     C1 4252   3.281   3.427   0.319  0.3452  0.0372  0.4397
  682ACN     H1 4253   3.390   3.423   0.321  0.4880  1.3633  5.0249
  682ACN     H2 4254   3.251   3.468   0.221  0.6066  1.4744  0.9423
  682ACN     H3 4255   3.238   3.492   0.396  1.5583  0.5520  0.6963
  682ACN     C2 4256   3.220   3.294   0.328  0.1160 -0.8602  0.2960
  682ACN     N1 4257   3.173   3.193   0.354 -0.8378 -0.2240  0.1945
  683ACN     C1 4258   4.672   4.146   0.171  0.8295  0.1699  0.7700
  683ACN     H1 4259   4.657   4.237   0.230  3.6278 -0.3238  2.4069
  683ACN     H2 4260   4.695   4.065   0.241  1.5495 -0.4062 -0.1114
  683ACN     H3 4261   4.759   4.160   0.106 -0.9199  1.1483 -1.5343
  683ACN     C2 4262   4.566   4.113   0.078  0.6559  0.6332  1.0525
  683ACN     N1 4263   4.487   4.085   0.001 -0.3490 -0.0718  0.2025
  684ACN     C1 4264   0.524   2.214   0.236 -0.5543 -0.0196  0.2366
  684ACN     H1 4265   0.619   2.230   0.287 -0.6879  0.0939  0.4523
  684ACN     H2 4266   0.478   2.313   0.219 -1.3840 -0.5507 -0.7307
  684ACN     H3 4267   0.471   2.145   0.303  1.1487 -0.2403  1.4183
  684ACN     C2 4268   0.542   2.155   0.105  0.3004 -0.9632 -0.5407
  684ACN     N1 4269   0.560   2.095   0.013 -0.9432 -0.3047  0.5105
  685ACN     C1 4270   2.915   3.896   2.523 -0.5881 -0.5656 -0.4306
  685ACN     H1 4271   2.854   3.953   2.453 -1.7162 -1.4839 -0.2214
  685ACN     H2 4272   2.858   3.862   2.610 -0.3068  0.9034  0.3638
  685ACN     H3 4273   2.999   3.954   2.564 -0.6259 -0.6802 -0.1897
  685ACN     C2 4274   2.970   3.784   2.448  0.1744  0.9134 -0.0762
  685ACN     N1 4275   2.998   3.688   2.389 -0.2931  0.6215 -0.0626
  686ACN     C1 4276   2.182   4.490   2.426 -0.0146 -0.2533 -0.2554
  686ACN     H1 4277   2.211   4.472   2.530  1.4371  1.0587 -0.3978
  686ACN     H2 4278   2.077   4.461   2.409  0.2240 -1.2657 -0.0829
  686ACN     H3 4279   2.242   4.419   2.369  1.2717 -1.0190  1.9154
  686ACN     C2 4280   2.207   4.627   2.378 -0.2662 -0.2530 -0.0386
  686ACN     N1 4281   2.217   4.738   2.353 -0.2148 -0.3545 -0.1793
  687ACN     C1 4282   0.414   1.307   1.869  0.6080  0.1921 -0.1213
  687ACN     H1 4283   0.434   1.199   1.873  0.2660  0.1405  0.3073
  687ACN     H2 4284   0.326   1.314   1.803 -0.5780  4.2015  1.5867
  687ACN     H3 4285   0.492   1.368   1.822 -1.6037  2.0157 -1.7140
  687ACN     C2 4286   0.377   1.346   1.999 -0.1287  0.9193  0.1058
  687ACN     N1 4287   0.345   1.368   2.108  0.4140  0.6996 -0.3241
  688ACN     C1 4288   4.278   2.196   1.421  0.1506 -0.2918  0.0437
  688ACN     H1 4289   4.214   2.203   1.331  1.4173  0.6980 -0.8154
  688ACN     H2 4290   4.253   2.122   1.498  2.4939  0.9838  2.1445
  688ACN     H3 4291   4.272   2.290   1.477  1.3683  0.9508 -1.7866
  688ACN     C2 4292   4.415   2.194   1.379  0.0809  0.0866 -0.0082
  688ACN     N1 4293   4.524   2.195   1.354 -0.4161  0.3421 -0.8235
  689ACN     C1 4294   1.896   2.806   1.326 -0.0667 -0.1175  0.9128
  689ACN     H1 4295   1.945   2.718   1.284  1.3768  0.7555  0.6965
  689ACN     H2 4296   1.813   2.779   1.392 -1.0503  1.6757  0.4843
  689ACN     H3 4297   1.850   2.865   1.245 -1.6868  0.6117  2.3090
  689ACN     C2 4298   1.992   2.891   1.392  0.5285  0.0493 -0.3107
  689ACN     N1 4299   2.061   2.966   1.446 -0.1298  0.7539  0.9356
  690ACN     C1 4300   3.016   0.376   0.755  0.2906 -0.2572 -0.5252
  690ACN     H1 4301   2.912   0.359   0.724  0.4423 -0.6004 -0.8593
  690ACN     H2 4302   3.031   0.483   0.738 -2.4312  0.2370 -0.3322
  690ACN     H3 4303   3.073   0.316   0.683 -1.6467 -1.5174 -1.0875
  690ACN     C2 4304   3.039   0.322   0.883  1.0227  0.2536  0.2213
  690ACN     N1 4305   3.049   0.268   0.987 -0.0262 -0.1010  0.0569
  691ACN     C1 4306   4.205   0.774   2.237 -0.0819 -0.4618 -0.0969
  691ACN     H1 4307   4.237   0.875   2.265 -1.0609  0.0456 -0.7408
  691ACN     H2 4308   4.186   0.715   2.327 -0.6438  0.6743  0.5617
  691ACN     H3 4309   4.283   0.736   2.170 -1.5990 -0.8625 -1.6939
  691ACN     C2 4310   4.078   0.785   2.168  0.2670  0.1927 -0.3688
  691ACN     N1 4311   3.978   0.793   2.111 -0.1281  0.4709  0.0411
  692ACN     C1 4312   3.983   3.821   2.425 -0.0841 -0.5980  0.1106
  692ACN     H1 4313   4.059   3.766   2.482  0.8805  0.2192 -0.3520
  692ACN     H2 4314   4.014   3.810   2.320  1.5370  1.0769  0.3579
  692ACN     H3 4315   3.992   3.929   2.443 -1.2732 -0.4758  0.0421
  692ACN     C2 4316   3.846   3.778   2.450 -0.0020  0.0079  0.0372
  692ACN     N1 4317   3.742   3.733   2.480 -0.0630  0.8593  0.6095
  693ACN     C1 4318   1.536   0.086   1.539 -0.4404  0.9865  0.7181
  693ACN     H1 4319   1.535   0.113   1.433 -0.8043 -0.5571  0.3129
  693ACN     H2 4320   1.634   0.055   1.577  0.1488  3.5486  1.5286
  693ACN     H3 4321   1.477  -0.003   1.561 -0.2300  0.7528  0.3607
  693ACN     C2 4322   1.488   0.187   1.624 -0.2317 -0.2985  0.1803
  693ACN     N1 4323   1.448   0.270   1.696 -0.1941 -0.2104  0.1419
  694ACN     C1 4324   2.974   4.262   1.813 -1.2091  0.0100  0.3754
  694ACN     H1 4325   3.014   4.170   1.856 -0.5688  1.6102  3.5393
  694ACN     H2 4326   3.045   4.339   1.847 -1.3085 -0.4415  1.6364
  694ACN     H3 4327   2.872   4.276   1.851 -1.4464 -0.2533 -0.1496
  694ACN     C2 4328   2.971   4.244   1.664  0.1076 -0.6476 -0.3899
  694ACN     N1 4329   2.982   4.241   1.549  0.3541  0.4343 -0.4629
  695ACN     C1 4330   0.337   1.414   4.287  0.0555  0.4768 -0.2280
  695ACN     H1 4331   0.372   1.323   4.236 -0.8267 -0.7810  1.3170
  695ACN     H2 4332   0.231   1.408   4.313  0.3403  0.5903  1.0326
  695ACN     H3 4333   0.342   1.495   4.213  0.3626  0.1900 -0.5230
  695ACN     C2 4334   0.408   1.436   4.415 -0.2655 -0.3070  0.2965
  695ACN     N1 4335   0.456   1.437   4.515  0.5466  0.0765 -0.7058
  696ACN     C1 4336   0.687   1.205   2.225  0.0161  0.0711  0.2181
  696ACN     H1 4337   0.586   1.246   2.225 -0.2298 -0.5145  0.1777
  696ACN     H2 4338   0.766   1.280   2.231 -0.0711  0.1355  0.6119
  696ACN     H3 4339   0.702   1.158   2.127  2.0651 -0.2312  0.6425
  696ACN     C2 4340   0.692   1.106   2.335 -0.1044 -0.1259  0.1732
  696ACN     N1 4341   0.699   1.017   2.411 -0.1669  0.1530  0.5091
  697ACN     C1 4342   4.737   4.169   3.206 -0.5774 -0.0376 -0.1176
  697ACN     H1 4343   4.817   4.125   3.145  0.6749  1.6470  0.2425
  697ACN     H2 4344   4.786   4.171   3.304  0.0922 -1.8041 -0.3743
  697ACN     H3 4345   4.647   4.107   3.212 -1.0700  0.4865 -1.5073
  697ACN     C2 4346   4.694   4.293   3.147 -0.0614  0.8164  0.3911
  697ACN     N1 4347   4.669   4.394   3.092  0.8518  0.0659 -0.1352
  698ACN     C1 4348   2.983   0.967   2.831  0.3313 -0.8478  0.3847
  698ACN     H1 4349   3.046   0.878   2.822  0.0984 -0.8291 -1.9924
  698ACN     H2 4350   2.941   0.984   2.931 -0.3719  0.4804 -0.1092
  698ACN     H3 4351   2.908   0.967   2.751  0.9112 -0.0878 -0.1826
  698ACN     C2 4352   3.069   1.084   2.801  0.0752 -0.3691 -0.1000
  698ACN     N1 4353   3.140   1.172   2.778 -0.1845 -0.4152  0.3548
  699ACN     C1 4354   2.948   3.954   3.443 -0.1206  0.6599  0.5853
  699ACN     H1 4355   2.901   3.861   3.408 -1.5588  1.3900  0.5469
  699ACN     H2 4356   2.875   4.013   3.500 -0.4028  1.2856 -0.4176
  699ACN     H3 4357   2.977   4.011   3.355  0.5019 -0.6500 -0.0927
  699ACN     C2 4358   3.068   3.920   3.519 -0.0365  0.1963  0.5031
  699ACN     N1 4359   3.162   3.884   3.573 -0.3604  0.4492 -0.5363
  700ACN     C1 4360   1.068   1.636   1.825 -0.2479 -0.3479  0.4778
  700ACN     H1 4361   0.968   1.670   1.795  0.2863  0.6081 -0.2622
  700ACN     H2 4362   1.089   1.700   1.911 -2.1377  1.1256 -0.1051
  700ACN     H3 4363   1.144   1.642   1.746 -2.0614 -1.0872 -1.4192
  700ACN     C2 4364   1.071   1.501   1.884  0.2638  0.2554 -0.2537
  700ACN     N1 4365   1.076   1.403   1.938  0.5498 -0.3082 -0.4144
  701ACN     C1 4366   2.661   1.246   4.605 -0.3365 -0.6997 -0.9679
  701ACN     H1 4367   2.722   1.185   4.673  0.7411  0.8501 -0.4819
  701ACN     H2 4368   2.564   1.200   4.581 -0.6522 -2.1990  2.5518
  701ACN     H3 4369   2.717   1.283   4.518  1.6667  0.2886  0.6351
  701ACN     C2 4370   2.619   1.366   4.685 -0.5501 -0.1544  0.5678
  701ACN     N1 4371   2.582   1.458   4.744 -0.0496 -0.4316 -0.1573
  702ACN     C1 4372   0.980   0.568   2.523  0.1639  0.1044  0.7250
  702ACN     H1 4373   0.880   0.525   2.511 -0.1720  1.6150 -3.5679
  702ACN     H2 4374   0.982   0.663   2.469 -1.8083 -1.3390 -2.1922
  702ACN     H3 4375   1.052   0.499   2.477 -1.3252 -0.6495 -0.5520
  702ACN     C2 4376   1.011   0.587   2.671 -0.3035  0.7571 -0.2496
  702ACN     N1 4377   1.037   0.614   2.782 -0.0482  0.1186  0.0657
  703ACN     C1 4378   1.434   2.324   4.151  0.6575  0.2473 -0.6423
  703ACN     H1 4379   1.497   2.413   4.139 -1.3960  1.8159 -0.2864
  703ACN     H2 4380   1.499   2.237   4.140  0.5114 -0.1117  1.1162
  703ACN     H3 4381   1.349   2.324   4.082 -1.0240  0.5313  1.3219
  703ACN     C2 4382   1.376   2.329   4.285 -0.3402  0.1068  0.3488
  703ACN     N1 4383   1.342   2.321   4.396  0.1972  0.2259  0.0220
  704ACN     C1 4384   3.566   3.756   0.931 -0.4072 -0.4585 -0.7838
  704ACN     H1 4385   3.498   3.693   0.872 -2.1524  1.0538 -0.4634
  704ACN     H2 4386   3.655   3.693   0.945  1.0105  1.3952 -1.1825
  704ACN     H3 4387   3.518   3.781   1.027 -2.5615 -0.5320 -1.7853
  704ACN     C2 4388   3.608   3.877   0.871 -0.2785 -0.4430  0.2789
  704ACN     N1 4389   3.639   3.983   0.831  0.4611  0.4482 -0.7716
  705ACN     C1 4390   3.562   1.516   1.552 -0.5842 -0.2570  0.6563
  705ACN     H1 4391   3.651   1.581   1.543 -1.7924  1.4501  0.6674
  705ACN     H2 4392   3.575   1.429   1.486 -0.2730  0.7640 -0.6673
  705ACN     H3 4393   3.490   1.582   1.503 -0.7383  0.7137  2.1132
  705ACN     C2 4394   3.514   1.491   1.688 -0.4870  0.2721  0.7027
  705ACN     N1 4395   3.465   1.468   1.794 -0.1655  0.0370  0.0688
  706ACN     C1 4396   1.922   3.246   4.358 -0.2852 -0.2730 -0.8339
  706ACN     H1 4397   1.878   3.338   4.398 -0.4382 -0.5764 -0.2918
  706ACN     H2 4398   1.885   3.222   4.257 -0.6808 -0.6570 -0.6025
  706ACN     H3 4399   1.896   3.161   4.422  1.3495 -0.2080 -0.0442
  706ACN     C2 4400   2.071   3.262   4.357  0.0012 -0.1643  0.5594
  706ACN     N1 4401   2.180   3.277   4.370 -0.2073 -0.1223  0.1166
  707ACN     C1 4402   4.017   1.939   0.173  0.4077  0.4881 -0.4164
  707ACN     H1 4403   4.072   1.846   0.189 -1.0499 -0.3470 -0.1107
  707ACN     H2 4404   3.973   1.939   0.072 -2.3328  1.9349  0.6664
  707ACN     H3 4405   4.086   2.024   0.172  0.0328  0.9604  2.9018
  707ACN     C2 4406   3.915   1.953   0.275 -0.2171 -0.2815 -0.0751
  707ACN     N1 4407   3.828   1.972   0.352  0.5458  0.4329  0.3748
  708ACN     C1 4408   2.092   0.240   2.016  0.4018  0.1058 -0.1128
  708ACN     H1 4409   2.183   0.296   2.038 -1.3915  3.3669 -0.3481
  708ACN     H2 4410   2.013   0.314   1.997  0.0371 -0.5729 -1.4028
  708ACN     H3 4411   2.053   0.189   2.104  0.8385 -1.8256 -0.9799
  708ACN     C2 4412   2.113   0.156   1.900  0.1443  0.4289 -0.3115
  708ACN     N1 4413   2.118   0.082   1.811 -0.4497  0.0618 -0.4521
  709ACN     C1 4414   4.642   3.141   2.549  0.2210  0.1448  0.2721
  709ACN     H1 4415   4.645   3.200   2.642 -0.6897  2.0081 -0.8331
  709ACN     H2 4416   4.539   3.147   2.514 -1.2000 -1.2629  3.7479
  709ACN     H3 4417   4.640   3.037   2.584  1.0352 -0.1209 -0.4277
  709ACN     C2 4418   4.758   3.178   2.455 -0.5032  0.7286  0.2390
  709ACN     N1 4419   4.842   3.201   2.378 -0.1687 -0.6914 -0.4300
  710ACN     C1 4420   2.606   2.762   3.251  0.4316 -0.4830  0.3413
  710ACN     H1 4421   2.620   2.797   3.354 -0.8593 -2.7473  1.3516
  710ACN     H2 4422   2.661   2.816   3.172  0.0105  1.6568  1.4443
  710ACN     H3 4423   2.499   2.776   3.234  0.5872  1.2682  0.5647
  710ACN     C2 4424   2.642   2.621   3.243 -0.2533  0.1823  0.1046
  710ACN     N1 4425   2.670   2.507   3.243  0.0730 -0.0761  0.1703
  711ACN     C1 4426   1.788   3.904   2.768 -0.6581 -0.3095 -0.0399
  711ACN     H1 4427   1.718   3.822   2.749  1.0862 -1.9021  0.0787
  711ACN     H2 4428   1.744   4.004   2.771  0.5462  0.2277  1.1126
  711ACN     H3 4429   1.872   3.888   2.699 -1.2322  1.6491 -1.2562
  711ACN     C2 4430   1.842   3.870   2.895 -0.3185  0.4534  0.1259
  711ACN     N1 4431   1.877   3.844   3.000  0.5093  0.0827 -0.4097
  712ACN     C1 4432   0.309   3.390   2.619 -0.1586 -0.0921 -0.6091
  712ACN     H1 4433   0.274   3.343   2.526  0.5577 -2.7555  0.3946
  712ACN     H2 4434   0.412   3.358   2.635 -0.2229 -0.8213 -1.5607
  712ACN     H3 4435   0.245   3.358   2.702 -0.7899  0.5986 -0.8101
  712ACN     C2 4436   0.306   3.533   2.606  0.3797  0.0726  0.6561
  712ACN     N1 4437   0.300   3.648   2.596  0.5129  0.5598  0.3153
  713ACN     C1 4438   3.806   2.256   2.056  0.4111  0.6315 -0.3797
  713ACN     H1 4439   3.828   2.175   2.127  1.1212  0.0621 -1.2261
  713ACN     H2 4440   3.899   2.295   2.014  0.6421  0.1579 -0.3148
  713ACN     H3 4441   3.758   2.333   2.117 -0.7655 -0.4584  0.1280
  713ACN     C2 4442   3.716   2.198   1.956 -0.3640 -0.3980  0.2801
  713ACN     N1 4443   3.651   2.154   1.874 -0.3606 -0.0403 -0.1506
  714ACN     C1 4444   1.575   2.621   0.400  0.2848 -0.0251  0.2795
  714ACN     H1 4445   1.500   2.557   0.352 -1.4211  1.1065  1.3067
  714ACN     H2 4446   1.527   2.719   0.409  1.4252  0.5729  0.0191
  714ACN     H3 4447   1.661   2.632   0.334 -1.1412  1.3914 -1.4646
  714ACN     C2 4448   1.615   2.566   0.530  0.4116  0.0779  0.6220
  714ACN     N1 4449   1.644   2.516   0.631  0.3549 -0.7652 -0.1776
  715ACN     C1 4450   4.234   3.296   2.700  0.2345 -0.1457 -0.0784
  715ACN     H1 4451   4.305   3.244   2.635  0.7483 -0.1052  0.4402
  715ACN     H2 4452   4.261   3.275   2.804 -3.3271  0.8745  1.2203
  715ACN     H3 4453   4.143   3.242   2.669  0.8041 -0.0314 -2.1384
  715ACN     C2 4454   4.206   3.435   2.673  0.3147  0.1716 -0.3461
  715ACN     N1 4455   4.181   3.540   2.636 -0.6266 -1.0025 -0.2586
  716ACN     C1 4456   0.493   0.713   2.485 -0.6152  1.0717  0.4674
  716ACN     H1 4457   0.515   0.619   2.434 -3.0749  0.8692 -0.3395
  716ACN     H2 4458   0.387   0.732   2.507 -0.5552  1.6009  0.3002
  716ACN     H3 4459   0.530   0.801   2.431 -1.9148  1.1917 -0.2672
  716ACN     C2 4460   0.567   0.702   2.611  0.3592  0.4810  0.1707
  716ACN     N1 4461   0.627   0.699   2.710  0.1944  0.3960 -0.9859
  717ACN     C1 4462   0.994   3.231   3.802 -0.4265  0.2923 -0.4100
  717ACN     H1 4463   1.072   3.190   3.868 -0.2218 -1.4895 -1.6795
  717ACN     H2 4464   1.000   3.340   3.792 -0.9978  0.1436 -3.2485
  717ACN     H3 4465   0.895   3.204   3.840 -0.0147  0.6024  0.9653
  717ACN     C2 4466   1.014   3.175   3.664  0.4780  0.5960 -0.2096
  717ACN     N1 4467   1.035   3.134   3.558  0.0110  0.0593 -0.1990
  718ACN     C1 4468   1.197   3.377   4.407  1.0430  0.1269 -0.0113
  718ACN     H1 4469   1.272   3.337   4.477  1.1451  0.8141  0.2766
  718ACN     H2 4470   1.149   3.293   4.355 -0.0771  1.1946 -0.7629
  718ACN     H3 4471   1.251   3.440   4.336  3.0422 -0.3000  1.0688
  718ACN     C2 4472   1.099   3.459   4.478 -0.5055  0.7774  0.4889
  718ACN     N1 4473   1.020   3.522   4.530 -0.2594 -0.1519  0.5475
  719ACN     C1 4474   2.394   1.527   0.887  0.5442 -0.1083  0.5141
  719ACN     H1 4475   2.481   1.511   0.822  1.7455  0.8178  1.8286
  719ACN     H2 4476   2.352   1.625   0.861 -0.1327 -0.5662 -0.1493
  719ACN     H3 4477   2.432   1.529   0.990  0.1486  3.4029  0.7061
  719ACN     C2 4478   2.294   1.425   0.872 -0.0988  0.1160  0.3648
  719ACN     N1 4479   2.217   1.337   0.861 -0.1101 -0.1520 -0.3841
  720ACN     C1 4480   4.405   0.046   4.035 -0.5072 -0.3363 -0.2803
  720ACN     H1 4481   4.506   0.037   4.077 -0.4426 -0.2243 -0.4123
  720ACN     H2 4482   4.378  -0.045   3.979 -1.3181  0.6085 -1.4754
  720ACN     H3 4483   4.401   0.126   3.960 -2.2982 -0.7736 -0.6930
  720ACN     C2 4484   4.304   0.068   4.130 -0.1532  0.1650 -0.4707
  720ACN     N1 4485   4.222   0.089   4.206 -0.0280 -0.1676  0.1729
  721ACN     C1 4486   2.253   1.924   3.301  0.1442  0.2337  0.2129
  721ACN     H1 4487   2.158   1.887   3.261  0.5246 -0.2768 -0.2269
  721ACN     H2 4488   2.282   2.024   3.267 -0.0012  0.5685  1.0411
  721ACN     H3 4489   2.329   1.845   3.293 -1.0698 -1.3224  2.6559
  721ACN     C2 4490   2.232   1.929   3.447 -0.4452 -0.5965 -0.8564
  721ACN     N1 4491   2.218   1.927   3.564 -0.3469  0.1060  0.0268
  722ACN     C1 4492   2.045   1.181   2.030 -0.1129  0.2376 -0.3710
  722ACN     H1 4493   1.937   1.201   2.030 -0.0462  0.7431  1.5681
  722ACN     H2 4494   2.058   1.092   1.966  0.8930 -1.0464  1.5103
  722ACN     H3 4495   2.079   1.162   2.132  1.4021  0.3874 -0.8173
  722ACN     C2 4496   2.128   1.294   1.979  0.1628  1.2676 -0.2699
  722ACN     N1 4497   2.196   1.379   1.939 -0.6173 -0.3111  0.1860
  723ACN     C1 4498   1.302   1.172   2.008  0.1819  0.0836 -0.1753
  723ACN     H1 4499   1.259   1.120   1.922 -1.3372  2.2330 -0.8069
  723ACN     H2 4500   1.233   1.176   2.093  0.8171  1.1089  0.3128
  723ACN     H3 4501   1.318   1.279   1.988 -2.5772  0.8297  1.1110
  723ACN     C2 4502   1.424   1.103   2.050 -1.2698 -0.0182 -0.2917
  723ACN     N1 4503   1.525   1.049   2.079  0.1532  0.2981 -0.6977
  724ACN     C1 4504   4.285   1.627   3.495 -0.3129 -1.1844  0.6011
  724ACN     H1 4505   4.266   1.610   3.602 -1.2654 -0.9456  0.4783
  724ACN     H2 4506   4.193   1.619   3.437  0.5108 -0.5743 -0.8174
  724ACN     H3 4507   4.368   1.564   3.461  0.7353 -0.6175  1.9648
  724ACN     C2 4508   4.328   1.763   3.488  0.1642  0.3322  0.6357
  724ACN     N1 4509   4.365   1.872   3.468 -0.4184  0.3405 -0.0787
  725ACN     C1 4510   0.744   2.746   3.104 -0.4871  0.1225  0.1279
  725ACN     H1 4511   0.777   2.842   3.061 -0.7552 -0.3859 -1.2497
  725ACN     H2 4512   0.702   2.763   3.204  1.4644  0.5801  0.9117
  725ACN     H3 4513   0.838   2.691   3.116 -0.7712 -1.3933 -3.3624
  725ACN     C2 4514   0.671   2.661   3.011 -0.3456 -0.3358 -0.1307
  725ACN     N1 4515   0.613   2.596   2.936 -1.0264  0.0997 -0.0515
  726ACN     C1 4516   2.858   1.347   1.171  0.1978  0.5451  0.0420
  726ACN     H1 4517   2.931   1.377   1.094 -0.1720 -0.1576 -0.5942
  726ACN     H2 4518   2.867   1.411   1.260 -1.4540  1.2670 -0.2546
  726ACN     H3 4519   2.891   1.247   1.200  1.5647  0.7100 -0.8641
  726ACN     C2 4520   2.721   1.341   1.122  0.6469  0.6497 -0.1788
  726ACN     N1 4521   2.609   1.334   1.082  0.2310  0.3455  0.2070
  727ACN     C1 4522   2.554   4.014   2.239  0.4805 -0.3738  0.6667
  727ACN     H1 4523   2.597   3.920   2.276  1.2622 -0.4419 -0.3559
  727ACN     H2 4524   2.509   4.074   2.319  0.0861  1.1909 -0.6680
  727ACN     H3 4525   2.470   3.994   2.171  0.5596  1.5128 -0.0504
  727ACN     C2 4526   2.658   4.090   2.174  0.5532  0.1827  0.3479
  727ACN     N1 4527   2.735   4.154   2.121  0.7549 -0.4816  0.3858
  728ACN     C1 4528   2.191   3.159   3.658 -0.3700  0.0194  0.2296
  728ACN     H1 4529   2.161   3.071   3.600  0.5864 -0.6021  0.6532
  728ACN     H2 4530   2.190   3.124   3.763 -0.7689 -1.1372 -0.1372
  728ACN     H3 4531   2.125   3.246   3.652  0.3055  0.4955 -0.3606
  728ACN     C2 4532   2.326   3.207   3.623  0.1219 -0.2032  0.6399
  728ACN     N1 4533   2.433   3.247   3.600  0.0586  0.2241  0.2751
  729ACN     C1 4534   4.693   1.606   0.402 -0.3054 -0.6493  0.0490
  729ACN     H1 4535   4.725   1.501   0.405  0.1696 -0.4900  1.4172
  729ACN     H2 4536   4.669   1.637   0.300 -1.3212 -0.6287  0.2906
  729ACN     H3 4537   4.770   1.673   0.442  0.7716 -1.2834 -0.8985
  729ACN     C2 4538   4.566   1.622   0.468 -0.0945  0.2990 -0.1626
  729ACN     N1 4539   4.469   1.622   0.528  0.8400  0.6614 -0.4996
  730ACN     C1 4540   1.285   2.265   2.372  0.0941  0.4894 -0.3609
  730ACN     H1 4541   1.287   2.375   2.372 -1.9407  0.5925  1.4283
  730ACN     H2 4542   1.182   2.235   2.393  0.6604 -0.9974  0.4270
  730ACN     H3 4543   1.334   2.229   2.463 -2.1429  1.0434  1.1469
  730ACN     C2 4544   1.331   2.202   2.247  0.9425 -0.1901  0.1679
  730ACN     N1 4545   1.356   2.152   2.149  0.1652  0.9044  0.2718
  731ACN     C1 4546   3.512   0.461   3.423  0.2635  0.2549 -0.8094
  731ACN     H1 4547   3.471   0.438   3.324 -0.8240 -0.0557 -0.2934
  731ACN     H2 4548   3.541   0.566   3.440  0.5311 -0.0456  0.7551
  731ACN     H3 4549   3.598   0.395   3.441  0.8762  1.0293 -0.8520
  731ACN     C2 4550   3.407   0.428   3.524 -0.2995 -0.0926  0.1147
  731ACN     N1 4551   3.323   0.412   3.598  0.3619 -0.0611  0.0005
  732ACN     C1 4552   4.264   2.558   4.614 -0.0174  0.1993  0.0923
  732ACN     H1 4553   4.338   2.477   4.610 -0.2212 -0.1240  1.9702
  732ACN     H2 4554   4.322   2.650   4.595  2.9610 -1.2011  1.6504
  732ACN     H3 4555   4.231   2.556   4.718  2.8776  0.8293  1.1384
  732ACN     C2 4556   4.152   2.541   4.526  0.1053  0.6449  0.7530
  732ACN     N1 4557   4.061   2.533   4.458 -0.4369  0.0337  0.2484
  733ACN     C1 4558   1.981   3.945   0.837  0.2439  0.0358 -0.5288
  733ACN     H1 4559   1.937   3.893   0.923 -0.6755 -1.4131 -1.8309
  733ACN     H2 4560   1.939   4.046   0.834  0.3139  0.0502 -1.1629
  733ACN     H3 4561   1.965   3.895   0.740 -2.1510  1.0925 -0.7663
  733ACN     C2 4562   2.123   3.967   0.862 -0.0225  0.2551  0.3852
  733ACN     N1 4563   2.238   3.981   0.868 -0.1549 -0.2034  0.4698
  734ACN     C1 4564   4.420   1.287   2.114  0.8660  0.3906  0.3278
  734ACN     H1 4565   4.325   1.324   2.075  0.1712  0.1688  1.7357
  734ACN     H2 4566   4.455   1.331   2.208  1.2770 -0.0041  0.3645
  734ACN     H3 4567   4.496   1.311   2.039  0.3539 -0.6316 -0.5340
  734ACN     C2 4568   4.424   1.140   2.120  0.1799  0.3889  0.3052
  734ACN     N1 4569   4.430   1.027   2.134  0.2788  0.3134 -0.2031
  735ACN     C1 4570   4.668   2.452   3.243 -0.4451  0.1436 -0.3340
  735ACN     H1 4571   4.662   2.519   3.157  1.8219 -0.3339 -0.9285
  735ACN     H2 4572   4.704   2.351   3.218 -0.9144 -0.8920  2.7322
  735ACN     H3 4573   4.566   2.442   3.283 -0.0416 -1.2403  0.4353
  735ACN     C2 4574   4.753   2.515   3.338 -0.0477 -0.0292 -0.7028
  735ACN     N1 4575   4.821   2.569   3.414  1.0268 -0.5610 -0.1591
  736ACN     C1 4576   1.591   0.281   0.172  0.1351 -0.3764  0.1269
  736ACN     H1 4577   1.585   0.334   0.268 -1.1648  0.3527 -0.3332
  736ACN     H2 4578   1.593   0.346   0.084 -0.4460  0.1825  0.5199
  736ACN     H3 4579   1.502   0.219   0.161 -0.6326  0.9076 -1.3479
  736ACN     C2 4580   1.714   0.209   0.180  0.4614 -0.3312  0.1340
  736ACN     N1 4581   1.810   0.149   0.192 -0.4528 -0.5496 -0.1905
  737ACN     C1 4582   4.177   2.027   1.989 -0.2699 -0.1071  0.1900
  737ACN     H1 4583   4.143   1.938   2.042  1.3225 -0.0647  1.3549
  737ACN     H2 4584   4.285   2.031   1.969 -0.3817 -2.1201 -1.0856
  737ACN     H3 4585   4.141   2.111   2.049  1.9676  0.2936  1.0692
  737ACN     C2 4586   4.130   2.027   1.851 -0.5645 -0.4734 -0.1162
  737ACN     N1 4587   4.093   2.033   1.740  0.2141  0.9168 -0.0018
  738ACN     C1 4588   1.218   0.107   0.843 -0.5183 -0.0849 -0.1645
  738ACN     H1 4589   1.126   0.157   0.811  0.8124  3.1207  0.6362
  738ACN     H2 4590   1.263   0.050   0.760  1.7195  0.0823  0.8613
  738ACN     H3 4591   1.197   0.027   0.915 -0.3798 -2.3646 -2.4820
  738ACN     C2 4592   1.315   0.198   0.890  0.9262 -0.2209 -0.5202
  738ACN     N1 4593   1.387   0.281   0.924 -0.0101  0.2411 -0.0099
  739ACN     C1 4594   0.878   3.690   0.958  0.1561  0.3442 -0.2568
  739ACN     H1 4595   0.869   3.799   0.968  1.0152  0.4428 -0.5538
  739ACN     H2 4596   0.781   3.650   0.925  0.6346  0.5238 -1.9452
  739ACN     H3 4597   0.915   3.652   1.054  0.0275  1.5986  0.3162
  739ACN     C2 4598   0.970   3.673   0.846 -0.8066  0.6774 -1.2922
  739ACN     N1 4599   1.045   3.666   0.759  0.0262 -0.1416  0.4980
  740ACN     C1 4600   2.284   0.560   2.315 -0.1636 -0.2965  0.1636
  740ACN     H1 4601   2.346   0.548   2.226 -0.2088 -0.0553  0.0985
  740ACN     H2 4602   2.303   0.478   2.385  2.0610  1.5542  1.8687
  740ACN     H3 4603   2.179   0.573   2.286  0.0825 -1.1873 -1.2207
  740ACN     C2 4604   2.328   0.676   2.390  0.2455 -0.2075 -0.7177
  740ACN     N1 4605   2.364   0.770   2.443 -0.0900 -0.1681 -0.0201
  741ACN     C1 4606   3.589   3.253   3.712  0.2204 -0.1684  0.0752
  741ACN     H1 4607   3.607   3.311   3.803 -2.3971  1.2527 -0.2225
  741ACN     H2 4608   3.516   3.309   3.653 -0.0999 -0.6148  0.0425
  741ACN     H3 4609   3.537   3.162   3.743  0.3157  0.0107  0.7815
  741ACN     C2 4610   3.714   3.226   3.645  0.0208  0.3185 -0.5890
  741ACN     N1 4611   3.809   3.190   3.591 -0.4386 -0.1474  1.0062
  742ACN     C1 4612   4.544   4.519   0.587 -0.0303  0.2167  0.6949
  742ACN     H1 4613   4.514   4.534   0.692  0.1523 -1.3191  0.9912
  742ACN     H2 4614   4.461   4.487   0.524  1.2345 -1.8717 -0.0289
  742ACN     H3 4615   4.603   4.426   0.594 -0.5735 -0.0294  3.0283
  742ACN     C2 4616   4.609   4.629   0.526 -0.0269 -0.1909  0.0319
  742ACN     N1 4617   4.671   4.716   0.476  0.4776  0.3587  0.1013
  743ACN     C1 4618   0.753   0.721   1.491 -0.2438  0.8685 -0.7184
  743ACN     H1 4619   0.833   0.763   1.429  1.7258 -0.6158  0.6794
  743ACN     H2 4620   0.773   0.756   1.593 -2.4434 -0.2143  0.1511
  743ACN     H3 4621   0.766   0.612   1.502  0.2977  1.0214  0.2846
  743ACN     C2 4622   0.634   0.775   1.440  0.5473  0.3649 -0.6837
  743ACN     N1 4623   0.533   0.814   1.400  0.1359  0.1653  0.8136
  744ACN     C1 4624   3.214   3.744   3.222  0.5009 -0.3076 -0.2022
  744ACN     H1 4625   3.144   3.828   3.206  0.8998 -0.1089 -0.9559
  744ACN     H2 4626   3.173   3.652   3.177 -0.7390 -0.2040  0.6593
  744ACN     H3 4627   3.227   3.738   3.331 -0.8930  1.6124  0.1170
  744ACN     C2 4628   3.334   3.789   3.157 -0.4621 -0.6351 -0.5003
  744ACN     N1 4629   3.428   3.832   3.110  0.0375 -0.0491 -0.2170
  745ACN     C1 4630   2.086   1.705   2.062  0.2535  0.0124 -0.2676
  745ACN     H1 4631   2.012   1.724   2.141 -0.8103 -0.0261 -1.2292
  745ACN     H2 4632   2.034   1.642   1.989 -0.3920 -1.6119  1.5069
  745ACN     H3 4633   2.180   1.663   2.100  0.8202  0.9368 -0.6187
  745ACN     C2 4634   2.098   1.832   2.006  0.2920  0.0186  0.2044
  745ACN     N1 4635   2.116   1.938   1.965 -0.0143 -0.1842 -0.6688
  746ACN     C1 4636   2.968   1.510   1.899 -0.0824 -0.3183  0.7375
  746ACN     H1 4637   2.896   1.491   1.819  1.9271  1.7798 -1.7241
  746ACN     H2 4638   2.915   1.547   1.988  0.9487 -0.4821  1.4334
  746ACN     H3 4639   3.033   1.587   1.856 -1.7189  0.5847 -0.2180
  746ACN     C2 4640   3.049   1.391   1.915  0.1279 -0.3400 -0.5185
  746ACN     N1 4641   3.112   1.296   1.927 -0.2092  0.2528 -0.1355
  747ACN     C1 4642   1.193   0.024   3.482 -1.0643  0.0919 -0.3324
  747ACN     H1 4643   1.287  -0.017   3.521  1.2586  2.3011 -3.1061
  747ACN     H2 4644   1.216   0.072   3.386  2.9982  0.5195  0.6876
  747ACN     H3 4645   1.164   0.100   3.555 -0.2444  1.5621 -1.4771
  747ACN     C2 4646   1.085  -0.073   3.462  0.6838 -0.2519  0.4648
  747ACN     N1 4647   1.001  -0.144   3.434 -0.7944  0.1555 -0.0715
  748ACN     C1 4648   0.928   1.360   0.414 -0.0745  0.1359 -0.1993
  748ACN     H1 4649   0.902   1.309   0.320 -1.3427 -0.5596  0.5000
  748ACN     H2 4650   0.909   1.299   0.503  0.5247 -1.0556 -0.8669
  748ACN     H3 4651   0.882   1.459   0.417  0.1127  0.2823 -1.4614
  748ACN     C2 4652   1.077   1.376   0.407  0.8065 -0.0340 -0.0592
  748ACN     N1 4653   1.195   1.381   0.398  0.3148  0.0249 -0.5325
  749ACN     C1 4654   3.079   1.032   2.417 -0.2937 -0.3433  0.8635
  749ACN     H1 4655   3.134   1.092   2.490  1.8758 -2.6069  1.2671
  749ACN     H2 4656   3.112   0.928   2.433  1.1026 -0.1495 -0.5317
  749ACN     H3 4657   3.122   1.064   2.322 -0.1388  1.0218  1.3777
  749ACN     C2 4658   2.935   1.048   2.404 -0.0934 -0.2466 -0.1825
  749ACN     N1 4659   2.821   1.052   2.398  0.5730 -0.0539  0.2035
  750ACN     C1 4660   0.505   1.204   0.202  0.4107 -0.0973  0.6146
  750ACN     H1 4661   0.580   1.280   0.178  0.1657  0.5981  1.9589
  750ACN     H2 4662   0.499   1.209   0.311 -0.8861 -1.9606  0.6816
  750ACN     H3 4663   0.543   1.103   0.185  0.1005 -0.1866  0.4399
  750ACN     C2 4664   0.372   1.232   0.139  0.1884 -0.5265 -0.3660
  750ACN     N1 4665   0.266   1.256   0.101  0.3773  0.9536  0.1734
  751ACN     C1 4666   1.622   3.039   0.867 -0.8810  0.6512 -0.0623
  751ACN     H1 4667   1.620   2.958   0.941 -0.9761  0.9969  0.3177
  751ACN     H2 4668   1.676   3.127   0.903  0.3995  0.0386 -0.4155
  751ACN     H3 4669   1.517   3.069   0.853 -0.3151  2.7128 -0.1766
  751ACN     C2 4670   1.683   2.982   0.749  0.3449 -0.3590  0.1802
  751ACN     N1 4671   1.729   2.917   0.664  0.6464  0.5443  0.7590
  752ACN     C1 4672   3.577   2.608   0.954 -0.4471 -0.3310 -0.4390
  752ACN     H1 4673   3.548   2.679   0.875  1.2173  1.5776  0.5675
  752ACN     H2 4674   3.610   2.516   0.906  1.5506  0.5335 -0.7933
  752ACN     H3 4675   3.492   2.591   1.022  0.8035 -0.9961  1.0164
  752ACN     C2 4676   3.678   2.673   1.038 -0.4285  1.0145 -0.7454
  752ACN     N1 4677   3.764   2.702   1.110  0.1132 -0.0268  0.3372
  753ACN     C1 4678   3.391   1.390   4.381 -0.1856 -0.7144  0.1325
  753ACN     H1 4679   3.383   1.499   4.375  1.8994 -0.5481 -0.4514
  753ACN     H2 4680   3.304   1.335   4.344 -2.1043 -0.5589  3.9532
  753ACN     H3 4681   3.391   1.366   4.488 -1.6242 -3.6270 -0.4044
  753ACN     C2 4682   3.511   1.339   4.315 -0.0779  0.2325  0.3045
  753ACN     N1 4683   3.609   1.317   4.267 -0.4384  0.1577  0.2136
  754ACN     C1 4684   2.929   1.516   2.731 -0.3495 -0.6347 -0.3286
  754ACN     H1 4685   3.028   1.500   2.774 -0.4563  1.2374  0.7224
  754ACN     H2 4686   2.943   1.555   2.629 -0.1194  1.3890  0.4315
  754ACN     H3 4687   2.863   1.584   2.787  0.8191 -0.6845  1.1658
  754ACN     C2 4688   2.861   1.387   2.717  0.3083 -1.3194 -0.5833
  754ACN     N1 4689   2.812   1.288   2.695  0.1553 -0.0237  0.2980
  755ACN     C1 4690   1.646   0.293   0.729  0.0086 -0.2503 -0.1490
  755ACN     H1 4691   1.682   0.396   0.716 -1.3345  0.1084 -1.2240
  755ACN     H2 4692   1.540   0.275   0.707  0.0202 -3.0907  1.6409
  755ACN     H3 4693   1.649   0.256   0.833  0.1294 -4.0392 -1.3434
  755ACN     C2 4694   1.722   0.185   0.666  0.6035 -0.3949  0.3531
  755ACN     N1 4695   1.771   0.095   0.617 -0.3953 -0.4436 -0.0141
  756ACN     C1 4696   0.521   1.519   1.047 -0.4855  0.1746 -0.1311
  756ACN     H1 4697   0.420   1.559   1.029 -0.3896 -0.4361 -2.2989
  756ACN     H2 4698   0.519   1.410   1.054 -0.0034  0.2588  2.1262
  756ACN     H3 4699   0.555   1.557   1.145  1.2379 -2.3155  0.3299
  756ACN     C2 4700   0.616   1.556   0.952 -0.2503 -0.2879  0.3784
  756ACN     N1 4701   0.695   1.597   0.878  0.4426  0.1058  0.1051
  757ACN     C1 4702   0.033   1.946   1.840 -0.1973 -0.6534 -0.6045
  757ACN     H1 4703   0.107   2.020   1.872 -0.0720  0.6232 -3.5624
  757ACN     H2 4704   0.050   1.840   1.861  1.0837 -0.4047 -0.3346
  757ACN     H3 4705   0.011   1.966   1.734  1.4570 -2.6991 -1.3960
  757ACN     C2 4706  -0.086   1.968   1.924 -0.4493 -1.3310  0.2136
  757ACN     N1 4707  -0.170   1.984   2.003 -0.0134 -0.2564  0.5382
  758ACN     C1 4708   1.953   3.641   3.782 -0.0907  0.1001 -0.3772
  758ACN     H1 4709   1.855   3.686   3.762  0.1351  0.6354 -0.2939
  758ACN     H2 4710   1.946   3.587   3.877  0.7557 -1.5537 -1.2082
  758ACN     H3 4711   2.037   3.711   3.770 -0.2202  0.5745  1.2995
  758ACN     C2 4712   1.971   3.545   3.682  0.3673  0.7646 -0.0374
  758ACN     N1 4713   1.987   3.476   3.589 -0.3298 -1.1659 -0.4531
  759ACN     C1 4714   0.243   1.525   3.155 -0.1528  0.2101  0.0409
  759ACN     H1 4715   0.328   1.545   3.089  0.6699  1.3898  1.4106
  759ACN     H2 4716   0.281   1.453   3.229  1.6067 -1.3867 -2.2574
  759ACN     H3 4717   0.160   1.478   3.101  0.8006 -0.2640 -1.0511
  759ACN     C2 4718   0.194   1.653   3.216 -0.6515 -0.0524 -0.1028
  759ACN     N1 4719   0.165   1.745   3.279  0.2688  0.2037 -0.3944
  760ACN     C1 4720   4.230   3.848   4.155 -0.4752  0.5684  0.1014
  760ACN     H1 4721   4.236   3.871   4.262  1.5992  0.1246  0.1168
  760ACN     H2 4722   4.148   3.905   4.110 -1.6114 -0.9841  0.1306
  760ACN     H3 4723   4.200   3.743   4.149  1.6019 -0.0192 -0.9904
  760ACN     C2 4724   4.365   3.868   4.100 -0.2099 -0.0913  0.4679
  760ACN     N1 4725   4.472   3.891   4.058  0.5719  0.2371 -1.0404
  761ACN     C1 4726   3.340   1.462   2.135  0.7172  0.3291 -0.0325
  761ACN     H1 4727   3.335   1.402   2.227  0.8558  1.5620  0.8127
  761ACN     H2 4728   3.301   1.410   2.046  0.1904  3.8623 -2.0411
  761ACN     H3 4729   3.448   1.475   2.120  0.9137 -1.6077 -0.5420
  761ACN     C2 4730   3.261   1.580   2.153 -0.0828  0.0582 -0.2437
  761ACN     N1 4731   3.206   1.683   2.157 -0.0703 -0.6641  0.0684
  762ACN     C1 4732   3.202   3.741   1.214  0.4540 -0.2505 -0.6422
  762ACN     H1 4733   3.196   3.850   1.200 -1.3927 -0.0930  1.0084
  762ACN     H2 4734   3.282   3.723   1.287 -0.1158 -1.8708 -0.3693
  762ACN     H3 4735   3.237   3.687   1.125  0.0564 -1.1194 -0.2797
  762ACN     C2 4736   3.076   3.697   1.273  0.8794  0.1658 -0.1559
  762ACN     N1 4737   2.975   3.665   1.320 -0.1762 -0.3485 -0.3660
  763ACN     C1 4738   3.666   1.233   2.236  0.5252 -0.0967 -0.3468
  763ACN     H1 4739   3.621   1.332   2.248  0.0842 -0.2836 -0.4000
  763ACN     H2 4740   3.589   1.162   2.270  0.0191  0.6501  0.0960
  763ACN     H3 4741   3.759   1.224   2.293  0.2774 -2.1032 -0.1659
  763ACN     C2 4742   3.687   1.204   2.092  0.0357  0.2655 -0.0957
  763ACN     N1 4743   3.707   1.180   1.983 -0.0513  0.0709  0.3869
  764ACN     C1 4744   4.170   0.947   1.632  0.4811  0.2016  0.5482
  764ACN     H1 4745   4.139   0.851   1.588  0.4981  1.0909 -1.4761
  764ACN     H2 4746   4.210   0.932   1.733  0.0643 -3.1084  0.3396
  764ACN     H3 4747   4.079   1.005   1.650  1.0420  1.6419 -1.0544
  764ACN     C2 4748   4.243   1.022   1.532 -0.5366 -0.1994 -0.2888
  764ACN     N1 4749   4.298   1.094   1.464 -0.0811 -0.1070 -0.3650
  765ACN     C1 4750   0.245   1.601   0.114  0.1198  1.4801  0.6247
  765ACN     H1 4751   0.142   1.626   0.086  0.0249  0.9093  0.4693
  765ACN     H2 4752   0.271   1.521   0.043  1.9163  0.4296  2.3686
  765ACN     H3 4753   0.255   1.550   0.210  2.0264 -0.4680 -0.5075
  765ACN     C2 4754   0.332   1.718   0.113  0.2585 -0.5635  0.3258
  765ACN     N1 4755   0.391   1.816   0.108 -1.1580  0.5485 -1.0735
  766ACN     C1 4756   0.678   3.091   1.826  0.0580  0.8920  0.5982
  766ACN     H1 4757   0.640   3.163   1.900  1.0782  0.7938  1.2311
  766ACN     H2 4758   0.607   3.012   1.797 -0.9472  1.8866  0.2739
  766ACN     H3 4759   0.763   3.054   1.884  0.7119  1.1725 -0.1728
  766ACN     C2 4760   0.718   3.154   1.703  0.0396  0.4990 -0.3120
  766ACN     N1 4761   0.744   3.189   1.600  0.4806  0.0600  0.3185
  767ACN     C1 4762   4.544   0.540   2.375  0.1003  0.0710 -0.2548
  767ACN     H1 4763   4.477   0.614   2.329 -0.9420 -1.2232 -0.8792
  767ACN     H2 4764   4.530   0.452   2.311  1.9767  0.1674 -0.8650
  767ACN     H3 4765   4.500   0.510   2.471 -1.3334  1.6005 -0.3777
  767ACN     C2 4766   4.686   0.582   2.395 -0.1974 -0.5411 -0.4090
  767ACN     N1 4767   4.796   0.615   2.418 -0.4761  0.2665 -0.2195
  768ACN     C1 4768   4.177   0.675   3.610  0.7639 -0.1568 -0.0283
  768ACN     H1 4769   4.161   0.580   3.663  0.4373  0.6035  1.2933
  768ACN     H2 4770   4.088   0.695   3.549  1.4649 -0.8861 -1.3139
  768ACN     H3 4771   4.266   0.666   3.548  0.5344 -2.1654 -0.1321
  768ACN     C2 4772   4.184   0.772   3.722 -0.3191 -0.2939  0.7209
  768ACN     N1 4773   4.193   0.853   3.802 -0.1049 -0.3063 -0.1833
  769ACN     C1 4774   1.706   3.394   2.017 -0.0700  0.1399  0.3907
  769ACN     H1 4775   1.646   3.485   2.029 -0.7232 -0.1755 -0.4490
  769ACN     H2 4776   1.653   3.306   2.055 -0.6536 -0.1980 -1.1657
  769ACN     H3 4777   1.794   3.413   2.081  1.5540  0.2716 -1.7762
  769ACN     C2 4778   1.735   3.370   1.879 -1.0101  0.5057 -0.2101
  769ACN     N1 4779   1.780   3.352   1.773  0.1810  0.6431  0.1061
  770ACN     C1 4780   3.432   2.563   3.456 -0.5510 -0.3672 -0.1567
  770ACN     H1 4781   3.421   2.602   3.354  2.0208  1.3733  0.1385
  770ACN     H2 4782   3.359   2.484   3.477 -1.3708  1.1675  3.7749
  770ACN     H3 4783   3.408   2.639   3.532 -0.3349  0.8713 -1.2934
  770ACN     C2 4784   3.570   2.515   3.479  0.7051  0.3429 -0.3295
  770ACN     N1 4785   3.683   2.494   3.484 -0.5837 -0.7340 -0.0115
  771ACN     C1 4786   2.339   2.389   3.175  0.3787 -0.0166 -0.7584
  771ACN     H1 4787   2.379   2.309   3.112  1.6831 -0.2715  0.3481
  771ACN     H2 4788   2.410   2.409   3.257  0.6245  2.2218 -1.4553
  771ACN     H3 4789   2.239   2.363   3.212  0.5774  0.5681  0.2372
  771ACN     C2 4790   2.343   2.509   3.098  0.1029 -0.4203 -1.0268
  771ACN     N1 4791   2.357   2.609   3.041 -0.2980 -0.1286 -0.1453
  772ACN     C1 4792   1.880   4.373   1.935  0.5683  0.0789 -0.7827
  772ACN     H1 4793   1.871   4.338   2.039 -1.0925  0.7955 -0.6594
  772ACN     H2 4794   1.857   4.293   1.863 -0.6564  0.5221 -0.9110
  772ACN     H3 4795   1.985   4.403   1.932  0.4247  0.5214 -2.0946
  772ACN     C2 4796   1.800   4.488   1.918  0.5681  0.6201 -0.3342
  772ACN     N1 4797   1.738   4.584   1.912 -0.6723 -0.2581 -0.8288
  773ACN     C1 4798   4.057   0.897   4.434  0.1732  0.4031 -0.4511
  773ACN     H1 4799   4.143   0.840   4.473  0.6839  0.7640 -1.0330
  773ACN     H2 4800   4.026   0.847   4.342 -0.1423  2.0521 -1.2795
  773ACN     H3 4801   4.084   1.000   4.406 -1.3677  0.8140 -0.5180
  773ACN     C2 4802   3.959   0.912   4.541  0.4958 -0.1523  0.6014
  773ACN     N1 4803   3.876   0.923   4.623 -0.1991  0.0559 -0.2468
  774ACN     C1 4804   3.074   2.456   2.458 -0.1786 -0.1166 -0.2978
  774ACN     H1 4805   3.069   2.385   2.542 -0.5158 -0.3097 -0.4803
  774ACN     H2 4806   3.171   2.507   2.464  0.9503 -2.2433  0.5175
  774ACN     H3 4807   2.985   2.519   2.453  1.0895  1.7325 -0.4199
  774ACN     C2 4808   3.096   2.368   2.339 -0.9367 -0.3313  0.8583
  774ACN     N1 4809   3.125   2.309   2.240  0.3731  0.2270  0.3423
  775ACN     C1 4810   2.632   0.797   3.831  0.7397 -0.2180 -0.1857
  775ACN     H1 4811   2.680   0.724   3.897  1.2956 -0.3137 -0.6867
  775ACN     H2 4812   2.524   0.783   3.817  0.4996  2.3240 -1.5327
  775ACN     H3 4813   2.686   0.793   3.736  0.4223  3.1646 -0.6474
  775ACN     C2 4814   2.663   0.925   3.891 -0.1518  0.3766  0.2468
  775ACN     N1 4815   2.677   1.022   3.950 -0.1438 -0.0893 -0.1462
  776ACN     C1 4816   1.431   1.410   3.461 -0.9524 -0.2931  0.1802
  776ACN     H1 4817   1.481   1.313   3.465 -1.8335 -0.8355 -1.3088
  776ACN     H2 4818   1.324   1.400   3.484 -0.7790 -0.6259  0.8609
  776ACN     H3 4819   1.438   1.450   3.359  1.9655  2.3387  1.2592
  776ACN     C2 4820   1.501   1.507   3.546  0.1889  1.0826 -0.1364
  776ACN     N1 4821   1.562   1.577   3.613  0.3686 -0.3725 -0.7000
  777ACN     C1 4822   0.129   1.129   3.040 -0.2690  0.5712  0.7563
  777ACN     H1 4823   0.139   1.057   3.122  0.3553 -0.8638 -0.5215
  777ACN     H2 4824   0.062   1.206   3.079 -0.0248  0.4530  1.4166
  777ACN     H3 4825   0.091   1.087   2.946  1.4263 -0.6254  0.5627
  777ACN     C2 4826   0.262   1.179   3.021  0.2107 -0.0083  0.0183
  777ACN     N1 4827   0.357   1.241   3.009 -0.3685 -0.1782 -0.1143
  778ACN     C1 4828   2.303   1.794   3.904 -0.0904 -0.2902  0.0104
  778ACN     H1 4829   2.294   1.714   3.979  0.6901 -1.4009 -1.0450
  778ACN     H2 4830   2.307   1.759   3.800  0.1564 -0.4434  0.0719
  778ACN     H3 4831   2.390   1.853   3.934 -1.3759  0.5252  2.4379
  778ACN     C2 4832   2.192   1.888   3.935  0.2921  0.6165 -0.9160
  778ACN     N1 4833   2.116   1.968   3.971 -0.4642 -0.6701 -0.6403
  779ACN     C1 4834   2.537   0.689   1.607  0.7557 -0.2838 -0.0030
  779ACN     H1 4835   2.571   0.691   1.503 -1.3782 -1.7505 -0.8043
  779ACN     H2 4836   2.569   0.599   1.661 -1.4978 -0.4167  1.2536
  779ACN     H3 4837   2.430   0.714   1.606  0.7710  0.5910  3.5669
  779ACN     C2 4838   2.602   0.789   1.689 -0.4440 -0.0906  1.0732
  779ACN     N1 4839   2.654   0.857   1.766  0.1009  0.2374  0.0836
  780ACN     C1 4840   4.532   1.919   4.550 -0.0800  0.2355  0.0441
  780ACN     H1 4841   4.484   1.886   4.457 -0.6084  2.3974 -0.4881
  780ACN     H2 4842   4.471   1.924   4.640  0.4159 -1.2494  0.4920
  780ACN     H3 4843   4.556   2.023   4.527 -0.3590 -0.1034 -1.9821
  780ACN     C2 4844   4.655   1.844   4.582 -0.7244 -0.4893  1.2366
  780ACN     N1 4845   4.744   1.773   4.601 -0.2160 -0.1820  0.0969
  781ACN     C1 4846   0.913   3.921   1.959  0.5361  0.3174  0.1697
  781ACN     H1 4847   0.823   3.902   1.899  0.2122  0.9210  0.4574
  781ACN     H2 4848   0.883   3.968   2.054  0.2653 -0.7512  0.6288
  781ACN     H3 4849   0.974   3.984   1.894  0.6136 -1.6569 -1.7957
  781ACN     C2 4850   0.976   3.789   1.984 -0.2880 -0.6351  0.1829
  781ACN     N1 4851   1.018   3.684   1.994  0.0278  0.1933  0.0469
  782ACN     C1 4852   3.369   2.198   4.615 -0.8573  0.1179  0.5666
  782ACN     H1 4853   3.450   2.146   4.669  1.4752  1.9183 -0.9557
  782ACN     H2 4854   3.417   2.248   4.530 -2.3222  3.3202  1.4705
  782ACN     H3 4855   3.338   2.274   4.687 -1.2429 -0.9479  1.5702
  782ACN     C2 4856   3.250   2.123   4.577 -0.3985  0.0355  0.9104
  782ACN     N1 4857   3.152   2.062   4.548 -1.0994  0.0056  0.0694
  783ACN     C1 4858   0.768   1.452   3.283 -0.0748 -0.3340  0.3474
  783ACN     H1 4859   0.747   1.541   3.221 -1.0395 -1.3089 -0.7731
  783ACN     H2 4860   0.815   1.476   3.379  0.2673 -1.1562  0.3895
  783ACN     H3 4861   0.832   1.390   3.219 -0.0194  0.2675 -0.1943
  783ACN     C2 4862   0.654   1.371   3.321 -0.2066  0.0540  0.0735
  783ACN     N1 4863   0.573   1.300   3.353  0.1379  0.3009 -0.1167
  784ACN     C1 4864   0.968   4.161   1.150  0.5691 -0.6402 -0.6789
  784ACN     H1 4865   1.021   4.198   1.239 -0.1541 -1.6419  0.1898
  784ACN     H2 4866   0.863   4.187   1.164  0.7052  0.3224 -1.3365
  784ACN     H3 4867   0.975   4.052   1.137 -0.7069 -1.0477  1.4917
  784ACN     C2 4868   1.020   4.237   1.037 -0.0837  0.7465 -0.5725
  784ACN     N1 4869   1.065   4.295   0.950  1.1017  0.3060 -0.5899
  785ACN     C1 4870   1.882   1.512   0.968  0.3068  0.2211 -0.1592
  785ACN     H1 4871   1.921   1.411   0.952 -2.9489 -1.0897 -0.5916
  785ACN     H2 4872   1.937   1.587   0.909  0.1910 -0.5732 -1.3089
  785ACN     H3 4873   1.881   1.540   1.074  0.3750  1.2706 -0.4220
  785ACN     C2 4874   1.749   1.526   0.919  0.3815  0.0750 -0.1153
  785ACN     N1 4875   1.645   1.544   0.871  0.2170  0.1502  0.1527
  786ACN     C1 4876   3.395   1.769   2.418 -0.1776  0.2532  0.3249
  786ACN     H1 4877   3.341   1.834   2.347 -1.3299 -2.2481 -1.2446
  786ACN     H2 4878   3.336   1.682   2.447  1.0981 -1.5829 -2.1803
  786ACN     H3 4879   3.415   1.817   2.514 -1.9870 -2.0238  1.9489
  786ACN     C2 4880   3.513   1.707   2.359 -0.2496  0.5465 -0.0161
  786ACN     N1 4881   3.599   1.649   2.308  0.0104  0.0191 -0.6188
  787ACN     C1 4882   4.069   0.082   4.597 -0.5094 -0.1456  0.3949
  787ACN     H1 4883   4.028  -0.020   4.601 -0.5926 -0.1828 -1.0040
  787ACN     H2 4884   4.014   0.137   4.675 -0.9272  0.3438 -0.2389
  787ACN     H3 4885   4.055   0.118   4.495 -3.0020 -0.7163  0.4876
  787ACN     C2 4886   4.204   0.076   4.653  0.3869  0.8140  1.1558
  787ACN     N1 4887   4.312   0.075   4.690 -0.7466  0.1998  0.4575
  788ACN     C1 4888   4.297   2.401   3.994 -0.3554 -0.3820  0.7737
  788ACN     H1 4889   4.343   2.386   3.895  1.6836  1.2801  1.4142
  788ACN     H2 4890   4.349   2.494   4.018 -0.1586 -0.0668 -0.7313
  788ACN     H3 4891   4.332   2.336   4.075  1.5480 -1.0788 -0.5192
  788ACN     C2 4892   4.149   2.422   3.985  0.3699 -0.4823 -0.4431
  788ACN     N1 4893   4.031   2.426   3.995 -0.0667  0.0510  0.0435
  789ACN     C1 4894   2.209   3.367   3.356  0.0299 -0.1890 -0.1692
  789ACN     H1 4895   2.144   3.351   3.443 -0.0406  0.2707 -0.1365
  789ACN     H2 4896   2.249   3.269   3.327  3.5051  0.7260  1.0499
  789ACN     H3 4897   2.298   3.430   3.365  0.4371 -0.5656 -1.3517
  789ACN     C2 4898   2.120   3.420   3.255 -0.0558 -0.1908 -0.5548
  789ACN     N1 4899   2.046   3.459   3.178 -0.2775  0.1395 -0.1219
  790ACN     C1 4900   0.584   1.155   1.268 -0.3355  0.3106 -0.1619
  790ACN     H1 4901   0.591   1.228   1.349 -0.3669 -1.4155  1.4831
  790ACN     H2 4902   0.598   1.192   1.166 -0.8731 -1.0137 -0.7485
  790ACN     H3 4903   0.487   1.104   1.264  0.4077 -1.0890 -1.4816
  790ACN     C2 4904   0.688   1.064   1.289  0.0480 -0.2131  0.1037
  790ACN     N1 4905   0.784   0.996   1.307 -0.4147 -0.2888 -0.1369
  791ACN     C1 4906   0.979   2.069   3.082 -0.2173  0.5446 -0.1737
  791ACN     H1 4907   0.936   1.987   3.141 -1.4052  0.9205 -0.5120
  791ACN     H2 4908   0.915   2.157   3.075  0.0919  0.7270 -0.8388
  791ACN     H3 4909   1.003   2.028   2.983 -0.6064 -2.0112  0.6995
  791ACN     C2 4910   1.107   2.110   3.139 -0.5084  0.5025  1.1235
  791ACN     N1 4911   1.202   2.160   3.181 -0.5555  0.4698  0.3768
  792ACN     C1 4912   1.233   1.014   0.487 -0.2510 -0.0592 -0.5124
  792ACN     H1 4913   1.212   1.116   0.451 -0.0021  0.4009  0.5961
  792ACN     H2 4914   1.197   0.933   0.423 -3.2571  0.9103 -0.2148
  792ACN     H3 4915   1.194   1.003   0.588  0.0287 -1.8276 -0.5793
  792ACN     C2 4916   1.377   0.992   0.511  0.0071 -0.8730  0.3762
  792ACN     N1 4917   1.491   0.971   0.525  0.3130  0.3566  0.4907
  793ACN     C1 4918   3.134   0.749   0.930 -0.4994 -0.1758  0.1939
  793ACN     H1 4919   3.050   0.792   0.984 -0.4578 -1.7866  1.6206
  793ACN     H2 4920   3.184   0.824   0.867 -1.5520  0.8242  0.5099
  793ACN     H3 4921   3.098   0.661   0.876  0.2933 -0.4486  0.0882
  793ACN     C2 4922   3.221   0.714   1.040 -0.1600 -0.7966  0.1341
  793ACN     N1 4923   3.298   0.696   1.123 -0.1650  0.3965  0.4777
  794ACN     C1 4924   3.365   0.245   4.569 -0.4911  0.5430 -0.0799
  794ACN     H1 4925   3.392   0.214   4.671  1.2223  2.4376  0.1009
  794ACN     H2 4926   3.423   0.208   4.484 -1.2462 -0.5562 -0.1336
  794ACN     H3 4927   3.373   0.354   4.560 -0.7432  0.4500 -1.7949
  794ACN     C2 4928   3.225   0.200   4.549  0.1517 -0.6926  0.4480
  794ACN     N1 4929   3.117   0.162   4.532 -0.5664  0.4668  0.8415
  795ACN     C1 4930   3.340   0.156   0.550 -0.2623  0.7724  1.0302
  795ACN     H1 4931   3.250   0.216   0.532 -0.6986 -0.5739 -1.7901
  795ACN     H2 4932   3.307   0.082   0.625 -0.5145 -0.0397  0.1303
  795ACN     H3 4933   3.426   0.218   0.577  0.1535  0.9128 -0.5381
  795ACN     C2 4934   3.369   0.100   0.418  0.3405 -0.1858 -0.0349
  795ACN     N1 4935   3.402   0.070   0.312 -0.3106  0.5479  0.3753
  796ACN     C1 4936   4.516   3.578   1.427 -0.0879 -0.4929  0.3295
  796ACN     H1 4937   4.553   3.632   1.340  0.7661  0.0580  1.0170
  796ACN     H2 4938   4.457   3.488   1.408 -1.3739  0.2487  0.6613
  796ACN     H3 4939   4.453   3.648   1.484 -0.1529  0.9457 -1.4164
  796ACN     C2 4940   4.629   3.558   1.511  0.3676  0.3490  0.0558
  796ACN     N1 4941   4.713   3.538   1.587 -0.5802  0.3636  0.2042
  797ACN     C1 4942   1.478   0.634   0.879 -0.6705 -0.3883 -0.9953
  797ACN     H1 4943   1.570   0.636   0.819 -0.2733 -1.1361 -0.4274
  797ACN     H2 4944   1.501   0.694   0.968  1.1894 -0.1543 -1.5950
  797ACN     H3 4945   1.445   0.538   0.921 -1.7425 -0.0464 -1.0282
  797ACN     C2 4946   1.377   0.691   0.795  0.4431  0.2024 -0.5557
  797ACN     N1 4947   1.292   0.742   0.738 -0.3149 -0.2536 -0.0461
  798ACN     C1 4948   0.335   4.076   1.884 -0.1961  0.2171 -0.0830
  798ACN     H1 4949   0.264   4.073   1.967  0.3925  1.3698  0.4953
  798ACN     H2 4950   0.296   4.032   1.791 -0.5240 -1.5477  0.8565
  798ACN     H3 4951   0.436   4.036   1.899 -0.0745  0.5013 -0.1367
  798ACN     C2 4952   0.366   4.223   1.870  0.3793  0.8257 -0.3878
  798ACN     N1 4953   0.382   4.334   1.858 -0.3175  0.6576  0.2311
  799ACN     C1 4954   2.255   0.752   1.129 -0.6193 -0.6700 -0.0479
  799ACN     H1 4955   2.272   0.842   1.069  0.3927  0.4330  1.8006
  799ACN     H2 4956   2.306   0.666   1.083  1.2136 -0.3313  1.2583
  799ACN     H3 4957   2.147   0.732   1.140 -0.8532  1.9410  5.3887
  799ACN     C2 4958   2.310   0.765   1.263  0.3163 -0.8662 -0.3096
  799ACN     N1 4959   2.341   0.801   1.368 -0.8950 -0.2897  0.3567
  800ACN     C1 4960   4.032   3.358   0.779 -0.0176  0.0829 -0.2790
  800ACN     H1 4961   4.054   3.251   0.784 -3.1655 -0.6102  1.8750
  800ACN     H2 4962   4.003   3.389   0.880 -1.5501 -1.4506 -0.2020
  800ACN     H3 4963   3.948   3.363   0.708 -1.1843 -0.6513  0.9914
  800ACN     C2 4964   4.147   3.429   0.724 -0.2104 -0.1409  0.2499
  800ACN     N1 4965   4.239   3.491   0.693 -0.2702  0.4787 -0.6502
  801ACN     C1 4966   0.675   4.114   3.374 -0.4370 -0.5579  0.9635
  801ACN     H1 4967   0.584   4.175   3.380 -1.4245 -1.6428 -1.4173
  801ACN     H2 4968   0.763   4.150   3.428 -0.7756  1.1127  0.4688
  801ACN     H3 4969   0.706   4.117   3.269 -1.0138 -0.6705  0.7817
  801ACN     C2 4970   0.631   3.985   3.421 -0.1275  0.3731  0.8674
  801ACN     N1 4971   0.568   3.898   3.454 -0.2009  0.4048  0.2867
  802ACN     C1 4972   4.377   1.403   1.732  0.0909  0.4147  0.4783
  802ACN     H1 4973   4.353   1.309   1.783 -1.2799  0.9495  0.8686
  802ACN     H2 4974   4.337   1.395   1.630 -1.0481 -0.7653  0.9945
  802ACN     H3 4975   4.485   1.415   1.720  0.2035  1.0659  1.9514
  802ACN     C2 4976   4.317   1.516   1.808  0.0007 -0.0524 -0.1138
  802ACN     N1 4977   4.264   1.600   1.865 -0.5157  0.1557  0.1197
  803ACN     C1 4978   3.653   1.226   4.619  0.0206 -0.4124 -0.5671
  803ACN     H1 4979   3.655   1.327   4.661  1.7731 -0.0911 -1.3586
  803ACN     H2 4980   3.726   1.174   4.683 -0.0175  2.2017  1.7731
  803ACN     H3 4981   3.692   1.234   4.517  1.3249  2.4715  0.0837
  803ACN     C2 4982   3.519   1.175   4.640  0.3308 -0.1670 -0.7271
  803ACN     N1 4983   3.412   1.141   4.653 -0.0767  0.3040  0.0360
  804ACN     C1 4984   2.372   0.802   4.143 -0.2009  0.2698 -0.0473
  804ACN     H1 4985   2.352   0.765   4.041 -3.3050  0.9243  0.2184
  804ACN     H2 4986   2.457   0.871   4.131 -1.0404  0.9207 -3.3863
  804ACN     H3 4987   2.395   0.722   4.214 -0.5653  0.0416 -0.1849
  804ACN     C2 4988   2.248   0.868   4.188 -0.0043  0.1845  0.2062
  804ACN     N1 4989   2.157   0.916   4.241  0.0644  0.1227  0.0034
  805ACN     C1 4990   1.144   0.444   0.611 -0.9683 -0.4455 -0.8125
  805ACN     H1 4991   1.039   0.430   0.640 -0.3367 -3.0580  0.5008
  805ACN     H2 4992   1.198   0.350   0.595  1.3064  0.0656  2.7912
  805ACN     H3 4993   1.190   0.510   0.685  0.0340 -0.7564 -1.1396
  805ACN     C2 4994   1.137   0.534   0.495 -1.4523  0.0669  0.6895
  805ACN     N1 4995   1.134   0.604   0.407  0.4750 -0.0719 -0.3596
  806ACN     C1 4996   2.926   1.352   0.308  0.1095 -0.3187  0.2040
  806ACN     H1 4997   2.827   1.397   0.327  0.8903  1.2210  0.8404
  806ACN     H2 4998   2.967   1.397   0.216 -1.1470 -0.7808 -0.6060
  806ACN     H3 4999   2.915   1.248   0.278 -0.9273 -0.3326  0.6020
  806ACN     C2 5000   3.011   1.359   0.428  0.2216 -0.4488 -0.5883
  806ACN     N1 5001   3.085   1.375   0.515  0.2819 -0.6039 -0.1937
  807ACN     C1 5002   0.127   0.670   3.332 -0.2842  0.2996 -0.7383
  807ACN     H1 5003   0.221   0.641   3.382  0.8630  0.1089 -2.9090
  807ACN     H2 5004   0.121   0.778   3.312 -1.2058  0.3478 -0.2680
  807ACN     H3 5005   0.038   0.637   3.387  0.2532 -0.6007 -0.3817
  807ACN     C2 5006   0.127   0.600   3.204 -0.0569  0.6260  0.0633
  807ACN     N1 5007   0.114   0.557   3.100 -0.1896  0.0945  0.4044
  808ACN     C1 5008   1.264   1.227   0.027  0.8032  0.3606  1.3622
  808ACN     H1 5009   1.202   1.142  -0.003  1.4000  0.5820 -0.6155
  808ACN     H2 5010   1.364   1.189   0.049  1.2582  0.4358 -0.4572
  808ACN     H3 5011   1.220   1.277   0.115 -0.3489  1.9992 -0.0753
  808ACN     C2 5012   1.268   1.317  -0.083  0.4025  0.3718  0.1069
  808ACN     N1 5013   1.266   1.391  -0.170 -0.1959 -0.1030  0.3163
  809ACN     C1 5014   1.559   3.520   0.024  0.3896 -0.1340 -0.1563
  809ACN     H1 5015   1.496   3.512   0.113  1.4420 -2.8397  0.4355
  809ACN     H2 5016   1.600   3.422  -0.001 -0.8506 -0.7732  0.2877
  809ACN     H3 5017   1.642   3.589   0.044  0.4881  0.1892 -1.5868
  809ACN     C2 5018   1.484   3.590  -0.084 -0.8436 -0.0889  0.2806
  809ACN     N1 5019   1.445   3.645  -0.180  0.3058  0.2391  0.1273
  810ACN     C1 5020   1.811   1.674   2.955 -0.3614  0.0251  0.4726
  810ACN     H1 5021   1.866   1.588   2.995  1.2371  0.5093 -0.5793
  810ACN     H2 5022   1.746   1.710   3.036 -0.9819 -3.0163  1.4864
  810ACN     H3 5023   1.754   1.635   2.870  0.4257 -0.3255  0.0916
  810ACN     C2 5024   1.902   1.777   2.904  0.8679  0.2467 -0.2510
  810ACN     N1 5025   1.974   1.854   2.858  0.5586  0.7346  0.2715
  811ACN     C1 5026   4.163   3.135   4.096 -0.7805  0.3040  0.3088
  811ACN     H1 5027   4.088   3.206   4.060 -1.4119 -1.4553 -2.1147
  811ACN     H2 5028   4.146   3.034   4.058 -1.1952  1.0346 -1.5076
  811ACN     H3 5029   4.165   3.121   4.205  0.7873 -1.3858  0.1019
  811ACN     C2 5030   4.292   3.184   4.052 -0.2317  0.1819 -1.0430
  811ACN     N1 5031   4.395   3.223   4.018  0.0337  0.0246  0.2602
  812ACN     C1 5032   1.611   3.979   4.594 -0.0320  0.4961  0.5519
  812ACN     H1 5033   1.696   3.915   4.620  1.8129  3.6635  3.0163
  812ACN     H2 5034   1.585   3.972   4.488 -2.4965 -0.3377  1.1468
  812ACN     H3 5035   1.645   4.082   4.606  3.6448 -0.5317 -0.0483
  812ACN     C2 5036   1.486   3.943   4.664 -0.5426 -0.1336 -0.1119
  812ACN     N1 5037   1.386   3.924   4.711  0.3331 -0.1496 -0.1333
  813ACN     C1 5038   0.787   4.516   1.550 -0.0162 -0.1152 -0.5014
  813ACN     H1 5039   0.801   4.625   1.554  0.8601 -0.2476  0.5730
  813ACN     H2 5040   0.688   4.479   1.581  0.8201 -2.2625 -0.2482
  813ACN     H3 5041   0.859   4.460   1.610  0.6151 -0.5328 -1.6299
  813ACN     C2 5042   0.808   4.468   1.415  0.2968 -0.3628 -0.6673
  813ACN     N1 5043   0.814   4.425   1.309 -0.2945  0.1328  0.5930
  814ACN     C1 5044   0.586   3.688   2.169  0.5233  0.1992  0.2543
  814ACN     H1 5045   0.489   3.666   2.215  0.3446  3.3472  1.6912
  814ACN     H2 5046   0.629   3.595   2.130  1.7619  0.7911  0.1558
  814ACN     H3 5047   0.662   3.733   2.233  0.5577 -0.2811  0.5530
  814ACN     C2 5048   0.575   3.774   2.057 -0.0516 -0.5825  0.5382
  814ACN     N1 5049   0.574   3.857   1.973  0.3120  0.1226 -0.1695
  815ACN     C1 5050   0.823   0.062   0.431 -0.3935 -0.0844 -0.7528
  815ACN     H1 5051   0.810   0.167   0.458  0.9175 -0.5035  1.7851
  815ACN     H2 5052   0.822   0.046   0.322 -0.5935 -0.0099 -0.7623
  815ACN     H3 5053   0.735   0.016   0.477 -0.5245  0.1575 -0.7602
  815ACN     C2 5054   0.942   0.007   0.490  0.7276  0.0977  0.1262
  815ACN     N1 5055   1.032  -0.046   0.535 -0.4470 -0.0438  0.4782
  816ACN     C1 5056   1.368   3.796   0.830  0.1212  0.3529 -0.9278
  816ACN     H1 5057   1.384   3.796   0.939  3.6251 -0.3944 -1.3266
  816ACN     H2 5058   1.297   3.868   0.788  0.6608  0.4077 -1.7757
  816ACN     H3 5059   1.346   3.696   0.791  1.1666 -0.1876 -0.1806
  816ACN     C2 5060   1.500   3.843   0.776 -0.3860  0.5817 -0.5445
  816ACN     N1 5061   1.596   3.883   0.734 -0.4077 -0.4252 -0.7858
  817ACN     C1 5062   4.101   2.141   4.417 -0.6288  0.1092  0.0463
  817ACN     H1 5063   4.114   2.176   4.314  0.9321 -1.6491 -0.4104
  817ACN     H2 5064   4.171   2.192   4.483  0.4203  1.0763 -1.7297
  817ACN     H3 5065   4.116   2.032   4.415  0.0906  0.0559  3.3551
  817ACN     C2 5066   3.965   2.163   4.460 -0.6754  0.9062  0.1347
  817ACN     N1 5067   3.862   2.170   4.513 -0.0184  0.3735  0.5182
  818ACN     C1 5068   4.286   4.316   4.458 -0.2572 -0.1731 -0.1501
  818ACN     H1 5069   4.279   4.425   4.465 -0.8653 -0.2745  1.0343
  818ACN     H2 5070   4.213   4.266   4.524 -0.6388 -1.1402 -1.2714
  818ACN     H3 5071   4.380   4.280   4.502 -1.3942 -0.3773  2.3282
  818ACN     C2 5072   4.269   4.262   4.318 -0.8690 -0.3098  0.0573
  818ACN     N1 5073   4.255   4.225   4.207 -0.0728 -0.3541 -0.2305
  819ACN     C1 5074   0.833   2.454   2.244 -0.6425  0.1274 -0.8393
  819ACN     H1 5075   0.799   2.546   2.292  0.2609  0.0833 -0.1006
  819ACN     H2 5076   0.829   2.375   2.320  1.6414  0.6722 -0.0736
  819ACN     H3 5077   0.932   2.463   2.199  1.4889  0.0349  3.3861
  819ACN     C2 5078   0.732   2.419   2.154 -0.9675 -0.7583  0.1085
  819ACN     N1 5079   0.649   2.411   2.078  0.4358  0.1767  0.2981
  820ACN     C1 5080   1.893   0.413   2.493 -0.2083 -0.2279  0.3689
  820ACN     H1 5081   1.889   0.430   2.385  1.1956  0.7246  0.4331
  820ACN     H2 5082   1.914   0.311   2.526 -1.6112  0.2607  3.1123
  820ACN     H3 5083   1.792   0.428   2.532 -0.6084  2.7006 -1.4560
  820ACN     C2 5084   2.000   0.493   2.553  0.0348  0.7701  0.6407
  820ACN     N1 5085   2.086   0.558   2.597  0.5480  0.1052 -0.7415
  821ACN     C1 5086   2.815   1.117   2.063 -0.0854  1.2781  0.0311
  821ACN     H1 5087   2.726   1.098   2.124 -0.2076  0.1255 -0.4836
  821ACN     H2 5088   2.865   1.213   2.082  1.1984  0.3842  1.4001
  821ACN     H3 5089   2.787   1.125   1.957 -1.3765  0.6369  0.3148
  821ACN     C2 5090   2.919   1.016   2.072 -0.2015  0.0043 -0.4067
  821ACN     N1 5091   3.008   0.946   2.092  0.0972 -0.7594  0.4448
  822ACN     C1 5092   1.465   2.695   1.210 -0.0498  0.3653  0.3370
  822ACN     H1 5093   1.362   2.728   1.196 -1.4230 -4.0112 -1.5278
  822ACN     H2 5094   1.537   2.739   1.139  0.5964  0.1891  0.8662
  822ACN     H3 5095   1.461   2.587   1.192 -0.8321  0.7228 -2.0153
  822ACN     C2 5096   1.491   2.722   1.346  0.2807 -0.0489 -0.3641
  822ACN     N1 5097   1.512   2.750   1.456  0.3786 -0.3125  0.3020
  823ACN     C1 5098   2.557   1.591   2.652  0.1438 -0.1496 -0.5975
  823ACN     H1 5099   2.616   1.624   2.565 -1.1545 -0.9926 -1.8465
  823ACN     H2 5100   2.609   1.622   2.743 -2.1848 -0.7171  1.0086
  823ACN     H3 5101   2.552   1.483   2.667 -0.6223 -0.1642 -0.9043
  823ACN     C2 5102   2.423   1.652   2.641 -0.1318 -0.0891 -0.4248
  823ACN     N1 5103   2.314   1.684   2.631 -0.2273 -0.2273 -0.2309
  824ACN     C1 5104   3.090   3.358   1.527 -0.5160 -0.3237 -0.4031
  824ACN     H1 5105   3.154   3.326   1.445 -0.5173  0.5777 -0.7677
  824ACN     H2 5106   3.046   3.274   1.582  1.6277 -0.7087  0.8191
  824ACN     H3 5107   3.010   3.413   1.476 -0.0076 -0.8042 -1.7498
  824ACN     C2 5108   3.158   3.453   1.619  0.8818 -0.2667  0.1099
  824ACN     N1 5109   3.215   3.530   1.686 -0.4059 -0.1726  0.5419
  825ACN     C1 5110   4.509   3.996   3.721 -1.2574  0.4189  0.5340
  825ACN     H1 5111   4.604   3.940   3.729 -1.0763  0.8611  1.6747
  825ACN     H2 5112   4.515   4.076   3.646  1.4226 -0.3716 -0.2357
  825ACN     H3 5113   4.498   4.053   3.814 -0.9604 -1.3999  1.7251
  825ACN     C2 5114   4.402   3.891   3.706  1.0580 -0.6371 -0.3090
  825ACN     N1 5115   4.327   3.806   3.706  0.6834  0.5567 -0.3082
  826ACN     C1 5116   2.865   4.472   1.054 -0.3455 -0.8194 -0.0446
  826ACN     H1 5117   2.806   4.562   1.033  0.5219 -0.4542 -0.9832
  826ACN     H2 5118   2.874   4.457   1.163 -0.8796  0.0113  0.1301
  826ACN     H3 5119   2.969   4.478   1.022  0.0634  2.0739  1.4765
  826ACN     C2 5120   2.802   4.352   1.007  0.5479 -0.6969  0.0984
  826ACN     N1 5121   2.751   4.257   0.963 -0.2675 -0.0617 -0.3075
  827ACN     C1 5122   1.809   0.659   3.592 -0.1600 -0.3708 -0.3816
  827ACN     H1 5123   1.764   0.613   3.503 -0.6420  1.8608 -1.3577
  827ACN     H2 5124   1.884   0.597   3.643  1.2644  0.8846 -0.8598
  827ACN     H3 5125   1.736   0.694   3.666  0.4784 -2.1586  1.1815
  827ACN     C2 5126   1.875   0.776   3.548 -0.7542 -0.0648 -0.0317
  827ACN     N1 5127   1.934   0.869   3.513 -0.0627  0.1275  0.3041
  828ACN     C1 5128   3.563   1.830   1.860 -0.5247  0.2837 -0.2136
  828ACN     H1 5129   3.514   1.922   1.826 -0.8228  0.0655 -0.3740
  828ACN     H2 5130   3.494   1.748   1.842  0.7035 -0.6823 -0.6857
  828ACN     H3 5131   3.574   1.834   1.969  0.4010  1.3316 -0.3115
  828ACN     C2 5132   3.683   1.801   1.779 -0.2626 -0.4128 -0.0157
  828ACN     N1 5133   3.763   1.765   1.705  0.3955  0.3130 -0.0555
  829ACN     C1 5134   3.541   0.860   2.652 -0.0570 -0.3287 -0.2186
  829ACN     H1 5135   3.524   0.889   2.756 -1.7250 -0.7576 -0.3365
  829ACN     H2 5136   3.509   0.757   2.630  0.0913 -0.3358 -0.4090
  829ACN     H3 5137   3.649   0.861   2.633 -0.3787  2.9827 -2.6320
  829ACN     C2 5138   3.484   0.961   2.559  0.1582 -0.1171 -0.5390
  829ACN     N1 5139   3.444   1.033   2.480 -0.0458 -0.2758 -0.5772
  830ACN     C1 5140   3.106   4.344   0.404  0.4625 -0.4529  0.2589
  830ACN     H1 5141   3.152   4.281   0.327  0.3998 -0.2220  0.0314
  830ACN     H2 5142   3.114   4.449   0.373  2.3273 -0.1379  1.5951
  830ACN     H3 5143   3.152   4.329   0.502  0.0881 -0.2019  0.4747
  830ACN     C2 5144   2.973   4.299   0.423  0.5400 -0.0144  0.8346
  830ACN     N1 5145   2.863   4.270   0.434 -0.1752  1.0077 -0.4882
  831ACN     C1 5146   3.737   2.237   1.112  1.3609 -0.3597  0.6662
  831ACN     H1 5147   3.827   2.285   1.155  3.1238 -0.9736 -2.0918
  831ACN     H2 5148   3.770   2.158   1.044  0.7211 -1.3246  1.4491
  831ACN     H3 5149   3.683   2.305   1.045  1.7552 -0.3092  0.3931
  831ACN     C2 5150   3.642   2.177   1.205  0.2275  0.8265 -0.2371
  831ACN     N1 5151   3.567   2.127   1.281 -0.3488  0.9308  0.3230
  832ACN     C1 5152   0.066   4.528   1.847 -0.6937 -0.0318  0.3043
  832ACN     H1 5153   0.173   4.505   1.843 -1.0693 -2.3210  1.5034
  832ACN     H2 5154   0.028   4.525   1.950 -1.8597  0.5180 -0.0795
  832ACN     H3 5155   0.032   4.440   1.791  0.5989 -0.6386  0.4358
  832ACN     C2 5156   0.030   4.652   1.779  0.5875  0.1650 -0.1552
  832ACN     N1 5157  -0.008   4.749   1.731  0.2018  0.1224  0.3679
  833ACN     C1 5158   2.144   4.086   2.939  0.2128 -0.4288 -0.0763
  833ACN     H1 5159   2.110   4.023   3.022 -0.9666  1.3249  0.8406
  833ACN     H2 5160   2.134   4.040   2.840  1.0304  2.0791 -1.4131
  833ACN     H3 5161   2.249   4.108   2.960  0.2600 -0.2809 -0.4546
  833ACN     C2 5162   2.082   4.220   2.948  0.3069 -0.0655  0.0393
  833ACN     N1 5163   2.033   4.323   2.956  0.8516 -0.0135  0.7164
  834ACN     C1 5164   0.774   2.716   0.720  0.1063 -0.1898  0.1735
  834ACN     H1 5165   0.779   2.673   0.821 -0.3495 -2.8946 -0.8682
  834ACN     H2 5166   0.831   2.655   0.649  0.5010  0.6891 -0.2752
  834ACN     H3 5167   0.837   2.804   0.738  0.1564  0.0337 -1.0230
  834ACN     C2 5168   0.636   2.743   0.681 -0.6109  0.3904  0.6558
  834ACN     N1 5169   0.527   2.754   0.644  0.1451 -1.2271 -0.4728
  835ACN     C1 5170   3.353   1.018   4.123  0.1952  0.6807 -1.1234
  835ACN     H1 5171   3.343   0.917   4.080  2.1260 -0.8752  1.7238
  835ACN     H2 5172   3.260   1.060   4.163  0.3696 -1.9814  2.6263
  835ACN     H3 5173   3.404   1.092   4.060  0.9126  0.3315 -0.9662
  835ACN     C2 5174   3.428   0.992   4.246 -0.4209  0.6024 -0.0300
  835ACN     N1 5175   3.493   0.968   4.340 -0.1689  0.3913  0.2471
  836ACN     C1 5176   2.321   1.349   3.195  0.0844  0.5316 -0.2546
  836ACN     H1 5177   2.318   1.314   3.299 -1.5178  0.6962 -0.2200
  836ACN     H2 5178   2.307   1.262   3.129 -1.6898 -0.2948  1.1222
  836ACN     H3 5179   2.421   1.394   3.190  0.2855  0.2420  0.8770
  836ACN     C2 5180   2.222   1.451   3.173 -0.1118  0.5854  0.1647
  836ACN     N1 5181   2.142   1.534   3.159 -0.4967 -0.3194 -0.0445
  837ACN     C1 5182   1.016   3.918   2.361 -0.3297 -0.5292 -0.0715
  837ACN     H1 5183   0.986   3.859   2.273  0.4724 -0.2202 -0.5645
  837ACN     H2 5184   0.982   3.874   2.455  0.0966  0.1881  0.4200
  837ACN     H3 5185   0.968   4.015   2.342 -0.2843 -0.9433 -2.6400
  837ACN     C2 5186   1.162   3.928   2.355  0.3533 -0.0449  0.1826
  837ACN     N1 5187   1.276   3.913   2.333 -0.9754  0.3154 -0.2570
  838ACN     C1 5188   3.283   0.065   3.638  0.1616 -0.2960 -0.3570
  838ACN     H1 5189   3.267   0.157   3.580 -1.8578 -0.6869 -0.4814
  838ACN     H2 5190   3.386   0.063   3.678  1.0462  1.1112 -2.3901
  838ACN     H3 5191   3.274  -0.027   3.580 -0.0167 -0.8101  0.4745
  838ACN     C2 5192   3.199   0.050   3.754 -0.1565  0.5222 -0.4777
  838ACN     N1 5193   3.147   0.039   3.855 -0.2319 -0.4168 -0.1197
  839ACN     C1 5194   1.941   2.121   3.754 -0.5530 -0.6220  0.0271
  839ACN     H1 5195   1.998   2.048   3.695 -1.0311 -0.5233 -0.5592
  839ACN     H2 5196   1.913   2.072   3.848  1.5830 -1.4904  0.2747
  839ACN     H3 5197   1.845   2.138   3.703 -1.1440  0.8809  1.5323
  839ACN     C2 5198   2.001   2.257   3.767 -0.1018 -0.6271  0.6054
  839ACN     N1 5199   2.050   2.362   3.764  0.1978  0.4294 -0.0969
  840ACN     C1 5200   0.644   3.113   0.834 -0.2341 -0.5783 -0.2272
  840ACN     H1 5201   0.544   3.137   0.874 -1.4495 -0.7760 -2.9636
  840ACN     H2 5202   0.636   3.089   0.728  0.1332 -2.6461  0.1779
  840ACN     H3 5203   0.681   3.023   0.886  0.1748  0.2972  1.0643
  840ACN     C2 5204   0.729   3.235   0.845 -0.6524  0.5539 -0.4621
  840ACN     N1 5205   0.794   3.331   0.853 -0.1066 -0.0924 -0.7010
  841ACN     C1 5206   2.692   0.732   0.348  0.7038  0.1614  0.7813
  841ACN     H1 5207   2.699   0.841   0.354  0.5681  0.1457  1.3148
  841ACN     H2 5208   2.716   0.709   0.244 -0.4007  2.7783 -0.1308
  841ACN     H3 5209   2.600   0.692   0.393 -0.4105  0.3337 -1.2441
  841ACN     C2 5210   2.807   0.688   0.424  0.2435 -0.1949  0.3991
  841ACN     N1 5211   2.904   0.665   0.481 -0.0642  0.7158 -0.6099
  842ACN     C1 5212   0.623   1.037   3.133 -0.2427 -0.2023  0.1510
  842ACN     H1 5213   0.679   1.114   3.079  1.8388 -1.5823  0.2447
  842ACN     H2 5214   0.574   0.976   3.055 -1.1922  1.3617 -0.5184
  842ACN     H3 5215   0.548   1.099   3.183  2.0416  3.7194 -0.9349
  842ACN     C2 5216   0.715   0.963   3.224 -0.0383  0.3261 -0.6395
  842ACN     N1 5217   0.778   0.906   3.305  0.2800  0.5125 -0.4797
  843ACN     C1 5218   1.106   2.544   4.369  0.0357  0.2642  0.5129
  843ACN     H1 5219   1.176   2.511   4.447  0.6874 -1.0458 -0.5819
  843ACN     H2 5220   1.152   2.501   4.279 -0.6085  0.9828 -0.1793
  843ACN     H3 5221   1.104   2.654   4.370  0.3016  0.2673  0.9485
  843ACN     C2 5222   0.978   2.467   4.403 -0.0592 -0.6864 -0.1894
  843ACN     N1 5223   0.879   2.418   4.430  0.6489 -0.5299  0.9179
  844ACN     C1 5224   0.510   4.371   3.616  0.1527  0.3262 -0.6576
  844ACN     H1 5225   0.448   4.284   3.643  0.7017  0.5836  1.7043
  844ACN     H2 5226   0.450   4.439   3.554  0.8813  0.8333 -0.8210
  844ACN     H3 5227   0.594   4.328   3.560 -0.2689 -3.4529  1.2578
  844ACN     C2 5228   0.568   4.429   3.731  0.8990  0.1722  0.0764
  844ACN     N1 5229   0.604   4.479   3.827 -0.2041  0.0604 -0.2609
  845ACN     C1 5230   1.720   0.770   1.267 -0.2758 -0.0558 -0.0940
  845ACN     H1 5231   1.615   0.784   1.297  0.0910  2.2402  0.3362
  845ACN     H2 5232   1.736   0.664   1.244  0.9355 -0.2858  1.6237
  845ACN     H3 5233   1.787   0.798   1.349 -0.6865  0.7869 -0.0363
  845ACN     C2 5234   1.731   0.848   1.145 -0.7277  0.2492 -0.4322
  845ACN     N1 5235   1.736   0.926   1.062  0.3114 -0.2399 -0.2839
  846ACN     C1 5236   0.262   0.386   3.679  0.3240  0.1657 -0.2293
  846ACN     H1 5237   0.159   0.392   3.640  0.1792 -1.2780 -0.1368
  846ACN     H2 5238   0.318   0.466   3.630  0.2798  0.6755  0.5365
  846ACN     H3 5239   0.294   0.286   3.645 -1.0824  0.6308 -3.2544
  846ACN     C2 5240   0.264   0.394   3.826  0.1023  0.0177  0.4895
  846ACN     N1 5241   0.260   0.405   3.941 -0.1896  0.2646  0.5085
  847ACN     C1 5242   3.120   4.501   2.499  0.0094 -0.1398  0.2052
  847ACN     H1 5243   3.051   4.415   2.498  1.4317 -1.3624 -1.4656
  847ACN     H2 5244   3.063   4.591   2.476 -1.7365 -1.1121  0.5878
  847ACN     H3 5245   3.197   4.481   2.422 -1.2290 -0.0601 -1.1011
  847ACN     C2 5246   3.192   4.524   2.626 -0.1664 -0.0898 -0.2124
  847ACN     N1 5247   3.245   4.535   2.725 -0.6884  0.2426  0.4062
  848ACN     C1 5248   3.731   2.975   4.392 -0.0618  0.1657 -0.6800
  848ACN     H1 5249   3.670   2.886   4.406  1.6941 -0.8999  0.6195
  848ACN     H2 5250   3.716   3.035   4.483 -0.6074  1.9584 -1.8788
  848ACN     H3 5251   3.695   3.030   4.304  0.2324  0.7132 -0.4685
  848ACN     C2 5252   3.878   2.951   4.368  0.7650 -0.2205  0.4737
  848ACN     N1 5253   3.990   2.925   4.360  0.4605  0.2140  0.2921
  849ACN     C1 5254   2.443   4.325   3.127 -0.1077  0.2873 -0.0354
  849ACN     H1 5255   2.541   4.356   3.165  0.3967 -0.7462 -0.4577
  849ACN     H2 5256   2.436   4.320   3.018  0.6007 -2.7841 -0.0332
  849ACN     H3 5257   2.370   4.392   3.174  0.9402 -0.8600  3.5948
  849ACN     C2 5258   2.415   4.192   3.181  0.2757  0.7760 -0.4772
  849ACN     N1 5259   2.382   4.087   3.215  0.1287  0.0838  0.8651
  850ACN     C1 5260   4.707   4.016   2.198 -0.0875 -0.1635  0.3610
  850ACN     H1 5261   4.632   4.036   2.276  1.1960 -0.5918  1.7639
  850ACN     H2 5262   4.690   3.923   2.142  2.1958  0.6749 -1.9462
  850ACN     H3 5263   4.801   3.995   2.252  0.7656  0.7824 -0.7144
  850ACN     C2 5264   4.725   4.129   2.109 -0.1785  0.6892  0.4041
  850ACN     N1 5265   4.746   4.213   2.033 -0.2411 -0.1774  0.4578
  851ACN     C1 5266   3.737   3.184   1.596  0.4248 -0.0258 -0.4828
  851ACN     H1 5267   3.774   3.224   1.501  1.3833  2.1015  0.7048
  851ACN     H2 5268   3.661   3.250   1.640  0.0325 -0.2136 -0.8716
  851ACN     H3 5269   3.824   3.169   1.661  1.7343  0.5631 -2.0185
  851ACN     C2 5270   3.672   3.054   1.577 -0.1152  0.7771 -0.3826
  851ACN     N1 5271   3.615   2.955   1.567  0.3328  0.1225  0.0505
  852ACN     C1 5272   1.488   1.339   2.873 -0.0597  0.3849  0.1803
  852ACN     H1 5273   1.584   1.393   2.873 -1.1322  2.3860  0.2569
  852ACN     H2 5274   1.490   1.230   2.862 -0.2481  0.4872 -0.9546
  852ACN     H3 5275   1.427   1.379   2.791 -0.8188  2.3761  1.6477
  852ACN     C2 5276   1.423   1.372   3.000 -0.3672  0.6504 -0.2036
  852ACN     N1 5277   1.373   1.397   3.097  0.9172  0.1254 -0.9357
  853ACN     C1 5278   4.051   0.715   0.237  0.2539 -0.3457  0.2795
  853ACN     H1 5279   4.142   0.720   0.297 -0.9590  0.8582  2.1129
  853ACN     H2 5280   4.046   0.787   0.154 -4.9132  0.0898  0.6258
  853ACN     H3 5281   3.961   0.743   0.294  1.8441  2.8042  1.5019
  853ACN     C2 5282   4.038   0.580   0.179  0.1158  0.3209  0.6094
  853ACN     N1 5283   4.031   0.470   0.145  0.1550 -0.3923  0.1584
  854ACN     C1 5284   1.548   1.200   0.284 -0.1049  0.6806 -0.3132
  854ACN     H1 5285   1.444   1.223   0.310  0.5216  1.4740  1.6985
  854ACN     H2 5286   1.547   1.091   0.268  1.9193  0.5116  0.4680
  854ACN     H3 5287   1.610   1.224   0.371  1.6076 -0.5078 -1.1611
  854ACN     C2 5288   1.585   1.270   0.166 -0.1928 -0.2053 -0.4091
  854ACN     N1 5289   1.620   1.328   0.075  0.2714 -0.7145  0.1796
  855ACN     C1 5290   3.116   3.104   1.120 -0.0734 -0.2127  0.1778
  855ACN     H1 5291   3.009   3.114   1.140  0.2839 -1.9537  3.6828
  855ACN     H2 5292   3.123   3.025   1.043  0.7496  0.9492 -0.9904
  855ACN     H3 5293   3.181   3.071   1.202  0.8684 -0.7844 -0.7551
  855ACN     C2 5294   3.175   3.225   1.061 -0.0691  0.0405  1.0350
  855ACN     N1 5295   3.208   3.321   1.014  0.6128 -0.1661  0.0207
  856ACN     C1 5296   1.430   0.007   0.527 -0.6920 -0.1155  0.1053
  856ACN     H1 5297   1.486  -0.048   0.449  0.4714  1.3502 -0.1323
  856ACN     H2 5298   1.493   0.001   0.616 -0.5058 -0.9234 -0.0648
  856ACN     H3 5299   1.337  -0.047   0.547 -0.6775  0.4829  1.9327
  856ACN     C2 5300   1.406   0.145   0.485 -0.1878  0.5176  0.0620
  856ACN     N1 5301   1.388   0.251   0.450  0.2577 -0.2304 -0.2485
  857ACN     C1 5302   0.146   3.787   1.341  0.1035 -0.8514 -0.2152
  857ACN     H1 5303   0.051   3.735   1.358 -0.5631  0.8569  1.7377
  857ACN     H2 5304   0.141   3.837   1.243 -0.0080  1.5005  0.9213
  857ACN     H3 5305   0.227   3.713   1.350  0.0234 -0.8451  0.6543
  857ACN     C2 5306   0.170   3.892   1.447  0.7598  0.0022  0.1310
  857ACN     N1 5307   0.191   3.972   1.528 -0.2904 -0.0277  0.3064
  858ACN     C1 5308   0.992   2.258   0.056  0.6650 -0.2114 -0.3207
  858ACN     H1 5309   0.931   2.346   0.032 -0.7784 -1.4876 -1.5509
  858ACN     H2 5310   1.092   2.280   0.096  0.4189 -0.7832  0.6311
  858ACN     H3 5311   1.010   2.203  -0.037 -0.2361 -1.6296  0.3176
  858ACN     C2 5312   0.925   2.186   0.163  0.0175  0.7455  0.4082
  858ACN     N1 5313   0.870   2.129   0.245 -0.2542  0.1117 -0.3016
  859ACN     C1 5314   3.226   3.995   1.623  0.8306 -0.0007  0.2579
  859ACN     H1 5315   3.125   3.964   1.653 -0.0804  2.3209 -0.2091
  859ACN     H2 5316   3.209   4.039   1.524 -2.5826 -0.3068  0.5838
  859ACN     H3 5317   3.303   3.917   1.621  3.4279  2.3886  0.5937
  859ACN     C2 5318   3.279   4.102   1.702 -1.3081 -0.6037  0.1539
  859ACN     N1 5319   3.321   4.185   1.767 -0.1421 -0.0718  0.3410
  860ACN     C1 5320   1.605   0.610   4.426 -0.2679  0.5593 -0.1062
  860ACN     H1 5321   1.546   0.603   4.334  2.1672 -2.1181 -1.6338
  860ACN     H2 5322   1.605   0.516   4.483  1.0433  1.0706  0.7930
  860ACN     H3 5323   1.552   0.696   4.468  0.3147  1.3280 -0.9041
  860ACN     C2 5324   1.736   0.657   4.398  0.6172  0.3881  0.5998
  860ACN     N1 5325   1.850   0.675   4.377  0.6712 -0.0089 -0.4382
  861ACN     C1 5326   1.748   3.927   0.442 -0.1603 -0.3317 -0.4547
  861ACN     H1 5327   1.785   3.955   0.541  1.6638 -0.6622 -1.0184
  861ACN     H2 5328   1.828   3.942   0.369 -0.4602 -1.1749 -0.9749
  861ACN     H3 5329   1.663   3.992   0.416  0.7872  1.7721  1.4176
  861ACN     C2 5330   1.711   3.789   0.437  0.5330 -0.2063  0.7045
  861ACN     N1 5331   1.669   3.682   0.428 -0.4614 -0.8793 -0.1591
  862ACN     C1 5332   2.064   2.658   0.049 -0.1533 -0.3439  0.3726
  862ACN     H1 5333   2.157   2.658  -0.010 -0.1355  1.8614  0.2857
  862ACN     H2 5334   2.088   2.708   0.143 -1.8119  0.2977  0.4940
  862ACN     H3 5335   2.032   2.554   0.061 -3.3644  0.4556 -0.3874
  862ACN     C2 5336   1.956   2.721  -0.028 -0.6767  0.6606  0.0213
  862ACN     N1 5337   1.880   2.781  -0.092 -0.3911  0.3100 -0.2594
  863ACN     C1 5338   1.764   2.562   1.733 -0.0582 -0.1153 -0.0985
  863ACN     H1 5339   1.746   2.464   1.689 -0.5860 -0.1544  0.1989
  863ACN     H2 5340   1.767   2.553   1.842  1.2993  2.2590  0.1402
  863ACN     H3 5341   1.678   2.623   1.703 -0.7812 -1.7421 -1.4843
  863ACN     C2 5342   1.893   2.626   1.689 -0.7795 -0.3648  0.6542
  863ACN     N1 5343   1.993   2.676   1.659 -0.7476 -0.2620  0.2260
  864ACN     C1 5344   4.536   1.041   3.086 -0.5892  0.3108 -0.0415
  864ACN     H1 5345   4.501   1.133   3.134  3.0863  1.3367  1.0015
  864ACN     H2 5346   4.503   0.952   3.141  1.3916 -1.2107 -1.1693
  864ACN     H3 5347   4.646   1.044   3.087 -0.6065  1.1010 -0.1036
  864ACN     C2 5348   4.488   1.034   2.951  0.2205 -0.5797 -0.2953
  864ACN     N1 5349   4.447   1.042   2.845 -0.1151 -0.4284 -0.1020
  865ACN     C1 5350   1.724   3.758   1.096  0.3441  0.2338  0.2883
  865ACN     H1 5351   1.793   3.673   1.099 -1.2646 -1.1194  0.4445
  865ACN     H2 5352   1.685   3.780   0.996 -1.6467 -1.1988  0.6677
  865ACN     H3 5353   1.774   3.848   1.134  1.0246  0.0415 -0.1443
  865ACN     C2 5354   1.611   3.722   1.182 -0.5277 -0.7821  0.1284
  865ACN     N1 5355   1.525   3.700   1.257  0.2681  0.0100  0.7222
  866ACN     C1 5356   3.898   1.363   1.659 -0.2580 -0.4961  0.3697
  866ACN     H1 5357   3.900   1.419   1.754  0.9214  0.1699 -0.0236
  866ACN     H2 5358   3.811   1.296   1.655  1.2316 -2.4708 -0.6821
  866ACN     H3 5359   3.990   1.306   1.674  1.6743  1.9366 -1.3666
  866ACN     C2 5360   3.896   1.435   1.532  0.3211  0.0308 -0.3978
  866ACN     N1 5361   3.890   1.487   1.427 -0.0408  0.0904 -0.5559
  867ACN     C1 5362   0.739   2.742   2.549  0.8625  0.2121  0.0031
  867ACN     H1 5363   0.761   2.799   2.640  2.1000 -2.3761  1.4412
  867ACN     H2 5364   0.661   2.789   2.487  1.1012 -0.8310 -1.1220
  867ACN     H3 5365   0.695   2.645   2.575  0.7245  0.2873  0.0518
  867ACN     C2 5366   0.866   2.718   2.486  0.0505 -0.0253  0.5126
  867ACN     N1 5367   0.970   2.711   2.437  0.5868 -0.1578  0.6474
  868ACN     C1 5368   1.193   0.069   1.846  0.2828 -0.3072 -0.2979
  868ACN     H1 5369   1.297   0.062   1.880  0.0352 -1.0410  0.3350
  868ACN     H2 5370   1.146   0.166   1.865  0.8790  0.0930 -0.8138
  868ACN     H3 5371   1.132  -0.002   1.904 -0.3648  0.1697 -0.3744
  868ACN     C2 5372   1.178   0.038   1.709  0.4825  0.0734 -0.1263
  868ACN     N1 5373   1.162   0.017   1.596  0.3992  0.1676 -0.0593
  869ACN     C1 5374   0.669   3.992   1.630  0.3724  0.6444 -0.1891
  869ACN     H1 5375   0.756   3.984   1.564  0.5398  0.1512  0.0845
  869ACN     H2 5376   0.609   4.080   1.606 -1.1916  0.4371  2.5720
  869ACN     H3 5377   0.698   3.997   1.736  1.0428 -1.8696 -0.1959
  869ACN     C2 5378   0.585   3.881   1.597  0.4199  0.2937  0.0185
  869ACN     N1 5379   0.513   3.791   1.580 -0.5391 -0.3619 -0.5889
  870ACN     C1 5380   0.338   2.010   3.467 -0.5127 -0.0151 -0.3797
  870ACN     H1 5381   0.322   1.946   3.380 -1.6145  0.2788 -0.4008
  870ACN     H2 5382   0.414   2.084   3.441  1.5116 -1.6039  0.6952
  870ACN     H3 5383   0.364   1.946   3.553  1.6002  1.8175  0.4402
  870ACN     C2 5384   0.210   2.067   3.501  0.1774  0.2905 -0.5089
  870ACN     N1 5385   0.102   2.112   3.521 -0.2935  0.4227 -0.4406
  871ACN     C1 5386   4.394   1.542   0.936  0.5618 -0.4461  0.4267
  871ACN     H1 5387   4.303   1.577   0.986 -0.4691 -1.4936 -0.6624
  871ACN     H2 5388   4.470   1.614   0.967  0.1829  0.3651 -0.4771
  871ACN     H3 5389   4.388   1.548   0.827 -1.6081  0.4523  0.5393
  871ACN     C2 5390   4.425   1.401   0.975 -0.8903 -0.0538  0.0575
  871ACN     N1 5391   4.456   1.294   1.000 -0.3533  0.5189  0.0899
  872ACN     C1 5392   4.129   3.424   2.295  0.1854  0.1316  0.7316
  872ACN     H1 5393   4.110   3.488   2.382 -0.3496 -1.1328  1.5894
  872ACN     H2 5394   4.130   3.485   2.204  4.1764 -0.6930  0.0361
  872ACN     H3 5395   4.048   3.350   2.293  0.1654  0.1417  1.0168
  872ACN     C2 5396   4.261   3.362   2.298  0.2581 -0.2355 -0.3407
  872ACN     N1 5397   4.360   3.306   2.303  0.1871 -0.4248  0.1096
  873ACN     C1 5398   1.438   3.251   2.517 -0.1751  0.4578 -0.1865
  873ACN     H1 5399   1.347   3.286   2.569  0.3834  0.3280  0.9105
  873ACN     H2 5400   1.417   3.147   2.490 -1.1951  0.3276  1.0326
  873ACN     H3 5401   1.520   3.260   2.589 -0.2706 -3.3359  0.5698
  873ACN     C2 5402   1.461   3.326   2.391  0.1693  0.1922  0.0488
  873ACN     N1 5403   1.483   3.371   2.289 -0.0887 -0.7506  0.0828
  874ACN     C1 5404   2.770   0.054   2.735 -0.3994 -0.2202 -0.3712
  874ACN     H1 5405   2.819   0.148   2.764  2.2422 -2.7781  4.6170
  874ACN     H2 5406   2.854  -0.016   2.731 -0.8140 -0.7696  0.4358
  874ACN     H3 5407   2.714   0.052   2.640  0.6547  2.6339 -1.1620
  874ACN     C2 5408   2.700   0.010   2.854  0.3483 -0.1515  0.1607
  874ACN     N1 5409   2.658  -0.034   2.950  0.1156  0.6120  0.8743
  875ACN     C1 5410   4.278   0.704   0.577  0.2728  0.0295  0.9420
  875ACN     H1 5411   4.264   0.769   0.664 -0.8976  0.8234  0.1865
  875ACN     H2 5412   4.369   0.643   0.582 -0.2007 -1.0538 -1.8214
  875ACN     H3 5413   4.281   0.776   0.494  0.2328  2.4949  2.9610
  875ACN     C2 5414   4.162   0.622   0.555 -0.3551 -0.0606 -0.0655
  875ACN     N1 5415   4.073   0.555   0.535 -0.0819  0.0327  0.1934
  876ACN     C1 5416   4.291   4.297   0.245  0.4217  0.1351  0.6928
  876ACN     H1 5417   4.296   4.403   0.275 -0.3069  0.0850  1.0101
  876ACN     H2 5418   4.301   4.234   0.334 -2.1190 -2.7667 -0.8491
  876ACN     H3 5419   4.370   4.272   0.173 -0.0179 -0.1492  0.3020
  876ACN     C2 5420   4.159   4.277   0.183 -0.6160  0.5079  0.3728
  876ACN     N1 5421   4.055   4.268   0.131  0.1396  0.2412  0.1577
  877ACN     C1 5422   0.206   3.908   3.675  0.3673 -0.0609 -0.3282
  877ACN     H1 5423   0.314   3.925   3.665  0.1627  1.7458  0.0298
  877ACN     H2 5424   0.187   3.895   3.782  0.6191  1.0702 -0.1267
  877ACN     H3 5425   0.179   3.815   3.625  0.5171  0.8672 -2.2328
  877ACN     C2 5426   0.119   4.016   3.634  0.3838 -0.8114  0.3775
  877ACN     N1 5427   0.062   4.108   3.594  0.0184 -0.1285  0.0298
  878ACN     C1 5428   0.312   1.093   3.455 -0.1687 -0.2613  0.2686
  878ACN     H1 5429   0.317   1.203   3.445 -0.0175 -0.3009 -0.0984
  878ACN     H2 5430   0.348   1.045   3.363 -0.0901 -0.2453  0.2904
  878ACN     H3 5431   0.208   1.077   3.483 -0.4511  1.4368  0.3164
  878ACN     C2 5432   0.393   1.055   3.565 -0.6527 -0.7180  0.4710
  878ACN     N1 5433   0.461   1.028   3.655  0.4363  0.0022  1.1009
  879ACN     C1 5434   1.374   3.642   2.526 -0.3170 -0.5408 -0.3820
  879ACN     H1 5435   1.293   3.568   2.521 -0.4167 -0.5144  0.7086
  879ACN     H2 5436   1.321   3.738   2.531 -1.8939 -1.4498  2.0758
  879ACN     H3 5437   1.419   3.631   2.427 -0.8467  1.8458 -0.9518
  879ACN     C2 5438   1.474   3.630   2.637  0.2156  0.3561  0.1122
  879ACN     N1 5439   1.545   3.615   2.726 -0.0098  0.6739  0.1137
  880ACN     C1 5440   0.440   3.263   4.571 -0.0646  0.7556  0.3864
  880ACN     H1 5441   0.475   3.308   4.664  1.8187 -0.2782  0.2265
  880ACN     H2 5442   0.343   3.212   4.579  0.4226 -0.1990  0.3498
  880ACN     H3 5443   0.503   3.180   4.537 -1.0028  0.1956 -0.0484
  880ACN     C2 5444   0.446   3.361   4.463  0.1293  0.0600 -0.2744
  880ACN     N1 5445   0.442   3.451   4.396  0.5718  0.4629  0.3472
  881ACN     C1 5446   4.654   1.888   3.722  0.0237 -0.2188  0.2663
  881ACN     H1 5447   4.761   1.910   3.738  0.7174 -1.4689 -2.2026
  881ACN     H2 5448   4.595   1.951   3.654  0.1881  0.1168  0.4285
  881ACN     H3 5449   4.607   1.904   3.820 -1.2312  0.2555 -0.3831
  881ACN     C2 5450   4.648   1.750   3.669  0.1668  0.3548  0.4529
  881ACN     N1 5451   4.646   1.643   3.636 -1.0469 -0.0941 -0.0800
  882ACN     C1 5452   3.870   0.423   3.505 -0.1545  0.4958  1.0819
  882ACN     H1 5453   3.819   0.506   3.453  0.0087 -0.8967 -1.4931
  882ACN     H2 5454   3.817   0.332   3.474 -0.2782  1.0318 -0.3707
  882ACN     H3 5455   3.864   0.428   3.614  3.1288 -1.8095  1.4832
  882ACN     C2 5456   4.007   0.420   3.459  0.2426  0.5195 -0.3073
  882ACN     N1 5457   4.120   0.414   3.433  0.4563  0.2205  0.0669
  883ACN     C1 5458   1.891   4.079   3.813  0.1476  0.1174 -0.1963
  883ACN     H1 5459   1.984   4.056   3.759  0.5562  0.6323  0.2664
  883ACN     H2 5460   1.843   3.989   3.852  0.9723 -0.4340 -0.4290
  883ACN     H3 5461   1.824   4.124   3.739  0.0521 -1.1523 -0.9078
  883ACN     C2 5462   1.918   4.176   3.927  0.5148  0.0506  0.0754
  883ACN     N1 5463   1.940   4.242   4.017  0.0132 -0.2729  0.2598
  884ACN     C1 5464   4.625   3.178   1.664 -0.1986 -0.4097 -0.7533
  884ACN     H1 5465   4.663   3.227   1.754 -0.5815 -1.1573 -0.1632
  884ACN     H2 5466   4.705   3.166   1.590  0.4624  0.7322 -0.2490
  884ACN     H3 5467   4.544   3.242   1.627 -0.7981 -1.0764 -0.6228
  884ACN     C2 5468   4.582   3.047   1.711  0.2184 -0.2210 -0.0128
  884ACN     N1 5469   4.555   2.945   1.758  0.7873  0.1891  0.3667
  885ACN     C1 5470   4.106   0.208   3.136 -0.4042  0.0835  0.1039
  885ACN     H1 5471   4.061   0.303   3.103 -0.8124 -0.2727 -0.3644
  885ACN     H2 5472   4.050   0.116   3.121  0.1699 -0.3883  0.7577
  885ACN     H3 5473   4.119   0.223   3.244 -1.3308 -0.3194  0.2772
  885ACN     C2 5474   4.243   0.198   3.083 -0.2015 -0.3623  0.0493
  885ACN     N1 5475   4.349   0.203   3.036 -0.0592 -0.0756 -0.3286
  886ACN     C1 5476   4.407   3.667   0.403  0.5016 -1.2164 -0.7678
  886ACN     H1 5477   4.312   3.656   0.458  0.9951 -0.6196  0.2317
  886ACN     H2 5478   4.412   3.603   0.314  2.7312  0.1075 -1.6702
  886ACN     H3 5479   4.497   3.645   0.461  0.6238 -1.3082 -0.9920
  886ACN     C2 5480   4.419   3.807   0.354  0.0616 -0.0478 -0.5213
  886ACN     N1 5481   4.424   3.914   0.313  0.3435  1.0095 -0.1520
  887ACN     C1 5482   3.885   1.756   2.495 -0.5869  0.4576 -0.3305
  887ACN     H1 5483   3.824   1.847   2.505 -2.4235 -0.8229  0.8687
  887ACN     H2 5484   3.825   1.675   2.451 -0.3081 -0.0563  0.2236
  887ACN     H3 5485   3.919   1.732   2.596 -0.3058 -0.1759 -0.5724
  887ACN     C2 5486   3.998   1.785   2.409  0.4848 -0.1570  0.1117
  887ACN     N1 5487   4.087   1.817   2.346 -0.1294 -0.6804 -0.1904
  888ACN     C1 5488   3.220   3.827   2.809 -0.0602  0.8163 -0.2766
  888ACN     H1 5489   3.201   3.815   2.702 -0.2595 -0.4287 -0.1127
  888ACN     H2 5490   3.266   3.926   2.822 -0.9713  1.3086 -0.6794
  888ACN     H3 5491   3.275   3.742   2.851 -1.8764 -0.5022 -0.4418
  888ACN     C2 5492   3.097   3.828   2.889  0.0299  0.6108  0.1690
  888ACN     N1 5493   3.005   3.839   2.954 -0.0977  0.2516  0.1890
  889ACN     C1 5494   2.224   3.474   2.299 -0.3148 -0.1109 -0.2853
  889ACN     H1 5495   2.226   3.526   2.396 -1.7764  0.1837 -0.3900
  889ACN     H2 5496   2.218   3.370   2.331 -1.4099 -0.5336 -1.7955
  889ACN     H3 5497   2.312   3.501   2.239 -0.6818  1.0651 -0.3250
  889ACN     C2 5498   2.105   3.518   2.234  0.1423 -0.1610  0.4689
  889ACN     N1 5499   2.013   3.553   2.172  0.5474  0.1038 -0.1698
  890ACN     C1 5500   1.789   3.604   4.274  0.7637 -0.5856  0.1092
  890ACN     H1 5501   1.745   3.539   4.350  1.0557  1.7079  2.3526
  890ACN     H2 5502   1.890   3.567   4.251  0.8434  0.7880 -2.0330
  890ACN     H3 5503   1.775   3.708   4.306 -0.6929 -0.5659 -0.5472
  890ACN     C2 5504   1.721   3.603   4.143  0.0503 -0.3427 -0.1543
  890ACN     N1 5505   1.663   3.608   4.047  0.4038 -0.4202  0.6837
  891ACN     C1 5506   4.002   2.745   2.603 -0.8396  0.0647 -0.0175
  891ACN     H1 5507   3.901   2.776   2.572 -0.0140  0.6548 -2.3246
  891ACN     H2 5508   4.076   2.772   2.527  0.4658 -0.7165  0.9454
  891ACN     H3 5509   4.008   2.637   2.620  2.0200  0.2231  0.4923
  891ACN     C2 5510   4.043   2.815   2.726 -0.0871  0.0256  0.2224
  891ACN     N1 5511   4.064   2.879   2.820  0.0654 -0.1643 -0.2042
  892ACN     C1 5512   2.091   1.072   1.624 -0.1393 -0.0426  0.3309
  892ACN     H1 5513   2.188   1.051   1.671  0.3239  0.7829 -0.2380
  892ACN     H2 5514   2.080   1.179   1.607 -1.1298  0.0568  1.4794
  892ACN     H3 5515   2.009   1.039   1.690 -1.3765  1.7652 -0.2200
  892ACN     C2 5516   2.078   1.007   1.497  0.5214 -0.1601  0.3136
  892ACN     N1 5517   2.047   0.959   1.398 -0.2893  0.1712 -0.0359
  893ACN     C1 5518   0.060   2.087   0.278 -0.8571 -0.7127  0.2782
  893ACN     H1 5519   0.094   2.104   0.175  1.1500  0.0920  1.0166
  893ACN     H2 5520   0.041   2.187   0.318 -0.1225  0.9303 -3.0583
  893ACN     H3 5521   0.138   2.038   0.339  1.1472 -1.8748 -2.9123
  893ACN     C2 5522  -0.053   1.994   0.274 -0.6189  0.0819  0.6906
  893ACN     N1 5523  -0.153   1.933   0.276 -0.3465  0.0986 -0.1981
  894ACN     C1 5524   0.703   4.225   4.370  0.1731 -0.5336  0.5415
  894ACN     H1 5525   0.619   4.293   4.351 -0.6441 -1.7797 -0.4768
  894ACN     H2 5526   0.780   4.279   4.426  0.8810  0.4996 -1.3294
  894ACN     H3 5527   0.735   4.188   4.272  1.6891  1.4162  0.2391
  894ACN     C2 5528   0.641   4.119   4.449 -0.2897  0.1845  0.1766
  894ACN     N1 5529   0.596   4.034   4.512  0.5956  0.0155 -0.2365
  895ACN     C1 5530   3.628   4.002   4.141 -0.0749 -0.1357  0.2534
  895ACN     H1 5531   3.700   3.953   4.074 -0.1252  0.0168  0.0885
  895ACN     H2 5532   3.537   4.030   4.086  0.4828  1.2539 -0.0074
  895ACN     H3 5533   3.669   4.091   4.189  1.3886 -1.4644  1.6046
  895ACN     C2 5534   3.607   3.902   4.246 -0.0897 -0.4413 -0.5129
  895ACN     N1 5535   3.596   3.832   4.337  0.2055  0.7135 -0.0651
  896ACN     C1 5536   2.194   0.031   4.601 -0.0859 -0.1080 -0.3587
  896ACN     H1 5537   2.291  -0.008   4.634  0.5607  2.8739  1.6814
  896ACN     H2 5538   2.206   0.106   4.522 -0.9645 -0.8556 -1.2188
  896ACN     H3 5539   2.164   0.089   4.690  2.4787 -0.5296  0.8792
  896ACN     C2 5540   2.095  -0.074   4.568  0.6427 -0.2656  0.4940
  896ACN     N1 5541   2.021  -0.153   4.529 -0.1879  0.9989  0.1973
  897ACN     C1 5542   2.242   2.954   4.541 -0.3494  0.3387  0.1049
  897ACN     H1 5543   2.319   3.017   4.495 -1.9080  0.9610 -1.8151
  897ACN     H2 5544   2.279   2.869   4.600 -1.4814  0.3221  0.8176
  897ACN     H3 5545   2.168   2.922   4.466  0.4590 -0.2826 -0.4424
  897ACN     C2 5546   2.168   3.040   4.625  0.2187 -0.0485  0.3917
  897ACN     N1 5547   2.095   3.101   4.691 -0.5065 -0.1791  0.1610
  898ACN     C1 5548   0.802   0.792   4.416 -0.5752  0.1628  0.2304
  898ACN     H1 5549   0.871   0.708   4.400  2.5686  2.5050  0.4089
  898ACN     H2 5550   0.765   0.813   4.315 -1.8468 -2.5499  0.0314
  898ACN     H3 5551   0.865   0.874   4.453 -0.9939 -0.3713  2.2805
  898ACN     C2 5552   0.691   0.741   4.497 -0.0074  0.2036  0.6943
  898ACN     N1 5553   0.617   0.703   4.574  0.5671  0.3777 -0.0758
  899ACN     C1 5554   3.835   0.889   1.800 -0.0207  0.0274 -0.1330
  899ACN     H1 5555   3.731   0.889   1.766 -0.0708  0.2016  0.0174
  899ACN     H2 5556   3.840   0.874   1.909 -0.2222 -3.5182 -0.4814
  899ACN     H3 5557   3.886   0.978   1.761  0.6241 -0.5130 -0.5397
  899ACN     C2 5558   3.894   0.770   1.748  0.0010  0.5631  0.0854
  899ACN     N1 5559   3.938   0.678   1.688 -0.3498 -0.2451 -0.1925
  900ACN     C1 5560   3.554   2.504   0.579  0.1040 -0.0906  0.3569
  900ACN     H1 5561   3.529   2.448   0.670  0.8954 -0.2425  0.4904
  900ACN     H2 5562   3.658   2.540   0.582 -0.3049  1.3327 -0.9961
  900ACN     H3 5563   3.500   2.599   0.570 -0.0298 -0.3760 -2.7320
  900ACN     C2 5564   3.525   2.417   0.463 -0.1839 -0.3564  0.7266
  900ACN     N1 5565   3.502   2.353   0.367 -0.1057 -0.2726 -0.3548
  901ACN     C1 5566   0.097   0.759   4.058 -0.7503 -0.3097 -0.1172
  901ACN     H1 5567   0.167   0.841   4.076 -0.9693 -0.2265  0.3759
  901ACN     H2 5568   0.087   0.695   4.147  1.3041 -1.6424 -0.7651
  901ACN     H3 5569   0.145   0.703   3.977 -1.0615  0.8652 -1.1512
  901ACN     C2 5570  -0.032   0.807   4.016  0.2038 -0.3158 -0.0732
  901ACN     N1 5571  -0.135   0.847   3.978 -0.3714 -0.7138 -0.5301
  902ACN     C1 5572   1.489   0.660   0.442  0.2938 -0.0466 -0.2904
  902ACN     H1 5573   1.559   0.733   0.486 -1.4375  0.7197  1.3529
  902ACN     H2 5574   1.384   0.693   0.445 -0.0358 -1.1030  1.8467
  902ACN     H3 5575   1.485   0.564   0.494 -3.8108 -0.1477 -0.4479
  902ACN     C2 5576   1.521   0.627   0.304 -0.0783  0.2241  0.2142
  902ACN     N1 5577   1.544   0.610   0.194 -0.0864 -0.0184  0.2385
  903ACN     C1 5578   0.603   3.744   2.772  0.7373 -0.0372  0.4622
  903ACN     H1 5579   0.553   3.647   2.785 -0.9910  0.5058 -1.4791
  903ACN     H2 5580   0.526   3.820   2.793  0.5509  0.3694 -1.4826
  903ACN     H3 5581   0.649   3.745   2.673 -0.7699 -3.9695 -0.4590
  903ACN     C2 5582   0.710   3.758   2.867 -0.9447 -0.1066  0.4544
  903ACN     N1 5583   0.795   3.785   2.938 -0.2159  0.3130  0.0068
  904ACN     C1 5584   3.667   2.373   4.006 -0.2467  0.5370 -0.3541
  904ACN     H1 5585   3.672   2.431   4.100 -0.2830 -1.9002  1.2376
  904ACN     H2 5586   3.614   2.284   4.040 -0.2472  1.2337  1.6048
  904ACN     H3 5587   3.769   2.354   3.969  0.1159 -2.6476  1.8368
  904ACN     C2 5588   3.578   2.437   3.909  0.0503 -0.0280  0.4088
  904ACN     N1 5589   3.500   2.483   3.833  0.2876 -0.1826 -0.6640
  905ACN     C1 5590   3.307   3.022   4.254  0.3521  0.5503  0.0495
  905ACN     H1 5591   3.248   3.086   4.320 -2.4960  0.2960 -2.0013
  905ACN     H2 5592   3.389   3.079   4.210  0.6907 -1.5649 -2.2996
  905ACN     H3 5593   3.245   2.992   4.168  0.7123 -1.8141  0.5314
  905ACN     C2 5594   3.358   2.902   4.324  1.1523 -0.3006  1.0001
  905ACN     N1 5595   3.407   2.817   4.382  0.2329  0.1322 -0.3053
  906ACN     C1 5596   2.248   2.042   1.122 -0.0012 -0.0597 -0.2764
  906ACN     H1 5597   2.159   1.979   1.115  0.0625 -0.3038  0.8870
  906ACN     H2 5598   2.276   2.058   1.227 -1.9860 -1.1290  0.4627
  906ACN     H3 5599   2.217   2.134   1.070 -1.0160 -1.1758 -1.6973
  906ACN     C2 5600   2.358   1.971   1.063  0.1139  0.2587 -0.9489
  906ACN     N1 5601   2.444   1.905   1.021  0.7044  0.0335 -0.1846
  907ACN     C1 5602   0.870   3.390   4.080 -0.1296 -0.1868  0.4601
  907ACN     H1 5603   0.838   3.383   3.975  2.2581  1.5439 -0.4789
  907ACN     H2 5604   0.855   3.496   4.102 -2.2280 -0.1388 -0.9436
  907ACN     H3 5605   0.973   3.352   4.071 -0.6012 -1.2855 -0.6328
  907ACN     C2 5606   0.789   3.299   4.167 -0.4512 -0.0111  0.0424
  907ACN     N1 5607   0.723   3.234   4.236  0.1909  0.3890 -0.9110
  908ACN     C1 5608   2.978   0.827   1.735 -0.2201 -0.0442  0.5038
  908ACN     H1 5609   2.965   0.800   1.629  2.0347 -0.4247  0.2679
  908ACN     H2 5610   2.968   0.735   1.793  2.6368  0.1087  1.3741
  908ACN     H3 5611   2.901   0.901   1.760 -1.7780 -1.1756 -0.7482
  908ACN     C2 5612   3.119   0.876   1.747  0.6261  0.1238 -0.7058
  908ACN     N1 5613   3.227   0.906   1.746 -0.1575 -0.4302 -0.5733
  909ACN     C1 5614   2.841   2.074   0.366 -0.0153 -0.6333  0.3352
  909ACN     H1 5615   2.896   2.051   0.274 -1.2667 -2.9392  0.0877
  909ACN     H2 5616   2.911   2.135   0.425  0.9874 -1.5749  0.1646
  909ACN     H3 5617   2.816   1.986   0.427 -2.1823  0.8945  1.8021
  909ACN     C2 5618   2.705   2.139   0.337 -0.3971 -0.5061 -0.7029
  909ACN     N1 5619   2.611   2.198   0.304  0.3637  0.4221 -0.3915
  910ACN     C1 5620   2.023   3.299   1.265  0.1235 -0.1303  0.1307
  910ACN     H1 5621   1.956   3.341   1.189 -2.7239  2.3057  3.6510
  910ACN     H2 5622   1.992   3.202   1.304  1.3592 -0.5040  0.2304
  910ACN     H3 5623   2.017   3.375   1.345  0.2133  0.6015 -0.5406
  910ACN     C2 5624   2.153   3.291   1.208  0.0443  0.3274  0.4941
  910ACN     N1 5625   2.255   3.269   1.162  0.2046 -0.0555 -0.2986
  911ACN     C1 5626   4.583   3.530   2.407  0.0036  0.5204 -0.3235
  911ACN     H1 5627   4.618   3.631   2.387 -0.9382  1.0930  0.7989
  911ACN     H2 5628   4.591   3.456   2.326  0.8128  0.9405 -0.6406
  911ACN     H3 5629   4.479   3.536   2.443  0.7047  0.7811  1.8116
  911ACN     C2 5630   4.655   3.495   2.529 -1.0414  0.2732  1.2039
  911ACN     N1 5631   4.698   3.462   2.631  0.7406 -0.4039  0.1982
  912ACN     C1 5632   2.321   4.522   1.589  0.1102  0.1349  0.2528
  912ACN     H1 5633   2.262   4.430   1.578 -0.5253  0.6636 -0.9707
  912ACN     H2 5634   2.358   4.521   1.692  0.8574  0.1395 -0.0074
  912ACN     H3 5635   2.263   4.610   1.561 -0.9025 -1.4082 -2.9688
  912ACN     C2 5636   2.441   4.511   1.505  0.5494 -0.6877 -0.2204
  912ACN     N1 5637   2.538   4.517   1.444  0.0944  0.5386  0.0410
  913ACN     C1 5638   1.080   3.608   3.499 -0.4567  0.4278  0.2228
  913ACN     H1 5639   1.178   3.654   3.517 -0.6249  1.0426 -0.4135
  913ACN     H2 5640   1.077   3.504   3.535 -0.1386  0.4138  0.2162
  913ACN     H3 5641   1.052   3.602   3.393 -0.9331  1.3272  0.2900
  913ACN     C2 5642   0.984   3.691   3.577  0.4049 -0.4848  0.7497
  913ACN     N1 5643   0.909   3.764   3.631  0.1166 -0.0197  0.2571
  914ACN     C1 5644   0.732   0.384   4.593  0.0983  0.3805  0.4056
  914ACN     H1 5645   0.750   0.284   4.553 -2.7009  0.1686 -0.5205
  914ACN     H2 5646   0.646   0.421   4.536  0.0470  2.3793  1.6833
  914ACN     H3 5647   0.820   0.446   4.569  0.1470 -0.1102 -0.7415
  914ACN     C2 5648   0.697   0.371   4.734 -0.1079  0.1869 -0.0414
  914ACN     N1 5649   0.664   0.343   4.840 -0.4182  0.1275 -0.4625
  915ACN     C1 5650   2.886   4.054   1.242 -0.2417  0.0566  0.1997
  915ACN     H1 5651   2.873   4.020   1.139 -1.5292  1.3851 -0.1239
  915ACN     H2 5652   2.869   3.965   1.305  0.5244 -0.9466 -0.9755
  915ACN     H3 5653   2.813   4.131   1.273 -1.3538 -1.1252  0.6198
  915ACN     C2 5654   3.022   4.097   1.252 -0.1981  0.3775  0.4910
  915ACN     N1 5655   3.134   4.120   1.259 -0.8731 -0.0378  0.5101
  916ACN     C1 5656   0.076   3.265   3.732  0.4740  0.1408  0.2572
  916ACN     H1 5657   0.104   3.352   3.792 -0.6634  0.0582  0.9514
  916ACN     H2 5658   0.129   3.260   3.637  1.7647  0.9247  0.9203
  916ACN     H3 5659  -0.032   3.276   3.716  0.6827 -0.7937 -2.2673
  916ACN     C2 5660   0.110   3.146   3.807  0.1766 -0.4409 -0.1907
  916ACN     N1 5661   0.146   3.057   3.870 -0.2583 -0.1328 -0.6359
  917ACN     C1 5662   4.367   3.388   4.395 -0.2049 -0.0330 -0.5303
  917ACN     H1 5663   4.332   3.450   4.478  1.1091  1.3757 -0.9809
  917ACN     H2 5664   4.342   3.284   4.420  0.4275 -0.2416 -0.7424
  917ACN     H3 5665   4.474   3.386   4.372 -0.2370  0.2800 -0.7072
  917ACN     C2 5666   4.285   3.429   4.286  1.1248 -0.1659  0.0864
  917ACN     N1 5667   4.211   3.466   4.203 -0.6037  0.5109 -0.0405
  918ACN     C1 5668   4.461   3.800   3.287 -0.4143 -0.6237  0.5233
  918ACN     H1 5669   4.393   3.727   3.242  0.2533 -1.3270  0.6290
  918ACN     H2 5670   4.427   3.823   3.388 -1.7262  0.1142 -0.0676
  918ACN     H3 5671   4.466   3.890   3.224 -0.1973 -2.1891 -1.8418
  918ACN     C2 5672   4.600   3.744   3.288  0.2579  0.1991  0.1936
  918ACN     N1 5673   4.704   3.698   3.307 -0.6935 -0.0897  0.7110
  919ACN     C1 5674   1.357   4.283   3.084 -0.3709 -0.6076  0.1368
  919ACN     H1 5675   1.464   4.296   3.100 -0.5017 -0.6351  1.0519
  919ACN     H2 5676   1.339   4.211   3.003  1.5470 -1.4189  0.3710
  919ACN     H3 5677   1.307   4.380   3.073 -2.4842 -1.3318  2.4366
  919ACN     C2 5678   1.312   4.225   3.207 -0.8892 -0.1701 -0.0531
  919ACN     N1 5679   1.274   4.176   3.303  0.3777 -0.2190 -0.5660
  920ACN     C1 5680   3.806   1.611   4.294 -0.0962  0.4041  0.4077
  920ACN     H1 5681   3.721   1.621   4.225  1.3445 -0.3939 -1.6004
  920ACN     H2 5682   3.891   1.571   4.238  1.6226  3.4789  0.6371
  920ACN     H3 5683   3.775   1.536   4.368  5.1125 -1.9932  0.6008
  920ACN     C2 5684   3.855   1.728   4.364 -0.3571  0.0253 -0.1201
  920ACN     N1 5685   3.883   1.820   4.430 -0.6171  0.5865 -0.2911
  921ACN     C1 5686   1.175   1.210   3.329  0.3181 -0.0848 -0.2544
  921ACN     H1 5687   1.123   1.292   3.382 -0.4375 -1.0708  0.5770
  921ACN     H2 5688   1.190   1.133   3.405  1.3018  1.1414  0.8490
  921ACN     H3 5689   1.271   1.243   3.288  0.8867 -0.3123  0.8451
  921ACN     C2 5690   1.090   1.151   3.227  0.5910 -0.1673  0.4787
  921ACN     N1 5691   1.024   1.112   3.140  0.1010 -0.9357 -0.3334
  922ACN     C1 5692   3.501   4.109   1.179 -0.1311  0.7741 -0.3007
  922ACN     H1 5693   3.402   4.116   1.132 -1.0652 -3.2296  0.6275
  922ACN     H2 5694   3.529   4.212   1.200 -0.6267  0.2413  3.6880
  922ACN     H3 5695   3.565   4.072   1.098  0.0107  0.4267 -0.0338
  922ACN     C2 5696   3.502   4.019   1.296  0.3497  0.3299  0.6863
  922ACN     N1 5697   3.490   3.963   1.393  0.5179  0.0871  0.0057
  923ACN     C1 5698   2.540   4.328   0.190  0.6162  0.4859 -0.2417
  923ACN     H1 5699   2.556   4.426   0.237  1.6866 -0.1669  0.8030
  923ACN     H2 5700   2.590   4.262   0.262  1.3893  1.8825  0.5284
  923ACN     H3 5701   2.587   4.330   0.092  1.5964 -0.2814  0.2007
  923ACN     C2 5702   2.394   4.293   0.191  0.1294  0.0242  0.0171
  923ACN     N1 5703   2.280   4.267   0.186 -0.7065  0.1464 -0.6844
  924ACN     C1 5704   2.134   2.363   1.484  0.0355 -0.3441  0.5015
  924ACN     H1 5705   2.180   2.366   1.385  1.4016 -0.8539  1.1128
  924ACN     H2 5706   2.097   2.467   1.492  1.4352  0.1928  0.2678
  924ACN     H3 5707   2.206   2.352   1.566  1.6549  2.5539 -0.3920
  924ACN     C2 5708   2.033   2.262   1.494 -0.1205 -0.3061  0.7228
  924ACN     N1 5709   1.961   2.170   1.500 -0.5333  0.3010  0.3870
  925ACN     C1 5710   1.686   1.027   3.035 -0.0016 -0.6978 -0.5290
  925ACN     H1 5711   1.716   1.072   3.130  2.1693  1.0606 -1.9607
  925ACN     H2 5712   1.765   1.047   2.961  1.9176  0.2281  1.6684
  925ACN     H3 5713   1.589   1.070   3.006  0.2681  1.1391  1.1403
  925ACN     C2 5714   1.692   0.880   3.040  0.2655  0.2308 -0.1820
  925ACN     N1 5715   1.694   0.761   3.050  0.5452 -0.3511  0.1969
  926ACN     C1 5716   0.455   2.673   1.910 -0.7624 -0.5844 -0.0878
  926ACN     H1 5717   0.424   2.603   1.831 -1.2006 -1.9874  1.2802
  926ACN     H2 5718   0.442   2.615   2.002 -1.7868  0.0556  0.1825
  926ACN     H3 5719   0.394   2.764   1.913  1.5606  1.1070 -0.6648
  926ACN     C2 5720   0.593   2.714   1.884  0.1461 -0.4108  0.6847
  926ACN     N1 5721   0.698   2.754   1.857 -0.0704  0.1097 -0.4921
  927ACN     C1 5722   1.925   1.249   0.678  0.3558  0.0829  0.1313
  927ACN     H1 5723   1.834   1.276   0.733  0.1202 -1.0780  0.3307
  927ACN     H2 5724   1.911   1.167   0.607  0.2870  0.1411  0.0783
  927ACN     H3 5725   1.998   1.231   0.758  1.6157  2.4613 -0.3787
  927ACN     C2 5726   1.965   1.370   0.602 -0.2749  0.3881  0.4567
  927ACN     N1 5727   1.992   1.468   0.543  0.1019  0.6954 -0.4584
  928ACN     C1 5728   3.169   1.996   3.399 -0.6530 -0.1604 -0.5320
  928ACN     H1 5729   3.071   1.947   3.394 -1.9281  2.3031 -1.5315
  928ACN     H2 5730   3.217   1.966   3.493  0.9285 -0.5751 -1.4378
  928ACN     H3 5731   3.138   2.100   3.415 -0.4758 -0.2670  0.5378
  928ACN     C2 5732   3.256   1.978   3.282 -0.0594 -0.6256  0.0036
  928ACN     N1 5733   3.325   1.970   3.192 -0.7202  0.2668  0.1349
  929ACN     C1 5734   2.747   2.739   4.037  0.0239  0.3028  0.1458
  929ACN     H1 5735   2.694   2.790   4.118 -1.9626  0.6442 -1.2952
  929ACN     H2 5736   2.692   2.759   3.945 -1.8544  0.4788  1.2672
  929ACN     H3 5737   2.731   2.633   4.061 -0.2517  0.2767 -0.1498
  929ACN     C2 5738   2.888   2.773   4.024  0.4673 -0.5004 -0.5355
  929ACN     N1 5739   2.999   2.795   4.003 -0.0093 -0.0836 -0.7112
  930ACN     C1 5740   0.933   2.332   0.534  0.3274 -0.3482 -0.2965
  930ACN     H1 5741   0.861   2.316   0.453 -1.1227  0.2844  0.8210
  930ACN     H2 5742   0.932   2.440   0.554  0.1144 -0.4572  0.2942
  930ACN     H3 5743   1.026   2.286   0.497 -0.3772 -2.8678  0.8436
  930ACN     C2 5744   0.897   2.248   0.647  0.4983 -0.1217  0.0775
  930ACN     N1 5745   0.863   2.187   0.740 -0.3567  0.1405  0.4820
  931ACN     C1 5746   3.420   2.201   2.449  0.0029 -0.3473 -0.9807
  931ACN     H1 5747   3.443   2.195   2.555  0.3038 -0.5662 -1.0569
  931ACN     H2 5748   3.407   2.306   2.419 -2.8266 -0.5057 -0.5443
  931ACN     H3 5749   3.330   2.145   2.420  1.0434 -2.4018 -0.4107
  931ACN     C2 5750   3.521   2.129   2.369  0.2887 -0.3194 -0.1315
  931ACN     N1 5751   3.597   2.079   2.296 -0.4277 -0.9537 -0.0075
  932ACN     C1 5752   2.124   4.102   0.445 -0.3521 -0.8995  0.2851
  932ACN     H1 5753   2.130   4.162   0.353  0.2556 -0.3354  0.6900
  932ACN     H2 5754   2.080   4.005   0.418 -0.1380 -0.5419 -1.4849
  932ACN     H3 5755   2.064   4.155   0.520 -0.2652  0.2819 -0.4536
  932ACN     C2 5756   2.260   4.096   0.506  0.9901 -0.2025 -0.0409
  932ACN     N1 5757   2.371   4.082   0.539  0.0722 -0.5702 -0.2699
  933ACN     C1 5758   0.064   0.147   4.401 -0.1313  0.6146  0.3369
  933ACN     H1 5759   0.084   0.054   4.455  1.4198  0.1867 -0.9193
  933ACN     H2 5760  -0.042   0.167   4.380  0.2782  0.4996 -2.1028
  933ACN     H3 5761   0.112   0.137   4.303  1.4597  0.8066  1.0793
  933ACN     C2 5762   0.128   0.250   4.484  0.4082  0.9659  0.3665
  933ACN     N1 5763   0.177   0.328   4.551 -0.1520 -0.2945  0.4400
  934ACN     C1 5764   4.481   0.771   1.858  0.0699 -0.1692 -0.1278
  934ACN     H1 5765   4.569   0.824   1.822 -1.3046  1.5520 -1.1367
  934ACN     H2 5766   4.448   0.705   1.776  2.2533 -0.2447 -0.9898
  934ACN     H3 5767   4.397   0.838   1.881 -0.9054 -1.2653 -0.3530
  934ACN     C2 5768   4.519   0.706   1.980  0.1859 -0.3221  0.2592
  934ACN     N1 5769   4.552   0.658   2.081  0.6449  0.5196  1.0201
  935ACN     C1 5770   4.025   0.332   4.031  0.1497 -0.8561  0.6157
  935ACN     H1 5771   3.931   0.388   4.045 -0.1344 -1.2171  0.1651
  935ACN     H2 5772   4.056   0.289   4.128 -1.9538 -0.3129  1.5988
  935ACN     H3 5773   4.107   0.399   4.003  0.1399 -1.5164 -1.1140
  935ACN     C2 5774   4.007   0.231   3.928 -0.2361  0.5755  0.2329
  935ACN     N1 5775   3.991   0.144   3.855  0.5730 -0.0328  0.3158
  936ACN     C1 5776   1.513   1.890   2.650  0.2110 -0.3174  0.4189
  936ACN     H1 5777   1.514   1.937   2.551  2.4741  0.9947  0.9665
  936ACN     H2 5778   1.467   1.965   2.717 -0.2794 -0.8668  0.7018
  936ACN     H3 5779   1.619   1.875   2.673  0.7193  1.8690 -0.1933
  936ACN     C2 5780   1.430   1.770   2.636  0.5722  0.1743  0.0492
  936ACN     N1 5781   1.361   1.678   2.619  0.3883  0.4347 -0.3387
  937ACN     C1 5782   4.129   4.255   1.525 -0.6860  0.2960  0.1306
  937ACN     H1 5783   4.029   4.243   1.483 -0.7011  0.9486 -0.0413
  937ACN     H2 5784   4.138   4.202   1.621 -0.1593 -3.2446 -1.7111
  937ACN     H3 5785   4.151   4.362   1.541  0.5813 -0.1890  2.0036
  937ACN     C2 5786   4.216   4.193   1.430  0.1070 -0.1228 -0.0423
  937ACN     N1 5787   4.276   4.143   1.348  0.2791 -0.1876  0.0158
  938ACN     C1 5788   2.966   4.420   3.091  0.1986  0.4389  0.1578
  938ACN     H1 5789   3.020   4.380   3.004  0.2136  1.6370 -0.4072
  938ACN     H2 5790   2.906   4.503   3.052 -1.4616 -1.0303 -0.5291
  938ACN     H3 5791   3.043   4.454   3.161  1.4657 -0.5919 -0.6838
  938ACN     C2 5792   2.890   4.313   3.144  0.5107 -0.5518  0.4398
  938ACN     N1 5793   2.832   4.224   3.184 -0.0061  0.2754 -0.4190
  939ACN     C1 5794   4.127   1.678   0.619  1.1744 -0.3352 -0.6621
  939ACN     H1 5795   4.087   1.721   0.526 -1.2954 -2.3211 -0.6235
  939ACN     H2 5796   4.072   1.716   0.706  2.0168  0.4706 -0.4634
[truncated: 81,383 more chars]
