# Supplementary material for: Metallicious: Automated Force-Field Parameterization of Covalently Bound Metals for Supramolecular Structures
Source: J Chem Theory Comput. 2024 Oct 7;20(20):9060–71. doi: 10.1021/acs.jctc.4c00850 (PMC11500408; doi:10.1021/acs.jctc.4c00850)
Supplement: Supplementary file 2 — ct4c00850_si_002.zip [file ct4c00850_si_002.zip › SI_MD_input/Zn3L3/nonbonded/3_npt.gro]

Gravel Rubs Often Many Awfully Cauterized Sores
 6975
    1Zn      Zn    1   2.671   2.700   1.978  0.1889  0.1433 -0.0796
    2Zn      Zn    2   2.553   2.146   2.570  0.3031  0.0739  0.0235
    3Zn      Zn    3   1.915   2.393   2.095  0.0646 -0.0577 -0.5479
    4UNK     N0    4   2.616   2.337   2.402  0.7364 -0.8506 -0.4830
    4UNK     N1    5   2.673   2.468   2.153 -0.3593  0.5584 -0.3363
    4UNK     N2    6   2.598   2.073   2.413  0.5475 -0.3327 -0.2446
    4UNK     N3    7   2.654   2.746   2.155  0.1369  0.1590 -0.4597
    4UNK     N4    8   2.616   2.852   1.882 -0.0016 -0.1041  0.8903
    4UNK     N5    9   2.478   2.012   2.659  0.0886  0.4809  0.3321
    4UNK     C6   10   2.626   2.274   2.285  0.4894  0.2511 -0.6493
    4UNK     C7   11   2.656   2.538   2.268 -0.1153  0.6641  0.0973
    4UNK     C8   12   2.623   2.125   2.295  0.7740  0.0741  0.0277
    4UNK     C9   13   2.365   2.027   2.732  0.7847  0.1752 -0.9461
    4UNK    C10   14   2.665   2.684   2.269  0.2201 -0.0836  0.6594
    4UNK    C11   15   2.516   1.881   2.647  0.2881  0.5088 -0.2305
    4UNK    C12   16   2.608   2.854   1.746 -0.9356  0.4799  0.3488
    4UNK    C13   17   2.604   3.100   1.867 -0.6328  0.1414  0.0270
    4UNK    C14   18   2.647   2.336   2.164 -0.4728 -0.2365 -0.2732
    4UNK    C15   19   2.600   3.095   1.728 -0.6232  0.7475 -0.5591
    4UNK    C16   20   2.578   2.877   2.165  0.3145 -0.4882  0.5347
    4UNK    C17   21   2.634   1.871   2.550  0.0394  1.0660 -0.5828
    4UNK    C18   22   2.613   2.979   1.935  0.1843 -0.3475  0.1242
    4UNK    C19   23   2.635   2.473   2.389 -0.1754 -0.4581 -0.5010
    4UNK    C20   24   2.289   1.927   2.796  0.7512  0.2969  0.5936
    4UNK    C21   25   2.596   2.970   1.666  1.1221  1.2696  0.1072
    4UNK    C22   26   2.633   2.989   2.084 -0.5878  0.3789 -0.1916
    4UNK    C23   27   2.446   1.770   2.700  0.5205  0.3385 -0.3357
    4UNK    C24   28   2.601   1.925   2.414  0.3838 -0.1257  0.4193
    4UNK    C25   29   2.333   1.797   2.787 -0.4293  0.3219  0.5515
    4UNK    C26   30   2.049   1.927   2.825  0.6788  0.6135  0.3235
    4UNK    C27   31   2.548   2.863   1.446  0.2174  0.2856  0.2789
    4UNK    C28   32   1.809   1.939   2.909  0.5979  0.6160 -0.1282
    4UNK    C29   33   1.956   1.968   2.939 -0.3791  0.2888  0.3864
    4UNK    C30   34   2.588   2.886   1.298  0.2890  0.0170  0.3681
    4UNK    C31   35   2.558   3.028   1.248  0.8252 -0.1881  0.0407
    4UNK    C32   36   1.746   1.860   2.818 -0.1085 -0.3217  0.6760
    4UNK    C33   37   2.646   3.125   1.228 -0.0742  0.2211 -0.6166
    4UNK    O34   38   2.598   2.965   1.527  0.6301 -0.2971 -0.4336
    4UNK    O35   39   2.181   1.959   2.874 -0.4409  0.4355  0.3565
    4UNK    H36   40   2.667   2.070   2.212 -1.2316  2.2696 -2.6552
    4UNK    H37   41   2.335   2.130   2.752 -1.2267 -0.8302  1.8593
    4UNK    H38   42   2.636   2.731   2.362  2.8601  0.5391  1.2500
    4UNK    H39   43   2.612   2.755   1.700 -0.3052  1.1902 -1.2157
    4UNK    H40   44   2.605   3.195   1.920 -1.7654  1.0994 -1.5864
    4UNK    H41   45   2.664   2.264   2.084  1.2411 -1.1849  0.8754
    4UNK    H42   46   2.597   3.182   1.663  1.6458  1.8321  0.6689
    4UNK    H43   47   2.584   2.911   2.269  0.1937  1.1327  0.0408
    4UNK    H44   48   2.471   2.875   2.142  0.3809 -0.4603  0.2142
    4UNK    H45   49   2.651   1.764   2.531 -1.4785  0.6146  0.4017
    4UNK    H46   50   2.728   1.912   2.589 -0.1327  1.1298 -0.2249
    4UNK    H47   51   2.621   2.528   2.482 -3.1589 -1.0473 -0.4962
    4UNK    H48   52   2.593   3.083   2.122  0.4207  0.9306 -0.4491
    4UNK    H49   53   2.738   3.007   2.110 -0.9405  0.2596  1.3902
    4UNK    H50   54   2.473   1.667   2.676  1.0162  0.6604 -1.2271
    4UNK    H51   55   2.682   1.887   2.351  1.4984 -0.7812  2.1758
    4UNK    H52   56   2.503   1.897   2.373  0.0285  1.9859 -0.2627
    4UNK    H53   57   2.283   1.715   2.838  0.3977  0.3190  1.3758
    4UNK    H54   58   2.044   1.818   2.813  0.7541  0.4691  1.5197
    4UNK    H55   59   2.025   1.969   2.726 -0.8786 -5.7239 -2.5221
    4UNK    H56   60   2.439   2.849   1.450  0.3753 -1.4337 -0.4641
    4UNK    H57   61   2.584   2.763   1.472 -1.9181 -0.5596  0.1940
    4UNK    H58   62   1.735   1.987   2.973 -0.8884 -1.0873 -0.4760
    4UNK    H59   63   1.982   1.920   3.035 -1.3839  0.9708  1.0219
    4UNK    H60   64   1.964   2.077   2.944 -1.6842  0.6501 -3.1104
    4UNK    H61   65   2.697   2.878   1.290  0.4626  2.6653 -0.9182
    4UNK    H62   66   2.545   2.810   1.232 -0.3773  1.1032 -0.4777
    4UNK    H63   67   2.453   3.038   1.222  0.3949  0.4172  1.8247
    4UNK    H64   68   1.801   1.804   2.743 -1.6125 -1.6309  0.4933
    4UNK    H65   69   1.640   1.855   2.843 -0.6751  0.1016 -1.4002
    4UNK    H66   70   2.746   3.108   1.267 -1.3864 -0.7567  2.6920
    4UNK    H67   71   2.621   3.220   1.181  0.2881  0.6362  0.0042
    5UNK     N0   72   2.150   2.500   2.038  0.2298  0.2875  0.0098
    5UNK     N1   73   2.388   2.674   2.018  0.7322 -0.1864 -0.0890
    5UNK     N2   74   1.947   2.547   2.210  0.0203  0.3642 -0.2417
    5UNK     N3   75   2.603   2.550   1.888 -0.3708 -0.3805 -0.2980
    5UNK     N4   76   2.857   2.686   1.938  0.3210  0.5805  0.4116
    5UNK     N5   77   1.788   2.310   2.193  0.3468  0.0087 -0.2413
    5UNK     C6   78   2.158   2.610   2.114 -0.4976  0.5563 -0.6657
    5UNK     C7   79   2.365   2.564   1.941 -0.4848 -0.8080  0.0639
    5UNK     C8   80   2.045   2.637   2.202  0.3254  0.1395 -0.5382
    5UNK     C9   81   1.760   2.175   2.195 -0.7441 -0.4824 -0.0607
    5UNK    C10   82   2.480   2.521   1.853 -0.2179 -0.5013  0.3886
    5UNK    C11   83   1.686   2.390   2.234 -0.1276 -0.2319 -0.5060
    5UNK    C12   84   2.949   2.762   1.999 -0.7816  0.0069  0.1016
    5UNK    C13   85   3.052   2.578   1.828  0.7960  0.8419 -0.5283
    5UNK    C14   86   2.279   2.695   2.105  0.4369  0.3139 -0.5532
    5UNK    C15   87   3.141   2.659   1.899 -0.1419  0.3603 -0.3534
    5UNK    C16   88   2.704   2.452   1.840  0.0707  0.3993  0.6285
    5UNK    C17   89   1.708   2.538   2.238 -0.7104 -0.1901  0.1606
    5UNK    C18   90   2.910   2.601   1.847 -0.3050  0.6540  0.2722
    5UNK    C19   91   2.251   2.482   1.955  0.3775  0.5963  0.7764
    5UNK    C20   92   1.637   2.116   2.227  0.0597 -0.0605  0.1080
    5UNK    C21   93   3.087   2.752   1.995 -0.7064 -0.4344 -0.1583
    5UNK    C22   94   2.811   2.526   1.758 -0.0339 -0.2617  0.0697
    5UNK    C23   95   1.562   2.341   2.268 -0.4285 -0.7375  0.9522
    5UNK    C24   96   1.840   2.579   2.301  0.3434 -0.0532  0.4539
    5UNK    C25   97   1.532   2.206   2.265  0.3348 -0.2122  0.0724
    5UNK    C26   98   1.498   1.916   2.249  0.5672  0.6714 -0.7343
    5UNK    C27   99   3.294   2.805   2.117 -0.8830 -0.2583  0.3673
    5UNK    C28  100   1.374   1.696   2.203 -0.0742 -0.2961 -0.7332
    5UNK    C29  101   1.512   1.758   2.222 -0.0798 -0.1897 -0.2278
    5UNK    C30  102   3.306   2.824   2.265 -0.0437 -0.7039  0.2359
    5UNK    C31  103   3.451   2.814   2.311 -0.8983  0.1141 -0.2364
    5UNK    C32  104   1.306   1.627   2.295  0.3703 -0.2402 -0.3410
    5UNK    C33  105   3.504   2.709   2.373 -0.8403  0.7260 -0.3014
    5UNK    O34  106   3.165   2.842   2.068 -0.0930 -0.3975  0.1456
    5UNK    O35  107   1.623   1.976   2.220  0.5580  0.1148 -0.4639
    5UNK    H36  108   2.049   2.725   2.266 -0.7333 -1.7896  2.3894
    5UNK    H37  109   1.846   2.114   2.168 -0.8990 -0.6702 -0.1303
    5UNK    H38  110   2.464   2.440   1.783  1.4657 -0.5324  0.0077
    5UNK    H39  111   2.914   2.840   2.067 -0.9363  1.1555 -1.2398
    5UNK    H40  112   3.083   2.510   1.749  0.1566 -2.3548  1.8089
    5UNK    H41  113   2.285   2.792   2.154 -0.3357  0.6103 -1.0314
    5UNK    H42  114   3.248   2.657   1.884 -0.3943  1.6243 -2.7862
    5UNK    H43  115   2.657   2.370   1.785  1.6686 -1.5583  2.0472
    5UNK    H44  116   2.752   2.405   1.926 -0.7161  0.4696  1.1129
    5UNK    H45  117   1.637   2.590   2.304  0.3363  2.3666 -0.6098
    5UNK    H46  118   1.691   2.579   2.138  0.5041  0.2759  0.1234
    5UNK    H47  119   2.231   2.399   1.887 -1.1535 -1.2656  3.3303
    5UNK    H48  120   2.864   2.449   1.701  1.0455 -0.5169  1.3586
    5UNK    H49  121   2.767   2.592   1.683 -0.0371 -1.5343 -1.0983
    5UNK    H50  122   1.490   2.412   2.309 -0.8937 -1.6357  1.7557
    5UNK    H51  123   1.834   2.688   2.304  1.7227  0.1327 -1.4936
    5UNK    H52  124   1.852   2.543   2.404 -1.7953 -0.5409  0.5769
    5UNK    H53  125   1.437   2.162   2.295  1.4793 -2.8130  0.1372
    5UNK    H54  126   1.420   1.953   2.182 -1.6627 -2.0676  0.1670
    5UNK    H55  127   1.458   1.939   2.349  1.6935  0.8731 -0.3171
    5UNK    H56  128   3.318   2.701   2.091 -0.5868 -0.4596  1.3776
    5UNK    H57  129   3.366   2.875   2.072  0.7534 -1.3824  1.1444
    5UNK    H58  130   1.332   1.709   2.104 -0.0429  2.2149 -0.4754
    5UNK    H59  131   1.566   1.748   2.127 -0.2183  2.1020 -0.5903
    5UNK    H60  132   1.567   1.699   2.297  0.2437 -0.5949 -0.7726
    5UNK    H61  133   3.255   2.917   2.293  0.3827  0.3329 -2.2137
    5UNK    H62  134   3.249   2.744   2.314 -0.2412  0.0590  1.3061
    5UNK    H63  135   3.506   2.907   2.298  0.7337 -0.2555  2.9152
    5UNK    H64  136   1.350   1.603   2.392  1.4660 -2.6789 -1.3755
    5UNK    H65  137   1.206   1.592   2.273  0.2640 -0.1847  0.0461
    5UNK    H66  138   3.451   2.615   2.381  0.1498  0.2071  0.3714
    5UNK    H67  139   3.607   2.700   2.405 -0.6044 -1.3150 -1.4885
    6UNK     N0  140   2.079   2.300   2.287  0.3417  0.1794 -1.0785
    6UNK     N1  141   2.325   2.185   2.379  0.4805  0.9545  0.2758
    6UNK     N2  142   2.015   2.249   2.021 -0.2904 -0.5799 -0.0429
    6UNK     N3  143   2.434   2.289   2.615 -0.1956  0.0803 -0.3615
    6UNK     N4  144   2.711   2.200   2.651 -0.0739 -0.2617 -0.1782
    6UNK     N5  145   1.857   2.485   1.942  0.4068  1.0197  0.1209
    6UNK     C6  146   2.144   2.198   2.220  0.6963 -0.4727 -0.1871
    6UNK     C7  147   2.257   2.276   2.451 -0.1895  0.6295 -0.3927
    6UNK     C8  148   2.100   2.173   2.081  0.4213  0.6510  0.5602
    6UNK     C9  149   1.848   2.624   1.924  0.4033  0.4629  0.2180
    6UNK    C10  150   2.309   2.315   2.583 -0.0530 -0.7019 -0.4236
    6UNK    C11  151   1.851   2.419   1.825 -0.0011  0.3339 -0.1840
    6UNK    C12  152   2.837   2.163   2.615  0.1076 -0.3348 -0.0375
    6UNK    C13  153   2.821   2.301   2.852  0.2416 -0.1106 -0.4721
    6UNK    C14  154   2.262   2.132   2.273 -0.1868 -0.5167  0.3660
    6UNK    C15  155   2.951   2.253   2.813  0.2388  0.4404  0.3246
    6UNK    C16  156   2.485   2.384   2.725 -0.1699 -0.1539 -0.2615
    6UNK    C17  157   1.850   2.268   1.827  0.0500 -0.3218 -0.1148
    6UNK    C18  158   2.710   2.269   2.773  0.3840  0.2815  1.1870
    6UNK    C19  159   2.138   2.335   2.401 -0.3756  0.0477  0.1871
    6UNK    C20  160   1.839   2.692   1.805  0.2629 -0.1605  0.2438
    6UNK    C21  161   2.954   2.184   2.689  0.6485 -0.1611  0.3072
    6UNK    C22  162   2.580   2.315   2.822  0.0757 -0.2491 -0.0255
    6UNK    C23  163   1.852   2.483   1.698  0.2806 -0.0882  0.2603
    6UNK    C24  164   1.987   2.208   1.880 -0.0030 -0.2889  0.0769
    6UNK    C25  165   1.839   2.619   1.691  0.5102  0.7108 -0.0218
    6UNK    C26  166   1.673   2.852   1.752 -0.7774  0.5041 -0.4273
    6UNK    C27  167   3.177   2.078   2.706  0.1271  0.0924 -0.4388
    6UNK    C28  168   1.528   3.067   1.728 -0.6280 -0.3495  0.4275
    6UNK    C29  169   1.662   3.009   1.764  0.0080  0.1926 -0.0330
    6UNK    C30  170   3.164   1.927   2.681 -0.2571 -0.0819  0.5072
    6UNK    C31  171   3.033   1.879   2.740  0.4837  0.2783 -0.9972
    6UNK    C32  172   1.494   3.121   1.612  0.3069  0.1231 -0.1588
    6UNK    C33  173   2.973   1.764   2.703 -0.0443  0.1969  0.1825
    6UNK    O34  174   3.072   2.151   2.638 -0.6484  0.4714  0.3027
    6UNK    O35  175   1.804   2.824   1.789  0.0046 -0.1206 -0.7307
    6UNK    H36  176   2.159   2.101   2.025 -1.0449 -1.0559  1.1334
    6UNK    H37  177   1.848   2.674   2.021  0.1976  0.7369  0.0770
    6UNK    H38  178   2.242   2.374   2.645  1.6360 -0.1755  1.0010
    6UNK    H39  179   2.838   2.102   2.525 -0.7787  0.4375 -0.5871
    6UNK    H40  180   2.803   2.354   2.945  0.3539 -0.3299 -0.3244
    6UNK    H41  181   2.327   2.054   2.234  1.8716  0.0681  2.4198
    6UNK    H42  182   3.043   2.281   2.864  0.0035  1.8928 -0.0087
    6UNK    H43  183   2.398   2.409   2.788 -0.8854 -1.6338 -0.6105
    6UNK    H44  184   2.529   2.473   2.680 -1.8715 -0.3450 -2.5149
    6UNK    H45  185   1.827   2.226   1.728 -0.3112  1.1293 -0.6699
    6UNK    H46  186   1.768   2.230   1.889  1.1433  0.1421  1.6822
    6UNK    H47  187   2.083   2.410   2.459 -0.9343 -0.1021 -0.1387
    6UNK    H48  188   2.600   2.368   2.916  2.8016  1.5008 -1.4744
    6UNK    H49  189   2.529   2.222   2.851 -1.2188  0.0088 -1.3617
    6UNK    H50  190   1.852   2.426   1.606  0.2169 -1.7229  1.2431
    6UNK    H51  191   1.994   2.099   1.869  1.6670 -0.2519  0.5118
    6UNK    H52  192   2.063   2.246   1.811 -1.1661 -0.3008 -1.2630
    6UNK    H53  193   1.826   2.676   1.599 -1.6078 -0.4491 -0.5258
    6UNK    H54  194   1.597   2.794   1.805 -0.3575  1.2056  0.9947
    6UNK    H55  195   1.654   2.829   1.647  0.8367 -2.9934 -0.0815
    6UNK    H56  196   3.171   2.102   2.813 -1.6750  0.0725 -0.5008
    6UNK    H57  197   3.273   2.104   2.661  0.7949 -3.3724 -1.2926
    6UNK    H58  198   1.454   3.066   1.808 -1.0569 -1.9324  0.0366
    6UNK    H59  199   1.693   3.049   1.861  0.4360  1.1438 -0.5470
    6UNK    H60  200   1.737   3.054   1.699  1.3312 -1.0415  0.5919
    6UNK    H61  201   3.166   1.916   2.572  0.5241  1.3508  0.3617
    6UNK    H62  202   3.244   1.857   2.709  1.4599  0.3763 -2.8061
    6UNK    H63  203   3.003   1.934   2.829 -0.6308 -0.6709 -0.7563
    6UNK    H64  204   1.560   3.125   1.526 -0.3782 -0.8169 -0.7406
    6UNK    H65  205   1.397   3.170   1.608 -0.9920 -2.0242  1.9717
    6UNK    H66  206   3.021   1.707   2.624  1.2976  1.2170  0.2282
    6UNK    H67  207   2.881   1.732   2.751  1.4427 -1.5063  2.1079
    7BF4     B1  208   1.588   4.057   2.712  0.3032  0.0168  0.5504
    7BF4     F2  209   1.457   4.027   2.746  0.1833  0.7643  0.2882
    7BF4     F3  210   1.616   4.014   2.581 -0.0190 -0.1669  0.0917
    7BF4     F4  211   1.609   4.193   2.712  0.1333 -0.1676  0.5847
    7BF4     F5  212   1.679   4.011   2.807 -0.0686 -0.6234  0.3607
    8BF4     B1  213   1.340   0.734   1.287  0.3967 -0.5365 -0.7886
    8BF4     F2  214   1.343   0.631   1.376 -0.2705  0.6293  0.2897
    8BF4     F3  215   1.302   0.675   1.162 -0.4165  0.7274  0.0350
    8BF4     F4  216   1.245   0.832   1.331  0.0974 -0.0082 -0.0979
    8BF4     F5  217   1.465   0.797   1.266 -0.0583 -0.0079  0.0502
    9BF4     B1  218   3.274   1.295   2.036 -0.4269 -0.1936 -0.4808
    9BF4     F2  219   3.189   1.330   1.935 -0.1716 -0.1310  0.4662
    9BF4     F3  220   3.306   1.157   2.034 -0.3030  0.4048 -0.5958
    9BF4     F4  221   3.392   1.370   2.032  0.1768 -0.1650  0.7468
    9BF4     F5  222   3.217   1.321   2.157 -0.1965  0.0559  0.2931
   10BF4     B1  223   3.506   0.041   1.979  0.4316 -1.5831 -0.4820
   10BF4     F2  224   3.389   0.058   2.063  0.7110 -0.1091 -0.0843
   10BF4     F3  225   3.538   0.169   1.920 -0.5099  0.1871  0.3802
   10BF4     F4  226   3.614  -0.016   2.048  0.1656 -0.2351  0.0055
   10BF4     F5  227   3.451  -0.037   1.881  0.4718 -0.0158 -0.4382
   11BF4     B1  228   3.541   1.641   1.001 -0.0680 -0.5468 -0.2943
   11BF4     F2  229   3.650   1.641   1.087  0.2001  0.1608  0.0895
   11BF4     F3  230   3.588   1.641   0.873 -0.1595 -0.1701 -0.0526
   11BF4     F4  231   3.455   1.529   1.022 -0.1557  0.5460  0.2963
   11BF4     F5  232   3.465   1.758   1.025 -0.2021  0.2591  0.3049
   12BF4     B1  233   1.727   1.511   2.592  0.3672  0.3753 -0.1189
   12BF4     F2  234   1.751   1.407   2.502  0.1083  0.2006 -0.0973
   12BF4     F3  235   1.613   1.586   2.579 -0.3752  0.4116  0.2495
   12BF4     F4  236   1.722   1.455   2.715 -0.4257  0.2864  0.0107
   12BF4     F5  237   1.832   1.591   2.586  0.0861  0.3278  0.6916
   13ACN     C1  238   0.083   4.008   0.116  0.0117 -0.0838  0.1673
   13ACN     H1  239   0.164   3.953   0.165 -1.4147 -3.1495 -0.6816
   13ACN     H2  240  -0.014   3.981   0.158 -0.5947  0.4098 -0.8574
   13ACN     H3  241   0.073   3.990   0.008 -0.3851 -0.3071  0.2397
   13ACN     C2  242   0.101   4.151   0.131  0.2038 -0.0242 -0.0260
   13ACN     N1  243   0.118   4.263   0.159 -0.5802  0.3310 -0.0067
   14ACN     C1  244   3.757   1.699   2.641  0.1239 -0.2234  0.1292
   14ACN     H1  245   3.855   1.746   2.652 -0.0696 -0.1761  2.0473
   14ACN     H2  246   3.708   1.689   2.739  0.1230 -1.8024 -0.0100
   14ACN     H3  247   3.761   1.601   2.592 -0.7981 -0.0783 -0.2604
   14ACN     C2  248   3.672   1.785   2.560  0.0529  0.0321  0.3617
   14ACN     N1  249   3.613   1.846   2.483  0.9482 -0.4709  0.1543
   15ACN     C1  250   0.677   1.049   0.381  0.2884  0.3468  0.3814
   15ACN     H1  251   0.704   1.084   0.481  0.9505 -3.2063  1.5744
   15ACN     H2  252   0.570   1.046   0.358 -0.5362 -1.4240  3.7076
   15ACN     H3  253   0.704   0.943   0.373  2.6290  1.0170 -4.5202
   15ACN     C2  254   0.748   1.124   0.278  0.3988  0.2496 -0.2812
   15ACN     N1  255   0.808   1.180   0.198  0.4066 -0.0199  0.0750
   16ACN     C1  256   2.488   3.544   0.827 -0.6329  0.4153  0.5300
   16ACN     H1  257   2.459   3.601   0.917  2.7910  2.7578  0.3655
   16ACN     H2  258   2.476   3.618   0.747 -1.0914 -0.8447 -0.5909
   16ACN     H3  259   2.420   3.461   0.808  2.7963 -2.0107 -2.8235
   16ACN     C2  260   2.627   3.499   0.834  1.0401 -0.2751  0.3544
   16ACN     N1  261   2.733   3.463   0.858  0.1637  0.0641  0.7288
   17ACN     C1  262   0.023   0.847   1.149  0.2746 -0.0875 -0.1417
   17ACN     H1  263   0.004   0.812   1.047  0.3645  2.1425 -0.9887
   17ACN     H2  264   0.043   0.955   1.146  0.0674  0.0060  1.3063
   17ACN     H3  265   0.112   0.796   1.186 -1.1407 -0.4504  3.1286
   17ACN     C2  266  -0.096   0.820   1.225 -0.5922 -0.2326 -0.2557
   17ACN     N1  267  -0.192   0.800   1.291 -0.3578  0.0545 -0.3655
   18ACN     C1  268   3.808   0.049   2.985  0.2166  0.6410  0.6357
   18ACN     H1  269   3.756   0.145   2.987  0.1479  0.6097  0.3296
   18ACN     H2  270   3.893   0.068   3.053  1.5637  3.1079 -1.5372
   18ACN     H3  271   3.831   0.019   2.882  2.4676 -0.2245  1.3263
   18ACN     C2  272   3.720  -0.054   3.030  0.3763  0.5872 -0.4107
   18ACN     N1  273   3.645  -0.139   3.061  0.4618 -0.3644 -0.3509
   19ACN     C1  274   1.445   3.176   2.782  0.0884 -0.2104  0.5272
   19ACN     H1  275   1.360   3.191   2.848 -0.4642 -1.7131  0.1999
   19ACN     H2  276   1.521   3.122   2.840 -1.7622 -1.1842  2.1590
   19ACN     H3  277   1.487   3.273   2.753 -0.6245 -0.1179 -0.2381
   19ACN     C2  278   1.411   3.096   2.661  0.4703 -0.3248 -0.1933
   19ACN     N1  279   1.376   3.028   2.571 -0.3284 -0.1711 -1.0587
   20ACN     C1  280   1.294   3.532   1.243  0.5095 -1.5483 -0.2225
   20ACN     H1  281   1.277   3.606   1.322  0.0110 -0.1833 -1.5748
   20ACN     H2  282   1.368   3.581   1.178 -0.1674  0.5487  0.5386
   20ACN     H3  283   1.196   3.527   1.195  1.3727  1.1542 -2.5080
   20ACN     C2  284   1.342   3.412   1.306  0.0340 -0.0504  0.2071
   20ACN     N1  285   1.374   3.316   1.360  0.9143  0.1544  0.0944
   21ACN     C1  286   4.549   4.318   3.343 -0.3861  0.9086 -0.0060
   21ACN     H1  287   4.630   4.388   3.366  0.6149  0.7960 -2.8441
   21ACN     H2  288   4.475   4.374   3.285  0.3900  2.8195  0.7961
   21ACN     H3  289   4.501   4.261   3.424 -0.6600  1.5853  0.3172
   21ACN     C2  290   4.612   4.219   3.256  0.4199 -0.0619  0.1467
   21ACN     N1  291   4.656   4.147   3.180 -0.0912 -0.1032  0.1770
   22ACN     C1  292   0.910   2.779   4.437 -0.1160 -0.4097 -0.2522
   22ACN     H1  293   1.009   2.734   4.455 -0.4369 -0.3840  1.7682
   22ACN     H2  294   0.906   2.821   4.336 -2.5601 -0.2058 -0.1139
   22ACN     H3  295   0.898   2.855   4.515  0.6131 -1.6108  1.0878
   22ACN     C2  296   0.812   2.672   4.455 -0.5119 -0.1553  0.2749
   22ACN     N1  297   0.733   2.588   4.460  0.1663  0.4306 -0.1503
   23ACN     C1  298   1.926   3.721   4.394 -0.6554 -0.2529  0.3896
   23ACN     H1  299   1.837   3.786   4.393  0.3966  1.2595  0.2842
   23ACN     H2  300   1.900   3.640   4.325  0.6907 -0.2463 -0.1586
   23ACN     H3  301   1.941   3.677   4.493  0.1978  1.8554  1.2618
   23ACN     C2  302   2.051   3.780   4.347  0.2399 -0.4424  0.6128
   23ACN     N1  303   2.147   3.833   4.302  0.0610  0.0903 -0.1666
   24ACN     C1  304   1.457   2.970   1.257 -0.0055 -0.3527  0.5028
   24ACN     H1  305   1.382   3.041   1.222  0.1425 -1.4949 -2.4115
   24ACN     H2  306   1.433   2.872   1.214 -2.0978 -0.3249  1.5125
   24ACN     H3  307   1.458   2.967   1.367 -0.9250  0.7901  0.5534
   24ACN     C2  308   1.592   3.015   1.202 -0.4456  0.1939  0.4618
   24ACN     N1  309   1.699   3.049   1.173  0.1250  0.3398  0.1613
   25ACN     C1  310   0.216   1.095   1.922 -0.1208 -0.3180 -0.7407
   25ACN     H1  311   0.155   1.176   1.966  1.8744  0.5854  0.5239
   25ACN     H2  312   0.243   1.018   1.995  0.9885  0.4104 -0.3454
   25ACN     H3  313   0.311   1.142   1.892  0.3496 -0.0709  1.0258
   25ACN     C2  314   0.148   1.039   1.806  0.1166  0.0029 -0.4981
   25ACN     N1  315   0.078   1.011   1.718  0.7064 -0.7725  0.3957
   26ACN     C1  316   1.749   3.800   0.083 -0.5278 -0.2080 -0.4225
   26ACN     H1  317   1.843   3.857   0.076 -0.5837  0.0003  0.4391
   26ACN     H2  318   1.755   3.715   0.153 -0.0713 -0.0305 -0.2355
   26ACN     H3  319   1.717   3.768  -0.016  0.3400 -0.3264 -0.6798
   26ACN     C2  320   1.652   3.898   0.137 -0.0377  0.1728 -0.3666
   26ACN     N1  321   1.565   3.960   0.171  0.2841 -0.0826 -0.3721
   27ACN     C1  322   1.260   3.941   1.909 -0.2856 -0.0837 -0.4706
   27ACN     H1  323   1.209   3.980   1.820 -1.4550  2.0252  1.0490
   27ACN     H2  324   1.340   3.878   1.867  3.1648  2.0717  2.3037
   27ACN     H3  325   1.199   3.886   1.982 -0.9415 -2.3674 -2.6004
   27ACN     C2  326   1.328   4.039   1.984 -0.5364 -0.1475  0.2155
   27ACN     N1  327   1.385   4.120   2.042  0.2059 -0.0616  0.0111
   28ACN     C1  328   3.442   4.178   0.469 -0.1833 -0.0462  0.4603
   28ACN     H1  329   3.484   4.095   0.527  1.1334  0.2740  0.0157
   28ACN     H2  330   3.419   4.137   0.369  0.9910 -0.9276  0.5259
   28ACN     H3  331   3.522   4.252   0.458  0.6697 -1.2617 -2.5526
   28ACN     C2  332   3.325   4.227   0.535  0.8657  0.3647 -0.2911
   28ACN     N1  333   3.232   4.265   0.590  0.0176 -0.3554  0.0531
   29ACN     C1  334   4.359   0.270   0.386 -0.0632 -0.7290  0.5477
   29ACN     H1  335   4.369   0.193   0.464 -1.7621  1.7904  3.4960
   29ACN     H2  336   4.255   0.304   0.379  0.3162  0.2712 -0.3570
   29ACN     H3  337   4.396   0.238   0.288 -0.0359 -0.1373  0.3631
   29ACN     C2  338   4.442   0.372   0.443  0.1602  0.2721 -0.0054
   29ACN     N1  339   4.504   0.461   0.479 -0.1959 -0.4222 -0.7130
   30ACN     C1  340   0.921   1.637   2.017  0.4493  0.1412 -0.0956
   30ACN     H1  341   0.893   1.687   1.924  2.7194  1.1603 -0.2968
   30ACN     H2  342   0.937   1.718   2.089 -2.0252 -1.1680  2.1354
   30ACN     H3  343   1.015   1.581   2.004  0.4625 -0.9888  3.6774
   30ACN     C2  344   0.809   1.550   2.058 -0.1597 -0.3055  0.3466
   30ACN     N1  345   0.724   1.477   2.081 -0.1962 -0.1436 -0.3511
   31ACN     C1  346   3.729   0.387   0.352  0.5092  0.9003  0.1355
   31ACN     H1  347   3.690   0.306   0.415  0.6046 -0.7640 -1.8270
   31ACN     H2  348   3.787   0.341   0.272 -2.4294 -3.1761  0.0203
   31ACN     H3  349   3.794   0.453   0.410  0.0037 -0.2781  2.1339
   31ACN     C2  350   3.620   0.466   0.293  0.0146 -0.9785  0.3649
   31ACN     N1  351   3.531   0.537   0.261 -0.1243  0.8904 -0.3174
   32ACN     C1  352   2.068   1.597   3.601  0.5898 -0.8106  0.1579
   32ACN     H1  353   2.037   1.652   3.691  1.5526  0.1014 -0.0467
   32ACN     H2  354   2.133   1.665   3.545  2.2912 -1.0452  1.7404
   32ACN     H3  355   1.981   1.568   3.541  1.9019 -0.7460 -1.8538
   32ACN     C2  356   2.154   1.492   3.656  0.7308 -0.0445  0.4964
   32ACN     N1  357   2.230   1.423   3.710  0.8595  0.3965  0.9792
   33ACN     C1  358   2.945   3.718   3.597 -0.2163 -0.0045 -0.3457
   33ACN     H1  359   2.878   3.727   3.683 -1.5924 -2.0352 -1.1224
   33ACN     H2  360   2.965   3.805   3.534 -1.8386  0.9433  0.4002
   33ACN     H3  361   2.900   3.643   3.531 -1.0898 -0.6339  0.9092
   33ACN     C2  362   3.075   3.670   3.650  0.0979  0.5138  0.0129
   33ACN     N1  363   3.180   3.646   3.698  0.1330  0.4200 -0.0396
   34ACN     C1  364   0.081   3.676   0.958  0.7036 -0.3316 -0.0857
   34ACN     H1  365   0.120   3.658   0.857 -1.1104  1.7756 -1.2647
   34ACN     H2  366   0.054   3.783   0.967  0.6059 -0.1438 -2.1681
   34ACN     H3  367   0.154   3.663   1.039  0.9992  0.6758 -0.1759
   34ACN     C2  368  -0.034   3.584   0.982 -0.4096 -0.1100  0.2648
   34ACN     N1  369  -0.130   3.518   0.998 -0.6197  0.0280  0.1085
   35ACN     C1  370   0.440   1.481   2.919  0.4187  0.1685 -0.4562
   35ACN     H1  371   0.541   1.521   2.916  0.5795 -0.2262 -0.4020
   35ACN     H2  372   0.432   1.397   2.848 -1.2908 -0.1155  0.0242
   35ACN     H3  373   0.362   1.552   2.888 -2.2075 -2.8807 -1.4472
   35ACN     C2  374   0.422   1.427   3.057 -0.0061 -0.3295  0.1528
   35ACN     N1  375   0.408   1.388   3.165 -0.0816 -0.1674 -0.0222
   36ACN     C1  376   1.338   3.562   3.613 -0.0596 -0.2595  0.2514
   36ACN     H1  377   1.447   3.572   3.619  0.1140 -0.4091 -1.8390
   36ACN     H2  378   1.301   3.481   3.549 -2.9289  0.6691  0.6171
   36ACN     H3  379   1.306   3.661   3.577 -1.6874 -0.4165  1.2111
   36ACN     C2  380   1.282   3.541   3.746  0.1475 -0.1332  0.4935
   36ACN     N1  381   1.242   3.519   3.851  0.2716 -0.8430 -0.0967
   37ACN     C1  382   2.696   0.236   2.095  0.1659 -0.1934  0.7505
   37ACN     H1  383   2.625   0.224   2.013  1.0420 -1.1907  0.1072
   37ACN     H2  384   2.731   0.340   2.088  1.3618 -0.6218 -0.0751
   37ACN     H3  385   2.779   0.170   2.065  0.9389  1.4267 -0.8363
   37ACN     C2  386   2.634   0.194   2.217  0.3986 -0.7002  0.1132
   37ACN     N1  387   2.576   0.170   2.315 -0.8835  0.7317  0.2050
   38ACN     C1  388   3.011   1.405   4.157  0.6641  0.1560 -1.2947
   38ACN     H1  389   2.930   1.338   4.190 -0.7870  1.5484 -1.8727
   38ACN     H2  390   3.072   1.408   4.248  1.1658 -0.2193 -1.6159
   38ACN     H3  391   2.964   1.502   4.138  0.6128  0.3605 -0.1672
   38ACN     C2  392   3.062   1.362   4.031 -0.3794  0.0322 -0.3409
   38ACN     N1  393   3.100   1.311   3.934  0.7478 -0.2825 -0.4272
   39ACN     C1  394   3.814   1.038   1.486 -0.3574 -0.2300  0.4295
   39ACN     H1  395   3.794   0.937   1.522 -3.2879  1.0095  2.7131
   39ACN     H2  396   3.894   1.076   1.550  0.4300 -0.2090 -0.5375
   39ACN     H3  397   3.720   1.089   1.510 -0.4726 -0.8747  1.3923
   39ACN     C2  398   3.854   1.040   1.348  0.3222 -0.4058 -0.1261
   39ACN     N1  399   3.890   1.037   1.242 -0.0758 -0.1779  0.2864
   40ACN     C1  400   1.916   3.326   3.988  0.1100 -0.1638  0.6451
   40ACN     H1  401   2.000   3.257   3.984  1.2953  1.2603  0.1237
   40ACN     H2  402   1.894   3.359   3.885  1.6380 -0.9053  0.0471
   40ACN     H3  403   1.937   3.419   4.042 -1.2015  0.6658 -0.1929
   40ACN     C2  404   1.813   3.239   4.033 -0.4903 -0.3861  0.2000
   40ACN     N1  405   1.741   3.158   4.072 -0.3430 -0.2127  0.4990
   41ACN     C1  406   1.339   2.142   0.187 -0.4596  0.2951  0.6404
   41ACN     H1  407   1.349   2.244   0.226 -2.6416  0.3911  1.0440
   41ACN     H2  408   1.243   2.145   0.134 -0.1674  1.4910  0.1412
   41ACN     H3  409   1.342   2.073   0.272  0.7780  0.2586  0.5885
   41ACN     C2  410   1.446   2.103   0.091  0.4244  0.3641  0.2389
   41ACN     N1  411   1.532   2.069   0.020 -0.4596 -0.6156  0.3814
   42ACN     C1  412   3.819   1.639   0.575  0.6769 -0.2473 -0.6747
   42ACN     H1  413   3.736   1.586   0.624  2.2053 -1.3351  0.8323
   42ACN     H2  414   3.910   1.614   0.630 -0.5594 -0.3090  1.4358
   42ACN     H3  415   3.797   1.744   0.594 -0.8013 -0.8165  1.0224
   42ACN     C2  416   3.817   1.608   0.434  0.0595 -0.0751 -0.4898
   42ACN     N1  417   3.816   1.588   0.322  0.1549  0.0871  0.4113
   43ACN     C1  418   4.130   1.921   0.367 -0.0772  0.6358 -1.0875
   43ACN     H1  419   4.152   1.817   0.394 -0.4160  1.0488  0.9217
   43ACN     H2  420   4.216   1.978   0.404 -1.9632  2.0798  1.3971
   43ACN     H3  421   4.045   1.946   0.432 -0.0621 -1.6262 -0.0894
   43ACN     C2  422   4.106   1.941   0.224 -0.1192 -0.5707 -0.1836
   43ACN     N1  423   4.078   1.940   0.109  0.5864  0.5384 -0.4150
   44ACN     C1  424   4.210   0.739   1.521  0.5853  0.3570  0.3038
   44ACN     H1  425   4.109   0.730   1.479  0.2875  3.0956  0.2473
   44ACN     H2  426   4.280   0.679   1.461 -0.5159  0.7524 -1.4689
   44ACN     H3  427   4.204   0.698   1.622 -1.6735 -0.8727 -0.2615
   44ACN     C2  428   4.251   0.881   1.515 -0.0359 -0.3605  0.2774
   44ACN     N1  429   4.290   0.989   1.510 -0.1534  0.5000 -0.1222
   45ACN     C1  430   3.228   3.042   4.200 -0.4013  0.0362 -0.1223
   45ACN     H1  431   3.290   3.050   4.290  0.3036 -0.3116 -0.5595
   45ACN     H2  432   3.287   2.980   4.131 -1.1935 -1.7533  0.7455
   45ACN     H3  433   3.193   3.135   4.155  0.2150  0.1429 -0.3998
   45ACN     C2  434   3.117   2.964   4.244  0.7342  0.3702  1.1585
   45ACN     N1  435   3.033   2.893   4.289 -0.4639 -1.1192  0.9362
   46ACN     C1  436   2.864   0.312   2.473 -0.2694 -0.2755 -0.4768
   46ACN     H1  437   2.868   0.202   2.468  2.0871 -0.3023  0.5064
   46ACN     H2  438   2.846   0.348   2.371  1.9254 -0.4656 -0.9805
   46ACN     H3  439   2.958   0.353   2.512 -1.3299  2.1417 -0.3186
   46ACN     C2  440   2.758   0.367   2.560  0.0271  0.2535 -0.1873
   46ACN     N1  441   2.672   0.415   2.627 -0.9108  0.5229 -0.0712
   47ACN     C1  442   0.225   0.291   3.316  0.0155  0.2259 -0.0925
   47ACN     H1  443   0.281   0.385   3.331 -1.2812  1.3665 -1.9825
   47ACN     H2  444   0.258   0.221   3.394  0.8442 -0.5977 -1.1432
   47ACN     H3  445   0.260   0.238   3.226  0.0359  0.1815 -0.0585
   47ACN     C2  446   0.077   0.305   3.304 -0.1049 -0.1637  0.2441
   47ACN     N1  447  -0.037   0.309   3.293 -0.3884 -0.4282  0.0846
   48ACN     C1  448   2.404   3.474   1.327  0.3268  0.1896 -0.2622
   48ACN     H1  449   2.391   3.365   1.327 -1.1047  0.3386 -0.6785
   48ACN     H2  450   2.429   3.497   1.222  2.2345  0.2600  0.1713
   48ACN     H3  451   2.489   3.501   1.391 -0.1070 -2.2839  1.4528
   48ACN     C2  452   2.280   3.545   1.370 -0.3238  0.1347 -0.2666
   48ACN     N1  453   2.175   3.590   1.392 -0.6407 -0.1868  0.7449
   49ACN     C1  454   0.150   4.487   4.241 -0.7055 -0.0745  0.4397
   49ACN     H1  455   0.223   4.433   4.303 -0.5054 -0.1892  0.1099
   49ACN     H2  456   0.167   4.593   4.261  3.9734 -0.2263 -1.3783
   49ACN     H3  457   0.051   4.460   4.279 -0.6222 -0.8143  0.1552
   49ACN     C2  458   0.175   4.462   4.096  0.0669  0.3053  0.3831
   49ACN     N1  459   0.194   4.454   3.982 -0.3642  0.7551  0.6420
   50ACN     C1  460   4.402   3.164   3.616  0.7186  0.4503 -0.6206
   50ACN     H1  461   4.490   3.227   3.600  3.1942 -1.6319  3.2620
   50ACN     H2  462   4.301   3.200   3.590  0.4260 -0.9117 -1.4645
   50ACN     H3  463   4.417   3.159   3.724  2.9305 -2.4411 -0.9571
   50ACN     C2  464   4.426   3.030   3.563  0.0335  0.0876  0.6447
   50ACN     N1  465   4.445   2.924   3.523 -0.1760 -0.9258 -0.1019
   51ACN     C1  466   2.609   0.573   1.292  0.1958 -0.3796  1.0961
   51ACN     H1  467   2.544   0.616   1.215 -0.9280 -1.1402  1.6037
   51ACN     H2  468   2.548   0.553   1.381 -0.7579 -1.5339  0.2149
   51ACN     H3  469   2.699   0.636   1.302  1.6418 -2.2791  0.7807
   51ACN     C2  470   2.653   0.443   1.239 -0.0373  0.4021  0.0088
   51ACN     N1  471   2.696   0.344   1.195  0.8902  0.3818 -0.3397
   52ACN     C1  472   0.022   0.730   0.703 -0.0491  0.1397 -0.4483
   52ACN     H1  473  -0.005   0.655   0.778  1.3534 -0.6447 -0.6783
   52ACN     H2  474  -0.068   0.781   0.667  0.5786  2.7779  1.4148
   52ACN     H3  475   0.074   0.698   0.612  0.4574 -0.2335 -0.0359
   52ACN     C2  476   0.121   0.821   0.766 -0.6304 -0.5616  0.3680
   52ACN     N1  477   0.200   0.885   0.819 -0.1208 -0.4471  0.0474
   53ACN     C1  478   4.281   0.526   4.518  0.1928 -0.2327 -0.5011
   53ACN     H1  479   4.250   0.424   4.543  0.1282  0.2947  1.7116
   53ACN     H2  480   4.208   0.582   4.458 -0.2640  1.4598  1.5354
   53ACN     H3  481   4.377   0.533   4.464  0.3321 -0.7919 -0.3373
   53ACN     C2  482   4.288   0.614   4.635  0.3132 -0.4705 -0.2298
   53ACN     N1  483   4.287   0.678   4.729 -0.4573 -0.6706 -0.9395
   54ACN     C1  484   0.857   4.528   2.829  0.2611 -0.1711  0.2529
   54ACN     H1  485   0.924   4.600   2.781 -1.5295  0.8546 -0.8304
   54ACN     H2  486   0.822   4.558   2.929 -0.2060 -1.9404  0.6576
   54ACN     H3  487   0.910   4.433   2.839 -0.7228 -0.7058  0.5809
   54ACN     C2  488   0.744   4.513   2.741  0.6823  0.0885  0.7518
   54ACN     N1  489   0.650   4.498   2.674 -0.5896  0.0823  0.1176
   55ACN     C1  490   3.290   0.090   0.637  0.1431 -0.2127 -0.5415
   55ACN     H1  491   3.253   0.193   0.647 -0.1749 -0.2412 -1.3116
   55ACN     H2  492   3.214   0.016   0.609  0.7995 -1.1382  0.0667
   55ACN     H3  493   3.322   0.061   0.737  0.2857  1.4911 -0.0523
   55ACN     C2  494   3.400   0.076   0.535 -0.3850  0.2778 -1.7600
   55ACN     N1  495   3.483   0.052   0.461 -0.3358  0.3325 -0.0193
   56ACN     C1  496   1.181   1.054   2.973 -0.5207 -0.8213  0.2574
   56ACN     H1  497   1.227   1.079   3.070 -0.2584  1.8145 -0.4694
   56ACN     H2  498   1.237   1.091   2.886 -2.7416 -0.4858 -1.1099
   56ACN     H3  499   1.086   1.107   2.976 -0.3956 -0.6455  1.4534
   56ACN     C2  500   1.167   0.907   2.974  0.2277 -0.0363 -0.0410
   56ACN     N1  501   1.146   0.792   2.981 -0.5291  0.6019  0.2674
   57ACN     C1  502   0.189   0.549   0.994 -1.0775 -0.2208 -0.4036
   57ACN     H1  503   0.115   0.625   0.966 -0.7097  0.5176  0.6041
   57ACN     H2  504   0.129   0.460   1.016 -1.3736  0.1025  0.0961
   57ACN     H3  505   0.262   0.583   1.068 -3.0546  0.1601  1.4695
   57ACN     C2  506   0.254   0.508   0.872  0.4585  0.8963  0.1637
   57ACN     N1  507   0.316   0.487   0.778 -0.1921 -0.4271  0.1632
   58ACN     C1  508   0.112   3.141   2.358  0.1420 -0.3800  1.0386
   58ACN     H1  509   0.043   3.186   2.286 -0.4699  2.4364  3.1905
   58ACN     H2  510   0.211   3.188   2.350  0.1251 -0.3694  0.8915
   58ACN     H3  511   0.127   3.033   2.344 -1.1145 -0.9833  3.6227
   58ACN     C2  512   0.060   3.168   2.491  0.0082  0.2719  0.5470
   58ACN     N1  513   0.008   3.186   2.592 -0.1724  0.3760 -0.4426
   59ACN     C1  514   4.432   2.775   2.485  0.2477 -0.5423  0.3314
   59ACN     H1  515   4.384   2.829   2.402 -0.5275 -0.4823  0.8105
   59ACN     H2  516   4.367   2.781   2.573 -2.8917  0.1641 -1.8757
   59ACN     H3  517   4.526   2.825   2.513 -0.8047  0.9153  1.3622
   59ACN     C2  518   4.460   2.642   2.442 -0.9791 -0.5022 -0.3935
   59ACN     N1  519   4.486   2.537   2.413 -0.6001 -0.2152  0.2258
   60ACN     C1  520   2.169   3.989   2.024  0.1166 -0.0847  0.0676
   60ACN     H1  521   2.192   4.027   1.924  4.2593 -0.8588  0.5483
   60ACN     H2  522   2.095   3.911   2.006  0.4989 -0.5631  0.5512
   60ACN     H3  523   2.130   4.066   2.092  0.0698 -0.6986  0.7376
   60ACN     C2  524   2.292   3.937   2.091 -0.2431 -0.2249  0.2906
   60ACN     N1  525   2.403   3.912   2.119  0.8730 -0.3363 -0.0268
   61ACN     C1  526   2.260   0.903   2.930 -1.4813 -0.0008 -0.2604
   61ACN     H1  527   2.242   0.803   2.973 -1.5213 -1.4903 -3.4572
   61ACN     H2  528   2.328   0.893   2.845  0.2738 -1.6373  1.2437
   61ACN     H3  529   2.299   0.967   3.010  1.4827 -0.0434 -1.5564
   61ACN     C2  530   2.128   0.956   2.892 -0.3628  0.4962 -1.0646
   61ACN     N1  531   2.029   1.013   2.871 -0.3416  0.3229  0.2578
   62ACN     C1  532   1.174   0.331   2.106  0.6320 -0.4700  0.2848
   62ACN     H1  533   1.083   0.270   2.111 -2.0978  3.1659 -0.8770
   62ACN     H2  534   1.267   0.276   2.124  1.1727  0.2192 -0.3701
   62ACN     H3  535   1.165   0.397   2.194  2.5655  1.2796 -0.7683
   62ACN     C2  536   1.163   0.420   1.995  0.3573 -0.2321 -0.1198
   62ACN     N1  537   1.149   0.494   1.908  0.1944  0.2356 -0.1429
   63ACN     C1  538   0.498   1.457   2.603  0.1758  0.2968  0.4017
   63ACN     H1  539   0.574   1.378   2.615 -0.8574 -0.7746  0.0989
   63ACN     H2  540   0.514   1.550   2.658 -0.5483  0.7066 -0.0539
   63ACN     H3  541   0.400   1.423   2.637  0.3417  1.2954  1.9479
   63ACN     C2  542   0.504   1.508   2.464  0.0038  0.5218  0.6198
   63ACN     N1  543   0.501   1.558   2.361  0.0674 -0.2119 -0.6838
   64ACN     C1  544   3.812   3.682   1.304  0.3764  0.5735 -0.1927
   64ACN     H1  545   3.707   3.664   1.330  0.4883 -0.3560 -0.3493
   64ACN     H2  546   3.841   3.603   1.233  0.7832  1.0697 -0.5841
   64ACN     H3  547   3.861   3.676   1.402  1.9046  2.0387 -0.8178
   64ACN     C2  548   3.832   3.812   1.243 -0.6596  0.0192  0.1876
   64ACN     N1  549   3.859   3.912   1.199 -0.2278 -0.5635  0.4429
   65ACN     C1  550   3.744   3.969   4.022  0.2893 -0.3844  0.3481
   65ACN     H1  551   3.679   3.957   4.110  1.0751  2.7888  1.5006
   65ACN     H2  552   3.813   4.051   4.046 -0.6315  0.0874  1.5009
   65ACN     H3  553   3.688   4.007   3.937  0.7845  0.6691  0.4764
   65ACN     C2  554   3.804   3.844   3.972  0.2603  0.7852  0.0760
   65ACN     N1  555   3.843   3.744   3.925  0.1285  0.1732  0.3913
   66ACN     C1  556   0.137   2.009   1.803  0.0995  0.1887  0.8858
   66ACN     H1  557   0.138   2.053   1.702 -0.2999  2.1135  1.6772
   66ACN     H2  558   0.039   2.028   1.848 -1.8999  2.1623 -3.6145
   66ACN     H3  559   0.216   2.062   1.858  1.8154 -2.0410  0.7111
   66ACN     C2  560   0.162   1.867   1.783  0.2519 -0.3739 -1.0537
   66ACN     N1  561   0.180   1.756   1.765 -0.5306  0.2855 -1.2592
   67ACN     C1  562   3.703   3.192   3.446  0.0174 -0.2516  0.0995
   67ACN     H1  563   3.718   3.293   3.404 -2.9340  0.0514 -0.4704
   67ACN     H2  564   3.666   3.121   3.371 -0.3795  1.1582 -1.0884
   67ACN     H3  565   3.647   3.201   3.540  1.3000  1.7133  0.7373
   67ACN     C2  566   3.831   3.146   3.490  0.4547 -0.0455  0.0619
   67ACN     N1  567   3.930   3.102   3.532  0.0352 -0.0893 -0.1167
   68ACN     C1  568   3.938   2.140   4.455 -0.0018  0.2902 -0.2034
   68ACN     H1  569   3.889   2.224   4.402 -1.0703 -0.3152 -0.2002
   68ACN     H2  570   3.985   2.068   4.388 -0.2081 -2.1029  2.0806
   68ACN     H3  571   3.872   2.098   4.531  1.0101  0.6254  0.8818
   68ACN     C2  572   4.036   2.190   4.550 -0.1126 -0.0908  0.3185
   68ACN     N1  573   4.116   2.244   4.613 -0.5715  0.0704 -0.1776
   69ACN     C1  574   1.820   2.836   3.302  0.6265 -0.0574 -0.0580
   69ACN     H1  575   1.762   2.894   3.230  1.3756  0.1635 -0.4888
   69ACN     H2  576   1.750   2.775   3.360 -0.0200 -0.1297 -0.8983
   69ACN     H3  577   1.874   2.894   3.379  0.7916  1.2717 -1.1409
   69ACN     C2  578   1.911   2.742   3.237  0.0011 -0.4785  0.1139
   69ACN     N1  579   1.986   2.672   3.181 -0.0760  0.1084 -0.0122
   70ACN     C1  580   1.632   1.861   3.362  0.0718  0.3122 -0.3456
   70ACN     H1  581   1.555   1.826   3.291 -0.5781  0.9987  0.0139
   70ACN     H2  582   1.690   1.768   3.372  1.7968  1.5767  2.2671
   70ACN     H3  583   1.587   1.898   3.455  2.0097  0.5599  0.5435
   70ACN     C2  584   1.714   1.963   3.296  0.3159 -0.2189  0.3919
   70ACN     N1  585   1.780   2.052   3.262 -0.0758  0.0849  0.7725
   71ACN     C1  586   3.211   0.717   3.198 -0.3264 -0.5007  0.3209
   71ACN     H1  587   3.212   0.607   3.207  1.7616 -0.5940 -0.3092
   71ACN     H2  588   3.253   0.756   3.291 -0.1605 -0.4991  0.2478
   71ACN     H3  589   3.111   0.759   3.185  0.0959  0.3679 -0.2696
   71ACN     C2  590   3.303   0.760   3.088  0.2652 -0.6277  0.6342
   71ACN     N1  591   3.379   0.797   3.012 -0.9455  0.2008 -0.3255
   72ACN     C1  592   0.523   0.443   0.038  0.0907 -0.4307 -0.1600
   72ACN     H1  593   0.427   0.392   0.042  0.2115 -0.9177 -2.5189
   72ACN     H2  594   0.541   0.475  -0.065  0.7166 -0.0109  0.0671
   72ACN     H3  595   0.598   0.373   0.078 -3.1701 -2.3611  3.1765
   72ACN     C2  596   0.524   0.559   0.124 -0.2135 -0.5829 -0.4612
   72ACN     N1  597   0.535   0.649   0.196 -0.0895 -0.9710 -0.2031
   73ACN     C1  598   1.235   0.824   4.381 -0.1613  0.6646  0.5378
   73ACN     H1  599   1.196   0.755   4.304  1.0841  0.0424  0.4488
   73ACN     H2  600   1.214   0.920   4.332  1.1931  1.0136  0.6271
   73ACN     H3  601   1.342   0.809   4.395 -0.4509 -0.6997  1.4155
   73ACN     C2  602   1.154   0.795   4.495  0.3234  0.4750  0.4441
   73ACN     N1  603   1.093   0.761   4.584 -0.1074 -0.7783 -0.9047
   74ACN     C1  604   0.312   1.683   0.701  0.3641 -0.3265 -0.0122
   74ACN     H1  605   0.355   1.618   0.624  0.2580 -0.7591  0.2878
   74ACN     H2  606   0.217   1.644   0.742  0.5496 -0.8143 -0.0414
   74ACN     H3  607   0.299   1.786   0.665  1.6004  0.5281  1.8585
   74ACN     C2  608   0.407   1.681   0.815  0.5875  0.7050 -1.1412
   74ACN     N1  609   0.484   1.672   0.902 -0.2922  0.5262  0.1294
   75ACN     C1  610   2.826   2.668   4.390  0.6247 -0.5031 -0.4312
   75ACN     H1  611   2.928   2.658   4.428  0.5332 -1.2970 -0.3672
   75ACN     H2  612   2.812   2.764   4.340 -0.5410 -0.3768  0.0921
   75ACN     H3  613   2.758   2.651   4.475  2.6049  0.3269  1.4119
   75ACN     C2  614   2.817   2.568   4.286 -0.2094 -0.0417 -0.6804
   75ACN     N1  615   2.807   2.482   4.210 -0.3844  0.3685  0.3265
   76ACN     C1  616   0.027   0.737   2.345  0.1225 -0.4260  0.6409
   76ACN     H1  617   0.058   0.676   2.431  5.5110  1.7285  0.6379
   76ACN     H2  618   0.078   0.706   2.252 -0.7174  0.4437 -0.1313
   76ACN     H3  619   0.060   0.839   2.370 -0.0901 -0.3102  0.4475
   76ACN     C2  620  -0.115   0.731   2.317 -0.2092 -1.1735 -0.4569
   76ACN     N1  621  -0.228   0.723   2.302  0.0910  0.2614 -0.3861
   77ACN     C1  622   1.516   3.689   0.837  0.5755 -1.0623  0.0589
   77ACN     H1  623   1.498   3.584   0.808  1.2385 -1.0275 -0.4920
   77ACN     H2  624   1.428   3.749   0.809  0.6582 -0.8954  0.1562
   77ACN     H3  625   1.599   3.734   0.783 -0.3490  0.8260  0.1137
   77ACN     C2  626   1.540   3.718   0.977 -0.1358 -0.5056  0.0990
   77ACN     N1  627   1.558   3.743   1.087 -0.2827 -0.4356 -0.9704
   78ACN     C1  628   2.992   0.352   2.834  0.6787 -0.6194 -0.5201
   78ACN     H1  629   3.035   0.369   2.934  1.0710 -0.2334 -0.7491
   78ACN     H2  630   2.887   0.333   2.859  1.1261 -2.5108  0.0507
   78ACN     H3  631   3.050   0.269   2.792  1.4158 -0.0657 -0.6366
   78ACN     C2  632   3.011   0.472   2.747 -0.2581  0.3290 -0.2720
   78ACN     N1  633   3.017   0.570   2.691 -0.6561 -0.0173  0.2378
   79ACN     C1  634   2.359   2.806   4.080  0.6364 -0.1249 -0.0365
   79ACN     H1  635   2.306   2.777   3.989 -0.4285 -1.6430  0.9991
   79ACN     H2  636   2.313   2.752   4.164  0.7207  1.4468  1.0718
   79ACN     H3  637   2.332   2.910   4.101  1.2365 -0.0827  0.5606
   79ACN     C2  638   2.502   2.778   4.069  0.3583 -0.6011  0.0120
   79ACN     N1  639   2.614   2.765   4.078  0.1439  0.7449  0.5920
   80ACN     C1  640   1.770   0.938   1.977 -0.7096 -0.7571 -0.3025
   80ACN     H1  641   1.872   0.956   2.012 -1.0996 -0.2268  0.6062
   80ACN     H2  642   1.730   1.003   1.898 -3.3413  0.9487  2.2331
   80ACN     H3  643   1.704   0.954   2.064 -0.5376  2.6507 -0.6766
   80ACN     C2  644   1.762   0.796   1.936  0.6790 -0.2509  0.3316
   80ACN     N1  645   1.749   0.691   1.893  0.5523 -0.5205 -0.5157
   81ACN     C1  646   0.443   1.768   4.405  0.4370 -0.5837 -0.1974
   81ACN     H1  647   0.402   1.856   4.455 -1.0735  0.1914 -2.6243
   81ACN     H2  648   0.400   1.761   4.305 -0.4369  1.6917 -0.0331
   81ACN     H3  649   0.407   1.683   4.466 -0.2207  0.6056  1.1232
   81ACN     C2  650   0.592   1.777   4.417  0.4727 -0.0066  0.4063
   81ACN     N1  651   0.708   1.796   4.429  0.7339 -0.2702 -0.0031
   82ACN     C1  652   0.161   1.455   1.185  0.8118  0.2576 -0.2268
   82ACN     H1  653   0.166   1.345   1.178 -0.1643  0.0974  1.1349
   82ACN     H2  654   0.119   1.500   1.094  0.8592  0.6826 -0.0395
   82ACN     H3  655   0.263   1.487   1.209  0.0815  1.7786  1.0072
   82ACN     C2  656   0.077   1.494   1.300 -0.4391  0.6392 -0.5736
   82ACN     N1  657   0.022   1.521   1.398 -0.1875 -0.0611 -0.1071
   83ACN     C1  658   4.526   1.061   0.591  0.7335  0.1614  0.2620
   83ACN     H1  659   4.473   1.140   0.537  0.9447  1.0329  1.2844
   83ACN     H2  660   4.477   0.965   0.571 -0.7659  1.0027 -0.2606
   83ACN     H3  661   4.518   1.073   0.700 -0.7315 -0.4950  0.2515
   83ACN     C2  662   4.664   1.045   0.541  0.4547  0.5546  0.5995
   83ACN     N1  663   4.770   1.031   0.505  0.2150  0.0431  0.4713
   84ACN     C1  664   0.702   2.170   0.354  0.6002 -0.0471  0.3362
   84ACN     H1  665   0.666   2.069   0.376  0.7060  0.3064  2.2781
   84ACN     H2  666   0.622   2.243   0.373 -0.0602 -0.5781 -0.2879
   84ACN     H3  667   0.732   2.174   0.248 -0.1633 -2.6588 -0.0496
   84ACN     C2  668   0.814   2.190   0.437 -0.9139  0.2109  0.2414
   84ACN     N1  669   0.902   2.194   0.509 -0.1777  0.2114 -0.1425
   85ACN     C1  670   4.239   4.068   1.905 -0.2856 -0.0869 -0.1015
   85ACN     H1  671   4.348   4.082   1.903 -0.2753  0.3645  1.6036
   85ACN     H2  672   4.219   4.035   2.008  1.4705  0.8736  0.5979
   85ACN     H3  673   4.210   3.991   1.832  1.6600  0.0887 -1.1168
   85ACN     C2  674   4.169   4.194   1.890 -0.7451  0.5703 -0.1972
   85ACN     N1  675   4.108   4.289   1.874  0.1565  0.3935  0.3917
   86ACN     C1  676   2.095   0.566   2.781 -0.2384 -0.4474 -0.1916
   86ACN     H1  677   2.106   0.572   2.890  2.5403  1.4552 -0.4810
   86ACN     H2  678   2.013   0.634   2.755 -0.1834 -0.2829  0.0594
   86ACN     H3  679   2.080   0.466   2.740  1.0728 -0.7961  0.1301
   86ACN     C2  680   2.229   0.619   2.739  0.2315 -0.4165 -0.1544
   86ACN     N1  681   2.332   0.661   2.719 -0.4187  0.2629 -0.4082
   87ACN     C1  682   4.031   3.325   3.006 -0.1978 -0.1491 -0.0733
   87ACN     H1  683   4.001   3.268   3.095  0.9325  1.2612  1.2748
   87ACN     H2  684   4.127   3.284   2.975 -1.0169 -1.3779 -1.0832
   87ACN     H3  685   4.039   3.432   3.029  1.1064 -0.1224 -0.6195
   87ACN     C2  686   3.940   3.307   2.896  0.5611 -0.0641 -0.5475
   87ACN     N1  687   3.866   3.302   2.809 -1.0845  0.4389 -0.1996
   88ACN     C1  688   3.194   1.532   4.610  0.1303  0.1139 -0.7259
   88ACN     H1  689   3.132   1.622   4.607 -0.2094 -0.1116 -0.5273
   88ACN     H2  690   3.300   1.560   4.618  0.0812 -0.0004  0.4052
   88ACN     H3  691   3.198   1.475   4.516 -1.2087 -1.5599  0.1799
   88ACN     C2  692   3.170   1.439   4.725 -0.0210 -0.4846  0.5153
   88ACN     N1  693   3.161   1.368   4.813 -0.6487  0.0639 -1.1436
   89ACN     C1  694   3.954   1.394   2.492 -0.3081  0.5641 -0.2843
   89ACN     H1  695   3.847   1.386   2.471 -0.0709 -0.5687 -1.1637
   89ACN     H2  696   4.009   1.340   2.414 -3.5070  0.6403 -2.7668
   89ACN     H3  697   3.976   1.350   2.590  0.0848  1.9172  0.2626
   89ACN     C2  698   4.019   1.520   2.477  0.1890  0.0909 -0.6475
   89ACN     N1  699   4.068   1.625   2.473 -0.0326  0.5668  0.5277
   90ACN     C1  700   1.097   4.438   3.658 -0.1000 -0.6345  0.1783
   90ACN     H1  701   1.178   4.414   3.589 -2.7403 -1.4684 -2.8897
   90ACN     H2  702   1.123   4.515   3.732 -0.5365 -0.7372  0.4477
   90ACN     H3  703   1.071   4.350   3.717  1.0993 -1.2728 -0.2254
   90ACN     C2  704   0.975   4.477   3.588 -0.3380  0.0100 -0.7870
   90ACN     N1  705   0.893   4.524   3.522 -0.2162 -0.0243 -0.2224
   91ACN     C1  706   0.845   2.492   0.188 -0.1137 -0.6054  0.3231
   91ACN     H1  707   0.927   2.514   0.258  0.3884 -1.7468  0.1208
   91ACN     H2  708   0.860   2.385   0.169  1.0768 -0.2261 -0.9633
   91ACN     H3  709   0.856   2.558   0.102  0.2764  0.8457  1.4360
   91ACN     C2  710   0.712   2.517   0.241  0.0947  0.5746  0.0961
   91ACN     N1  711   0.604   2.532   0.278  0.2106 -0.2599  0.4412
   92ACN     C1  712   1.519   3.624   2.167  0.6634  0.1043 -0.0952
   92ACN     H1  713   1.424   3.652   2.214  0.9600  0.2023  0.4559
   92ACN     H2  714   1.592   3.623   2.249  0.6789  2.3334 -0.0168
   92ACN     H3  715   1.554   3.705   2.101  2.2768 -0.9475 -0.5936
   92ACN     C2  716   1.505   3.495   2.098 -0.2845 -1.5557  0.6593
   92ACN     N1  717   1.491   3.399   2.045  0.2456  0.2887 -0.4592
   93ACN     C1  718   0.502   3.614   1.098 -0.0429  0.1420  0.0615
   93ACN     H1  719   0.540   3.641   0.999  1.3415 -0.6397  0.3515
   93ACN     H2  720   0.509   3.506   1.112  1.6723  0.4633  2.4778
   93ACN     H3  721   0.405   3.657   1.127  0.6292  2.0050 -0.3078
   93ACN     C2  722   0.594   3.674   1.193 -0.2351  0.3668 -1.5348
   93ACN     N1  723   0.663   3.733   1.264 -0.2574  0.1487  0.9802
   94ACN     C1  724   0.002   2.377   1.242  0.9251 -0.4491 -0.2256
   94ACN     H1  725  -0.056   2.423   1.323 -1.0987 -1.4374 -1.0533
   94ACN     H2  726  -0.037   2.404   1.144  1.3258  2.8328  0.4101
   94ACN     H3  727  -0.010   2.268   1.253 -0.6728 -0.3119 -0.3585
   94ACN     C2  728   0.145   2.406   1.226  0.2697 -0.3309 -0.5166
   94ACN     N1  729   0.260   2.432   1.217 -0.0082 -0.1827  0.1935
   95ACN     C1  730   2.058   0.245   3.126 -0.4843 -0.4135  0.0996
   95ACN     H1  731   2.094   0.184   3.210 -0.6861  0.3251  0.7430
   95ACN     H2  732   2.045   0.342   3.176 -1.1931 -0.4088 -0.0757
   95ACN     H3  733   1.960   0.216   3.087 -0.8857  1.7151 -0.6067
   95ACN     C2  734   2.151   0.259   3.016  1.0116  0.1266  0.1566
   95ACN     N1  735   2.212   0.276   2.917  0.2520 -0.1084 -0.4044
   96ACN     C1  736   0.348   1.173   1.568 -0.7098 -0.2577  0.0981
   96ACN     H1  737   0.248   1.128   1.555 -0.7346 -0.1797  0.0156
   96ACN     H2  738   0.433   1.105   1.561  0.8224  1.7607 -2.4179
   96ACN     H3  739   0.328   1.214   1.668 -3.6857  1.4943 -1.0760
   96ACN     C2  740   0.377   1.294   1.495  0.9486 -0.1325 -0.1093
   96ACN     N1  741   0.414   1.385   1.438 -0.0867 -0.3475  0.3171
   97ACN     C1  742   2.960   2.861   1.145  0.1101 -0.3674 -0.2032
   97ACN     H1  743   2.952   2.793   1.231 -0.0924  0.2479  0.2786
   97ACN     H2  744   3.025   2.945   1.170  0.4550 -0.4916 -0.6777
   97ACN     H3  745   2.862   2.888   1.104  0.7775 -1.0269 -2.3537
   97ACN     C2  746   3.032   2.784   1.045 -0.3720 -0.4450  0.1719
   97ACN     N1  747   3.085   2.714   0.974  0.0612  0.9069 -0.5405
   98ACN     C1  748   2.614   1.685   2.051  0.2961  0.1827 -0.0021
   98ACN     H1  749   2.651   1.655   1.952  1.2121  2.1664 -0.3060
   98ACN     H2  750   2.696   1.667   2.122 -0.6817 -1.1429  0.8422
   98ACN     H3  751   2.535   1.615   2.080  0.5340 -0.2984 -0.4904
   98ACN     C2  752   2.553   1.816   2.055  0.0874  0.1685  0.0885
   98ACN     N1  753   2.505   1.922   2.069 -0.0494 -0.0456 -0.5477
   99ACN     C1  754   1.391   3.952   4.032 -0.5239 -0.0999 -0.7286
   99ACN     H1  755   1.491   3.998   4.023 -1.8269  2.8867 -1.1884
   99ACN     H2  756   1.335   4.021   4.097 -0.7881  2.1505 -3.1915
   99ACN     H3  757   1.391   3.854   4.081  0.7261 -0.3160 -1.1038
   99ACN     C2  758   1.333   3.946   3.898 -0.0118 -0.7529 -0.4610
   99ACN     N1  759   1.292   3.945   3.791 -0.1166 -0.0338 -0.0053
  100ACN     C1  760   3.815   2.651   2.033 -0.3250 -0.0223 -0.5219
  100ACN     H1  761   3.872   2.638   2.126 -2.6224 -0.2218  0.9557
  100ACN     H2  762   3.851   2.580   1.958  1.2650  0.6728 -0.4504
  100ACN     H3  763   3.820   2.755   1.998 -0.9971  0.0310 -0.4659
  100ACN     C2  764   3.676   2.633   2.059 -0.4722  0.6690 -0.8062
  100ACN     N1  765   3.565   2.625   2.089  0.2833 -0.9820 -0.3019
  101ACN     C1  766   0.705   2.785   2.324  0.1111 -0.4256  0.3283
  101ACN     H1  767   0.684   2.793   2.216  2.7621 -0.3889 -0.2595
  101ACN     H2  768   0.749   2.880   2.359 -0.1477  0.1550 -0.8468
  101ACN     H3  769   0.781   2.707   2.338  1.9451  0.9695 -1.1896
  101ACN     C2  770   0.584   2.759   2.397 -0.1016 -0.3954 -0.6895
  101ACN     N1  771   0.493   2.725   2.458 -0.0038  0.0166  0.0562
  102ACN     C1  772   4.376   0.999   2.416 -1.1986  0.1876 -0.0478
  102ACN     H1  773   4.347   0.901   2.456 -1.2990 -0.7328 -2.2125
  102ACN     H2  774   4.362   0.999   2.307  1.1075  0.9644 -0.3985
  102ACN     H3  775   4.482   1.024   2.431 -1.5095  1.8644 -0.4333
  102ACN     C2  776   4.290   1.109   2.469 -0.6689 -0.2732  0.3409
  102ACN     N1  777   4.215   1.188   2.507  0.1720  0.8069 -0.0074
  103ACN     C1  778   1.681   3.246   4.395  0.2077 -0.1171 -0.1145
  103ACN     H1  779   1.779   3.200   4.415  0.8668  1.5714  0.7485
  103ACN     H2  780   1.613   3.177   4.446  2.7043 -1.6244  1.4332
  103ACN     H3  781   1.655   3.258   4.289  1.6920  0.3428 -0.4513
  103ACN     C2  782   1.687   3.386   4.437  0.0563 -0.5098 -0.6655
  103ACN     N1  783   1.681   3.494   4.478 -0.2249  0.2410 -0.6169
  104ACN     C1  784   4.244   0.055   4.257 -0.2899  0.5226  0.0896
  104ACN     H1  785   4.138   0.036   4.233 -0.4995 -0.3841  1.5578
  104ACN     H2  786   4.303  -0.018   4.202 -0.2671 -0.0082  0.7963
  104ACN     H3  787   4.257   0.043   4.366  0.5711  0.6274  0.0060
  104ACN     C2  788   4.273   0.191   4.219 -0.6485  0.4528 -0.1865
  104ACN     N1  789   4.289   0.301   4.198  0.5445  0.2355  0.9238
  105ACN     C1  790   0.760   4.510   0.672  0.2815 -0.2191  0.0114
  105ACN     H1  791   0.681   4.572   0.717 -0.0650 -1.1035  0.6504
  105ACN     H2  792   0.830   4.483   0.751  0.8417  1.6614  0.2047
  105ACN     H3  793   0.797   4.566   0.585 -0.1518 -1.9045 -1.3257
  105ACN     C2  794   0.697   4.388   0.611 -0.4837 -0.4764 -0.1265
  105ACN     N1  795   0.646   4.304   0.554  0.5288  0.2549  1.0965
  106ACN     C1  796   2.487   2.469   4.296  0.7963  0.3325 -0.0082
  106ACN     H1  797   2.531   2.437   4.201  1.3000 -0.0154  0.3410
  106ACN     H2  798   2.403   2.535   4.273  0.5594 -0.6977 -2.4125
  106ACN     H3  799   2.560   2.524   4.356 -0.4217 -1.8485  3.8400
  106ACN     C2  800   2.442   2.355   4.375 -0.4166 -0.0323 -0.0046
  106ACN     N1  801   2.389   2.272   4.442 -0.3635  0.0700  0.6907
  107ACN     C1  802   2.336   4.101   3.619  0.0639 -0.4073 -0.2361
  107ACN     H1  803   2.316   4.182   3.689  0.8145  0.4727 -1.0241
  107ACN     H2  804   2.422   4.044   3.656 -1.0637 -3.6975 -2.1821
  107ACN     H3  805   2.369   4.148   3.525 -0.2691  0.8196  0.2449
  107ACN     C2  806   2.238   3.991   3.608  0.0196  0.5067 -0.1043
  107ACN     N1  807   2.155   3.912   3.607  0.4473  0.2196 -0.3781
  108ACN     C1  808   3.322   4.161   2.086 -0.7956 -0.3101  0.0970
  108ACN     H1  809   3.423   4.202   2.096 -1.3951  1.5005 -0.8725
  108ACN     H2  810   3.268   4.242   2.035 -0.2394  0.1608  0.2440
  108ACN     H3  811   3.283   4.143   2.187 -1.0883  1.2369  0.2822
  108ACN     C2  812   3.328   4.043   2.003  0.5356 -0.3236 -0.2241
  108ACN     N1  813   3.334   3.943   1.937 -0.3923 -0.4267 -0.5307
  109ACN     C1  814   2.966   2.731   2.727 -0.8434 -0.1139 -0.1282
  109ACN     H1  815   2.975   2.818   2.793 -0.6007 -0.2114 -0.0307
  109ACN     H2  816   2.987   2.645   2.792 -0.9514 -0.5939 -0.7175
  109ACN     H3  817   3.040   2.741   2.646 -0.9941 -0.0694 -0.2628
  109ACN     C2  818   2.831   2.731   2.672 -0.2047  0.2821 -0.2714
  109ACN     N1  819   2.723   2.729   2.630  0.2146  0.0322  0.3277
  110ACN     C1  820   1.383   1.072   0.621  0.2315  0.0583 -0.9042
  110ACN     H1  821   1.423   0.970   0.618  1.5865  0.4707  1.2848
  110ACN     H2  822   1.442   1.117   0.701 -3.1425 -0.2528  1.9867
  110ACN     H3  823   1.278   1.071   0.652  0.8120  1.0112  1.2225
  110ACN     C2  824   1.396   1.144   0.495 -0.0883  0.2519 -0.7318
  110ACN     N1  825   1.401   1.205   0.399 -0.1596  0.2778  0.4324
  111ACN     C1  826   2.806   0.783   3.275 -0.9173 -0.0767 -0.3626
  111ACN     H1  827   2.886   0.785   3.351 -1.4320  2.1799  0.1906
  111ACN     H2  828   2.791   0.883   3.234 -0.2860 -0.3701 -1.3357
  111ACN     H3  829   2.716   0.743   3.322 -1.9318  1.2057 -1.1697
  111ACN     C2  830   2.840   0.706   3.159 -0.3656 -0.1814 -0.0024
  111ACN     N1  831   2.852   0.639   3.067 -0.5857  0.0625  0.4810
  112ACN     C1  832   4.349   4.257   4.402  0.2226 -0.7188 -0.1140
  112ACN     H1  833   4.355   4.152   4.433 -0.4860 -0.7321 -0.0144
  112ACN     H2  834   4.402   4.269   4.306  1.3174 -1.5596  0.3592
  112ACN     H3  835   4.405   4.313   4.478  1.8264  0.7518 -2.2597
  112ACN     C2  836   4.207   4.308   4.407 -0.3385  0.0114  0.6519
  112ACN     N1  837   4.101   4.347   4.404  0.1456 -0.0478 -0.4319
  113ACN     C1  838   2.536   2.819   3.020  0.0263 -0.4089 -1.0077
  113ACN     H1  839   2.471   2.897   3.060 -0.4940 -1.6056  0.5514
  113ACN     H2  840   2.597   2.783   3.104 -1.3970  0.8360  0.6449
  113ACN     H3  841   2.599   2.859   2.939  0.3719  1.9094  0.2882
  113ACN     C2  842   2.469   2.704   2.964  0.3606 -0.7440  0.0644
  113ACN     N1  843   2.413   2.621   2.913 -1.0096  0.4110  0.2517
  114ACN     C1  844   4.055   0.126   3.565 -0.3552  0.3893 -0.1382
  114ACN     H1  845   3.999   0.153   3.474 -2.1194 -0.7135  0.5756
  114ACN     H2  846   4.089   0.221   3.609 -2.3285  1.1334 -0.0777
  114ACN     H3  847   4.134   0.065   3.520 -2.9278 -1.5954 -2.3519
  114ACN     C2  848   3.968   0.053   3.653  0.2032  0.5238 -0.0446
  114ACN     N1  849   3.896  -0.003   3.727  0.1904 -0.1801  0.3395
  115ACN     C1  850   1.063   2.346   3.582  0.3055  0.1416  0.6429
  115ACN     H1  851   1.074   2.455   3.586 -2.0605  0.4176  1.8209
  115ACN     H2  852   0.972   2.308   3.631  1.3187 -0.3960  2.2049
  115ACN     H3  853   1.150   2.302   3.633  1.0750  0.3938 -0.4248
  115ACN     C2  854   1.060   2.304   3.445 -0.4739 -0.9267  0.5379
  115ACN     N1  855   1.055   2.255   3.340 -0.1664 -0.1873 -0.4741
  116ACN     C1  856   3.381   3.667   2.851  0.2980 -0.4549 -0.1396
  116ACN     H1  857   3.306   3.707   2.781  0.8545  0.5983 -0.1459
  116ACN     H2  858   3.476   3.628   2.812  1.1073 -0.1681  1.4732
  116ACN     H3  859   3.341   3.567   2.872  2.6175 -1.3218  0.4261
  116ACN     C2  860   3.396   3.727   2.981 -0.2674  0.3011  0.2344
  116ACN     N1  861   3.420   3.775   3.082  0.0169  0.2486 -0.1306
  117ACN     C1  862   4.443   0.902   3.428  0.2961  0.2145 -0.1759
  117ACN     H1  863   4.490   1.001   3.430 -2.7965  1.7827  0.8265
  117ACN     H2  864   4.406   0.866   3.525 -0.1464 -2.0003 -1.0785
  117ACN     H3  865   4.520   0.833   3.390  0.9479  1.3484 -0.9735
  117ACN     C2  866   4.323   0.898   3.341  0.1322  0.3399  0.1142
  117ACN     N1  867   4.227   0.900   3.275 -0.8563  0.3413 -0.5702
  118ACN     C1  868   0.025   0.010   2.806  0.0512 -0.7383  0.1303
  118ACN     H1  869  -0.061  -0.027   2.749  1.1276 -0.9189 -1.4249
  118ACN     H2  870   0.066   0.105   2.771 -2.0023  0.4327  0.7376
  118ACN     H3  871   0.103  -0.066   2.795  0.1443 -0.5890 -0.2589
  118ACN     C2  872  -0.008   0.016   2.952 -0.7966 -0.3346 -0.4054
  118ACN     N1  873  -0.033   0.031   3.066 -0.5342 -0.0616  0.2242
  119ACN     C1  874   2.460   1.161   0.700 -0.0613 -0.2674  0.7204
  119ACN     H1  875   2.498   1.255   0.656 -0.3539  0.0156  1.0671
  119ACN     H2  876   2.374   1.145   0.635  0.8537  0.3449 -0.7069
  119ACN     H3  877   2.422   1.181   0.800 -2.6168  1.7730 -0.5470
  119ACN     C2  878   2.564   1.053   0.706 -0.1954 -0.0888  0.3822
  119ACN     N1  879   2.642   0.964   0.706  0.1459  0.2368 -0.2739
  120ACN     C1  880   2.677   4.210   3.628 -0.0026 -0.6724 -0.3935
  120ACN     H1  881   2.631   4.265   3.545  0.7170  1.5117  0.5769
  120ACN     H2  882   2.612   4.216   3.716  0.4821  1.2589 -0.1271
  120ACN     H3  883   2.779   4.242   3.652  0.3109 -0.7702 -1.5486
  120ACN     C2  884   2.707   4.075   3.603 -1.0269  0.3510  0.4498
  120ACN     N1  885   2.724   3.961   3.587 -0.0662  1.0050  0.5293
  121ACN     C1  886   1.200   3.805   2.824  0.1709  0.8822 -0.4567
  121ACN     H1  887   1.250   3.842   2.734  0.7497 -0.2552 -0.6277
  121ACN     H2  888   1.138   3.881   2.872 -1.2871 -0.7054  0.2638
  121ACN     H3  889   1.280   3.763   2.887 -1.0466  1.0138  1.2399
  121ACN     C2  890   1.100   3.707   2.786  0.2395 -0.3906 -0.7047
  121ACN     N1  891   1.016   3.635   2.764 -0.6460  0.2986 -0.1294
  122ACN     C1  892   1.178   2.826   1.068 -0.5004  0.0058  0.6489
  122ACN     H1  893   1.113   2.913   1.055 -1.3521 -0.9916 -2.8075
  122ACN     H2  894   1.283   2.854   1.051 -0.4626  0.1845  1.1569
  122ACN     H3  895   1.138   2.760   0.990 -2.2725  1.3682  0.3453
  122ACN     C2  896   1.147   2.767   1.195 -0.4774 -0.4982  0.5592
  122ACN     N1  897   1.120   2.730   1.298 -0.1343 -0.3336 -0.6237
  123ACN     C1  898   1.438   0.871   3.222 -0.0554 -0.3823  0.2009
  123ACN     H1  899   1.426   0.975   3.190  0.0082 -1.0675 -2.2186
  123ACN     H2  900   1.348   0.853   3.282 -1.1500  1.9673 -0.6151
  123ACN     H3  901   1.521   0.858   3.293 -0.3129 -1.7612  0.2878
  123ACN     C2  902   1.449   0.773   3.114  0.0787  0.1663 -0.3853
  123ACN     N1  903   1.468   0.697   3.031 -0.3472 -0.5300  0.1113
  124ACN     C1  904   2.186   3.383   2.834  0.0171  0.4171 -0.2759
  124ACN     H1  905   2.135   3.307   2.773 -0.6857  1.3770 -0.9148
  124ACN     H2  906   2.183   3.367   2.942 -1.0621  2.6495  0.0745
  124ACN     H3  907   2.133   3.478   2.823  1.3920  1.1180 -1.2831
  124ACN     C2  908   2.327   3.400   2.780 -0.3404 -0.4489 -0.3107
  124ACN     N1  909   2.437   3.408   2.737  1.5037  0.0325 -0.2065
  125ACN     C1  910   4.195   2.922   3.280  0.3704 -0.2882 -0.0008
  125ACN     H1  911   4.303   2.916   3.300  0.4669 -0.2847 -0.5076
  125ACN     H2  912   4.138   2.862   3.352  0.1054 -1.6826 -1.3264
  125ACN     H3  913   4.167   2.882   3.182  1.1348  0.5520 -0.5937
  125ACN     C2  914   4.169   3.060   3.293  0.8732  0.3073  0.2215
  125ACN     N1  915   4.144   3.167   3.316  0.1067  0.0039 -0.0038
  126ACN     C1  916   1.530   0.136   3.639  0.2443 -0.0619  0.6099
  126ACN     H1  917   1.581   0.071   3.568 -0.4620  1.5475 -1.4537
  126ACN     H2  918   1.423   0.113   3.632  0.8993 -2.9391 -2.6536
  126ACN     H3  919   1.535   0.241   3.611  0.0417  0.1082  1.1822
  126ACN     C2  920   1.578   0.122   3.775 -0.8605  0.0350  0.4207
  126ACN     N1  921   1.614   0.119   3.882  0.7526 -0.0761  0.0474
  127ACN     C1  922   2.427   0.412   1.883  0.9670 -0.6039 -0.1257
  127ACN     H1  923   2.511   0.380   1.821 -0.4882 -1.2885 -1.8314
  127ACN     H2  924   2.355   0.458   1.813  0.6928 -1.8569 -0.6980
  127ACN     H3  925   2.446   0.475   1.971  1.3867  1.3590 -1.5583
  127ACN     C2  926   2.351   0.295   1.925 -0.0862 -0.2550 -0.6928
  127ACN     N1  927   2.292   0.202   1.952  0.1147  0.4999 -0.4778
  128ACN     C1  928   1.676   1.157   3.454 -0.1956 -0.0455 -0.1777
  128ACN     H1  929   1.607   1.241   3.444 -0.7331 -0.0341  2.7330
  128ACN     H2  930   1.712   1.116   3.359 -2.4152  2.6810 -2.3490
  128ACN     H3  931   1.617   1.083   3.510  0.0112 -0.6408 -0.7395
  128ACN     C2  932   1.785   1.188   3.549  0.4722  0.2597 -0.0716
  128ACN     N1  933   1.873   1.224   3.613  0.4319 -0.3294 -0.0713
  129ACN     C1  934   4.429   3.514   2.834  0.2973 -0.4243  0.4785
  129ACN     H1  935   4.515   3.506   2.901 -0.5609 -0.3728  1.6072
  129ACN     H2  936   4.461   3.564   2.742  1.1405 -0.9726  0.4638
  129ACN     H3  937   4.353   3.577   2.880 -0.1450 -0.7673  0.2242
  129ACN     C2  938   4.374   3.383   2.789 -0.3136 -0.4236 -0.5511
  129ACN     N1  939   4.316   3.285   2.767 -0.0144 -0.0641 -0.2177
  130ACN     C1  940   0.353   2.422   0.480 -0.3837 -0.1882 -0.5840
  130ACN     H1  941   0.253   2.446   0.519 -0.3324 -0.9009  0.0106
  130ACN     H2  942   0.391   2.511   0.428 -1.2444 -0.2381 -1.3396
  130ACN     H3  943   0.348   2.334   0.415 -1.1030  0.4314 -1.4051
  130ACN     C2  944   0.445   2.393   0.582  0.0179  0.4523  0.8966
  130ACN     N1  945   0.522   2.365   0.665  0.2080 -0.3232 -0.3624
  131ACN     C1  946   1.205   3.377   2.235  0.0101  0.3279 -0.2727
  131ACN     H1  947   1.278   3.296   2.247  0.0927  0.4647  0.2059
  131ACN     H2  948   1.110   3.333   2.203 -1.4485  0.3969  3.4550
  131ACN     H3  949   1.240   3.454   2.165  1.5018  1.8377  1.9710
  131ACN     C2  950   1.169   3.443   2.365  0.2698  1.1759  0.1248
  131ACN     N1  951   1.144   3.497   2.462  0.4882  0.4051  0.0963
  132ACN     C1  952   4.142   3.026   0.150  0.1861 -0.3761 -0.8811
  132ACN     H1  953   4.156   3.103   0.073  1.1930  1.7922  1.3323
  132ACN     H2  954   4.043   3.038   0.195  0.3471  1.9733 -1.0493
  132ACN     H3  955   4.220   3.034   0.227 -1.5370  0.1539  0.8906
  132ACN     C2  956   4.155   2.888   0.096  0.2698 -0.6860 -0.0982
  132ACN     N1  957   4.154   2.779   0.058 -0.4629 -0.3627  0.3127
  133ACN     C1  958   3.233   4.186   3.503 -0.1688  0.0134 -0.0307
  133ACN     H1  959   3.203   4.273   3.443 -0.2286 -0.5769 -0.8860
  133ACN     H2  960   3.209   4.202   3.609  3.7280  1.2495  0.8247
  133ACN     H3  961   3.341   4.185   3.516 -0.1584  0.3323 -0.0880
  133ACN     C2  962   3.193   4.061   3.436  0.1754 -0.5757 -0.1879
  133ACN     N1  963   3.161   3.966   3.386  0.0266 -0.0533  0.6545
  134ACN     C1  964   1.443   1.809   1.303  0.0307  0.5719  0.9630
  134ACN     H1  965   1.401   1.723   1.250  1.6390 -0.3189  1.0450
  134ACN     H2  966   1.365   1.885   1.317 -1.2648 -1.0085  2.6729
  134ACN     H3  967   1.535   1.853   1.262 -0.4519 -0.0723 -0.8754
  134ACN     C2  968   1.488   1.771   1.435  0.5834 -0.0530 -0.3000
  134ACN     N1  969   1.504   1.743   1.544  0.8350  0.2954 -0.5784
  135ACN     C1  970   1.760   0.327   0.150 -0.4698 -0.1089 -0.5319
  135ACN     H1  971   1.826   0.256   0.098  0.2832  0.5587 -0.5196
  135ACN     H2  972   1.675   0.282   0.203 -1.9940  3.5349  0.3984
  135ACN     H3  973   1.717   0.390   0.071  0.3309  2.3770  0.8897
  135ACN     C2  974   1.841   0.411   0.239  0.2570 -0.4404  0.2587
  135ACN     N1  975   1.911   0.467   0.310  0.4438  0.7028  0.4601
  136ACN     C1  976   2.254   0.372   0.059 -0.1220  0.1330 -0.3926
  136ACN     H1  977   2.267   0.284   0.124 -0.4736  1.3925  1.4816
  136ACN     H2  978   2.335   0.390  -0.013  0.2473 -0.8897 -0.2526
  136ACN     H3  979   2.243   0.448   0.138  0.5688 -1.3488  1.2171
  136ACN     C2  980   2.133   0.361  -0.011 -0.4342  0.6041  0.3615
  136ACN     N1  981   2.034   0.365  -0.070  0.5581  0.5341 -0.3023
  137ACN     C1  982   0.664   0.418   4.254  0.3471 -0.6739  0.2039
  137ACN     H1  983   0.653   0.349   4.170 -2.4236 -1.0100  0.7441
  137ACN     H2  984   0.561   0.448   4.277  0.2132  1.6604 -2.7426
  137ACN     H3  985   0.714   0.504   4.207 -0.2762 -1.6279 -2.3858
  137ACN     C2  986   0.736   0.345   4.358  0.6670 -0.3477  0.4253
  137ACN     N1  987   0.796   0.288   4.438 -0.4914  0.1440  0.1052
  138ACN     C1  988   0.843   1.146   0.830  0.0050 -0.4925  0.1582
  138ACN     H1  989   0.754   1.128   0.891 -0.9464  1.7608 -0.4603
  138ACN     H2  990   0.831   1.227   0.756  0.6910  0.4171  1.0188
  138ACN     H3  991   0.876   1.059   0.771  0.3616  0.6042 -1.3219
  138ACN     C2  992   0.948   1.191   0.918  0.2489  0.0164  0.7503
  138ACN     N1  993   1.019   1.227   0.998 -0.4608  0.0629  0.1503
  139ACN     C1  994   2.428   1.201   0.281  0.5491  0.0303 -0.2397
  139ACN     H1  995   2.423   1.294   0.224 -0.7298  0.1907  0.1019
  139ACN     H2  996   2.388   1.120   0.218  1.2346  0.5009 -1.3180
  139ACN     H3  997   2.374   1.226   0.373  2.2722  0.4774  0.6856
  139ACN     C2  998   2.564   1.177   0.319 -0.6072 -0.2834 -0.0159
  139ACN     N1  999   2.675   1.151   0.345  0.2706 -0.0877 -0.4579
  140ACN     C1 1000   3.867   3.821   2.288  0.3568  0.2251 -0.2551
  140ACN     H1 1001   3.841   3.877   2.379  1.5536  0.8568 -0.2735
  140ACN     H2 1002   3.899   3.719   2.313 -1.0766  0.0975  1.2121
  140ACN     H3 1003   3.955   3.871   2.245 -0.0898  0.8164 -0.4915
  140ACN     C2 1004   3.751   3.827   2.199  0.4428 -0.1165 -0.1484
  140ACN     N1 1005   3.657   3.820   2.132  0.3853 -0.9566  0.5548
  141ACN     C1 1006   2.023   2.572   4.537 -0.4848 -0.1318  0.2535
  141ACN     H1 1007   1.945   2.563   4.461 -1.0003 -2.0618  0.9637
  141ACN     H2 1008   2.059   2.673   4.562 -1.0993 -0.2190  1.5676
  141ACN     H3 1009   2.099   2.499   4.505 -0.9679 -0.0872 -1.0722
  141ACN     C2 1010   1.969   2.520   4.656  0.8421 -0.0883 -0.0453
  141ACN     N1 1011   1.917   2.476   4.751 -0.2962  0.2238  0.7930
  142ACN     C1 1012   2.918   3.077   1.539  0.6475  0.7492 -0.2939
  142ACN     H1 1013   2.854   3.142   1.599  0.0385 -0.5130  0.4429
  142ACN     H2 1014   3.012   3.133   1.527  0.5785  0.7408 -0.9224
  142ACN     H3 1015   2.864   3.052   1.447 -1.0923  1.0088  0.6155
  142ACN     C2 1016   2.928   2.954   1.618 -0.0459  0.0553  0.0154
  142ACN     N1 1017   2.924   2.856   1.676 -0.2965 -0.1884  0.1770
  143ACN     C1 1018   3.295   3.641   2.101 -0.0524 -0.4234  0.1198
  143ACN     H1 1019   3.404   3.653   2.112 -0.0553 -0.5852  0.3479
  143ACN     H2 1020   3.270   3.536   2.079  2.1191 -0.9020 -0.3318
  143ACN     H3 1021   3.251   3.713   2.032  1.9319 -0.2381 -1.0173
  143ACN     C2 1022   3.238   3.681   2.226  0.1822 -0.3346 -0.8743
  143ACN     N1 1023   3.208   3.721   2.330 -0.1282  0.2503 -0.3704
  144ACN     C1 1024   0.902   0.901   2.444  0.3744 -0.6270  0.1803
  144ACN     H1 1025   0.890   0.817   2.375 -0.5923 -1.2357  1.0619
  144ACN     H2 1026   0.804   0.945   2.467  0.1030 -1.9003  1.5998
  144ACN     H3 1027   0.953   0.978   2.385 -0.4998  0.0682  0.3060
  144ACN     C2 1028   0.967   0.866   2.565  0.4905  0.4301 -0.0169
  144ACN     N1 1029   1.026   0.840   2.657  0.8297  0.2751  0.3390
  145ACN     C1 1030   4.245   2.468   1.217  0.3315 -0.5921 -0.2100
  145ACN     H1 1031   4.229   2.437   1.321 -0.7162  0.2356 -0.1107
  145ACN     H2 1032   4.190   2.562   1.204  0.7352 -0.4130 -0.6725
  145ACN     H3 1033   4.197   2.397   1.149 -0.7084 -0.9334  0.8542
  145ACN     C2 1034   4.383   2.480   1.173 -0.0637  0.2252  0.2883
  145ACN     N1 1035   4.491   2.490   1.139 -0.5438 -0.3020 -0.6367
  146ACN     C1 1036   2.614   1.776   1.007 -0.3691 -0.4987  0.1684
  146ACN     H1 1037   2.624   1.696   1.082 -1.7572  0.2549  1.2146
  146ACN     H2 1038   2.549   1.729   0.931 -1.6308  0.4475  0.6313
  146ACN     H3 1039   2.712   1.800   0.966  0.2979 -0.4848  1.7102
  146ACN     C2 1040   2.555   1.895   1.068  0.6878 -0.0415  0.0335
  146ACN     N1 1041   2.511   1.992   1.113 -0.0026  0.2493  0.9194
  147ACN     C1 1042   3.916   2.816   0.755  0.2787  0.2515  0.1044
  147ACN     H1 1043   3.886   2.811   0.649  3.0234 -1.4631 -0.6928
  147ACN     H2 1044   3.963   2.722   0.784  2.1836  1.0892 -0.0586
  147ACN     H3 1045   3.822   2.817   0.811  0.2141 -0.4112  0.0050
  147ACN     C2 1046   4.013   2.917   0.795 -1.1327 -0.0045  1.1247
  147ACN     N1 1047   4.089   2.997   0.817  0.5359  0.2985 -0.5923
  148ACN     C1 1048   1.567   3.361   0.482  0.1226  0.8201 -0.1799
  148ACN     H1 1049   1.497   3.412   0.551 -0.3263 -1.4201  1.1232
  148ACN     H2 1050   1.669   3.379   0.518  0.2482 -1.1189  0.5766
  148ACN     H3 1051   1.563   3.385   0.375 -2.0692  3.0641  0.3032
  148ACN     C2 1052   1.559   3.219   0.484 -0.3554  0.7134 -0.1215
  148ACN     N1 1053   1.541   3.106   0.474  0.0764 -0.2432  0.2155
  149ACN     C1 1054   1.866   3.232   0.248  0.5524 -0.0416  0.2053
  149ACN     H1 1055   1.864   3.325   0.307 -3.0316 -1.0833  1.9745
  149ACN     H2 1056   1.766   3.224   0.205  1.1867 -0.5550 -1.2248
  149ACN     H3 1057   1.897   3.159   0.323  1.8034 -0.8041 -1.0096
  149ACN     C2 1058   1.975   3.243   0.149  0.3861 -0.2542 -0.3793
  149ACN     N1 1059   2.061   3.254   0.071 -0.4193 -0.3107 -1.1152
  150ACN     C1 1060   0.077   2.337   3.853 -0.3646  0.6275 -0.0116
  150ACN     H1 1061   0.154   2.407   3.888 -2.3181  1.6233  2.6447
  150ACN     H2 1062   0.037   2.365   3.755 -0.6271 -1.3359 -0.5161
  150ACN     H3 1063  -0.008   2.340   3.923  0.7560  0.2698  1.4068
  150ACN     C2 1064   0.146   2.209   3.846 -0.1411 -0.0998 -0.0095
  150ACN     N1 1065   0.200   2.105   3.841 -0.0549 -0.5089  0.3415
  151ACN     C1 1066   1.853   2.887   4.260 -0.3210 -0.8504 -0.8802
  151ACN     H1 1067   1.750   2.883   4.223 -0.6327  3.7827 -1.0447
  151ACN     H2 1068   1.864   2.801   4.328  0.9542 -1.0193 -1.2784
  151ACN     H3 1069   1.860   2.983   4.312  1.1442 -0.8624 -1.0101
  151ACN     C2 1070   1.962   2.892   4.159 -0.3571 -0.6314  0.0836
  151ACN     N1 1071   2.044   2.910   4.079 -0.0043  0.8015 -0.0132
  152ACN     C1 1072   1.264   3.181   0.721 -0.1451  0.6615 -0.4016
  152ACN     H1 1073   1.282   3.101   0.648  2.6945  1.5081 -0.7670
  152ACN     H2 1074   1.175   3.239   0.695 -0.3019  1.4829  1.7315
  152ACN     H3 1075   1.346   3.254   0.718 -0.6552  1.2171 -1.2029
  152ACN     C2 1076   1.254   3.139   0.864 -0.2254  0.1227  0.1803
  152ACN     N1 1077   1.244   3.115   0.976 -0.0086  0.4120  0.6349
  153ACN     C1 1078   4.209   1.850   2.749 -0.5571  0.3475 -0.2659
  153ACN     H1 1079   4.294   1.862   2.817 -1.3200 -1.0428  0.9877
  153ACN     H2 1080   4.244   1.826   2.648 -1.4844 -0.0966 -0.4912
  153ACN     H3 1081   4.142   1.937   2.741 -2.3167 -1.0421 -1.5472
  153ACN     C2 1082   4.131   1.746   2.806  0.6765  0.1654 -0.6040
  153ACN     N1 1083   4.062   1.660   2.842 -0.3972 -0.6727  0.1055
  154ACN     C1 1084   0.412   3.853   2.021 -0.0737 -0.3326  0.4904
  154ACN     H1 1085   0.354   3.786   2.085 -0.1481 -1.1085 -0.3831
  154ACN     H2 1086   0.510   3.873   2.065  0.1236 -0.7622  0.2451
  154ACN     H3 1087   0.350   3.943   2.014  1.5472  0.7962  0.0364
  154ACN     C2 1088   0.420   3.802   1.888 -0.2518  0.3037 -0.6544
  154ACN     N1 1089   0.422   3.755   1.787  0.2866 -0.5736 -0.0622
  155ACN     C1 1090   1.217   3.456   2.966 -0.2116  0.4077 -0.2893
  155ACN     H1 1091   1.164   3.545   3.004 -3.1157 -0.1533 -2.7180
  155ACN     H2 1092   1.325   3.453   2.988 -0.3906 -2.2424  0.5179
  155ACN     H3 1093   1.206   3.453   2.857  0.6825  1.3285 -0.4273
  155ACN     C2 1094   1.159   3.329   3.010 -0.4764 -0.5703  0.3844
  155ACN     N1 1095   1.120   3.222   3.037  0.4276 -0.0704 -0.1674
  156ACN     C1 1096   3.213   4.396   1.521  0.9264 -0.2016 -0.5999
  156ACN     H1 1097   3.264   4.459   1.448 -0.5023  0.0978 -1.3816
  156ACN     H2 1098   3.106   4.420   1.529  1.2325  0.8101  0.9057
  156ACN     H3 1099   3.257   4.416   1.620 -0.5457  0.0224  0.0377
  156ACN     C2 1100   3.221   4.255   1.502  0.0180  0.2517  0.3682
  156ACN     N1 1101   3.222   4.142   1.484  0.3751  0.4761  0.5039
  157ACN     C1 1102   1.990   4.141   1.485  0.2694 -0.1393  0.2437
  157ACN     H1 1103   1.925   4.212   1.538  2.0187  0.9296  1.0551
  157ACN     H2 1104   2.023   4.184   1.389 -2.3250 -1.8020 -1.5245
  157ACN     H3 1105   1.916   4.064   1.460 -0.5731  0.4145  0.9870
  157ACN     C2 1106   2.084   4.088   1.584 -0.0767 -0.4846  0.1615
  157ACN     N1 1107   2.155   4.044   1.659 -0.1013  0.4552 -0.0290
  158ACN     C1 1108   1.332   4.400   1.326  0.1079  0.1012  0.4045
  158ACN     H1 1109   1.437   4.430   1.319 -0.1029  1.0343  1.0095
  158ACN     H2 1110   1.281   4.434   1.235 -2.4103  1.5405  2.2218
  158ACN     H3 1111   1.280   4.434   1.416 -1.8453  0.0319 -0.6457
  158ACN     C2 1112   1.325   4.260   1.325  0.7050  0.7486  0.2650
  158ACN     N1 1113   1.306   4.146   1.333 -0.1157 -0.1333  0.0007
  159ACN     C1 1114   3.718   3.447   2.103  0.0428 -0.3238 -0.0257
  159ACN     H1 1115   3.740   3.366   2.032 -0.4287 -0.1029 -0.4350
  159ACN     H2 1116   3.616   3.441   2.144  0.9045 -1.0681  2.1340
  159ACN     H3 1117   3.726   3.541   2.048 -0.3414  0.6694  1.5509
  159ACN     C2 1118   3.808   3.457   2.212  0.0990  0.0868  0.5295
  159ACN     N1 1119   3.886   3.463   2.297  0.8522  0.4324 -0.8603
  160ACN     C1 1120   0.980   2.357   2.239 -0.3273 -0.0433  0.2562
  160ACN     H1 1121   0.986   2.247   2.236 -0.8633 -0.1401  1.7832
  160ACN     H2 1122   0.905   2.396   2.309  1.5117  3.4796  0.5235
  160ACN     H3 1123   0.940   2.393   2.144  1.5108 -0.8984 -0.9028
  160ACN     C2 1124   1.109   2.422   2.260 -0.3807 -0.1005 -0.4862
  160ACN     N1 1125   1.212   2.472   2.277  0.0721  0.2717 -0.3847
  161ACN     C1 1126   4.683   4.230   0.460 -0.3446  0.9120  0.1153
  161ACN     H1 1127   4.579   4.216   0.490 -0.2500 -1.6987 -0.5600
  161ACN     H2 1128   4.687   4.287   0.366  0.4484 -0.2918 -0.6069
  161ACN     H3 1129   4.735   4.135   0.443  0.4305  1.3390  0.0437
  161ACN     C2 1130   4.766   4.297   0.563 -0.1840  0.5806 -0.1994
  161ACN     N1 1131   4.844   4.335   0.646  0.5476  0.7205  0.3011
  162ACN     C1 1132   1.019   0.838   1.972  0.2121  0.3714 -0.8266
  162ACN     H1 1133   1.111   0.808   2.025 -0.2857 -0.3533 -0.3612
  162ACN     H2 1134   1.029   0.833   1.863 -1.3335  1.4565 -1.0433
  162ACN     H3 1135   0.995   0.940   2.003  2.4244  0.3334  1.3865
  162ACN     C2 1136   0.909   0.751   2.015 -0.0997  0.7384 -0.5451
  162ACN     N1 1137   0.822   0.690   2.048 -0.2053  0.2191 -0.2075
  163ACN     C1 1138   0.596   0.782   1.397  0.3659  0.3351 -0.1945
  163ACN     H1 1139   0.577   0.705   1.473 -0.1217  1.8933  1.3240
  163ACN     H2 1140   0.632   0.739   1.303  0.0695  0.4543 -0.3628
  163ACN     H3 1141   0.666   0.858   1.434  0.8976  0.2403 -0.9898
  163ACN     C2 1142   0.470   0.854   1.382  0.2756  0.4699  0.1917
  163ACN     N1 1143   0.372   0.918   1.367 -0.2801  0.3260  0.5963
  164ACN     C1 1144   1.995   4.232   0.239 -0.2999 -0.4751  0.0065
  164ACN     H1 1145   2.068   4.304   0.199  0.4908 -0.8892  0.6638
  164ACN     H2 1146   1.896   4.250   0.197  0.1832 -1.4605 -1.6451
  164ACN     H3 1147   1.983   4.239   0.348  1.2098 -0.4093  0.1987
  164ACN     C2 1148   2.022   4.092   0.202 -0.0094 -0.5103  1.2693
  164ACN     N1 1149   2.047   3.982   0.183 -0.9635  0.0580  0.4599
  165ACN     C1 1150   4.572   3.094   4.104  0.0774  0.0274 -0.1375
  165ACN     H1 1151   4.515   3.183   4.076 -0.8270 -1.5444 -3.8274
  165ACN     H2 1152   4.650   3.107   4.028 -0.3417 -0.7809 -0.7226
  165ACN     H3 1153   4.514   3.003   4.084 -0.7284  0.4754  0.1075
  165ACN     C2 1154   4.616   3.082   4.243  0.4889 -0.5970  0.0330
  165ACN     N1 1155   4.638   3.066   4.353 -0.1578  0.7682 -0.7103
  166ACN     C1 1156   2.658   2.247   1.382 -0.0990  0.1008  0.1567
  166ACN     H1 1157   2.672   2.166   1.454 -1.1708 -2.1591 -2.0613
  166ACN     H2 1158   2.583   2.212   1.310  0.2886  0.6463 -0.5295
  166ACN     H3 1159   2.743   2.263   1.314 -2.1132  1.8188 -2.1688
  166ACN     C2 1160   2.611   2.365   1.451 -1.1661 -0.3883  0.6944
  166ACN     N1 1161   2.576   2.461   1.504 -0.6140 -0.2123  0.7113
  167ACN     C1 1162   0.653   0.278   1.513  0.6940  0.3681  0.2362
  167ACN     H1 1163   0.636   0.282   1.404  1.8400 -1.9851 -0.1106
  167ACN     H2 1164   0.747   0.229   1.540  0.4347  0.6114  1.6211
  167ACN     H3 1165   0.565   0.223   1.551  0.7928  1.7175  2.5814
  167ACN     C2 1166   0.652   0.407   1.569 -0.8097  0.4137  0.3218
  167ACN     N1 1167   0.655   0.515   1.613 -0.0334  0.2100  0.2068
  168ACN     C1 1168   2.853   2.609   3.459 -0.3475  0.3807  0.1513
  168ACN     H1 1169   2.820   2.641   3.360 -1.8093  1.6884  1.0266
  168ACN     H2 1170   2.818   2.505   3.470 -1.7769  0.7870 -0.3428
  168ACN     H3 1171   2.813   2.675   3.537  1.2749 -0.8415  2.1341
  168ACN     C2 1172   3.000   2.613   3.482  0.0625  0.0641  0.3976
  168ACN     N1 1173   3.112   2.619   3.511 -0.2205 -0.0055  0.2467
  169ACN     C1 1174   0.007   1.421   0.467  0.3900  0.1048  0.6078
  169ACN     H1 1175   0.010   1.352   0.553 -0.4390 -0.8041 -0.0736
  169ACN     H2 1176   0.079   1.388   0.392 -2.0241 -1.7735 -1.0210
  169ACN     H3 1177   0.024   1.518   0.516  1.6354 -1.3985  3.4189
  169ACN     C2 1178  -0.123   1.410   0.398 -0.2779 -0.2574 -0.3420
  169ACN     N1 1179  -0.223   1.399   0.345  0.0335 -0.0198  0.1052
  170ACN     C1 1180   0.362   2.283   2.717  0.7107  0.1559 -0.2478
  170ACN     H1 1181   0.338   2.230   2.624  0.4755  0.0423 -0.1233
  170ACN     H2 1182   0.353   2.392   2.704  1.7810  0.3449  0.4692
  170ACN     H3 1183   0.468   2.279   2.747  1.2661 -1.7153 -2.1766
  170ACN     C2 1184   0.267   2.235   2.820 -0.1389  0.1690 -0.0551
  170ACN     N1 1185   0.195   2.198   2.900  0.6136 -0.0703 -0.1102
  171ACN     C1 1186   2.421   1.658   4.500 -0.2859  0.4107  0.2932
  171ACN     H1 1187   2.333   1.724   4.506 -0.1087  1.0703 -2.7390
  171ACN     H2 1188   2.421   1.611   4.401  0.1705 -0.4236  0.6797
  171ACN     H3 1189   2.413   1.582   4.579  0.6166 -0.0714 -0.0694
  171ACN     C2 1190   2.553   1.721   4.501  0.1196 -0.7090 -0.2732
  171ACN     N1 1191   2.657   1.770   4.502  0.3230 -0.2009 -0.4999
  172ACN     C1 1192   2.103   2.488   1.411  0.4501 -0.1188  0.1397
  172ACN     H1 1193   2.015   2.550   1.391 -0.0395 -0.8340  0.0481
  172ACN     H2 1194   2.182   2.540   1.355  1.1462 -2.7315 -1.4720
  172ACN     H3 1195   2.087   2.396   1.355 -0.7624  0.2920 -0.2162
  172ACN     C2 1196   2.144   2.470   1.550  0.4418 -0.3958  0.2749
  172ACN     N1 1197   2.181   2.455   1.658 -0.1017 -0.4966 -0.1937
  173ACN     C1 1198   1.890   0.703   4.542  0.6236 -0.3729  0.0830
  173ACN     H1 1199   1.945   0.784   4.493 -0.5244  0.6122  0.3754
  173ACN     H2 1200   1.899   0.695   4.651 -2.0049 -1.0888  0.3179
  173ACN     H3 1201   1.911   0.608   4.491 -0.1285 -0.7035  0.3685
  173ACN     C2 1202   1.750   0.727   4.509 -0.2817 -0.2718  0.0399
  173ACN     N1 1203   1.641   0.749   4.488 -0.2216 -0.0618 -0.1104
  174ACN     C1 1204   4.711   3.253   1.776 -0.1341  0.7261 -0.2069
  174ACN     H1 1205   4.726   3.356   1.811  0.4356  0.0181  1.7474
  174ACN     H2 1206   4.775   3.186   1.835 -0.1036  0.4241 -0.5779
  174ACN     H3 1207   4.744   3.256   1.671 -1.5258 -0.6196 -0.7299
  174ACN     C2 1208   4.571   3.215   1.773  0.5905 -0.4270 -0.7079
  174ACN     N1 1209   4.457   3.195   1.766 -0.6427 -0.0081 -0.1964
  175ACN     C1 1210   1.809   3.216   3.066  0.4174 -0.3875  0.4214
  175ACN     H1 1211   1.738   3.138   3.035  0.0714  0.7339 -1.8686
  175ACN     H2 1212   1.912   3.184   3.083  1.1305  0.0937 -2.4750
  175ACN     H3 1213   1.781   3.266   3.160 -1.3775 -2.3027  0.9713
  175ACN     C2 1214   1.810   3.305   2.954  0.6808 -0.4033 -0.0197
  175ACN     N1 1215   1.817   3.389   2.873  0.3525 -0.3677  0.1628
  176ACN     C1 1216   0.305   1.598   3.865 -0.2289 -0.4101 -0.2218
  176ACN     H1 1217   0.256   1.504   3.836 -0.7861  0.3228 -1.7566
  176ACN     H2 1218   0.228   1.658   3.916 -0.6926 -0.5162 -0.7848
  176ACN     H3 1219   0.343   1.655   3.780  0.8472  1.1570  1.2389
  176ACN     C2 1220   0.413   1.567   3.957 -0.0462  0.0807  0.9766
  176ACN     N1 1221   0.495   1.536   4.029 -0.4205 -0.3984  0.1935
  177ACN     C1 1222   4.491   0.693   4.030  0.2834 -0.1203 -0.3968
  177ACN     H1 1223   4.599   0.700   4.012  0.2054  2.8261 -0.1820
  177ACN     H2 1224   4.467   0.795   4.063  0.9417 -0.6598  1.9212
  177ACN     H3 1225   4.471   0.624   4.113 -1.5509 -0.7314 -1.3032
  177ACN     C2 1226   4.423   0.647   3.911  0.1727  0.3790  0.0714
  177ACN     N1 1227   4.366   0.618   3.813 -0.1205 -0.6716 -0.2834
  178ACN     C1 1228   4.513   2.482   4.491  0.4235  0.1624  0.4263
  178ACN     H1 1229   4.452   2.546   4.555 -0.9493 -1.6969  1.0582
  178ACN     H2 1230   4.572   2.416   4.557  0.5519  0.7393  0.8922
  178ACN     H3 1231   4.590   2.546   4.446 -1.1076  1.0222 -1.1169
  178ACN     C2 1232   4.445   2.402   4.384  0.4220  0.3305 -0.2853
  178ACN     N1 1233   4.388   2.347   4.302 -0.2029 -0.6423 -0.0289
  179ACN     C1 1234   3.592   3.394   3.984  0.3235 -0.3851 -0.4647
  179ACN     H1 1235   3.534   3.477   3.943 -0.8685 -1.5181 -1.1365
  179ACN     H2 1236   3.580   3.369   4.091 -1.0240  2.8969  0.2624
  179ACN     H3 1237   3.690   3.444   3.985 -0.2583  0.8280  1.1268
  179ACN     C2 1238   3.588   3.274   3.902  0.3336 -1.1309  0.0926
  179ACN     N1 1239   3.595   3.188   3.827  0.3174  0.1635  0.3018
  180ACN     C1 1240   2.289   1.919   1.405  0.3845 -0.3845 -0.5782
  180ACN     H1 1241   2.375   1.890   1.343  1.3055  1.0776 -0.0271
  180ACN     H2 1242   2.297   1.864   1.499 -0.5179  0.3818 -0.0336
  180ACN     H3 1243   2.195   1.889   1.357  0.7041 -1.4593 -0.5625
  180ACN     C2 1244   2.294   2.064   1.422  0.0873  0.4156  0.4359
  180ACN     N1 1245   2.308   2.179   1.426  0.8159 -0.2912 -0.3520
  181ACN     C1 1246   1.674   1.743   4.601  0.0199  0.2023  0.2587
  181ACN     H1 1247   1.773   1.749   4.648 -0.4984  0.7513  1.3231
  181ACN     H2 1248   1.666   1.770   4.495 -2.2367  2.4342  0.9071
  181ACN     H3 1249   1.616   1.819   4.654  1.6871  1.8517 -0.1848
  181ACN     C2 1250   1.611   1.620   4.629 -0.5036  0.1115 -0.8852
  181ACN     N1 1251   1.558   1.526   4.652 -0.0492  0.4072 -0.5830
  182ACN     C1 1252   0.005   0.492   2.029 -0.0793 -0.0336 -1.1756
  182ACN     H1 1253  -0.030   0.507   2.132 -0.1461 -1.3585 -0.9863
  182ACN     H2 1254  -0.073   0.447   1.968 -0.8731 -1.4805  0.7959
  182ACN     H3 1255   0.085   0.417   2.018  0.0695 -0.0129 -0.3492
  182ACN     C2 1256   0.058   0.620   1.985  0.6316  0.1405 -0.3376
  182ACN     N1 1257   0.112   0.713   1.956  0.0997  0.1504 -0.5505
  183ACN     C1 1258   3.056   4.018   2.499 -0.0570  0.6340 -0.5757
  183ACN     H1 1259   2.983   3.936   2.489 -0.0086  0.4959  0.1746
  183ACN     H2 1260   2.997   4.102   2.537 -1.7432  0.5499 -2.7867
  183ACN     H3 1261   3.102   4.038   2.401  0.3528 -2.2822 -1.0831
  183ACN     C2 1262   3.158   3.968   2.592 -0.5420 -0.2140  0.8195
  183ACN     N1 1263   3.241   3.945   2.668  0.3179  0.3914  0.7222
  184ACN     C1 1264   1.963   2.462   2.911 -0.4259 -0.1152  0.0578
  184ACN     H1 1265   1.896   2.424   2.989 -1.6598 -2.1963 -1.9135
  184ACN     H2 1266   2.012   2.551   2.954  1.0956 -0.8861  0.0088
  184ACN     H3 1267   1.913   2.494   2.819  0.7804  1.7246 -0.0005
  184ACN     C2 1268   2.060   2.362   2.876  0.0245 -0.1382  0.4547
  184ACN     N1 1269   2.136   2.280   2.846 -0.1441  0.6778 -0.4147
  185ACN     C1 1270   4.733   2.184   0.438  0.7526  0.3388 -0.2365
  185ACN     H1 1271   4.739   2.120   0.349 -0.2951 -0.5636  0.3225
  185ACN     H2 1272   4.641   2.151   0.489  1.1388 -0.7192 -0.2070
  185ACN     H3 1273   4.709   2.288   0.413  0.1839 -0.4348 -3.2850
  185ACN     C2 1274   4.856   2.171   0.518  0.0858  0.7582 -0.0919
  185ACN     N1 1275   4.953   2.153   0.580 -0.1066  0.2658 -0.1527
  186ACN     C1 1276   2.881   3.980   0.351 -0.6004 -0.1645  0.1570
  186ACN     H1 1277   2.935   3.924   0.428  0.3975  0.3695 -0.1316
  186ACN     H2 1278   2.951   4.002   0.270 -0.1224  0.6304  0.7643
  186ACN     H3 1279   2.865   4.082   0.391  0.4547 -0.5342  1.6068
  186ACN     C2 1280   2.757   3.914   0.304  0.6200  0.1845 -0.4829
  186ACN     N1 1281   2.653   3.876   0.270  0.4943  0.3174  0.4196
  187ACN     C1 1282   4.193   1.921   2.286 -0.4556 -0.0401  0.7446
  187ACN     H1 1283   4.226   1.845   2.357  3.0604 -1.6635 -2.2787
  187ACN     H2 1284   4.089   1.906   2.254 -0.5863  0.3665  0.9710
  187ACN     H3 1285   4.254   1.911   2.195 -0.8298 -1.9853  0.6836
  187ACN     C2 1286   4.215   2.058   2.341  0.2758  0.0420  0.0173
  187ACN     N1 1287   4.244   2.167   2.377 -0.1788 -0.1209 -0.5533
  188ACN     C1 1288   4.555   3.274   0.387 -0.0692  0.5306  0.5757
  188ACN     H1 1289   4.509   3.323   0.300  0.7482  1.0506  0.4198
  188ACN     H2 1290   4.537   3.326   0.482  0.4827 -1.6607  1.9584
  188ACN     H3 1291   4.664   3.274   0.370 -0.2542  0.3065 -0.7007
  188ACN     C2 1292   4.502   3.136   0.381  0.4049 -0.1295  0.4672
  188ACN     N1 1293   4.453   3.029   0.394  0.1800  0.7795 -0.2715
  189ACN     C1 1294   3.684   1.227   1.886 -0.7577  0.0859  0.6937
  189ACN     H1 1295   3.607   1.183   1.951  0.0338 -0.2638  1.4065
  189ACN     H2 1296   3.765   1.153   1.887  0.0852  0.9847  2.3581
  189ACN     H3 1297   3.712   1.321   1.935 -3.3984  0.5066  1.5558
  189ACN     C2 1298   3.618   1.248   1.756 -0.4628  0.4256 -0.1014
  189ACN     N1 1299   3.570   1.262   1.652 -0.0186  0.6887  0.1943
  190ACN     C1 1300   0.965   4.183   1.932 -0.0128 -0.6975  0.2998
  190ACN     H1 1301   1.070   4.159   1.914 -0.4336 -2.4381  0.0189
  190ACN     H2 1302   0.970   4.259   2.011  2.4318 -1.0579  0.5828
  190ACN     H3 1303   0.903   4.099   1.966 -2.2064  0.6976 -0.0867
  190ACN     C2 1304   0.909   4.238   1.809 -0.5806 -0.4829 -0.1077
  190ACN     N1 1305   0.881   4.285   1.708 -0.5031  0.1830 -0.0285
  191ACN     C1 1306   0.658   3.584   4.323 -0.2851 -0.6773  1.0920
  191ACN     H1 1307   0.683   3.495   4.383  0.8960 -0.2304  1.2943
  191ACN     H2 1308   0.717   3.676   4.331 -2.6964  1.1835 -0.9221
  191ACN     H3 1309   0.563   3.619   4.364  0.8827  0.6461  2.8521
  191ACN     C2 1310   0.638   3.564   4.178  0.2247  0.3480 -0.2778
  191ACN     N1 1311   0.617   3.537   4.064 -0.4206  0.4228 -0.6774
  192ACN     C1 1312   0.278   2.643   0.923 -0.3295 -0.3759 -0.4656
  192ACN     H1 1313   0.342   2.721   0.966 -1.7479  1.7867 -2.0592
  192ACN     H2 1314   0.204   2.631   1.004 -1.4897 -1.6616 -1.6592
  192ACN     H3 1315   0.336   2.550   0.914 -0.0776 -0.1636 -1.0640
  192ACN     C2 1316   0.212   2.670   0.802 -0.2567 -0.4277  0.0609
  192ACN     N1 1317   0.153   2.686   0.704 -0.1290 -0.7156  0.4331
  193ACN     C1 1318   1.613   4.373   4.596 -0.2094  0.4684  1.0786
  193ACN     H1 1319   1.615   4.267   4.625  1.3014 -0.0813 -0.7832
  193ACN     H2 1320   1.511   4.403   4.619 -0.2314 -0.2316  1.9104
  193ACN     H3 1321   1.614   4.371   4.486  2.9212 -1.3389  1.0044
  193ACN     C2 1322   1.720   4.451   4.644 -0.6521  0.2535  0.1909
  193ACN     N1 1323   1.816   4.507   4.675  0.1107 -0.2173  0.0114
  194ACN     C1 1324   0.745   2.709   1.292  0.4223 -0.1143 -0.0946
  194ACN     H1 1325   0.735   2.818   1.294  0.8409 -0.0641 -0.4423
  194ACN     H2 1326   0.679   2.662   1.366 -0.3053 -0.0117 -0.6765
  194ACN     H3 1327   0.849   2.673   1.294  0.2529 -0.7125 -1.2534
  194ACN     C2 1328   0.683   2.682   1.159 -0.6328 -0.2995  0.3345
  194ACN     N1 1329   0.634   2.669   1.055  0.2421 -0.3997 -0.4853
  195ACN     C1 1330   4.432   3.396   1.993 -0.0365  0.5007 -0.7599
  195ACN     H1 1331   4.459   3.434   1.894 -0.3240 -1.0540 -1.4549
  195ACN     H2 1332   4.364   3.311   1.984  1.1675 -0.3501 -2.1227
  195ACN     H3 1333   4.385   3.469   2.061  0.1552 -0.5338  0.5334
  195ACN     C2 1334   4.550   3.366   2.068  0.9219  0.1273  0.2137
  195ACN     N1 1335   4.642   3.331   2.122 -0.5492 -0.2329 -0.3017
  196ACN     C1 1336   0.721   4.243   2.398  0.4597 -0.3807 -0.2487
  196ACN     H1 1337   0.774   4.212   2.489 -0.5927 -1.1703  0.1151
  196ACN     H2 1338   0.777   4.299   2.322  0.1637  2.0665  1.2286
  196ACN     H3 1339   0.630   4.300   2.419  0.3754 -1.0931  1.4731
  196ACN     C2 1340   0.678   4.124   2.320 -0.6830  0.6800 -0.8903
  196ACN     N1 1341   0.637   4.042   2.251  0.0041  0.5611  0.1387
  197ACN     C1 1342   4.741   3.271   1.189 -0.3772  0.4056  0.4682
  197ACN     H1 1343   4.724   3.333   1.278  0.3681 -1.6985  2.1692
  197ACN     H2 1344   4.811   3.189   1.209 -0.1961  1.1641  3.4257
  197ACN     H3 1345   4.782   3.327   1.104  0.0009 -0.2267  0.2289
  197ACN     C2 1346   4.608   3.225   1.154  0.2703  0.2791  0.0869
  197ACN     N1 1347   4.501   3.200   1.120  0.1593  0.3816 -0.1682
  198ACN     C1 1348   3.659   4.384   2.337  0.4409 -0.0448 -0.4041
  198ACN     H1 1349   3.670   4.463   2.413  0.5743  0.3332 -0.8066
  198ACN     H2 1350   3.712   4.424   2.249  1.7025 -0.6535  0.0516
  198ACN     H3 1351   3.553   4.376   2.313  0.2799  0.3838  0.1235
  198ACN     C2 1352   3.713   4.258   2.375 -0.3580  0.5000 -0.3903
  198ACN     N1 1353   3.756   4.150   2.401  0.7458  0.7339  0.0981
  199ACN     C1 1354   3.655   0.654   1.628 -0.0572  0.4824 -0.3817
  199ACN     H1 1355   3.605   0.632   1.724 -0.0771  0.8355 -0.3099
  199ACN     H2 1356   3.643   0.762   1.614 -1.7531  0.2405 -1.0839
  199ACN     H3 1357   3.602   0.603   1.547  2.0181 -3.0860  0.3280
  199ACN     C2 1358   3.788   0.615   1.624 -0.5163 -0.2769  0.0148
  199ACN     N1 1359   3.896   0.576   1.620  0.0965  0.5953  0.6237
  200ACN     C1 1360   1.541   2.620   0.472 -0.0852  0.0347 -0.2346
  200ACN     H1 1361   1.501   2.717   0.505 -1.2090 -0.6341  0.4698
  200ACN     H2 1362   1.503   2.594   0.373  1.0779 -0.2837 -0.6106
  200ACN     H3 1363   1.511   2.538   0.538  1.6371 -0.4482 -0.0211
  200ACN     C2 1364   1.687   2.625   0.467  0.2446 -0.5101  0.3170
  200ACN     N1 1365   1.804   2.633   0.470 -0.1961 -0.0217  0.0831
  201ACN     C1 1366   4.588   0.956   1.986  0.7530 -0.6338 -0.5323
  201ACN     H1 1367   4.564   1.034   1.912  2.2754 -1.3007 -1.7686
  201ACN     H2 1368   4.645   0.880   1.931  0.0783 -0.7184 -1.1287
  201ACN     H3 1369   4.493   0.923   2.031 -0.4041  2.0642 -0.7481
  201ACN     C2 1370   4.681   0.993   2.090 -0.8094  0.5218  0.6005
  201ACN     N1 1371   4.757   1.020   2.173 -0.3518 -0.2342 -0.3616
  202ACN     C1 1372   1.727   0.072   0.899  0.4931 -0.2357  0.1491
  202ACN     H1 1373   1.795  -0.004   0.859 -0.1491 -1.8656  1.9914
  202ACN     H2 1374   1.703   0.144   0.820  0.9605  0.3824  0.5669
  202ACN     H3 1375   1.759   0.128   0.988 -0.7478  2.8119 -1.1857
  202ACN     C2 1376   1.602  -0.004   0.928 -0.1105  0.0278  0.5987
  202ACN     N1 1377   1.509  -0.062   0.953  0.3657  0.7361 -0.0650
  203ACN     C1 1378   3.928   3.353   1.686 -0.1452 -0.2188  1.0512
  203ACN     H1 1379   3.848   3.327   1.757 -0.1148  0.1892  1.2388
  203ACN     H2 1380   3.995   3.421   1.740  1.5265  0.0774 -1.2632
  203ACN     H3 1381   3.896   3.411   1.599 -1.7725  2.5882  3.3185
  203ACN     C2 1382   4.003   3.233   1.649  0.2349  0.3850  0.5212
  203ACN     N1 1383   4.067   3.142   1.626  0.2218  1.2367  0.6127
  204ACN     C1 1384   0.517   0.859   0.993  0.0202  0.1078  0.1075
  204ACN     H1 1385   0.613   0.830   1.037  0.6375 -0.6128 -1.6065
  204ACN     H2 1386   0.465   0.929   1.059 -0.7776 -1.1495  0.8630
  204ACN     H3 1387   0.454   0.769   0.987  0.4749 -0.1983 -0.1897
  204ACN     C2 1388   0.542   0.926   0.862  0.1450 -0.3208  0.6031
  204ACN     N1 1389   0.557   0.980   0.759 -0.6635 -0.2760 -1.0824
  205ACN     C1 1390   1.238   3.328   4.511 -0.0710 -0.2398  0.2337
  205ACN     H1 1391   1.291   3.258   4.445  2.0970  0.4691  1.1267
  205ACN     H2 1392   1.305   3.409   4.543  0.6349 -0.5145 -0.5448
  205ACN     H3 1393   1.213   3.252   4.587 -1.8248 -1.7751 -1.7545
  205ACN     C2 1394   1.117   3.389   4.459 -0.3082 -0.0705  0.4549
  205ACN     N1 1395   1.024   3.439   4.419  0.4706 -0.2434 -0.4053
  206ACN     C1 1396   1.272   2.662   2.573 -0.5381  0.6481 -0.0681
  206ACN     H1 1397   1.280   2.764   2.612  1.3046  0.4315  0.2416
  206ACN     H2 1398   1.333   2.591   2.631  1.6986  1.0685 -1.7760
  206ACN     H3 1399   1.314   2.658   2.472  1.1182 -1.4618  0.6297
  206ACN     C2 1400   1.133   2.619   2.568  0.1651  0.4349 -0.5556
  206ACN     N1 1401   1.021   2.589   2.581 -0.2170  0.3149  0.8150
  207ACN     C1 1402   3.636   3.746   0.949  0.6467 -0.3635  0.5568
  207ACN     H1 1403   3.593   3.806   1.030  1.3116 -0.1334  0.7478
  207ACN     H2 1404   3.556   3.700   0.890  0.1646  0.7435  0.3140
  207ACN     H3 1405   3.695   3.660   0.983  1.2587  0.1398  0.7976
  207ACN     C2 1406   3.718   3.823   0.864 -0.6167  0.1603 -0.5672
  207ACN     N1 1407   3.785   3.879   0.790  0.1176 -0.0805 -0.6035
  208ACN     C1 1408   2.852   1.497   1.010 -0.5786  0.3587 -0.2311
  208ACN     H1 1409   2.940   1.432   1.015 -0.8481  0.0032 -0.1351
  208ACN     H2 1410   2.899   1.579   0.955  0.0812 -0.6406 -1.1943
  208ACN     H3 1411   2.814   1.511   1.112  0.5724  0.3920  0.2000
  208ACN     C2 1412   2.746   1.431   0.935 -1.2140 -0.1795 -0.8811
  208ACN     N1 1413   2.662   1.377   0.879 -0.2655  0.1414 -0.2870
  209ACN     C1 1414   4.225   3.551   2.285  0.6239 -0.4807  0.4302
  209ACN     H1 1415   4.195   3.579   2.387 -1.1946  1.4064 -0.5598
  209ACN     H2 1416   4.160   3.466   2.260 -2.8570  1.4025  2.3683
  209ACN     H3 1417   4.333   3.532   2.283  0.7099 -0.2805  1.9926
  209ACN     C2 1418   4.179   3.651   2.195 -0.4143 -0.3617  0.1466
  209ACN     N1 1419   4.153   3.743   2.127 -0.3516 -0.0449 -0.0222
  210ACN     C1 1420   2.361   2.655   3.380 -0.4416  0.0558  0.5339
  210ACN     H1 1421   2.375   2.585   3.297 -2.7389  1.2102 -0.9282
  210ACN     H2 1422   2.401   2.609   3.472 -1.2293 -0.9207  0.4135
  210ACN     H3 1423   2.253   2.666   3.394 -0.4695  0.8618 -0.2607
  210ACN     C2 1424   2.412   2.786   3.359 -0.0827  0.0588 -0.3458
  210ACN     N1 1425   2.445   2.895   3.349  1.0884 -0.6415 -0.5641
  211ACN     C1 1426   1.326   2.367   2.958 -0.2035  0.5722  0.1363
  211ACN     H1 1427   1.285   2.424   2.873  0.2971  2.4764  1.1096
  211ACN     H2 1428   1.258   2.367   3.044 -1.6738  0.8406 -0.9847
  211ACN     H3 1429   1.418   2.423   2.980  0.1102  0.5311 -1.0072
  211ACN     C2 1430   1.350   2.227   2.915 -0.6461 -0.1114 -0.1686
  211ACN     N1 1431   1.380   2.118   2.896 -0.2734  0.9944 -0.1105
  212ACN     C1 1432   0.457   0.726   0.559  0.7188 -1.2065 -0.2172
  212ACN     H1 1433   0.423   0.703   0.661 -0.8685  2.4679  0.2326
  212ACN     H2 1434   0.456   0.835   0.566 -3.5572 -1.0688 -0.0776
  212ACN     H3 1435   0.370   0.699   0.497 -2.6749  2.1726  2.5775
  212ACN     C2 1436   0.584   0.664   0.531  0.6125  0.2051  0.4578
  212ACN     N1 1437   0.685   0.613   0.514 -0.6443 -0.2528  0.6729
  213ACN     C1 1438   1.702   2.865   0.202  0.8860 -0.1210 -0.2291
  213ACN     H1 1439   1.798   2.872   0.254 -0.5835  0.8237  2.5729
  213ACN     H2 1440   1.617   2.909   0.255  1.1077  0.6206 -0.4676
  213ACN     H3 1441   1.668   2.761   0.190  2.8814 -0.7999 -0.3490
  213ACN     C2 1442   1.706   2.934   0.073  0.2692 -0.4438  1.0158
  213ACN     N1 1443   1.699   2.990  -0.024  0.7088  0.2817  0.1173
  214ACN     C1 1444   4.296   3.885   2.669 -0.1388 -0.8503 -0.0927
  214ACN     H1 1445   4.388   3.916   2.618 -0.5230  0.1304 -0.2133
  214ACN     H2 1446   4.290   3.956   2.752  0.8255 -1.1232  0.2139
  214ACN     H3 1447   4.308   3.782   2.705  0.8801 -0.2289  1.3868
  214ACN     C2 1448   4.175   3.892   2.587 -0.4099 -0.0701 -0.3852
  214ACN     N1 1449   4.082   3.898   2.525  1.0065  0.3018  0.0476
  215ACN     C1 1450   1.398   2.093   4.297 -0.2438  0.2357  0.5115
  215ACN     H1 1451   1.418   2.092   4.405 -0.4030  2.0231  0.5989
  215ACN     H2 1452   1.307   2.156   4.293  0.5279  1.3891  0.5802
  215ACN     H3 1453   1.369   1.995   4.258  1.2584  0.4189 -1.1570
  215ACN     C2 1454   1.494   2.164   4.211  1.1508 -0.3872 -0.0748
  215ACN     N1 1455   1.566   2.218   4.142 -0.3796 -0.2094 -0.1329
  216ACN     C1 1456   0.191   2.798   3.926 -0.3139  0.1316 -0.2621
  216ACN     H1 1457   0.100   2.860   3.928 -1.3015 -1.2864  1.4462
  216ACN     H2 1458   0.179   2.693   3.956 -1.0192 -0.8388 -3.4407
  216ACN     H3 1459   0.273   2.842   3.982  3.8163 -1.7317 -4.1884
  216ACN     C2 1460   0.243   2.798   3.793 -0.0124  0.0074  0.5318
  216ACN     N1 1461   0.293   2.793   3.692 -0.3931  0.5919  0.6732
  217ACN     C1 1462   0.476   0.829   1.953 -0.4083  0.3806 -0.6263
  217ACN     H1 1463   0.441   0.725   1.947 -1.7814  0.7369  0.4034
  217ACN     H2 1464   0.568   0.815   2.011 -1.0342  0.7592  0.4975
  217ACN     H3 1465   0.407   0.896   2.006  0.6177 -0.6574  2.2252
  217ACN     C2 1466   0.506   0.865   1.819  0.1939  0.1381  0.0300
  217ACN     N1 1467   0.526   0.893   1.710  0.1944 -0.7862  0.3370
  218ACN     C1 1468   0.962   2.342   4.009  0.2345  0.2268  0.1198
  218ACN     H1 1469   0.961   2.440   3.960 -0.0905  0.7073  1.0561
  218ACN     H2 1470   0.908   2.267   3.950  0.9953 -1.7204  1.7923
  218ACN     H3 1471   0.904   2.344   4.103  0.1478 -0.1055  0.0750
  218ACN     C2 1472   1.098   2.290   4.017  0.1427  0.1877  0.4977
  218ACN     N1 1473   1.204   2.246   4.019  0.2891 -0.7149  0.1979
  219ACN     C1 1474   0.805   2.926   0.169 -0.1650  0.7418  0.3840
  219ACN     H1 1475   0.899   2.880   0.203  1.5368  2.2737 -1.9278
  219ACN     H2 1476   0.750   2.953   0.259 -0.0970  1.5261  0.1952
  219ACN     H3 1477   0.747   2.867   0.096 -1.2833  1.3804  0.7327
  219ACN     C2 1478   0.834   3.046   0.098 -0.4174 -0.3396 -0.5761
  219ACN     N1 1479   0.846   3.141   0.036  0.2042 -0.6233 -0.3461
  220ACN     C1 1480   3.771   1.848   0.012 -0.8386 -0.0218  0.2154
  220ACN     H1 1481   3.872   1.891   0.014 -1.2922  1.1042 -0.2662
  220ACN     H2 1482   3.774   1.741  -0.009  1.3755 -0.2070  1.1204
  220ACN     H3 1483   3.711   1.903  -0.062 -1.7398  1.1117  1.7197
  220ACN     C2 1484   3.713   1.870   0.140  0.6114 -0.8194  0.5741
  220ACN     N1 1485   3.675   1.895   0.247  0.9404  0.0876  0.0671
  221ACN     C1 1486   3.183   3.166   1.974 -0.8126  0.0581 -0.0661
  221ACN     H1 1487   3.228   3.153   1.875 -0.5767 -0.3064  0.0882
  221ACN     H2 1488   3.189   3.270   2.009  1.9659  0.3807 -1.2395
  221ACN     H3 1489   3.224   3.100   2.051  0.1202  0.3862 -0.2728
  221ACN     C2 1490   3.050   3.130   1.950  0.5135  0.5664 -0.1348
  221ACN     N1 1491   2.941   3.095   1.940  0.7841 -0.6668 -0.9314
  222ACN     C1 1492   0.245   2.881   4.285 -0.3029 -0.0415  0.0024
  222ACN     H1 1493   0.211   2.974   4.238 -1.3233 -1.0450 -1.3163
  222ACN     H2 1494   0.169   2.802   4.282  1.7262 -2.2161  1.3200
  222ACN     H3 1495   0.256   2.894   4.394  0.6828 -1.7163  0.1494
  222ACN     C2 1496   0.371   2.842   4.229  0.1713 -0.0272 -0.0416
  222ACN     N1 1497   0.470   2.821   4.175 -0.3999 -0.2611  0.8748
  223ACN     C1 1498   1.943   4.247   2.817 -0.8621  0.1488 -0.6658
  223ACN     H1 1499   1.840   4.255   2.854 -0.1786  1.4666  1.1183
  223ACN     H2 1500   1.955   4.330   2.747 -0.7716 -1.6529 -2.8920
  223ACN     H3 1501   1.962   4.154   2.761 -0.9959  0.1956 -0.7884
  223ACN     C2 1502   2.053   4.260   2.920 -0.1074  0.4713  0.1917
  223ACN     N1 1503   2.137   4.259   3.002 -0.3990  0.2513  0.4316
  224ACN     C1 1504   1.392   3.331   3.290  0.4884 -0.2283 -0.9497
  224ACN     H1 1505   1.451   3.301   3.378 -0.1880  0.9257 -0.0643
  224ACN     H2 1506   1.401   3.441   3.286  0.9206 -0.1900  0.4249
  224ACN     H3 1507   1.288   3.307   3.312  0.7997 -1.1216 -0.4013
  224ACN     C2 1508   1.441   3.260   3.173  0.6558 -0.2274 -0.0710
  224ACN     N1 1509   1.490   3.198   3.091 -0.1505 -0.6095 -0.3692
  225ACN     C1 1510   4.242   1.206   4.115  0.0791 -0.1869 -0.3080
  225ACN     H1 1511   4.265   1.313   4.111  2.5944 -0.6907 -2.7699
  225ACN     H2 1512   4.133   1.199   4.105  0.0926  0.2414 -0.8136
  225ACN     H3 1513   4.281   1.161   4.208  0.6803 -0.2688 -0.5901
  225ACN     C2 1514   4.320   1.138   4.010  0.8734 -0.2709  0.2391
  225ACN     N1 1515   4.382   1.084   3.927 -0.2883 -0.2137 -0.1508
  226ACN     C1 1516   2.227   1.629   2.380 -0.1240  0.8475 -0.5232
  226ACN     H1 1517   2.316   1.573   2.410  0.3563  0.3832 -2.6774
  226ACN     H2 1518   2.139   1.580   2.424  1.0302 -0.2993  0.6222
  226ACN     H3 1519   2.214   1.633   2.271 -3.3379  0.2143 -0.2726
  226ACN     C2 1520   2.231   1.767   2.433 -0.8075  1.0486  0.0019
  226ACN     N1 1521   2.250   1.875   2.467  0.7570  0.1381 -0.0346
  227ACN     C1 1522   0.445   1.993   2.136  0.4966 -0.4225  0.0087
  227ACN     H1 1523   0.437   1.914   2.060  2.9213 -1.4540  0.7142
  227ACN     H2 1524   0.535   2.054   2.126 -1.0988  2.0299 -0.2983
  227ACN     H3 1525   0.441   1.952   2.237  0.9918 -1.0866 -0.2306
  227ACN     C2 1526   0.330   2.083   2.123  0.0219 -0.9202 -0.0329
  227ACN     N1 1527   0.254   2.167   2.113 -0.5099 -0.4763  0.2557
  228ACN     C1 1528   4.407   2.347   2.111  0.4796 -0.0212  0.6339
  228ACN     H1 1529   4.326   2.316   2.178 -0.2620  1.2486  0.3521
  228ACN     H2 1530   4.437   2.262   2.049 -3.1045  0.0518 -1.4548
  228ACN     H3 1531   4.486   2.386   2.176  1.6484 -2.5985  0.8734
  228ACN     C2 1532   4.348   2.440   2.022  0.3508 -1.0454  0.0208
  228ACN     N1 1533   4.303   2.524   1.954  0.2225  0.1529  0.0810
  229ACN     C1 1534   2.516   3.675   3.449 -0.0869 -0.2793  0.8029
  229ACN     H1 1535   2.615   3.701   3.489  1.6529 -1.4615 -2.3393
  229ACN     H2 1536   2.506   3.745   3.365  1.6185  1.9709  2.3565
  229ACN     H3 1537   2.434   3.683   3.522 -0.2103 -2.6690  1.0071
  229ACN     C2 1538   2.535   3.537   3.397 -0.4357  1.1630 -0.0712
  229ACN     N1 1539   2.549   3.427   3.367  0.0207 -0.1146 -0.1883
  230ACN     C1 1540   3.976   3.297   3.871 -0.4648 -0.4919  0.3159
  230ACN     H1 1541   3.911   3.379   3.839 -0.3361 -1.0715 -1.5526
  230ACN     H2 1542   4.079   3.334   3.863 -1.0891  0.9837 -1.2881
  230ACN     H3 1543   3.967   3.220   3.794  0.9216 -0.0889 -0.2829
  230ACN     C2 1544   3.943   3.243   4.001  1.3466  0.3866 -0.0337
  230ACN     N1 1545   3.924   3.210   4.109  0.2971 -0.0463 -0.0098
  231ACN     C1 1546   2.771   3.850   0.864 -0.2044  0.2802  0.5453
  231ACN     H1 1547   2.827   3.842   0.957  0.1385  1.4160  0.4580
  231ACN     H2 1548   2.758   3.957   0.840 -1.4215  0.3202  1.2634
  231ACN     H3 1549   2.668   3.812   0.868  0.5241 -1.9219 -0.3307
  231ACN     C2 1550   2.830   3.788   0.745  0.2892  0.1047 -0.4770
  231ACN     N1 1551   2.877   3.742   0.648  0.0113 -0.5268 -0.3888
  232ACN     C1 1552   4.482   1.285   0.019 -0.2314  0.0726 -0.1176
  232ACN     H1 1553   4.536   1.359   0.079 -1.1365  0.6336  0.0423
  232ACN     H2 1554   4.375   1.310   0.015 -0.2599 -0.2353 -2.5291
  232ACN     H3 1555   4.493   1.184   0.059 -0.8196 -0.0851 -0.3388
  232ACN     C2 1556   4.525   1.296  -0.120 -0.3168  0.4213  0.3719
  232ACN     N1 1557   4.553   1.311  -0.229  0.5304 -0.9183 -0.0518
  233ACN     C1 1558   3.164   4.341   2.639  0.7234  0.7511 -0.2300
  233ACN     H1 1559   3.130   4.443   2.619 -1.1307  0.3780  0.8146
  233ACN     H2 1560   3.081   4.270   2.648  2.6803 -1.7516 -0.6961
  233ACN     H3 1561   3.217   4.341   2.735  0.2348 -2.5277  0.1670
  233ACN     C2 1562   3.239   4.289   2.522  0.0685  0.6874 -0.5336
  233ACN     N1 1563   3.313   4.249   2.443 -0.1374 -0.3103 -0.7893
  234ACN     C1 1564   4.309   2.351   0.265 -0.3959  0.3158  0.2143
  234ACN     H1 1565   4.309   2.265   0.196 -2.0846  0.2640  0.2370
  234ACN     H2 1566   4.218   2.402   0.231  0.6071  0.5909 -2.2659
  234ACN     H3 1567   4.394   2.417   0.246 -0.8299  0.7356 -0.3117
  234ACN     C2 1568   4.293   2.294   0.397  0.2505  0.0355  0.1159
  234ACN     N1 1569   4.275   2.253   0.505 -0.2731  0.4280  0.1178
  235ACN     C1 1570   3.931   2.481   3.157  0.2221 -0.4177  0.5180
  235ACN     H1 1571   3.913   2.481   3.049  1.3775  1.1879  0.3009
  235ACN     H2 1572   3.923   2.584   3.192 -1.5949 -0.5261  0.5075
  235ACN     H3 1573   4.030   2.436   3.175  1.3288  1.4377 -0.5559
  235ACN     C2 1574   3.829   2.401   3.217 -0.0731 -0.1122 -0.5185
  235ACN     N1 1575   3.753   2.327   3.264 -0.1969  0.5233 -0.1934
  236ACN     C1 1576   3.490   1.693   3.208 -0.1900 -0.8117 -0.8395
  236ACN     H1 1577   3.527   1.722   3.307 -0.3882  0.3224 -1.0784
  236ACN     H2 1578   3.418   1.611   3.218 -0.2800 -0.6906 -0.4959
  236ACN     H3 1579   3.573   1.644   3.156 -0.6895 -0.9150 -1.5567
  236ACN     C2 1580   3.451   1.812   3.142  0.2178  0.1351  0.8440
  236ACN     N1 1581   3.424   1.908   3.088 -0.3432 -0.4281 -0.0928
  237ACN     C1 1582   1.849   1.417   2.164 -0.2065 -0.2875  0.5574
  237ACN     H1 1583   1.791   1.332   2.126  1.6801 -1.0772 -0.7000
  237ACN     H2 1584   1.952   1.380   2.166  0.1940  0.7931  0.4227
  237ACN     H3 1585   1.820   1.434   2.269 -0.1156  0.2017  0.5065
  237ACN     C2 1586   1.846   1.534   2.080 -0.0162 -0.4547 -0.6248
  237ACN     N1 1587   1.852   1.633   2.024 -0.4729 -0.0745  0.5180
  238ACN     C1 1588   1.638   2.732   2.689 -0.2063  0.1957 -0.3762
  238ACN     H1 1589   1.546   2.747   2.630 -0.5482  0.6489  0.2668
  238ACN     H2 1590   1.721   2.711   2.621  0.8475  1.4579  0.4668
  238ACN     H3 1591   1.610   2.653   2.759 -2.0878 -0.9297 -2.2483
  238ACN     C2 1592   1.679   2.855   2.757  0.7155 -0.0270 -0.8671
  238ACN     N1 1593   1.717   2.952   2.803 -0.0435  0.4007 -0.6535
  239ACN     C1 1594   1.010   1.433   1.322 -0.5313 -0.1730 -0.9145
  239ACN     H1 1595   1.103   1.383   1.290 -0.7587 -1.8497  0.8300
  239ACN     H2 1596   1.004   1.419   1.430 -1.3228 -1.2382 -1.0698
  239ACN     H3 1597   0.927   1.376   1.278 -0.1254 -2.7431  1.3823
  239ACN     C2 1598   1.017   1.574   1.282 -0.1770  0.8621 -0.1105
  239ACN     N1 1599   1.029   1.682   1.252 -0.6556 -0.2043 -0.2812
  240ACN     C1 1600   0.834   1.587   0.939  0.7047 -0.7840  0.1277
  240ACN     H1 1601   0.844   1.519   1.025 -0.5922 -0.1607  0.8152
  240ACN     H2 1602   0.784   1.678   0.975  3.6332  0.5231  1.1925
  240ACN     H3 1603   0.754   1.557   0.871 -1.7039  0.9770  1.9888
  240ACN     C2 1604   0.964   1.612   0.879  0.2045 -0.2427  0.6246
  240ACN     N1 1605   1.067   1.622   0.832 -0.1119  0.1221 -0.5146
  241ACN     C1 1606   4.064   3.577   0.097 -0.2067  0.2592  0.2786
  241ACN     H1 1607   3.982   3.549   0.031 -0.1322  1.2660 -0.2655
  241ACN     H2 1608   4.037   3.642   0.181  0.3263 -1.2528  1.6736
  241ACN     H3 1609   4.138   3.630   0.036 -1.1682  2.9927  1.3335
  241ACN     C2 1610   4.128   3.456   0.143 -0.2626  0.0344 -0.4806
  241ACN     N1 1611   4.172   3.359   0.178 -0.2005  0.5545 -0.1529
  242ACN     C1 1612   2.169   1.547   1.284 -0.1570 -0.4440  0.0908
  242ACN     H1 1613   2.099   1.590   1.210 -0.8945 -0.4448  0.7734
  242ACN     H2 1614   2.175   1.438   1.276 -1.6386 -0.4798 -0.9660
  242ACN     H3 1615   2.142   1.597   1.378  1.1601  2.6523 -1.0418
  242ACN     C2 1616   2.300   1.597   1.250 -0.5593 -0.0293 -0.3596
  242ACN     N1 1617   2.404   1.633   1.218 -0.6155 -0.2838 -0.4954
  243ACN     C1 1618   2.965   1.517   2.223  0.4052 -0.3021 -0.6786
  243ACN     H1 1619   2.857   1.521   2.203 -0.0584  0.6626  1.6722
  243ACN     H2 1620   3.006   1.618   2.214 -0.2247  0.3514  2.5840
  243ACN     H3 1621   3.023   1.455   2.153 -0.3115  0.1543 -1.6976
  243ACN     C2 1622   2.982   1.475   2.360 -0.5498  0.1517 -0.5934
  243ACN     N1 1623   2.997   1.438   2.468 -0.9053 -0.7171 -0.1085
  244ACN     C1 1624   2.025   0.636   1.712 -0.6755 -0.0215  0.0737
  244ACN     H1 1625   2.064   0.600   1.616  1.7732  2.9640 -0.1950
  244ACN     H2 1626   1.918   0.660   1.707 -0.7025  0.0028  0.6369
  244ACN     H3 1627   2.085   0.725   1.731 -0.7665 -0.1446  1.0113
  244ACN     C2 1628   2.048   0.543   1.825 -0.2405 -0.3519  0.4961
  244ACN     N1 1629   2.059   0.473   1.916  0.2217 -0.2843 -0.0988
  245ACN     C1 1630   1.971   2.875   1.199 -0.3612  0.6230 -0.4645
  245ACN     H1 1631   2.074   2.870   1.235 -0.8525 -0.3029  0.8807
  245ACN     H2 1632   1.969   2.819   1.104 -1.9920  0.0817 -0.1471
  245ACN     H3 1633   1.947   2.982   1.189  0.2118  0.9762  1.5082
  245ACN     C2 1634   1.879   2.803   1.289 -0.2850 -0.3163 -0.0417
  245ACN     N1 1635   1.801   2.748   1.354  0.1283  0.0829  0.1549
  246ACN     C1 1636   0.041   2.701   2.587  0.0382 -0.4137 -0.7287
  246ACN     H1 1637  -0.043   2.680   2.655  0.5277  1.0480  0.4026
  246ACN     H2 1638   0.115   2.621   2.600 -0.7298 -1.3545 -1.9592
  246ACN     H3 1639   0.080   2.797   2.624  1.6948  0.3629 -4.1548
  246ACN     C2 1640   0.013   2.739   2.451 -0.2661 -0.5771 -0.0315
  246ACN     N1 1641  -0.008   2.773   2.344  0.0518 -0.5313 -0.1000
  247ACN     C1 1642   3.487   2.077   0.486  0.0049 -0.5591  0.0905
  247ACN     H1 1643   3.484   1.987   0.424 -0.3052 -0.8414  0.5091
  247ACN     H2 1644   3.398   2.078   0.551 -0.6478 -1.6591 -0.7500
  247ACN     H3 1645   3.478   2.171   0.431 -2.1451 -1.5233 -1.3308
  247ACN     C2 1646   3.614   2.083   0.562  0.5181 -0.4304  0.2638
  247ACN     N1 1647   3.718   2.087   0.606 -0.4549 -0.3954 -0.8470
  248ACN     C1 1648   0.069   0.281   4.033 -0.1580  0.5332 -0.6663
  248ACN     H1 1649   0.117   0.257   3.937 -2.3938 -0.2947 -1.6512
  248ACN     H2 1650   0.029   0.382   4.015  2.4558  2.2174  2.0331
  248ACN     H3 1651   0.137   0.284   4.119 -0.8120 -0.9928 -0.0688
  248ACN     C2 1652  -0.047   0.192   4.051  0.4101  0.9487 -0.3637
  248ACN     N1 1653  -0.144   0.135   4.071 -0.0428 -0.3808 -0.2832
  249ACN     C1 1654   0.795   0.084   1.911 -0.2028  0.2191  0.3034
  249ACN     H1 1655   0.842   0.163   1.970 -0.7142 -0.2000  1.2955
  249ACN     H2 1656   0.870   0.043   1.842  0.8374  1.2846  0.7756
  249ACN     H3 1657   0.715   0.114   1.842 -0.4997  0.1992  0.6381
  249ACN     C2 1658   0.756  -0.018   2.007  0.1925 -0.5107  0.1942
  249ACN     N1 1659   0.719  -0.098   2.077  0.6177  0.7267 -0.2261
  250ACN     C1 1660   0.119   1.835   1.443 -0.1308 -0.3849  0.1008
  250ACN     H1 1661   0.221   1.869   1.463 -0.2960  0.8565 -1.0079
  250ACN     H2 1662   0.074   1.774   1.522 -0.9618  1.2689  0.9569
  250ACN     H3 1663   0.114   1.788   1.344 -3.0213  0.9534 -0.5147
  250ACN     C2 1664   0.046   1.958   1.432 -0.5507 -0.1355 -0.0200
  250ACN     N1 1665  -0.008   2.060   1.429  0.1243  0.5160  0.2859
  251ACN     C1 1666   2.341   3.890   1.319  0.6282 -0.4563 -0.2457
  251ACN     H1 1667   2.354   3.781   1.314 -1.5331 -0.8149  0.7354
  251ACN     H2 1668   2.424   3.937   1.264  0.9700 -1.5265 -0.6831
  251ACN     H3 1669   2.347   3.922   1.423  0.1552  2.5859 -1.0489
  251ACN     C2 1670   2.213   3.923   1.256  0.1654 -0.3778  0.3255
  251ACN     N1 1671   2.110   3.941   1.211 -0.6148  0.0054 -0.5733
  252ACN     C1 1672   4.041   0.323   2.849  0.3765  0.5410 -0.3879
  252ACN     H1 1673   3.996   0.357   2.754 -2.8366 -2.4420 -0.1295
  252ACN     H2 1674   3.961   0.320   2.924  1.1387 -2.1100  0.4243
  252ACN     H3 1675   4.121   0.388   2.886 -0.6933  0.1416  2.9653
  252ACN     C2 1676   4.077   0.185   2.841  0.0596  0.2216 -0.2105
  252ACN     N1 1677   4.106   0.075   2.840  0.0109  0.2547  0.2093
  253ACN     C1 1678   1.980   1.939   3.635  0.1686  0.8403 -0.3197
  253ACN     H1 1679   1.876   1.951   3.666 -0.3224  1.7264 -2.1864
  253ACN     H2 1680   1.990   1.897   3.534  2.3947 -0.5885  0.4048
  253ACN     H3 1681   2.028   1.874   3.709  0.6047  0.1491 -1.1794
  253ACN     C2 1682   2.044   2.075   3.656 -0.0202 -0.0864  0.2300
  253ACN     N1 1683   2.097   2.173   3.677 -0.0068 -0.4956 -0.2619
  254ACN     C1 1684   1.394   4.410   1.705 -0.0542  0.4884 -0.0160
  254ACN     H1 1685   1.311   4.481   1.712 -1.4021 -1.0931  0.6344
  254ACN     H2 1686   1.456   4.428   1.794 -0.4906  0.1667  0.3566
  254ACN     H3 1687   1.451   4.427   1.613 -1.9978 -1.6560 -1.7295
  254ACN     C2 1688   1.350   4.276   1.699  0.1141  0.9683 -0.3585
  254ACN     N1 1689   1.323   4.164   1.691 -0.0992  0.1189  0.2085
  255ACN     C1 1690   1.688   3.942   2.267 -0.3448 -0.2522 -0.5776
  255ACN     H1 1691   1.580   3.934   2.249 -0.5446  2.8215 -1.3532
  255ACN     H2 1692   1.703   3.887   2.360 -1.9357 -0.2714 -0.3108
  255ACN     H3 1693   1.710   4.048   2.285  0.3318 -0.7970  2.3298
  255ACN     C2 1694   1.758   3.881   2.155  0.1928  0.0718 -0.2170
  255ACN     N1 1695   1.803   3.824   2.066  0.3339  0.2493 -0.1502
  256ACN     C1 1696   1.982   2.494   3.516 -0.2285 -0.9833 -0.0220
  256ACN     H1 1697   2.083   2.535   3.504 -1.2034  1.9271  0.7083
  256ACN     H2 1698   1.966   2.391   3.549 -0.0244 -1.1292 -0.3800
  256ACN     H3 1699   1.934   2.500   3.418  1.0503 -2.1611 -0.7447
  256ACN     C2 1700   1.904   2.578   3.607 -0.6901  0.2009 -0.5282
  256ACN     N1 1701   1.843   2.645   3.680  0.5596  0.3263  0.0117
  257ACN     C1 1702   1.358   1.883   2.643  0.3389  0.2998  0.7403
  257ACN     H1 1703   1.303   1.864   2.736  1.1152 -1.8930  0.7998
  257ACN     H2 1704   1.427   1.800   2.629  1.6853  1.5731 -0.5078
  257ACN     H3 1705   1.423   1.971   2.648 -0.2774  1.1808 -3.2072
  257ACN     C2 1706   1.268   1.907   2.534  0.2642  0.8140  0.1140
  257ACN     N1 1707   1.195   1.916   2.447  0.1186 -0.4558 -0.0853
  258ACN     C1 1708   4.478   2.204   3.170  1.0008  0.1889 -0.4778
  258ACN     H1 1709   4.377   2.197   3.128  1.1043 -0.6435 -0.6135
  258ACN     H2 1710   4.537   2.126   3.119  0.7717 -1.1840  1.2498
  258ACN     H3 1711   4.475   2.175   3.276  0.3245 -3.8541 -1.4344
  258ACN     C2 1712   4.541   2.333   3.157  0.5990 -0.0002 -0.1141
  258ACN     N1 1713   4.593   2.434   3.154 -0.2797  0.2514 -0.4286
  259ACN     C1 1714   4.361   1.041   1.111 -0.6948  0.3773 -0.4062
  259ACN     H1 1715   4.397   1.144   1.101 -0.3274  0.1851 -1.0895
  259ACN     H2 1716   4.253   1.031   1.099 -1.0766 -2.2453  3.2961
  259ACN     H3 1717   4.374   1.001   1.213 -2.1226  2.6316  0.7507
  259ACN     C2 1718   4.437   0.960   1.017  0.2153 -0.5504  0.1245
  259ACN     N1 1719   4.493   0.892   0.943  0.6757  0.1530  0.2918
  260ACN     C1 1720   3.738   2.537   0.564 -0.1561  0.0652  0.4662
  260ACN     H1 1721   3.780   2.495   0.657  0.0376  0.0568  0.3753
  260ACN     H2 1722   3.812   2.528   0.483 -2.0947 -1.0611 -1.2529
  260ACN     H3 1723   3.720   2.645   0.571 -0.9757  0.1129 -1.6907
  260ACN     C2 1724   3.608   2.478   0.530  0.0329  0.7764 -0.1134
  260ACN     N1 1725   3.498   2.438   0.506 -0.1063  0.0948 -0.2135
  261ACN     C1 1726   0.928   1.027   3.491  0.0507  0.0773  0.5307
  261ACN     H1 1727   0.823   1.035   3.461  0.2785  3.9213  0.2263
  261ACN     H2 1728   0.947   0.966   3.580  2.7562  0.2956  0.1819
  261ACN     H3 1729   0.954   1.132   3.513  0.9024 -0.2100  0.9247
  261ACN     C2 1730   1.023   0.973   3.396  0.3411  0.0162  0.4433
  261ACN     N1 1731   1.096   0.933   3.318 -0.1619  0.1178  0.1773
  262ACN     C1 1732   0.460   1.831   1.236  0.7423  0.2632  0.5715
  262ACN     H1 1733   0.368   1.882   1.206 -0.7038 -2.6197 -0.2471
  262ACN     H2 1734   0.450   1.728   1.200  2.2639  1.1515 -2.8239
  262ACN     H3 1735   0.489   1.845   1.341 -0.1189 -1.4462  1.0723
  262ACN     C2 1736   0.561   1.892   1.152 -0.2023  0.6304 -0.2663
  262ACN     N1 1737   0.628   1.938   1.073  0.1958  0.4853 -0.5454
  263ACN     C1 1738   3.336   0.260   3.796  0.1429  0.6952  0.4951
  263ACN     H1 1739   3.440   0.253   3.763  0.4166 -0.8793  1.5823
  263ACN     H2 1740   3.268   0.328   3.744 -2.6509 -0.6624  2.0907
  263ACN     H3 1741   3.335   0.293   3.901  0.6204  0.0714  0.7000
  263ACN     C2 1742   3.267   0.129   3.788 -0.0244 -0.4556  0.9632
  263ACN     N1 1743   3.211   0.031   3.786  0.1677  0.1736 -0.1067
  264ACN     C1 1744   3.186   2.395   2.137  0.5444  0.2431 -0.0771
  264ACN     H1 1745   3.256   2.319   2.102 -1.0662 -1.7293  0.8111
  264ACN     H2 1746   3.221   2.498   2.121 -0.9502  0.9647  1.0961
  264ACN     H3 1747   3.176   2.392   2.246  3.4257  0.6053  0.2698
  264ACN     C2 1748   3.062   2.369   2.073 -0.0424  0.7172 -1.3847
  264ACN     N1 1749   2.958   2.339   2.028  0.1655  0.3231  0.6652
  265ACN     C1 1750   2.647   4.466   1.205  0.8154 -0.0667  0.5442
  265ACN     H1 1751   2.632   4.359   1.189 -1.8318  0.5926 -2.3225
  265ACN     H2 1752   2.691   4.481   1.304 -3.0842 -1.3548  2.7048
  265ACN     H3 1753   2.547   4.509   1.218  1.4760  2.5143 -2.0036
  265ACN     C2 1754   2.715   4.537   1.099 -0.3005 -0.1279 -0.2787
  265ACN     N1 1755   2.764   4.586   1.010  0.2388 -0.0532  0.0909
  266ACN     C1 1756   3.214   1.916   3.458  0.6453  0.4192 -0.2019
  266ACN     H1 1757   3.279   1.930   3.370 -0.4857 -0.7784 -1.2775
  266ACN     H2 1758   3.196   1.811   3.487  1.5484 -0.0527 -1.2420
  266ACN     H3 1759   3.112   1.949   3.437 -0.2445 -0.8486  1.8517
  266ACN     C2 1760   3.267   1.997   3.567  0.0528  0.1895  0.8520
  266ACN     N1 1761   3.309   2.060   3.654 -0.6704  0.4520 -0.1211
  267ACN     C1 1762   2.029   0.191   2.527 -0.0015  0.5757 -0.2297
  267ACN     H1 1763   1.956   0.177   2.446 -2.4774  1.9680  1.6066
  267ACN     H2 1764   2.051   0.296   2.550 -0.1793  1.0720 -2.1549
  267ACN     H3 1765   2.121   0.135   2.504  1.6980  3.1190 -0.0646
  267ACN     C2 1766   1.969   0.137   2.648 -0.0805  0.2916  0.3343
  267ACN     N1 1767   1.921   0.078   2.736  0.1939 -0.6341 -0.8072
  268ACN     C1 1768   2.443   0.559   2.428 -0.4594  0.6695 -0.2292
  268ACN     H1 1769   2.371   0.642   2.430 -0.6760  0.4992 -0.8032
  268ACN     H2 1770   2.389   0.464   2.437  1.3575 -0.4362 -0.4163
  268ACN     H3 1771   2.516   0.571   2.509 -0.2071 -0.5967 -0.2590
  268ACN     C2 1772   2.507   0.562   2.297 -0.6033  0.1039  0.4408
  268ACN     N1 1773   2.563   0.550   2.195 -0.4717 -0.5717 -0.2342
  269ACN     C1 1774   3.247   0.685   1.519 -0.6561 -0.1378 -1.5440
  269ACN     H1 1775   3.161   0.655   1.581  1.2310  3.1465  3.2217
  269ACN     H2 1776   3.345   0.670   1.567 -0.3028  1.7772 -1.6121
  269ACN     H3 1777   3.244   0.790   1.489 -0.2584  0.1801 -0.5319
  269ACN     C2 1778   3.265   0.623   1.392 -0.4398 -0.2496  0.1537
  269ACN     N1 1779   3.284   0.568   1.292 -0.4010 -0.1458  0.5523
  270ACN     C1 1780   1.705   0.977   1.062 -0.5775  0.4508 -0.2853
  270ACN     H1 1781   1.738   1.044   0.981  1.2926  0.8017  0.7160
  270ACN     H2 1782   1.729   0.872   1.043  1.0149  0.9262 -1.1129
  270ACN     H3 1783   1.600   0.982   1.090 -0.2501  2.0154  0.8427
  270ACN     C2 1784   1.787   1.005   1.185 -0.2038 -0.4260  0.2606
  270ACN     N1 1785   1.847   1.023   1.284  0.4133 -0.1991  0.3590
  271ACN     C1 1786   3.137   0.280   3.485  0.7863  0.0397 -0.6686
  271ACN     H1 1787   3.082   0.363   3.532 -0.2019 -0.7814 -0.3314
  271ACN     H2 1788   3.089   0.189   3.525  2.9022 -1.8381 -2.1981
  271ACN     H3 1789   3.242   0.276   3.516  0.3462 -2.7562  0.8533
  271ACN     C2 1790   3.130   0.275   3.340 -0.5496  0.1964  0.4288
  271ACN     N1 1791   3.132   0.268   3.224 -0.3230  0.2281 -0.3681
  272ACN     C1 1792   3.899   3.505   3.558  0.7844 -0.3277  0.5973
  272ACN     H1 1793   3.966   3.430   3.602  1.1349 -0.9484 -0.9324
  272ACN     H2 1794   3.868   3.458   3.464  0.6396 -0.7356  0.8452
  272ACN     H3 1795   3.954   3.598   3.546 -0.2625  0.1924 -0.3909
  272ACN     C2 1796   3.776   3.521   3.638 -0.3425 -0.0848 -0.4609
  272ACN     N1 1797   3.677   3.523   3.701 -0.5578 -0.6390 -0.8777
  273ACN     C1 1798   2.449   0.174   2.700 -0.0679 -0.4220 -0.1554
  273ACN     H1 1799   2.354   0.157   2.753  0.0691  0.7894  0.5073
  273ACN     H2 1800   2.455   0.273   2.653  1.9925 -1.2506 -1.7956
  273ACN     H3 1801   2.455   0.110   2.611 -1.0039 -0.1336 -0.4322
  273ACN     C2 1802   2.548   0.156   2.804 -0.9419  0.2257  0.2910
  273ACN     N1 1803   2.634   0.135   2.875 -0.3101  0.6646 -0.6021
  274ACN     C1 1804   3.138   1.048   2.296 -0.3023 -0.0185  0.3101
  274ACN     H1 1805   3.153   0.956   2.237  0.4486  0.6029 -0.4907
  274ACN     H2 1806   3.103   1.133   2.237  0.4827  1.7130  2.2102
  274ACN     H3 1807   3.235   1.079   2.337 -0.3775  0.4719  0.1183
  274ACN     C2 1808   3.039   1.031   2.403 -0.9770  0.1526  0.4897
  274ACN     N1 1809   2.965   1.024   2.488  0.1285 -0.6537 -0.1899
  275ACN     C1 1810   4.757   4.415   1.538 -0.1212 -0.5787  0.2974
  275ACN     H1 1811   4.730   4.522   1.536 -3.0915 -1.2511  0.1309
  275ACN     H2 1812   4.675   4.352   1.502 -0.3935 -1.1974  1.9163
  275ACN     H3 1813   4.799   4.387   1.636 -0.0937 -0.4704  0.3176
  275ACN     C2 1814   4.866   4.409   1.446 -0.5356 -0.1252  0.2678
  275ACN     N1 1815   4.960   4.402   1.384 -0.5652 -0.0391  0.0216
  276ACN     C1 1816   2.128   2.240   3.241  0.2294 -0.2718 -0.1615
  276ACN     H1 1817   2.131   2.304   3.330 -2.4746 -2.6747  1.8460
  276ACN     H2 1818   2.049   2.274   3.173  0.9226  0.3049 -0.7009
  276ACN     H3 1819   2.093   2.145   3.283  0.9110 -0.7171 -0.5814
  276ACN     C2 1820   2.248   2.234   3.158  0.0134  0.4238 -0.6171
  276ACN     N1 1821   2.347   2.207   3.107  0.2728 -0.4937  0.1056
  277ACN     C1 1822   2.989   3.822   1.919  0.3683 -0.7834  0.1869
  277ACN     H1 1823   2.944   3.838   1.820  0.1726 -2.1192  0.0487
  277ACN     H2 1824   3.057   3.908   1.930 -0.0689 -0.1944 -1.3672
  277ACN     H3 1825   3.049   3.731   1.915  1.9128  0.2251 -0.3880
  277ACN     C2 1826   2.884   3.809   2.018 -0.3043 -0.1557 -0.0387
  277ACN     N1 1827   2.793   3.798   2.088 -0.4934 -0.1091  0.2231
  278ACN     C1 1828   3.031   2.445   0.162 -0.6273  0.0734  0.1155
  278ACN     H1 1829   3.083   2.497   0.243  1.4803 -1.2954 -0.2743
  278ACN     H2 1830   3.103   2.388   0.102 -1.5141 -1.2691  0.2847
  278ACN     H3 1831   2.979   2.517   0.097 -1.4027 -1.6281 -1.2348
  278ACN     C2 1832   2.931   2.347   0.206  1.0113  0.4257  0.3165
  278ACN     N1 1833   2.845   2.281   0.243  0.1352 -0.0120 -0.0198
  279ACN     C1 1834   3.618   0.841   3.808  0.2738  0.1872  0.2615
  279ACN     H1 1835   3.568   0.757   3.757 -0.5572 -0.3038  1.8345
  279ACN     H2 1836   3.720   0.851   3.769  0.8016 -1.0676  1.2292
  279ACN     H3 1837   3.614   0.815   3.914 -0.9143 -0.8371 -0.0035
  279ACN     C2 1838   3.566   0.973   3.779  0.2336 -0.3439 -0.1865
  279ACN     N1 1839   3.526   1.074   3.750 -0.5121 -0.5144 -0.4495
  280ACN     C1 1840   2.228   4.357   0.552  1.2823 -0.3417  0.4333
  280ACN     H1 1841   2.141   4.401   0.602  1.6517 -0.6726  1.3984
  280ACN     H2 1842   2.319   4.406   0.589  1.0624  0.5738 -0.2161
  280ACN     H3 1843   2.217   4.379   0.445  0.6226  0.2723  0.6194
  280ACN     C2 1844   2.216   4.215   0.575 -0.2023  0.4645 -0.6630
  280ACN     N1 1845   2.200   4.100   0.594 -0.0012 -0.0854 -0.7682
  281ACN     C1 1846   1.411   1.394   2.756  0.2048 -0.3031  0.0731
  281ACN     H1 1847   1.509   1.373   2.710 -0.5163  0.6147 -1.9832
  281ACN     H2 1848   1.413   1.500   2.783 -2.5802 -0.0032 -0.6795
  281ACN     H3 1849   1.395   1.330   2.844 -1.6140  0.5672  0.4065
  281ACN     C2 1850   1.309   1.351   2.659 -0.5332  0.2734  0.0254
  281ACN     N1 1851   1.225   1.318   2.587  0.8165  0.2505 -0.5238
  282ACN     C1 1852   3.131   3.563   0.037 -0.4987  0.0372 -0.0297
  282ACN     H1 1853   3.136   3.602  -0.065  1.9345  2.4538  0.9071
  282ACN     H2 1854   3.221   3.591   0.092 -1.5418 -1.3123  2.5891
  282ACN     H3 1855   3.125   3.454   0.025 -1.8142  0.1041 -0.1746
  282ACN     C2 1856   3.011   3.605   0.108 -0.2781 -0.3022  0.0142
  282ACN     N1 1857   2.915   3.649   0.155 -0.0835 -0.4295 -0.2757
  283ACN     C1 1858   0.573   2.303   4.579 -0.8215 -0.7616  0.0008
  283ACN     H1 1859   0.682   2.294   4.590 -0.6801  1.4426  1.0494
  283ACN     H2 1860   0.545   2.400   4.535  1.7447  0.2764  0.4707
  283ACN     H3 1861   0.535   2.289   4.681  0.7911 -1.1810  0.5766
  283ACN     C2 1862   0.509   2.199   4.497 -0.4094 -0.1704  0.3279
  283ACN     N1 1863   0.445   2.121   4.445  0.5130  0.0996  0.0351
  284ACN     C1 1864   2.862   0.041   3.603  0.9442  0.8255 -0.3820
  284ACN     H1 1865   2.962   0.003   3.628  1.2651  2.1198  0.3471
  284ACN     H2 1866   2.861   0.145   3.569 -0.8978  0.9655  0.0137
  284ACN     H3 1867   2.807   0.033   3.697  1.9952  0.8566  0.2464
  284ACN     C2 1868   2.799  -0.032   3.494 -0.3417  0.1481  0.3932
  284ACN     N1 1869   2.754  -0.092   3.404 -0.3756 -0.3089  0.3934
  285ACN     C1 1870   0.403   3.027   2.630 -0.5077  0.5422  0.2366
  285ACN     H1 1871   0.352   2.947   2.684 -0.6131 -0.7311 -1.6770
  285ACN     H2 1872   0.385   3.126   2.673 -1.7054 -0.1220  1.3289
  285ACN     H3 1873   0.366   3.027   2.527 -0.7588 -0.4729  0.3210
  285ACN     C2 1874   0.551   3.011   2.636 -0.2900  0.1420  0.1753
  285ACN     N1 1875   0.664   2.990   2.638  0.4076 -0.0671 -0.4351
  286ACN     C1 1876   0.112   3.920   3.142  1.3364 -0.2629 -0.1873
  286ACN     H1 1877   0.015   3.873   3.160  0.5102  0.1995 -2.9694
  286ACN     H2 1878   0.139   3.965   3.239  3.5989 -2.4160  0.3021
  286ACN     H3 1879   0.091   4.000   3.070 -2.0834 -0.9215 -0.0778
  286ACN     C2 1880   0.203   3.814   3.104  0.0845 -0.1104 -0.5363
  286ACN     N1 1881   0.266   3.721   3.072 -0.2366  0.3362 -0.7101
  287ACN     C1 1882   3.871   2.250   0.268  0.6058  0.2440 -0.0312
  287ACN     H1 1883   3.908   2.170   0.334  0.1068 -1.9856 -2.3064
  287ACN     H2 1884   3.940   2.235   0.184 -1.2128  0.5537 -1.6501
  287ACN     H3 1885   3.891   2.346   0.317  1.0804  0.0464  0.1649
  287ACN     C2 1886   3.737   2.231   0.225  0.4095  0.1829  1.2135
  287ACN     N1 1887   3.625   2.219   0.197  0.8921 -1.0072  0.0232
  288ACN     C1 1888   4.613   1.764   0.331 -0.0384 -0.8367 -0.5937
  288ACN     H1 1889   4.567   1.670   0.362  1.8944 -1.2290  1.3581
  288ACN     H2 1890   4.548   1.851   0.341  0.8053  0.2775 -3.5846
  288ACN     H3 1891   4.644   1.770   0.226 -1.3849  0.4210 -0.9398
  288ACN     C2 1892   4.726   1.775   0.425  0.2582  0.0230 -0.1749
  288ACN     N1 1893   4.821   1.780   0.490 -0.0080  0.0460 -0.4846
  289ACN     C1 1894   0.941   3.241   2.680 -0.6573 -0.4008 -0.3817
  289ACN     H1 1895   0.949   3.347   2.652 -2.1264 -0.0260  0.4765
  289ACN     H2 1896   0.838   3.203   2.678 -1.3404  1.3033  0.2493
  289ACN     H3 1897   0.978   3.227   2.782  0.5043 -2.4580 -1.0438
  289ACN     C2 1898   1.020   3.146   2.598 -0.2113  0.7811 -0.0933
  289ACN     N1 1899   1.077   3.067   2.538  0.3880  0.0499  0.1422
  290ACN     C1 1900   3.520   0.835   2.033  0.1451 -0.3326 -0.2791
  290ACN     H1 1901   3.540   0.931   1.985  2.1531  0.0450  1.1600
  290ACN     H2 1902   3.515   0.762   1.951  1.7167 -0.1334 -0.5934
  290ACN     H3 1903   3.432   0.845   2.097  2.2614 -2.3732  3.3005
  290ACN     C2 1904   3.635   0.798   2.109 -0.2611  0.2673  0.7467
  290ACN     N1 1905   3.727   0.782   2.178  0.5755 -0.1077  0.1367
  291ACN     C1 1906   0.792   0.685   3.129  0.3844  0.1294  0.1549
  291ACN     H1 1907   0.773   0.584   3.091 -0.7731  1.0334 -1.8928
  291ACN     H2 1908   0.715   0.763   3.120  2.0880  1.8804  0.0094
  291ACN     H3 1909   0.872   0.733   3.071  0.0608  2.3078  1.3737
  291ACN     C2 1910   0.832   0.681   3.273 -0.0189  0.2138  0.6153
  291ACN     N1 1911   0.864   0.680   3.384  0.2669 -0.3722  0.1690
  292ACN     C1 1912   1.336   4.512   3.336 -0.0496  0.2313 -0.4831
  292ACN     H1 1913   1.415   4.582   3.307  0.2852 -0.3199 -0.9250
  292ACN     H2 1914   1.263   4.508   3.254  1.7140  1.6518 -2.2259
  292ACN     H3 1915   1.288   4.536   3.432 -2.4037  1.2195 -1.8208
  292ACN     C2 1916   1.414   4.391   3.361  0.2568  0.5709  0.3866
  292ACN     N1 1917   1.466   4.290   3.374 -0.2263 -0.3179  0.0789
  293ACN     C1 1918   0.309   0.588   3.586  0.0826  0.9277 -0.1962
  293ACN     H1 1919   0.260   0.520   3.657  1.4285 -2.1828 -2.0155
  293ACN     H2 1920   0.375   0.515   3.537  0.7560  1.0807  0.4543
  293ACN     H3 1921   0.377   0.660   3.633  0.6341  1.9850 -2.4775
  293ACN     C2 1922   0.224   0.665   3.499 -0.3057 -0.4856 -0.4217
  293ACN     N1 1923   0.153   0.716   3.423 -0.1354 -0.4238  0.2578
  294ACN     C1 1924   4.700   1.575   3.805  0.3278 -0.1189  0.3197
  294ACN     H1 1925   4.763   1.493   3.770  1.7297  1.2459 -0.5067
  294ACN     H2 1926   4.734   1.604   3.906  1.6239 -3.7794  1.0628
  294ACN     H3 1927   4.597   1.538   3.810  0.4495 -0.4242  0.6176
  294ACN     C2 1928   4.698   1.685   3.715  0.1936  0.3943  0.4419
  294ACN     N1 1929   4.705   1.770   3.638 -0.4651 -0.2154 -0.0008
  295ACN     C1 1930   1.349   0.773   3.684  0.1810 -0.3568  0.6011
  295ACN     H1 1931   1.425   0.711   3.634  0.1954 -0.6193  0.9421
  295ACN     H2 1932   1.384   0.786   3.787  1.0387 -0.4641  0.3294
  295ACN     H3 1933   1.252   0.723   3.695 -0.0628 -0.5052 -1.7220
  295ACN     C2 1934   1.317   0.903   3.618 -0.2291  0.1468 -0.7668
  295ACN     N1 1935   1.313   1.006   3.571  0.3874  0.7044 -0.2626
  296ACN     C1 1936   2.471   3.732   0.045  0.6441  0.6173 -0.3172
  296ACN     H1 1937   2.425   3.826   0.079  3.5434  1.4079  1.8074
  296ACN     H2 1938   2.577   3.751   0.065 -0.0274  3.8253  0.7992
  296ACN     H3 1939   2.464   3.702  -0.060  0.4004 -2.9231  0.5874
  296ACN     C2 1940   2.446   3.626   0.135  0.2755  0.4241 -0.9379
  296ACN     N1 1941   2.421   3.541   0.211 -0.4530 -0.1081  0.3982
  297ACN     C1 1942   1.508   2.477   4.437  0.4836  0.3407  0.1800
  297ACN     H1 1943   1.521   2.393   4.506  2.0599 -0.9897 -1.6473
  297ACN     H2 1944   1.407   2.521   4.442  0.5787  0.4142  2.0231
  297ACN     H3 1945   1.517   2.440   4.334 -2.0681 -1.2656  0.4379
  297ACN     C2 1946   1.609   2.571   4.465  0.7287 -0.4572 -0.3963
  297ACN     N1 1947   1.696   2.643   4.485 -0.0307 -0.7394  0.0785
  298ACN     C1 1948   1.679   0.325   2.859 -0.4611 -0.4761 -0.1457
  298ACN     H1 1949   1.653   0.235   2.802 -1.8400  0.6516 -1.3694
  298ACN     H2 1950   1.735   0.294   2.949  2.0655  1.9846 -0.7273
  298ACN     H3 1951   1.584   0.377   2.874  0.6007  1.5298 -0.0063
  298ACN     C2 1952   1.755   0.409   2.767  0.3560 -0.6797  0.1136
  298ACN     N1 1953   1.814   0.482   2.694  0.1752  0.2418 -0.1798
  299ACN     C1 1954   0.619   2.013   0.746  0.2533  0.4125 -0.1180
  299ACN     H1 1955   0.707   2.078   0.731  0.6422  0.0727  0.6357
  299ACN     H2 1956   0.545   2.055   0.815  1.5465  1.1765  0.8621
  299ACN     H3 1957   0.667   1.920   0.777  1.1199  1.4787  1.9359
  299ACN     C2 1958   0.549   1.985   0.623  0.1688 -0.4089 -0.3558
  299ACN     N1 1959   0.498   1.971   0.519 -0.1199  0.5990 -0.2215
  300ACN     C1 1960   0.134   3.153   4.520  0.1518  0.3451 -1.1167
  300ACN     H1 1961   0.238   3.150   4.556 -0.3717 -2.6445  0.5746
  300ACN     H2 1962   0.106   3.052   4.487 -0.8373 -0.2989  1.3827
  300ACN     H3 1963   0.121   3.234   4.448 -0.7941  0.3701 -0.9377
  300ACN     C2 1964   0.045   3.182   4.635  0.3419 -0.4060 -0.3333
  300ACN     N1 1965  -0.032   3.199   4.714 -0.8096  0.0337 -0.2911
  301ACN     C1 1966   0.478   2.411   1.875 -0.1042  0.4956 -0.0463
  301ACN     H1 1967   0.571   2.420   1.818  2.5239  2.8605  4.0568
  301ACN     H2 1968   0.440   2.509   1.906  0.3081  0.5779  0.2097
  301ACN     H3 1969   0.499   2.338   1.954  1.4831  2.7168  1.7318
  301ACN     C2 1970   0.366   2.357   1.803  0.5934 -0.4558 -0.1455
  301ACN     N1 1971   0.278   2.314   1.745  0.1101  0.2622  0.1923
  302ACN     C1 1972   1.990   0.739   0.586 -0.8271  0.2119 -0.1897
  302ACN     H1 1973   2.005   0.650   0.524  0.5590  2.4209 -3.2693
  302ACN     H2 1974   2.031   0.821   0.525  0.3018 -2.2334 -2.9774
  302ACN     H3 1975   2.046   0.734   0.680  2.7627 -0.7323 -2.1862
  302ACN     C2 1976   1.847   0.764   0.602  0.1857 -0.3244  0.4915
  302ACN     N1 1977   1.733   0.782   0.619 -0.4260  0.4061 -0.2418
  303ACN     C1 1978   2.376   3.821   0.479  0.2831  0.5526 -0.4326
  303ACN     H1 1979   2.276   3.816   0.522 -0.4265  2.0284 -1.7733
  303ACN     H2 1980   2.358   3.861   0.378  0.6112 -0.1960 -0.7996
  303ACN     H3 1981   2.425   3.724   0.468 -0.8904 -0.3241  1.6929
  303ACN     C2 1982   2.463   3.913   0.548 -0.2786  0.2627  0.4017
  303ACN     N1 1983   2.535   3.977   0.614 -0.3828  0.4430 -0.4221
  304ACN     C1 1984   2.657   0.370   4.208  0.0402 -0.3835 -0.8904
  304ACN     H1 1985   2.618   0.268   4.200 -1.5140  0.1202 -0.1064
  304ACN     H2 1986   2.766   0.362   4.205 -0.0533 -1.4329 -2.4575
  304ACN     H3 1987   2.635   0.403   4.310  0.6475  0.5106 -1.0335
  304ACN     C2 1988   2.616   0.461   4.102  0.3065  0.3238  0.3198
  304ACN     N1 1989   2.588   0.526   4.010 -0.0862 -0.3361 -0.1835
  305ACN     C1 1990   0.077   2.501   2.100 -0.6189 -0.6251 -1.4686
  305ACN     H1 1991  -0.014   2.544   2.143  0.6797  1.2830 -0.4810
  305ACN     H2 1992   0.055   2.396   2.077 -0.9883 -1.0671  0.6952
  305ACN     H3 1993   0.165   2.503   2.166 -1.4224 -0.0856 -0.3857
  305ACN     C2 1994   0.110   2.572   1.975  0.4334  0.3076 -0.2879
  305ACN     N1 1995   0.154   2.618   1.883 -0.3293  1.0060 -0.2924
  306ACN     C1 1996   1.728   2.441   1.161 -0.3089  0.7530  0.4643
  306ACN     H1 1997   1.726   2.460   1.269  0.0211  0.7823  0.4657
  306ACN     H2 1998   1.702   2.339   1.131  1.5157  0.8072 -1.5181
  306ACN     H3 1999   1.830   2.445   1.122 -0.7397 -0.1771 -0.8378
  306ACN     C2 2000   1.646   2.535   1.091  0.0587  0.0735  0.4476
  306ACN     N1 2001   1.579   2.605   1.031  0.4796 -0.0404 -0.3041
  307ACN     C1 2002   0.880   0.898   4.115 -0.2892  0.5684  0.6287
  307ACN     H1 2003   0.942   0.986   4.139 -2.1388  1.4890  2.2752
  307ACN     H2 2004   0.903   0.866   4.013  0.2671 -0.0319  0.9364
  307ACN     H3 2005   0.774   0.918   4.133 -0.0723  1.7411  0.6665
  307ACN     C2 2006   0.910   0.787   4.200  0.3782  0.5621 -0.3089
  307ACN     N1 2007   0.924   0.702   4.278 -0.5045  0.3314  0.5363
  308ACN     C1 2008   1.733   4.054   1.129  0.2590  0.2104  0.1927
  308ACN     H1 2009   1.744   3.964   1.068 -0.8812 -0.2823  0.6904
  308ACN     H2 2010   1.777   4.051   1.230  1.5283  1.2182 -0.3025
  308ACN     H3 2011   1.626   4.074   1.141  0.6200  1.3776  1.8864
  308ACN     C2 2012   1.810   4.170   1.071  0.5601  0.5660  0.8275
  308ACN     N1 2013   1.868   4.263   1.034  0.1652  0.0928  0.4125
  309ACN     C1 2014   4.593   0.608   3.200 -0.3216 -0.0919  0.0390
  309ACN     H1 2015   4.672   0.630   3.274  1.2409 -0.6503 -1.3920
  309ACN     H2 2016   4.626   0.518   3.147 -1.0837  0.2547 -1.0315
  309ACN     H3 2017   4.576   0.694   3.134 -2.5842  0.4378  1.2178
  309ACN     C2 2018   4.472   0.576   3.276 -0.3749  0.4251 -0.2276
  309ACN     N1 2019   4.376   0.558   3.335  0.4783  0.4038  0.6285
  310ACN     C1 2020   3.622   2.338   1.234  0.1774  0.1161 -0.1628
  310ACN     H1 2021   3.684   2.426   1.254  0.7340 -0.2173 -0.3752
  310ACN     H2 2022   3.696   2.271   1.188  0.2264  1.1985 -1.7479
  310ACN     H3 2023   3.549   2.374   1.160 -1.3162  1.5116  1.8902
  310ACN     C2 2024   3.561   2.278   1.348 -0.3036  0.0557 -0.3529
  310ACN     N1 2025   3.508   2.215   1.432 -0.4077  0.0700  0.0337
  311ACN     C1 2026   2.968   0.936   1.280  0.1413  0.0232 -0.4259
  311ACN     H1 2027   3.064   0.954   1.331  0.6503 -0.6625 -1.1207
  311ACN     H2 2028   2.909   0.866   1.340  0.9449 -0.7790 -0.5402
  311ACN     H3 2029   2.996   0.880   1.190 -1.2719 -2.0366  0.3484
  311ACN     C2 2030   2.923   1.073   1.248  0.7576  0.0679  0.0245
  311ACN     N1 2031   2.882   1.178   1.218 -0.4101 -0.0430  0.1065
  312ACN     C1 2032   4.208   1.500   0.544 -0.2780 -0.2805 -0.1542
  312ACN     H1 2033   4.201   1.458   0.443  1.0145  0.6798 -0.6616
  312ACN     H2 2034   4.124   1.464   0.606  1.7375 -0.1627  2.8585
  312ACN     H3 2035   4.209   1.609   0.546  0.1556 -0.2857 -0.0648
  312ACN     C2 2036   4.330   1.442   0.607 -0.2026  0.1917  0.3648
  312ACN     N1 2037   4.419   1.402   0.667  0.3185  0.2875  0.3942
  313ACN     C1 2038   3.427   2.994   2.628  0.4793 -0.0666  0.1829
  313ACN     H1 2039   3.430   3.029   2.732  0.9803 -1.1871  0.5597
  313ACN     H2 2040   3.476   2.896   2.626  3.3514  1.2735  0.0384
  313ACN     H3 2041   3.482   3.056   2.555  0.8984 -0.4306  0.1864
  313ACN     C2 2042   3.286   2.995   2.583  0.1323  0.4568  0.2550
  313ACN     N1 2043   3.175   2.989   2.551 -0.6060  0.2680  0.0050
  314ACN     C1 2044   3.284   1.027   4.041  0.3945 -0.9036  0.4021
  314ACN     H1 2045   3.296   1.080   4.136 -1.1474 -1.0442  0.6933
  314ACN     H2 2046   3.328   1.100   3.972 -1.5856 -0.1485 -0.1116
  314ACN     H3 2047   3.179   1.027   4.012  0.5475  0.3672 -0.1853
  314ACN     C2 2048   3.349   0.897   4.040  0.0159  0.6130  0.1919
  314ACN     N1 2049   3.403   0.796   4.040  0.1501  0.1786 -0.1574
  315ACN     C1 2050   3.591   0.949   0.991  0.0012 -0.2870  0.0515
  315ACN     H1 2051   3.662   1.032   0.994 -0.4349  0.0767  2.1155
  315ACN     H2 2052   3.648   0.857   0.976  0.6664  0.2677 -0.9446
  315ACN     H3 2053   3.509   0.964   0.920  0.0305 -0.2394  0.0279
  315ACN     C2 2054   3.536   0.945   1.128  0.0871  0.3795  0.3425
  315ACN     N1 2055   3.495   0.940   1.235  0.0016 -0.2949 -0.0002
  316ACN     C1 2056   0.431   0.630   2.377 -0.9896 -0.4484 -0.1781
  316ACN     H1 2057   0.448   0.657   2.272  3.0634  1.3847  0.7422
  316ACN     H2 2058   0.435   0.520   2.381  0.8068 -0.4632 -1.3859
  316ACN     H3 2059   0.343   0.680   2.420 -0.1829 -0.1320  1.1815
  316ACN     C2 2060   0.538   0.694   2.451 -0.6070  1.1131  0.3349
  316ACN     N1 2061   0.611   0.751   2.512 -0.2603 -0.0379 -0.4734
  317ACN     C1 2062   0.726   3.762   3.795  0.8967  0.3590 -0.6748
  317ACN     H1 2063   0.693   3.671   3.743  1.6448 -0.0510 -0.4435
  317ACN     H2 2064   0.712   3.757   3.904  0.6894 -0.7274 -0.7390
  317ACN     H3 2065   0.671   3.845   3.747  1.9705  0.7976 -1.1739
  317ACN     C2 2066   0.865   3.775   3.756  0.1812  0.4363  0.1772
  317ACN     N1 2067   0.971   3.795   3.716 -0.1252  0.5110 -0.1996
  318ACN     C1 2068   3.803   2.152   1.626 -0.2401  0.2699 -0.0404
  318ACN     H1 2069   3.855   2.220   1.694  2.5958 -0.9818 -0.7971
  318ACN     H2 2070   3.737   2.206   1.557 -0.3175  1.3664  0.8586
  318ACN     H3 2071   3.750   2.086   1.696 -2.3502 -1.2771 -2.9009
  318ACN     C2 2072   3.902   2.069   1.564  0.0249  0.2652  0.2953
  318ACN     N1 2073   3.996   2.008   1.541  0.3385  0.1871 -0.0038
  319ACN     C1 2074   1.933   1.032   3.921  0.4486 -0.1802  0.4135
  319ACN     H1 2075   1.970   0.933   3.895  0.4587  0.0258 -0.3953
  319ACN     H2 2076   1.889   1.083   3.834  1.1839  2.2448  1.3660
  319ACN     H3 2077   2.009   1.093   3.972  0.0458 -0.5604  1.5013
  319ACN     C2 2078   1.833   1.026   4.023 -0.4545  0.0606 -0.1717
  319ACN     N1 2079   1.749   1.032   4.098  0.3060  0.2099 -0.2703
  320ACN     C1 2080   4.564   0.796   0.244  0.0057 -0.4385 -0.2354
  320ACN     H1 2081   4.623   0.755   0.326 -2.1017 -1.0096  1.0666
  320ACN     H2 2082   4.473   0.812   0.304  1.4063 -1.2830  2.2470
  320ACN     H3 2083   4.544   0.722   0.165 -2.0990  2.6457 -2.8955
  320ACN     C2 2084   4.624   0.914   0.182 -0.1307  0.2945 -0.0182
  320ACN     N1 2085   4.682   0.996   0.129  0.1050  0.1632 -0.3236
  321ACN     C1 2086   1.692   0.398   4.331  0.9247  0.5597 -0.0411
  321ACN     H1 2087   1.617   0.342   4.273 -0.1011  0.7345  1.0784
  321ACN     H2 2088   1.747   0.332   4.399 -0.1791  1.4019  1.7264
  321ACN     H3 2089   1.640   0.466   4.399 -1.4630  0.3674 -1.5182
  321ACN     C2 2090   1.770   0.473   4.239  0.1716  0.4913  0.7192
  321ACN     N1 2091   1.841   0.539   4.176  0.0373  0.2155  0.2016
  322ACN     C1 2092   3.800   1.563   2.097 -0.0117 -0.1484 -0.1749
  322ACN     H1 2093   3.780   1.660   2.144  0.3176  0.2464 -0.8436
  322ACN     H2 2094   3.760   1.560   1.995 -1.8730 -0.9739  0.5200
  322ACN     H3 2095   3.760   1.476   2.150  2.6070 -0.2318  1.8619
  322ACN     C2 2096   3.943   1.541   2.087 -0.7686 -0.5248 -0.4037
  322ACN     N1 2097   4.060   1.527   2.080 -0.0091 -0.1808  0.4977
  323ACN     C1 2098   3.024   1.004   0.890 -0.6386 -0.3178 -0.2997
  323ACN     H1 2099   2.994   1.106   0.862  1.9741  0.2379 -1.4029
  323ACN     H2 2100   3.046   0.947   0.799  1.0790 -1.2949  0.6768
  323ACN     H3 2101   2.961   0.955   0.965  1.9933 -2.6249  0.5743
  323ACN     C2 2102   3.141   1.037   0.965 -0.7915 -0.6175 -0.4464
  323ACN     N1 2103   3.241   1.068   1.014  0.7079 -0.1248 -0.1250
  324ACN     C1 2104   3.575   2.983   0.231 -0.1207  0.6968  0.4986
  324ACN     H1 2105   3.532   2.892   0.187  0.4206  1.2605 -1.2673
  324ACN     H2 2106   3.521   3.071   0.194  1.6319  1.0108 -1.4523
  324ACN     H3 2107   3.681   2.985   0.203 -0.4845  1.0511 -0.9264
  324ACN     C2 2108   3.559   2.975   0.376 -0.2761 -0.1341 -0.5973
  324ACN     N1 2109   3.537   2.972   0.487 -0.1917 -0.2958 -0.0290
  325ACN     C1 2110   2.366   2.756   2.584 -0.1922 -0.8585  0.2738
  325ACN     H1 2111   2.456   2.740   2.645  0.6207  1.5004 -0.1838
  325ACN     H2 2112   2.403   2.848   2.537  1.2411 -1.7336 -0.3901
  325ACN     H3 2113   2.275   2.770   2.643 -0.5148 -0.3311 -0.3301
  325ACN     C2 2114   2.352   2.662   2.480 -0.6926 -0.7772  0.8623
  325ACN     N1 2115   2.347   2.583   2.395 -0.5545  0.1703  0.2281
  326ACN     C1 2116   4.709   0.261   0.645  0.6957  0.5877  0.5691
  326ACN     H1 2117   4.745   0.334   0.571 -0.4942  0.3593 -0.2551
  326ACN     H2 2118   4.703   0.162   0.598  0.0880  1.1494 -0.5713
  326ACN     H3 2119   4.612   0.299   0.678 -0.6252  1.2570 -3.5039
  326ACN     C2 2120   4.803   0.240   0.748  0.2197  0.1991 -0.2065
  326ACN     N1 2121   4.883   0.211   0.829  0.0646 -0.0798 -0.1889
  327ACN     C1 2122   0.043   1.163   0.908 -0.4113  0.1471 -0.3959
  327ACN     H1 2123   0.019   1.110   0.816  1.8151 -1.4964 -0.1051
  327ACN     H2 2124   0.128   1.109   0.950 -0.8160 -0.6153 -0.5388
  327ACN     H3 2125  -0.042   1.165   0.978 -0.9602 -1.9623 -0.9423
  327ACN     C2 2126   0.069   1.296   0.870 -0.6335 -0.1972  0.1295
  327ACN     N1 2127   0.100   1.403   0.838 -0.2554 -0.0784  0.0721
  328ACN     C1 2128   3.553   1.282   3.458 -0.3792 -0.1741 -0.4989
  328ACN     H1 2129   3.635   1.288   3.531 -0.0181  1.8153 -0.9855
  328ACN     H2 2130   3.500   1.186   3.460 -1.8948  0.5922  2.1235
  328ACN     H3 2131   3.590   1.305   3.358  2.9834 -1.9903  0.2116
  328ACN     C2 2132   3.456   1.384   3.497 -0.2218  0.6539 -0.4782
  328ACN     N1 2133   3.396   1.475   3.537  0.1931  0.0278 -0.2638
  329ACN     C1 2134   0.869   3.243   0.418  0.3875 -0.4607  0.2283
  329ACN     H1 2135   0.782   3.252   0.485  1.4579  2.7058  1.3623
  329ACN     H2 2136   0.926   3.334   0.438  0.7632 -1.3717  4.2035
  329ACN     H3 2137   0.837   3.219   0.316  0.8435  0.6395 -0.1852
  329ACN     C2 2138   0.957   3.134   0.462  0.6013 -0.3886  0.6765
  329ACN     N1 2139   1.031   3.056   0.491  0.4989  0.0440 -0.7497
  330ACN     C1 2140   2.261   4.471   3.980 -0.3659  0.5895 -0.3441
  330ACN     H1 2141   2.187   4.534   3.930  0.1058  0.7691 -0.8228
  330ACN     H2 2142   2.338   4.535   4.025  0.2281  1.2368 -2.1998
  330ACN     H3 2143   2.309   4.398   3.915  0.8823 -1.3259  2.5052
  330ACN     C2 2144   2.203   4.401   4.093 -0.6128  0.3811  0.1311
  330ACN     N1 2145   2.166   4.340   4.185 -0.4007  0.2586 -0.3048
  331ACN     C1 2146   3.586   1.143   4.341  0.0490 -0.8011  0.6695
  331ACN     H1 2147   3.677   1.088   4.368  2.3318  2.0986 -0.5891
  331ACN     H2 2148   3.543   1.093   4.253  0.9904  0.1225 -0.3358
  331ACN     H3 2149   3.613   1.247   4.318  0.8647 -1.1695 -0.0673
  331ACN     C2 2150   3.476   1.139   4.442 -0.3325  0.1116  0.5696
  331ACN     N1 2151   3.392   1.126   4.521 -0.3794 -0.3855  0.5751
  332ACN     C1 2152   4.676   1.098   3.723  0.3850 -0.2519 -0.3472
  332ACN     H1 2153   4.611   1.058   3.802 -1.0443 -0.2071 -1.4503
  332ACN     H2 2154   4.701   1.017   3.654  2.9340 -1.8913  2.2346
  332ACN     H3 2155   4.773   1.112   3.772  0.8619  1.2166 -1.6394
  332ACN     C2 2156   4.637   1.236   3.674 -0.3920  0.4168 -0.1023
  332ACN     N1 2157   4.618   1.337   3.628 -0.2870 -0.3491 -0.7476
  333ACN     C1 2158   4.693   1.058   4.165 -0.2921 -0.1216  0.3283
  333ACN     H1 2159   4.622   1.124   4.216  0.8528  2.1515 -0.8592
  333ACN     H2 2160   4.727   1.098   4.068  2.1618 -1.4437  0.5650
  333ACN     H3 2161   4.638   0.965   4.151 -1.0401  0.4196 -0.4805
  333ACN     C2 2162   4.795   1.053   4.267  0.3122  0.7056 -0.4135
  333ACN     N1 2163   4.872   1.051   4.348  0.1824 -0.4601  0.1495
  334ACN     C1 2164   2.491   4.057   3.084 -0.1576  0.5050 -0.5917
  334ACN     H1 2165   2.582   4.073   3.025 -0.0561  2.5527  0.0615
  334ACN     H2 2166   2.503   3.953   3.119 -2.1331 -0.0102 -1.3464
  334ACN     H3 2167   2.400   4.067   3.024 -0.8017  0.3617  0.3372
  334ACN     C2 2168   2.478   4.145   3.204 -0.7353 -1.1405 -1.1806
  334ACN     N1 2169   2.475   4.224   3.293  0.2545 -0.0313 -0.2805
  335ACN     C1 2170   1.576   1.864   0.375 -0.2399  0.0882  0.4507
  335ACN     H1 2171   1.663   1.811   0.414 -0.0387  0.2215  0.1871
  335ACN     H2 2172   1.504   1.796   0.329  0.2122  0.7862 -1.3929
  335ACN     H3 2173   1.606   1.938   0.300 -1.5091 -0.4026 -0.5885
  335ACN     C2 2174   1.516   1.919   0.491  0.2688 -0.6306 -0.3673
  335ACN     N1 2175   1.462   1.966   0.586 -0.6494  0.1202  0.3435
  336ACN     C1 2176   0.701   2.649   3.521  1.0440 -0.1591  1.1147
  336ACN     H1 2177   0.745   2.604   3.432  0.4301  0.0605  0.6903
  336ACN     H2 2178   0.591   2.643   3.522  0.9351  1.4006  1.6305
  336ACN     H3 2179   0.725   2.755   3.504 -0.2434 -0.0282 -0.0171
  336ACN     C2 2180   0.752   2.585   3.640 -0.6008  0.4651  0.0329
  336ACN     N1 2181   0.802   2.539   3.731 -0.0894 -0.5949 -0.0688
  337ACN     C1 2182   3.287   0.647   0.976  0.1220  0.4689 -0.3768
  337ACN     H1 2183   3.185   0.618   1.006  0.4798 -1.0247 -0.5043
  337ACN     H2 2184   3.344   0.553   0.983 -1.7479 -0.8241 -1.3434
  337ACN     H3 2185   3.319   0.727   1.043  0.7379  0.7141 -0.9484
  337ACN     C2 2186   3.297   0.699   0.836  0.7347 -0.2808 -0.1773
  337ACN     N1 2187   3.297   0.741   0.728  0.2006  0.5771 -0.2038
  338ACN     C1 2188   3.145   2.942   0.006  0.2381  0.6282 -0.1619
  338ACN     H1 2189   3.052   2.926   0.062  0.9869  0.2803  1.0411
  338ACN     H2 2190   3.154   2.876  -0.081 -1.7881  1.4964 -1.0778
  338ACN     H3 2191   3.229   2.930   0.076 -1.4282 -0.4491  1.7693
  338ACN     C2 2192   3.142   3.079  -0.023 -0.5930 -0.1417  0.7842
  338ACN     N1 2193   3.140   3.190  -0.044  0.4978 -0.5432 -0.1971
  339ACN     C1 2194   3.733   1.193   0.491  0.6003 -0.5332  0.4803
  339ACN     H1 2195   3.822   1.238   0.445  0.0943 -1.5896 -1.6994
  339ACN     H2 2196   3.726   1.180   0.599  3.7696 -1.6991  0.6498
  339ACN     H3 2197   3.752   1.095   0.446  2.4131  0.0837 -0.2035
  339ACN     C2 2198   3.610   1.256   0.444  0.4245 -1.0596 -0.1652
  339ACN     N1 2199   3.510   1.302   0.408  0.0955 -0.8068 -0.1036
  340ACN     C1 2200   3.105   1.554   3.718  0.5468 -0.0066  0.1641
  340ACN     H1 2201   3.193   1.517   3.772  1.0017  1.3712  0.4053
  340ACN     H2 2202   3.030   1.475   3.708  0.5633 -0.4348  2.8331
  340ACN     H3 2203   3.139   1.592   3.621  0.4951  0.5445  0.3599
  340ACN     C2 2204   3.049   1.667   3.779 -0.0945 -0.2947  0.7553
  340ACN     N1 2205   3.006   1.757   3.832  0.0719 -0.5417 -0.2200
  341ACN     C1 2206   4.507   3.677   4.058 -0.2468  0.6441  0.8508
  341ACN     H1 2207   4.554   3.676   3.959 -1.8567  0.4960  0.0612
  341ACN     H2 2208   4.406   3.638   4.044  0.5847 -1.1195 -0.7859
  341ACN     H3 2209   4.500   3.779   4.098  1.0249  1.2736 -0.4435
  341ACN     C2 2210   4.592   3.595   4.145  0.9738  0.4139 -0.0475
  341ACN     N1 2211   4.646   3.523   4.217 -0.5720 -0.6235  0.3005
  342ACN     C1 2212   0.010   3.265   3.594  0.1987  0.1339 -0.3999
  342ACN     H1 2213   0.031   3.335   3.675  2.0818 -2.1902  1.2734
  342ACN     H2 2214   0.096   3.266   3.525  0.1485  1.3474 -0.4626
  342ACN     H3 2215  -0.075   3.296   3.532  0.3101 -0.6822 -0.9850
  342ACN     C2 2216  -0.013   3.139   3.658 -0.4053  0.1779  0.4169
  342ACN     N1 2217  -0.041   3.044   3.713  0.0812  0.1744 -0.4043
  343ACN     C1 2218   3.849   0.283   1.869 -0.0638  0.2499  0.4259
  343ACN     H1 2219   3.762   0.275   1.803  0.3575 -0.1524 -0.0927
  343ACN     H2 2220   3.943   0.284   1.812 -1.9880 -2.4706 -3.2123
  343ACN     H3 2221   3.837   0.196   1.936 -2.8243  0.8811  0.8616
  343ACN     C2 2222   3.833   0.404   1.952 -0.1896  0.8228 -0.2638
  343ACN     N1 2223   3.825   0.493   2.020  0.0493  0.2814 -0.0190
  344ACN     C1 2224   0.695   3.428   1.567 -0.1750 -0.8469  0.0319
  344ACN     H1 2225   0.707   3.531   1.530  1.6496 -0.5818  1.2210
  344ACN     H2 2226   0.615   3.426   1.641 -0.2366 -0.8095 -0.0331
  344ACN     H3 2227   0.792   3.407   1.613  0.0240  0.9960  0.5140
  344ACN     C2 2228   0.664   3.326   1.469 -0.3354 -0.0910 -0.6527
  344ACN     N1 2229   0.634   3.251   1.387 -0.0118  0.4676  0.4490
  345ACN     C1 2230   2.440   1.318   3.983 -0.0054  0.2254 -0.2206
  345ACN     H1 2231   2.403   1.345   4.082  0.5714  2.0533 -0.4493
  345ACN     H2 2232   2.386   1.378   3.909  1.2127 -0.1159 -1.4371
  345ACN     H3 2233   2.413   1.213   3.972 -1.3464  0.2495  2.3010
  345ACN     C2 2234   2.583   1.348   3.964 -0.2263 -0.3996  0.0576
  345ACN     N1 2235   2.691   1.373   3.946 -0.4883 -0.1594  0.3401
  346ACN     C1 2236   0.577   0.451   1.957  0.0342 -0.0556  0.2313
  346ACN     H1 2237   0.603   0.556   1.974  1.3066 -0.8197  3.6597
  346ACN     H2 2238   0.583   0.394   2.050 -3.0317 -0.0975  0.5001
  346ACN     H3 2239   0.645   0.416   1.878 -2.0442  1.2160 -2.2908
  346ACN     C2 2240   0.442   0.445   1.905  0.8858  0.1890 -0.4636
  346ACN     N1 2241   0.332   0.439   1.867 -0.3220  0.3300  0.0839
  347ACN     C1 2242   0.983   4.518   2.421 -1.1999 -0.2686  0.5535
  347ACN     H1 2243   0.913   4.535   2.339 -0.8951 -0.1007  0.3272
  347ACN     H2 2244   1.068   4.455   2.394 -0.8841  0.0564  0.7685
  347ACN     H3 2245   0.922   4.469   2.498 -2.5997  1.8455  0.8879
  347ACN     C2 2246   1.024   4.647   2.477  0.4029  0.0394 -0.3398
  347ACN     N1 2247   1.062   4.749   2.516  0.3517 -0.4443  0.1402
  348ACN     C1 2248   1.501   2.617   1.521 -0.4406 -0.0273 -0.2586
  348ACN     H1 2249   1.588   2.644   1.460  0.6447  2.2579  2.1034
  348ACN     H2 2250   1.433   2.702   1.538 -0.5860 -0.2301  0.1961
  348ACN     H3 2251   1.533   2.585   1.621 -0.9348 -0.4147 -0.2206
  348ACN     C2 2252   1.444   2.508   1.455  0.5052 -0.1242 -0.1479
  348ACN     N1 2253   1.407   2.410   1.414  0.1279 -0.0435 -0.0458
  349ACN     C1 2254   2.509   2.086   4.120  0.1098 -0.0778  0.4355
  349ACN     H1 2255   2.461   2.179   4.154 -0.6048  0.0129 -0.7638
  349ACN     H2 2256   2.497   2.005   4.193 -1.2160 -1.0184 -0.7637
  349ACN     H3 2257   2.614   2.098   4.094  0.4668 -0.5719  1.6048
  349ACN     C2 2258   2.446   2.042   3.992  0.1690  0.7174  0.3690
  349ACN     N1 2259   2.404   1.999   3.894 -0.6969  0.3516  0.2509
  350ACN     C1 2260   2.446   1.502   3.000 -0.0819  0.5932 -0.0012
  350ACN     H1 2261   2.512   1.566   3.059 -0.6334  0.0941  1.1962
  350ACN     H2 2262   2.459   1.521   2.893 -0.7832 -1.1978 -0.4409
  350ACN     H3 2263   2.344   1.519   3.038  0.6397  1.5245  1.6450
  350ACN     C2 2264   2.473   1.358   3.022 -0.1972 -0.2866 -0.1850
  350ACN     N1 2265   2.497   1.248   3.036  0.2982  0.7498  0.0486
  351ACN     C1 2266   3.491   2.518   3.431 -0.8255  0.5955  0.7140
  351ACN     H1 2267   3.544   2.611   3.406  0.0446 -0.1211 -0.2130
  351ACN     H2 2268   3.503   2.447   3.348  0.7020  2.3025 -0.6389
  351ACN     H3 2269   3.385   2.531   3.456 -0.7005  1.5842  0.7593
  351ACN     C2 2270   3.556   2.448   3.540  0.1427  0.0619 -0.6015
  351ACN     N1 2271   3.605   2.398   3.630  0.3755 -0.3416 -0.4802
  352ACN     C1 2272   2.045   3.598   3.709 -0.2953  0.3481 -0.3095
  352ACN     H1 2273   2.090   3.502   3.682  0.4842  0.3178  1.0047
  352ACN     H2 2274   1.944   3.621   3.673 -1.4912  2.0360  3.5114
  352ACN     H3 2275   2.112   3.668   3.659  1.3574 -0.5825  0.5219
  352ACN     C2 2276   2.058   3.622   3.853 -0.0594 -1.0477  0.3177
  352ACN     N1 2277   2.057   3.637   3.968  0.2924 -0.6595 -0.0428
  353ACN     C1 2278   1.062   2.220   2.570  0.8816 -0.0784 -0.1748
  353ACN     H1 2279   1.082   2.113   2.586  1.3620  0.3496  2.5326
  353ACN     H2 2280   0.989   2.269   2.636  2.3450 -0.7352  2.0240
  353ACN     H3 2281   1.025   2.215   2.467  2.3359 -0.2600 -0.7028
  353ACN     C2 2282   1.191   2.278   2.570  0.4636  0.8138 -0.9475
  353ACN     N1 2283   1.293   2.320   2.574 -0.0954 -0.2682 -0.4451
  354ACN     C1 2284   2.363   2.355   1.131 -0.0205  0.2514 -0.1467
  354ACN     H1 2285   2.383   2.432   1.207 -2.4516  1.5268 -0.7028
  354ACN     H2 2286   2.383   2.254   1.170 -0.4915 -0.7470 -2.3499
  354ACN     H3 2287   2.437   2.364   1.051  1.3046  0.9291  1.1027
  354ACN     C2 2288   2.221   2.369   1.091  0.1976  0.4500  0.3398
  354ACN     N1 2289   2.111   2.370   1.059  0.6827 -0.2032 -0.2866
  355ACN     C1 2290   0.617   2.253   1.115  0.2079 -0.4979 -0.1695
  355ACN     H1 2291   0.590   2.161   1.169 -1.8104  0.5556  0.7452
  355ACN     H2 2292   0.542   2.331   1.137 -0.8220 -1.8504  1.3055
  355ACN     H3 2293   0.618   2.228   1.008  1.1983 -1.8183  0.1300
  355ACN     C2 2294   0.754   2.285   1.140  0.0427 -0.3634  0.3551
  355ACN     N1 2295   0.864   2.310   1.152 -0.6534  0.2003 -0.2729
  356ACN     C1 2296   0.434   1.088   4.497 -0.4215 -0.3575 -0.0049
  356ACN     H1 2297   0.437   1.040   4.399 -0.5201 -1.0368  0.3153
  356ACN     H2 2298   0.526   1.065   4.553  0.9361  1.3108 -1.4701
  356ACN     H3 2299   0.347   1.049   4.552 -0.9529  0.5274 -0.2168
  356ACN     C2 2300   0.441   1.230   4.486 -0.0736  0.2416  0.5026
  356ACN     N1 2301   0.444   1.345   4.486  0.3926  0.6288  0.1005
  357ACN     C1 2302   4.202   3.535   3.425  0.4027  0.4975 -0.0291
  357ACN     H1 2303   4.143   3.452   3.384 -0.1131  0.8800 -0.0708
  357ACN     H2 2304   4.148   3.578   3.510  0.5647  0.1653  0.2417
  357ACN     H3 2305   4.216   3.608   3.343  1.6693 -1.5267 -1.7221
  357ACN     C2 2306   4.338   3.489   3.453  0.1005 -0.1433  0.5249
  357ACN     N1 2307   4.444   3.455   3.492  0.6789 -0.4590 -0.4081
  358ACN     C1 2308   1.352   1.033   2.436 -0.5152  0.0286  0.5210
  358ACN     H1 2309   1.290   1.096   2.501  1.3541  0.9744  1.4564
  358ACN     H2 2310   1.387   0.950   2.499 -0.1570 -1.1581 -1.1740
  358ACN     H3 2311   1.436   1.095   2.403  0.5374 -1.8678 -0.5343
  358ACN     C2 2312   1.278   0.983   2.318 -0.3340  0.3041 -0.2603
  358ACN     N1 2313   1.202   0.968   2.236 -0.1047  0.2337  0.2447
  359ACN     C1 2314   2.815   2.726   0.731 -0.2638 -0.5138  0.2520
  359ACN     H1 2315   2.899   2.788   0.700 -0.2916  0.4132  1.9350
  359ACN     H2 2316   2.855   2.642   0.789  1.7279 -0.5047 -1.0270
  359ACN     H3 2317   2.748   2.689   0.651  0.2026  3.5839 -2.3108
  359ACN     C2 2318   2.729   2.801   0.823 -0.1934  0.0887  0.3623
  359ACN     N1 2319   2.671   2.867   0.898  0.5235  0.1560  0.1891
  360ACN     C1 2320   2.657   1.200   4.322  0.2361  0.9539 -0.1701
  360ACN     H1 2321   2.608   1.209   4.223 -1.2916 -1.5172  0.2623
  360ACN     H2 2322   2.756   1.246   4.319  0.9342 -0.5176 -1.5945
  360ACN     H3 2323   2.679   1.097   4.353  0.3452  1.2578  0.7571
  360ACN     C2 2324   2.561   1.244   4.422  0.4764 -0.2121  1.0642
  360ACN     N1 2325   2.479   1.269   4.496 -0.1256  0.1311 -0.1863
  361ACN     C1 2326   4.369   3.459   0.856 -0.3470  0.1835 -0.0103
  361ACN     H1 2327   4.265   3.442   0.824 -0.4818  1.4280 -0.2737
  361ACN     H2 2328   4.411   3.367   0.899 -1.8256 -0.2166  0.6836
  361ACN     H3 2329   4.364   3.534   0.936 -0.2348 -0.2003  0.3621
  361ACN     C2 2330   4.439   3.517   0.742 -0.1292 -0.1625  0.5277
  361ACN     N1 2331   4.487   3.580   0.653  0.6157 -0.2762  0.2806
  362ACN     C1 2332   3.409   2.639   0.988 -0.0802  0.0070 -0.1415
  362ACN     H1 2333   3.345   2.727   0.976 -1.4836 -0.9408  0.1237
  362ACN     H2 2334   3.483   2.637   0.908 -0.4710 -0.9132 -0.4866
  362ACN     H3 2335   3.341   2.553   0.982  0.8975 -0.7714 -0.3641
  362ACN     C2 2336   3.479   2.646   1.119 -0.3608  1.2666 -0.1811
  362ACN     N1 2337   3.527   2.655   1.225 -0.1744  0.3300 -0.2036
  363ACN     C1 2338   4.313   4.173   3.674 -0.0141  0.0706  0.1707
  363ACN     H1 2339   4.238   4.164   3.753  0.0411 -0.7875  0.1279
  363ACN     H2 2340   4.265   4.153   3.578  2.0854  0.4241 -1.0170
  363ACN     H3 2341   4.390   4.096   3.686 -1.4549 -1.3145  0.9127
  363ACN     C2 2342   4.380   4.305   3.666  0.5143 -0.7736 -0.3767
  363ACN     N1 2343   4.427   4.415   3.664 -0.3923  0.3693  0.3831
  364ACN     C1 2344   3.917   4.242   2.680  0.0084  0.3069 -0.0468
  364ACN     H1 2345   3.846   4.314   2.721  0.9175  1.3657 -0.2633
  364ACN     H2 2346   3.972   4.292   2.599  2.1208  1.6701  2.0940
  364ACN     H3 2347   3.858   4.158   2.642 -0.0381  0.1999  0.2648
  364ACN     C2 2348   4.000   4.195   2.796  0.4273  0.0706 -0.4296
  364ACN     N1 2349   4.061   4.152   2.883 -0.0081  0.5505  0.6362
  365ACN     C1 2350   4.510   3.206   3.222  0.2680 -0.2410  0.6988
  365ACN     H1 2351   4.414   3.222   3.172  0.5349 -2.2465 -0.5590
  365ACN     H2 2352   4.504   3.208   3.332 -0.2551 -0.4509  0.6783
  365ACN     H3 2353   4.579   3.280   3.180 -0.7195  0.4824  0.3101
  365ACN     C2 2354   4.550   3.073   3.203 -0.1807  0.2154  0.0527
  365ACN     N1 2355   4.581   2.962   3.190 -0.9770 -0.0309  0.0641
  366ACN     C1 2356   1.366   0.593   2.200 -0.1085 -0.4980  0.3416
  366ACN     H1 2357   1.263   0.629   2.185  1.0614  2.5700 -1.2837
  366ACN     H2 2358   1.392   0.515   2.128  3.9046 -0.0998  1.1479
  366ACN     H3 2359   1.375   0.558   2.304  1.6966  2.3242  1.2633
  366ACN     C2 2360   1.457   0.706   2.169 -1.0036 -0.4298  0.5989
  366ACN     N1 2361   1.527   0.797   2.151  0.2434 -0.6638  0.1545
  367ACN     C1 2362   1.867   4.088   4.320 -0.5277  0.5995 -0.0623
  367ACN     H1 2363   1.786   4.018   4.298 -0.8065  0.9266 -0.0879
  367ACN     H2 2364   1.863   4.181   4.262  1.3260  1.5549  1.2330
  367ACN     H3 2365   1.968   4.055   4.295 -0.8894 -0.0946 -0.6500
  367ACN     C2 2366   1.851   4.100   4.462  0.3889 -0.8349 -0.9999
  367ACN     N1 2367   1.828   4.115   4.571  0.3189 -0.6761  0.2439
  368ACN     C1 2368   0.916   1.578   3.624  0.9418 -1.0431  0.9141
  368ACN     H1 2369   0.959   1.573   3.523 -0.7970 -2.2918  0.1754
  368ACN     H2 2370   0.825   1.640   3.624  0.7235 -1.2237 -1.9077
  368ACN     H3 2371   0.982   1.620   3.700  1.3870  1.5227 -0.7952
  368ACN     C2 2372   0.881   1.443   3.651 -0.2556 -0.2978 -0.8028
  368ACN     N1 2373   0.849   1.332   3.660 -0.3044 -0.5039  0.8731
  369ACN     C1 2374   2.939   3.397   4.431  0.0302  0.9054  0.4756
  369ACN     H1 2375   3.038   3.444   4.433  0.2500  0.5010 -0.3792
  369ACN     H2 2376   2.863   3.477   4.429 -0.5660  0.3484  0.6999
  369ACN     H3 2377   2.927   3.334   4.520 -1.1407 -0.8986 -0.9022
  369ACN     C2 2378   2.928   3.313   4.313 -0.0111  0.0644 -0.1929
  369ACN     N1 2379   2.918   3.253   4.216  0.5074 -0.4856  0.2400
  370ACN     C1 2380   4.295   2.042   0.746  0.4330 -0.1988 -0.4704
  370ACN     H1 2381   4.283   2.027   0.854  0.7279 -3.7228 -0.8140
  370ACN     H2 2382   4.351   2.135   0.734  1.4375 -0.3441  2.2535
  370ACN     H3 2383   4.203   2.031   0.688  0.2128 -0.9259 -0.0066
  370ACN     C2 2384   4.388   1.942   0.693  0.0099 -0.0027  0.4106
  370ACN     N1 2385   4.468   1.874   0.648  0.1185 -0.2474 -0.0185
  371ACN     C1 2386   4.259   4.531   1.404  0.3602  0.2805  0.0232
  371ACN     H1 2387   4.175   4.481   1.454  0.6957 -1.7905 -1.3390
  371ACN     H2 2388   4.323   4.568   1.485  0.9251  1.4530 -0.9192
  371ACN     H3 2389   4.226   4.616   1.344  0.0894  1.3316  1.6088
  371ACN     C2 2390   4.334   4.441   1.320 -0.2785  0.8947 -0.0125
  371ACN     N1 2391   4.389   4.373   1.247 -0.6628  0.5343  0.5742
  372ACN     C1 2392   3.303   1.659   2.068  0.7002 -0.3211  0.0548
  372ACN     H1 2393   3.250   1.751   2.092 -1.0722 -1.4927  0.8486
  372ACN     H2 2394   3.235   1.618   1.992 -0.2579  2.7757 -0.8965
  372ACN     H3 2395   3.305   1.598   2.159  1.3848 -0.7874 -0.2585
  372ACN     C2 2396   3.436   1.674   2.020 -0.9192 -0.3944  0.6075
  372ACN     N1 2397   3.536   1.687   1.969  0.0215 -0.4243 -0.5938
  373ACN     C1 2398   3.429   3.375   1.614 -0.3722  0.1412 -0.0214
  373ACN     H1 2399   3.326   3.407   1.597 -1.1838 -1.5198  1.3959
  373ACN     H2 2400   3.490   3.451   1.565 -1.5200  1.5427  0.6552
  373ACN     H3 2401   3.437   3.273   1.575  0.4151 -0.4502  1.5995
  373ACN     C2 2402   3.442   3.374   1.757  0.1594  0.5067 -0.0729
  373ACN     N1 2403   3.468   3.369   1.870  0.9543  0.4674 -0.2699
  374ACN     C1 2404   2.599   3.880   2.380  0.2266 -1.2779  0.7830
  374ACN     H1 2405   2.514   3.922   2.435  1.7022  2.1366  0.7392
  374ACN     H2 2406   2.650   3.974   2.355 -2.5201 -0.3975 -2.2278
  374ACN     H3 2407   2.578   3.831   2.284  0.2851  0.4622 -0.1636
  374ACN     C2 2408   2.696   3.805   2.464  0.6142 -0.5905  0.1441
  374ACN     N1 2409   2.766   3.746   2.533  0.2680 -0.1241 -0.2537
  375ACN     C1 2410   3.670   0.776   3.200  1.1716 -0.6694 -0.1606
  375ACN     H1 2411   3.698   0.672   3.221 -0.8118 -1.1698  0.1847
  375ACN     H2 2412   3.622   0.782   3.102 -3.0703  2.4369  1.8102
  375ACN     H3 2413   3.766   0.826   3.218  1.5635 -1.0492 -1.1293
  375ACN     C2 2414   3.578   0.819   3.310 -0.4328  0.3374  0.0069
  375ACN     N1 2415   3.517   0.860   3.395  0.4632  0.5417  0.1786
  376ACN     C1 2416   4.131   0.331   1.539 -0.9876 -0.0603  0.3382
  376ACN     H1 2417   4.156   0.430   1.580 -1.6608  0.3756 -0.2905
  376ACN     H2 2418   4.029   0.311   1.574 -1.2639  0.8095  0.0619
  376ACN     H3 2419   4.204   0.261   1.582 -1.2273 -0.8298 -0.4761
  376ACN     C2 2420   4.142   0.326   1.394 -0.2125  0.0671 -0.3605
  376ACN     N1 2421   4.152   0.328   1.281  0.0676 -1.0668  0.4857
  377ACN     C1 2422   3.532   0.046   4.326  0.1625 -0.0329  0.6911
  377ACN     H1 2423   3.523  -0.007   4.421 -0.1919  0.1194  0.7433
  377ACN     H2 2424   3.630   0.033   4.278 -0.4004 -2.5217  0.0603
  377ACN     H3 2425   3.526   0.154   4.341 -0.2492 -0.0106  0.3760
  377ACN     C2 2426   3.416  -0.002   4.253  0.2422 -0.5452  0.2829
  377ACN     N1 2427   3.319  -0.038   4.201  0.2344  0.2926 -0.5109
  378ACN     C1 2428   4.686   0.753   4.488 -0.3243 -0.3276  0.0043
  378ACN     H1 2429   4.646   0.685   4.565  1.3698  0.2600  1.4719
  378ACN     H2 2430   4.750   0.695   4.420 -0.5833 -0.3252 -0.2439
  378ACN     H3 2431   4.744   0.836   4.530 -0.2871  0.4265 -1.4789
  378ACN     C2 2432   4.571   0.808   4.419  0.0674 -0.2508  0.0013
  378ACN     N1 2433   4.478   0.846   4.359  0.3546  0.6885 -0.4790
  379ACN     C1 2434   1.467   3.849   1.509 -0.8003  0.0093 -0.4270
  379ACN     H1 2435   1.399   3.931   1.533  0.5073  0.1744  3.4245
  379ACN     H2 2436   1.527   3.870   1.419  1.0809  0.1995  0.8147
  379ACN     H3 2437   1.410   3.758   1.489 -0.3201 -0.4964  0.4520
  379ACN     C2 2438   1.559   3.832   1.621 -0.0636 -0.3055  1.1858
  379ACN     N1 2439   1.634   3.835   1.707 -0.2268  0.7264 -0.0103
  380ACN     C1 2440   2.089   0.237   3.496 -0.2706  0.1913  0.3789
  380ACN     H1 2441   2.111   0.340   3.527  0.0055  0.0892  0.5267
  380ACN     H2 2442   2.155   0.202   3.416  0.3439 -1.6417  1.5992
  380ACN     H3 2443   1.985   0.219   3.466 -0.5891 -0.2880  1.7068
  380ACN     C2 2444   2.119   0.151   3.606 -0.2038  0.6489 -0.7815
  380ACN     N1 2445   2.143   0.076   3.689  0.1126 -0.0644 -0.1520
  381ACN     C1 2446   0.301   2.794   2.185  0.0621 -0.2013 -0.0346
  381ACN     H1 2447   0.218   2.822   2.118  0.3701  1.8666  0.3794
  381ACN     H2 2448   0.386   2.736   2.148 -1.2613 -1.2599 -1.5187
  381ACN     H3 2449   0.256   2.741   2.270 -1.2499 -2.3959 -1.9716
  381ACN     C2 2450   0.361   2.921   2.219  0.5932 -0.1321 -0.3174
  381ACN     N1 2451   0.402   3.019   2.254  0.8805  0.0912  0.7156
  382ACN     C1 2452   2.635   3.097   2.720 -0.1347  0.2465  0.6062
  382ACN     H1 2453   2.575   3.038   2.790  1.2959  0.5246  2.1473
  382ACN     H2 2454   2.740   3.095   2.751  0.6066  1.3227 -1.6517
  382ACN     H3 2455   2.607   3.203   2.716 -1.3087 -0.0871 -0.4745
  382ACN     C2 2456   2.618   3.064   2.581  0.0119  1.3663  0.1701
  382ACN     N1 2457   2.605   3.041   2.467 -0.4853  0.7703  0.0727
  383ACN     C1 2458   0.987   0.468   3.699  0.0327  0.0387  0.1636
  383ACN     H1 2459   0.931   0.373   3.692 -0.5865  0.3937  0.1906
  383ACN     H2 2460   0.984   0.523   3.604  0.6605  1.2357  0.8196
  383ACN     H3 2461   1.095   0.459   3.711  0.1657  0.2247 -0.8076
  383ACN     C2 2462   0.926   0.551   3.804 -0.2356  0.4216 -0.0925
  383ACN     N1 2463   0.884   0.631   3.874 -0.2836  0.4533 -0.0577
  384ACN     C1 2464   3.780   1.570   1.654  0.0850 -0.4438  0.0931
  384ACN     H1 2465   3.701   1.520   1.711  0.3708  0.7009  1.5498
  384ACN     H2 2466   3.784   1.679   1.670 -1.7082 -0.3548  0.0835
  384ACN     H3 2467   3.775   1.554   1.545  0.6163  0.8308 -0.1365
  384ACN     C2 2468   3.907   1.518   1.701 -0.2301 -0.2251  0.1089
  384ACN     N1 2469   4.002   1.466   1.744 -0.3784 -0.8735  0.1747
  385ACN     C1 2470   4.327   3.413   1.502 -0.3271 -0.2805  0.9591
  385ACN     H1 2471   4.301   3.493   1.572  1.9560  0.8024  0.6883
  385ACN     H2 2472   4.271   3.419   1.408 -0.9969 -1.1686  1.2900
  385ACN     H3 2473   4.310   3.320   1.558 -0.6729  0.6704  2.4986
  385ACN     C2 2474   4.472   3.425   1.478 -0.5656  0.0295 -0.2474
  385ACN     N1 2475   4.586   3.428   1.478  0.2403 -0.5446 -0.2827
  386ACN     C1 2476   1.397   1.755   0.914  0.0924 -0.6343 -0.4732
  386ACN     H1 2477   1.420   1.710   1.011 -0.9048  1.3565  0.7627
  386ACN     H2 2478   1.430   1.858   0.937  1.0710 -1.2076  0.8163
  386ACN     H3 2479   1.290   1.750   0.889  0.2253  0.0267 -1.2209
  386ACN     C2 2480   1.481   1.697   0.813 -0.8243  1.2719  0.7208
  386ACN     N1 2481   1.561   1.652   0.740 -0.1629 -0.1714 -0.3948
  387ACN     C1 2482   2.127   0.666   3.989  0.0347  0.3463 -0.2294
  387ACN     H1 2483   2.029   0.655   4.038  0.3034 -0.7299  0.0989
  387ACN     H2 2484   2.165   0.564   3.973 -1.4032  0.1676 -3.2422
  387ACN     H3 2485   2.186   0.719   4.064 -0.0330 -2.2731  1.8378
  387ACN     C2 2486   2.130   0.736   3.862 -0.2092  0.1679  0.1296
  387ACN     N1 2487   2.137   0.782   3.757 -0.3900 -0.1500  0.1812
  388ACN     C1 2488   3.186   4.494   4.544 -0.1677  1.1008 -0.5423
  388ACN     H1 2489   3.147   4.440   4.457  1.7868  1.2080 -1.5415
  388ACN     H2 2490   3.107   4.513   4.617  0.0648  0.9915 -0.2600
  388ACN     H3 2491   3.226   4.587   4.502  2.4061  0.9784  1.3560
  388ACN     C2 2492   3.305   4.421   4.599  0.5649 -0.0832 -0.1231
  388ACN     N1 2493   3.401   4.362   4.633 -0.2721 -0.1889 -0.2339
  389ACN     C1 2494   4.206   2.867   4.253  0.4153  0.3318 -0.4151
  389ACN     H1 2495   4.231   2.970   4.225 -1.6720  0.3289 -2.5827
  389ACN     H2 2496   4.135   2.832   4.178 -0.8861 -4.3302  2.5498
  389ACN     H3 2497   4.159   2.863   4.352  1.1812 -0.0986 -0.0594
  389ACN     C2 2498   4.327   2.776   4.257 -0.0674  0.5524 -0.2023
  389ACN     N1 2499   4.424   2.717   4.263 -0.1025 -0.7153 -0.0437
  390ACN     C1 2500   4.177   1.289   1.376  0.2588  0.3328 -0.1518
  390ACN     H1 2501   4.172   1.183   1.346  3.0599  0.1270 -0.0996
  390ACN     H2 2502   4.254   1.298   1.453  1.9347  2.5736 -1.9183
  390ACN     H3 2503   4.077   1.325   1.405  0.6864  2.2625 -0.9046
  390ACN     C2 2504   4.218   1.349   1.246 -0.3895  0.0635 -0.6967
  390ACN     N1 2505   4.251   1.395   1.148 -0.4486  0.2076  0.4807
  391ACN     C1 2506   2.356   0.707   0.931  0.1803 -0.0739 -0.0472
  391ACN     H1 2507   2.333   0.807   0.968  1.9107  0.2496  0.2295
  391ACN     H2 2508   2.465   0.706   0.919  0.2657 -1.3824  0.6244
  391ACN     H3 2509   2.300   0.698   0.837 -2.2267  0.1152  1.2926
  391ACN     C2 2510   2.313   0.613   1.030  0.5589 -0.2927  0.3122
  391ACN     N1 2511   2.269   0.524   1.092 -0.5773  0.2100 -0.8306
  392ACN     C1 2512   0.256   0.217   1.576  0.5533 -0.2242 -0.2954
  392ACN     H1 2513   0.213   0.291   1.507  0.3499 -0.5738 -0.5485
  392ACN     H2 2514   0.340   0.269   1.624 -0.5858  0.3278  1.1570
  392ACN     H3 2515   0.287   0.136   1.510 -0.8175 -1.3076  0.3464
  392ACN     C2 2516   0.160   0.171   1.678 -0.2770 -0.5959 -0.1067
  392ACN     N1 2517   0.079   0.137   1.752 -0.0017  0.6785  0.6029
  393ACN     C1 2518   2.489   1.020   3.289  0.0620 -0.1596  0.1172
  393ACN     H1 2519   2.415   1.100   3.273  1.1292  0.5556 -1.5980
  393ACN     H2 2520   2.567   1.062   3.354 -0.9153 -1.1842  2.0190
  393ACN     H3 2521   2.529   0.995   3.190 -0.9448  1.0322 -0.6330
  393ACN     C2 2522   2.430   0.900   3.340  0.5533 -0.1597 -0.2622
  393ACN     N1 2523   2.385   0.800   3.374  0.0432 -0.2001  0.8166
  394ACN     C1 2524   1.157   3.206   1.874 -0.2344 -0.1002 -0.1396
  394ACN     H1 2525   1.146   3.312   1.900  1.5582 -0.0283  0.4765
  394ACN     H2 2526   1.177   3.200   1.766 -3.0611 -0.7432 -0.7228
  394ACN     H3 2527   1.060   3.159   1.896 -0.2432 -0.1536 -0.2921
  394ACN     C2 2528   1.261   3.150   1.964  0.3762 -0.5200 -0.1165
  394ACN     N1 2529   1.336   3.104   2.035 -0.7677 -0.2694 -0.2825
  395ACN     C1 2530   3.890   3.967   3.409 -0.4515  0.0064  0.3800
  395ACN     H1 2531   3.857   4.063   3.369 -0.6567  0.0437  0.6388
  395ACN     H2 2532   3.810   3.923   3.470 -0.6825 -0.2321 -0.0894
  395ACN     H3 2533   3.976   3.997   3.470 -0.8153  1.8377  0.0418
  395ACN     C2 2534   3.931   3.866   3.308 -0.4198 -1.0441 -0.5546
  395ACN     N1 2535   3.962   3.796   3.230  0.3696  0.0562  0.9149
  396ACN     C1 2536   0.098   4.110   2.611 -0.0640 -0.2652  0.3799
  396ACN     H1 2537   0.115   4.009   2.571 -1.3868 -0.7996  1.1030
  396ACN     H2 2538   0.120   4.176   2.526  1.9053 -0.1894  0.9047
  396ACN     H3 2539   0.166   4.137   2.692 -0.3523  1.5347  0.0571
  396ACN     C2 2540  -0.042   4.128   2.638  0.3332  0.3154 -0.3274
  396ACN     N1 2541  -0.153   4.140   2.656  0.6744 -0.7352 -0.1391
  397ACN     C1 2542   0.784   0.351   0.722 -0.2573  0.2399 -0.0313
  397ACN     H1 2543   0.701   0.373   0.790  1.4694  1.4779  1.7738
  397ACN     H2 2544   0.819   0.444   0.675 -1.8630  0.4028 -0.9718
  397ACN     H3 2545   0.747   0.296   0.635  0.6502  0.5053 -0.6045
  397ACN     C2 2546   0.884   0.277   0.809  1.0469 -0.1331 -0.3403
  397ACN     N1 2547   0.943   0.213   0.884  0.8026 -0.2849  0.0743
  398ACN     C1 2548   3.144   3.953   0.830  0.7109 -0.0897  0.6180
  398ACN     H1 2549   3.229   4.024   0.829  0.5999  0.0775 -1.3890
  398ACN     H2 2550   3.172   3.853   0.865 -0.2009 -0.4463  0.3446
  398ACN     H3 2551   3.106   3.952   0.727  2.0903  0.6217  0.0618
  398ACN     C2 2552   3.056   4.014   0.927  0.3100 -0.1328 -0.1204
  398ACN     N1 2553   2.987   4.056   1.009 -0.4628 -0.4213 -0.3194
  399ACN     C1 2554   3.549   2.950   1.376  0.1106 -0.2035 -0.0180
  399ACN     H1 2555   3.475   2.987   1.304 -0.2596 -1.5529 -0.3586
  399ACN     H2 2556   3.623   2.885   1.328 -1.5657 -3.1855  1.2058
  399ACN     H3 2557   3.491   2.877   1.433 -0.4178  0.7373  0.6750
  399ACN     C2 2558   3.608   3.053   1.466  0.3477  0.2111  0.0748
  399ACN     N1 2559   3.675   3.123   1.527  0.3706  0.2542 -0.1815
  400ACN     C1 2560   2.209   2.956   4.480 -0.4001  0.1028  0.1465
  400ACN     H1 2561   2.143   2.961   4.392  1.7352  1.0448 -1.4871
  400ACN     H2 2562   2.137   2.923   4.556 -1.0820  0.8114 -0.1734
  400ACN     H3 2563   2.251   3.053   4.510  2.3596 -0.3596 -1.8825
  400ACN     C2 2564   2.306   2.851   4.471  0.1916 -0.7227 -0.4445
  400ACN     N1 2565   2.379   2.762   4.460 -0.0847 -0.7273 -0.1047
  401ACN     C1 2566   4.178   2.302   1.602  0.0397 -0.3901  0.3798
  401ACN     H1 2567   4.255   2.361   1.550 -1.2982  0.1573 -1.0692
  401ACN     H2 2568   4.222   2.218   1.657 -0.8211 -0.2532  1.2910
  401ACN     H3 2569   4.113   2.254   1.527  1.0850  0.0694 -0.8620
  401ACN     C2 2570   4.108   2.385   1.696 -0.3554  0.0530  0.1750
  401ACN     N1 2571   4.048   2.442   1.773 -0.2367  0.0570  1.0742
  402ACN     C1 2572   4.673   2.235   2.408 -0.3563  0.0024  0.0778
  402ACN     H1 2573   4.592   2.306   2.387 -0.9396  0.0425  2.2242
  402ACN     H2 2574   4.673   2.171   2.319  0.6049  0.5341 -0.3163
  402ACN     H3 2575   4.647   2.165   2.489 -0.2974 -1.3107 -0.9986
  402ACN     C2 2576   4.805   2.301   2.413 -0.0022 -0.6159  0.4124
  402ACN     N1 2577   4.910   2.355   2.425  0.2545  0.0976  0.4383
  403ACN     C1 2578   2.729   0.264   3.201  0.8140 -0.0248  0.3481
  403ACN     H1 2579   2.620   0.259   3.204  0.8331  0.1439  1.7976
  403ACN     H2 2580   2.774   0.326   3.122  1.1765 -0.0140  0.5586
  403ACN     H3 2581   2.749   0.156   3.207  0.1112 -0.2453 -0.8930
  403ACN     C2 2582   2.779   0.335   3.321 -0.7656 -0.0081  0.4155
  403ACN     N1 2583   2.820   0.376   3.422  0.2681  0.2584  0.2080
  404ACN     C1 2584   4.117   2.566   2.334  0.1251 -0.0661 -0.7423
  404ACN     H1 2585   4.152   2.634   2.413  1.8054 -1.9025  0.1852
  404ACN     H2 2586   4.186   2.481   2.339 -1.0483 -0.9818  0.9187
  404ACN     H3 2587   4.129   2.612   2.235  2.1359  3.8774  1.1023
  404ACN     C2 2588   3.987   2.512   2.353  0.4804 -0.1926  0.4494
  404ACN     N1 2589   3.884   2.470   2.368  0.3210 -0.4375 -0.2948
  405ACN     C1 2590   0.502   1.544   3.493  0.2896  0.4019 -0.7299
  405ACN     H1 2591   0.469   1.588   3.588 -1.7329  1.2361 -1.7673
  405ACN     H2 2592   0.416   1.523   3.428  0.1436  0.2855 -0.4996
  405ACN     H3 2593   0.555   1.450   3.514  1.0310  0.8918 -0.3370
  405ACN     C2 2594   0.593   1.621   3.417  0.5839  0.0962 -0.3407
  405ACN     N1 2595   0.659   1.690   3.352 -0.4862  0.1680 -0.1391
  406ACN     C1 2596   1.039   1.958   1.040 -0.1979  0.1103 -0.8369
  406ACN     H1 2597   0.965   2.021   1.090 -1.0037 -1.9142  0.6610
  406ACN     H2 2598   0.981   1.876   0.995  2.0467 -1.5860 -0.8094
  406ACN     H3 2599   1.111   1.912   1.109 -1.1310 -2.8094 -1.6859
  406ACN     C2 2600   1.102   2.031   0.934  0.3492 -0.2454 -0.0734
  406ACN     N1 2601   1.159   2.103   0.866  0.3671  0.0028 -0.7827
  407ACN     C1 2602   2.906   0.458   3.775 -0.5648  0.6093 -0.6561
  407ACN     H1 2603   2.951   0.493   3.682  0.7218 -1.3397 -0.8215
  407ACN     H2 2604   2.884   0.350   3.773 -1.9469  0.6852  2.8832
  407ACN     H3 2605   2.821   0.518   3.810  1.3135  3.3562 -0.5138
  407ACN     C2 2606   3.017   0.488   3.874  0.9167  0.8125 -0.6903
  407ACN     N1 2607   3.099   0.500   3.953  0.1563 -0.1625  0.5418
  408ACN     C1 2608   2.394   4.072   4.332 -0.2523 -0.3374 -0.6166
  408ACN     H1 2609   2.347   4.018   4.249 -0.0987 -0.8763 -0.3537
  408ACN     H2 2610   2.435   4.170   4.304  0.3288 -0.2017  0.6255
  408ACN     H3 2611   2.478   4.005   4.354 -0.6950 -1.1420 -1.3324
  408ACN     C2 2612   2.315   4.093   4.455 -0.0864 -0.2512  0.5383
  408ACN     N1 2613   2.252   4.105   4.553 -0.2607 -0.0381  0.2786
  409ACN     C1 2614   2.242   0.817   1.439 -0.3759 -0.3567 -0.8479
  409ACN     H1 2615   2.298   0.739   1.492 -0.4697 -0.9096 -1.5538
  409ACN     H2 2616   2.240   0.906   1.504  0.8365 -2.2501  2.0124
  409ACN     H3 2617   2.141   0.780   1.418 -0.5364 -2.0029  2.1612
  409ACN     C2 2618   2.326   0.842   1.327  0.6720 -0.8473  0.3021
  409ACN     N1 2619   2.402   0.869   1.246  0.4989 -0.6598  0.4893
  410ACN     C1 2620   0.191   1.885   3.511 -0.3826  0.2481  0.1892
  410ACN     H1 2621   0.226   1.791   3.554 -0.2952  0.1456 -0.1034
  410ACN     H2 2622   0.141   1.939   3.592  0.5021 -0.4186  1.1967
  410ACN     H3 2623   0.124   1.869   3.425 -1.0154  0.4559  0.6352
  410ACN     C2 2624   0.313   1.956   3.473  0.7068 -0.3208  0.5140
  410ACN     N1 2625   0.402   2.023   3.457 -0.6655 -0.1666 -0.1540
  411ACN     C1 2626   3.607   4.212   1.245 -0.0054 -0.0957  0.7197
  411ACN     H1 2627   3.532   4.131   1.249 -0.6583  0.4920  0.6543
  411ACN     H2 2628   3.611   4.253   1.143 -1.6502  0.0598  0.6927
  411ACN     H3 2629   3.707   4.173   1.265 -0.4026 -1.0509  0.9196
  411ACN     C2 2630   3.562   4.307   1.342 -0.2829 -0.3390  0.2010
  411ACN     N1 2631   3.524   4.380   1.427 -0.4278  0.0835 -0.0359
  412ACN     C1 2632   0.530   3.297   0.041  0.6191 -0.5566 -0.1302
  412ACN     H1 2633   0.524   3.199  -0.008  3.6520  0.1121 -2.1002
  412ACN     H2 2634   0.638   3.318   0.048  0.5211 -0.0313 -0.1853
  412ACN     H3 2635   0.487   3.292   0.142 -2.6600 -2.3879 -1.4678
  412ACN     C2 2636   0.459   3.405  -0.027  0.0858 -0.2849  0.8029
  412ACN     N1 2637   0.400   3.497  -0.071 -0.2215  0.1378  0.4875
  413ACN     C1 2638   0.532   3.677   2.368 -0.2774  0.1281 -0.2902
  413ACN     H1 2639   0.599   3.654   2.284 -0.2949 -0.3833 -0.1658
  413ACN     H2 2640   0.524   3.785   2.353 -1.0044  0.2070  0.6241
  413ACN     H3 2641   0.568   3.648   2.467 -2.8556 -1.5487  0.2308
  413ACN     C2 2642   0.413   3.607   2.328 -0.2194 -0.4013 -0.4123
  413ACN     N1 2643   0.312   3.559   2.306 -0.1750  0.0064  0.4561
  414ACN     C1 2644   2.840   2.197   4.436 -0.0893 -0.6035 -0.5912
  414ACN     H1 2645   2.814   2.280   4.502 -0.8835  0.6779 -2.4347
  414ACN     H2 2646   2.829   2.222   4.329 -0.0820  3.4605  0.1983
  414ACN     H3 2647   2.769   2.115   4.452 -0.0864 -0.3784  0.6455
  414ACN     C2 2648   2.980   2.160   4.471 -0.0821  0.1260 -0.2085
  414ACN     N1 2649   3.086   2.137   4.514  0.2489 -0.1825  0.6970
  415ACN     C1 2650   1.974   1.246   3.108  0.1253 -0.3040  0.1162
  415ACN     H1 2651   1.945   1.237   3.002  3.9071  1.2140 -1.2211
  415ACN     H2 2652   2.047   1.165   3.119  1.9076  0.8888 -1.9933
  415ACN     H3 2653   1.884   1.237   3.170 -0.5932  0.6740 -0.7537
  415ACN     C2 2654   2.045   1.369   3.125 -0.3852  0.0162  0.6838
  415ACN     N1 2655   2.103   1.470   3.119 -0.8840  0.4091 -0.1009
  416ACN     C1 2656   0.117   2.893   1.677  0.6137 -0.0618 -0.4547
  416ACN     H1 2657   0.049   2.899   1.764 -0.1456 -0.4920 -1.0031
  416ACN     H2 2658   0.115   2.786   1.652 -1.1362 -0.6564  1.8337
  416ACN     H3 2659   0.214   2.922   1.719  0.5500  0.3962 -0.6234
  416ACN     C2 2660   0.061   2.979   1.573 -0.4680  0.0348 -0.2658
  416ACN     N1 2661   0.021   3.046   1.489 -0.4312  0.0079  0.4416
  417ACN     C1 2662   1.156   1.422   4.241  0.6446  0.3385  0.4765
  417ACN     H1 2663   1.104   1.333   4.276  1.3396 -0.5654 -0.7187
  417ACN     H2 2664   1.156   1.500   4.319  4.0740  0.1382  0.8536
  417ACN     H3 2665   1.108   1.455   4.149 -0.8441 -0.9391  0.7698
  417ACN     C2 2666   1.300   1.393   4.223 -0.0478  0.6518  0.2412
  417ACN     N1 2667   1.409   1.370   4.204 -0.3336 -0.5698 -0.3508
  418ACN     C1 2668   3.015   4.270   1.808 -0.1986 -0.7763 -0.5790
  418ACN     H1 2669   3.009   4.380   1.810  0.9009 -0.6815  2.3013
  418ACN     H2 2670   3.109   4.235   1.764  0.1391 -0.1222 -0.3930
  418ACN     H3 2671   2.931   4.237   1.746 -1.6143  0.1656  0.7651
  418ACN     C2 2672   2.992   4.221   1.945 -0.0767  0.8626 -0.5789
  418ACN     N1 2673   2.977   4.174   2.045 -0.2571 -0.0926 -0.2965
  419ACN     C1 2674   3.624   0.542   4.119 -0.4406 -0.6920 -0.3322
  419ACN     H1 2675   3.520   0.573   4.138 -0.5659 -1.3257  0.0538
  419ACN     H2 2676   3.661   0.464   4.187  1.0399  0.7890  0.6137
  419ACN     H3 2677   3.691   0.628   4.121 -1.5047  0.2284 -1.7697
  419ACN     C2 2678   3.626   0.489   3.980  0.7317 -0.4589 -0.1784
  419ACN     N1 2679   3.622   0.444   3.873 -0.4025 -0.0788  0.1000
  420ACN     C1 2680   4.089   0.838   4.269  0.5912 -0.5685 -0.3371
  420ACN     H1 2681   4.050   0.931   4.311 -0.2161  0.1731 -2.5571
  420ACN     H2 2682   4.184   0.818   4.319 -0.0882 -1.5707  0.6207
  420ACN     H3 2683   4.101   0.850   4.161 -2.7960 -1.1768 -0.9221
  420ACN     C2 2684   3.996   0.731   4.285 -0.1094 -0.0545  0.8312
  420ACN     N1 2685   3.931   0.638   4.280  0.1595 -0.0239 -1.1017
  421ACN     C1 2686   3.420   1.921   1.746 -0.7143  0.1924 -1.3605
  421ACN     H1 2687   3.380   1.930   1.644  0.0121  0.4896 -1.6224
  421ACN     H2 2688   3.513   1.978   1.755 -0.5063 -0.1423 -1.3663
  421ACN     H3 2689   3.441   1.817   1.775 -0.9431  1.0673  2.5346
  421ACN     C2 2690   3.325   1.978   1.845  0.1126 -0.2687 -0.3792
  421ACN     N1 2691   3.260   2.038   1.918  0.5278 -0.1338 -0.4744
  422ACN     C1 2692   3.990   3.993   1.524 -0.3033 -1.1429 -0.1170
  422ACN     H1 2693   4.056   3.951   1.447  1.0888  0.3859  0.1871
  422ACN     H2 2694   4.033   3.971   1.622 -3.4926 -1.2019  1.3829
  422ACN     H3 2695   3.900   3.930   1.525 -0.8720 -0.3827 -1.1722
  422ACN     C2 2696   3.967   4.139   1.497  0.4904 -0.1416 -0.1238
  422ACN     N1 2697   3.936   4.248   1.473  0.4641 -0.1414 -0.0136
  423ACN     C1 2698   4.635   1.109   1.474  0.7636 -0.9127 -0.7472
  423ACN     H1 2699   4.566   1.127   1.558  1.3037  0.3820 -0.5619
  423ACN     H2 2700   4.654   1.007   1.438  0.5981 -1.1808 -0.0953
  423ACN     H3 2701   4.727   1.153   1.515 -0.0584 -1.5604  2.0815
  423ACN     C2 2702   4.610   1.191   1.353  0.1177  0.5852  0.1173
  423ACN     N1 2703   4.585   1.251   1.257 -0.7056  0.3125  0.0104
  424ACN     C1 2704   4.534   2.808   3.863 -0.4512  0.6783 -0.0255
  424ACN     H1 2705   4.475   2.807   3.955 -2.8194  1.0550 -1.4378
  424ACN     H2 2706   4.634   2.851   3.877  0.2306 -0.5301 -1.0015
  424ACN     H3 2707   4.486   2.858   3.777 -0.3142  0.3664 -0.2819
  424ACN     C2 2708   4.547   2.671   3.815  0.0030  0.1207 -0.0450
  424ACN     N1 2709   4.566   2.560   3.780  0.5449 -0.8130  0.1985
  425ACN     C1 2710   2.938   2.414   1.013 -0.8145  0.8860  0.2955
  425ACN     H1 2711   2.941   2.307   0.990 -1.2006  1.1457 -1.0749
  425ACN     H2 2712   2.989   2.474   0.936  0.5365  0.2139  0.6519
  425ACN     H3 2713   2.985   2.427   1.111 -1.4901  0.9187  0.6234
  425ACN     C2 2714   2.804   2.463   1.024  0.2325 -0.0525  0.2312
  425ACN     N1 2715   2.696   2.503   1.032 -0.5039 -0.0027  0.6296
  426ACN     C1 2716   3.101   4.506   2.188 -0.1712 -0.1486  0.1137
  426ACN     H1 2717   3.081   4.441   2.101  1.6666  0.3328 -0.7267
  426ACN     H2 2718   3.089   4.611   2.158  0.3335 -0.4999 -1.4705
  426ACN     H3 2719   3.209   4.497   2.207  0.2709  1.9430 -1.1126
  426ACN     C2 2720   3.020   4.469   2.302  0.1785 -0.6085 -0.3762
  426ACN     N1 2721   2.962   4.441   2.393 -0.2376 -0.1985  0.5832
  427ACN     C1 2722   1.555   2.184   0.867  0.1765 -0.2411 -0.0964
  427ACN     H1 2723   1.624   2.104   0.835  0.7577  1.1384 -2.5577
  427ACN     H2 2724   1.596   2.223   0.961 -1.0888  1.5644 -0.2468
  427ACN     H3 2725   1.451   2.153   0.883 -0.3934  1.6181  0.0331
  427ACN     C2 2726   1.576   2.271   0.749 -0.6589 -0.1915  0.3965
  427ACN     N1 2727   1.597   2.346   0.661 -0.7040 -0.0195  0.7235
  428ACN     C1 2728   0.120   1.325   0.052  0.1988 -0.9930 -0.2767
  428ACN     H1 2729   0.223   1.310   0.085  0.5847 -0.2955 -1.1357
  428ACN     H2 2730   0.052   1.258   0.106 -2.2655  0.9090 -0.8036
  428ACN     H3 2731   0.114   1.309  -0.056 -3.4036 -0.6465 -0.2591
  428ACN     C2 2732   0.078   1.467   0.089 -0.0990  0.0337  0.1967
  428ACN     N1 2733   0.056   1.580   0.108 -0.5189  0.3999  0.1611
  429ACN     C1 2734   2.615   4.327   4.048  0.0543 -0.2629  0.1856
  429ACN     H1 2735   2.597   4.344   3.941 -3.7362  0.6015  0.8067
  429ACN     H2 2736   2.699   4.256   4.054  0.4350 -0.6338 -5.0697
  429ACN     H3 2737   2.524   4.290   4.097  0.0267  0.7022  0.8904
  429ACN     C2 2738   2.639   4.457   4.101 -0.1878  0.0544  0.7660
  429ACN     N1 2739   2.668   4.563   4.136  0.5094  0.3840 -0.2239
  430ACN     C1 2740   2.867   0.265   0.033 -0.6994 -0.7100  0.3628
  430ACN     H1 2741   2.928   0.349  -0.000 -0.5390 -1.6543 -1.9288
  430ACN     H2 2742   2.893   0.228   0.133  2.0499  1.4207  0.5179
  430ACN     H3 2743   2.895   0.182  -0.034  2.9130 -0.7858  1.7955
  430ACN     C2 2744   2.721   0.284   0.038 -0.9136 -0.0533  0.3734
  430ACN     N1 2745   2.610   0.292   0.032 -0.0793 -0.9627 -0.6057
  431ACN     C1 2746   1.332   1.148   1.199 -0.8475  0.6656  0.0233
  431ACN     H1 2747   1.428   1.138   1.251 -1.3188 -0.3547  0.7243
  431ACN     H2 2748   1.291   1.249   1.210  0.4094  1.3861 -1.3731
  431ACN     H3 2749   1.268   1.072   1.244 -0.3768  0.0233 -0.3651
  431ACN     C2 2750   1.348   1.108   1.055  0.3947  1.3733  0.2349
  431ACN     N1 2751   1.362   1.079   0.945  0.3749  0.3233  0.5054
  432ACN     C1 2752   0.950   4.136   1.391  0.2377 -0.1001  0.5701
  432ACN     H1 2753   0.900   4.039   1.379  2.7805 -1.3680 -0.4098
  432ACN     H2 2754   1.036   4.114   1.454  1.6056 -0.8152 -1.4589
  432ACN     H3 2755   0.877   4.206   1.434 -1.3341 -0.7094 -0.9823
  432ACN     C2 2756   0.990   4.172   1.255 -0.6011  0.7374 -0.4623
  432ACN     N1 2757   1.031   4.197   1.150  0.4924  0.1775  0.5167
  433ACN     C1 2758   2.988   1.375   0.485 -0.3341 -0.2280  0.3200
  433ACN     H1 2759   2.984   1.481   0.457 -2.8839 -1.1501 -3.5729
  433ACN     H2 2760   3.067   1.332   0.422 -0.2841  2.3114 -1.5614
  433ACN     H3 2761   2.892   1.334   0.452 -0.7711  1.4071 -0.5965
  433ACN     C2 2762   3.016   1.348   0.626  0.4062  0.1540  0.0384
  433ACN     N1 2763   3.046   1.334   0.736  0.6189  0.2747  0.7726
  434ACN     C1 2764   0.749   0.828   4.567 -0.2708  0.4224 -0.1424
  434ACN     H1 2765   0.706   0.819   4.668  2.1473 -1.0832  0.8472
  434ACN     H2 2766   0.824   0.749   4.582 -1.4675 -0.6118  0.6623
  434ACN     H3 2767   0.795   0.927   4.561  2.3066 -0.7872 -2.4627
  434ACN     C2 2768   0.652   0.797   4.465 -0.0898  0.9430 -0.4138
  434ACN     N1 2769   0.576   0.768   4.379 -0.0623  0.2809 -0.3116
  435ACN     C1 2770   0.571   4.174   1.897 -0.1433  0.0930  0.4981
  435ACN     H1 2771   0.607   4.073   1.874  2.3496  0.6336  1.6417
  435ACN     H2 2772   0.613   4.250   1.829  1.1820  0.4504  1.6602
  435ACN     H3 2773   0.604   4.199   1.999 -0.9141  1.4469  0.4382
  435ACN     C2 2774   0.431   4.203   1.901 -0.6962  0.0142  0.5726
  435ACN     N1 2775   0.318   4.216   1.895 -0.0456 -0.6440  0.4689
  436ACN     C1 2776   0.991   3.591   0.996 -0.2752  0.2747  0.9163
  436ACN     H1 2777   1.083   3.533   0.981 -1.2949 -0.9807 -0.7356
  436ACN     H2 2778   1.022   3.695   1.010 -0.1483  0.3096  0.3771
  436ACN     H3 2779   0.941   3.571   1.092 -2.2915  1.5594  0.1911
  436ACN     C2 2780   0.903   3.582   0.884 -0.7999 -0.7713  0.2904
  436ACN     N1 2781   0.830   3.585   0.797  0.0801 -0.3185  0.2714
  437ACN     C1 2782   0.618   0.825   3.667 -0.4381  0.3626 -0.3976
  437ACN     H1 2783   0.583   0.744   3.732  0.7572  0.4786  0.4331
  437ACN     H2 2784   0.541   0.871   3.605 -1.2518 -1.7607 -1.0478
  437ACN     H3 2785   0.709   0.796   3.612  0.0111  0.6996  0.1484
  437ACN     C2 2786   0.666   0.927   3.761  0.2515  0.3980 -0.4470
  437ACN     N1 2787   0.703   1.009   3.830 -0.3404  0.0112  0.8332
  438ACN     C1 2788   0.810   2.016   3.372 -0.2615  0.2335  0.1887
  438ACN     H1 2789   0.863   1.956   3.447 -1.2102 -0.9390 -0.0504
  438ACN     H2 2790   0.736   1.955   3.319  2.1329  0.1983 -3.4655
  438ACN     H3 2791   0.873   2.028   3.283 -0.7354 -1.0806 -0.3513
  438ACN     C2 2792   0.768   2.145   3.426  0.0373 -0.7579  0.0203
  438ACN     N1 2793   0.731   2.247   3.459  0.0644  0.1693 -0.3059
  439ACN     C1 2794   3.471   3.851   3.656  0.0069 -0.5274  0.6613
  439ACN     H1 2795   3.364   3.868   3.673 -0.1886  1.0520 -1.6494
  439ACN     H2 2796   3.500   3.762   3.713  1.0375 -1.4604 -1.2111
  439ACN     H3 2797   3.517   3.940   3.698  1.9555 -2.2641  2.4197
  439ACN     C2 2798   3.498   3.847   3.507 -0.2995  0.3410 -0.5796
  439ACN     N1 2799   3.519   3.852   3.395 -0.6947 -0.0753  0.0933
  440ACN     C1 2800   1.285   2.605   4.137 -0.2456  0.6235  0.0331
  440ACN     H1 2801   1.294   2.509   4.083  1.2610 -0.9470  2.8655
  440ACN     H2 2802   1.372   2.670   4.119  0.4826 -0.4607 -0.5532
  440ACN     H3 2803   1.291   2.582   4.244 -2.2347 -0.7564 -0.0972
  440ACN     C2 2804   1.163   2.674   4.110  1.2224 -0.4294 -0.2903
  440ACN     N1 2805   1.065   2.730   4.081 -0.1960  0.4993 -0.0222
  441ACN     C1 2806   0.980   0.679   1.497 -0.6078  0.2264 -0.2366
  441ACN     H1 2807   1.085   0.649   1.491 -0.5064  0.0208  1.9855
  441ACN     H2 2808   0.916   0.602   1.540  0.5608 -0.5622  0.1208
  441ACN     H3 2809   0.932   0.700   1.400 -2.0785  1.1365  0.6338
  441ACN     C2 2810   0.971   0.806   1.567 -0.8965  0.5687 -0.3459
  441ACN     N1 2811   0.951   0.905   1.621  0.1868  0.5788  0.3596
  442ACN     C1 2812   1.258   2.453   1.924 -0.7475 -0.3757 -1.0565
  442ACN     H1 2813   1.220   2.473   1.822 -2.4829  1.1704 -0.1671
  442ACN     H2 2814   1.236   2.347   1.938  0.1763 -0.6392 -1.5524
  442ACN     H3 2815   1.220   2.520   2.002 -2.1544 -2.0934 -0.1858
  442ACN     C2 2816   1.405   2.450   1.940 -0.0125  0.7198 -0.3824
  442ACN     N1 2817   1.520   2.465   1.956 -0.0041 -0.0497  0.1219
  443ACN     C1 2818   3.645   1.763   4.254  0.3173  0.4632 -0.6542
  443ACN     H1 2819   3.576   1.823   4.314  1.7588  0.3338  1.2037
  443ACN     H2 2820   3.616   1.658   4.268  4.3678 -1.0156 -1.9499
  443ACN     H3 2821   3.744   1.779   4.298 -0.2682  1.5902  0.2982
  443ACN     C2 2822   3.638   1.794   4.115 -0.4243 -0.0968 -0.6251
  443ACN     N1 2823   3.639   1.817   4.001  0.2804  0.5240  0.1248
  444ACN     C1 2824   3.174   2.396   0.618 -0.2521 -0.4178  0.4135
  444ACN     H1 2825   3.080   2.369   0.667 -0.9261 -1.9169 -1.6113
  444ACN     H2 2826   3.263   2.384   0.681  1.8874  0.7960 -2.1570
  444ACN     H3 2827   3.182   2.501   0.585  0.6819 -0.1297  1.4867
  444ACN     C2 2828   3.182   2.316   0.492  0.6283 -0.0888 -0.7188
  444ACN     N1 2829   3.185   2.246   0.403 -0.0640  0.0515  0.2713
  445ACN     C1 2830   3.820   1.391   2.934 -0.3502 -0.4489 -0.3339
  445ACN     H1 2831   3.839   1.492   2.974 -0.2240 -1.2906  1.8927
  445ACN     H2 2832   3.895   1.362   2.860 -1.5509 -0.3033 -1.6374
  445ACN     H3 2833   3.722   1.382   2.887 -0.8734  0.3309  0.5728
  445ACN     C2 2834   3.824   1.315   3.059 -0.6627 -0.4346  0.7619
  445ACN     N1 2835   3.836   1.259   3.158  0.2849  0.0713  0.0682
  446ACN     C1 2836   2.863   0.087   0.678 -0.4117  0.3370  0.3526
  446ACN     H1 2837   2.881   0.056   0.782 -0.6199  2.1289  0.9715
  446ACN     H2 2838   2.946   0.047   0.619 -0.7163 -1.5596  1.1514
  446ACN     H3 2839   2.871   0.195   0.660 -1.4395  0.6221  1.4650
  446ACN     C2 2840   2.736   0.041   0.626 -0.5146  0.4008  0.0789
  446ACN     N1 2841   2.636   0.006   0.581 -0.2869 -0.1611  0.4011
  447ACN     C1 2842   0.068   3.911   1.868  0.1291 -0.1645  0.2285
  447ACN     H1 2843   0.041   3.829   1.801  0.5804 -1.0261  1.0742
  447ACN     H2 2844   0.175   3.937   1.865  0.4458 -1.4585 -0.1323
  447ACN     H3 2845   0.044   3.882   1.971  1.6184 -0.9565  0.3833
  447ACN     C2 2846  -0.010   4.028   1.837 -0.1409 -0.7850 -0.2907
  447ACN     N1 2847  -0.076   4.122   1.817  0.2805  0.6664  0.1130
  448ACN     C1 2848   0.413   3.066   3.567 -0.3309  0.2612  0.4840
  448ACN     H1 2849   0.465   3.037   3.658  3.3332 -1.1273 -1.8443
  448ACN     H2 2850   0.397   3.174   3.557 -0.3753  0.3234  1.1828
  448ACN     H3 2851   0.316   3.014   3.560  0.0423 -0.6498  1.7251
  448ACN     C2 2852   0.488   3.020   3.447 -0.2801  0.1325 -0.4212
  448ACN     N1 2853   0.541   2.979   3.354 -0.3021 -0.2782  0.5784
  449ACN     C1 2854   4.688   0.372   2.846 -0.5835 -0.1936  0.5118
  449ACN     H1 2855   4.645   0.472   2.838  2.2577  0.9872 -1.3403
  449ACN     H2 2856   4.724   0.344   2.946  2.2851  2.4599  0.3710
  449ACN     H3 2857   4.772   0.366   2.776  0.3809 -2.1993  1.7263
  449ACN     C2 2858   4.585   0.282   2.807  1.2284 -0.7111  0.1348
  449ACN     N1 2859   4.500   0.220   2.763 -0.4506 -0.1588 -0.5174
  450ACN     C1 2860   1.597   1.907   3.965 -0.1727  0.3988 -0.1613
  450ACN     H1 2861   1.495   1.915   4.004 -0.1913  0.9505 -0.3100
  450ACN     H2 2862   1.613   1.799   3.951 -3.0096  0.0676 -1.3809
  450ACN     H3 2863   1.672   1.952   4.033 -0.8533 -0.8830  1.5052
  450ACN     C2 2864   1.611   1.965   3.830 -0.0138 -0.1021  0.4193
  450ACN     N1 2865   1.626   2.022   3.729  0.9054 -1.1975  0.4311
  451ACN     C1 2866   1.887   1.790   2.329  0.0873 -0.5124  0.1597
  451ACN     H1 2867   1.886   1.837   2.230  0.2727  0.5660  0.6513
  451ACN     H2 2868   1.969   1.718   2.338 -0.4261 -1.3987 -1.8421
  451ACN     H3 2869   1.787   1.750   2.346 -0.6456  1.4601  0.8027
  451ACN     C2 2870   1.909   1.902   2.423  0.5938 -0.0223  0.1763
  451ACN     N1 2871   1.928   1.985   2.499  0.4785  0.2198 -0.6721
  452ACN     C1 2872   1.028   0.472   1.151  0.3065  0.0302  0.0529
  452ACN     H1 2873   1.017   0.380   1.093  1.0739 -0.9967  1.4760
  452ACN     H2 2874   1.061   0.560   1.095  2.2543 -2.4141 -2.8769
  452ACN     H3 2875   1.103   0.462   1.230 -0.8719  0.6094  1.2921
  452ACN     C2 2876   0.889   0.481   1.203 -0.7661  0.6159 -0.6280
  452ACN     N1 2877   0.786   0.485   1.253 -0.0188 -0.4979 -0.2986
  453ACN     C1 2878   3.911   3.083   2.300 -0.1141 -0.1217 -1.2335
  453ACN     H1 2879   3.854   3.078   2.206 -0.4400 -0.7684 -1.0117
  453ACN     H2 2880   3.845   3.070   2.387  1.0540  0.4110 -0.2424
  453ACN     H3 2881   3.963   3.179   2.301 -0.4689  0.0696  0.5046
  453ACN     C2 2882   4.004   2.974   2.300 -0.1713 -0.0133  0.0375
  453ACN     N1 2883   4.066   2.881   2.294 -0.8544 -0.2537 -0.7094
  454ACN     C1 2884   3.653   2.945   4.089  0.5842 -0.2169  0.4741
  454ACN     H1 2885   3.600   2.850   4.072  1.6137 -0.6858 -0.1562
  454ACN     H2 2886   3.658   3.004   3.997  0.7947 -2.3318 -0.9335
  454ACN     H3 2887   3.755   2.923   4.121  0.5994 -0.3798  0.3148
  454ACN     C2 2888   3.606   3.015   4.206 -0.1960 -0.3867  0.1506
  454ACN     N1 2889   3.578   3.070   4.303 -0.5015 -0.4047  0.0944
  455ACN     C1 2890   1.863   3.815   2.661  0.3254  0.0271  0.4515
  455ACN     H1 2891   1.906   3.724   2.616  0.4767  0.1357  0.3782
  455ACN     H2 2892   1.785   3.781   2.731  0.6629 -1.4392  0.1476
  455ACN     H3 2893   1.828   3.901   2.602 -0.6881 -0.8780 -0.3138
  455ACN     C2 2894   1.982   3.856   2.740  0.2833  0.6381 -0.8914
  455ACN     N1 2895   2.077   3.873   2.802  0.2110  0.6543  0.2677
  456ACN     C1 2896   2.880   0.677   2.327 -0.0538 -0.2066  0.2364
  456ACN     H1 2897   2.913   0.584   2.280  0.0008  0.7439 -1.6796
  456ACN     H2 2898   2.956   0.695   2.404 -3.9497 -1.1112  4.7715
  456ACN     H3 2899   2.780   0.672   2.373 -1.9470  3.1896 -2.9482
  456ACN     C2 2900   2.875   0.772   2.218  0.7593  0.1875  0.2898
  456ACN     N1 2901   2.869   0.833   2.120 -0.0237  0.3769  0.2614
  457ACN     C1 2902   2.455   4.259   1.507 -0.4637  0.0868  0.7298
  457ACN     H1 2903   2.558   4.220   1.505 -0.4646 -0.0708 -2.3978
  457ACN     H2 2904   2.398   4.177   1.460  1.6976 -0.2071 -1.6301
  457ACN     H3 2905   2.443   4.360   1.465  1.5361 -0.2381 -0.8214
  457ACN     C2 2906   2.417   4.255   1.646 -0.4595 -0.1911 -0.7446
  457ACN     N1 2907   2.385   4.265   1.757 -0.6059 -0.4961 -0.7412
  458ACN     C1 2908   4.395   4.293   1.642  0.1030  0.4380 -0.1303
  458ACN     H1 2909   4.458   4.342   1.567  1.4928 -0.5589  0.3572
  458ACN     H2 2910   4.296   4.341   1.639  0.9623  2.2500 -0.7916
  458ACN     H3 2911   4.433   4.324   1.740 -0.7274  1.1286 -0.0086
  458ACN     C2 2912   4.402   4.152   1.620  0.0947  0.3301 -0.4304
  458ACN     N1 2913   4.418   4.041   1.603  0.4769  0.5542 -0.3199
  459ACN     C1 2914   1.600   1.101   4.380 -0.3837  0.4064  0.7857
  459ACN     H1 2915   1.668   1.047   4.447  1.9609  0.0824 -1.6642
  459ACN     H2 2916   1.505   1.140   4.418 -0.2056  2.0104 -0.3015
  459ACN     H3 2917   1.587   1.023   4.304 -0.4517 -0.6047  1.8138
  459ACN     C2 2918   1.673   1.224   4.334  0.2564  0.3142 -0.0027
  459ACN     N1 2919   1.731   1.317   4.300  0.2978 -0.0079 -0.8643
  460ACN     C1 2920   0.830   2.383   0.817  0.7223 -0.1076  0.4829
  460ACN     H1 2921   0.733   2.405   0.863  0.2702 -0.2428 -0.3667
  460ACN     H2 2922   0.812   2.386   0.709  0.9371 -0.5454  0.4312
  460ACN     H3 2923   0.858   2.278   0.833  1.7403 -0.1356 -1.1706
  460ACN     C2 2924   0.931   2.474   0.858  1.1237  0.0247 -0.3482
  460ACN     N1 2925   1.000   2.557   0.899  0.1491  0.2133 -0.0012
  461ACN     C1 2926   3.125   1.411   3.263  0.2965  0.4182 -0.2378
  461ACN     H1 2927   3.183   1.351   3.191  1.8840  1.2246  0.3268
  461ACN     H2 2928   3.076   1.495   3.213  0.0721 -0.7066 -2.0221
  461ACN     H3 2929   3.190   1.455   3.339  0.5201 -0.2708 -0.0244
  461ACN     C2 2930   3.027   1.326   3.323 -0.3449 -0.5677 -0.8075
  461ACN     N1 2931   2.945   1.257   3.375 -0.1444 -0.4867  0.2869
  462ACN     C1 2932   1.410   0.610   0.118  0.0123 -0.3321 -0.6570
  462ACN     H1 2933   1.350   0.654   0.038 -1.1477 -1.2868 -0.3450
  462ACN     H2 2934   1.515   0.633   0.093 -0.0930 -2.3656 -3.4901
  462ACN     H3 2935   1.398   0.501   0.119 -1.1030 -0.2192 -0.1105
  462ACN     C2 2936   1.363   0.647   0.255  0.1700  0.2575  0.3981
  462ACN     N1 2937   1.322   0.677   0.357 -0.5861  0.1030 -0.0011
  463ACN     C1 2938   2.254   1.064   3.628 -0.1274 -0.0799  0.1441
  463ACN     H1 2939   2.288   0.974   3.575 -2.6824 -1.2376  0.2995
  463ACN     H2 2940   2.329   1.132   3.669  0.2728 -0.5707  0.2241
  463ACN     H3 2941   2.185   1.030   3.706  1.5913 -1.7970  0.9920
  463ACN     C2 2942   2.176   1.117   3.516  0.0317 -0.9753  0.2398
  463ACN     N1 2943   2.128   1.157   3.419  0.8646  0.8127 -0.3742
  464ACN     C1 2944   2.705   0.710   1.847 -0.5304 -0.4869 -0.1460
  464ACN     H1 2945   2.641   0.708   1.936  0.8200 -2.2775  0.8634
  464ACN     H2 2946   2.762   0.800   1.821 -2.7006  1.3320  1.1288
  464ACN     H3 2947   2.638   0.702   1.760 -0.9671 -0.1701  0.1583
  464ACN     C2 2948   2.782   0.587   1.847 -0.2834  0.4744  0.0534
  464ACN     N1 2949   2.832   0.485   1.854  0.2093  0.2168 -0.0120
  465ACN     C1 2950   4.628   0.529   3.632  0.1106  0.7276 -0.3370
  465ACN     H1 2951   4.548   0.456   3.648 -1.8320  2.6525 -0.6856
  465ACN     H2 2952   4.576   0.623   3.608  0.4227  0.7840 -0.8060
  465ACN     H3 2953   4.679   0.477   3.549 -0.9855  0.0121 -0.5847
  465ACN     C2 2954   4.721   0.534   3.738  0.3679 -0.5743 -0.2096
  465ACN     N1 2955   4.802   0.551   3.815 -0.1911  0.4764 -0.2590
  466ACN     C1 2956   4.528   0.464   1.211  0.0750  0.5891  0.1159
  466ACN     H1 2957   4.530   0.356   1.232 -4.1100  0.9414  3.6098
  466ACN     H2 2958   4.580   0.509   1.297  0.2643 -2.5142  1.7614
  466ACN     H3 2959   4.423   0.494   1.220 -0.3855 -1.0339  0.5193
  466ACN     C2 2960   4.572   0.498   1.076  0.4422  0.7477 -0.4322
  466ACN     N1 2961   4.605   0.538   0.972 -0.0151 -0.3331 -0.4379
  467ACN     C1 2962   1.108   1.766   4.062 -0.4365  0.2902 -0.3458
  467ACN     H1 2963   1.213   1.782   4.034 -0.6400 -0.8954 -1.8367
  467ACN     H2 2964   1.099   1.668   4.110  0.2052  1.2793  1.9726
  467ACN     H3 2965   1.049   1.757   3.970  0.8253 -0.6811 -1.0833
  467ACN     C2 2966   1.051   1.866   4.158  0.1823  0.3115  1.3841
  467ACN     N1 2967   1.015   1.949   4.227  0.0855  0.0717 -0.1439
  468ACN     C1 2968   2.546   2.082   0.075 -0.1719 -0.1334  0.7430
  468ACN     H1 2969   2.543   1.972   0.067  1.2107 -0.0528 -2.0121
  468ACN     H2 2970   2.532   2.114  -0.029  0.0730 -2.1972  0.0189
  468ACN     H3 2971   2.649   2.109   0.102  0.7527 -1.6504 -1.0248
  468ACN     C2 2972   2.457   2.151   0.167 -0.2686 -0.4600  0.1375
  468ACN     N1 2973   2.389   2.213   0.240 -0.2709 -0.7412  0.3405
  469ACN     C1 2974   4.350   3.694   0.369 -0.1287 -0.3007 -0.0505
  469ACN     H1 2975   4.256   3.718   0.319 -0.3135 -0.6010  0.1516
  469ACN     H2 2976   4.379   3.588   0.368  0.4396 -0.1491  0.1282
  469ACN     H3 2977   4.340   3.720   0.475  1.6778 -2.7341  0.8103
  469ACN     C2 2978   4.456   3.775   0.306  0.7097  0.9603  0.7847
  469ACN     N1 2979   4.528   3.843   0.249  0.0603 -0.0666  0.1256
  470ACN     C1 2980   2.952   1.088   1.770  0.6504  0.0396  0.0454
  470ACN     H1 2981   2.862   1.079   1.832 -0.2140 -1.0065 -1.2820
  470ACN     H2 2982   3.042   1.081   1.831  0.4164 -0.7390  0.3144
  470ACN     H3 2983   2.952   1.190   1.731  2.7976 -0.3228 -1.0220
  470ACN     C2 2984   2.967   0.983   1.666 -0.3079 -0.6031  0.5525
  470ACN     N1 2985   2.996   0.891   1.601  0.4093 -0.0302 -0.1313
  471ACN     C1 2986   2.038   2.085   4.025  0.4627  0.1189  0.0687
  471ACN     H1 2987   2.118   2.019   3.990 -0.3772 -0.5201 -0.7145
  471ACN     H2 2988   1.974   2.112   3.940  0.7377  2.7360  0.6088
  471ACN     H3 2989   2.081   2.177   4.065 -0.3724  0.1353  0.9863
  471ACN     C2 2990   1.967   2.018   4.134  0.5243 -0.1639  0.4423
  471ACN     N1 2991   1.903   1.962   4.215  0.1237  0.2719  0.2440
  472ACN     C1 2992   4.128   0.670   3.579  0.4622 -0.2203  0.0894
  472ACN     H1 2993   4.175   0.724   3.662 -1.0240  0.1668  0.7284
  472ACN     H2 2994   4.124   0.561   3.595  0.8624  0.0163  2.0232
  472ACN     H3 2995   4.175   0.696   3.484 -1.0320 -0.9426 -0.8969
  472ACN     C2 2996   3.993   0.729   3.567 -0.3605 -0.2176  0.7008
  472ACN     N1 2997   3.888   0.775   3.558 -0.0545  0.3559  0.7726
  473ACN     C1 2998   3.383   1.523   1.660 -0.0221  0.8366  0.1052
  473ACN     H1 2999   3.476   1.567   1.623 -0.3607 -0.1018 -2.0024
  473ACN     H2 3000   3.403   1.472   1.755  2.8865 -0.9402 -1.3402
  473ACN     H3 3001   3.344   1.441   1.598 -0.0599 -0.0993  1.3306
  473ACN     C2 3002   3.276   1.622   1.665  0.7901 -0.1850 -0.8165
  473ACN     N1 3003   3.183   1.698   1.664 -0.5952  0.9611 -0.0879
  474ACN     C1 3004   2.541   1.143   1.500  0.1005  0.5285 -0.7917
  474ACN     H1 3005   2.577   1.189   1.407 -1.5371  1.6440 -0.9255
  474ACN     H2 3006   2.436   1.130   1.471 -0.4292 -0.0766  1.2543
  474ACN     H3 3007   2.549   1.213   1.584 -3.0643 -2.1864  2.0510
  474ACN     C2 3008   2.604   1.011   1.518 -0.0077 -0.5395  0.2694
  474ACN     N1 3009   2.655   0.909   1.537 -0.0846 -0.2593  0.5077
  475ACN     C1 3010   3.256   4.369   0.920  0.2307 -0.2106 -0.5471
  475ACN     H1 3011   3.159   4.353   0.872  0.8140 -0.2654 -1.7304
  475ACN     H2 3012   3.266   4.476   0.941 -0.5887 -0.6791  2.8826
  475ACN     H3 3013   3.333   4.348   0.845 -0.3279 -1.2332 -0.8552
  475ACN     C2 3014   3.263   4.284   1.037  0.0296 -0.5985  0.1867
  475ACN     N1 3015   3.290   4.220   1.133  0.5264 -0.2377  0.1719
  476ACN     C1 3016   3.217   0.313   4.174 -0.6165 -0.1200  0.3594
  476ACN     H1 3017   3.316   0.268   4.177 -1.2653 -1.6683 -0.1897
  476ACN     H2 3018   3.170   0.303   4.075 -0.2599  0.4604  0.1293
  476ACN     H3 3019   3.224   0.422   4.183 -0.5286 -0.0458 -0.5457
  476ACN     C2 3020   3.134   0.253   4.275  0.1888 -0.3726  0.1785
  476ACN     N1 3021   3.066   0.218   4.359  0.0655 -0.0613  0.0733
  477ACN     C1 3022   1.374   0.613   1.729  0.0161  0.2813 -0.1752
  477ACN     H1 3023   1.443   0.590   1.647 -0.3123  0.4409 -0.4976
  477ACN     H2 3024   1.402   0.547   1.813 -2.2251 -0.4855  0.0210
  477ACN     H3 3025   1.271   0.588   1.702 -0.6423  1.4957  1.1320
  477ACN     C2 3026   1.391   0.752   1.771  0.1294  0.4825  0.1324
  477ACN     N1 3027   1.397   0.865   1.802 -0.0811  0.1042 -0.7253
  478ACN     C1 3028   1.050   3.674   3.386 -0.5034  0.4260  0.0873
  478ACN     H1 3029   1.075   3.739   3.301  0.6168 -1.1445 -0.8494
  478ACN     H2 3030   1.080   3.718   3.482  1.9185 -1.6465  0.3958
  478ACN     H3 3031   1.098   3.576   3.370  0.3107  0.8856 -0.3509
  478ACN     C2 3032   0.907   3.654   3.395  0.4686 -0.2481  0.4699
  478ACN     N1 3033   0.795   3.637   3.413  0.1113  0.0877  0.5452
  479ACN     C1 3034   3.469   2.185   0.921  0.0715 -0.0579 -0.1630
  479ACN     H1 3035   3.448   2.078   0.911 -2.1142  0.3103  0.0203
  479ACN     H2 3036   3.510   2.235   0.832  2.6328  0.0505  0.9869
  479ACN     H3 3037   3.544   2.195   1.001  1.2173  1.8988 -1.3861
  479ACN     C2 3038   3.345   2.245   0.969 -0.1300  0.3157 -0.1654
  479ACN     N1 3039   3.254   2.298   1.018 -0.8222  0.3870  0.6760
  480ACN     C1 3040   4.638   3.782   3.578 -0.8103  0.2840 -0.4810
  480ACN     H1 3041   4.601   3.869   3.634  0.1100  0.7782 -0.6183
  480ACN     H2 3042   4.579   3.773   3.487  0.2197  0.0918 -1.1447
  480ACN     H3 3043   4.637   3.683   3.625  2.7535 -0.3913 -1.5360
  480ACN     C2 3044   4.774   3.807   3.539  0.3021  0.4240 -0.1055
  480ACN     N1 3045   4.879   3.820   3.498  0.5236 -0.1592  0.3451
  481ACN     C1 3046   3.573   3.727   1.787 -0.0717 -0.3684 -0.5726
  481ACN     H1 3047   3.564   3.667   1.878  0.0805 -0.1264 -0.3950
  481ACN     H2 3048   3.623   3.824   1.803  1.1826 -1.2520  1.2115
  481ACN     H3 3049   3.477   3.744   1.737  0.6559  0.2036 -1.8114
  481ACN     C2 3050   3.650   3.651   1.690  0.8351 -0.3370 -0.4437
  481ACN     N1 3051   3.704   3.592   1.610 -0.1774 -0.8050 -0.1005
  482ACN     C1 3052   2.758   2.329   3.230  0.5216  0.8509  0.3137
  482ACN     H1 3053   2.703   2.257   3.168  1.8917  1.0160 -1.1820
  482ACN     H2 3054   2.691   2.415   3.237  0.3795  0.8739 -0.9958
  482ACN     H3 3055   2.847   2.350   3.169 -0.6911 -0.8903 -2.2659
  482ACN     C2 3056   2.800   2.270   3.360 -0.4870 -0.1603 -0.2532
  482ACN     N1 3057   2.835   2.214   3.454  0.0013 -0.1486 -0.5078
  483ACN     C1 3058   3.414   2.453   0.101  0.3462  0.9348 -0.5326
  483ACN     H1 3059   3.359   2.475   0.009  1.9810  3.8773 -0.9112
  483ACN     H2 3060   3.520   2.466   0.077  0.2852  0.4415 -1.0601
  483ACN     H3 3061   3.388   2.353   0.139 -1.0657  0.1694 -3.2793
  483ACN     C2 3062   3.386   2.551   0.200 -0.5010 -0.2553 -0.0769
  483ACN     N1 3063   3.366   2.633   0.273  0.6661  0.0081 -0.2030
  484ACN     C1 3064   0.787   3.545   1.942 -0.2363 -0.3872  0.2547
  484ACN     H1 3065   0.878   3.605   1.932 -0.9328  0.6034 -0.3838
  484ACN     H2 3066   0.738   3.553   1.844  0.2935  0.3363  0.0392
  484ACN     H3 3067   0.734   3.581   2.031 -1.2714  2.2652 -1.3104
  484ACN     C2 3068   0.816   3.407   1.960  0.0932 -0.2881  0.1605
  484ACN     N1 3069   0.848   3.298   1.974  0.2982  0.5098  0.0821
  485ACN     C1 3070   0.709   2.634   2.721  0.7511  0.3343 -0.2716
  485ACN     H1 3071   0.718   2.702   2.635  2.7813  0.9178  0.3293
  485ACN     H2 3072   0.620   2.668   2.775  1.4547  2.0471 -0.1320
  485ACN     H3 3073   0.794   2.662   2.784  0.6939  0.0032 -0.0470
  485ACN     C2 3074   0.708   2.494   2.682 -0.5647  0.1580  0.1242
  485ACN     N1 3075   0.718   2.388   2.639  0.2399  0.6427 -0.2784
  486ACN     C1 3076   4.611   4.077   1.311 -0.5301  0.3802 -0.2038
  486ACN     H1 3077   4.703   4.044   1.360 -1.2616 -0.4103  0.6793
  486ACN     H2 3078   4.610   4.186   1.295 -1.3200  0.6577  1.4765
  486ACN     H3 3079   4.521   4.062   1.373 -0.5964  0.4539 -0.2826
  486ACN     C2 3080   4.602   4.002   1.183 -0.3917  0.3470 -0.5187
  486ACN     N1 3081   4.599   3.939   1.088  0.2473  0.6769 -0.2410
  487ACN     C1 3082   3.848   3.375   4.368  0.2076 -0.2975  0.0388
  487ACN     H1 3083   3.958   3.373   4.373  0.4829  0.5787 -3.1088
  487ACN     H2 3084   3.809   3.277   4.395 -1.2623 -0.1947 -1.5278
  487ACN     H3 3085   3.841   3.395   4.260 -2.5972  0.0252  0.2183
  487ACN     C2 3086   3.792   3.474   4.460  0.2416 -0.8733 -0.1868
  487ACN     N1 3087   3.739   3.548   4.536 -0.2727 -0.0217 -0.4425
  488ACN     C1 3088   3.515   1.772   3.649  0.5258  0.4822 -0.1150
  488ACN     H1 3089   3.563   1.859   3.693  0.3661  0.3835  0.2569
  488ACN     H2 3090   3.515   1.786   3.540  2.2400 -0.5749 -0.3005
  488ACN     H3 3091   3.414   1.763   3.690 -0.2747  0.0626 -2.0497
  488ACN     C2 3092   3.599   1.656   3.683 -0.4600 -0.1544  0.1462
  488ACN     N1 3093   3.668   1.563   3.707 -0.1112 -0.0560  0.3427
  489ACN     C1 3094   1.605   0.957   0.275 -0.0518 -0.3816 -0.2319
  489ACN     H1 3095   1.632   1.060   0.303 -1.8154  0.0357  0.0907
  489ACN     H2 3096   1.571   0.921   0.373  0.6427  0.0478  0.1750
  489ACN     H3 3097   1.695   0.908   0.239  0.8134  0.5494  0.5835
  489ACN     C2 3098   1.494   0.962   0.178 -0.3251 -0.0708 -0.2229
  489ACN     N1 3099   1.411   0.963   0.097 -0.1069 -0.7392  0.4166
  490ACN     C1 3100   3.137   0.692   4.245 -0.1573  0.0969 -0.6216
  490ACN     H1 3101   3.120   0.798   4.266 -1.7588 -0.6975  2.5949
  490ACN     H2 3102   3.200   0.658   4.328 -1.5061  0.3989  0.5512
  490ACN     H3 3103   3.198   0.703   4.154  0.7705 -3.3598 -0.5443
  490ACN     C2 3104   3.017   0.616   4.237  0.3877 -0.0445  0.2395
  490ACN     N1 3105   2.917   0.560   4.232  0.1549 -0.3410 -0.8018
  491ACN     C1 3106   2.664   1.924   3.120 -0.0357  0.2803 -0.9103
  491ACN     H1 3107   2.710   1.828   3.147 -1.2283  0.2708  1.3525
  491ACN     H2 3108   2.717   2.007   3.170  0.7513  0.2867 -1.7198
  491ACN     H3 3109   2.556   1.913   3.136  0.0688 -1.3831 -1.1943
  491ACN     C2 3110   2.698   1.938   2.978 -0.2997  0.2685 -0.3100
  491ACN     N1 3111   2.715   1.964   2.869 -0.0822  0.1094  0.2024
  492ACN     C1 3112   2.075   3.630   0.142  0.4022 -0.0707  0.1520
  492ACN     H1 3113   2.022   3.715   0.098 -0.1635 -0.9520 -0.9001
  492ACN     H2 3114   2.180   3.653   0.164  0.4600 -0.8503  0.7358
  492ACN     H3 3115   2.065   3.546   0.073  1.2707 -0.4416  0.4581
  492ACN     C2 3116   2.006   3.602   0.261  0.7318 -0.0996  0.5194
  492ACN     N1 3117   1.944   3.567   0.350  1.0290 -0.3213 -0.7627
  493ACN     C1 3118   2.335   2.720   0.792  0.0683  0.2936 -0.1129
  493ACN     H1 3119   2.431   2.774   0.789  0.1731  0.1363  0.2944
  493ACN     H2 3120   2.347   2.614   0.768 -0.7607  0.5829 -1.9379
  493ACN     H3 3121   2.258   2.768   0.730 -0.0087 -0.4348 -0.5892
  493ACN     C2 3122   2.284   2.724   0.927  0.2711  0.5917 -0.3028
  493ACN     N1 3123   2.245   2.729   1.033  0.1997 -0.5598 -0.4286
  494ACN     C1 3124   4.014   2.294   2.074  0.6482 -0.4484  0.3746
  494ACN     H1 3125   3.992   2.286   2.181  0.9323  0.4489  0.5094
  494ACN     H2 3126   4.088   2.216   2.050 -0.7924 -1.9525  0.6191
  494ACN     H3 3127   4.044   2.396   2.047  0.1285 -0.1290  0.9603
  494ACN     C2 3128   3.891   2.256   2.006  0.0372 -0.2070  0.2669
  494ACN     N1 3129   3.788   2.232   1.961  0.3332 -0.0525 -0.5641
  495ACN     C1 3130   2.260   1.660   3.976 -0.2000  0.5122 -0.6030
  495ACN     H1 3131   2.291   1.583   4.047  0.9383  1.9091  0.4596
  495ACN     H2 3132   2.300   1.646   3.874 -0.3291 -0.4580 -0.5306
  495ACN     H3 3133   2.323   1.743   4.009 -1.2239  0.3735  1.8837
  495ACN     C2 3134   2.127   1.711   3.985 -0.2492  0.2569 -0.4686
  495ACN     N1 3135   2.019   1.749   3.989 -0.0425 -0.8883  0.0797
  496ACN     C1 3136   4.230   2.010   4.196  0.7751  0.3016 -0.3100
  496ACN     H1 3137   4.205   2.110   4.158  2.2187 -0.2142 -2.8730
  496ACN     H2 3138   4.294   2.023   4.284  1.1055 -0.5925 -0.4081
  496ACN     H3 3139   4.309   1.972   4.130  0.2680 -0.1605 -0.6674
  496ACN     C2 3140   4.120   1.911   4.212  0.1699  0.0111  0.2168
  496ACN     N1 3141   4.050   1.820   4.213 -0.9397  0.5893 -0.2292
  497ACN     C1 3142   1.244   2.107   1.732 -0.4814  0.5577  0.1599
  497ACN     H1 3143   1.348   2.126   1.762  0.1494 -2.3514  0.0444
  497ACN     H2 3144   1.173   2.170   1.787 -1.2565  1.5275 -1.8376
  497ACN     H3 3145   1.226   2.000   1.746  1.3765  0.1055 -0.6465
  497ACN     C2 3146   1.212   2.137   1.593  0.4039 -0.3524  0.3394
  497ACN     N1 3147   1.195   2.162   1.483  0.1521 -0.1095 -0.0828
  498ACN     C1 3148   1.337   2.540   0.807 -0.5814  0.2112  0.4454
  498ACN     H1 3149   1.258   2.504   0.874 -0.6398 -0.7495 -0.1286
  498ACN     H2 3150   1.323   2.508   0.703 -0.1420  1.9134 -0.1664
  498ACN     H3 3151   1.432   2.500   0.847 -0.6581  0.0847  0.5029
  498ACN     C2 3152   1.349   2.687   0.808  0.4308  0.1240 -0.0813
  498ACN     N1 3153   1.367   2.801   0.818  0.1568  0.1476  0.2821
  499ACN     C1 3154   1.688   0.837   1.537  0.3751 -0.0160 -0.2919
  499ACN     H1 3155   1.688   0.779   1.444 -2.4214 -0.6988  0.0386
  499ACN     H2 3156   1.621   0.799   1.615 -3.6995  5.6453 -0.3372
  499ACN     H3 3157   1.634   0.932   1.521 -1.4461 -0.8189  0.7965
  499ACN     C2 3158   1.822   0.888   1.570 -0.3391  0.7281 -0.2499
  499ACN     N1 3159   1.930   0.919   1.600 -0.0088 -0.6067  0.1683
  500ACN     C1 3160   0.392   4.130   4.107 -0.3189 -0.3144  0.5230
  500ACN     H1 3161   0.429   4.199   4.183 -1.0663 -2.4506  2.9759
  500ACN     H2 3162   0.411   4.181   4.011  1.3143 -0.9548  0.4741
  500ACN     H3 3163   0.283   4.119   4.118 -0.2478  0.6969  2.9524
  500ACN     C2 3164   0.449   4.001   4.116  0.0029 -0.9269 -0.7531
  500ACN     N1 3165   0.486   3.888   4.123 -0.0975  0.1077 -0.2686
  501ACN     C1 3166   3.966   0.965   2.275  0.0003 -0.1091  0.0868
  501ACN     H1 3167   4.075   0.971   2.287 -0.0096  0.3987 -0.0324
  501ACN     H2 3168   3.915   0.925   2.364  2.6755 -3.3745  0.3531
  501ACN     H3 3169   3.942   0.898   2.192 -0.2985  1.3430 -1.0513
  501ACN     C2 3170   3.929   1.106   2.238  0.1237 -0.4886  0.4808
  501ACN     N1 3171   3.907   1.216   2.212  0.2608 -0.0816 -0.2369
  502ACN     C1 3172   4.618   1.770   3.280 -0.1023  0.0516  0.6063
  502ACN     H1 3173   4.596   1.813   3.378  3.2789  1.5193  0.8265
  502ACN     H2 3174   4.587   1.665   3.287  0.0726  0.0520  1.3854
  502ACN     H3 3175   4.727   1.771   3.268 -0.2319 -0.4847 -0.9035
  502ACN     C2 3176   4.544   1.835   3.173  0.7631  0.2643 -0.5644
  502ACN     N1 3177   4.489   1.869   3.078 -0.0614 -0.3348  0.1448
  503ACN     C1 3178   0.393   4.121   3.014 -0.1043 -0.3771 -0.0262
  503ACN     H1 3179   0.344   4.134   3.111  1.0380 -0.0439  0.5303
  503ACN     H2 3180   0.360   4.024   2.975 -0.2006  0.7740 -3.0964
  503ACN     H3 3181   0.499   4.117   3.045  0.0124 -1.3726 -0.5421
  503ACN     C2 3182   0.357   4.239   2.929 -0.1810  0.2768 -0.0254
  503ACN     N1 3183   0.315   4.331   2.869 -0.4580  0.1169  0.1260
  504ACN     C1 3184   3.873   0.314   4.540  0.9318 -0.4343  0.0225
  504ACN     H1 3185   3.912   0.368   4.628  0.9070  0.1700 -0.3271
  504ACN     H2 3186   3.953   0.313   4.465  0.1918 -1.4544 -0.7664
  504ACN     H3 3187   3.796   0.381   4.499  1.8300  0.7006  0.1352
  504ACN     C2 3188   3.815   0.180   4.565  0.6664 -0.4525  0.6124
  504ACN     N1 3189   3.761   0.077   4.585  0.2569 -0.5028  0.5805
  505ACN     C1 3190   4.161   3.243   1.156  0.1386  0.4332 -0.4327
  505ACN     H1 3191   4.109   3.160   1.108  2.2201 -1.2617  0.1403
  505ACN     H2 3192   4.207   3.313   1.086 -0.1010  1.2815  0.2326
  505ACN     H3 3193   4.234   3.196   1.223 -0.9400  0.3681  0.7367
  505ACN     C2 3194   4.072   3.310   1.243 -0.0481  0.2144 -0.2164
  505ACN     N1 3195   4.000   3.370   1.312 -0.8264  0.6541 -0.8656
  506ACN     C1 3196   0.896   0.084   1.196 -0.6097 -0.4687 -0.3631
  506ACN     H1 3197   0.991   0.121   1.154  0.1158  0.0465  1.6266
  506ACN     H2 3198   0.857   0.002   1.134  1.0767 -2.2678  0.8175
  506ACN     H3 3199   0.820   0.162   1.192 -0.8538 -0.6991 -0.2543
  506ACN     C2 3200   0.919   0.044   1.332 -0.0466 -0.7986 -0.7570
  506ACN     N1 3201   0.949   0.020   1.442  0.5945  0.6512 -0.5910
  507ACN     C1 3202   1.011   1.300   2.285 -0.2261 -0.7147  0.3115
  507ACN     H1 3203   0.998   1.389   2.223 -0.4791 -1.3182 -0.5147
  507ACN     H2 3204   1.075   1.327   2.370 -0.6071  0.7899  0.1472
  507ACN     H3 3205   1.062   1.225   2.223  0.9964 -0.9631  1.5620
  507ACN     C2 3206   0.888   1.252   2.341 -0.5110  0.6428  0.0366
  507ACN     N1 3207   0.794   1.216   2.401  0.1759  0.2238  0.3276
  508ACN     C1 3208   0.448   2.366   2.368 -0.0155 -0.2027 -0.1024
  508ACN     H1 3209   0.516   2.328   2.445  0.3589 -0.4387 -0.5419
  508ACN     H2 3210   0.379   2.432   2.422  0.6924 -0.6507  1.4120
  508ACN     H3 3211   0.392   2.292   2.310  0.2036  0.3145 -0.9873
  508ACN     C2 3212   0.520   2.436   2.269  0.1821 -0.1863 -0.1606
  508ACN     N1 3213   0.583   2.488   2.189 -0.2793  0.4617 -0.1077
  509ACN     C1 3214   1.942   2.065   1.264 -0.7900  0.3707 -0.1749
  509ACN     H1 3215   1.896   1.966   1.276  1.7298 -1.0335 -1.3185
  509ACN     H2 3216   1.914   2.107   1.167  0.6814  3.2782  0.5146
  509ACN     H3 3217   2.051   2.048   1.260 -0.9937 -0.8840 -0.7240
  509ACN     C2 3218   1.924   2.153   1.374  0.0485 -0.4138 -0.3661
  509ACN     N1 3219   1.905   2.234   1.459 -0.2098  0.0851  0.2715
  510ACN     C1 3220   3.419   1.653   0.449  0.4279 -0.3212 -0.0753
  510ACN     H1 3221   3.470   1.703   0.532  1.6705 -3.0085  0.8855
  510ACN     H2 3222   3.415   1.549   0.483 -1.0070 -0.1036  0.5098
  510ACN     H3 3223   3.484   1.652   0.361  0.7510 -0.2125  0.1590
  510ACN     C2 3224   3.283   1.710   0.436  0.2798  0.7540 -0.5098
  510ACN     N1 3225   3.176   1.754   0.432  0.3187  0.1138 -0.1204
  511ACN     C1 3226   2.703   3.097   3.457 -0.5003 -0.0941  0.5710
  511ACN     H1 3227   2.643   3.025   3.514  2.1634 -1.9126  1.2899
  511ACN     H2 3228   2.758   3.152   3.534  1.0880 -0.6384 -0.1258
  511ACN     H3 3229   2.635   3.160   3.400 -1.4167 -1.8044 -0.3040
  511ACN     C2 3230   2.797   3.021   3.369 -0.2072  0.0357 -0.0402
  511ACN     N1 3231   2.885   2.960   3.326 -1.1640 -0.2100  0.2244
  512ACN     C1 3232   4.457   1.482   1.630 -0.1351  0.8047 -0.3602
  512ACN     H1 3233   4.372   1.538   1.670 -0.1751 -0.4506  1.4703
  512ACN     H2 3234   4.551   1.538   1.636 -1.2532  2.6390  1.1749
  512ACN     H3 3235   4.446   1.456   1.524  1.2146 -0.6748 -0.1823
  512ACN     C2 3236   4.457   1.362   1.714 -0.6279  0.2353  0.0936
  512ACN     N1 3237   4.469   1.267   1.785  0.4497 -0.2127 -0.4370
  513ACN     C1 3238   0.768   1.258   3.253 -0.2188 -0.8000 -0.2243
  513ACN     H1 3239   0.668   1.290   3.222  0.3438  1.5819  0.2337
  513ACN     H2 3240   0.773   1.230   3.359  0.8822  2.0061  0.5674
  513ACN     H3 3241   0.838   1.343   3.251  0.8399 -1.6295  0.2354
  513ACN     C2 3242   0.820   1.155   3.168 -0.0942  0.2138 -0.0409
  513ACN     N1 3243   0.854   1.069   3.096 -0.5377  0.1799  0.3168
  514ACN     C1 3244   0.899   0.620   0.236  0.1142 -0.1157 -0.0283
  514ACN     H1 3245   0.963   0.629   0.325 -2.6533 -2.0633  2.3410
  514ACN     H2 3246   0.925   0.681   0.148 -0.5696 -2.3403 -1.8742
  514ACN     H3 3247   0.800   0.650   0.272  0.1334  0.3593 -0.3625
  514ACN     C2 3248   0.902   0.476   0.199  0.3153 -0.5105  0.1016
  514ACN     N1 3249   0.911   0.366   0.171 -0.5484  0.8417 -0.0793
  515ACN     C1 3250   4.123   4.467   0.594 -0.2763 -0.0251 -0.0703
  515ACN     H1 3251   4.197   4.488   0.516 -0.2855  1.4109  0.2657
  515ACN     H2 3252   4.159   4.387   0.660 -0.9063 -0.0719  0.2253
  515ACN     H3 3253   4.033   4.434   0.540  2.0997  0.1712 -4.6167
  515ACN     C2 3254   4.096   4.593   0.671  0.4162  0.1890  0.0598
  515ACN     N1 3255   4.073   4.684   0.732  0.3532 -0.1115 -0.2974
  516ACN     C1 3256   1.007   4.518   4.491 -0.4068 -0.3285 -0.2146
  516ACN     H1 3257   1.047   4.499   4.391  0.1857 -1.5887  0.2392
  516ACN     H2 3258   0.960   4.617   4.500 -0.2463 -0.3928  1.8007
  516ACN     H3 3259   1.096   4.511   4.555 -1.3095 -1.7734  0.9653
  516ACN     C2 3260   0.917   4.411   4.539  0.6722 -0.1868  0.3084
  516ACN     N1 3261   0.844   4.327   4.570 -0.4636  0.0203  0.3082
  517ACN     C1 3262   0.199   3.286   0.838  0.0031  0.4150 -1.0146
  517ACN     H1 3263   0.297   3.306   0.792  0.5442 -0.2754 -0.2149
  517ACN     H2 3264   0.203   3.336   0.936  0.0296  0.9038 -1.2628
  517ACN     H3 3265   0.187   3.178   0.855  3.2730 -0.5708 -3.8399
  517ACN     C2 3266   0.092   3.344   0.759  0.2454 -0.0678 -0.4475
  517ACN     N1 3267   0.009   3.383   0.691 -0.1399  0.0171  0.0724
  518ACN     C1 3268   3.457   0.396   3.201  0.4417 -0.4577 -0.0513
  518ACN     H1 3269   3.412   0.339   3.282  0.2031 -1.3866 -0.8275
  518ACN     H2 3270   3.560   0.371   3.172  0.0461 -0.9321 -1.0890
  518ACN     H3 3271   3.458   0.503   3.226 -1.5356 -0.3588 -0.2506
  518ACN     C2 3272   3.379   0.378   3.081  0.4268 -0.0710  0.0867
  518ACN     N1 3273   3.318   0.369   2.985 -0.7171  0.2830  0.1062
  519ACN     C1 3274   3.996   1.068   3.424 -0.4421  0.2324 -0.2889
  519ACN     H1 3275   4.062   1.126   3.358  0.5351  0.2103  0.6374
  519ACN     H2 3276   4.039   0.969   3.443 -2.6595 -0.8318 -0.5099
  519ACN     H3 3277   3.898   1.038   3.386 -1.2560  1.2475  0.9104
  519ACN     C2 3278   3.978   1.133   3.554  1.0175 -0.1074 -0.6137
  519ACN     N1 3279   3.969   1.184   3.658  0.1991 -0.0885  0.3693
  520ACN     C1 3280   2.445   1.433   1.844 -0.0139  0.1801  0.2284
  520ACN     H1 3281   2.376   1.469   1.921 -0.9555  1.5936 -1.2097
  520ACN     H2 3282   2.440   1.324   1.846 -2.5378  0.2263 -0.4903
  520ACN     H3 3283   2.546   1.476   1.852  0.5764 -1.3891  1.8277
  520ACN     C2 3284   2.397   1.460   1.706 -0.2811  0.1728  0.0016
  520ACN     N1 3285   2.360   1.475   1.596 -0.3940  0.8083 -0.4486
  521ACN     C1 3286   2.666   1.722   1.479  0.6061  0.2604 -0.1977
  521ACN     H1 3287   2.712   1.625   1.502 -1.1373 -0.6895 -0.5414
  521ACN     H2 3288   2.590   1.716   1.401  0.6249  3.4295 -0.5927
  521ACN     H3 3289   2.747   1.786   1.444  0.6913  1.0633  1.3609
  521ACN     C2 3290   2.591   1.770   1.595  0.1018 -0.5614  0.3700
  521ACN     N1 3291   2.526   1.796   1.688  0.2998  0.5691 -0.0301
  522ACN     C1 3292   2.723   3.526   0.454  0.3137 -0.6227  0.2092
  522ACN     H1 3293   2.763   3.627   0.437 -1.3982 -0.3452 -2.9863
  522ACN     H2 3294   2.665   3.499   0.365 -0.2762  1.1585  0.0056
  522ACN     H3 3295   2.658   3.520   0.542  1.1374  1.4237  1.0188
  522ACN     C2 3296   2.842   3.443   0.472 -0.3598 -0.6231  0.1677
  522ACN     N1 3297   2.940   3.381   0.483 -0.5181 -0.2770 -0.2307
  523ACN     C1 3298   1.886   1.829   1.620  0.3894  0.5970 -0.2702
  523ACN     H1 3299   1.919   1.771   1.534 -0.8004 -1.1163  0.3657
  523ACN     H2 3300   1.884   1.765   1.709 -1.6553 -1.4789 -1.6990
  523ACN     H3 3301   1.790   1.881   1.604  0.7041  1.5953  0.9529
  523ACN     C2 3302   1.984   1.935   1.632 -0.4262 -0.2882  0.4946
  523ACN     N1 3303   2.062   2.022   1.636  0.5694 -0.0747 -0.6895
  524ACN     C1 3304   0.357   3.632   1.477  0.3272 -0.7278  0.0964
  524ACN     H1 3305   0.298   3.707   1.531 -0.7225 -0.7053 -1.0332
  524ACN     H2 3306   0.385   3.555   1.549 -1.0104 -0.4390  0.9612
  524ACN     H3 3307   0.447   3.680   1.435 -0.5353  1.1580  0.2898
  524ACN     C2 3308   0.277   3.563   1.379  0.8304  0.0705  0.3477
  524ACN     N1 3309   0.224   3.511   1.291  0.1638 -0.0171  0.3967
  525ACN     C1 3310   1.930   0.499   1.264 -0.3735 -0.0951 -0.3138
  525ACN     H1 3311   1.977   0.529   1.358  2.3501  1.3049 -1.9860
  525ACN     H2 3312   2.001   0.515   1.181 -0.6799 -1.1109 -0.7879
  525ACN     H3 3313   1.842   0.559   1.239 -0.0539 -0.0115 -1.2722
  525ACN     C2 3314   1.891   0.360   1.254  0.2941  0.1006 -0.0786
  525ACN     N1 3315   1.866   0.252   1.241  0.2949  0.4256 -0.4870
  526ACN     C1 3316   2.675   4.507   1.808 -0.2370  0.0628 -0.1578
  526ACN     H1 3317   2.680   4.615   1.791 -0.9909  0.2032  0.4316
  526ACN     H2 3318   2.571   4.486   1.839 -0.7696 -0.3874 -2.1160
  526ACN     H3 3319   2.731   4.476   1.897  1.3332  0.8999 -0.8343
  526ACN     C2 3320   2.717   4.449   1.681 -0.6550  0.4677 -0.0722
  526ACN     N1 3321   2.751   4.396   1.581  0.1341  0.0865 -1.1792
  527ACN     C1 3322   0.242   0.830   2.662 -0.0275 -0.4492 -0.3608
  527ACN     H1 3323   0.345   0.818   2.695 -0.1415  0.9077  0.5991
  527ACN     H2 3324   0.235   0.843   2.553 -2.2827 -0.0533 -0.2294
  527ACN     H3 3325   0.210   0.924   2.709 -0.5471 -0.5964 -0.4093
  527ACN     C2 3326   0.151   0.728   2.696  0.3753  0.6833  0.3147
  527ACN     N1 3327   0.073   0.644   2.703  0.1293 -0.0465 -1.2983
  528ACN     C1 3328   0.853   3.938   1.042 -0.1321  0.0603 -0.0075
  528ACN     H1 3329   0.952   3.935   1.089 -0.2803  1.0868  0.3914
  528ACN     H2 3330   0.774   3.983   1.103 -2.3917 -1.6421 -1.4869
  528ACN     H3 3331   0.825   3.835   1.015 -0.0683 -0.1176  0.5862
  528ACN     C2 3332   0.862   4.014   0.919  0.2606  0.5765 -0.1734
  528ACN     N1 3333   0.858   4.081   0.821  0.0266  1.0168  0.1898
  529ACN     C1 3334   2.190   1.133   4.435 -0.6143 -0.1482  0.5693
  529ACN     H1 3335   2.240   1.064   4.503 -1.4099 -1.1931  0.1159
  529ACN     H2 3336   2.259   1.187   4.368 -0.5543  1.2801  1.7315
  529ACN     H3 3337   2.144   1.213   4.494  0.0357  0.9329 -0.3451
  529ACN     C2 3338   2.087   1.050   4.371 -0.0907 -0.0056 -0.5894
  529ACN     N1 3339   2.002   0.992   4.314 -0.3522  0.2507 -0.2676
  530ACN     C1 3340   1.592   4.099   3.667 -0.3258  0.4143 -0.1796
  530ACN     H1 3341   1.684   4.086   3.725  1.1147 -1.3492 -2.6610
  530ACN     H2 3342   1.541   4.001   3.669 -1.8207  1.0565 -2.3790
  530ACN     H3 3343   1.627   4.120   3.566 -0.2201  0.8284 -0.0564
  530ACN     C2 3344   1.500   4.203   3.713  0.6582 -0.6502 -0.1812
  530ACN     N1 3345   1.425   4.276   3.763  0.8376 -0.2424 -0.0379
  531ACN     C1 3346   3.702   0.219   2.311  0.2739 -0.5621 -0.0097
  531ACN     H1 3347   3.610   0.277   2.297  1.2203  0.5362 -1.9774
  531ACN     H2 3348   3.778   0.261   2.244  0.6148  0.2684  0.8807
  531ACN     H3 3349   3.692   0.118   2.269  1.3886 -1.0482  0.8212
  531ACN     C2 3350   3.741   0.207   2.452  0.6027 -1.2869  0.4914
  531ACN     N1 3351   3.767   0.189   2.560  0.3094 -0.0119 -0.0071
  532ACN     C1 3352   1.748   4.107   1.830 -0.5297  0.1080 -0.0665
  532ACN     H1 3353   1.791   4.010   1.857 -1.0987 -0.2974 -0.6160
  532ACN     H2 3354   1.638   4.107   1.827 -0.5096  0.0719 -0.9141
  532ACN     H3 3355   1.780   4.137   1.730 -1.3604  1.2745 -0.0093
  532ACN     C2 3356   1.797   4.202   1.932  0.1957  1.0270 -0.5510
  532ACN     N1 3357   1.847   4.268   2.016 -0.0122  0.1360 -0.1212
  533ACN     C1 3358   2.755   1.174   3.668 -0.7208 -0.0217 -0.4143
  533ACN     H1 3359   2.753   1.068   3.640  0.9282 -0.3096  0.4605
  533ACN     H2 3360   2.829   1.224   3.605  0.7195 -0.6169  0.7487
  533ACN     H3 3361   2.780   1.178   3.775 -0.5309 -0.2399 -0.4510
  533ACN     C2 3362   2.627   1.236   3.634 -0.4953 -0.2686 -0.4229
  533ACN     N1 3363   2.533   1.290   3.598  0.8891  0.7435  0.1246
  534ACN     C1 3364   3.028   0.312   1.120  0.0519 -0.2916 -0.1557
  534ACN     H1 3365   2.924   0.345   1.131 -0.0732 -0.5285 -0.6144
  534ACN     H2 3366   3.038   0.206   1.148  0.4105  0.7242  4.3641
  534ACN     H3 3367   3.094   0.350   1.199  1.7205 -0.5871 -1.3564
  534ACN     C2 3368   3.076   0.336   0.985 -0.8002  0.3464  0.5613
  534ACN     N1 3369   3.111   0.351   0.874 -0.4461 -0.7117  0.0348
  535ACN     C1 3370   1.445   2.826   3.124 -0.0051  0.1483 -0.2699
  535ACN     H1 3371   1.508   2.907   3.161  0.1087 -0.3345  0.6191
  535ACN     H2 3372   1.390   2.872   3.041 -1.2044 -0.6283  0.0521
  535ACN     H3 3373   1.378   2.779   3.198 -1.3282 -1.8915 -2.6163
  535ACN     C2 3374   1.537   2.724   3.075 -0.3029  0.2422 -0.4658
  535ACN     N1 3375   1.603   2.635   3.039  0.2446 -0.4421  0.1177
  536ACN     C1 3376   0.701   3.921   0.510 -0.4169  0.0990 -0.1323
  536ACN     H1 3377   0.707   3.904   0.618  0.2102 -0.2897 -0.2250
  536ACN     H2 3378   0.667   4.025   0.503 -1.0621  0.0393  1.5697
  536ACN     H3 3379   0.626   3.858   0.461 -1.5035  0.2706  1.2498
  536ACN     C2 3380   0.831   3.897   0.449  0.3808  0.2874  0.8521
  536ACN     N1 3381   0.924   3.852   0.398 -0.2287  0.2889 -0.4347
  537ACN     C1 3382   0.381   2.152   1.483 -0.0249 -0.6955 -0.2475
  537ACN     H1 3383   0.352   2.254   1.511 -1.8647 -0.5801 -2.3257
  537ACN     H2 3384   0.361   2.145   1.375  0.8367 -1.2238 -0.3838
  537ACN     H3 3385   0.323   2.079   1.541 -1.7516  1.3066  0.6704
  537ACN     C2 3386   0.529   2.135   1.501  0.1293 -0.4376 -0.7711
  537ACN     N1 3387   0.642   2.116   1.514 -0.1188  0.8875  1.6134
  538ACN     C1 3388   2.311   2.428   3.754  0.0832  0.1488 -0.2054
  538ACN     H1 3389   2.358   2.330   3.739  2.7669  1.1918  0.9249
  538ACN     H2 3390   2.211   2.428   3.708  0.2562 -1.9246 -0.6761
  538ACN     H3 3391   2.389   2.495   3.718  0.2933 -0.4742 -0.9346
  538ACN     C2 3392   2.287   2.448   3.894  0.4042  1.0160  0.3752
  538ACN     N1 3393   2.276   2.483   4.003 -0.1575  0.2010  0.1641
  539ACN     C1 3394   2.186   2.965   3.071 -0.1435 -0.2484 -0.5490
  539ACN     H1 3395   2.088   2.926   3.042  1.4343 -2.0921 -3.9189
  539ACN     H2 3396   2.255   2.901   3.128 -1.4490 -1.0443  0.1870
  539ACN     H3 3397   2.185   3.067   3.113  0.2532  0.5042 -2.2676
  539ACN     C2 3398   2.238   2.994   2.943  0.2749  0.6210  0.3561
  539ACN     N1 3399   2.288   3.020   2.844  0.0652 -0.9339 -0.0477
  540ACN     C1 3400   0.057   3.723   0.480 -0.2132 -0.1842  0.1334
  540ACN     H1 3401   0.090   3.743   0.377 -0.9887 -2.4988 -0.6221
  540ACN     H2 3402   0.123   3.648   0.524 -0.5638 -0.7739 -0.3352
  540ACN     H3 3403  -0.039   3.673   0.462 -0.2616  0.4902 -1.7838
  540ACN     C2 3404   0.052   3.841   0.559  0.1515  0.7433 -0.7890
  540ACN     N1 3405   0.047   3.934   0.626  0.5867 -0.0204 -0.1124
  541ACN     C1 3406   3.704   2.088   3.581 -0.0217  0.0685  0.1219
  541ACN     H1 3407   3.640   2.111   3.667 -0.1946  1.0967 -0.2671
  541ACN     H2 3408   3.755   1.995   3.609 -2.2755 -1.4937 -0.6821
  541ACN     H3 3409   3.774   2.172   3.567 -0.3848  0.5296  0.9851
  541ACN     C2 3410   3.619   2.066   3.461 -0.7727  0.0861  0.4856
  541ACN     N1 3411   3.557   2.040   3.368 -0.5387 -0.5390  0.6270
  542ACN     C1 3412   4.498   3.749   1.731 -0.2025 -0.0050  0.2534
  542ACN     H1 3413   4.390   3.761   1.713 -0.0449 -1.0024 -1.5222
  542ACN     H2 3414   4.543   3.836   1.681 -0.2788 -1.2114 -2.0265
  542ACN     H3 3415   4.526   3.654   1.684 -1.8753  0.2136 -1.3169
  542ACN     C2 3416   4.538   3.751   1.872  0.2516  0.0669  0.4363
  542ACN     N1 3417   4.579   3.747   1.982  0.0506  0.2769  0.1253
  543ACN     C1 3418   0.160   3.344   0.311  0.3502  0.5538  0.7227
  543ACN     H1 3419   0.217   3.386   0.227 -0.1049 -0.7436 -0.2797
  543ACN     H2 3420   0.128   3.243   0.282 -0.2331  0.2600  2.3278
  543ACN     H3 3421   0.071   3.403   0.334 -0.4810  0.3271 -1.6440
  543ACN     C2 3422   0.251   3.333   0.427  0.5327 -0.4205  0.3134
  543ACN     N1 3423   0.313   3.328   0.523  0.2125  0.7092 -0.5859
  544ACN     C1 3424   1.785   3.417   1.910  0.4431  0.1699 -0.0649
  544ACN     H1 3425   1.746   3.339   1.976  3.3188 -1.3020  0.0071
  544ACN     H2 3426   1.856   3.473   1.971  2.7393  0.7291 -3.0319
  544ACN     H3 3427   1.704   3.478   1.866  0.7533  2.0578  1.7982
  544ACN     C2 3428   1.856   3.348   1.797 -0.1401  0.1739 -0.1108
  544ACN     N1 3429   1.906   3.293   1.710  0.0587  0.1764  0.1353
  545ACN     C1 3430   1.087   2.789   3.738 -0.1056 -0.1237  0.1288
  545ACN     H1 3431   1.031   2.696   3.731  0.6426 -0.5025 -1.4623
  545ACN     H2 3432   1.177   2.777   3.676 -0.8287 -2.0603 -0.6147
  545ACN     H3 3433   1.113   2.808   3.843  2.1587 -0.5992 -0.2824
  545ACN     C2 3434   1.006   2.901   3.703  0.0186 -0.9388  0.3966
  545ACN     N1 3435   0.943   2.991   3.672 -0.4048 -0.0245  0.5185
  546ACN     C1 3436   3.275   3.229   0.391 -0.3255  0.4956  0.6039
  546ACN     H1 3437   3.251   3.155   0.314 -0.6713 -0.6665  1.7859
  546ACN     H2 3438   3.364   3.192   0.444  2.0284  3.0213 -1.2705
  546ACN     H3 3439   3.178   3.235   0.441 -1.5805  0.1174 -1.6502
  546ACN     C2 3440   3.317   3.362   0.349  0.4954  0.9944  0.2896
  546ACN     N1 3441   3.363   3.462   0.313  0.0041  0.4848  0.0565
  547ACN     C1 3442   4.683   1.657   2.904 -0.2363  0.3684  0.8114
  547ACN     H1 3443   4.621   1.576   2.864  0.1657  0.5856 -0.2857
  547ACN     H2 3444   4.706   1.639   3.010 -2.2390 -4.0383  0.7095
  547ACN     H3 3445   4.619   1.744   2.886  1.0738  1.2348  0.1967
  547ACN     C2 3446   4.792   1.665   2.817  0.0903 -0.4756  0.0100
  547ACN     N1 3447   4.881   1.662   2.745  0.1781 -0.8614 -0.0065
  548ACN     C1 3448   1.359   0.325   1.031  0.1587 -0.4228  0.7606
  548ACN     H1 3449   1.344   0.431   1.056 -0.7069 -0.6345  1.2026
  548ACN     H2 3450   1.462   0.313   0.997 -0.2219  0.8254 -1.0026
  548ACN     H3 3451   1.286   0.307   0.951 -2.0782  1.6074  2.1976
  548ACN     C2 3452   1.334   0.250   1.155 -0.3188 -0.3749 -0.6579
  548ACN     N1 3453   1.315   0.193   1.255 -0.3105 -0.3965  0.0002
  549ACN     C1 3454   2.838   2.924   3.772  0.4977 -0.3112  0.2058
  549ACN     H1 3455   2.810   2.974   3.866  1.8172  0.2416  0.3265
  549ACN     H2 3456   2.915   2.857   3.811  2.0551  2.1006  1.5578
  549ACN     H3 3457   2.871   2.994   3.694  0.1899 -0.3715  0.0184
  549ACN     C2 3458   2.717   2.861   3.715 -0.6032 -0.0097  0.1121
  549ACN     N1 3459   2.625   2.816   3.656 -0.2421 -0.0109 -0.2032
  550ACN     C1 3460   0.313   0.237   1.108 -0.5374  0.1614  0.1703
  550ACN     H1 3461   0.358   0.297   1.027 -1.0218 -1.9202 -1.7362
  550ACN     H2 3462   0.249   0.167   1.054  2.9477 -1.9143 -1.6902
  550ACN     H3 3463   0.247   0.302   1.166 -1.0850 -0.0599 -0.2025
  550ACN     C2 3464   0.403   0.152   1.192  0.8100 -0.3195  0.4772
  550ACN     N1 3465   0.482   0.097   1.255  0.6217 -0.1339  0.0006
  551ACN     C1 3466   0.175   0.834   3.982  0.0306  0.6866  0.1654
  551ACN     H1 3467   0.221   0.880   4.070  1.1843  0.2718 -0.2074
  551ACN     H2 3468   0.069   0.861   3.981 -1.0032 -2.8449 -1.2041
  551ACN     H3 3469   0.184   0.725   3.970  0.0003  0.7717 -0.6739
  551ACN     C2 3470   0.254   0.878   3.868 -0.0112  0.2844  0.5829
  551ACN     N1 3471   0.328   0.906   3.784 -1.0566 -0.1319 -0.0289
  552ACN     C1 3472   4.410   0.438   2.133  0.4998  0.1602  0.7427
  552ACN     H1 3473   4.498   0.373   2.142 -1.1835 -1.9617  3.2161
  552ACN     H2 3474   4.398   0.472   2.030 -1.9459 -0.4259  0.7803
  552ACN     H3 3475   4.422   0.520   2.205  0.9877 -1.1260  2.1848
  552ACN     C2 3476   4.290   0.365   2.170  0.5428 -0.2347  0.0504
  552ACN     N1 3477   4.205   0.290   2.194  0.2325 -0.3525  0.1797
  553ACN     C1 3478   4.279   1.365   3.746  0.3772 -0.7289 -0.6088
  553ACN     H1 3479   4.237   1.465   3.724  0.6665 -0.7054 -1.0588
  553ACN     H2 3480   4.210   1.304   3.806 -0.6775  0.1425 -0.8820
  553ACN     H3 3481   4.371   1.383   3.803  1.3791  1.8198 -2.8010
  553ACN     C2 3482   4.309   1.303   3.618  0.3721  0.1654  0.6620
  553ACN     N1 3483   4.338   1.254   3.519  0.2607  0.0391  0.4355
  554ACN     C1 3484   0.546   3.557   0.605 -0.0985 -0.5366  0.4589
  554ACN     H1 3485   0.508   3.493   0.525 -2.5144 -0.2052  1.2510
  554ACN     H2 3486   0.632   3.606   0.557 -1.4881  0.4301 -1.1799
  554ACN     H3 3487   0.562   3.489   0.689  0.6836  0.9923  1.5843
  554ACN     C2 3488   0.432   3.646   0.631  0.5151  0.0624 -0.1925
  554ACN     N1 3489   0.351   3.716   0.673 -0.4227  0.0296  0.1764
  555ACN     C1 3490   3.153   2.038   2.251  0.2459 -0.3789 -0.4394
  555ACN     H1 3491   3.226   1.960   2.276  1.4863  0.7533 -0.3921
  555ACN     H2 3492   3.184   2.081   2.155  0.4705 -0.9638 -0.6333
  555ACN     H3 3493   3.138   2.117   2.325 -1.1203  0.4262 -1.5414
  555ACN     C2 3494   3.022   1.979   2.236  0.5996  0.1660  0.5666
  555ACN     N1 3495   2.915   1.943   2.208 -0.1835 -0.4266 -0.2823
  556ACN     C1 3496   3.587   1.400   1.301  0.0094  0.2459 -0.3139
  556ACN     H1 3497   3.536   1.382   1.396 -1.1198  0.4254 -0.8694
  556ACN     H2 3498   3.569   1.500   1.259  1.8440 -0.6510 -3.6317
  556ACN     H3 3499   3.550   1.331   1.224 -0.9613  0.5742 -0.1516
  556ACN     C2 3500   3.729   1.396   1.319  0.2760 -0.1984  0.1674
  556ACN     N1 3501   3.841   1.390   1.340 -0.5623 -0.1075  0.2122
  557ACN     C1 3502   4.035   2.544   4.354  0.3200 -0.0014  0.6818
  557ACN     H1 3503   4.123   2.583   4.302 -0.6864  1.3276 -0.0750
  557ACN     H2 3504   4.040   2.583   4.457  0.0548  0.4565  0.5204
  557ACN     H3 3505   4.044   2.435   4.365 -0.6979 -0.1925 -0.2038
  557ACN     C2 3506   3.909   2.586   4.291  0.2462 -0.0754  0.4266
  557ACN     N1 3507   3.806   2.620   4.247  0.6863  0.9543 -0.0480
  558ACN     C1 3508   4.376   1.359   2.774  0.0967 -0.3419 -0.0941
  558ACN     H1 3509   4.347   1.349   2.669  1.0936 -0.1021 -0.3957
  558ACN     H2 3510   4.350   1.460   2.810 -0.8400 -0.2165 -1.0735
  558ACN     H3 3511   4.482   1.331   2.780 -0.1714 -1.1712  1.1961
  558ACN     C2 3512   4.297   1.262   2.852 -0.4205  0.0264 -0.3182
  558ACN     N1 3513   4.258   1.174   2.918 -0.3657 -0.1572  0.0644
  559ACN     C1 3514   0.593   2.726   0.559 -0.5050 -0.2873  0.0836
  559ACN     H1 3515   0.519   2.725   0.478  0.7303 -0.5740 -1.0676
  559ACN     H2 3516   0.686   2.772   0.524  0.3664 -0.6712  1.7823
  559ACN     H3 3517   0.631   2.625   0.580 -1.3115 -0.8410 -1.0165
  559ACN     C2 3518   0.547   2.802   0.676  0.0229 -0.3971 -0.6477
  559ACN     N1 3519   0.503   2.844   0.769 -0.1584  0.0707 -0.4648
  560ACN     C1 3520   2.156   3.769   3.092  0.8783  0.5696 -0.2360
  560ACN     H1 3521   2.235   3.816   3.032  2.0772 -0.3307  0.5965
  560ACN     H2 3522   2.192   3.712   3.178  0.6332 -0.7854 -0.9978
  560ACN     H3 3523   2.103   3.704   3.021  0.8090  1.7567 -1.3157
  560ACN     C2 3524   2.069   3.866   3.154 -0.3729  0.5822  0.0878
  560ACN     N1 3525   1.993   3.941   3.196  0.7496  0.2174 -0.1639
  561ACN     C1 3526   1.862   3.540   0.671 -0.2441  0.6404  0.6178
  561ACN     H1 3527   1.813   3.559   0.575 -0.5951  0.6209  0.7907
  561ACN     H2 3528   1.859   3.434   0.698 -0.8205  0.3571 -0.5136
  561ACN     H3 3529   1.806   3.602   0.743  1.2942  1.0053  1.5684
  561ACN     C2 3530   2.002   3.576   0.664  0.3188  0.5735  0.5101
  561ACN     N1 3531   2.106   3.620   0.647  0.4218 -0.3085  0.8420
  562ACN     C1 3532   0.815   3.192   3.403 -0.3033  0.1482  0.4472
  562ACN     H1 3533   0.728   3.251   3.433 -0.9722  0.3631 -1.7153
  562ACN     H2 3534   0.816   3.167   3.296  1.1551 -0.6943  0.6230
  562ACN     H3 3535   0.824   3.100   3.463  0.1910 -0.1358 -0.0515
  562ACN     C2 3536   0.940   3.266   3.431  0.2990 -0.6768  0.2275
  562ACN     N1 3537   1.037   3.324   3.458  0.0901 -0.3410 -0.3358
  563ACN     C1 3538   2.704   0.769   2.696 -0.0370  0.5032  0.7805
  563ACN     H1 3539   2.601   0.792   2.664 -0.4952 -2.1200  0.0871
  563ACN     H2 3540   2.765   0.757   2.606  2.1067  0.7389  2.1451
  563ACN     H3 3541   2.702   0.670   2.744  0.7886  0.2082  0.2210
  563ACN     C2 3542   2.755   0.880   2.764  0.2609  0.6326 -0.0045
  563ACN     N1 3543   2.803   0.968   2.818 -0.0052 -0.0580  0.1598
  564ACN     C1 3544   4.763   2.730   3.428 -0.5229  0.1751  0.3164
  564ACN     H1 3545   4.731   2.722   3.324 -2.9065  0.1473  1.0028
  564ACN     H2 3546   4.681   2.767   3.491 -1.3052  0.3368 -0.7697
  564ACN     H3 3547   4.854   2.792   3.430  2.2862 -3.5538 -0.1397
  564ACN     C2 3548   4.792   2.603   3.487  0.0754  0.2350 -0.2908
  564ACN     N1 3549   4.812   2.494   3.521  0.2252  0.2467  0.6182
  565ACN     C1 3550   3.298   1.757   1.321  0.1692 -0.3362  0.2220
  565ACN     H1 3551   3.198   1.719   1.347  0.4710  0.2543  2.4806
  565ACN     H2 3552   3.337   1.729   1.222  0.2941 -0.9672  0.4448
  565ACN     H3 3553   3.370   1.722   1.396  0.9009 -1.7720 -1.0823
  565ACN     C2 3554   3.296   1.899   1.345 -0.6400 -0.0980  0.1036
  565ACN     N1 3555   3.299   2.016   1.362 -0.5318  0.2804 -0.0290
  566ACN     C1 3556   4.018   3.747   1.789  0.1788 -0.1193 -0.2690
  566ACN     H1 3557   4.038   3.852   1.814 -1.6027 -0.1192  1.3402
  566ACN     H2 3558   3.987   3.743   1.684 -0.3091 -0.3893 -0.1134
  566ACN     H3 3559   3.925   3.713   1.837  0.5388  1.2999  1.5657
  566ACN     C2 3560   4.133   3.654   1.814 -0.0498 -0.7876 -0.1198
  566ACN     N1 3561   4.232   3.599   1.840 -0.0790  0.0560 -0.1302
  567ACN     C1 3562   2.675   4.506   4.498 -0.0534 -0.0490  0.0485
  567ACN     H1 3563   2.718   4.563   4.414 -2.4456  1.3792 -0.2903
  567ACN     H2 3564   2.569   4.530   4.485 -0.5318 -1.9934  0.1457
  567ACN     H3 3565   2.712   4.533   4.597  1.2350 -2.0279  0.1716
  567ACN     C2 3566   2.690   4.361   4.471 -0.2584  0.2222 -0.6380
  567ACN     N1 3567   2.693   4.248   4.445  0.1931  0.2432 -0.0563
  568ACN     C1 3568   3.994   1.494   4.361  0.1410  0.3220 -0.6176
  568ACN     H1 3569   4.041   1.408   4.410 -1.5061  0.5157  1.4789
  568ACN     H2 3570   4.055   1.583   4.377  0.4948  0.0912 -0.6609
  568ACN     H3 3571   3.892   1.508   4.399 -0.3176 -1.3458 -1.1556
  568ACN     C2 3572   4.000   1.466   4.215 -0.3765 -0.2952  0.0230
  568ACN     N1 3573   4.002   1.428   4.104  0.4403 -0.0937 -0.3570
  569ACN     C1 3574   3.560   1.467   0.097  0.2307 -0.7590 -0.4959
  569ACN     H1 3575   3.633   1.533   0.147  0.3011  0.0314 -1.6039
  569ACN     H2 3576   3.468   1.504   0.143  0.3500 -0.5981 -0.3848
  569ACN     H3 3577   3.580   1.363   0.124 -1.0254 -0.8595  0.0946
  569ACN     C2 3578   3.577   1.478  -0.047  0.3285  0.3840  0.0985
  569ACN     N1 3579   3.599   1.487  -0.155  0.1708  0.4123  0.5379
  570ACN     C1 3580   1.317   3.996   1.040  0.2969  0.3483  0.1082
  570ACN     H1 3581   1.407   3.932   1.041 -0.4487 -0.7443  1.6631
  570ACN     H2 3582   1.354   4.099   1.029  1.1481  0.0723  0.2758
  570ACN     H3 3583   1.257   3.983   1.131 -0.0212 -1.6074 -0.3372
  570ACN     C2 3584   1.245   3.948   0.923 -0.0262  0.2785 -0.5857
  570ACN     N1 3585   1.189   3.901   0.833  0.0952  0.1087 -0.6293
  571ACN     C1 3586   3.554   3.448   0.648 -0.0334  0.3554  0.0677
  571ACN     H1 3587   3.489   3.363   0.626  1.2692 -0.3217 -1.3634
  571ACN     H2 3588   3.549   3.486   0.751  0.4721 -1.4542  0.7994
  571ACN     H3 3589   3.540   3.535   0.582  0.7292  0.9344  0.6343
  571ACN     C2 3590   3.691   3.401   0.649  0.2278  0.1225  0.1952
  571ACN     N1 3591   3.796   3.355   0.646 -0.4418  0.1024 -0.6587
  572ACN     C1 3592   4.441   3.950   2.283 -0.1334 -0.1035  0.3456
  572ACN     H1 3593   4.417   3.965   2.389 -1.2492 -0.9976  0.2380
  572ACN     H2 3594   4.351   3.902   2.242  0.9577 -0.7649 -1.3818
  572ACN     H3 3595   4.527   3.883   2.275  0.7573  0.9227  0.9796
  572ACN     C2 3596   4.476   4.071   2.211 -0.1113  0.6409 -0.0659
  572ACN     N1 3597   4.508   4.173   2.158  0.0730  0.1901  0.2297
  573ACN     C1 3598   0.043   1.441   3.326  0.1334 -0.1128  0.0875
  573ACN     H1 3599  -0.021   1.356   3.356 -3.1487  1.2469 -2.4358
  573ACN     H2 3600  -0.023   1.522   3.292  0.2590  0.3318  0.8725
  573ACN     H3 3601   0.124   1.414   3.258  0.5576  0.8698  0.1854
  573ACN     C2 3602   0.106   1.487   3.447  0.4376  0.2384 -0.0831
  573ACN     N1 3603   0.166   1.517   3.543 -0.4385  0.4820  0.4486
  574ACN     C1 3604   4.544   4.359   4.022  0.5630  0.1158 -0.2177
  574ACN     H1 3605   4.584   4.424   3.943 -0.2661 -0.6281 -1.2859
  574ACN     H2 3606   4.451   4.408   4.054  0.4717 -1.1327  1.5628
  574ACN     H3 3607   4.620   4.367   4.100  0.3856 -0.9370  0.0768
  574ACN     C2 3608   4.524   4.220   3.966  0.5111 -1.0320  0.4736
  574ACN     N1 3609   4.510   4.112   3.932 -0.4377 -0.3251 -0.7688
  575ACN     C1 3610   1.673   2.881   0.706 -0.2117 -0.5761  0.3424
  575ACN     H1 3611   1.596   2.811   0.739 -0.0406 -0.9431 -0.0268
  575ACN     H2 3612   1.635   2.984   0.709 -1.4700 -1.0383  0.6561
  575ACN     H3 3613   1.701   2.861   0.602  3.9539  0.7059  1.0368
  575ACN     C2 3614   1.805   2.863   0.777  0.7079 -0.7319  0.1672
  575ACN     N1 3615   1.905   2.857   0.838  0.2563  0.6899 -0.2563
  576ACN     C1 3616   4.400   2.516   0.803  0.0560 -0.0514 -0.4449
  576ACN     H1 3617   4.460   2.607   0.809  0.4026 -0.2473 -0.8722
  576ACN     H2 3618   4.338   2.526   0.713 -0.2445 -1.9432 -0.4870
  576ACN     H3 3619   4.335   2.498   0.889 -2.8416 -0.7671 -2.6338
  576ACN     C2 3620   4.489   2.397   0.779  0.1833 -0.7716 -0.2975
  576ACN     N1 3621   4.561   2.312   0.756 -0.2159  0.4318 -0.6906
  577ACN     C1 3622   2.202   3.389   3.378  0.6751  0.6905 -0.1152
  577ACN     H1 3623   2.277   3.384   3.458  0.2730  1.4582  0.3175
  577ACN     H2 3624   2.253   3.421   3.286  1.1638 -0.7897 -0.3802
  577ACN     H3 3625   2.122   3.459   3.405  1.1233  0.5607  1.7172
  577ACN     C2 3626   2.141   3.256   3.367 -0.3618 -0.5508  0.9298
  577ACN     N1 3627   2.106   3.147   3.359  0.3205  0.2002 -0.0453
  578ACN     C1 3628   0.273   2.807   0.338 -0.5433  0.4134 -0.3608
  578ACN     H1 3629   0.369   2.857   0.317 -1.4512  1.2762 -2.8679
  578ACN     H2 3630   0.268   2.759   0.436 -0.4096 -0.8186 -0.9372
  578ACN     H3 3631   0.254   2.732   0.260 -1.7273  0.2330  0.0814
  578ACN     C2 3632   0.184   2.920   0.329 -0.1440  0.8333  0.2477
  578ACN     N1 3633   0.103   2.999   0.326 -0.0939 -0.1174 -0.1478
  579ACN     C1 3634   3.674   4.253   4.479  0.3574 -0.5625 -0.1709
  579ACN     H1 3635   3.665   4.174   4.555 -0.5001 -2.1868 -1.8614
  579ACN     H2 3636   3.777   4.258   4.441  0.5319 -0.9722  0.2343
  579ACN     H3 3637   3.650   4.351   4.520 -0.6883 -0.8898  0.0281
  579ACN     C2 3638   3.586   4.215   4.378  1.3567  0.4380  0.0753
  579ACN     N1 3639   3.512   4.185   4.293 -0.1152  0.0703  0.2229
  580ACN     C1 3640   3.733   3.382   0.258 -0.4602  0.3535 -0.3131
  580ACN     H1 3641   3.679   3.426   0.174  0.9291  2.5298 -0.1301
  580ACN     H2 3642   3.807   3.309   0.223 -0.8233  0.0692 -0.4985
  580ACN     H3 3643   3.657   3.326   0.315 -0.9159  2.2200  1.0129
  580ACN     C2 3644   3.789   3.497   0.325 -0.2144  0.2493  0.0879
  580ACN     N1 3645   3.830   3.592   0.383 -0.3584 -0.1168 -0.4503
  581ACN     C1 3646   2.882   3.505   1.147  0.4158 -0.3469 -0.0459
  581ACN     H1 3647   2.776   3.530   1.138  0.3700 -0.1641  0.9217
  581ACN     H2 3648   2.898   3.422   1.078 -0.8884  0.7029 -1.6881
  581ACN     H3 3649   2.902   3.489   1.253 -1.1083  0.0214  0.3116
  581ACN     C2 3650   2.968   3.615   1.113 -0.5417 -0.4710  0.3502
  581ACN     N1 3651   3.044   3.701   1.080  0.7034  0.1980 -0.8814
  582ACN     C1 3652   2.087   2.920   1.616  0.3918  0.1177 -0.4098
  582ACN     H1 3653   2.058   3.010   1.672 -1.7882 -2.6423  3.4267
  582ACN     H2 3654   2.110   2.942   1.511  0.0436 -1.0116 -0.7373
  582ACN     H3 3655   2.007   2.851   1.644  1.2286  0.1376  2.3397
  582ACN     C2 3656   2.209   2.855   1.675 -0.1445  0.2384 -0.3985
  582ACN     N1 3657   2.303   2.797   1.712 -0.1754  0.3725  0.2928
  583ACN     C1 3658   1.770   3.780   3.977 -0.0615  0.0472  0.4970
  583ACN     H1 3659   1.771   3.702   4.054  0.4345 -1.7569 -1.2673
  583ACN     H2 3660   1.875   3.808   3.959 -0.5476  1.1027 -0.8890
  583ACN     H3 3661   1.711   3.865   4.014 -0.4051 -0.0472  0.1699
  583ACN     C2 3662   1.703   3.721   3.857 -0.3496 -0.1998 -0.2762
  583ACN     N1 3663   1.640   3.678   3.776 -0.1092  0.0262  0.3920
  584ACN     C1 3664   2.033   1.383   2.748 -0.3459 -0.0763 -0.1331
  584ACN     H1 3665   1.964   1.338   2.675  0.0540  0.8827 -1.1357
  584ACN     H2 3666   2.036   1.317   2.835  2.9438 -1.9291 -1.4850
  584ACN     H3 3667   1.989   1.483   2.765 -0.5641  0.4610 -3.2271
  584ACN     C2 3668   2.157   1.393   2.678  0.2819 -0.7144  0.3549
  584ACN     N1 3669   2.257   1.410   2.625 -0.4160  1.1583  0.9612
  585ACN     C1 3670   3.785   1.336   0.959 -0.2063  0.2313  0.2550
  585ACN     H1 3671   3.762   1.434   1.003  0.0914  1.0585 -1.3565
  585ACN     H2 3672   3.704   1.314   0.889  1.2945 -1.6071 -0.9987
  585ACN     H3 3673   3.800   1.256   1.033 -2.4042 -0.1358  0.3532
  585ACN     C2 3674   3.903   1.350   0.883 -0.4586  0.1635 -0.4679
  585ACN     N1 3675   3.998   1.358   0.818  0.0730 -0.3171 -0.0703
  586ACN     C1 3676   4.431   0.215   3.183  0.0723 -0.3837 -0.7039
  586ACN     H1 3677   4.505   0.134   3.181  0.0552 -0.4025 -0.5818
  586ACN     H2 3678   4.436   0.259   3.082 -0.7692  0.7957 -0.2567
  586ACN     H3 3679   4.467   0.294   3.250 -2.4885  1.8991 -1.8098
  586ACN     C2 3680   4.297   0.159   3.215 -0.3135  0.9356 -0.5059
  586ACN     N1 3681   4.192   0.118   3.232  0.5067  0.5111  0.1679
  587ACN     C1 3682   4.683   0.052   1.122  0.3345  0.0132 -0.0674
  587ACN     H1 3683   4.743  -0.037   1.102  2.4797  1.4292 -0.3411
  587ACN     H2 3684   4.585   0.034   1.169  0.1867  1.3961  0.2163
  587ACN     H3 3685   4.674   0.084   1.017  0.5102 -0.4160 -0.2119
  587ACN     C2 3686   4.753   0.155   1.198  0.2211 -0.1120 -0.3404
  587ACN     N1 3687   4.790   0.237   1.270 -0.2624 -0.5952 -0.1800
  588ACN     C1 3688   1.470   0.700   0.898  0.0434 -0.1569 -0.8371
  588ACN     H1 3689   1.364   0.673   0.890 -0.2348  0.6252  0.0459
  588ACN     H2 3690   1.498   0.760   0.985  1.5198 -2.4361  0.3559
  588ACN     H3 3691   1.487   0.767   0.812  0.7486  0.8824  0.0858
  588ACN     C2 3692   1.552   0.582   0.888  0.2522  0.1336 -0.0210
  588ACN     N1 3693   1.627   0.493   0.879 -0.7753 -1.0028 -0.0576
  589ACN     C1 3694   0.860   3.489   3.071 -0.2132  0.2263 -0.0521
  589ACN     H1 3695   0.876   3.407   3.000  1.3446  0.7851 -0.3956
  589ACN     H2 3696   0.915   3.575   3.029 -1.5071  0.6089 -1.0236
  589ACN     H3 3697   0.896   3.460   3.171  0.0346  2.1347  0.4578
  589ACN     C2 3698   0.713   3.522   3.075 -0.8066  0.0156  0.5354
  589ACN     N1 3699   0.603   3.547   3.083  0.2632  0.2135 -0.0975
  590ACN     C1 3700   3.156   4.019   0.079  0.2903  0.1666  1.0391
  590ACN     H1 3701   3.166   3.987   0.184 -0.2018 -0.8067  0.8064
  590ACN     H2 3702   3.200   4.118   0.065 -0.3294  0.3575  0.3870
  590ACN     H3 3703   3.049   4.022   0.056  0.6067  0.0832 -0.4919
  590ACN     C2 3704   3.213   3.923  -0.011  0.0654 -0.2364  0.0173
  590ACN     N1 3705   3.259   3.866  -0.099  0.4192 -0.2451  0.3605
  591ACN     C1 3706   2.338   2.962   0.414  0.2992  0.2305 -0.1901
  591ACN     H1 3707   2.273   2.932   0.497 -0.8056  2.0949 -0.3091
  591ACN     H2 3708   2.425   2.896   0.415 -1.5254 -2.3679  1.4999
  591ACN     H3 3709   2.367   3.068   0.425  0.3178  0.3263 -1.1092
  591ACN     C2 3710   2.271   2.949   0.286 -0.1544 -0.1165 -0.9985
  591ACN     N1 3711   2.207   2.936   0.190 -0.2932  0.3638  0.2089
  592ACN     C1 3712   1.258   1.269   3.305  0.4750  0.3595 -0.2187
  592ACN     H1 3713   1.192   1.205   3.245  1.5303 -2.0513  1.0622
  592ACN     H2 3714   1.352   1.304   3.261  1.6599 -1.0685  1.0753
  592ACN     H3 3715   1.285   1.202   3.388  0.1441 -1.8965 -1.8479
  592ACN     C2 3716   1.170   1.383   3.333  0.5938  0.3622  0.0280
  592ACN     N1 3717   1.105   1.474   3.354  0.1935 -0.5592  0.5320
  593ACN     C1 3718   3.383   0.706   2.536  0.4212 -0.0470 -0.1783
  593ACN     H1 3719   3.304   0.729   2.609  0.0148 -1.3524 -0.1760
  593ACN     H2 3720   3.424   0.608   2.561  0.8895  0.5166  1.3745
  593ACN     H3 3721   3.455   0.788   2.541 -1.1590  1.4606 -1.0492
  593ACN     C2 3722   3.326   0.701   2.402  0.2148 -0.5262 -0.0126
  593ACN     N1 3723   3.272   0.686   2.300  0.5534  0.1135 -0.4606
  594ACN     C1 3724   0.758   1.285   1.740  0.5473 -0.0269  0.1278
  594ACN     H1 3725   0.802   1.255   1.836  4.3284 -1.5069 -1.8479
  594ACN     H2 3726   0.648   1.284   1.744  0.5636 -0.2334  0.6000
  594ACN     H3 3727   0.814   1.227   1.665  2.9993  1.1656  0.9477
  594ACN     C2 3728   0.801   1.421   1.723  0.6642 -0.4177 -0.2120
  594ACN     N1 3729   0.843   1.531   1.703 -0.5386 -0.0603  0.7790
  595ACN     C1 3730   2.696   1.533   0.572  0.6192 -0.1258  0.3477
  595ACN     H1 3731   2.782   1.571   0.516 -0.7998 -0.6769 -2.3638
  595ACN     H2 3732   2.666   1.608   0.646 -1.7487 -2.1313  1.6043
  595ACN     H3 3733   2.719   1.441   0.628 -2.8966 -0.2346  1.8820
  595ACN     C2 3734   2.567   1.503   0.496 -0.4995 -0.3564 -0.1521
  595ACN     N1 3735   2.460   1.492   0.449 -0.5734  0.0751 -0.8536
  596ACN     C1 3736   2.274   4.135   0.961 -0.2547  0.4514  0.3607
  596ACN     H1 3737   2.272   4.225   0.898 -0.2548  0.6402  0.6292
  596ACN     H2 3738   2.325   4.060   0.898  0.4906  1.2967 -0.0680
  596ACN     H3 3739   2.177   4.090   0.984  0.6078 -0.3660  2.7212
  596ACN     C2 3740   2.374   4.160   1.069  0.8677 -0.0906  0.3519
  596ACN     N1 3741   2.470   4.173   1.129 -0.1595 -0.4110 -0.1599
  597ACN     C1 3742   1.511   2.326   3.268 -0.1047  0.5958 -0.3574
  597ACN     H1 3743   1.402   2.341   3.267  0.1622  2.9057  0.2095
  597ACN     H2 3744   1.530   2.330   3.160 -1.2813 -0.5609 -0.6357
  597ACN     H3 3745   1.522   2.224   3.307  2.7891 -0.4746 -3.5002
  597ACN     C2 3746   1.590   2.421   3.347 -0.6021  0.7564  0.6006
  597ACN     N1 3747   1.653   2.488   3.413  0.5405  0.1413  0.2994
  598ACN     C1 3748   2.131   1.665   0.284 -0.1591  0.5729 -0.1932
  598ACN     H1 3749   2.157   1.658   0.390  0.5947 -0.3868 -0.4243
  598ACN     H2 3750   2.022   1.676   0.276 -0.5203 -2.2275  0.0285
  598ACN     H3 3751   2.165   1.571   0.238 -0.9046 -0.6257  1.5912
  598ACN     C2 3752   2.212   1.767   0.205  0.6779  0.0971  0.2448
  598ACN     N1 3753   2.271   1.846   0.143 -0.0472  0.6652  0.0926
  599ACN     C1 3754   0.683   0.964   2.787 -0.0242 -0.0175 -0.1225
  599ACN     H1 3755   0.649   0.866   2.753 -0.7759  0.9232 -2.2591
  599ACN     H2 3756   0.739   1.001   2.700  4.6591 -1.9443  1.7170
  599ACN     H3 3757   0.761   0.948   2.862 -0.9622 -0.5428  0.7638
  599ACN     C2 3758   0.577   1.059   2.821 -0.5789  0.6735 -0.1085
  599ACN     N1 3759   0.502   1.137   2.854  0.1471 -0.1989  0.0053
  600ACN     C1 3760   3.696   0.383   2.813  0.2992 -0.5421 -0.2304
  600ACN     H1 3761   3.780   0.314   2.794  0.8861  0.6721 -2.4302
  600ACN     H2 3762   3.699   0.441   2.906  0.7731  0.0158 -0.5846
  600ACN     H3 3763   3.598   0.334   2.813 -0.0883  0.2071 -0.8624
  600ACN     C2 3764   3.686   0.487   2.713 -1.1744  0.0926  0.1991
  600ACN     N1 3765   3.700   0.574   2.639  0.2436  0.8005 -0.0331
  601ACN     C1 3766   3.717   0.504   3.563 -0.0148  0.5511 -1.0242
  601ACN     H1 3767   3.741   0.525   3.668  2.8099 -0.2843 -1.4222
  601ACN     H2 3768   3.798   0.452   3.510 -0.9742 -0.6092 -1.3888
  601ACN     H3 3769   3.691   0.602   3.521  2.0605  0.9356 -1.5295
  601ACN     C2 3770   3.597   0.427   3.540  0.0558 -0.5482 -0.0511
  601ACN     N1 3771   3.493   0.386   3.515 -0.3227 -0.1093 -0.8767
  602ACN     C1 3772   3.516   1.091   3.120  0.3188  0.7245 -0.0161
  602ACN     H1 3773   3.516   1.036   3.025 -0.0400 -0.2635  0.5447
  602ACN     H2 3774   3.614   1.085   3.170  0.2015  1.1598  0.2739
  602ACN     H3 3775   3.438   1.058   3.189  1.0233 -1.7586 -0.3075
  602ACN     C2 3776   3.504   1.233   3.095  0.3033 -0.3982  0.3517
  602ACN     N1 3777   3.504   1.349   3.091  0.1849  0.5962  0.2979
  603ACN     C1 3778   3.625   1.947   2.157  0.7193 -0.0696  0.1843
  603ACN     H1 3779   3.567   1.883   2.224  2.8513 -0.0009  2.2409
  603ACN     H2 3780   3.560   2.028   2.122  0.2089 -0.8530 -0.7069
  603ACN     H3 3781   3.663   1.895   2.068  1.7691  0.5849  0.2298
  603ACN     C2 3782   3.741   2.010   2.226  1.2432 -0.2970  0.4180
  603ACN     N1 3783   3.829   2.061   2.278 -0.1710 -0.1630 -1.0114
  604ACN     C1 3784   0.131   2.233   3.313  0.0609  0.2119  0.0069
  604ACN     H1 3785   0.229   2.269   3.280  0.6062 -0.8122  0.4465
  604ACN     H2 3786   0.081   2.331   3.313 -1.5484 -0.5743  0.4919
  604ACN     H3 3787   0.136   2.189   3.413 -0.7681  0.7735  0.3100
  604ACN     C2 3788   0.066   2.134   3.227 -0.5774  0.3015  0.2247
  604ACN     N1 3789   0.008   2.057   3.170  0.2813  0.4582 -0.2764
  605ACN     C1 3790   2.030   2.130   0.209 -0.1793 -0.1696  0.3314
  605ACN     H1 3791   1.973   2.222   0.226  3.0652  2.1432 -0.3299
  605ACN     H2 3792   2.120   2.134   0.271  1.6931 -0.2902 -2.2272
  605ACN     H3 3793   2.064   2.141   0.105  0.1618 -0.3639  0.4222
  605ACN     C2 3794   1.940   2.011   0.224  0.2898 -0.1519  0.6919
  605ACN     N1 3795   1.867   1.921   0.229 -0.1488 -0.4858 -0.3294
  606ACN     C1 3796   1.730   1.524   3.022 -0.2375 -0.1362  0.5173
  606ACN     H1 3797   1.767   1.429   2.980 -0.4844 -0.8206  1.7794
  606ACN     H2 3798   1.669   1.578   2.949 -0.7343 -0.8786  0.3690
  606ACN     H3 3799   1.813   1.587   3.056 -0.1299  0.2172 -0.3742
  606ACN     C2 3800   1.640   1.477   3.128  0.6096  0.1485  0.4868
  606ACN     N1 3801   1.565   1.436   3.207  0.3103 -0.4063  0.3327
  607ACN     C1 3802   1.566   3.335   1.050 -0.1562 -0.2756 -0.1794
  607ACN     H1 3803   1.621   3.274   1.123 -0.2040  0.1324  0.2051
  607ACN     H2 3804   1.587   3.439   1.077  0.0478 -0.1400 -0.8536
  607ACN     H3 3805   1.457   3.324   1.065 -0.1336  0.4883  0.6892
  607ACN     C2 3806   1.603   3.327   0.910  0.5419 -0.6622  0.4661
  607ACN     N1 3807   1.647   3.321   0.802 -0.4655  0.1931  0.2199
  608ACN     C1 3808   4.196   0.799   2.875  0.0275  0.2025  0.6332
  608ACN     H1 3809   4.149   0.816   2.973 -0.5789 -1.2651  0.6249
  608ACN     H2 3810   4.259   0.885   2.848 -0.9781  1.1587  1.2666
  608ACN     H3 3811   4.121   0.775   2.799 -0.2237  0.8965  0.6601
  608ACN     C2 3812   4.288   0.691   2.905  0.2322 -0.1694 -0.5631
  608ACN     N1 3813   4.367   0.609   2.923  0.0862 -0.4471  0.0448
  609ACN     C1 3814   0.234   4.516   4.602 -0.2716  0.1532 -0.0120
  609ACN     H1 3815   0.242   4.477   4.704  1.7042 -0.8025 -0.4879
  609ACN     H2 3816   0.162   4.451   4.551 -0.2624 -0.2957  0.5459
  609ACN     H3 3817   0.332   4.502   4.555 -0.5359  1.5275 -1.0224
  609ACN     C2 3818   0.175   4.648   4.592  0.3770  0.4527 -0.0398
  609ACN     N1 3819   0.133   4.755   4.585  0.0852 -0.3225 -0.4910
  610ACN     C1 3820   2.375   2.543   0.117  0.3996 -0.1180 -0.3994
  610ACN     H1 3821   2.390   2.561   0.224 -1.5762 -0.7512  0.0253
  610ACN     H2 3822   2.328   2.631   0.073 -0.3182 -0.3047 -0.0233
  610ACN     H3 3823   2.316   2.450   0.115 -1.3321  0.8786  1.3632
  610ACN     C2 3824   2.507   2.515   0.063  0.0277 -0.3366  0.0142
  610ACN     N1 3825   2.610   2.500   0.013 -0.4977 -0.1489  0.5176
  611ACN     C1 3826   3.178   0.979   0.496  0.6528 -0.9714  0.3774
  611ACN     H1 3827   3.282   0.964   0.530  1.6530  1.0298 -1.5437
  611ACN     H2 3828   3.169   1.064   0.428 -0.3588 -2.5287 -1.5302
  611ACN     H3 3829   3.117   1.007   0.582 -2.1521 -2.7530 -0.8844
  611ACN     C2 3830   3.109   0.866   0.434 -0.8651 -0.3751 -0.6674
  611ACN     N1 3831   3.058   0.776   0.389  0.1573 -0.7921  0.3464
  612ACN     C1 3832   0.475   1.143   2.472  0.0444 -0.7868  0.6074
  612ACN     H1 3833   0.398   1.190   2.534 -0.5522 -1.6733  0.5679
  612ACN     H2 3834   0.558   1.112   2.537 -1.3172 -0.9883  2.3216
  612ACN     H3 3835   0.512   1.216   2.400 -1.1385  0.5751  1.3357
  612ACN     C2 3836   0.419   1.036   2.393 -0.5805  0.0361  0.6480
  612ACN     N1 3837   0.375   0.954   2.324  0.2864  0.4594 -0.6598
  613ACN     C1 3838   1.586   4.211   0.670 -0.1866 -0.4384  0.3315
  613ACN     H1 3839   1.478   4.212   0.685 -0.5774 -4.1028 -1.2062
  613ACN     H2 3840   1.626   4.305   0.710 -0.1204  0.7960 -2.3757
  613ACN     H3 3841   1.613   4.204   0.564  1.6069 -0.5215  0.7613
  613ACN     C2 3842   1.641   4.096   0.732  0.4302  0.3348 -0.4739
  613ACN     N1 3843   1.679   3.996   0.781  0.5265 -0.1849 -0.6691
  614ACN     C1 3844   0.877   2.862   0.874  0.9284  0.6615  0.1468
  614ACN     H1 3845   0.927   2.789   0.811 -0.9648 -1.0152  0.4857
  614ACN     H2 3846   0.924   2.865   0.973 -1.1096 -0.6373  1.2267
  614ACN     H3 3847   0.779   2.815   0.887  0.6360  1.1644 -0.1991
  614ACN     C2 3848   0.865   2.995   0.827 -0.0647 -0.3800  0.4633
  614ACN     N1 3849   0.866   3.107   0.794 -0.5963  0.3626  0.0419
  615ACN     C1 3850   0.389   3.977   4.552  0.4941 -0.2668 -0.7349
  615ACN     H1 3851   0.457   3.906   4.504  2.1183  0.3917  0.4941
  615ACN     H2 3852   0.421   3.982   4.657 -0.0631  0.0517 -0.5771
  615ACN     H3 3853   0.289   3.933   4.551  0.0941  0.5867 -0.0136
  615ACN     C2 3854   0.411   4.098   4.478  0.6842 -0.7440  0.6688
  615ACN     N1 3855   0.427   4.200   4.423  0.0670 -0.2373 -0.2241
  616ACN     C1 3856   0.393   2.675   1.560  0.4576  0.5047 -0.3380
  616ACN     H1 3857   0.308   2.663   1.491  1.7309  1.8943 -2.2386
  616ACN     H2 3858   0.470   2.600   1.536  0.0002 -0.5516  1.3208
  616ACN     H3 3859   0.356   2.657   1.662  0.5386 -2.2601 -0.7192
  616ACN     C2 3860   0.447   2.803   1.538  0.4017  0.4650  0.2936
  616ACN     N1 3861   0.489   2.910   1.523  0.6393 -0.0302  0.0241
  617ACN     C1 3862   3.249   1.686   0.820 -0.5872 -0.3562 -0.2890
  617ACN     H1 3863   3.332   1.616   0.805 -0.6993 -0.6994  0.6120
  617ACN     H2 3864   3.237   1.700   0.928 -1.2834  1.0493 -0.5309
  617ACN     H3 3865   3.153   1.657   0.775 -0.2254 -0.0531 -1.2781
  617ACN     C2 3866   3.286   1.817   0.779 -0.4841 -0.1259  0.0125
  617ACN     N1 3867   3.322   1.923   0.748  0.5959 -0.5178  0.0590
  618ACN     C1 3868   4.117   0.080   2.457 -0.1897 -0.4933 -0.3831
  618ACN     H1 3869   4.115   0.019   2.548 -1.7321  0.0616 -0.0156
  618ACN     H2 3870   4.213   0.088   2.406  0.2491  2.7054  0.7400
  618ACN     H3 3871   4.078   0.178   2.484 -0.3835 -1.6119  4.2205
  618ACN     C2 3872   4.033   0.016   2.357  0.1441 -0.0551 -0.7301
  618ACN     N1 3873   3.974  -0.041   2.283 -0.3132 -0.9806 -0.0828
  619ACN     C1 3874   2.816   1.398   0.141  0.2722 -0.3002  0.3251
  619ACN     H1 3875   2.710   1.372   0.152  0.0374 -0.4631 -1.8769
  619ACN     H2 3876   2.884   1.316   0.166 -0.6298 -0.3826  2.7888
  619ACN     H3 3877   2.842   1.484   0.205  1.3948 -2.3474  2.8065
  619ACN     C2 3878   2.839   1.434   0.007 -0.0018 -0.2160  0.0950
  619ACN     N1 3879   2.856   1.452  -0.105 -0.5222 -0.4270 -0.0331
  620ACN     C1 3880   1.671   0.348   1.879  0.7043 -0.4570 -0.4205
  620ACN     H1 3881   1.776   0.363   1.908  0.6452 -1.0943  0.1725
  620ACN     H2 3882   1.672   0.274   1.798 -0.4756 -0.5568 -0.3524
  620ACN     H3 3883   1.625   0.438   1.837  0.1271 -1.6025 -2.3982
  620ACN     C2 3884   1.589   0.297   1.990  0.1352  0.4915 -0.2519
  620ACN     N1 3885   1.531   0.264   2.084  0.0812  0.4096 -0.3763
  621ACN     C1 3886   0.968   4.029   3.969  0.8009 -0.5646 -0.5210
  621ACN     H1 3887   1.046   3.994   3.901  1.5108  0.5517 -0.3151
  621ACN     H2 3888   0.966   3.965   4.059 -2.3675 -0.5465 -0.4562
  621ACN     H3 3889   0.875   4.046   3.915  0.1137 -0.3592  0.6743
  621ACN     C2 3890   1.019   4.153   4.018 -0.0632  0.6236  0.2448
  621ACN     N1 3891   1.069   4.248   4.057 -0.5244 -0.0595 -0.0511
  622ACN     C1 3892   4.631   4.482   1.961 -0.0013 -1.1793 -0.2016
  622ACN     H1 3893   4.593   4.528   1.868 -0.0790  0.3209  0.5457
  622ACN     H2 3894   4.718   4.419   1.938  1.7610  0.7160  0.8896
  622ACN     H3 3895   4.557   4.425   2.018  0.4758 -1.1722  0.4325
  622ACN     C2 3896   4.677   4.588   2.041 -0.3972  0.1032  0.2030
  622ACN     N1 3897   4.716   4.669   2.109  0.5823 -0.0950 -0.2135
  623ACN     C1 3898   2.028   3.683   2.271  0.1471 -0.6719 -0.4801
  623ACN     H1 3899   1.933   3.735   2.290 -0.5062 -2.2493  0.8426
  623ACN     H2 3900   2.104   3.756   2.242 -0.8120  1.2676  1.5171
  623ACN     H3 3901   2.002   3.624   2.182 -0.5987 -2.4085  0.8142
  623ACN     C2 3902   2.052   3.605   2.391  0.3652 -0.1987  0.0495
  623ACN     N1 3903   2.067   3.544   2.486 -0.4108  0.6885  0.3915
  624ACN     C1 3904   0.192   3.463   2.671 -0.2477 -0.1223 -0.8309
  624ACN     H1 3905   0.155   3.400   2.753 -2.7906  0.3246 -1.5337
  624ACN     H2 3906   0.162   3.567   2.689 -0.8681 -0.0620 -2.1201
  624ACN     H3 3907   0.155   3.437   2.571 -1.2855 -1.6968 -0.0903
  624ACN     C2 3908   0.333   3.453   2.668 -0.5962 -0.0229  0.2880
  624ACN     N1 3909   0.450   3.449   2.664  0.0731  0.5481 -0.0214
  625ACN     C1 3910   2.198   4.410   2.130 -0.2176  0.2784 -0.3170
  625ACN     H1 3911   2.146   4.335   2.070  0.4699  0.4585 -1.1539
  625ACN     H2 3912   2.213   4.502   2.072  1.2670  1.0818  1.2307
  625ACN     H3 3913   2.300   4.376   2.152  0.8821  2.6634 -1.3072
  625ACN     C2 3914   2.123   4.432   2.251 -1.0398  0.0136  0.1021
  625ACN     N1 3915   2.069   4.445   2.352 -0.0287 -0.4334 -0.1519
  626ACN     C1 3916   0.188   1.135   3.488  0.7631 -0.1534 -0.1053
  626ACN     H1 3917   0.255   1.055   3.522  0.7521 -0.5468 -0.9898
  626ACN     H2 3918   0.248   1.210   3.435 -0.8809 -0.9249 -3.3071
  626ACN     H3 3919   0.146   1.181   3.578 -0.2880  2.5109 -1.8327
  626ACN     C2 3920   0.101   1.059   3.403 -0.2545 -0.8070  0.8174
  626ACN     N1 3921   0.030   1.003   3.335 -0.0387 -0.0812 -0.6104
  627ACN     C1 3922   1.345   4.426   4.067  0.0142  0.3551 -0.6384
  627ACN     H1 3923   1.266   4.377   4.008 -0.6056  0.6501 -0.0598
  627ACN     H2 3924   1.286   4.464   4.151 -2.3567 -1.3669 -1.4222
  627ACN     H3 3925   1.385   4.514   4.015  1.1659  0.4998  0.4613
  627ACN     C2 3926   1.454   4.333   4.111  0.2579 -0.5493 -0.7756
  627ACN     N1 3927   1.542   4.268   4.135 -0.1760 -0.2403  0.2559
  628ACN     C1 3928   2.420   4.484   3.084 -0.2680 -0.6146  1.1516
  628ACN     H1 3929   2.319   4.475   3.043  0.0728  1.9616 -0.5311
  628ACN     H2 3930   2.416   4.445   3.187 -0.1039  0.8682  1.7491
  628ACN     H3 3931   2.438   4.593   3.086 -0.4463 -0.3527 -3.0960
  628ACN     C2 3932   2.525   4.411   3.016 -0.1317  0.5328  0.2999
  628ACN     N1 3933   2.615   4.352   2.975  1.3747  0.0828  0.0936
  629ACN     C1 3934   0.852   0.254   3.329  0.5340 -0.0809  0.0613
  629ACN     H1 3935   0.924   0.195   3.271  1.9715  1.5993  0.0396
  629ACN     H2 3936   0.893   0.350   3.363  1.4302 -0.5939  0.4556
  629ACN     H3 3937   0.832   0.206   3.425 -1.6523 -0.9074 -0.7590
  629ACN     C2 3938   0.732   0.269   3.248  0.2963 -0.3054  0.1113
  629ACN     N1 3939   0.635   0.288   3.187 -0.3860  0.5693 -0.2359
  630ACN     C1 3940   3.125   2.713   3.958  0.5478  0.1601 -0.8592
  630ACN     H1 3941   3.079   2.803   4.000 -1.9174 -0.6267 -1.7353
  630ACN     H2 3942   3.100   2.698   3.852 -2.4173  0.7334 -0.3181
  630ACN     H3 3943   3.082   2.629   4.013 -0.1934  1.4203  0.5526
  630ACN     C2 3944   3.270   2.714   3.969 -0.1366  0.4816 -0.1122
  630ACN     N1 3945   3.385   2.712   3.982 -0.5228  0.0640  0.0345
  631ACN     C1 3946   3.532   4.157   1.661 -0.0908  0.0961 -0.1042
  631ACN     H1 3947   3.574   4.257   1.649  0.4386 -0.2769 -1.5692
  631ACN     H2 3948   3.422   4.151   1.653  0.0331 -0.9429 -1.3793
  631ACN     H3 3949   3.550   4.139   1.768 -3.5580 -0.2237  0.5688
  631ACN     C2 3950   3.601   4.058   1.580 -0.2356  0.1913 -0.0295
  631ACN     N1 3951   3.637   3.966   1.528 -0.2312 -0.2836  0.3964
  632ACN     C1 3952   4.168   2.904   3.799 -0.1469 -0.9265 -0.3952
  632ACN     H1 3953   4.058   2.906   3.808 -0.3751  0.8192 -2.6380
  632ACN     H2 3954   4.200   2.936   3.699  0.8129  0.0457  0.2036
  632ACN     H3 3955   4.201   2.800   3.805 -0.4261 -1.0884 -1.4016
  632ACN     C2 3956   4.226   2.994   3.907 -0.1416  0.0527  0.0636
  632ACN     N1 3957   4.260   3.061   3.992  0.5199 -0.5705 -0.1227
  633ACN     C1 3958   0.796   4.035   4.376  0.4138  0.0311  0.6462
  633ACN     H1 3959   0.735   4.023   4.286  0.0654  0.3374  0.8358
  633ACN     H2 3960   0.729   4.070   4.456  0.7165 -1.2475  1.4870
  633ACN     H3 3961   0.867   4.114   4.347 -1.3335  0.5446 -2.7824
  633ACN     C2 3962   0.872   3.918   4.412  0.3997 -0.2216 -0.6188
  633ACN     N1 3963   0.925   3.820   4.436 -0.3102  0.3862 -0.2424
  634ACN     C1 3964   0.158   4.459   3.332 -0.6596  0.8401 -0.5026
  634ACN     H1 3965   0.184   4.511   3.424 -2.8236  0.4843  0.3896
  634ACN     H2 3966   0.221   4.512   3.260  0.2707  2.6696  1.5536
  634ACN     H3 3967   0.052   4.483   3.314 -0.6409  1.1138 -0.2391
  634ACN     C2 3968   0.180   4.319   3.352  0.6255  0.5523  0.1748
  634ACN     N1 3969   0.187   4.208   3.380  0.2604 -0.1194 -0.2827
  635ACN     C1 3970   3.323   3.917   1.198 -0.2347 -0.3565  0.2188
  635ACN     H1 3971   3.405   3.972   1.150  0.0877 -1.4209 -0.4789
  635ACN     H2 3972   3.252   3.891   1.119  0.5458  3.2912 -1.9231
  635ACN     H3 3973   3.259   3.983   1.257  1.9631  1.3913  0.7929
  635ACN     C2 3974   3.369   3.804   1.281  0.4993  0.0245 -0.2556
  635ACN     N1 3975   3.404   3.718   1.348 -0.3100 -0.0755 -0.1145
  636ACN     C1 3976   3.260   3.429   1.253  0.6624 -0.5448 -0.1556
  636ACN     H1 3977   3.368   3.442   1.267  0.6284 -0.1946 -0.2092
  636ACN     H2 3978   3.237   3.428   1.146 -3.0871 -2.1964  0.4966
  636ACN     H3 3979   3.217   3.513   1.308  1.9457  0.3338 -0.4381
  636ACN     C2 3980   3.212   3.296   1.288 -0.7969  0.1593  0.5419
  636ACN     N1 3981   3.168   3.200   1.332 -0.2287  0.0507 -0.5729
  637ACN     C1 3982   2.940   3.118   2.305  0.2457 -0.1554  0.2131
  637ACN     H1 3983   2.947   3.156   2.408  0.4321 -1.7536  0.8293
  637ACN     H2 3984   3.033   3.139   2.252 -0.5633  1.5576 -0.6032
  637ACN     H3 3985   2.860   3.169   2.250  0.1236  0.0192  0.5514
  637ACN     C2 3986   2.926   2.970   2.309 -0.0112 -0.9940  0.0028
  637ACN     N1 3987   2.916   2.859   2.310 -0.4178 -0.8020  0.0730
  638ACN     C1 3988   0.641   4.434   3.805  0.0043  0.3163 -0.2509
  638ACN     H1 3989   0.738   4.427   3.755 -0.7407 -1.4164 -1.5340
  638ACN     H2 3990   0.562   4.373   3.759  0.2375 -0.5561  0.4928
  638ACN     H3 3991   0.615   4.541   3.801  1.0397  0.5813 -0.1162
  638ACN     C2 3992   0.660   4.386   3.945  0.2589 -0.4661 -0.0595
  638ACN     N1 3993   0.676   4.348   4.052 -0.1834  0.1750  0.5354
  639ACN     C1 3994   3.200   3.283   3.799 -0.7412  0.6472 -0.8749
  639ACN     H1 3995   3.251   3.261   3.704  2.5333  2.7644  0.2476
  639ACN     H2 3996   3.114   3.341   3.765 -1.8154 -0.8826 -0.8853
  639ACN     H3 3997   3.270   3.327   3.870  0.0182 -1.6196 -0.1054
  639ACN     C2 3998   3.149   3.155   3.856  0.4614  0.2448 -0.0795
  639ACN     N1 3999   3.111   3.054   3.892 -0.3952  0.2497 -0.9703
  640ACN     C1 4000   2.082   1.466   4.361  0.0301 -0.1423  0.1085
  640ACN     H1 4001   2.124   1.521   4.276 -1.3718 -0.9530 -1.1637
  640ACN     H2 4002   2.163   1.412   4.411 -0.1354  0.0428  0.5779
  640ACN     H3 4003   2.008   1.395   4.322  1.3057 -1.2832 -0.3241
  640ACN     C2 4004   2.037   1.569   4.455 -0.8673  0.0419  0.5159
  640ACN     N1 4005   1.997   1.657   4.515  0.2411  0.7416 -0.1314
  641ACN     C1 4006   1.160   2.474   4.617  0.0268  0.0117  0.3639
  641ACN     H1 4007   1.265   2.443   4.624  0.6319  2.1026  1.7534
  641ACN     H2 4008   1.104   2.390   4.658 -0.8224 -0.4876 -1.7007
  641ACN     H3 4009   1.132   2.488   4.512  0.0783  1.4886  0.5227
  641ACN     C2 4010   1.142   2.599   4.689 -0.8834 -0.5238 -0.2955
  641ACN     N1 4011   1.117   2.698   4.746 -0.4266  0.2174 -0.5057
  642ACN     C1 4012   0.374   0.347   0.428 -0.2533  0.2088 -0.2245
  642ACN     H1 4013   0.387   0.380   0.325 -1.4046  2.7341  0.3736
  642ACN     H2 4014   0.276   0.300   0.431  0.5147 -1.5291 -0.9853
  642ACN     H3 4015   0.367   0.434   0.494 -0.3481  0.1018 -0.0930
  642ACN     C2 4016   0.466   0.250   0.484  0.6078  0.8194 -0.3218
  642ACN     N1 4017   0.542   0.173   0.520  0.8548 -0.2710 -0.2842
  643ACN     C1 4018   3.802   2.703   0.121 -0.5689 -0.5076  0.3795
  643ACN     H1 4019   3.701   2.695   0.164 -0.0174  0.2326  1.8643
  643ACN     H2 4020   3.871   2.713   0.205 -0.5649 -0.5956  0.3869
  643ACN     H3 4021   3.795   2.785   0.048 -0.5191 -0.5605  0.3152
  643ACN     C2 4022   3.832   2.576   0.055  0.1059  0.2976 -0.3443
  643ACN     N1 4023   3.855   2.480  -0.005 -0.2476 -0.3814 -0.2965
  644ACN     C1 4024   0.590   1.159   2.104  0.3673 -0.0525  0.7994
  644ACN     H1 4025   0.486   1.128   2.088 -0.7027  3.1463  0.8179
  644ACN     H2 4026   0.589   1.254   2.160  0.3782  0.7497 -0.5222
  644ACN     H3 4027   0.636   1.178   2.006  0.2205 -4.3070 -0.2900
  644ACN     C2 4028   0.673   1.056   2.166  0.0174 -0.5758  0.0923
  644ACN     N1 4029   0.740   0.972   2.201  0.6431  1.0280 -0.3515
  645ACN     C1 4030   4.206   4.017   4.105  0.6145  0.1501 -0.3722
  645ACN     H1 4031   4.302   4.062   4.132  0.2951  0.7712 -0.2293
  645ACN     H2 4032   4.187   4.026   3.998 -0.2157 -0.6105 -0.3047
  645ACN     H3 4033   4.132   4.070   4.167  2.4856 -1.5855  3.6866
  645ACN     C2 4034   4.198   3.876   4.126 -1.1733 -0.5668  0.5249
  645ACN     N1 4035   4.209   3.762   4.135  0.4133 -0.1457  0.0794
  646ACN     C1 4036   4.583   0.398   1.602  0.1970  0.2419  0.3405
  646ACN     H1 4037   4.532   0.488   1.567 -2.0773 -1.4197 -0.8402
  646ACN     H2 4038   4.551   0.367   1.703  3.6043 -0.7214  1.2818
  646ACN     H3 4039   4.691   0.412   1.617 -0.0029  0.8762  1.2921
  646ACN     C2 4040   4.556   0.292   1.507  0.4159  0.5241  1.6183
  646ACN     N1 4041   4.526   0.206   1.437  0.5056 -0.1940 -0.1748
  647ACN     C1 4042   3.325   2.003   0.132 -0.3780 -0.1254 -0.1196
  647ACN     H1 4043   3.394   2.087   0.117 -2.0836  1.1043 -1.3900
  647ACN     H2 4044   3.230   2.039   0.092  1.9608  2.7221 -3.8892
  647ACN     H3 4045   3.315   1.983   0.239  0.2655 -1.7806 -0.3346
  647ACN     C2 4046   3.384   1.881   0.077 -0.0558  0.5583 -0.1089
  647ACN     N1 4047   3.429   1.779   0.052 -0.2589 -0.1208  0.4797
  648ACN     C1 4048   0.299   2.047   0.261  0.2546 -0.0945  1.0908
  648ACN     H1 4049   0.245   2.030   0.356 -1.1242 -0.1092  0.3288
  648ACN     H2 4050   0.388   1.983   0.254 -0.2607 -0.8494  1.2727
  648ACN     H3 4051   0.328   2.148   0.231 -0.7181 -0.6548 -2.0948
  648ACN     C2 4052   0.220   1.992   0.152 -0.2177 -0.0882  0.7259
  648ACN     N1 4053   0.160   1.945   0.065 -0.6420  0.0632 -0.1766
  649ACN     C1 4054   1.419   4.012   3.206 -0.5600 -0.3499 -0.1166
  649ACN     H1 4055   1.519   3.977   3.238 -0.8683  0.5270  1.9954
  649ACN     H2 4056   1.432   4.080   3.121 -0.8609 -0.6601 -0.4146
  649ACN     H3 4057   1.371   4.069   3.286  2.9601  1.2085  1.0826
  649ACN     C2 4058   1.351   3.892   3.163 -0.0780  0.3561 -0.4827
  649ACN     N1 4059   1.299   3.793   3.129  0.2761 -0.1661 -0.6326
  650ACN     C1 4060   1.864   4.385   3.694  0.2476 -0.1755  0.2294
  650ACN     H1 4061   1.785   4.350   3.762 -2.4430  2.0668 -1.4852
  650ACN     H2 4062   1.868   4.495   3.696 -1.7729 -0.0454 -0.4678
  650ACN     H3 4063   1.842   4.349   3.593 -1.7759 -0.7432  0.8292
  650ACN     C2 4064   1.990   4.337   3.733  0.3609 -0.6501 -0.9899
  650ACN     N1 4065   2.094   4.292   3.760  0.0989 -0.1526  0.1681
  651ACN     C1 4066   4.268   1.595   0.132  0.2039 -0.2394 -0.0945
  651ACN     H1 4067   4.254   1.694   0.177 -1.8310 -0.4052 -0.2606
  651ACN     H2 4068   4.166   1.559   0.111 -0.2846 -0.4731  2.3720
  651ACN     H3 4069   4.321   1.521   0.192 -0.2367  0.8348  1.6881
  651ACN     C2 4070   4.343   1.605   0.011  0.6048 -1.0698  0.1853
  651ACN     N1 4071   4.399   1.622  -0.092 -0.0868  0.0696 -0.3618
  652ACN     C1 4072   2.125   1.042   1.887  0.0010 -0.7201 -1.0160
  652ACN     H1 4073   2.095   0.939   1.863 -1.0724 -0.5358 -0.5134
  652ACN     H2 4074   2.175   1.047   1.984 -0.9427  0.3463 -0.5689
  652ACN     H3 4075   2.039   1.109   1.899  0.6539  0.1632 -1.1330
  652ACN     C2 4076   2.210   1.099   1.784  0.5194  0.0067 -0.2555
  652ACN     N1 4077   2.279   1.145   1.700 -0.5226  0.2409  0.1509
  653ACN     C1 4078   2.563   1.724   3.743  0.3802  0.3667 -0.1874
  653ACN     H1 4079   2.549   1.789   3.830  0.3617 -0.1675  0.2132
  653ACN     H2 4080   2.546   1.623   3.782 -0.1204  1.1749  1.8216
  653ACN     H3 4081   2.665   1.726   3.703  0.3430  0.4220 -0.2820
  653ACN     C2 4082   2.459   1.736   3.645  0.0934 -0.0838 -0.0911
  653ACN     N1 4083   2.380   1.748   3.563  0.0088  0.2368  0.6613
  654ACN     C1 4084   3.299   2.002   3.961  0.8654  0.3673  0.2871
  654ACN     H1 4085   3.201   1.963   3.930  1.7657  0.4828 -3.1440
  654ACN     H2 4086   3.305   2.104   3.921  0.4313  0.5712  0.7331
  654ACN     H3 4087   3.380   1.946   3.913 -0.4171 -0.7299 -0.6836
  654ACN     C2 4088   3.319   2.010   4.112 -0.9649 -0.2023  0.3115
  654ACN     N1 4089   3.343   2.017   4.220 -0.0206 -0.7621 -0.3334
  655ACN     C1 4090   3.452   4.125   3.160 -0.2515 -0.0360 -0.2927
  655ACN     H1 4091   3.425   4.216   3.105 -1.2119  0.7455  1.3850
  655ACN     H2 4092   3.520   4.066   3.099  1.8506 -0.9835  2.7404
  655ACN     H3 4093   3.364   4.066   3.187 -0.9052  0.1674 -1.8419
  655ACN     C2 4094   3.517   4.160   3.285  0.2565  0.5148  0.2388
  655ACN     N1 4095   3.556   4.184   3.391 -0.2227  0.1235  0.0499
  656ACN     C1 4096   4.019   0.415   3.291 -0.4791  0.5514 -0.4259
  656ACN     H1 4097   4.048   0.512   3.334  0.4837 -0.0016  0.2187
  656ACN     H2 4098   4.003   0.346   3.376  0.1237 -0.4787 -1.1281
  656ACN     H3 4099   4.092   0.374   3.221 -1.0654  1.9192 -1.8813
  656ACN     C2 4100   3.909   0.422   3.207  1.0192 -0.5639  0.0422
  656ACN     N1 4101   3.817   0.432   3.133  0.0876 -0.0911  0.2308
  657ACN     C1 4102   2.829   0.231   1.536 -0.1684  0.0885  0.1916
  657ACN     H1 4103   2.812   0.174   1.444 -1.9387 -0.9235  1.0970
  657ACN     H2 4104   2.819   0.162   1.620 -0.3159 -0.9986 -0.6920
  657ACN     H3 4105   2.765   0.320   1.536  0.1002  0.3683 -2.4162
  657ACN     C2 4106   2.964   0.286   1.523  0.1993 -0.0607 -0.2404
  657ACN     N1 4107   3.066   0.337   1.511 -0.2566 -0.5293  0.6501
  658ACN     C1 4108   0.517   3.849   3.386  0.3099  0.2550  0.2501
  658ACN     H1 4109   0.442   3.905   3.444  1.2013  1.1701  0.5395
  658ACN     H2 4110   0.453   3.786   3.323  0.4284 -0.0220  0.4008
  658ACN     H3 4111   0.584   3.789   3.448 -1.4997 -1.5031  0.6320
  658ACN     C2 4112   0.593   3.948   3.302 -0.6842  0.4547 -1.1448
  658ACN     N1 4113   0.659   4.012   3.234 -0.0180 -0.3078  0.2052
  659ACN     C1 4114   2.216   0.810   0.110  0.0661 -0.2116  0.2095
  659ACN     H1 4115   2.195   0.705   0.134  1.7856 -1.3393 -2.7938
  659ACN     H2 4116   2.233   0.805   0.002 -3.3938 -1.9793 -0.4014
  659ACN     H3 4117   2.299   0.832   0.178 -0.2590 -0.2255  0.6232
  659ACN     C2 4118   2.092   0.901   0.129  0.6211  0.3515 -0.1467
  659ACN     N1 4119   2.001   0.964   0.157 -0.1003 -0.5271 -0.2981
  660ACN     C1 4120   2.967   1.996   0.612 -0.3767 -0.0798 -0.3081
  660ACN     H1 4121   3.055   1.991   0.547  0.2917 -0.0997  0.5772
  660ACN     H2 4122   2.876   2.028   0.559 -0.4353  1.1303  0.4680
  660ACN     H3 4123   2.999   2.078   0.677 -3.3377 -0.0852  1.3193
  660ACN     C2 4124   2.942   1.864   0.665  0.0909  0.7986 -0.9817
  660ACN     N1 4125   2.925   1.759   0.712 -0.2628  0.3472  0.3205
  661ACN     C1 4126   4.402   2.976   1.450 -0.4242 -0.1356 -0.1005
  661ACN     H1 4127   4.326   3.054   1.462 -1.8226 -1.3562 -0.7207
  661ACN     H2 4128   4.418   2.928   1.547  2.4928 -1.4949 -1.1372
  661ACN     H3 4129   4.494   3.028   1.421 -0.2128 -1.0547 -1.1546
  661ACN     C2 4130   4.364   2.893   1.338  0.9993  0.4720  0.4383
  661ACN     N1 4131   4.333   2.821   1.250  0.4777 -1.1946 -0.1557
  662ACN     C1 4132   2.213   2.096   0.904  0.5456  0.1400  0.2004
  662ACN     H1 4133   2.232   2.066   0.801 -1.6639  0.4477 -0.3500
  662ACN     H2 4134   2.139   2.177   0.912  0.4532 -0.1003  2.7634
  662ACN     H3 4135   2.303   2.134   0.953 -0.0974  3.4294 -0.9218
  662ACN     C2 4136   2.159   1.977   0.971 -0.2873  0.2171  0.3101
  662ACN     N1 4137   2.124   1.879   1.019  0.2909 -0.0621 -0.5025
  663ACN     C1 4138   3.161   3.518   4.045  0.0497  0.8474  0.5220
  663ACN     H1 4139   3.203   3.571   3.959  2.2332 -1.3684  0.0955
  663ACN     H2 4140   3.239   3.462   4.099  0.1424  1.0527  0.6047
  663ACN     H3 4141   3.075   3.462   4.008  0.6338 -0.2562  0.7903
  663ACN     C2 4142   3.115   3.627   4.130  0.2620  0.6307  0.3370
  663ACN     N1 4143   3.088   3.707   4.205  0.3163 -0.8973 -0.1212
  664ACN     C1 4144   2.622   4.280   0.803  1.0243 -0.2643 -0.1303
  664ACN     H1 4145   2.602   4.256   0.697 -0.4923  1.6510 -0.3115
  664ACN     H2 4146   2.724   4.321   0.801  0.7525  0.3888 -1.0150
  664ACN     H3 4147   2.618   4.180   0.849  3.6612 -0.9576 -1.1689
  664ACN     C2 4148   2.524   4.371   0.863  0.4828  0.1395  0.3043
  664ACN     N1 4149   2.440   4.434   0.906 -0.4688 -0.6909  0.2062
  665ACN     C1 4150   2.944   0.044   4.004  0.8045 -0.8621 -0.2316
  665ACN     H1 4151   3.035   0.103   3.988  0.5729 -0.0545  1.2571
  665ACN     H2 4152   2.854   0.097   3.970  1.5826 -0.1218 -1.2057
  665ACN     H3 4153   2.944   0.016   4.110  1.3481  0.6693  0.1978
  665ACN     C2 4154   2.953  -0.081   3.925 -0.5967 -0.6005  0.3612
  665ACN     N1 4155   2.951  -0.184   3.873  0.3369 -0.0969  0.2603
  666ACN     C1 4156   1.802   2.209   4.487 -0.0806 -0.6858  0.9265
  666ACN     H1 4157   1.707   2.250   4.523 -0.8554 -2.5453  1.1218
  666ACN     H2 4158   1.764   2.122   4.431 -0.5350 -0.4624  0.8826
  666ACN     H3 4159   1.873   2.179   4.566  1.0248  0.6696  0.4844
  666ACN     C2 4160   1.886   2.288   4.397  0.2110 -0.2460 -0.0545
  666ACN     N1 4161   1.950   2.343   4.322 -0.9437  0.0908 -0.1033
  667ACN     C1 4162   3.209   2.219   3.305 -1.0262 -0.0474  0.4383
  667ACN     H1 4163   3.293   2.259   3.363  0.4459 -1.3753 -0.6959
  667ACN     H2 4164   3.128   2.172   3.362 -1.4326 -1.1518 -0.9856
  667ACN     H3 4165   3.251   2.154   3.227  0.7674  2.0633 -0.4722
  667ACN     C2 4166   3.149   2.331   3.232 -0.3167 -0.7820 -0.0209
  667ACN     N1 4167   3.115   2.429   3.179  0.6504 -0.1640 -0.1007
  668ACN     C1 4168   2.603   4.326   2.328  0.0752 -0.3484  0.4189
  668ACN     H1 4169   2.709   4.343   2.349 -0.1835  1.7001  0.2917
  668ACN     H2 4170   2.552   4.382   2.408  0.4997 -1.8274  1.7946
  668ACN     H3 4171   2.582   4.219   2.319  0.5737 -0.4882  0.8496
  668ACN     C2 4172   2.564   4.391   2.205  0.3059 -0.1323  0.0889
  668ACN     N1 4173   2.536   4.437   2.104 -0.1482 -0.0080  0.3519
  669ACN     C1 4174   1.130   0.861   0.859 -0.0808  0.5337  0.0254
  669ACN     H1 4175   1.186   0.781   0.809 -1.9187  0.1844 -1.6139
  669ACN     H2 4176   1.102   0.935   0.783 -1.4926 -0.3513 -0.3475
  669ACN     H3 4177   1.184   0.905   0.944  1.2882 -0.1415 -0.4665
  669ACN     C2 4178   1.002   0.826   0.923 -0.0333 -0.0237 -0.0536
  669ACN     N1 4179   0.897   0.810   0.969  0.7602  0.3046  0.0187
  670ACN     C1 4180   3.397   2.615   3.038  0.2110 -0.4916 -0.0659
  670ACN     H1 4181   3.504   2.592   3.048  0.1112 -1.1107 -0.3753
  670ACN     H2 4182   3.371   2.692   3.112  2.0919  0.0650  0.0559
  670ACN     H3 4183   3.344   2.522   3.062 -0.8784 -0.1474 -1.0254
  670ACN     C2 4184   3.371   2.670   2.906 -0.0718 -0.6705  0.3033
  670ACN     N1 4185   3.360   2.725   2.805  0.4081 -0.0257  1.1763
  671ACN     C1 4186   1.442   3.599   0.185  0.1502 -0.8837  0.2353
  671ACN     H1 4187   1.418   3.701   0.217 -1.2174 -1.9339  2.8507
  671ACN     H2 4188   1.531   3.577   0.245 -0.3913  1.5277  2.0337
  671ACN     H3 4189   1.461   3.596   0.077 -0.1759 -1.0574  0.1820
  671ACN     C2 4190   1.327   3.512   0.214  0.1817 -0.2558 -0.3208
  671ACN     N1 4191   1.239   3.444   0.238  0.6174  0.1851 -0.3507
  672ACN     C1 4192   0.883   1.839   1.517 -0.1820  0.7381 -0.5205
  672ACN     H1 4193   0.852   1.734   1.506  0.0742  0.5756  0.1982
  672ACN     H2 4194   0.792   1.891   1.485 -0.8640 -0.7234 -1.0820
  672ACN     H3 4195   0.972   1.871   1.462  1.5086  1.2405  2.3051
  672ACN     C2 4196   0.903   1.870   1.658 -0.7205  0.5389 -0.4890
  672ACN     N1 4197   0.925   1.889   1.771 -0.3761  0.4992  0.5850
  673ACN     C1 4198   3.434   3.377   4.536  0.3392  0.0875 -0.0819
  673ACN     H1 4199   3.378   3.311   4.603 -0.3575  0.4268 -0.3209
  673ACN     H2 4200   3.538   3.340   4.540  0.4466  0.3273 -0.5835
  673ACN     H3 4201   3.430   3.482   4.567  2.0884  0.0626  0.3461
  673ACN     C2 4202   3.401   3.363   4.398  0.4928  0.6170 -0.2131
  673ACN     N1 4203   3.366   3.363   4.291 -0.1528 -0.4260  0.0463
  674ACN     C1 4204   1.654   1.457   0.368 -0.2712 -0.1774 -0.6828
  674ACN     H1 4205   1.602   1.507   0.451  2.1180  0.7240  0.3876
  674ACN     H2 4206   1.731   1.520   0.322  0.6729 -2.4871 -2.4552
  674ACN     H3 4207   1.584   1.428   0.290 -0.5010 -1.5784  0.0092
  674ACN     C2 4208   1.715   1.338   0.424 -0.4275  0.7525 -0.2482
  674ACN     N1 4209   1.761   1.237   0.469  0.0813  0.2063  0.6001
  675ACN     C1 4210   0.302   2.211   4.184 -0.1152 -0.2180 -0.4541
  675ACN     H1 4211   0.367   2.123   4.192 -1.4630 -1.0607  2.0968
  675ACN     H2 4212   0.280   2.256   4.086  1.2463  1.7944  0.0896
  675ACN     H3 4213   0.349   2.292   4.241 -0.1685 -1.9959  2.2816
  675ACN     C2 4214   0.173   2.174   4.245  0.1435 -0.1485  0.1708
  675ACN     N1 4215   0.077   2.143   4.301 -0.3811  0.5282  0.3821
  676ACN     C1 4216   4.702   2.361   1.624  0.0229  0.2680  0.0147
  676ACN     H1 4217   4.764   2.275   1.599 -1.8912 -1.6199  1.3643
  676ACN     H2 4218   4.643   2.369   1.532  2.0471 -0.8368 -1.4588
  676ACN     H3 4219   4.762   2.453   1.624 -0.3496  0.5402 -1.3262
  676ACN     C2 4220   4.622   2.321   1.741  0.1968  0.2348 -0.8361
  676ACN     N1 4221   4.552   2.293   1.827 -1.0437 -0.1101  0.3051
  677ACN     C1 4222   4.660   0.932   2.900  0.6032 -0.8410  0.3098
  677ACN     H1 4223   4.762   0.928   2.860  0.2947 -2.0893 -0.4088
  677ACN     H2 4224   4.649   1.022   2.962  1.6451 -1.7469  1.8581
  677ACN     H3 4225   4.646   0.838   2.953 -1.3053 -2.5162 -2.8452
  677ACN     C2 4226   4.565   0.933   2.792 -0.6566 -0.0865  0.9865
  677ACN     N1 4227   4.495   0.934   2.700  0.3533  0.0792 -0.6196
  678ACN     C1 4228   1.129   4.322   0.823 -0.2497 -0.7138  0.1214
  678ACN     H1 4229   1.040   4.272   0.863 -1.0983 -1.9733 -3.0204
  678ACN     H2 4230   1.209   4.310   0.897  1.0023 -1.5774 -1.2967
  678ACN     H3 4231   1.118   4.426   0.787 -0.5302 -1.2129 -1.3044
  678ACN     C2 4232   1.179   4.249   0.707  0.5160  0.0656 -0.3398
  678ACN     N1 4233   1.224   4.199   0.609  0.4654  0.0920 -0.4043
  679ACN     C1 4234   1.583   4.524   2.654 -0.3898 -0.1413  0.0609
  679ACN     H1 4235   1.500   4.468   2.698 -0.3187 -0.7466 -0.5552
  679ACN     H2 4236   1.670   4.493   2.715 -0.1317  0.0554 -0.2035
  679ACN     H3 4237   1.570   4.632   2.666 -0.3152 -0.0147 -0.9337
  679ACN     C2 4238   1.603   4.480   2.511 -0.5106  0.1278 -0.3501
  679ACN     N1 4239   1.610   4.453   2.400  0.5752  0.7464  0.2226
  680ACN     C1 4240   1.236   0.107   0.647 -0.3101 -0.0532  0.3601
  680ACN     H1 4241   1.204   0.161   0.737  1.2873  1.3347  0.1469
  680ACN     H2 4242   1.292   0.015   0.667  0.8768  0.4833 -0.3859
  680ACN     H3 4243   1.306   0.170   0.590 -0.2161 -1.6068 -1.3431
  680ACN     C2 4244   1.120   0.083   0.557 -0.8722  0.4561 -0.3499
  680ACN     N1 4245   1.036   0.048   0.488  0.0196  0.5921 -0.0611
  681ACN     C1 4246   2.187   0.283   4.201  0.0403  0.4833  0.0002
  681ACN     H1 4247   2.220   0.357   4.128 -1.8623 -0.6957 -2.1748
  681ACN     H2 4248   2.153   0.193   4.149  1.2760  0.2950 -0.5239
  681ACN     H3 4249   2.098   0.331   4.245  1.6240  3.1412  0.5716
  681ACN     C2 4250   2.289   0.249   4.302 -0.5500 -0.3519  0.1133
  681ACN     N1 4251   2.353   0.220   4.395 -0.1124 -0.8709 -0.0763
  682ACN     C1 4252   3.162   3.095   0.816  0.0050 -0.7104 -0.1585
  682ACN     H1 4253   3.186   2.990   0.839  0.9855 -0.4265  0.1624
  682ACN     H2 4254   3.115   3.114   0.719 -2.2763 -1.2254  0.7765
  682ACN     H3 4255   3.251   3.159   0.826 -0.5353 -0.2213  2.3752
  682ACN     C2 4256   3.063   3.131   0.920 -0.4781 -0.4615  0.2955
  682ACN     N1 4257   2.987   3.159   0.999  0.1924 -0.1268  0.1068
  683ACN     C1 4258   1.584   2.115   1.484 -0.2602  0.0181  0.0248
  683ACN     H1 4259   1.622   2.015   1.506 -0.1051  0.2920  1.0653
  683ACN     H2 4260   1.478   2.105   1.456 -1.0610  0.5846  2.5475
  683ACN     H3 4261   1.636   2.167   1.403  0.2271 -1.1466 -0.4244
  683ACN     C2 4262   1.573   2.197   1.604 -0.3657 -0.2681  0.6221
  683ACN     N1 4263   1.556   2.277   1.686  0.5449 -0.3411  0.0805
  684ACN     C1 4264   2.690   2.508   0.412  0.2968  0.2359  0.2747
  684ACN     H1 4265   2.727   2.540   0.314 -0.3601 -2.6024 -0.9890
  684ACN     H2 4266   2.768   2.522   0.488 -0.4334 -0.3691  1.1623
  684ACN     H3 4267   2.669   2.400   0.407  2.5302 -0.1876 -1.4981
  684ACN     C2 4268   2.564   2.577   0.445 -0.3323 -0.2313 -0.3508
  684ACN     N1 4269   2.466   2.625   0.475  0.2024  0.0665 -0.3002
  685ACN     C1 4270   4.742   1.133   2.504 -0.1194  0.1056  0.7220
  685ACN     H1 4271   4.848   1.160   2.497 -0.4055  1.4191  1.1317
  685ACN     H2 4272   4.714   1.111   2.608 -0.7996  0.3257  0.5906
  685ACN     H3 4273   4.709   1.055   2.434  1.3586 -0.9858  1.1992
  685ACN     C2 4274   4.672   1.253   2.466  0.3519 -0.1139  0.5195
  685ACN     N1 4275   4.601   1.341   2.443  0.5601 -0.2592 -0.1767
  686ACN     C1 4276   2.060   0.847   2.474 -0.2904  0.3539 -0.2112
  686ACN     H1 4277   2.010   0.750   2.483 -1.4962  0.9168 -0.6799
  686ACN     H2 4278   2.168   0.837   2.493 -0.6060  0.0361  1.5385
  686ACN     H3 4279   2.017   0.924   2.539  1.0589 -0.6257  1.9465
  686ACN     C2 4280   2.053   0.877   2.331 -0.3433 -0.1696  0.8148
  686ACN     N1 4281   2.039   0.896   2.215 -0.2549 -0.1898  0.8241
  687ACN     C1 4282   1.837   1.655   0.968 -0.7522 -0.1295  0.2631
  687ACN     H1 4283   1.820   1.630   0.863  0.9951 -0.1035 -0.0426
  687ACN     H2 4284   1.943   1.679   0.976 -1.1965  1.3168  3.4160
  687ACN     H3 4285   1.805   1.570   1.029 -0.0492  0.0939  0.9531
  687ACN     C2 4286   1.756   1.769   1.012 -0.2540 -0.2189 -0.0080
  687ACN     N1 4287   1.690   1.850   1.050 -0.3677 -0.1732 -0.0076
  688ACN     C1 4288   3.508   2.274   4.465 -0.9127  0.9603  0.0387
  688ACN     H1 4289   3.561   2.368   4.447 -0.9655  0.8196 -0.8613
  688ACN     H2 4290   3.410   2.282   4.417 -0.0065 -1.0977 -2.3191
  688ACN     H3 4291   3.494   2.256   4.573  1.2944  1.5867  0.4878
  688ACN     C2 4292   3.584   2.157   4.415  0.3659  0.3295 -0.2850
  688ACN     N1 4293   3.631   2.068   4.359 -0.0057 -1.2630 -1.0530
  689ACN     C1 4294   3.231   2.614   1.407  0.1354  0.5387  0.3040
  689ACN     H1 4295   3.236   2.658   1.508 -0.7569  0.6925  0.2939
  689ACN     H2 4296   3.301   2.530   1.407  0.6591  0.9673  0.5944
  689ACN     H3 4297   3.272   2.694   1.344 -0.3785  0.5419 -0.0317
  689ACN     C2 4298   3.095   2.573   1.369 -0.0696  0.8061 -0.0651
  689ACN     N1 4299   2.988   2.542   1.339  0.3318  0.5534 -0.2881
  690ACN     C1 4300   3.315   0.141   1.230 -0.0471  0.2073 -0.0537
  690ACN     H1 4301   3.389   0.071   1.272  1.0307  2.1130  1.3752
  690ACN     H2 4302   3.262   0.196   1.309  3.2716 -1.1306  3.3878
  690ACN     H3 4303   3.243   0.087   1.166  1.0378  0.7163 -1.7605
  690ACN     C2 4304   3.376   0.237   1.144  0.2265 -0.5131 -0.5591
  690ACN     N1 4305   3.430   0.314   1.075  0.2971  0.1777 -0.0764
  691ACN     C1 4306   3.419   0.990   0.225  0.6911 -0.2160 -0.5459
  691ACN     H1 4307   3.418   1.026   0.328 -1.2330 -2.8141  0.4540
  691ACN     H2 4308   3.335   1.039   0.175 -0.4131 -1.0669  0.4239
  691ACN     H3 4309   3.405   0.881   0.217  2.3865 -0.5022 -0.1301
  691ACN     C2 4310   3.551   1.023   0.168 -0.2330  0.1465 -0.4593
  691ACN     N1 4311   3.658   1.050   0.130 -0.1948  0.2647  0.1999
  692ACN     C1 4312   4.111   0.096   0.112  0.0108  0.4938 -0.0215
  692ACN     H1 4313   4.075   0.000   0.073  0.3867  1.1425 -2.0953
  692ACN     H2 4314   4.132   0.080   0.219  2.3903  2.5088 -0.0943
  692ACN     H3 4315   4.035   0.174   0.102 -2.0838 -1.5454 -0.6783
  692ACN     C2 4316   4.226   0.133   0.029  0.2182  0.4917 -0.1039
  692ACN     N1 4317   4.321   0.156  -0.030 -0.1529 -0.4983  0.3352
  693ACN     C1 4318   1.638   2.919   3.865  0.2774  0.6970 -0.3827
  693ACN     H1 4319   1.690   2.897   3.770 -0.5019  1.5842 -1.0378
  693ACN     H2 4320   1.622   3.027   3.870  0.6868  0.7647 -0.5243
  693ACN     H3 4321   1.706   2.894   3.947  2.1302  2.2578 -1.3562
  693ACN     C2 4322   1.511   2.848   3.872  0.3701  0.7678 -0.3281
  693ACN     N1 4323   1.403   2.804   3.883 -0.0206 -0.1318 -0.7088
  694ACN     C1 4324   4.136   0.590   0.413  0.2521  0.3661 -0.5128
  694ACN     H1 4325   4.141   0.528   0.504  2.7035  1.7227  0.3692
  694ACN     H2 4326   4.230   0.642   0.395 -0.1902  1.0447 -0.9030
  694ACN     H3 4327   4.055   0.660   0.438 -0.9092 -1.5496  1.4556
  694ACN     C2 4328   4.095   0.513   0.302  0.6836  0.1549  0.1793
  694ACN     N1 4329   4.061   0.442   0.216  0.3986 -0.2780  0.1659
  695ACN     C1 4330   2.094   1.362   0.492 -0.0596 -0.1918 -0.1194
  695ACN     H1 4331   2.026   1.283   0.523  0.2864 -0.6240 -0.4503
  695ACN     H2 4332   2.083   1.370   0.383 -2.0576 -1.5350 -0.0546
  695ACN     H3 4333   2.198   1.334   0.516 -0.7290 -1.6833  1.1908
  695ACN     C2 4334   2.048   1.478   0.580  0.7599  0.2223  0.0450
  695ACN     N1 4335   2.015   1.566   0.642  0.0301 -0.0760 -0.1660
  696ACN     C1 4336   0.287   3.311   3.072 -0.0173  0.1532 -0.2097
  696ACN     H1 4337   0.381   3.257   3.056  0.5528  1.0897 -0.0902
  696ACN     H2 4338   0.310   3.405   3.020  2.7300  0.1199  0.7777
  696ACN     H3 4339   0.275   3.337   3.178  1.1197 -0.7207  0.1534
  696ACN     C2 4340   0.175   3.246   3.010  0.4570 -0.8430 -0.6501
  696ACN     N1 4341   0.088   3.205   2.951 -0.6624 -1.0016 -0.5024
  697ACN     C1 4342   2.953   1.955   1.762 -0.8601  0.2017 -0.2300
  697ACN     H1 4343   3.029   1.992   1.692 -2.8187  2.8120 -1.1899
  697ACN     H2 4344   3.006   1.941   1.857  0.8804 -1.0694 -1.3510
  697ACN     H3 4345   2.927   1.858   1.719  1.0235 -0.2091 -0.5060
  697ACN     C2 4346   2.855   2.063   1.750 -0.2060 -0.3335 -1.4324
  697ACN     N1 4347   2.774   2.141   1.726  0.1124 -0.5732  0.2219
  698ACN     C1 4348   3.189   0.600   0.061 -0.4104  0.6885 -0.8458
  698ACN     H1 4349   3.257   0.631  -0.019  0.2413 -0.8492 -0.9276
  698ACN     H2 4350   3.214   0.630   0.163 -1.8470 -0.1850 -0.2026
  698ACN     H3 4351   3.174   0.491   0.063 -0.8891  0.7633  0.2713
  698ACN     C2 4352   3.062   0.662   0.029  0.5883 -0.3267 -0.1023
  698ACN     N1 4353   2.957   0.703  -0.002  0.4884  0.1375 -0.2002
  699ACN     C1 4354   1.383   2.764   2.146  0.4950  0.3901  0.2391
  699ACN     H1 4355   1.358   2.811   2.243  3.3347  1.0866  0.7328
  699ACN     H2 4356   1.309   2.804   2.076 -2.3802 -0.4132  2.5946
  699ACN     H3 4357   1.377   2.655   2.154 -0.1097  0.4503  0.7021
  699ACN     C2 4358   1.516   2.799   2.116  0.0281  0.1176 -0.0286
  699ACN     N1 4359   1.628   2.825   2.097 -1.3355  0.5998 -0.0645
  700ACN     C1 4360   1.476   1.232   3.918 -0.0535  0.1591 -0.3278
  700ACN     H1 4361   1.373   1.247   3.885 -1.0202 -1.1738  1.8686
  700ACN     H2 4362   1.470   1.206   4.024  2.0691  1.6310  0.2316
  700ACN     H3 4363   1.541   1.320   3.915 -0.0120  0.1195 -2.5089
  700ACN     C2 4364   1.538   1.126   3.841  0.1353 -0.0692  1.1386
  700ACN     N1 4365   1.586   1.043   3.780 -0.2806 -0.0061  0.6314
  701ACN     C1 4366   2.256   0.244   1.308  0.6389  0.4758  0.0766
  701ACN     H1 4367   2.244   0.276   1.204 -0.2579 -1.2492 -0.3971
  701ACN     H2 4368   2.328   0.162   1.319  0.0650 -0.0299  0.0985
  701ACN     H3 4369   2.162   0.202   1.347  1.3947 -0.8975  0.4954
  701ACN     C2 4370   2.287   0.356   1.400  0.7416 -0.0328 -0.5546
  701ACN     N1 4371   2.303   0.444   1.472 -0.3214  0.3828 -0.1036
  702ACN     C1 4372   4.591   2.968   2.118 -0.1651  0.2456 -0.2236
  702ACN     H1 4373   4.588   2.858   2.123 -1.2180  0.2204 -1.0286
  702ACN     H2 4374   4.579   3.011   2.218  0.3072 -0.8912  0.3378
  702ACN     H3 4375   4.507   3.000   2.054 -0.2302 -0.2962 -0.4203
  702ACN     C2 4376   4.724   2.998   2.059  0.1917 -0.6471 -0.2552
  702ACN     N1 4377   4.829   3.026   2.014 -0.2668  0.4776  0.0471
  703ACN     C1 4378   4.178   3.029   2.008 -0.0494 -0.4411 -0.2939
  703ACN     H1 4379   4.145   2.929   2.036 -3.6158  0.7675  0.3986
  703ACN     H2 4380   4.226   3.048   1.912  0.0771 -0.1912 -0.1809
  703ACN     H3 4381   4.238   3.069   2.090 -2.2022  0.5998  0.8771
  703ACN     C2 4382   4.053   3.107   2.004 -0.8989 -0.3110 -0.3239
  703ACN     N1 4383   3.958   3.170   1.998  0.6542  0.1686 -0.1659
  704ACN     C1 4384   3.325   0.389   2.188 -0.1963  0.3813  0.1144
  704ACN     H1 4385   3.344   0.401   2.081  0.4750  0.0970  0.1989
  704ACN     H2 4386   3.389   0.451   2.252  0.5562 -1.1840  0.9438
  704ACN     H3 4387   3.347   0.284   2.210  1.5547  0.9221  1.0919
  704ACN     C2 4388   3.180   0.409   2.217  0.3276  1.2337  0.4585
  704ACN     N1 4389   3.065   0.407   2.223 -0.0541  0.0977  0.8839
  705ACN     C1 4390   0.670   3.878   1.580 -0.5895  0.0848  0.2606
  705ACN     H1 4391   0.563   3.869   1.603 -0.8699  2.8553  0.4645
  705ACN     H2 4392   0.688   3.972   1.527 -1.4271  1.2974  2.0247
  705ACN     H3 4393   0.688   3.784   1.527 -0.4286  0.0365  0.3992
  705ACN     C2 4394   0.743   3.883   1.708 -0.2638 -0.0664  0.6916
  705ACN     N1 4395   0.803   3.891   1.803  0.0395  0.4103 -0.9705
  706ACN     C1 4396   4.496   4.379   0.869  0.7111 -0.3572  0.7061
  706ACN     H1 4397   4.459   4.354   0.969  2.1555 -1.5004  0.9911
  706ACN     H2 4398   4.606   4.372   0.868  0.7048 -0.9971 -1.6889
  706ACN     H3 4399   4.457   4.480   0.852 -1.7452 -1.3712 -0.1130
  706ACN     C2 4400   4.440   4.292   0.770 -0.2698  0.4062  0.3238
  706ACN     N1 4401   4.405   4.221   0.686 -0.7682 -0.6285 -0.1587
  707ACN     C1 4402   2.048   4.220   3.356  0.1732 -0.6198 -0.3669
  707ACN     H1 4403   1.975   4.180   3.285 -3.1627  1.3118  1.7164
  707ACN     H2 4404   2.151   4.193   3.329  0.1910 -0.5523 -0.3674
  707ACN     H3 4405   2.026   4.174   3.453 -1.3823 -0.2577 -0.5231
  707ACN     C2 4406   2.025   4.364   3.367 -0.0650  0.2886 -0.1492
  707ACN     N1 4407   2.040   4.475   3.384  0.1318 -0.3487 -0.2104
  708ACN     C1 4408   1.710   3.696   3.089  0.1622  0.2687 -0.0161
  708ACN     H1 4409   1.784   3.756   3.036  2.1861 -1.4651  0.6974
  708ACN     H2 4410   1.665   3.742   3.178 -0.2385  0.3165 -0.2415
  708ACN     H3 4411   1.763   3.603   3.113  2.1154  0.8918 -1.6163
  708ACN     C2 4412   1.605   3.669   2.989  0.5639  0.2512  0.5170
  708ACN     N1 4413   1.522   3.641   2.919  0.6104  0.7915  0.3543
  709ACN     C1 4414   0.162   0.305   2.378 -0.9522  0.5115  0.6370
  709ACN     H1 4415   0.137   0.381   2.453 -0.1961  3.5306 -1.9725
  709ACN     H2 4416   0.068   0.288   2.325  0.7619 -2.5963 -1.7870
  709ACN     H3 4417   0.189   0.206   2.417  1.9279  0.6897 -0.6055
  709ACN     C2 4418   0.256   0.357   2.277 -0.2628  0.6390 -0.3264
  709ACN     N1 4419   0.325   0.395   2.194  0.3247 -0.1103 -0.0766
  710ACN     C1 4420   2.590   2.866   0.172  0.5170 -0.2447  0.3823
  710ACN     H1 4421   2.502   2.802   0.170 -1.1724  1.9245  1.5218
  710ACN     H2 4422   2.585   2.929   0.261 -2.8149 -1.1432  0.9677
  710ACN     H3 4423   2.574   2.926   0.081 -0.5964 -0.0585  0.6923
  710ACN     C2 4424   2.717   2.800   0.145  0.0338 -0.3206  0.7227
  710ACN     N1 4425   2.825   2.770   0.118  0.6847 -0.9402  0.4521
  711ACN     C1 4426   2.119   3.679   1.013 -0.2025 -0.3372 -0.3938
  711ACN     H1 4427   2.158   3.701   1.113 -1.9351  1.8280 -0.1071
  711ACN     H2 4428   2.191   3.639   0.941  0.6774  0.2149  0.1601
  711ACN     H3 4429   2.083   3.777   0.978  0.3578  0.0719  0.1483
  711ACN     C2 4430   2.004   3.587   1.038  0.1438  1.1248 -0.3477
  711ACN     N1 4431   1.911   3.514   1.053  0.1138 -0.4021  0.5416
  712ACN     C1 4432   0.469   1.272   3.752 -0.1337 -0.4011  0.3775
  712ACN     H1 4433   0.389   1.340   3.721  0.4040  0.4206  0.7604
  712ACN     H2 4434   0.426   1.206   3.829 -0.8790  1.2364  1.4215
  712ACN     H3 4435   0.549   1.322   3.808 -1.2332  0.7768  0.9417
  712ACN     C2 4436   0.515   1.203   3.633 -0.2064 -0.3427  0.4452
  712ACN     N1 4437   0.547   1.149   3.535 -0.6801 -0.1541 -0.0168
  713ACN     C1 4438   2.644   3.466   4.104 -0.0847 -0.3194  0.0981
  713ACN     H1 4439   2.687   3.448   4.203  2.2357 -0.6972 -0.9034
  713ACN     H2 4440   2.565   3.541   4.116  1.2101  1.1796 -0.2858
  713ACN     H3 4441   2.612   3.376   4.051  1.3958 -2.2716  2.3358
  713ACN     C2 4442   2.744   3.535   4.027 -0.4282  0.4521 -0.0752
  713ACN     N1 4443   2.832   3.583   3.972  0.2062  0.0486  0.6298
  714ACN     C1 4444   3.143   0.732   1.923  1.2800 -0.0551 -0.0100
  714ACN     H1 4445   3.178   0.835   1.906  1.3495  0.7234  3.8726
  714ACN     H2 4446   3.047   0.709   1.875  0.7127 -0.2080  1.1767
  714ACN     H3 4447   3.130   0.718   2.031  0.8258 -3.0749 -0.3629
  714ACN     C2 4448   3.251   0.649   1.874 -0.2260  0.2938  0.2174
  714ACN     N1 4449   3.337   0.584   1.833 -0.0753 -0.2999 -0.1142
  715ACN     C1 4450   4.669   3.691   1.327 -0.6185  0.0929  0.5763
  715ACN     H1 4451   4.712   3.757   1.251 -0.9525 -0.1420  0.1837
  715ACN     H2 4452   4.690   3.585   1.313  0.7877  0.2607  1.2073
  715ACN     H3 4453   4.562   3.711   1.335 -0.6391  2.4156 -3.1196
  715ACN     C2 4454   4.744   3.738   1.444 -0.1078  0.5521 -0.6182
  715ACN     N1 4455   4.787   3.774   1.545  0.1177  0.2757 -0.7626
  716ACN     C1 4456   0.091   1.327   2.926  0.2381 -0.9930  0.4864
  716ACN     H1 4457  -0.018   1.326   2.909  0.2578  0.5336  0.1568
  716ACN     H2 4458   0.117   1.259   3.008  1.2125 -0.5430  0.5606
  716ACN     H3 4459   0.132   1.425   2.954  0.1949 -0.9079  0.2510
  716ACN     C2 4460   0.153   1.275   2.808 -0.1052  0.7519 -0.8898
  716ACN     N1 4461   0.206   1.244   2.714 -0.1848 -0.2110 -0.0505
  717ACN     C1 4462   2.444   3.302   4.609 -0.6723 -0.1281  0.3765
  717ACN     H1 4463   2.480   3.205   4.574 -1.7832 -0.9926  1.5441
  717ACN     H2 4464   2.475   3.326   4.711 -1.5793 -1.1697  0.9076
  717ACN     H3 4465   2.336   3.318   4.607 -0.6651  0.0916  1.4758
  717ACN     C2 4466   2.498   3.395   4.510  0.2393  0.0925  0.6644
  717ACN     N1 4467   2.543   3.476   4.441  0.0743 -0.3499  0.2410
  718ACN     C1 4468   3.506   0.186   0.087  0.6318 -0.3926  0.1116
  718ACN     H1 4469   3.604   0.196   0.135  0.9159  0.6761 -0.6461
  718ACN     H2 4470   3.433   0.196   0.168  0.4952 -0.0269 -0.0514
  718ACN     H3 4471   3.500   0.085   0.044  0.3709 -0.0911 -0.5752
  718ACN     C2 4472   3.478   0.279  -0.024 -0.1014  0.0304  0.6827
  718ACN     N1 4473   3.451   0.349  -0.113 -0.3757  0.7901  0.5096
  719ACN     C1 4474   3.431   3.520   3.453  0.4606 -0.4449 -0.8328
  719ACN     H1 4475   3.391   3.528   3.555 -0.9110  1.4715 -1.4529
  719ACN     H2 4476   3.529   3.566   3.435 -0.2719  1.4864 -0.1671
  719ACN     H3 4477   3.357   3.582   3.402  1.0155  1.5126  0.6240
  719ACN     C2 4478   3.425   3.384   3.401  0.8069 -0.4055 -0.3728
  719ACN     N1 4479   3.425   3.273   3.374 -0.0057  0.4644  0.2744
  720ACN     C1 4480   4.038   3.634   0.768  0.5371 -0.5713 -0.9369
  720ACN     H1 4481   3.942   3.674   0.735  1.1604  1.1407 -0.7619
  720ACN     H2 4482   4.095   3.710   0.823 -0.7618 -0.8770  0.9152
  720ACN     H3 4483   4.088   3.602   0.675  1.8756  0.4567 -0.5969
  720ACN     C2 4484   4.003   3.516   0.849  0.0256  0.0375  0.2863
  720ACN     N1 4485   3.981   3.428   0.918  0.4774  0.4350 -0.1202
  721ACN     C1 4486   4.750   1.785   4.365 -0.9385  0.4831 -0.5304
  721ACN     H1 4487   4.741   1.890   4.332 -0.3576 -0.1708 -2.9622
  721ACN     H2 4488   4.671   1.759   4.436 -1.4701 -1.5380 -1.7719
  721ACN     H3 4489   4.851   1.780   4.407 -0.4059 -1.6834 -1.9289
  721ACN     C2 4490   4.748   1.697   4.254  0.5068  0.2370 -0.1249
  721ACN     N1 4491   4.739   1.628   4.163  0.3204  0.0368  0.7864
  722ACN     C1 4492   4.244   2.421   3.973  0.6308  0.2367  0.0321
  722ACN     H1 4493   4.276   2.413   4.077 -1.3423  0.4691  0.6995
  722ACN     H2 4494   4.187   2.329   3.953  0.2942  0.8582 -2.0875
  722ACN     H3 4495   4.325   2.430   3.899  0.1873 -1.5368 -0.7401
  722ACN     C2 4496   4.159   2.538   3.968  0.0965  0.2601 -0.8208
  722ACN     N1 4497   4.090   2.626   3.980  0.4590  0.2372 -0.8817
  723ACN     C1 4498   2.726   0.726   0.284 -0.2725  0.6476 -0.8193
  723ACN     H1 4499   2.780   0.651   0.344  0.2509 -0.0140 -2.0671
  723ACN     H2 4500   2.790   0.725   0.195  0.4787  0.9607 -0.2914
  723ACN     H3 4501   2.728   0.831   0.313 -0.6518  0.3361  0.4077
  723ACN     C2 4502   2.603   0.668   0.252  0.2808 -0.5315  0.5865
  723ACN     N1 4503   2.501   0.622   0.228  0.0786  0.9385  0.1420
  724ACN     C1 4504   3.492   1.476   3.976 -0.2809 -0.7846  0.3563
  724ACN     H1 4505   3.467   1.580   3.951  1.6432 -0.3141  0.2011
  724ACN     H2 4506   3.601   1.470   3.993 -0.1453 -1.0536 -0.5696
  724ACN     H3 4507   3.457   1.424   3.887 -0.2367  1.2311 -0.9180
  724ACN     C2 4508   3.418   1.413   4.086 -0.3759  0.0592  0.2766
  724ACN     N1 4509   3.366   1.349   4.163  0.1709  0.2464  0.3441
  725ACN     C1 4510   0.404   4.086   0.683 -0.6579  0.2202  0.0634
  725ACN     H1 4511   0.510   4.056   0.675 -0.4051  1.3906 -1.3603
  725ACN     H2 4512   0.387   4.169   0.752  1.5242 -0.0995  1.0645
  725ACN     H3 4513   0.364   3.994   0.728  2.0154 -0.7544  0.6477
  725ACN     C2 4514   0.340   4.109   0.557 -0.2490  0.1579 -0.0182
  725ACN     N1 4515   0.301   4.143   0.452  0.4400  0.0788 -0.8543
  726ACN     C1 4516   0.426   0.999   3.161 -0.6379 -0.4803 -0.0326
  726ACN     H1 4517   0.434   1.102   3.197  1.3298 -1.3661  2.3338
  726ACN     H2 4518   0.415   0.930   3.246  1.2069 -0.0457  0.6022
  726ACN     H3 4519   0.510   0.983   3.092 -0.6930  0.1480 -0.2544
  726ACN     C2 4520   0.304   0.994   3.084 -0.7322  0.7614  0.0627
  726ACN     N1 4521   0.212   0.985   3.021 -0.2939  0.5166  0.5297
  727ACN     C1 4522   2.963   2.052   3.712  0.5959 -0.3931  0.1113
  727ACN     H1 4523   3.066   2.035   3.745  0.7976 -0.3534 -0.4993
  727ACN     H2 4524   2.935   1.997   3.622 -1.0289  0.2478  0.1903
  727ACN     H3 4525   2.955   2.156   3.676  0.3717 -1.0741 -1.9158
  727ACN     C2 4526   2.855   2.040   3.817  0.0549  0.0814 -0.4702
  727ACN     N1 4527   2.763   2.029   3.886 -0.5225  0.2193 -0.0877
  728ACN     C1 4528   0.536   3.728   0.164 -0.3119  0.3942 -0.0038
  728ACN     H1 4529   0.605   3.774   0.235  0.5894 -0.9966  0.0642
  728ACN     H2 4530   0.576   3.627   0.151 -0.5102  0.1651  1.0959
  728ACN     H3 4531   0.530   3.784   0.070  0.9517  1.3286  0.4476
  728ACN     C2 4532   0.403   3.719   0.225  0.3884 -0.3151 -0.1321
  728ACN     N1 4533   0.300   3.719   0.276  0.5609  0.1507  1.0003
  729ACN     C1 4534   0.233   0.699   1.600  0.1465  0.1099  1.0128
  729ACN     H1 4535   0.220   0.808   1.604  0.6206  0.2443 -0.5733
  729ACN     H2 4536   0.212   0.658   1.700 -0.9180 -0.2804  0.6475
  729ACN     H3 4537   0.339   0.706   1.575 -0.1252 -1.0995 -0.6170
  729ACN     C2 4538   0.157   0.640   1.495  0.1449 -0.4096 -0.8362
  729ACN     N1 4539   0.102   0.587   1.408 -0.4847 -0.3020  0.2823
  730ACN     C1 4540   1.796   0.639   2.282  1.0725  0.5100 -0.6407
  730ACN     H1 4541   1.792   0.637   2.172 -1.0464 -2.0889 -0.6087
  730ACN     H2 4542   1.720   0.712   2.311 -0.5669 -0.5604 -2.0418
  730ACN     H3 4543   1.891   0.683   2.313  1.5572 -0.5206 -0.6283
  730ACN     C2 4544   1.775   0.509   2.342 -0.2969  0.0250  0.0400
  730ACN     N1 4545   1.745   0.413   2.398  0.0257 -0.9581 -0.4846
  731ACN     C1 4546   4.361   4.158   0.317  0.1885  0.0021  0.3147
  731ACN     H1 4547   4.376   4.204   0.416  0.8091 -0.2913  0.3614
  731ACN     H2 4548   4.274   4.091   0.328 -0.1283  0.1393 -1.1692
  731ACN     H3 4549   4.459   4.109   0.309  1.6713  2.6825  0.7538
  731ACN     C2 4550   4.325   4.264   0.224  1.0087  0.3261 -0.9373
  731ACN     N1 4551   4.289   4.348   0.152  0.9607  0.0635  0.6485
  732ACN     C1 4552   1.683   2.235   0.332  1.0046 -0.0995  0.3944
  732ACN     H1 4553   1.766   2.270   0.395  1.8491  0.5797 -1.0568
  732ACN     H2 4554   1.604   2.197   0.398  0.9126 -0.7441 -0.0865
  732ACN     H3 4555   1.709   2.153   0.264  1.1128  0.9407 -0.8400
  732ACN     C2 4556   1.637   2.349   0.254  0.1578 -0.2879  0.8457
  732ACN     N1 4557   1.588   2.432   0.195  0.2719  0.3928  0.1897
  733ACN     C1 4558   1.775   3.307   3.482  0.2663 -0.4100 -0.0929
  733ACN     H1 4559   1.713   3.251   3.553  0.8857  0.2730  0.9991
  733ACN     H2 4560   1.803   3.247   3.394  0.1395  0.3309 -0.6405
  733ACN     H3 4561   1.866   3.341   3.533  0.4096  1.8944 -1.7234
  733ACN     C2 4562   1.705   3.421   3.432  0.2358 -0.7642  0.5242
  733ACN     N1 4563   1.647   3.514   3.391  0.5587 -0.0606 -0.1293
  734ACN     C1 4564   4.600   4.485   0.039  0.2312  0.0776 -0.3224
  734ACN     H1 4565   4.699   4.498   0.084 -0.8576  0.3511  2.1931
  734ACN     H2 4566   4.541   4.570   0.076 -0.6608  0.0880 -1.7294
  734ACN     H3 4567   4.569   4.382   0.059  1.1923 -0.4815 -1.5910
  734ACN     C2 4568   4.606   4.493  -0.104  0.3015 -0.5737  0.2881
  734ACN     N1 4569   4.618   4.520  -0.215  0.1554  0.3545 -0.1921
  735ACN     C1 4570   4.451   3.271   4.523 -0.1094 -0.0470 -0.1100
  735ACN     H1 4571   4.533   3.207   4.557 -0.3602 -0.6281 -0.5754
  735ACN     H2 4572   4.476   3.349   4.450  1.9169  0.1789  0.7642
  735ACN     H3 4573   4.421   3.323   4.615  1.4606  2.1627 -0.7560
  735ACN     C2 4574   4.342   3.192   4.479  0.0753 -0.0525  0.4869
  735ACN     N1 4575   4.246   3.133   4.451 -0.6593 -0.4835  0.3260
  736ACN     C1 4576   0.580   2.383   4.042 -0.5998  0.2763 -0.3211
  736ACN     H1 4577   0.533   2.293   4.081 -2.1061  0.7869 -0.8802
  736ACN     H2 4578   0.671   2.351   3.990  1.1229  1.3574  1.8704
  736ACN     H3 4579   0.602   2.452   4.124 -2.7330 -0.5366  0.9950
  736ACN     C2 4580   0.492   2.439   3.942  0.0380 -0.5730  0.0499
  736ACN     N1 4581   0.427   2.489   3.861 -0.7899 -0.0100 -1.1482
  737ACN     C1 4582   1.832   3.324   2.508 -0.4988 -0.5372  0.0052
  737ACN     H1 4583   1.808   3.419   2.559 -1.4770 -1.0051  0.4468
  737ACN     H2 4584   1.762   3.246   2.541 -1.2284 -0.8044 -2.0508
  737ACN     H3 4585   1.934   3.292   2.533 -0.9244 -0.2102  2.4327
  737ACN     C2 4586   1.823   3.347   2.360  0.4006  0.0622 -0.2775
  737ACN     N1 4587   1.830   3.368   2.249 -0.3531 -0.0142  0.3172
  738ACN     C1 4588   3.914   0.806   0.120 -0.1181  0.0097  0.0697
  738ACN     H1 4589   3.942   0.881   0.195 -0.8527 -0.2335  0.5917
  738ACN     H2 4590   3.825   0.745   0.140  0.1287 -0.2160  0.5063
  738ACN     H3 4591   3.990   0.728   0.109 -1.4422 -1.3146 -0.0320
  738ACN     C2 4592   3.897   0.883  -0.006 -1.2480 -0.2113  0.5920
  738ACN     N1 4593   3.866   0.940  -0.103 -0.1160  0.4985 -0.0700
  739ACN     C1 4594   4.444   2.602   3.411 -0.0924 -0.2216  0.8112
  739ACN     H1 4595   4.497   2.516   3.454  0.4492 -0.8562 -1.0460
  739ACN     H2 4596   4.492   2.652   3.326 -0.1173 -1.1131  0.2613
  739ACN     H3 4597   4.426   2.674   3.492  0.1126 -2.2497  2.7599
  739ACN     C2 4598   4.321   2.553   3.359  0.5835  0.1590  0.5585
  739ACN     N1 4599   4.224   2.510   3.311  0.2029  0.1959  0.2741
  740ACN     C1 4600   1.043   1.861   0.525  0.0747 -0.0160  0.0644
  740ACN     H1 4601   1.116   1.799   0.471  1.8321  2.0253 -0.0174
  740ACN     H2 4602   1.024   1.950   0.464  0.7940 -0.3673 -0.6978
  740ACN     H3 4603   1.069   1.870   0.631  0.7722  0.3274 -0.1284
  740ACN     C2 4604   0.920   1.784   0.519 -0.0579 -0.4275 -0.2617
  740ACN     N1 4605   0.828   1.724   0.516  0.7296  0.6505 -0.0826
  741ACN     C1 4606   1.466   3.694   2.552  0.3630 -0.4404  0.4118
  741ACN     H1 4607   1.466   3.710   2.661 -1.1983 -1.7930  0.6454
  741ACN     H2 4608   1.533   3.768   2.506 -0.9701  0.9736  0.6627
  741ACN     H3 4609   1.367   3.712   2.510  0.9625  1.4697 -0.2816
  741ACN     C2 4610   1.505   3.553   2.525 -0.5733 -0.3702  0.5142
  741ACN     N1 4611   1.533   3.445   2.497 -0.3656 -0.1508 -0.1092
  742ACN     C1 4612   1.384   3.458   1.693 -0.0422  0.2176 -0.1426
  742ACN     H1 4613   1.324   3.390   1.631  0.2105  0.8035 -1.0496
  742ACN     H2 4614   1.443   3.518   1.622  0.3851  0.5467  0.4804
  742ACN     H3 4615   1.448   3.386   1.746 -1.0626 -0.5276  0.0986
  742ACN     C2 4616   1.299   3.542   1.778  0.1120 -0.2320  1.0705
  742ACN     N1 4617   1.231   3.607   1.844  0.0692 -0.1059  1.2819
  743ACN     C1 4618   0.298   0.584   4.280  0.0961  0.0024 -0.3384
  743ACN     H1 4619   0.194   0.574   4.247 -0.4447  1.8444  0.6805
  743ACN     H2 4620   0.349   0.657   4.215 -0.3665  0.3381 -0.3227
  743ACN     H3 4621   0.339   0.482   4.277  2.4346  0.8974 -0.8303
  743ACN     C2 4622   0.282   0.632   4.418 -0.1107  0.0245  0.5533
  743ACN     N1 4623   0.258   0.676   4.522 -0.3173 -0.0524  0.6417
  744ACN     C1 4624   4.651   2.576   0.483 -0.3680 -0.6644 -0.0707
  744ACN     H1 4625   4.596   2.665   0.516  0.8778  0.7769 -1.6604
  744ACN     H2 4626   4.633   2.487   0.543  0.6049 -0.7637  0.0933
  744ACN     H3 4627   4.760   2.589   0.490 -0.2205 -0.0810 -2.4229
  744ACN     C2 4628   4.634   2.556   0.338  0.2721 -0.2601  0.7040
  744ACN     N1 4629   4.614   2.523   0.232 -0.0691 -0.3418 -0.2334
  745ACN     C1 4630   3.380   1.329   0.780 -0.1750 -0.2439  0.9666
  745ACN     H1 4631   3.305   1.356   0.704  0.6961  1.4892  0.6703
  745ACN     H2 4632   3.333   1.312   0.878 -0.7801 -1.3083  0.5068
  745ACN     H3 4633   3.447   1.415   0.794 -0.6725  0.3301 -0.0201
  745ACN     C2 4634   3.446   1.209   0.741 -0.1949 -0.0762  1.0206
  745ACN     N1 4635   3.489   1.108   0.702 -0.1987 -0.0279  0.0217
  746ACN     C1 4636   2.355   3.564   2.229  0.0195 -0.4407 -0.3084
  746ACN     H1 4637   2.349   3.495   2.315 -1.9758  2.2480  1.8719
  746ACN     H2 4638   2.355   3.664   2.273  0.8428 -0.7436  0.4235
  746ACN     H3 4639   2.265   3.557   2.166  0.4968 -0.4992 -0.9910
  746ACN     C2 4640   2.473   3.542   2.144 -0.1357  0.0181 -0.4380
  746ACN     N1 4641   2.566   3.524   2.072  0.6206 -0.0383 -0.1213
  747ACN     C1 4642   4.336   1.801   3.573 -0.0800  0.6670  0.2743
  747ACN     H1 4643   4.291   1.786   3.671  1.3129  1.6610  1.1087
  747ACN     H2 4644   4.321   1.714   3.508 -1.0739  1.1911 -0.2151
  747ACN     H3 4645   4.444   1.809   3.590 -0.1515 -2.1682  2.8507
  747ACN     C2 4646   4.287   1.918   3.504 -0.1828 -0.5874  0.6344
  747ACN     N1 4647   4.240   2.008   3.452  0.3612  0.4573 -0.1081
  748ACN     C1 4648   0.091   4.246   2.152 -0.0231  0.0416 -0.3099
  748ACN     H1 4649   0.174   4.294   2.098 -0.0040  1.5117  0.9559
  748ACN     H2 4650  -0.003   4.267   2.100  1.3916  3.6049 -1.8089
  748ACN     H3 4651   0.084   4.309   2.242  1.6410  0.8698 -0.7081
  748ACN     C2 4652   0.125   4.104   2.180  0.2123  0.2160  0.0822
  748ACN     N1 4653   0.153   3.990   2.197 -0.2974  0.1492  0.2623
  749ACN     C1 4654   2.196   0.194   0.492 -0.0985  0.3856 -0.2629
  749ACN     H1 4655   2.288   0.139   0.516  0.5579  1.3654 -0.4559
  749ACN     H2 4656   2.110   0.147   0.542 -1.5034 -0.3067 -3.1567
  749ACN     H3 4657   2.180   0.194   0.384 -0.1371 -0.1066 -0.2606
  749ACN     C2 4658   2.219   0.336   0.529  0.4427  0.6708  0.5479
  749ACN     N1 4659   2.235   0.444   0.563  0.0879  0.1479  0.4722
  750ACN     C1 4660   2.752   3.143   0.724  1.0142  0.6085  0.5251
  750ACN     H1 4661   2.679   3.221   0.748  1.0794  0.7792  0.1707
  750ACN     H2 4662   2.790   3.097   0.816 -2.9284  1.6015  2.8892
  750ACN     H3 4663   2.844   3.173   0.673  0.7539  0.9814  0.2737
  750ACN     C2 4664   2.684   3.047   0.632  0.8595  0.0095  0.5520
  750ACN     N1 4665   2.628   2.965   0.566 -0.2274  0.5672  0.3712
  751ACN     C1 4666   4.052   2.090   1.174  0.0010 -0.3599  0.0286
  751ACN     H1 4667   4.089   2.139   1.083 -0.8477  0.2407 -0.0037
  751ACN     H2 4668   4.140   2.048   1.223 -0.5421  0.0956  1.4387
  751ACN     H3 4669   3.991   2.007   1.133  1.9207 -1.3273 -1.0025
  751ACN     C2 4670   3.990   2.193   1.258 -0.0458  0.0110  0.3150
  751ACN     N1 4671   3.945   2.276   1.321  0.3792  0.1907  0.1161
  752ACN     C1 4672   2.658   4.099   1.922 -0.4044 -0.4737 -0.2906
  752ACN     H1 4673   2.550   4.122   1.926 -0.2009  0.8936 -1.4529
  752ACN     H2 4674   2.664   4.001   1.970 -1.1096 -0.0136  0.7686
  752ACN     H3 4675   2.719   4.170   1.980 -0.0279  0.6480 -1.9774
  752ACN     C2 4676   2.698   4.062   1.786 -0.3117 -1.0427 -0.2682
  752ACN     N1 4677   2.748   4.019   1.693 -0.7486  0.8403 -0.3225
  753ACN     C1 4678   2.291   3.381   0.452 -0.7484  0.4089 -0.2395
  753ACN     H1 4679   2.310   3.333   0.356 -1.1322 -0.3079  0.0347
  753ACN     H2 4680   2.185   3.378   0.480 -0.8644  2.7567 -0.1873
  753ACN     H3 4681   2.328   3.484   0.450  0.7534 -0.1019 -0.2076
  753ACN     C2 4682   2.372   3.317   0.554  0.1110  0.2898  0.4627
  753ACN     N1 4683   2.454   3.271   0.623 -1.3607 -0.0119  0.7948
  754ACN     C1 4684   4.653   1.925   3.951 -0.0345  0.1666 -0.0971
  754ACN     H1 4685   4.682   1.987   3.865 -0.3537 -1.0138 -1.0688
  754ACN     H2 4686   4.728   1.855   3.989  0.1640  0.0570 -0.6811
  754ACN     H3 4687   4.566   1.870   3.913  0.0191  1.4041 -2.1177
  754ACN     C2 4688   4.610   2.009   4.059 -0.5340  1.1394 -0.0655
  754ACN     N1 4689   4.592   2.084   4.141  0.4186 -0.0961 -0.1295
  755ACN     C1 4690   0.778   4.341   3.176 -0.1848  0.0467  0.3297
  755ACN     H1 4691   0.844   4.418   3.215  1.6140 -0.9986 -0.5012
  755ACN     H2 4692   0.790   4.256   3.245  0.5928 -0.5071 -0.4637
  755ACN     H3 4693   0.810   4.321   3.073  1.4758  1.3519  0.5608
  755ACN     C2 4694   0.636   4.372   3.187 -0.2210 -0.0673  0.3415
  755ACN     N1 4695   0.525   4.394   3.199  0.4138 -0.3201  0.2569
  756ACN     C1 4696   1.334   0.410   3.890 -0.2240  0.0754  0.3275
  756ACN     H1 4697   1.272   0.500   3.881  0.3933  0.4327 -0.4713
  756ACN     H2 4698   1.389   0.407   3.985  1.7434 -1.0813 -0.7622
  756ACN     H3 4699   1.413   0.425   3.816  1.3317  1.1959  2.1107
  756ACN     C2 4700   1.270   0.282   3.857  0.0374  0.2932  0.4179
  756ACN     N1 4701   1.223   0.179   3.836  0.0279 -0.4024  0.0030
  757ACN     C1 4702   1.236   1.964   3.754 -0.6050  0.0413 -0.3178
  757ACN     H1 4703   1.276   2.012   3.664  0.0198 -2.3418 -1.3921
  757ACN     H2 4704   1.282   2.006   3.844 -0.4240  0.6221 -0.6699
  757ACN     H3 4705   1.264   1.859   3.764 -0.1180  0.3017  1.3033
  757ACN     C2 4706   1.091   1.966   3.764 -0.3884  0.3009 -0.1572
  757ACN     N1 4707   0.975   1.968   3.782  0.0975  0.6509 -0.3546
  758ACN     C1 4708   4.612   0.118   2.428  0.7929  0.6749 -0.3475
  758ACN     H1 4709   4.524   0.063   2.393  1.2430  0.0284 -0.4845
  758ACN     H2 4710   4.591   0.183   2.514  2.1397  0.9592 -0.2174
  758ACN     H3 4711   4.637   0.179   2.340  0.3526 -2.9685 -3.2857
  758ACN     C2 4712   4.719   0.026   2.460 -0.3766  0.0629  0.0535
  758ACN     N1 4713   4.805  -0.047   2.484 -0.2340  0.1552  0.2216
  759ACN     C1 4714   2.480   4.234   0.253 -0.3009 -0.1471  0.4702
  759ACN     H1 4715   2.381   4.282   0.257 -0.1575  0.2553 -0.5860
  759ACN     H2 4716   2.482   4.173   0.162 -0.6072 -1.9200  1.6116
  759ACN     H3 4717   2.495   4.171   0.341  1.7314 -0.7126 -0.2316
  759ACN     C2 4718   2.577   4.343   0.229 -0.4188  0.0853  0.1497
  759ACN     N1 4719   2.649   4.435   0.217  0.6526  0.2293  0.3248
  760ACN     C1 4720   3.579   2.307   2.273 -0.2976 -0.0761 -0.5512
  760ACN     H1 4721   3.666   2.317   2.340  0.4764  0.6970 -1.6397
  760ACN     H2 4722   3.599   2.246   2.184  1.8463 -3.9792  2.2246
  760ACN     H3 4723   3.545   2.406   2.241 -3.8001 -0.8126  0.4845
  760ACN     C2 4724   3.472   2.257   2.363 -0.0510 -0.2959  0.0846
  760ACN     N1 4725   3.387   2.224   2.430 -0.3108 -0.1861  0.7094
  761ACN     C1 4726   3.565   3.840   0.011  0.5256  0.4377  0.2359
  761ACN     H1 4727   3.485   3.777   0.053 -0.2218  0.1296 -1.5656
  761ACN     H2 4728   3.523   3.885  -0.080 -0.4079 -0.5398  0.1556
  761ACN     H3 4729   3.657   3.783  -0.003 -0.6615 -1.2855 -1.0714
  761ACN     C2 4730   3.582   3.946   0.107 -0.1338  0.0053 -0.1894
  761ACN     N1 4731   3.599   4.034   0.184  0.2510 -0.1036  1.2648
  762ACN     C1 4732   0.979   4.210   0.374 -0.9221  0.5323  0.3722
  762ACN     H1 4733   1.049   4.135   0.413 -0.2060  0.8873 -0.1898
  762ACN     H2 4734   0.955   4.296   0.438  1.3087  0.5129  1.3203
  762ACN     H3 4735   0.883   4.167   0.341 -1.0832  1.4936 -0.4693
  762ACN     C2 4736   1.041   4.269   0.252  0.2417 -0.2153 -0.3535
  762ACN     N1 4737   1.080   4.315   0.157 -0.0485  0.0665  0.1697
  763ACN     C1 4738   0.516   0.141   2.378  0.3521 -0.5878  0.2474
  763ACN     H1 4739   0.506   0.175   2.274  0.1776  1.5235  0.8987
  763ACN     H2 4740   0.613   0.091   2.374  0.7701  0.2385 -0.0109
  763ACN     H3 4741   0.440   0.070   2.414  1.8756 -2.0444  0.6914
  763ACN     C2 4742   0.539   0.247   2.474 -0.2456  0.4528 -0.4803
  763ACN     N1 4743   0.552   0.334   2.549 -0.3894  0.0872  0.3443
  764ACN     C1 4744   4.624   2.835   0.094 -0.4082  0.6714 -0.0198
  764ACN     H1 4745   4.659   2.851   0.196  0.5450  1.0324 -0.3935
  764ACN     H2 4746   4.581   2.926   0.049 -1.4931 -0.5513 -1.5845
  764ACN     H3 4747   4.542   2.763   0.104 -0.1834  0.5763  1.2494
  764ACN     C2 4748   4.720   2.792  -0.002 -0.1518  0.1550  0.2973
  764ACN     N1 4749   4.806   2.748  -0.062 -0.5433  0.5077 -0.2377
  765ACN     C1 4750   4.413   3.729   4.508 -0.3050  0.2349  0.2748
  765ACN     H1 4751   4.310   3.705   4.534  0.4796 -2.1435  1.4977
  765ACN     H2 4752   4.450   3.637   4.460  0.3929  0.1014  1.0502
  765ACN     H3 4753   4.474   3.751   4.597  0.5914 -1.3409  0.0986
  765ACN     C2 4754   4.425   3.835   4.412 -0.0063  0.0206 -0.0952
  765ACN     N1 4755   4.425   3.921   4.338 -0.0635  0.4097  0.6273
  766ACN     C1 4756   0.554   0.196   3.591  0.2809  0.2744  0.0268
  766ACN     H1 4757   0.563   0.267   3.673  0.7380  0.4493 -0.1700
  766ACN     H2 4758   0.651   0.145   3.580  0.6098  0.8615  0.1911
  766ACN     H3 4759   0.542   0.250   3.496 -1.6265 -0.0751  0.0274
  766ACN     C2 4760   0.446   0.102   3.604 -0.3537 -0.0231  0.0957
  766ACN     N1 4761   0.360   0.032   3.625  0.4507  0.9032 -0.4639
  767ACN     C1 4762   2.852   4.097   3.247 -0.2714  0.6008  0.4736
  767ACN     H1 4763   2.957   4.105   3.278 -0.2262 -0.4502  0.6202
  767ACN     H2 4764   2.856   4.107   3.138  0.3112 -0.7909  0.3412
  767ACN     H3 4765   2.807   4.179   3.306  0.6008  0.3102  1.5919
  767ACN     C2 4766   2.798   3.965   3.288 -0.4395  0.2784  0.3721
  767ACN     N1 4767   2.762   3.859   3.298 -0.3691  0.2251 -0.2421
  768ACN     C1 4768   3.609   3.023   1.843 -0.7490  0.8742 -0.5133
  768ACN     H1 4769   3.620   2.957   1.929  2.7538  1.9645  0.0449
  768ACN     H2 4770   3.684   3.002   1.766 -0.2842  0.4245  0.0573
  768ACN     H3 4771   3.626   3.125   1.878 -1.6792  1.1033 -0.7064
  768ACN     C2 4772   3.484   3.005   1.779  0.0756  0.2474  0.0886
  768ACN     N1 4773   3.382   2.976   1.731 -0.4154 -0.1319 -0.6088
  769ACN     C1 4774   4.102   3.229   0.513 -0.1310 -0.3040  0.8953
  769ACN     H1 4775   4.106   3.223   0.622  0.7460  1.9388  1.0487
  769ACN     H2 4776   4.189   3.196   0.456 -0.3467  1.6080 -0.6638
  769ACN     H3 4777   4.088   3.336   0.490  3.7337  0.0678 -0.4521
  769ACN     C2 4778   3.991   3.142   0.470 -0.2204 -0.1246  0.6661
  769ACN     N1 4779   3.906   3.068   0.440 -0.4368  0.1496 -0.0757
  770ACN     C1 4780   3.799   4.444   1.720  0.4075  0.0092  0.2456
  770ACN     H1 4781   3.827   4.345   1.758 -0.0230  0.0766  0.7575
  770ACN     H2 4782   3.752   4.495   1.805 -1.0460  1.7255 -1.5044
  770ACN     H3 4783   3.724   4.441   1.640 -0.8952  0.8394  1.3837
  770ACN     C2 4784   3.911   4.525   1.688 -0.2391  0.0569 -0.3526
  770ACN     N1 4785   4.012   4.581   1.674  0.2093  0.7606  0.4289
  771ACN     C1 4786   0.733   2.780   3.978  0.0422  0.1153 -0.0391
  771ACN     H1 4787   0.674   2.701   4.025  0.4366 -0.0673  0.1536
  771ACN     H2 4788   0.790   2.743   3.891 -0.9494  2.6365 -1.8957
  771ACN     H3 4789   0.813   2.817   4.043 -0.5893 -1.1422  1.5145
  771ACN     C2 4790   0.656   2.889   3.918 -0.6260  0.4928  0.1747
  771ACN     N1 4791   0.603   2.973   3.863 -0.9383 -0.2216 -0.1833
  772ACN     C1 4792   3.470   1.553   2.389  0.1169 -0.2273  0.1390
  772ACN     H1 4793   3.422   1.459   2.362  1.1865 -0.4654 -1.0360
  772ACN     H2 4794   3.545   1.571   2.311 -0.7018 -1.5694 -0.9838
  772ACN     H3 4795   3.520   1.550   2.487 -0.8179 -2.2163  0.5941
  772ACN     C2 4796   3.369   1.656   2.396  0.8677 -0.0495  0.1137
  772ACN     N1 4797   3.281   1.732   2.401  0.2018  0.9356  0.2064
  773ACN     C1 4798   3.412   0.057   3.174 -0.1462  0.6893 -0.1947
  773ACN     H1 4799   3.515   0.094   3.185 -0.5811  1.7629  0.4846
  773ACN     H2 4800   3.421  -0.036   3.117 -1.9957  1.0930 -1.2500
  773ACN     H3 4801   3.339   0.122   3.123 -1.9478 -0.3204  1.0083
  773ACN     C2 4802   3.358   0.014   3.299  0.3480  0.4731 -0.1604
  773ACN     N1 4803   3.320  -0.016   3.402  0.3700  0.5423 -0.7467
  774ACN     C1 4804   2.747   1.156   2.227 -0.0399 -0.1057 -1.0040
  774ACN     H1 4805   2.711   1.205   2.318  1.2149 -0.0436 -0.5150
  774ACN     H2 4806   2.686   1.073   2.193 -0.6754  0.3446 -0.9810
  774ACN     H3 4807   2.850   1.122   2.242 -0.3558 -0.9911 -0.7926
  774ACN     C2 4808   2.738   1.255   2.123 -0.1945  0.3100  0.2353
  774ACN     N1 4809   2.730   1.336   2.044 -0.1424 -0.3431 -0.3810
  775ACN     C1 4810   3.685   4.419   0.267 -0.1401  0.3800 -0.1817
  775ACN     H1 4811   3.595   4.434   0.327 -0.6340  0.5584 -0.9624
  775ACN     H2 4812   3.668   4.445   0.162 -0.7858  3.4012  0.5779
  775ACN     H3 4813   3.731   4.319   0.271 -0.2334  0.2885 -1.2573
  775ACN     C2 4814   3.784   4.525   0.310  0.3487 -0.2487 -0.3910
  775ACN     N1 4815   3.863   4.605   0.335 -0.4093  0.0271  0.3192
  776ACN     C1 4816   2.774   3.380   3.690 -0.6824 -0.2414  0.0148
  776ACN     H1 4817   2.847   3.446   3.739  2.1083 -1.7609 -1.8124
  776ACN     H2 4818   2.785   3.282   3.738  1.2462 -0.1970 -0.2564
  776ACN     H3 4819   2.805   3.378   3.585  2.6838  1.1139  0.8346
  776ACN     C2 4820   2.642   3.431   3.712  0.0700 -0.1516  1.0352
  776ACN     N1 4821   2.537   3.466   3.747  0.7400 -0.7043 -0.3744
  777ACN     C1 4822   1.144   0.523   2.705 -0.3202 -0.5434 -0.1968
  777ACN     H1 4823   1.233   0.556   2.759  0.2977 -1.1497 -0.8311
  777ACN     H2 4824   1.064   0.580   2.754 -2.1617 -1.6298 -1.8124
  777ACN     H3 4825   1.126   0.416   2.720  0.7157 -0.9241 -1.5137
  777ACN     C2 4826   1.162   0.561   2.570  0.1706  0.0200  0.3923
  777ACN     N1 4827   1.178   0.589   2.459 -0.1103 -0.3755 -0.1879
  778ACN     C1 4828   1.488   3.475   4.035 -0.3174 -0.2214 -0.2482
  778ACN     H1 4829   1.577   3.515   4.085 -2.0156  0.6690  2.2909
  778ACN     H2 4830   1.517   3.444   3.934 -1.3144  0.2537 -0.6890
  778ACN     H3 4831   1.419   3.560   4.031  0.2602  0.2762  0.2469
  778ACN     C2 4832   1.420   3.362   4.105 -0.2862  0.0410  0.1490
  778ACN     N1 4833   1.368   3.281   4.163  0.2190  0.2828 -0.4335
  779ACN     C1 4834   3.113   1.800   4.319  0.1400  0.6663 -0.1098
  779ACN     H1 4835   3.018   1.746   4.323  0.4100  0.2294  1.8857
  779ACN     H2 4836   3.171   1.798   4.413 -0.2723 -3.2003  0.2301
  779ACN     H3 4837   3.079   1.900   4.290 -0.5610  0.7697  0.9930
  779ACN     C2 4838   3.199   1.742   4.216 -0.5119  0.1721  0.0762
  779ACN     N1 4839   3.249   1.702   4.123  0.1589 -0.3028  0.0384
  780ACN     C1 4840   0.963   3.260   1.112 -0.5878  0.6248 -0.0175
  780ACN     H1 4841   1.056   3.295   1.159  0.8693 -0.4574 -1.9506
  780ACN     H2 4842   0.981   3.254   1.004  1.4108 -0.7970  0.3312
  780ACN     H3 4843   0.882   3.329   1.141 -1.6678 -0.6259  0.0405
  780ACN     C2 4844   0.937   3.127   1.172  0.9124  0.3088  0.3992
  780ACN     N1 4845   0.922   3.021   1.211  0.5310  0.0273  0.2930
  781ACN     C1 4846   2.448   0.783   0.532 -0.7126  0.0047  0.0503
  781ACN     H1 4847   2.399   0.686   0.514  0.6355 -0.7258  0.1474
  781ACN     H2 4848   2.548   0.781   0.487 -0.1014  0.0360  1.3703
  781ACN     H3 4849   2.460   0.784   0.641  0.2370  0.6369 -0.0565
  781ACN     C2 4850   2.360   0.885   0.465 -0.7917  0.0996 -0.8662
  781ACN     N1 4851   2.295   0.967   0.422 -0.2339 -0.2038  0.2199
  782ACN     C1 4852   4.164   4.315   3.206 -0.4159 -0.2374  0.9220
  782ACN     H1 4853   4.222   4.407   3.219 -0.1998 -0.3148  0.5054
  782ACN     H2 4854   4.232   4.229   3.212  0.1767  0.1075 -0.5045
  782ACN     H3 4855   4.115   4.323   3.109  1.7872  2.3067 -0.1055
  782ACN     C2 4856   4.054   4.319   3.310  0.0563 -0.2722 -0.4634
  782ACN     N1 4857   3.984   4.313   3.401 -0.0344  0.6357 -0.0835
  783ACN     C1 4858   3.852   3.612   2.697 -0.1769  0.2678  0.1425
  783ACN     H1 4859   3.797   3.704   2.672  0.3980  0.4824 -0.3514
  783ACN     H2 4860   3.869   3.554   2.605  1.1582 -1.5451  1.4514
  783ACN     H3 4861   3.788   3.551   2.762  0.4414 -2.0327 -1.2818
  783ACN     C2 4862   3.974   3.642   2.774  0.1819  0.0428 -0.0023
  783ACN     N1 4863   4.071   3.662   2.834  0.2882 -0.0733 -0.6410
  784ACN     C1 4864   0.712   1.858   4.026 -0.4656  0.3094  0.3474
  784ACN     H1 4865   0.773   1.812   4.106 -1.0266  0.8110  1.0782
  784ACN     H2 4866   0.607   1.827   4.026 -0.9389  1.7757 -1.1095
  784ACN     H3 4867   0.764   1.826   3.935  0.6567 -0.6896  1.2907
  784ACN     C2 4868   0.711   1.997   4.050  0.2884 -0.3419  0.0675
  784ACN     N1 4869   0.703   2.110   4.066 -0.9797 -0.5892  0.2480
  785ACN     C1 4870   2.077   0.627   3.351 -0.5365 -0.2907  0.5886
  785ACN     H1 4871   2.035   0.539   3.299 -0.6268 -0.0682  0.2824
  785ACN     H2 4872   2.184   0.609   3.340 -0.3654 -0.0784  1.7602
  785ACN     H3 4873   2.059   0.642   3.458 -0.1802  3.7314  0.2335
  785ACN     C2 4874   2.040   0.742   3.271 -0.0532  0.4140 -0.1850
  785ACN     N1 4875   2.005   0.835   3.215 -0.5207 -0.3805 -0.9481
  786ACN     C1 4876   4.522   3.909   0.758 -0.4489 -0.2796 -0.1825
  786ACN     H1 4877   4.601   3.835   0.739  2.6291  2.6309  0.5078
  786ACN     H2 4878   4.456   3.940   0.676 -0.9993  1.7493  0.9612
  786ACN     H3 4879   4.568   4.001   0.794  1.0806 -1.3132  0.5796
  786ACN     C2 4880   4.427   3.852   0.848 -0.2781 -0.3724 -0.8005
  786ACN     N1 4881   4.347   3.817   0.922 -0.1424 -0.7284 -0.2691
  787ACN     C1 4882   2.321   0.958   4.142 -0.1416 -1.0328  0.4561
  787ACN     H1 4883   2.369   0.929   4.048 -0.2145  1.0656 -0.2970
  787ACN     H2 4884   2.219   0.993   4.123  0.0911 -0.7751 -0.3491
  787ACN     H3 4885   2.377   1.043   4.184 -0.4374 -1.1282  1.0540
  787ACN     C2 4886   2.328   0.842   4.234  0.6269 -0.6017 -0.6255
  787ACN     N1 4887   2.318   0.743   4.300  0.3839 -0.3403  0.8187
  788ACN     C1 4888   2.202   3.238   2.310 -0.1750 -0.3952 -0.2584
  788ACN     H1 4889   2.093   3.249   2.303  0.0276  3.7083  0.4772
  788ACN     H2 4890   2.240   3.298   2.394  3.3286 -2.0070 -0.5260
  788ACN     H3 4891   2.233   3.281   2.214  0.1821  0.5166  0.2527
  788ACN     C2 4892   2.259   3.100   2.320  0.0248  0.5627 -0.6268
  788ACN     N1 4893   2.299   2.993   2.332  0.2111 -0.1543 -0.6930
  789ACN     C1 4894   4.106   1.037   0.535 -0.2525 -0.1798  0.0460
  789ACN     H1 4895   4.144   0.992   0.627 -0.3517  0.5585  0.4529
  789ACN     H2 4896   4.134   1.143   0.539  0.0541 -0.2935  2.5751
  789ACN     H3 4897   3.999   1.028   0.512 -0.8031  1.4047  1.7573
  789ACN     C2 4898   4.186   0.981   0.425  0.4397  0.4979 -0.1908
  789ACN     N1 4899   4.246   0.931   0.339  0.9515  0.9789 -0.3278
  790ACN     C1 4900   2.291   4.142   2.629  0.0796  0.3109 -0.2541
  790ACN     H1 4901   2.301   4.100   2.731 -0.6605  0.2031 -0.2205
  790ACN     H2 4902   2.199   4.113   2.578  0.0282 -1.3558  0.6935
  790ACN     H3 4903   2.375   4.095   2.577 -1.1396 -1.6741 -0.5349
  790ACN     C2 4904   2.309   4.283   2.645 -0.3734 -0.0201  0.2561
  790ACN     N1 4905   2.327   4.394   2.657 -0.1272 -0.6307  0.4385
  791ACN     C1 4906   1.129   0.969   0.326  0.0674  0.5039  0.5672
  791ACN     H1 4907   1.213   0.910   0.287  1.0994  1.1331  1.7613
  791ACN     H2 4908   1.054   0.967   0.245  1.9487  1.0517 -1.2956
  791ACN     H3 4909   1.160   1.073   0.342  0.4624  0.3613  0.7249
  791ACN     C2 4910   1.082   0.906   0.443  0.2680 -0.9377 -0.0765
  791ACN     N1 4911   1.037   0.844   0.524 -0.6147  0.5804 -0.2907
  792ACN     C1 4912   3.770   2.575   1.574  0.4247  0.0874 -0.0744
  792ACN     H1 4913   3.695   2.655   1.569 -0.4358 -0.7668 -1.4819
  792ACN     H2 4914   3.706   2.497   1.531  0.8653 -0.9025  1.0204
  792ACN     H3 4915   3.798   2.566   1.679 -0.1353 -1.3854 -0.0406
  792ACN     C2 4916   3.888   2.601   1.490 -0.3974  0.1330  0.6236
  792ACN     N1 4917   3.984   2.620   1.431 -0.5992 -0.2448  0.5187
  793ACN     C1 4918   3.582   2.213   2.985 -0.0384 -0.7054 -0.8933
  793ACN     H1 4919   3.676   2.269   2.992 -0.7216  0.4601 -0.7533
  793ACN     H2 4920   3.547   2.184   3.085  1.3059  0.6708  0.0277
  793ACN     H3 4921   3.610   2.123   2.930  0.1465 -0.2546 -1.5468
  793ACN     C2 4922   3.486   2.282   2.901 -0.1090  1.1468 -0.5817
  793ACN     N1 4923   3.405   2.341   2.844  0.3974  0.6193 -0.0273
  794ACN     C1 4924   0.615   4.514   4.410  0.0933 -0.5677 -0.0735
  794ACN     H1 4925   0.698   4.567   4.460  0.9231  0.0678 -1.9986
  794ACN     H2 4926   0.567   4.429   4.459 -2.3893  0.7993  0.0502
  794ACN     H3 4927   0.668   4.478   4.320  1.3374  0.8800  0.0290
  794ACN     C2 4928   0.521   4.622   4.368 -0.4503  0.1239  0.2481
  794ACN     N1 4929   0.456   4.711   4.337 -0.0727  0.1625 -0.0579
  795ACN     C1 4930   4.368   1.449   2.158 -0.2351 -0.3595 -0.3588
  795ACN     H1 4931   4.314   1.376   2.096  0.9975 -1.7781  0.1865
  795ACN     H2 4932   4.468   1.413   2.182  0.2690 -0.5068 -2.4366
  795ACN     H3 4933   4.309   1.468   2.249 -1.3942 -0.7515 -1.0012
  795ACN     C2 4934   4.397   1.576   2.086  0.1675 -0.1479  0.3552
  795ACN     N1 4935   4.416   1.683   2.042  0.6643 -0.0634 -0.0933
  796ACN     C1 4936   0.322   0.046   2.001  0.2344  0.6912  0.3033
  796ACN     H1 4937   0.219   0.081   1.983  0.6981  0.8035 -2.5627
  796ACN     H2 4938   0.326  -0.058   2.035 -1.0752  0.7565  0.7111
  796ACN     H3 4939   0.371   0.105   2.080 -1.2573 -1.4448  2.9859
  796ACN     C2 4940   0.391   0.051   1.875 -0.5082  0.7993 -0.0463
  796ACN     N1 4941   0.455   0.044   1.780 -0.8454 -0.8126  0.0343
  797ACN     C1 4942   4.463   1.612   0.905  0.0394 -0.1302 -0.2727
  797ACN     H1 4943   4.381   1.540   0.896  0.9944 -1.1381 -1.1019
  797ACN     H2 4944   4.499   1.644   0.807 -0.3101  1.0138 -0.0431
  797ACN     H3 4945   4.547   1.565   0.956 -0.0605 -0.6285 -0.5684
  797ACN     C2 4946   4.417   1.729   0.978  0.1266  0.0218 -0.1349
  797ACN     N1 4947   4.376   1.819   1.040  0.5515  0.3828 -0.1126
  798ACN     C1 4948   4.110   2.447   2.793  0.5619 -0.1278  0.0429
  798ACN     H1 4949   4.176   2.405   2.717 -2.5572 -0.4784 -2.7095
  798ACN     H2 4950   4.146   2.455   2.897 -0.2047 -1.7692  0.4842
  798ACN     H3 4951   4.019   2.385   2.786 -0.3838  1.0426  1.4472
  798ACN     C2 4952   4.074   2.586   2.759  0.2781  0.1543 -0.0949
  798ACN     N1 4953   4.045   2.692   2.737 -0.2124  0.5714  0.4316
  799ACN     C1 4954   3.951   2.968   1.363  0.4275 -0.0206 -0.3452
  799ACN     H1 4955   4.058   2.990   1.370  0.5043 -0.4363 -0.1796
  799ACN     H2 4956   3.889   3.049   1.401 -2.2740 -1.9464 -0.3490
  799ACN     H3 4957   3.941   2.881   1.430 -0.7567 -0.1529 -0.6719
  799ACN     C2 4958   3.906   2.934   1.226 -0.5552 -0.5515 -0.2385
  799ACN     N1 4959   3.876   2.915   1.116 -0.2591 -0.2645  0.1154
  800ACN     C1 4960   0.746   1.737   3.019 -0.5971  0.0374  0.0739
  800ACN     H1 4961   0.678   1.657   3.051  0.3223 -0.9026 -0.2789
  800ACN     H2 4962   0.782   1.710   2.920  1.7375 -2.4957  1.4889
  800ACN     H3 4963   0.837   1.747   3.080 -0.0299 -1.3132 -0.5217
  800ACN     C2 4964   0.676   1.865   2.994 -0.1830  0.6082  0.2429
  800ACN     N1 4965   0.623   1.963   2.982 -0.5797 -0.3158  0.5243
  801ACN     C1 4966   1.549   3.103   2.313  0.1036 -0.1794 -0.0534
  801ACN     H1 4967   1.522   3.181   2.385  1.1733 -0.7631  1.0148
  801ACN     H2 4968   1.548   3.141   2.210  1.2790  1.7554  0.5892
  801ACN     H3 4969   1.470   3.027   2.314  0.6461 -0.8380  3.0774
  801ACN     C2 4970   1.676   3.045   2.337  0.0230 -0.6768  0.1974
  801ACN     N1 4971   1.782   2.999   2.347  0.0259 -0.5238  0.3124
  802ACN     C1 4972   0.745   1.538   0.010 -0.6921  0.2495  0.0770
  802ACN     H1 4973   0.721   1.466   0.090 -0.2845 -1.1349 -0.9907
  802ACN     H2 4974   0.753   1.640   0.049  0.6505 -0.3808  1.5473
  802ACN     H3 4975   0.682   1.525  -0.079 -0.2100 -3.7651  0.1131
  802ACN     C2 4976   0.878   1.511  -0.045  0.5001 -0.0341  0.4415
  802ACN     N1 4977   0.981   1.484  -0.088 -0.2922 -0.1004  0.3374
  803ACN     C1 4978   2.183   1.991   4.454  0.0471 -0.5778 -1.3545
  803ACN     H1 4979   2.145   2.094   4.449 -1.3918 -0.9449  0.8226
  803ACN     H2 4980   2.097   1.928   4.482 -1.2419  0.6164 -2.4552
  803ACN     H3 4981   2.255   1.982   4.536 -0.9794 -0.9753 -0.4647
  803ACN     C2 4982   2.234   1.941   4.329  0.3905  0.1167 -0.0462
  803ACN     N1 4983   2.284   1.899   4.232 -0.4948 -0.0202 -0.5038
  804ACN     C1 4984   0.588   4.443   1.536  0.4245  0.4443 -0.9603
  804ACN     H1 4985   0.623   4.484   1.441 -0.6498  1.0110 -1.1338
  804ACN     H2 4986   0.484   4.479   1.539  0.7129  1.3076 -1.1051
  804ACN     H3 4987   0.649   4.471   1.623 -2.1567  2.9694  0.1932
  804ACN     C2 4988   0.593   4.297   1.524  0.0584 -0.0321  0.5521
  804ACN     N1 4989   0.593   4.185   1.505  1.1512  0.2020 -0.0496
  805ACN     C1 4990   1.873   4.249   2.438  0.1492  0.8085 -0.4570
  805ACN     H1 4991   1.840   4.314   2.356 -0.2648 -0.8511 -1.6713
  805ACN     H2 4992   1.790   4.198   2.489  1.4352  0.0838  0.9613
  805ACN     H3 4993   1.921   4.316   2.509  0.0728  1.2302 -0.7944
  805ACN     C2 4994   1.952   4.134   2.387 -0.1044 -0.0235 -0.4019
  805ACN     N1 4995   2.010   4.042   2.357  0.1427  0.1297  0.5237
  806ACN     C1 4996   4.115   4.063   0.782  0.1217  0.3176  0.4335
  806ACN     H1 4997   4.064   4.155   0.751 -2.8753 -0.8677  1.4184
  806ACN     H2 4998   4.034   4.022   0.845  0.6876  0.7387  1.4730
  806ACN     H3 4999   4.209   4.088   0.833  0.2220  0.8269  0.0059
  806ACN     C2 5000   4.145   3.995   0.659  0.6598 -0.3004  0.8336
  806ACN     N1 5001   4.163   3.935   0.564 -0.0490 -0.0196  0.3319
  807ACN     C1 5002   1.111   1.759   2.880 -0.5959  0.2609  0.3340
  807ACN     H1 5003   1.114   1.772   2.771  0.0320  1.5317  0.4771
  807ACN     H2 5004   1.012   1.780   2.924 -0.8848 -0.9528  0.2834
  807ACN     H3 5005   1.177   1.828   2.934  1.0072 -0.9462 -0.0275
  807ACN     C2 5006   1.142   1.624   2.899  0.2379  0.0830 -0.2621
  807ACN     N1 5007   1.179   1.515   2.910  0.1081 -0.0706  0.2273
  808ACN     C1 5008   3.238   3.407   2.497  0.4432  0.0137 -0.3310
  808ACN     H1 5009   3.145   3.432   2.445  0.2826 -0.7797 -0.4301
  808ACN     H2 5010   3.220   3.384   2.602  2.0500  0.8779  0.1737
  808ACN     H3 5011   3.304   3.495   2.492  0.8168 -0.2139  0.5158
  808ACN     C2 5012   3.307   3.304   2.423  0.2337 -0.5310  0.2142
  808ACN     N1 5013   3.367   3.223   2.367  1.2404  0.4302  0.3785
  809ACN     C1 5014   4.072   0.855   0.949 -0.1060 -0.7116 -0.6361
  809ACN     H1 5015   4.073   0.847   1.059  2.1979  2.3123 -0.3184
  809ACN     H2 5016   4.068   0.755   0.904 -0.6062 -1.1429  0.3195
  809ACN     H3 5017   4.168   0.903   0.928  0.0616 -1.2680 -1.1740
  809ACN     C2 5018   3.968   0.944   0.903 -0.0845  0.1837 -0.8768
  809ACN     N1 5019   3.894   1.018   0.857  0.0413  0.1137 -0.4573
  810ACN     C1 5020   1.121   0.386   4.301  0.0408 -0.0855 -0.0981
  810ACN     H1 5021   1.143   0.294   4.358  0.6565  0.6225  0.8246
  810ACN     H2 5022   1.057   0.449   4.365 -0.0174 -1.5570  1.3753
  810ACN     H3 5023   1.074   0.369   4.204 -0.5538  0.5246  0.0795
  810ACN     C2 5024   1.249   0.454   4.274 -0.5786 -0.3807  0.2778
  810ACN     N1 5025   1.353   0.509   4.259  0.2677  0.1258 -0.0357
  811ACN     C1 5026   3.183   3.219   2.888 -0.7027 -0.1358 -0.6475
  811ACN     H1 5027   3.174   3.318   2.842 -0.7808  0.1506 -0.0277
  811ACN     H2 5028   3.236   3.240   2.981 -2.5401  1.5172  0.0954
  811ACN     H3 5029   3.236   3.152   2.820 -1.8338 -2.9568  1.0593
  811ACN     C2 5030   3.050   3.158   2.918  0.3807 -0.4376  0.1078
  811ACN     N1 5031   2.943   3.117   2.940 -0.4808  0.1926 -0.7760
  812ACN     C1 5032   4.577   2.650   1.738 -0.5921 -1.0296 -0.0764
  812ACN     H1 5033   4.537   2.569   1.800 -0.3831 -0.3194  1.0297
  812ACN     H2 5034   4.544   2.633   1.635 -0.0510  0.6211 -0.5579
  812ACN     H3 5035   4.687   2.655   1.736 -0.5361  0.2608  2.2022
  812ACN     C2 5036   4.525   2.781   1.773 -0.1351  0.2341  0.3826
  812ACN     N1 5037   4.485   2.883   1.813  0.3024 -0.5042 -0.1052
  813ACN     C1 5038   3.890   1.291   0.043  0.0922 -0.0302  0.2214
  813ACN     H1 5039   3.904   1.230  -0.047  0.7428 -1.9615  1.5696
  813ACN     H2 5040   3.798   1.253   0.088  0.2092  0.9641  1.3534
  813ACN     H3 5041   3.877   1.391  -0.000  1.0726  1.5837  3.3221
  813ACN     C2 5042   4.009   1.292   0.134 -0.2158 -0.3620 -0.2230
  813ACN     N1 5043   4.095   1.304   0.208 -0.2762  0.2625 -0.5851
  814ACN     C1 5044   2.767   1.535   3.531 -0.0733  0.2925 -0.7326
  814ACN     H1 5045   2.798   1.444   3.478  1.6531  1.3745 -1.6526
  814ACN     H2 5046   2.768   1.515   3.639 -1.9510  0.8255 -0.5813
  814ACN     H3 5047   2.661   1.550   3.505 -0.1151  0.5913 -0.3970
  814ACN     C2 5048   2.847   1.652   3.488  0.6477  0.6240  0.4947
  814ACN     N1 5049   2.901   1.750   3.470  0.5938 -0.4166  0.2113
  815ACN     C1 5050   2.481   2.102   3.573  0.5524 -0.7139 -0.5194
  815ACN     H1 5051   2.562   2.046   3.526  1.3043 -0.1139  0.0233
  815ACN     H2 5052   2.503   2.097   3.681  0.6719  0.4003 -0.4760
  815ACN     H3 5053   2.387   2.052   3.546  0.6974 -1.0494 -0.4010
  815ACN     C2 5054   2.495   2.240   3.515 -0.1612  0.4528  0.7052
  815ACN     N1 5055   2.507   2.340   3.463 -0.3994 -0.8598  0.1373
  816ACN     C1 5056   0.166   2.919   3.160  0.3777 -0.0211 -0.4268
  816ACN     H1 5057   0.232   2.846   3.208  0.6163  1.0155  0.8868
  816ACN     H2 5058   0.081   2.860   3.125  1.0459 -1.2292 -0.0669
  816ACN     H3 5059   0.217   2.966   3.075 -0.1115  0.5257 -0.4189
  816ACN     C2 5060   0.136   3.022   3.251 -0.4696 -0.2014 -0.1289
  816ACN     N1 5061   0.116   3.108   3.326 -0.0743 -0.0548  0.4929
  817ACN     C1 5062   1.860   1.874   0.614  1.2597 -0.1042 -0.9189
  817ACN     H1 5063   1.789   1.927   0.549  0.1331  0.7901  0.9600
  817ACN     H2 5064   1.833   1.768   0.607 -0.1322  0.2914 -1.9995
  817ACN     H3 5065   1.847   1.913   0.716  0.3116 -0.5721 -0.8459
  817ACN     C2 5066   1.994   1.888   0.565 -0.3599 -0.2951  0.0902
  817ACN     N1 5067   2.108   1.893   0.536  0.1972  0.4759  0.3230
  818ACN     C1 5068   3.756   4.182   2.025  0.6554 -0.4409 -0.3922
  818ACN     H1 5069   3.831   4.260   2.044  0.3387 -0.2359  0.0602
  818ACN     H2 5070   3.667   4.239   1.996  0.2770 -0.1534  1.1911
  818ACN     H3 5071   3.737   4.126   2.118  0.8242  0.0567 -0.0524
  818ACN     C2 5072   3.800   4.096   1.923 -0.8309  0.2552 -0.3023
  818ACN     N1 5073   3.836   4.025   1.841  0.0719  0.0922  1.0202
  819ACN     C1 5074   1.663   0.323   3.327 -0.1661 -1.0714 -0.4827
  819ACN     H1 5075   1.748   0.377   3.369 -0.4304 -0.7138 -0.3945
  819ACN     H2 5076   1.650   0.363   3.225  2.7876  0.3645 -0.3859
  819ACN     H3 5077   1.575   0.351   3.386  0.2952  0.2469 -0.3784
  819ACN     C2 5078   1.682   0.179   3.316 -0.4891 -1.0335 -0.4584
  819ACN     N1 5079   1.711   0.070   3.303  0.0054  0.6392 -0.9638
  820ACN     C1 5080   1.961   1.249   1.546  0.0674 -0.5936  0.4639
  820ACN     H1 5081   1.896   1.189   1.610  0.1032 -2.4487 -1.1604
  820ACN     H2 5082   1.932   1.258   1.441  0.0852  2.2628  0.6249
  820ACN     H3 5083   2.065   1.217   1.535  0.5671  0.2601  2.3315
  820ACN     C2 5084   1.966   1.385   1.591 -0.4100  0.0266  0.0530
  820ACN     N1 5085   1.980   1.494   1.631  0.3589  0.2032  0.0838
  821ACN     C1 5086   4.584   3.901   2.937 -0.9090  0.4087  0.4226
  821ACN     H1 5087   4.638   3.992   2.910 -1.7246  1.0889  1.0387
  821ACN     H2 5088   4.490   3.900   2.879  0.5082 -0.1398 -2.0115
  821ACN     H3 5089   4.560   3.905   3.044 -0.5230 -0.4953  0.5551
  821ACN     C2 5090   4.657   3.775   2.908 -0.3589 -0.2521  0.6217
  821ACN     N1 5091   4.710   3.675   2.879 -0.0261  0.4490 -0.7442
  822ACN     C1 5092   4.199   3.761   3.783 -0.0239 -0.8254  0.1905
  822ACN     H1 5093   4.125   3.796   3.711 -1.4310 -3.9158 -0.0250
  822ACN     H2 5094   4.156   3.782   3.882  1.0154 -0.2355  0.5314
  822ACN     H3 5095   4.297   3.808   3.767 -1.0002  0.4778 -2.3846
  822ACN     C2 5096   4.205   3.613   3.769  0.2196  0.1226  0.0789
  822ACN     N1 5097   4.203   3.499   3.752 -0.0173  0.4930  0.4539
  823ACN     C1 5098   4.048   0.717   1.906  0.0349  0.0070 -0.0111
  823ACN     H1 5099   4.029   0.687   2.009 -0.6892  4.5100  1.3652
  823ACN     H2 5100   4.028   0.633   1.837 -1.5939 -0.5068  1.0501
  823ACN     H3 5101   4.152   0.746   1.884 -0.1429 -0.3448 -1.4579
  823ACN     C2 5102   3.951   0.830   1.869  0.1271  0.2067 -0.9433
  823ACN     N1 5103   3.873   0.910   1.843 -0.5152  0.5932 -0.6651
  824ACN     C1 5104   0.528   1.746   1.665  0.1366 -0.4068 -0.3633
  824ACN     H1 5105   0.426   1.707   1.655  0.4923 -1.3411 -0.4917
  824ACN     H2 5106   0.580   1.774   1.573  2.2153  0.4927  1.0100
  824ACN     H3 5107   0.586   1.675   1.726  1.8886  0.9517 -0.3626
  824ACN     C2 5108   0.528   1.867   1.740 -0.1295  0.5071 -0.4440
  824ACN     N1 5109   0.530   1.961   1.805  0.1630 -0.0023  0.1623
  825ACN     C1 5110   4.249   1.028   0.036  0.2468  0.6015  0.2975
  825ACN     H1 5111   4.272   1.098   0.117 -0.0524  1.4280 -0.3240
  825ACN     H2 5112   4.191   0.945   0.079 -0.3253  0.3680 -0.8692
  825ACN     H3 5113   4.343   0.984   0.001 -0.6506 -0.8987 -0.3774
  825ACN     C2 5114   4.188   1.097  -0.074 -0.7305 -0.3722  0.3105
  825ACN     N1 5115   4.139   1.152  -0.162  0.5219  0.2179 -0.1764
  826ACN     C1 5116   1.850   2.569   4.041  0.1328  0.2438 -0.2865
  826ACN     H1 5117   1.849   2.568   3.931  1.6456 -1.2739 -0.3335
  826ACN     H2 5118   1.939   2.627   4.068  1.5531 -0.8426 -2.2995
  826ACN     H3 5119   1.871   2.466   4.073  1.1459  1.5834  3.9043
  826ACN     C2 5120   1.735   2.620   4.103 -1.0286 -0.1481 -0.3263
  826ACN     N1 5121   1.640   2.658   4.154  0.0541 -0.3029  0.3189
  827ACN     C1 5122   2.831   3.742   2.930  0.5783 -0.0745  0.3380
  827ACN     H1 5123   2.817   3.802   3.020 -1.7502 -0.4364  0.2678
  827ACN     H2 5124   2.808   3.783   2.831  2.3450 -0.4174 -0.2658
  827ACN     H3 5125   2.752   3.669   2.947  0.8288 -0.2178  0.8903
  827ACN     C2 5126   2.957   3.666   2.936  0.1312 -0.4599 -0.0272
  827ACN     N1 5127   3.061   3.618   2.942 -1.1024 -0.3307  0.0003
  828ACN     C1 5128   1.653   4.312   3.050 -0.7236  0.6653  0.6126
  828ACN     H1 5129   1.609   4.271   3.141  0.7812  0.0822  1.1022
  828ACN     H2 5130   1.635   4.232   2.977 -1.4880 -0.5259  2.0558
  828ACN     H3 5131   1.757   4.343   3.069 -0.6141  0.6549  0.0566
  828ACN     C2 5132   1.574   4.428   3.010  0.1912  0.1194  0.3646
  828ACN     N1 5133   1.512   4.524   3.000  0.1528 -0.6786  0.7621
  829ACN     C1 5134   0.984   1.039   1.255  0.2728 -0.1566 -0.2595
  829ACN     H1 5135   1.003   0.938   1.294  2.1077  1.0759  2.3189
  829ACN     H2 5136   1.039   1.037   1.160  0.1103 -0.2824 -0.3525
  829ACN     H3 5137   1.020   1.114   1.327  1.4439 -0.0708 -0.9055
  829ACN     C2 5138   0.834   1.056   1.243  0.0373  0.2236  1.3809
  829ACN     N1 5139   0.720   1.059   1.232  0.3128  0.4586 -0.0194
  830ACN     C1 5140   4.362   1.598   4.211  0.4356  0.0076  0.5926
  830ACN     H1 5141   4.429   1.511   4.215  0.8219  0.2043 -0.8860
  830ACN     H2 5142   4.399   1.669   4.286  0.3483  0.7697 -0.0703
  830ACN     H3 5143   4.261   1.564   4.239  0.4422 -1.2603 -0.7556
  830ACN     C2 5144   4.360   1.655   4.076 -0.3825 -0.5966  0.6400
  830ACN     N1 5145   4.351   1.705   3.975 -0.2657  0.3549  0.6427
  831ACN     C1 5146   3.104   3.492   0.832 -0.3611  0.1207  0.1420
  831ACN     H1 5147   3.020   3.561   0.822 -1.2218 -0.7871  0.9784
  831ACN     H2 5148   3.091   3.415   0.755  2.3321 -0.7064  0.4040
  831ACN     H3 5149   3.108   3.447   0.931 -0.8947 -0.4651 -0.0975
  831ACN     C2 5150   3.224   3.571   0.810  0.0454  0.2405 -0.4766
  831ACN     N1 5151   3.320   3.631   0.797  0.3970  0.3665  0.4184
  832ACN     C1 5152   4.760   4.039   4.165 -0.2268  0.3422  0.4497
  832ACN     H1 5153   4.782   4.104   4.080 -1.1648 -0.7131 -0.6332
  832ACN     H2 5154   4.825   3.951   4.166 -0.3416  0.2157 -0.9543
  832ACN     H3 5155   4.657   4.009   4.143 -0.5610 -0.4193  2.8031
  832ACN     C2 5156   4.754   4.114   4.288  0.0319 -0.8742 -0.4273
  832ACN     N1 5157   4.760   4.175   4.387  0.6185 -0.2940 -0.0618
  833ACN     C1 5158   1.160   4.064   4.480  0.0009  0.2693 -0.0401
  833ACN     H1 5159   1.163   3.987   4.402  3.5504 -1.0872  1.2187
  833ACN     H2 5160   1.223   4.037   4.566 -2.3429  0.8364  1.9768
  833ACN     H3 5161   1.059   4.076   4.520  0.4342 -0.7237  1.4231
  833ACN     C2 5162   1.205   4.193   4.423 -0.5067  0.5738 -0.5222
  833ACN     N1 5163   1.236   4.299   4.383 -0.1470  0.0767 -0.6506
  834ACN     C1 5164   0.674   0.468   2.853  0.5165 -0.5553  0.4852
  834ACN     H1 5165   0.583   0.432   2.903 -1.3759  4.2296  0.9993
  834ACN     H2 5166   0.680   0.577   2.862 -0.2340 -0.5460  1.0372
  834ACN     H3 5167   0.671   0.471   2.743  1.5029  2.0885  0.4604
  834ACN     C2 5168   0.796   0.403   2.893 -0.3000  0.0632  0.0910
  834ACN     N1 5169   0.895   0.352   2.930  0.1487 -0.5014  0.6035
  835ACN     C1 5170   3.907   2.975   4.486  0.0194 -0.2770  0.2645
  835ACN     H1 5171   3.934   2.881   4.536 -1.5390 -0.1773  1.3480
  835ACN     H2 5172   3.847   2.958   4.396  0.7548 -0.6105 -0.1760
  835ACN     H3 5173   4.004   3.012   4.450 -0.7380 -0.2443 -1.8777
  835ACN     C2 5174   3.845   3.069   4.577  0.2688 -0.2354 -0.6490
  835ACN     N1 5175   3.799   3.140   4.659  0.6804  0.0803  0.9736
  836ACN     C1 5176   4.580   1.968   2.066 -0.4221 -0.1869  0.3652
  836ACN     H1 5177   4.506   1.962   2.146 -2.5148  1.9396 -1.2695
  836ACN     H2 5178   4.597   2.076   2.056 -0.4090 -0.3482 -1.7225
  836ACN     H3 5179   4.536   1.944   1.968  0.9690  0.2067 -0.3861
  836ACN     C2 5180   4.701   1.892   2.099  0.2141  0.4221 -0.1667
  836ACN     N1 5181   4.796   1.827   2.122 -0.2427 -0.0076  0.1226
  837ACN     C1 5182   4.088   4.178   2.278 -0.5054 -0.1917  0.0533
  837ACN     H1 5183   4.009   4.253   2.282 -0.5716 -0.1826 -1.0980
  837ACN     H2 5184   4.135   4.190   2.180 -1.2356  1.9488 -0.0661
  837ACN     H3 5185   4.061   4.072   2.293  2.6615 -1.3469 -1.3870
  837ACN     C2 5186   4.179   4.208   2.389 -0.0203 -0.6571  0.8363
  837ACN     N1 5187   4.256   4.230   2.471  0.0791  0.3646  0.2462
  838ACN     C1 5188   2.059   3.658   1.697  0.0973  0.5811  0.7191
  838ACN     H1 5189   2.109   3.578   1.641  1.0844  1.1283  0.8041
  838ACN     H2 5190   1.949   3.661   1.700 -0.2345 -2.1881 -2.5922
  838ACN     H3 5191   2.091   3.745   1.638  0.4896  1.5857  2.3310
  838ACN     C2 5192   2.121   3.666   1.831  0.1004 -1.4762  0.8130
  838ACN     N1 5193   2.177   3.668   1.934  0.2165  0.6615 -0.0304
  839ACN     C1 5194   3.199   1.016   3.555 -0.1526 -0.2571 -0.6304
  839ACN     H1 5195   3.255   1.106   3.583  1.3972 -1.1073 -0.8992
  839ACN     H2 5196   3.273   0.936   3.543 -0.3852 -0.8829  1.5239
  839ACN     H3 5197   3.140   1.039   3.466 -2.7553  2.6226  1.6242
  839ACN     C2 5198   3.114   0.977   3.667  0.2428 -1.0137 -0.7598
  839ACN     N1 5199   3.048   0.955   3.758  0.1814  0.8968 -0.2936
  840ACN     C1 5200   3.805   0.472   1.248 -0.1352 -0.2021 -0.7101
  840ACN     H1 5201   3.703   0.432   1.254 -0.0140 -0.3376  0.9138
  840ACN     H2 5202   3.872   0.389   1.220  2.0564  1.3117 -0.2699
  840ACN     H3 5203   3.836   0.486   1.353  1.5417 -3.0278 -0.7208
  840ACN     C2 5204   3.823   0.585   1.155  0.3556  0.0953  0.2103
  840ACN     N1 5205   3.850   0.669   1.083  0.2476 -0.3593 -0.1194
  841ACN     C1 5206   2.946   1.452   1.766 -0.1410  0.4047  0.4621
  841ACN     H1 5207   2.952   1.431   1.874  1.1636  1.0551  0.5441
  841ACN     H2 5208   3.021   1.391   1.715 -0.3153 -1.1360  1.9388
  841ACN     H3 5209   2.966   1.558   1.746 -0.8453  0.8171  1.8161
  841ACN     C2 5210   2.810   1.423   1.715  0.1041  0.3569 -0.1687
  841ACN     N1 5211   2.706   1.415   1.664 -0.2024  0.3339 -0.0572
  842ACN     C1 5212   2.404   4.466   3.547 -1.0048 -1.1683  0.0520
  842ACN     H1 5213   2.360   4.555   3.500 -0.0559 -1.4917 -1.5230
  842ACN     H2 5214   2.476   4.431   3.472  0.2265 -0.5470  0.8868
  842ACN     H3 5215   2.335   4.382   3.560 -0.8518 -1.2182  0.5768
  842ACN     C2 5216   2.483   4.498   3.667  0.0688  0.0445 -0.4111
  842ACN     N1 5217   2.550   4.531   3.752 -0.3175  0.5370 -0.4327
  843ACN     C1 5218   3.887   0.548   2.355  0.5141 -0.0056  0.7502
  843ACN     H1 5219   3.784   0.553   2.394  0.7234 -0.0059  1.3138
  843ACN     H2 5220   3.904   0.640   2.297  0.8934 -0.3007  0.3872
  843ACN     H3 5221   3.901   0.466   2.284 -0.5697  0.4259 -0.0025
  843ACN     C2 5222   3.976   0.548   2.467  0.4523 -0.1646 -0.3439
  843ACN     N1 5223   4.038   0.545   2.566  0.1200  0.3991  0.5733
  844ACN     C1 5224   2.078   4.026   4.011 -0.0097 -0.1499  0.4134
  844ACN     H1 5225   2.147   4.096   3.961  0.4709  0.3970  1.7898
  844ACN     H2 5226   2.096   4.034   4.119 -0.4467 -0.5425  0.5173
  844ACN     H3 5227   2.094   3.923   3.976  1.6517  0.4426 -0.7102
  844ACN     C2 5228   1.943   4.069   3.982  0.3551  0.8081  0.2066
  844ACN     N1 5229   1.834   4.095   3.958 -0.2083 -0.0704  0.5887
  845ACN     C1 5230   2.366   3.782   2.642  0.5883  0.2651  0.3749
  845ACN     H1 5231   2.406   3.884   2.632 -0.2508  0.4449 -1.5298
  845ACN     H2 5232   2.411   3.707   2.576 -1.2457 -0.8358  0.2986
  845ACN     H3 5233   2.258   3.791   2.620  0.4400 -3.5856 -1.2696
  845ACN     C2 5234   2.396   3.745   2.777  0.0248  0.0179  0.7572
  845ACN     N1 5235   2.429   3.713   2.880  0.0214  0.0669  0.1820
  846ACN     C1 5236   2.065   1.116   0.988  0.0884 -0.3491  0.3486
  846ACN     H1 5237   2.157   1.139   1.043  0.2945  1.9750 -0.8585
  846ACN     H2 5238   2.075   1.156   0.886 -2.4287 -0.4746 -0.0212
  846ACN     H3 5239   1.977   1.154   1.041  0.2056  0.8759 -0.3164
  846ACN     C2 5240   2.054   0.975   0.957  0.9178 -0.7995  0.5738
  846ACN     N1 5241   2.042   0.860   0.946 -0.2508 -0.5022  0.0361
  847ACN     C1 5242   0.265   3.359   2.029 -0.3393 -0.2078 -0.1549
  847ACN     H1 5243   0.256   3.326   2.133  1.5707  0.9535  0.4362
  847ACN     H2 5244   0.205   3.447   2.004 -0.0868 -0.2281 -0.8728
  847ACN     H3 5245   0.222   3.281   1.965 -1.9729  1.0140 -0.5890
  847ACN     C2 5246   0.406   3.376   1.997 -0.2046  0.6515 -0.1305
  847ACN     N1 5247   0.518   3.402   1.974  0.5486  0.0129 -0.0062
  848ACN     C1 5248   0.582   3.069   1.856 -0.1944  0.2071  0.5942
  848ACN     H1 5249   0.621   3.167   1.824 -0.8461  0.6327  1.0572
  848ACN     H2 5250   0.598   3.003   1.770 -0.1667  0.9923 -0.0187
  848ACN     H3 5251   0.475   3.073   1.883 -0.4285 -2.0515  0.1553
  848ACN     C2 5252   0.648   3.032   1.983 -0.0187 -0.5026 -0.1198
  848ACN     N1 5253   0.702   2.993   2.080 -0.1636 -0.0464 -0.1207
  849ACN     C1 5254   1.345   3.040   0.183  0.2017 -0.8811  0.4641
  849ACN     H1 5255   1.408   2.951   0.199  1.4556 -0.2580 -0.7498
  849ACN     H2 5256   1.305   3.070   0.281 -2.3248  0.2321 -0.8315
  849ACN     H3 5257   1.262   3.008   0.119 -0.6012  0.6056  0.7197
  849ACN     C2 5258   1.416   3.158   0.135  0.2741 -0.1436  0.1010
  849ACN     N1 5259   1.485   3.245   0.102 -0.4316 -0.4121 -0.1866
  850ACN     C1 5260   1.244   0.207   2.869 -0.3441  0.1928  0.0073
  850ACN     H1 5261   1.168   0.211   2.791  0.8803 -1.7435 -1.3645
  850ACN     H2 5262   1.275   0.305   2.908  1.0809 -0.8713  1.7331
  850ACN     H3 5263   1.322   0.134   2.842 -1.7916 -1.2714 -0.3812
  850ACN     C2 5264   1.188   0.150   2.986 -0.4884 -0.0759 -0.0065
  850ACN     N1 5265   1.143   0.099   3.076 -0.3186 -0.3259 -0.2659
  851ACN     C1 5266   3.856   0.050   1.323 -0.3307  0.2816  0.6773
  851ACN     H1 5267   3.771   0.119   1.333  0.0837  0.8168  0.5740
  851ACN     H2 5268   3.845  -0.027   1.400  0.2798  1.5721  2.1074
  851ACN     H3 5269   3.949   0.107   1.337  0.2560 -0.0902 -1.3580
  851ACN     C2 5270   3.858  -0.014   1.188 -0.4442  0.6466 -0.4741
  851ACN     N1 5271   3.855  -0.056   1.081 -0.2829  1.4021 -0.5629
  852ACN     C1 5272   2.259   1.212   2.306  0.6700 -0.0199 -0.7496
  852ACN     H1 5273   2.202   1.227   2.398  1.6615  0.6779 -0.2353
  852ACN     H2 5274   2.246   1.108   2.273 -0.3827 -0.1535  0.0150
  852ACN     H3 5275   2.363   1.242   2.317  1.0968 -1.9820  1.2602
  852ACN     C2 5276   2.218   1.304   2.205 -0.0658  0.3779  0.3828
  852ACN     N1 5277   2.191   1.387   2.128 -0.0383 -0.3514 -0.6433
  853ACN     C1 5278   4.114   1.203   1.857  0.0669  0.1410 -0.2382
  853ACN     H1 5279   4.176   1.294   1.859  0.9533 -0.4586 -0.1471
  853ACN     H2 5280   4.108   1.178   1.750 -0.3800 -1.0980  0.0587
  853ACN     H3 5281   4.016   1.233   1.897  0.3849  0.5941  0.2140
  853ACN     C2 5282   4.179   1.094   1.925  0.6481 -0.4089  0.4942
  853ACN     N1 5283   4.240   1.010   1.971 -0.1371 -0.2943 -0.1800
  854ACN     C1 5284   1.644   1.517   1.774  0.4343 -0.0351 -0.0138
  854ACN     H1 5285   1.708   1.557   1.695  1.9302  0.0152  1.1828
  854ACN     H2 5286   1.543   1.553   1.752 -0.0231 -0.2845  1.5722
  854ACN     H3 5287   1.672   1.565   1.868  1.4499 -0.6307  0.0078
  854ACN     C2 5288   1.649   1.374   1.780 -0.2575  0.1244  0.5163
  854ACN     N1 5289   1.661   1.260   1.770 -0.2483 -0.1843  0.4846
  855ACN     C1 5290   1.852   0.081   0.371 -0.0802 -0.1145  0.3156
  855ACN     H1 5291   1.899   0.035   0.284 -0.5803  0.0663 -0.0572
  855ACN     H2 5292   1.750   0.102   0.336 -0.0991  0.3059  0.6022
  855ACN     H3 5293   1.904   0.176   0.391  1.4784 -0.7274 -0.7393
  855ACN     C2 5294   1.860  -0.005   0.487  0.7817 -0.8337 -0.2829
  855ACN     N1 5295   1.869  -0.083   0.572  0.4705 -0.7066 -0.2405
  856ACN     C1 5296   0.093   4.102   0.917  0.0555 -0.2541 -0.3340
  856ACN     H1 5297   0.030   4.135   0.833 -1.3214  0.5876  0.9671
  856ACN     H2 5298   0.200   4.110   0.893 -0.0712  2.2856 -0.3440
  856ACN     H3 5299   0.082   3.997   0.945  0.5791  0.4107  2.6230
  856ACN     C2 5300   0.062   4.183   1.035 -0.2352 -0.0077  0.2546
  856ACN     N1 5301   0.039   4.254   1.125 -0.2501  0.7981 -0.0139
  857ACN     C1 5302   4.716   2.552   4.108  0.3887 -0.2114  0.9244
  857ACN     H1 5303   4.652   2.477   4.157 -0.2273  0.1415  0.6706
  857ACN     H2 5304   4.688   2.654   4.136 -0.6736 -0.5039  0.9622
  857ACN     H3 5305   4.693   2.535   4.002  1.1873 -2.3390  1.0394
  857ACN     C2 5306   4.853   2.526   4.137 -0.0930  0.2691  0.2003
  857ACN     N1 5307   4.962   2.504   4.163 -0.6355  0.0474 -0.9035
  858ACN     C1 5308   3.708   3.096   0.855 -0.5321 -0.1288  0.1733
  858ACN     H1 5309   3.800   3.074   0.911  0.2563  0.4127 -0.8653
  858ACN     H2 5310   3.731   3.081   0.749  2.8571 -0.9017  0.9156
  858ACN     H3 5311   3.699   3.205   0.865 -2.0856 -0.2102 -0.0450
  858ACN     C2 5312   3.589   3.026   0.896 -0.7658  0.1406  0.5376
  858ACN     N1 5313   3.495   2.970   0.930  0.3377 -0.3041 -0.4789
  859ACN     C1 5314   2.850   3.045   0.331  0.2153 -0.0379 -0.2397
  859ACN     H1 5315   2.942   2.990   0.309  0.3960  0.2718 -0.2774
  859ACN     H2 5316   2.870   3.114   0.414  3.7564  1.2257 -1.8994
  859ACN     H3 5317   2.774   2.974   0.365 -0.8391  2.6360  3.7053
  859ACN     C2 5318   2.808   3.122   0.212  0.9278 -0.3276  0.4422
  859ACN     N1 5319   2.768   3.187   0.124  0.3921 -0.1960  0.2469
  860ACN     C1 5320   3.047   1.835   3.133  0.3450 -0.7436 -0.0450
  860ACN     H1 5321   2.958   1.770   3.133 -0.4740  0.1562  3.5855
  860ACN     H2 5322   3.132   1.793   3.077  1.6863  1.7582 -0.0059
  860ACN     H3 5323   3.075   1.825   3.239 -0.0297 -2.5977 -0.0800
  860ACN     C2 5324   3.004   1.972   3.105 -0.6162  0.2260  0.1318
  860ACN     N1 5325   2.977   2.082   3.077  0.0754  0.1202  0.3404
  861ACN     C1 5326   0.033   3.624   4.572  0.4786 -0.1272 -0.7291
  861ACN     H1 5327   0.116   3.691   4.601  0.8831 -0.3675 -1.3109
  861ACN     H2 5328   0.062   3.548   4.499 -0.5501  0.8236 -2.1624
  861ACN     H3 5329  -0.034   3.690   4.517  2.0708  0.0810 -2.4890
  861ACN     C2 5330  -0.044   3.569   4.682  0.4921  0.0030 -0.2720
  861ACN     N1 5331  -0.104   3.521   4.768  0.5050 -0.1756  0.3431
  862ACN     C1 5332   3.168   3.733   0.496  0.1982  0.2385 -0.4700
  862ACN     H1 5333   3.187   3.782   0.593 -0.2798  1.8824 -1.1694
  862ACN     H2 5334   3.062   3.732   0.471 -0.4373 -1.2175  1.9157
  862ACN     H3 5335   3.208   3.632   0.512  1.0143  0.4346 -1.1772
  862ACN     C2 5336   3.252   3.804   0.398 -0.1975 -0.7799  0.2638
  862ACN     N1 5337   3.327   3.859   0.329 -0.5106 -0.5157  0.1704
  863ACN     C1 5338   0.913   1.365   2.701  0.1588 -0.2591  0.0643
  863ACN     H1 5339   1.022   1.358   2.702  0.3852  1.8973 -1.5708
  863ACN     H2 5340   0.858   1.277   2.666 -1.1798 -0.4151  2.3415
  863ACN     H3 5341   0.890   1.440   2.624  0.4188 -0.9205 -0.6768
  863ACN     C2 5342   0.858   1.401   2.829 -0.3575  0.0182 -0.3815
  863ACN     N1 5343   0.810   1.412   2.932  0.4048  0.3624  0.3050
  864ACN     C1 5344   3.834   4.201   3.718  0.1011  0.1475  0.6477
  864ACN     H1 5345   3.762   4.160   3.646  0.0239 -1.1382  1.4243
  864ACN     H2 5346   3.769   4.202   3.806 -0.1568 -0.9996  0.4921
  864ACN     H3 5347   3.862   4.301   3.684  1.5295 -0.2670  0.5369
  864ACN     C2 5348   3.952   4.121   3.755 -0.5447 -1.5496 -0.9265
  864ACN     N1 5349   4.044   4.051   3.782  0.3734 -0.1297 -0.3945
  865ACN     C1 5350   1.097   1.952   2.125 -0.1883 -0.7034  0.2204
  865ACN     H1 5351   1.003   1.981   2.175 -0.5366  0.3928 -1.0060
  865ACN     H2 5352   1.065   1.912   2.028 -0.7072  0.6181 -0.1872
  865ACN     H3 5353   1.150   1.880   2.188 -0.3716 -0.0092  1.1970
  865ACN     C2 5354   1.190   2.065   2.114 -0.0768 -0.3610  0.0221
  865ACN     N1 5355   1.270   2.149   2.120  0.2038  0.3377 -0.2446
  866ACN     C1 5356   4.178   2.781   0.468  0.2172  0.0472 -0.1564
  866ACN     H1 5357   4.092   2.843   0.441 -1.7260 -2.8573 -1.1250
  866ACN     H2 5358   4.210   2.803   0.571  1.2876  0.8298 -0.6486
  866ACN     H3 5359   4.265   2.795   0.403  0.0837 -0.5842 -0.4780
  866ACN     C2 5360   4.134   2.642   0.458  0.3294 -0.1192 -0.3069
  866ACN     N1 5361   4.090   2.538   0.439  0.4303 -0.4398  0.1904
  867ACN     C1 5362   2.764   1.702   4.114  0.8005 -0.1591 -0.1645
  867ACN     H1 5363   2.804   1.664   4.019 -1.1150 -1.1719 -0.6021
  867ACN     H2 5364   2.744   1.809   4.111 -1.9920 -0.5562  1.0688
  867ACN     H3 5365   2.831   1.676   4.197  1.1333  0.3626 -0.2688
  867ACN     C2 5366   2.627   1.654   4.128  0.9024  0.7827  0.0433
  867ACN     N1 5367   2.520   1.608   4.130  0.4093  0.2072  0.0556
  868ACN     C1 5368   0.522   2.880   3.013 -0.0375  0.6143  0.0991
  868ACN     H1 5369   0.489   2.985   3.024 -1.1854  0.2110  0.7287
  868ACN     H2 5370   0.499   2.836   2.916  0.7409 -1.0693  0.6388
  868ACN     H3 5371   0.465   2.829   3.092  0.1850 -1.3267 -0.9493
  868ACN     C2 5372   0.665   2.886   3.046 -0.0595  0.2780 -0.4610
  868ACN     N1 5373   0.772   2.889   3.070 -0.5689  0.1068  0.1650
  869ACN     C1 5374   2.936   3.964   3.906  0.3213  0.3881 -0.2550
  869ACN     H1 5375   2.865   4.045   3.887 -0.5498 -0.4375 -0.5695
  869ACN     H2 5376   2.882   3.871   3.883  2.1193 -0.1873 -2.5738
  869ACN     H3 5377   2.966   3.966   4.012 -1.6017 -1.2119  0.3804
  869ACN     C2 5378   3.048   3.982   3.817 -0.7659 -0.2586  0.0295
  869ACN     N1 5379   3.139   3.999   3.751 -0.2859 -0.0535  0.2626
  870ACN     C1 5380   2.564   1.098   1.078  0.0929 -0.7891  0.6609
  870ACN     H1 5381   2.602   1.040   1.163 -0.4248  2.5187  3.3625
  870ACN     H2 5382   2.552   1.038   0.987  2.0870 -1.7192  0.9541
  870ACN     H3 5383   2.641   1.172   1.055  0.9036 -1.4383  1.2345
  870ACN     C2 5384   2.445   1.179   1.110 -0.7715  0.3414  0.2809
  870ACN     N1 5385   2.354   1.238   1.140  0.5760  0.2420  0.8303
  871ACN     C1 5386   3.676   3.265   2.543  0.2732 -0.2779 -0.1663
  871ACN     H1 5387   3.641   3.249   2.441  0.8380 -2.1821 -0.0906
  871ACN     H2 5388   3.759   3.337   2.534 -0.3394  0.3248 -1.0596
  871ACN     H3 5389   3.721   3.168   2.568  0.0191 -0.2364  0.4834
  871ACN     C2 5390   3.572   3.318   2.637 -0.3351 -0.0234  0.0167
  871ACN     N1 5391   3.484   3.356   2.703  0.1441  0.7847  0.1448
  872ACN     C1 5392   2.131   4.478   1.130 -0.0028 -0.2649 -0.0941
  872ACN     H1 5393   2.216   4.451   1.067 -0.4844  0.2970 -0.9978
  872ACN     H2 5394   2.038   4.446   1.082  0.7555 -0.6270 -1.3510
  872ACN     H3 5395   2.127   4.588   1.135  1.8418 -0.0360 -2.2394
  872ACN     C2 5396   2.145   4.434   1.269  0.0070  0.3254  0.6732
  872ACN     N1 5397   2.159   4.410   1.380  0.0148 -0.1383 -0.0641
  873ACN     C1 5398   4.574   2.085   1.148 -0.0631 -0.3066 -0.5139
  873ACN     H1 5399   4.549   1.979   1.138 -1.2536  0.0104 -1.0885
  873ACN     H2 5400   4.562   2.152   1.063  1.2487  1.1091  0.3622
  873ACN     H3 5401   4.674   2.098   1.191  1.0206 -1.4318 -2.5981
  873ACN     C2 5402   4.480   2.142   1.247 -0.8265 -0.0611  0.6700
  873ACN     N1 5403   4.408   2.185   1.323  0.1190  0.3549 -0.4952
  874ACN     C1 5404   0.139   2.520   3.057  0.1190  0.7586 -0.2146
  874ACN     H1 5405   0.196   2.498   3.148 -2.4066 -2.8988  0.7032
  874ACN     H2 5406   0.059   2.592   3.076  0.1499  0.3113  1.8138
  874ACN     H3 5407   0.101   2.426   3.015 -1.7615  1.1230  0.6156
  874ACN     C2 5408   0.231   2.583   2.961  0.0655  0.0896 -0.7221
  874ACN     N1 5409   0.301   2.637   2.890  0.1129  0.1080 -0.2848
  875ACN     C1 5410   3.770   2.133   4.016  0.0195  0.2021 -0.6714
  875ACN     H1 5411   3.810   2.033   3.999 -0.7011 -0.0298 -1.0265
  875ACN     H2 5412   3.671   2.142   4.062  0.2091 -0.0928 -0.2041
  875ACN     H3 5413   3.760   2.172   3.914  0.4551 -0.8351 -1.1188
  875ACN     C2 5414   3.873   2.210   4.087  0.0417  0.1483  0.5768
  875ACN     N1 5415   3.953   2.275   4.140  0.1221  0.3265 -0.3198
  876ACN     C1 5416   1.430   3.736   4.445  0.7711  0.0097 -0.2881
  876ACN     H1 5417   1.328   3.768   4.421  0.9173 -1.1127 -2.6590
  876ACN     H2 5418   1.441   3.627   4.450 -0.0574 -0.0728 -0.2442
  876ACN     H3 5419   1.466   3.786   4.537  0.4050 -3.0043  1.6282
  876ACN     C2 5420   1.521   3.785   4.339  0.0697 -0.2029 -0.1834
  876ACN     N1 5421   1.599   3.812   4.252  0.0051  0.8236 -0.1254
  877ACN     C1 5422   1.553   0.742   4.081  0.0637  0.4191  0.5783
  877ACN     H1 5423   1.535   0.847   4.057 -0.2765  0.0990 -0.6034
  877ACN     H2 5424   1.466   0.704   4.135 -1.2780 -0.0614 -1.8160
  877ACN     H3 5425   1.637   0.731   4.151  0.6765  1.9850  0.1384
  877ACN     C2 5426   1.576   0.664   3.960  0.2398  0.0463  0.5769
  877ACN     N1 5427   1.593   0.597   3.867 -0.1742 -0.9320  0.4499
  878ACN     C1 5428   0.426   1.290   0.767  0.0490 -0.1697  0.0388
  878ACN     H1 5429   0.405   1.186   0.739 -1.5116  0.2093 -0.2752
  878ACN     H2 5430   0.439   1.313   0.873  1.3987  0.0487 -0.1589
  878ACN     H3 5431   0.337   1.345   0.734  0.8346  1.4091  0.4770
  878ACN     C2 5432   0.538   1.345   0.702  0.0001  0.3275  0.3442
  878ACN     N1 5433   0.629   1.397   0.659  0.2793 -0.2778 -0.5924
  879ACN     C1 5434   4.353   2.675   3.041 -0.1052  0.3026  0.1390
  879ACN     H1 5435   4.440   2.712   3.097 -0.8306  0.7420  0.9964
  879ACN     H2 5436   4.276   2.752   3.051 -0.1000  0.3939 -0.4734
  879ACN     H3 5437   4.323   2.582   3.090 -2.5895  1.3625  0.7878
  879ACN     C2 5438   4.384   2.665   2.901  0.1498 -0.3469 -0.5791
  879ACN     N1 5439   4.413   2.672   2.789  0.2052 -0.6189  0.0710
  880ACN     C1 5440   0.971   3.774   2.218 -0.0217 -0.2399  0.1054
  880ACN     H1 5441   0.918   3.870   2.224  1.1160  0.3809  0.5662
  880ACN     H2 5442   0.964   3.746   2.112 -0.7090  1.5162 -0.3440
  880ACN     H3 5443   0.934   3.694   2.283  0.7413 -1.1811 -0.5944
  880ACN     C2 5444   1.113   3.782   2.250  0.1096 -0.3219  0.6026
  880ACN     N1 5445   1.224   3.789   2.274 -0.4010 -0.8379  0.0001
  881ACN     C1 5446   2.238   2.283   0.563  0.3432  0.1152  0.1566
  881ACN     H1 5447   2.205   2.334   0.472 -0.0527  0.6468  0.5900
  881ACN     H2 5448   2.175   2.195   0.584  1.4555 -0.4709  1.1962
  881ACN     H3 5449   2.216   2.350   0.648  1.3180 -0.1348  0.6189
  881ACN     C2 5450   2.379   2.249   0.569  0.7281 -0.3990 -0.6677
  881ACN     N1 5451   2.490   2.215   0.580  0.3121  0.1591  0.0724
  882ACN     C1 5452   2.325   1.571   0.859 -0.4726 -0.5966  0.4289
  882ACN     H1 5453   2.402   1.508   0.814 -1.0133  0.0334 -1.4388
  882ACN     H2 5454   2.295   1.641   0.780 -0.8590 -2.2312 -0.9375
  882ACN     H3 5455   2.360   1.622   0.949 -0.8264 -0.5841  0.5632
  882ACN     C2 5456   2.208   1.490   0.905 -0.1713 -0.7128  0.4841
  882ACN     N1 5457   2.116   1.433   0.938 -0.0479  0.5428  0.2888
  883ACN     C1 5458   1.286   1.750   4.486  0.5582 -0.1282  0.0312
  883ACN     H1 5459   1.317   1.645   4.479 -1.0185 -0.5790 -0.6405
  883ACN     H2 5460   1.186   1.760   4.441 -1.0427  0.0490  3.3197
  883ACN     H3 5461   1.362   1.813   4.437 -0.8289  1.3944 -0.2528
  883ACN     C2 5462   1.271   1.775   4.629  0.7958  0.4281 -0.3819
  883ACN     N1 5463   1.262   1.805   4.743  0.2098  0.9049  0.5619
  884ACN     C1 5464   0.391   1.667   0.324 -0.2373 -0.5176 -0.3303
  884ACN     H1 5465   0.408   1.707   0.424  1.9749 -3.8428  0.8014
  884ACN     H2 5466   0.282   1.670   0.306 -0.4925 -2.1790  0.7178
  884ACN     H3 5467   0.412   1.561   0.344  0.9108 -0.0726  0.9549
  884ACN     C2 5468   0.476   1.720   0.222  0.3433 -0.4178  0.5230
  884ACN     N1 5469   0.545   1.759   0.140  0.2587 -0.5266  0.6630
  885ACN     C1 5470   1.064   3.062   1.533  0.1628  0.1950 -0.6025
  885ACN     H1 5471   0.996   3.037   1.615 -2.6489  4.8302 -1.1125
  885ACN     H2 5472   1.022   3.025   1.438  1.2553  0.3868 -1.1737
  885ACN     H3 5473   1.165   3.022   1.542 -0.3588 -1.2753 -1.0282
  885ACN     C2 5474   1.069   3.213   1.527 -0.7412  0.3260  0.3355
  885ACN     N1 5475   1.063   3.328   1.508 -0.1353  0.2308 -0.1248
  886ACN     C1 5476   1.200   1.409   0.192  0.1840 -0.0464  0.4609
  886ACN     H1 5477   1.162   1.464   0.105 -1.8843 -0.8436  0.7960
  886ACN     H2 5478   1.278   1.339   0.159  0.5442  0.2711  0.6416
  886ACN     H3 5479   1.125   1.343   0.239  0.8090 -1.0739  0.0622
  886ACN     C2 5480   1.250   1.496   0.294  0.3322  0.1468 -0.2349
  886ACN     N1 5481   1.292   1.562   0.378 -0.8590 -0.2241 -0.1535
  887ACN     C1 5482   2.424   1.097   2.658  0.0924 -0.2582  0.3558
  887ACN     H1 5483   2.521   1.096   2.709  0.4742  0.6136 -0.3462
  887ACN     H2 5484   2.424   1.190   2.600  1.4225 -0.8894 -0.7170
  887ACN     H3 5485   2.335   1.095   2.722 -2.6615 -2.5698 -3.1477
  887ACN     C2 5486   2.415   0.989   2.562 -0.0786 -0.0379  0.1232
  887ACN     N1 5487   2.419   0.899   2.488 -0.0459  1.0155  0.2664
  888ACN     C1 5488   4.151   3.019   2.653  0.1088 -0.0338 -0.0893
  888ACN     H1 5489   4.183   2.918   2.625  0.2602 -0.3109  1.0430
  888ACN     H2 5490   4.047   3.036   2.621 -0.0375 -0.1644  0.3136
  888ACN     H3 5491   4.215   3.095   2.606  1.3074 -1.6445 -1.1757
  888ACN     C2 5492   4.161   3.018   2.799  0.4343  0.0031 -0.1151
  888ACN     N1 5493   4.183   3.016   2.911  0.5500  0.0131  0.4986
  889ACN     C1 5494   3.136   3.966   2.981  0.0032 -0.4948  0.2075
  889ACN     H1 5495   3.093   3.933   3.077  0.3932 -1.2119  0.1390
  889ACN     H2 5496   3.122   3.884   2.909 -1.5172  0.2209 -0.3638
  889ACN     H3 5497   3.242   3.989   2.991 -0.3454  1.8157 -0.7177
  889ACN     C2 5498   3.063   4.086   2.931  0.0136  0.5567  0.0601
  889ACN     N1 5499   2.997   4.172   2.900  0.6927 -0.4360  0.3756
  890ACN     C1 5500   2.649   2.431   3.854 -0.0767 -0.0848 -1.0149
  890ACN     H1 5501   2.660   2.367   3.942 -2.8539 -1.8263 -1.8161
  890ACN     H2 5502   2.564   2.494   3.884  0.2036 -0.4793  0.6922
  890ACN     H3 5503   2.624   2.377   3.762  0.7073 -1.0237 -0.6889
  890ACN     C2 5504   2.770   2.511   3.826 -0.4453  0.2514  0.2117
  890ACN     N1 5505   2.857   2.585   3.805  0.3881 -0.3373 -0.0211
  891ACN     C1 5506   3.836   3.948   0.436  0.7311  0.8197 -0.4501
  891ACN     H1 5507   3.792   3.948   0.336 -0.2901 -0.1240 -0.0118
  891ACN     H2 5508   3.927   3.887   0.442  0.4378  0.4585  0.5533
  891ACN     H3 5509   3.766   3.907   0.510 -0.3795  2.9341 -0.2586
  891ACN     C2 5510   3.865   4.088   0.475  0.4371  0.4747  0.2436
  891ACN     N1 5511   3.879   4.202   0.505 -0.2352  0.4867 -0.3007
  892ACN     C1 5512   3.169   0.440   0.448 -0.2986  0.2239  0.0336
  892ACN     H1 5513   3.273   0.445   0.484  1.8587  0.9458 -5.2966
  892ACN     H2 5514   3.168   0.539   0.402  0.8450  2.1219  3.7247
  892ACN     H3 5515   3.101   0.439   0.534 -1.9642  1.3939 -1.2072
  892ACN     C2 5516   3.143   0.340   0.345  0.6654  0.1424  0.6779
  892ACN     N1 5517   3.116   0.250   0.277  1.1238  0.1133  0.2112
  893ACN     C1 5518   1.110   2.670   1.630 -0.0068  0.4747  0.5718
  893ACN     H1 5519   1.161   2.659   1.534  0.0431  0.6709  0.5759
  893ACN     H2 5520   1.065   2.573   1.657  0.1567 -0.5469 -2.4980
  893ACN     H3 5521   1.031   2.746   1.619  0.0482  0.2452 -1.8557
  893ACN     C2 5522   1.201   2.714   1.736  0.2490 -0.1502  0.1768
  893ACN     N1 5523   1.284   2.748   1.810  0.2338 -0.1070  0.3750
  894ACN     C1 5524   4.172   1.793   1.827 -0.2689 -0.8580  0.6261
  894ACN     H1 5525   4.174   1.725   1.913 -2.4539 -2.4615 -0.4836
  894ACN     H2 5526   4.072   1.789   1.780 -0.0931 -1.2786  0.2840
  894ACN     H3 5527   4.249   1.780   1.750  1.2023  2.1292  1.4287
  894ACN     C2 5528   4.197   1.925   1.888 -0.6171  0.3252 -0.5297
  894ACN     N1 5529   4.220   2.032   1.930  0.2371 -0.3735 -0.3504
  895ACN     C1 5530   2.261   3.413   4.192  0.8816  0.0453 -0.2118
  895ACN     H1 5531   2.307   3.313   4.192  1.1735  0.1647  1.1570
  895ACN     H2 5532   2.256   3.454   4.091 -0.3403  2.6719  0.8206
  895ACN     H3 5533   2.319   3.490   4.242  2.2461  0.0119 -1.6701
  895ACN     C2 5534   2.127   3.397   4.256  0.4848 -0.3102 -0.2400
  895ACN     N1 5535   2.031   3.367   4.313  0.0751 -0.4035  0.3481
  896ACN     C1 5536   0.022   3.535   3.288 -0.0916 -0.3979 -0.1599
  896ACN     H1 5537   0.116   3.592   3.281 -0.4005  0.2861  0.9897
  896ACN     H2 5538   0.025   3.499   3.392  0.3589 -2.1586 -0.7543
  896ACN     H3 5539   0.028   3.443   3.229 -1.1314 -0.2635 -0.4998
  896ACN     C2 5540  -0.100   3.595   3.247  0.4092 -0.1388  0.4174
  896ACN     N1 5541  -0.191   3.652   3.203 -0.1387 -0.7585 -0.1782
  897ACN     C1 5542   2.284   0.730   2.036  0.0127  0.3634 -0.4254
  897ACN     H1 5543   2.295   0.626   2.067 -2.1128 -0.5593 -2.4537
  897ACN     H2 5544   2.323   0.810   2.099  0.6188  1.6347 -2.3016
  897ACN     H3 5545   2.180   0.762   2.046  0.8335  3.3721 -0.5103
  897ACN     C2 5546   2.322   0.760   1.902 -0.1360 -0.2069 -0.0380
  897ACN     N1 5547   2.353   0.783   1.794 -0.3287  0.1744  0.3805
  898ACN     C1 5548   2.465   0.753   3.702 -0.3961 -0.0412 -0.2706
  898ACN     H1 5549   2.458   0.705   3.800  0.0297 -1.6194 -0.9904
  898ACN     H2 5550   2.464   0.861   3.724 -0.0969 -0.0453 -0.2391
  898ACN     H3 5551   2.388   0.719   3.632 -1.1572  0.9096  0.0686
  898ACN     C2 5552   2.597   0.726   3.645  0.1042  0.5743 -0.3954
  898ACN     N1 5553   2.700   0.694   3.607  0.3244  0.2160 -0.0247
  899ACN     C1 5554   1.504   2.384   3.844 -0.8787 -0.2071  0.0165
  899ACN     H1 5555   1.564   2.364   3.754 -1.0963 -0.7816 -0.0046
  899ACN     H2 5556   1.555   2.453   3.912 -1.1061 -1.6776  1.7515
  899ACN     H3 5557   1.489   2.287   3.894  0.2209 -0.3485  0.1060
  899ACN     C2 5558   1.373   2.434   3.817 -0.1164  0.2602  0.1853
  899ACN     N1 5559   1.268   2.481   3.798  0.0843  0.1371 -0.1241
  900ACN     C1 5560   4.571   2.978   2.819  0.1694 -0.2821 -0.3813
  900ACN     H1 5561   4.619   3.077   2.819 -0.0704 -0.1645 -0.6011
  900ACN     H2 5562   4.528   2.956   2.721 -1.1047 -2.8127  0.6447
  900ACN     H3 5563   4.484   2.989   2.886 -0.3057 -0.7320 -0.9193
  900ACN     C2 5564   4.669   2.882   2.863  0.3761  0.7967 -0.1769
  900ACN     N1 5565   4.743   2.797   2.892  0.3936 -0.1144  0.1350
  901ACN     C1 5566   1.013   3.655   0.106  0.0450  0.1533  0.1791
  901ACN     H1 5567   0.979   3.755   0.077 -0.9004  0.0221  0.7769
  901ACN     H2 5568   1.058   3.672   0.205 -1.3609  2.0072  0.5641
  901ACN     H3 5569   1.068   3.609   0.024  0.5732  1.8445 -0.4665
  901ACN     C2 5570   0.890   3.576   0.129 -0.2818 -0.0193 -0.1600
  901ACN     N1 5571   0.796   3.511   0.151 -0.0092 -0.1428  0.7754
  902ACN     C1 5572   4.069   1.660   0.975 -0.6574 -0.7612  0.7254
  902ACN     H1 5573   3.962   1.638   0.972 -0.5824 -1.1351  0.7279
  902ACN     H2 5574   4.116   1.569   1.016 -2.1996 -1.4534  1.0156
  902ACN     H3 5575   4.083   1.743   1.045  0.9544  0.8015 -1.3416
  902ACN     C2 5576   4.108   1.707   0.841  0.2634  0.0022 -0.0698
  902ACN     N1 5577   4.137   1.750   0.740  0.4155 -0.0671  0.0814
  903ACN     C1 5578   4.236   3.351   4.188  0.1151  0.2828  0.3587
  903ACN     H1 5579   4.342   3.346   4.164  0.2338  2.5351  0.1727
  903ACN     H2 5580   4.201   3.248   4.200  2.5694 -1.0654 -2.9300
  903ACN     H3 5581   4.181   3.401   4.108 -2.3559 -1.2201  1.0070
  903ACN     C2 5582   4.211   3.429   4.309  0.5287 -0.0479 -0.2891
  903ACN     N1 5583   4.195   3.494   4.404  0.2396  0.2027  0.1070
  904ACN     C1 5584   3.907   3.824   4.352 -0.2873  0.6057 -0.7694
  904ACN     H1 5585   3.918   3.785   4.250 -1.7538 -1.5605 -0.1735
  904ACN     H2 5586   3.989   3.775   4.406 -0.1599  1.9727  0.3338
  904ACN     H3 5587   3.814   3.785   4.394  0.7257 -0.2775  0.7856
  904ACN     C2 5588   3.920   3.969   4.366 -0.8528  0.3523 -0.4409
  904ACN     N1 5589   3.928   4.080   4.368 -0.2605  0.2867  0.2512
  905ACN     C1 5590   2.845   1.333   3.030  0.0146 -0.3735 -0.4774
  905ACN     H1 5591   2.953   1.315   3.031  0.3346  1.2953 -0.5514
  905ACN     H2 5592   2.795   1.287   3.116  0.6788 -0.7883 -0.3113
  905ACN     H3 5593   2.815   1.270   2.946 -0.2758 -1.6588  0.5703
  905ACN     C2 5594   2.813   1.473   3.010 -0.0953 -0.1093  0.2862
  905ACN     N1 5595   2.789   1.584   2.995 -0.1479  0.2987  0.0801
  906ACN     C1 5596   2.145   4.498   4.518  0.1872 -0.4650 -0.4157
  906ACN     H1 5597   2.234   4.482   4.456  0.9730 -3.2780  1.2671
  906ACN     H2 5598   2.087   4.406   4.529 -1.9807  0.9118  0.2813
  906ACN     H3 5599   2.077   4.573   4.475  0.6824  0.0747 -0.2688
  906ACN     C2 5600   2.188   4.541   4.658  0.5366  0.1140 -0.2160
  906ACN     N1 5601   2.209   4.570   4.765 -0.1304  0.3010  0.1933
  907ACN     C1 5602   3.714   0.103   0.772 -0.2374 -0.7811  0.1943
  907ACN     H1 5603   3.809   0.101   0.828  0.2489  0.8355 -0.5219
  907ACN     H2 5604   3.704   0.045   0.679 -0.1195  0.8573 -0.8785
  907ACN     H3 5605   3.686   0.208   0.766  0.2412 -0.6384  0.4117
  907ACN     C2 5606   3.621   0.044   0.861 -0.1067  0.2259 -0.0724
  907ACN     N1 5607   3.541  -0.002   0.928  0.1704 -1.0993  0.2386
  908ACN     C1 5608   4.164   1.409   3.240 -0.0715 -0.0821 -0.0247
  908ACN     H1 5609   4.066   1.456   3.259 -0.6160 -0.9658 -0.5635
  908ACN     H2 5610   4.186   1.394   3.134  1.4737  1.8026 -0.0338
  908ACN     H3 5611   4.169   1.317   3.300  1.3539  0.9702  1.5419
  908ACN     C2 5612   4.273   1.496   3.280 -1.7155  0.0912 -0.2879
  908ACN     N1 5613   4.372   1.549   3.315  0.2308  0.1191 -0.5938
  909ACN     C1 5614   3.524   3.827   2.456  0.0013  0.4504  0.2036
  909ACN     H1 5615   3.610   3.878   2.501  1.8621 -2.2750 -0.0065
  909ACN     H2 5616   3.483   3.870   2.364  0.5496  0.1310 -0.2019
  909ACN     H3 5617   3.443   3.834   2.530 -0.6761  0.4902 -0.5222
  909ACN     C2 5618   3.549   3.687   2.442 -0.1641  0.1259  0.1894
  909ACN     N1 5619   3.583   3.575   2.440  0.4106  0.3428  0.0591
  910ACN     C1 5620   0.257   3.567   4.152  0.5837 -0.5789 -0.0234
  910ACN     H1 5621   0.292   3.475   4.199 -0.8776  1.4117  5.7928
  910ACN     H2 5622   0.166   3.537   4.099 -1.0765 -0.2785  2.5274
  910ACN     H3 5623   0.335   3.609   4.087 -0.8861  0.1389 -1.4106
  910ACN     C2 5624   0.219   3.672   4.249 -0.2224 -0.0005  0.5243
  910ACN     N1 5625   0.190   3.748   4.327  0.0276  0.6540  0.2991
  911ACN     C1 5626   0.870   0.467   2.364  0.1657 -0.7713  0.2812
  911ACN     H1 5627   0.777   0.503   2.408 -0.7960  0.4836 -2.5609
  911ACN     H2 5628   0.938   0.435   2.445 -0.7023  0.7948  1.6920
  911ACN     H3 5629   0.920   0.547   2.308  0.4300 -0.1095  1.4320
  911ACN     C2 5630   0.838   0.356   2.277 -0.0751  0.2148 -0.5743
  911ACN     N1 5631   0.815   0.269   2.206 -0.2992 -0.3678  0.6106
  912ACN     C1 5632   1.844   0.372   3.880 -0.1329  0.6974 -0.8316
  912ACN     H1 5633   1.902   0.284   3.910  0.1602  0.3713 -2.3036
  912ACN     H2 5634   1.903   0.461   3.904  0.9836 -0.5591  1.3835
  912ACN     H3 5635   1.745   0.365   3.928  0.7580 -4.2055  0.8366
  912ACN     C2 5636   1.826   0.357   3.742 -0.8437 -0.1302 -0.8123
  912ACN     N1 5637   1.818   0.351   3.628 -0.6666 -0.0008 -0.0009
  913ACN     C1 5638   1.423   3.870   0.498  0.2202  0.1299  0.1730
  913ACN     H1 5639   1.472   3.959   0.540  2.2666 -1.5080  1.4865
  913ACN     H2 5640   1.400   3.896   0.394  0.9149  2.1087  0.4650
  913ACN     H3 5641   1.330   3.848   0.551  0.7079  1.3987  1.6357
  913ACN     C2 5642   1.520   3.759   0.482  0.4960  0.1455 -0.6663
  913ACN     N1 5643   1.589   3.666   0.473 -0.2890 -0.3771  0.0702
  914ACN     C1 5644   4.402   0.532   2.581  0.5228  0.4625  0.1438
  914ACN     H1 5645   4.407   0.612   2.656  2.9244 -1.4293  2.2169
  914ACN     H2 5646   4.338   0.568   2.500 -0.0129  0.5037  0.5758
  914ACN     H3 5647   4.338   0.452   2.621 -1.4405  0.9414 -1.8512
  914ACN     C2 5648   4.538   0.485   2.541  0.3484  0.0698 -0.1017
  914ACN     N1 5649   4.640   0.455   2.497 -0.1091 -0.2198  0.4504
  915ACN     C1 5650   3.409   1.189   2.535 -0.3644 -0.7548  0.4218
  915ACN     H1 5651   3.382   1.118   2.615 -0.2633  0.4037  1.5317
  915ACN     H2 5652   3.311   1.236   2.517 -1.2084 -2.8449 -0.8393
  915ACN     H3 5653   3.435   1.135   2.443 -0.0055  0.2731 -0.0925
  915ACN     C2 5654   3.514   1.281   2.577  0.3107  0.9195  0.3679
  915ACN     N1 5655   3.590   1.361   2.606  0.0262  0.3228 -0.8288
  916ACN     C1 5656   3.827   3.908   2.978  0.0747 -0.0565 -0.1595
  916ACN     H1 5657   3.833   4.001   3.036 -0.1113 -0.4529  0.4923
  916ACN     H2 5658   3.778   3.833   3.041  1.7018 -1.6432 -0.6960
  916ACN     H3 5659   3.935   3.887   2.968  0.3527  1.8209 -1.7025
  916ACN     C2 5660   3.766   3.920   2.846 -0.3705  0.2207  0.4183
  916ACN     N1 5661   3.714   3.926   2.741 -0.1093  0.0892 -0.6854
  917ACN     C1 5662   0.431   0.116   2.885 -0.1270  0.3679  0.4132
  917ACN     H1 5663   0.528   0.153   2.919 -0.5410  3.4320 -1.3981
  917ACN     H2 5664   0.388   0.045   2.958 -0.6715  0.6427  0.3666
  917ACN     H3 5665   0.443   0.061   2.791 -1.3756 -0.2129  0.5654
  917ACN     C2 5666   0.339   0.232   2.868 -0.6317  0.4311 -0.6164
  917ACN     N1 5667   0.272   0.328   2.852 -0.0893  0.4870 -0.1310
  918ACN     C1 5668   1.840   0.062   2.100 -0.8490  0.4837  0.0879
  918ACN     H1 5669   1.884  -0.034   2.131 -0.0464  0.4856 -0.9980
  918ACN     H2 5670   1.915   0.136   2.131 -1.1982  0.2769  1.5326
  918ACN     H3 5671   1.744   0.091   2.145 -1.7247 -0.2138 -1.2804
  918ACN     C2 5672   1.835   0.054   1.956  0.7121  0.1663 -0.2968
  918ACN     N1 5673   1.827   0.044   1.841 -0.7344  0.1940 -0.7202
  919ACN     C1 5674   4.407   2.028   4.576 -0.2413  0.2557  0.3924
  919ACN     H1 5675   4.337   2.109   4.550 -1.0454 -0.6763 -0.3965
  919ACN     H2 5676   4.494   2.026   4.510  0.6993 -3.0170  1.5482
  919ACN     H3 5677   4.366   1.927   4.580  0.0057  0.1695  0.9829
  919ACN     C2 5678   4.459   2.044   4.716  0.0433  0.0202 -0.0343
  919ACN     N1 5679   4.508   2.060   4.822  0.1177  0.4153  0.2109
  920ACN     C1 5680   3.671   0.143   3.935 -0.1980  0.3345 -0.8913
  920ACN     H1 5681   3.562   0.136   3.946 -0.0896  0.0673  0.0533
  920ACN     H2 5682   3.706   0.201   3.848 -0.0864  0.9198 -0.4585
  920ACN     H3 5683   3.709   0.044   3.908 -0.7726 -0.0606 -0.2928
  920ACN     C2 5684   3.733   0.188   4.059 -0.5031  0.1248  0.2150
  920ACN     N1 5685   3.785   0.221   4.155 -0.2086  0.3100 -0.3568
  921ACN     C1 5686   2.483   1.886   0.438 -0.0062 -0.1754  0.3514
  921ACN     H1 5687   2.398   1.954   0.426 -0.2061 -0.2950  1.0466
  921ACN     H2 5688   2.570   1.937   0.396 -1.3972  1.5416 -0.5792
  921ACN     H3 5689   2.460   1.791   0.387 -1.4581  1.3811 -2.1395
  921ACN     C2 5690   2.503   1.862   0.576 -0.0903  0.2653 -0.5138
  921ACN     N1 5691   2.513   1.854   0.689  0.3367 -0.3896  0.2917
  922ACN     C1 5692   1.075   1.153   3.851 -0.6431 -0.0187  0.6684
  922ACN     H1 5693   0.973   1.121   3.831 -0.7051  1.3642 -1.6065
  922ACN     H2 5694   1.077   1.256   3.888  1.4605 -0.7941  3.0052
  922ACN     H3 5695   1.127   1.146   3.755 -0.9927 -0.1616  0.4899
  922ACN     C2 5696   1.149   1.064   3.940 -0.2288  1.0815 -0.8429
  922ACN     N1 5697   1.196   0.988   4.016 -1.2822 -0.0494  0.1278
  923ACN     C1 5698   0.482   3.441   3.417 -0.3727  0.1698 -0.2648
  923ACN     H1 5699   0.474   3.340   3.375  0.2377 -0.2829  0.6652
  923ACN     H2 5700   0.490   3.515   3.336  0.6901 -0.9752 -1.2416
  923ACN     H3 5701   0.572   3.436   3.481 -0.9904  0.8101  0.6936
  923ACN     C2 5702   0.364   3.476   3.493 -0.2626  0.8553 -0.0944
  923ACN     N1 5703   0.266   3.505   3.546  0.2770  0.1032 -0.2384
  924ACN     C1 5704   4.766   1.938   0.877 -0.3335 -0.6729 -0.2958
  924ACN     H1 5705   4.793   2.042   0.897 -0.7549 -0.8694  1.3866
  924ACN     H2 5706   4.799   1.918   0.774  1.2248  0.0084  0.0398
  924ACN     H3 5707   4.656   1.938   0.880 -0.3886  0.3083 -1.4199
  924ACN     C2 5708   4.811   1.845   0.976 -0.4030 -0.2244 -1.0404
  924ACN     N1 5709   4.847   1.779   1.065  0.0425 -0.4270 -0.2948
  925ACN     C1 5710   2.554   0.300   0.375 -0.0615 -0.8644 -0.0161
  925ACN     H1 5711   2.483   0.359   0.315  2.8777  1.8167 -1.1346
  925ACN     H2 5712   2.568   0.199   0.335  2.0485 -0.1210 -1.2913
  925ACN     H3 5713   2.525   0.304   0.481 -0.3622  1.3649 -0.1519
  925ACN     C2 5714   2.687   0.366   0.370 -0.5336 -0.4956 -0.8084
  925ACN     N1 5715   2.795   0.409   0.370  0.8087 -0.3617 -0.5407
  926ACN     C1 5716   1.777   4.532   1.471 -0.4539  0.0921 -0.2097
  926ACN     H1 5717   1.756   4.588   1.563  0.9917 -1.1988  0.9571
  926ACN     H2 5718   1.885   4.519   1.471 -0.7642 -3.2767 -0.3374
  926ACN     H3 5719   1.735   4.585   1.384 -0.7483 -0.2595 -0.2836
  926ACN     C2 5720   1.719   4.396   1.483  0.1811  0.3926  0.7067
  926ACN     N1 5721   1.678   4.289   1.497 -0.9810  0.2745 -0.2419
  927ACN     C1 5722   1.028   3.560   4.099  0.3420  0.3560 -0.2699
  927ACN     H1 5723   0.930   3.576   4.146 -1.1710  0.2725 -3.1803
  927ACN     H2 5724   1.027   3.568   3.990  0.7921 -0.2524 -0.3216
  927ACN     H3 5725   1.055   3.454   4.099 -1.2296 -0.0681  0.1296
  927ACN     C2 5726   1.127   3.657   4.146 -0.6788  0.2617 -0.1192
  927ACN     N1 5727   1.208   3.726   4.184 -0.0355 -0.0271 -0.7313
  928ACN     C1 5728   3.355   2.936   3.562 -0.0273 -0.8623  0.2793
  928ACN     H1 5729   3.445   2.926   3.624 -0.6767  2.8877  2.0791
  928ACN     H2 5730   3.326   3.042   3.561  0.6719 -0.6654 -0.5469
  928ACN     H3 5731   3.270   2.877   3.599  0.0259 -0.4575  1.0503
  928ACN     C2 5732   3.384   2.898   3.419 -0.0079 -0.3601 -0.2400
  928ACN     N1 5733   3.400   2.879   3.309 -0.4819  1.0186  0.2492
  929ACN     C1 5734   2.436   0.314   3.850  0.1395  0.0021  0.0129
  929ACN     H1 5735   2.532   0.366   3.836  0.3633  0.0124  1.4325
  929ACN     H2 5736   2.403   0.331   3.953 -1.4313  1.5884 -0.6935
  929ACN     H3 5737   2.439   0.209   3.820 -1.0097 -0.0881  0.1616
  929ACN     C2 5738   2.343   0.385   3.764 -0.5514  0.1481  0.0313
  929ACN     N1 5739   2.267   0.446   3.705  0.9594 -0.0065 -0.2473
  930ACN     C1 5740   0.664   2.023   2.611 -0.1512 -0.2677 -0.5452
  930ACN     H1 5741   0.651   1.926   2.661 -1.1199  0.7218  1.2149
  930ACN     H2 5742   0.745   2.077   2.663 -1.6567  0.9605  0.6174
  930ACN     H3 5743   0.573   2.082   2.621 -1.6739 -1.4390 -5.1240
  930ACN     C2 5744   0.691   2.013   2.471 -0.5431 -0.3273 -0.1571
  930ACN     N1 5745   0.713   2.010   2.356  0.2344  0.1095 -0.5609
  931ACN     C1 5746   2.218   1.706   1.919 -0.7687 -0.4998  0.5416
  931ACN     H1 5747   2.160   1.613   1.916 -2.1471  0.3372 -0.1627
  931ACN     H2 5748   2.216   1.773   1.831  0.6093 -1.5131 -0.2893
  931ACN     H3 5749   2.323   1.677   1.919 -0.0636  1.8187  0.6165
  931ACN     C2 5750   2.191   1.793   2.034 -0.0874 -0.1761 -0.2046
  931ACN     N1 5751   2.163   1.863   2.125  0.0781  0.2780 -0.1582
  932ACN     C1 5752   0.441   2.655   4.588 -0.0572 -0.0667  0.3915
  932ACN     H1 5753   0.334   2.631   4.576 -0.1421  1.2869 -2.3474
  932ACN     H2 5754   0.493   2.632   4.494 -0.2911 -4.2371  1.0624
  932ACN     H3 5755   0.476   2.587   4.666  0.1380  0.7211  1.0010
  932ACN     C2 5756   0.451   2.797   4.615 -0.4153  0.3530 -0.5572
  932ACN     N1 5757   0.471   2.906   4.643  0.0788 -0.4716  0.0626
  933ACN     C1 5758   1.453   2.948   4.275  0.7754  0.0470  0.2631
  933ACN     H1 5759   1.530   3.020   4.306  1.1673  0.2963 -1.1765
  933ACN     H2 5760   1.487   2.844   4.262 -1.2751 -0.5260 -0.9660
  933ACN     H3 5761   1.426   2.993   4.179  3.7785 -1.0707 -1.2481
  933ACN     C2 5762   1.339   2.954   4.368 -0.3434 -0.3706  0.0387
  933ACN     N1 5763   1.244   2.952   4.430 -0.2597  0.3860 -0.4260
  934ACN     C1 5764   3.501   4.211   2.773 -0.2282  0.0762  0.1986
  934ACN     H1 5765   3.517   4.144   2.687 -1.2685 -0.1554  0.1766
  934ACN     H2 5766   3.577   4.173   2.842  0.5610 -0.1076 -0.7335
  934ACN     H3 5767   3.403   4.201   2.820  0.0865  2.0656  1.3677
  934ACN     C2 5768   3.530   4.349   2.736 -0.1506  0.2329  0.7955
  934ACN     N1 5769   3.560   4.457   2.714 -0.4428  0.2685 -0.0714
  935ACN     C1 5770   3.155   1.010   2.851  0.1314  0.1005  0.0565
  935ACN     H1 5771   3.258   0.982   2.823 -0.1529 -1.0116  0.0666
  935ACN     H2 5772   3.084   0.933   2.817  2.2632 -2.1563  0.4268
  935ACN     H3 5773   3.123   1.104   2.805  0.3076 -0.7049 -1.7986
  935ACN     C2 5774   3.138   1.031   2.994  0.6944  0.7620  0.0532
  935ACN     N1 5775   3.124   1.037   3.108 -1.0830 -0.9221 -0.4460
  936ACN     C1 5776   3.365   4.289   3.910  0.1405  0.9461 -0.7293
  936ACN     H1 5777   3.329   4.188   3.887  0.1848  0.9994 -1.0367
  936ACN     H2 5778   3.312   4.325   3.999  0.1487 -1.4653  0.3252
  936ACN     H3 5779   3.355   4.366   3.833 -0.4336  0.1571 -1.4633
  936ACN     C2 5780   3.507   4.281   3.950  0.5103 -0.3989 -0.0419
  936ACN     N1 5781   3.616   4.286   3.978  0.0269  0.0977 -0.3665
  937ACN     C1 5782   4.341   0.567   0.770  0.6711 -0.0631  0.3677
  937ACN     H1 5783   4.431   0.518   0.730 -0.0025 -1.6038  0.6710
  937ACN     H2 5784   4.352   0.595   0.875  0.1708  0.4349  0.2935
  937ACN     H3 5785   4.250   0.507   0.761 -0.8966  1.9761  1.6785
  937ACN     C2 5786   4.326   0.697   0.700  0.0982  0.0165 -0.2272
  937ACN     N1 5787   4.307   0.799   0.649 -0.1152 -0.0137 -0.6484
  938ACN     C1 5788   4.257   0.121   1.034 -0.2455  0.2868  0.1721
  938ACN     H1 5789   4.277   0.015   1.051 -0.9993 -0.0227 -0.7831
  938ACN     H2 5790   4.261   0.169   1.132  2.8946 -0.0316  0.3258
  938ACN     H3 5791   4.159   0.128   0.985 -0.4776  1.2226  0.7622
  938ACN     C2 5792   4.361   0.183   0.950  1.0479 -0.4558 -0.6688
  938ACN     N1 5793   4.449   0.230   0.894  0.6808  0.3145  0.5211
  939ACN     C1 5794   3.582   0.670   4.578 -0.4344 -0.1307 -0.3605
  939ACN     H1 5795   3.522   0.703   4.664 -0.2820  0.4412 -0.4659
  939ACN     H2 5796   3.587   0.560   4.578  0.6989 -0.1238  1.4210
[truncated: 81,383 more chars]
