# Supplementary material for: Metallicious: Automated Force-Field Parameterization of Covalently Bound Metals for Supramolecular Structures
Source: J Chem Theory Comput. 2024 Oct 7;20(20):9060–71. doi: 10.1021/acs.jctc.4c00850 (PMC11500408; doi:10.1021/acs.jctc.4c00850)
Supplement: Supplementary file 2 — ct4c00850_si_002.zip [file ct4c00850_si_002.zip › SI_MD_input/Zn3L3/nonbonded/1_em.gro]

GROningen Mixture of Alchemy and Childrens' Stories
 6975
    1Zn      Zn    1   2.724   2.652   2.115
    2Zn      Zn    2   2.638   2.070   2.743
    3Zn      Zn    3   1.994   2.214   2.216
    4UNK     N0    4   2.692   2.318   2.566
    4UNK     N1    5   2.739   2.445   2.313
    4UNK     N2    6   2.717   2.032   2.577
    4UNK     N3    7   2.675   2.717   2.287
    4UNK     N4    8   2.640   2.773   2.008
    4UNK     N5    9   2.552   1.919   2.797
    4UNK     C6   10   2.734   2.248   2.457
    4UNK     C7   11   2.695   2.514   2.422
    4UNK     C8   12   2.745   2.101   2.468
    4UNK     C9   13   2.430   1.910   2.859
    4UNK    C10   14   2.664   2.658   2.404
    4UNK    C11   15   2.598   1.801   2.745
    4UNK    C12   16   2.576   2.750   1.888
    4UNK    C13   17   2.601   3.011   1.965
    4UNK    C14   18   2.760   2.312   2.333
    4UNK    C15   19   2.536   2.984   1.844
    4UNK    C16   20   2.649   2.864   2.294
    4UNK    C17   21   2.736   1.807   2.685
    4UNK    C18   22   2.649   2.905   2.043
    4UNK    C19   23   2.675   2.451   2.548
    4UNK    C20   24   2.350   1.793   2.862
    4UNK    C21   25   2.523   2.851   1.804
    4UNK    C22   26   2.715   2.935   2.176
    4UNK    C23   27   2.524   1.682   2.742
    4UNK    C24   28   2.743   1.888   2.555
    4UNK    C25   29   2.398   1.677   2.801
    4UNK    C26   30   2.170   1.882   3.011
    4UNK    C27   31   2.480   2.705   1.609
    4UNK    C28   32   1.940   1.786   2.956
    4UNK    C29   33   2.037   1.824   3.066
    4UNK    C30   34   2.398   2.716   1.479
    4UNK    C31   35   2.249   2.726   1.505
    4UNK    C32   36   1.825   1.850   2.931
    4UNK    C33   37   2.165   2.623   1.507
    4UNK    O34   38   2.458   2.825   1.686
    4UNK    O35   39   2.224   1.787   2.918
    4UNK    H36   40   2.764   2.049   2.374
    4UNK    H37   41   2.392   2.001   2.905
    4UNK    H38   42   2.628   2.711   2.493
    4UNK    H39   43   2.566   2.646   1.859
    4UNK    H40   44   2.613   3.113   1.997
    4UNK    H41   45   2.794   2.255   2.247
    4UNK    H42   46   2.497   3.064   1.781
    4UNK    H43   47   2.689   2.906   2.388
    4UNK    H44   48   2.541   2.884   2.294
    4UNK    H45   49   2.768   1.704   2.661
    4UNK    H46   50   2.810   1.841   2.759
    4UNK    H47   51   2.639   2.508   2.633
    4UNK    H48   52   2.707   3.043   2.196
    4UNK    H49   53   2.823   2.916   2.172
    4UNK    H50   54   2.565   1.592   2.696
    4UNK    H51   55   2.842   1.872   2.510
    4UNK    H52   56   2.669   1.848   2.484
    4UNK    H53   57   2.339   1.586   2.802
    4UNK    H54   58   2.150   1.978   2.960
    4UNK    H55   59   2.239   1.899   3.094
    4UNK    H56   60   2.447   2.618   1.665
    4UNK    H57   61   2.586   2.695   1.584
    4UNK    H58   62   1.967   1.698   2.899
    4UNK    H59   63   2.060   1.735   3.126
    4UNK    H60   64   1.992   1.897   3.134
    4UNK    H61   65   2.431   2.803   1.421
    4UNK    H62   66   2.419   2.628   1.416
    4UNK    H63   67   2.212   2.828   1.521
    4UNK    H64   68   1.793   1.936   2.990
    4UNK    H65   69   1.758   1.816   2.853
    4UNK    H66   70   2.199   2.521   1.489
    4UNK    H67   71   2.058   2.637   1.524
    5UNK     N0   72   2.257   2.342   2.136
    5UNK     N1   73   2.466   2.538   2.155
    5UNK     N2   74   2.027   2.381   2.299
    5UNK     N3   75   2.705   2.492   2.016
    5UNK     N4   76   2.907   2.664   2.124
    5UNK     N5   77   1.879   2.135   2.333
    5UNK     C6   78   2.244   2.455   2.211
    5UNK     C7   79   2.479   2.425   2.080
    5UNK     C8   80   2.120   2.473   2.289
    5UNK     C9   81   1.873   2.001   2.364
    5UNK    C10   82   2.609   2.402   2.013
    5UNK    C11   83   1.780   2.210   2.390
    5UNK    C12   84   2.984   2.705   2.231
    5UNK    C13   85   3.118   2.638   2.002
    5UNK    C14   86   2.347   2.553   2.218
    5UNK    C15   87   3.193   2.681   2.113
    5UNK    C16   88   2.814   2.462   1.918
    5UNK    C17   89   1.789   2.359   2.365
    5UNK    C18   90   2.978   2.633   2.011
    5UNK    C19   91   2.374   2.329   2.069
    5UNK    C20   92   1.773   1.940   2.442
    5UNK    C21   93   3.124   2.716   2.229
    5UNK    C22   94   2.898   2.588   1.891
    5UNK    C23   95   1.677   2.158   2.470
    5UNK    C24   96   1.926   2.414   2.404
    5UNK    C25   97   1.672   2.020   2.497
    5UNK    C26   98   1.673   1.727   2.521
    5UNK    C27   99   3.145   2.836   2.445
    5UNK    C28  100   1.721   1.537   2.360
    5UNK    C29  101   1.707   1.577   2.506
    5UNK    C30  102   3.259   2.875   2.542
    5UNK    C31  103   3.314   2.763   2.628
    5UNK    C32  104   1.625   1.478   2.288
    5UNK    C33  105   3.287   2.632   2.617
    5UNK    O34  106   3.199   2.758   2.337
    5UNK    O35  107   1.779   1.804   2.460
    5UNK    H36  108   2.115   2.565   2.348
    5UNK    H37  109   1.951   1.938   2.322
    5UNK    H38  110   2.621   2.307   1.961
    5UNK    H39  111   2.929   2.730   2.321
    5UNK    H40  112   3.170   2.610   1.911
    5UNK    H41  113   2.335   2.642   2.279
    5UNK    H42  114   3.301   2.687   2.109
    5UNK    H43  115   2.771   2.428   1.822
    5UNK    H44  116   2.879   2.382   1.955
    5UNK    H45  117   1.714   2.410   2.427
    5UNK    H46  118   1.764   2.385   2.262
    5UNK    H47  119   2.387   2.239   2.009
    5UNK    H48  120   2.966   2.564   1.809
    5UNK    H49  121   2.836   2.669   1.852
    5UNK    H50  122   1.600   2.223   2.512
    5UNK    H51  123   1.916   2.523   2.417
    5UNK    H52  124   1.957   2.373   2.501
    5UNK    H53  125   1.593   1.979   2.558
    5UNK    H54  126   1.578   1.748   2.471
    5UNK    H55  127   1.664   1.753   2.627
    5UNK    H56  128   3.099   2.927   2.405
    5UNK    H57  129   3.069   2.778   2.498
    5UNK    H58  130   1.818   1.559   2.315
    5UNK    H59  131   1.799   1.555   2.560
    5UNK    H60  132   1.627   1.518   2.553
    5UNK    H61  133   3.341   2.921   2.485
    5UNK    H62  134   3.221   2.954   2.608
    5UNK    H63  135   3.382   2.796   2.707
    5UNK    H64  136   1.528   1.455   2.332
    5UNK    H65  137   1.640   1.450   2.184
    5UNK    H66  138   3.222   2.592   2.540
    5UNK    H67  139   3.333   2.560   2.685
    6UNK     N0  140   2.185   2.171   2.432
    6UNK     N1  141   2.425   2.073   2.554
    6UNK     N2  142   2.116   2.075   2.178
    6UNK     N3  143   2.519   2.207   2.782
    6UNK     N4  144   2.784   2.108   2.846
    6UNK     N5  145   1.924   2.251   2.052
    6UNK     C6  146   2.260   2.072   2.376
    6UNK     C7  147   2.351   2.173   2.608
    6UNK     C8  148   2.217   2.022   2.243
    6UNK     C9  149   1.886   2.373   2.002
    6UNK    C10  150   2.403   2.239   2.730
    6UNK    C11  151   1.890   2.145   1.972
    6UNK    C12  152   2.915   2.083   2.814
    6UNK    C13  153   2.870   2.197   3.058
    6UNK    C14  154   2.377   2.021   2.438
    6UNK    C15  155   3.002   2.169   3.021
    6UNK    C16  156   2.560   2.294   2.895
    6UNK    C17  157   1.939   2.009   2.018
    6UNK    C18  158   2.765   2.166   2.969
    6UNK    C19  159   2.231   2.219   2.550
    6UNK    C20  160   1.819   2.392   1.879
    6UNK    C21  161   3.025   2.112   2.896
    6UNK    C22  162   2.623   2.206   3.003
    6UNK    C23  163   1.823   2.155   1.850
    6UNK    C24  164   2.089   2.009   2.048
    6UNK    C25  165   1.787   2.281   1.801
    6UNK    C26  166   1.792   2.636   1.905
    6UNK    C27  167   3.197   2.022   2.739
    6UNK    C28  168   1.856   2.783   1.710
    6UNK    C29  169   1.752   2.754   1.816
    6UNK    C30  170   3.348   2.049   2.718
    6UNK    C31  171   3.373   2.194   2.683
    6UNK    C32  172   1.935   2.891   1.709
    6UNK    C33  173   3.399   2.238   2.560
    6UNK    O34  174   3.156   2.095   2.856
    6UNK    O35  175   1.785   2.516   1.828
    6UNK    H36  176   2.277   1.942   2.200
    6UNK    H37  177   1.913   2.458   2.063
    6UNK    H38  178   2.345   2.323   2.767
    6UNK    H39  179   2.932   2.039   2.716
    6UNK    H40  180   2.849   2.244   3.154
    6UNK    H41  181   2.435   1.941   2.392
    6UNK    H42  182   3.085   2.195   3.087
    6UNK    H43  183   2.474   2.346   2.940
    6UNK    H44  184   2.631   2.371   2.862
    6UNK    H45  185   1.922   1.936   1.938
    6UNK    H46  186   1.880   1.972   2.102
    6UNK    H47  187   2.173   2.299   2.595
    6UNK    H48  188   2.624   2.264   3.097
    6UNK    H49  189   2.559   2.120   3.023
    6UNK    H50  190   1.799   2.066   1.791
    6UNK    H51  191   2.124   1.904   2.048
    6UNK    H52  192   2.142   2.061   1.967
    6UNK    H53  193   1.736   2.292   1.706
    6UNK    H54  194   1.894   2.652   1.942
    6UNK    H55  195   1.723   2.629   1.991
    6UNK    H56  196   3.143   2.057   2.650
    6UNK    H57  197   3.179   1.915   2.753
    6UNK    H58  198   1.864   2.707   1.632
    6UNK    H59  199   1.654   2.735   1.770
    6UNK    H60  200   1.740   2.842   1.881
    6UNK    H61  201   3.403   2.021   2.809
    6UNK    H62  202   3.385   1.983   2.638
    6UNK    H63  203   3.369   2.263   2.767
    6UNK    H64  204   1.927   2.968   1.786
    6UNK    H65  205   2.008   2.906   1.631
    6UNK    H66  206   3.404   2.170   2.475
    6UNK    H67  207   3.417   2.344   2.540
    7BF4     B1  208   2.213   4.590   2.466
    7BF4     F2  209   2.210   0.090   2.543
    7BF4     F3  210   2.105   4.511   2.498
    7BF4     F4  211   2.208   0.009   2.332
    7BF4     F5  212   2.332   4.522   2.490
    8BF4     B1  213   0.928   0.226   1.430
    8BF4     F2  214   1.055   0.174   1.453
    8BF4     F3  215   0.892   0.208   1.297
    8BF4     F4  216   0.836   0.163   1.512
    8BF4     F5  217   0.929   0.362   1.460
    9BF4     B1  218   3.080   0.748   2.208
    9BF4     F2  219   3.216   0.770   2.202
    9BF4     F3  220   3.048   0.683   2.326
    9BF4     F4  221   3.013   0.869   2.203
    9BF4     F5  222   3.039   0.670   2.101
   10BF4     B1  223   4.130   4.025   2.107
   10BF4     F2  224   4.146   4.162   2.119
   10BF4     F3  225   4.250   3.959   2.130
   10BF4     F4  226   4.036   3.982   2.201
   10BF4     F5  227   4.083   3.992   1.980
   11BF4     B1  228   3.586   1.556   0.963
   11BF4     F2  229   3.670   1.527   1.070
   11BF4     F3  230   3.577   1.447   0.878
   11BF4     F4  231   3.460   1.586   1.013
   11BF4     F5  232   3.633   1.666   0.893
   12BF4     B1  233   1.470   1.144   2.878
   12BF4     F2  234   1.493   1.180   3.010
   12BF4     F3  235   1.505   1.250   2.795
   12BF4     F4  236   1.549   1.035   2.846
   12BF4     F5  237   1.336   1.112   2.860
   13ACN     C1  238   4.029   0.358   0.837
   13ACN     H1  239   4.118   0.374   0.775
   13ACN     H2  240   3.967   0.449   0.835
   13ACN     H3  241   4.060   0.339   0.940
   13ACN     C2  242   3.952   0.245   0.786
   13ACN     N1  243   3.892   0.157   0.745
   14ACN     C1  244   3.979   1.718   2.210
   14ACN     H1  245   3.993   1.808   2.150
   14ACN     H2  246   3.873   1.690   2.207
   14ACN     H3  247   4.008   1.738   2.314
   14ACN     C2  248   4.060   1.609   2.157
   14ACN     N1  249   4.124   1.523   2.116
   15ACN     C1  250   4.850   1.655   0.275
   15ACN     H1  251   0.045   1.656   0.375
   15ACN     H2  252   0.038   1.739   0.217
   15ACN     H3  253   4.742   1.667   0.286
   15ACN     C2  254   0.029   1.530   0.208
   15ACN     N1  255   0.052   1.430   0.155
   16ACN     C1  256   2.581   3.698   0.801
   16ACN     H1  257   2.503   3.733   0.733
   16ACN     H2  258   2.648   3.782   0.825
   16ACN     H3  259   2.640   3.621   0.749
   16ACN     C2  260   2.523   3.643   0.923
   16ACN     N1  261   2.477   3.600   1.019
   17ACN     C1  262   0.469   4.370   0.979
   17ACN     H1  263   0.511   4.273   1.008
   17ACN     H2  264   0.494   4.389   0.874
   17ACN     H3  265   0.514   4.448   1.042
   17ACN     C2  266   0.325   4.369   0.997
   17ACN     N1  267   0.210   4.370   1.011
   18ACN     C1  268   4.005   0.756   3.721
   18ACN     H1  269   4.020   0.858   3.684
   18ACN     H2  270   3.968   0.760   3.824
   18ACN     H3  271   4.100   0.703   3.721
   18ACN     C2  272   3.909   0.686   3.637
   18ACN     N1  273   3.832   0.631   3.571
   19ACN     C1  274   2.251   3.402   2.438
   19ACN     H1  275   2.359   3.417   2.425
   19ACN     H2  276   2.234   3.309   2.493
   19ACN     H3  277   2.204   3.395   2.339
   19ACN     C2  278   2.194   3.514   2.511
   19ACN     N1  279   2.148   3.602   2.569
   20ACN     C1  280   1.131   4.272   1.667
   20ACN     H1  281   1.053   4.202   1.634
   20ACN     H2  282   1.131   4.273   1.777
   20ACN     H3  283   1.107   4.372   1.631
   20ACN     C2  284   1.261   4.228   1.617
   20ACN     N1  285   1.363   4.194   1.577
   21ACN     C1  286   0.617   4.080   2.450
   21ACN     H1  287   0.556   4.061   2.540
   21ACN     H2  288   0.720   4.098   2.481
   21ACN     H3  289   0.580   4.168   2.397
   21ACN     C2  290   0.611   3.963   2.363
   21ACN     N1  291   0.607   3.871   2.294
   22ACN     C1  292   0.568   2.167   3.595
   22ACN     H1  293   0.461   2.177   3.613
   22ACN     H2  294   0.614   2.266   3.592
   22ACN     H3  295   0.584   2.117   3.499
   22ACN     C2  296   0.628   2.087   3.702
   22ACN     N1  297   0.676   2.025   3.786
   23ACN     C1  298   1.746   0.850   4.060
   23ACN     H1  299   1.795   0.761   4.101
   23ACN     H2  300   1.714   0.914   4.144
   23ACN     H3  301   1.658   0.819   4.003
   23ACN     C2  302   1.839   0.923   3.975
   23ACN     N1  303   1.912   0.980   3.907
   24ACN     C1  304   1.737   2.894   1.382
   24ACN     H1  305   1.710   2.944   1.476
   24ACN     H2  306   1.680   2.938   1.299
   24ACN     H3  307   1.712   2.788   1.388
   24ACN     C2  308   1.879   2.909   1.356
   24ACN     N1  309   1.992   2.921   1.337
   25ACN     C1  310   0.218   0.817   1.194
   25ACN     H1  311   0.290   0.752   1.243
   25ACN     H2  312   0.269   0.877   1.119
   25ACN     H3  313   0.174   0.884   1.268
   25ACN     C2  314   0.113   0.737   1.130
   25ACN     N1  315   0.031   0.674   1.080
   26ACN     C1  316   1.316   4.319   0.139
   26ACN     H1  317   1.280   4.423   0.135
   26ACN     H2  318   1.326   4.291   0.244
   26ACN     H3  319   1.413   4.312   0.090
   26ACN     C2  320   1.220   4.231   0.073
   26ACN     N1  321   1.145   4.161   0.021
   27ACN     C1  322   1.817   3.580   2.164
   27ACN     H1  323   1.894   3.657   2.154
   27ACN     H2  324   1.790   3.544   2.065
   27ACN     H3  325   1.729   3.625   2.211
   27ACN     C2  326   1.866   3.470   2.246
   27ACN     N1  327   1.904   3.381   2.309
   28ACN     C1  328   3.383   4.379   1.195
   28ACN     H1  329   3.474   4.421   1.149
   28ACN     H2  330   3.298   4.443   1.169
   28ACN     H3  331   3.396   4.379   1.304
   28ACN     C2  332   3.361   4.244   1.146
   28ACN     N1  333   3.342   4.137   1.107
   29ACN     C1  334   3.581   0.956   1.684
   29ACN     H1  335   3.536   1.006   1.770
   29ACN     H2  336   3.652   0.881   1.721
   29ACN     H3  337   3.635   1.030   1.624
   29ACN     C2  338   3.478   0.891   1.604
   29ACN     N1  339   3.397   0.839   1.541
   30ACN     C1  340   4.627   1.620   2.361
   30ACN     H1  341   4.534   1.670   2.388
   30ACN     H2  342   4.652   1.546   2.438
   30ACN     H3  343   4.708   1.694   2.355
   30ACN     C2  344   4.613   1.553   2.232
   30ACN     N1  345   4.602   1.500   2.130
   31ACN     C1  346   4.090   4.540   1.423
   31ACN     H1  347   4.105   0.017   1.367
   31ACN     H2  348   4.171   4.470   1.401
   31ACN     H3  349   3.995   4.496   1.392
   31ACN     C2  350   4.086   4.570   1.566
   31ACN     N1  351   4.083   4.592   1.679
   32ACN     C1  352   2.884   1.000   3.939
   32ACN     H1  353   2.987   0.974   3.964
   32ACN     H2  354   2.861   1.100   3.978
   32ACN     H3  355   2.815   0.928   3.985
   32ACN     C2  356   2.867   0.998   3.794
   32ACN     N1  357   2.854   0.996   3.680
   33ACN     C1  358   1.571   0.215   4.494
   33ACN     H1  359   1.509   0.182   4.578
   33ACN     H2  360   1.596   0.130   4.431
   33ACN     H3  361   1.663   0.260   4.534
   33ACN     C2  362   1.498   0.315   4.417
   33ACN     N1  363   1.439   0.392   4.355
   34ACN     C1  364   4.667   3.323   1.573
   34ACN     H1  365   4.721   3.413   1.604
   34ACN     H2  366   4.617   3.281   1.660
   34ACN     H3  367   4.739   3.250   1.535
   34ACN     C2  368   4.570   3.355   1.469
   34ACN     N1  369   4.493   3.381   1.387
   35ACN     C1  370   4.561   0.876   2.517
   35ACN     H1  371   4.482   0.895   2.444
   35ACN     H2  372   4.519   0.881   2.618
   35ACN     H3  373   4.639   0.952   2.505
   35ACN     C2  374   4.617   0.744   2.493
   35ACN     N1  375   4.660   0.639   2.474
   36ACN     C1  376   1.245   3.871   4.071
   36ACN     H1  377   1.313   3.896   4.152
   36ACN     H2  378   1.273   3.773   4.031
   36ACN     H3  379   1.255   3.946   3.992
   36ACN     C2  380   1.108   3.868   4.120
   36ACN     N1  381   1.000   3.865   4.160
   37ACN     C1  382   2.364   0.402   2.036
   37ACN     H1  383   2.353   0.455   1.941
   37ACN     H2  384   2.282   0.330   2.048
   37ACN     H3  385   2.358   0.474   2.118
   37ACN     C2  386   2.492   0.333   2.040
   37ACN     N1  387   2.594   0.278   2.045
   38ACN     C1  388   3.581   1.519   3.232
   38ACN     H1  389   3.534   1.561   3.142
   38ACN     H2  390   3.690   1.532   3.223
   38ACN     H3  391   3.560   1.412   3.237
   38ACN     C2  392   3.532   1.586   3.351
   38ACN     N1  393   3.492   1.640   3.445
   39ACN     C1  394   4.116   1.539   0.581
   39ACN     H1  395   4.188   1.619   0.601
   39ACN     H2  396   4.055   1.568   0.494
   39ACN     H3  397   4.050   1.528   0.668
   39ACN     C2  398   4.185   1.414   0.553
   39ACN     N1  399   4.242   1.316   0.532
   40ACN     C1  400   1.626   2.724   4.380
   40ACN     H1  401   1.565   2.634   4.368
   40ACN     H2  402   1.606   2.791   4.296
   40ACN     H3  403   1.731   2.696   4.381
   40ACN     C2  404   1.591   2.790   4.506
   40ACN     N1  405   1.563   2.841   4.605
   41ACN     C1  406   2.323   2.236   3.854
   41ACN     H1  407   2.275   2.147   3.896
   41ACN     H2  408   2.337   2.222   3.746
   41ACN     H3  409   2.421   2.249   3.901
   41ACN     C2  410   2.240   2.353   3.880
   41ACN     N1  411   2.175   2.446   3.900
   42ACN     C1  412   4.387   2.289   0.716
   42ACN     H1  413   4.351   2.218   0.641
   42ACN     H2  414   4.320   2.288   0.802
   42ACN     H3  415   4.388   2.390   0.673
   42ACN     C2  416   4.522   2.254   0.757
   42ACN     N1  417   4.629   2.226   0.789
   43ACN     C1  418   3.750   1.202   1.103
   43ACN     H1  419   3.780   1.125   1.032
   43ACN     H2  420   3.651   1.239   1.076
   43ACN     H3  421   3.820   1.286   1.096
   43ACN     C2  422   3.749   1.150   1.239
   43ACN     N1  423   3.748   1.108   1.346
   44ACN     C1  424   4.409   0.960   1.311
   44ACN     H1  425   4.400   0.858   1.349
   44ACN     H2  426   4.409   0.957   1.201
   44ACN     H3  427   4.504   1.002   1.345
   44ACN     C2  428   4.297   1.040   1.359
   44ACN     N1  429   4.209   1.103   1.397
   45ACN     C1  430   2.469   0.333   0.476
   45ACN     H1  431   2.457   0.224   0.467
   45ACN     H2  432   2.469   0.359   0.582
   45ACN     H3  433   2.386   0.382   0.426
   45ACN     C2  434   2.595   0.373   0.415
   45ACN     N1  435   2.695   0.405   0.366
   46ACN     C1  436   2.752   0.573   2.294
   46ACN     H1  437   2.660   0.526   2.260
   46ACN     H2  438   2.795   0.631   2.212
   46ACN     H3  439   2.825   0.497   2.324
   46ACN     C2  440   2.725   0.662   2.407
   46ACN     N1  441   2.702   0.731   2.497
   47ACN     C1  442   4.700   0.592   4.304
   47ACN     H1  443   4.738   0.498   4.344
   47ACN     H2  444   4.595   0.604   4.333
   47ACN     H3  445   4.707   0.591   4.195
   47ACN     C2  446   4.777   0.703   4.358
   47ACN     N1  447   4.840   0.790   4.399
   48ACN     C1  448   2.356   3.529   1.433
   48ACN     H1  449   2.420   3.539   1.522
   48ACN     H2  450   2.287   3.446   1.447
   48ACN     H3  451   2.418   3.510   1.345
   48ACN     C2  452   2.281   3.652   1.414
   48ACN     N1  453   2.221   3.750   1.399
   49ACN     C1  454   4.457   3.895   4.707
   49ACN     H1  455   4.495   3.889   0.101
   49ACN     H2  456   4.527   3.953   4.646
   49ACN     H3  457   4.360   3.946   0.001
   49ACN     C2  458   4.442   3.760   4.652
   49ACN     N1  459   4.431   3.654   4.608
   50ACN     C1  460   4.262   3.361   3.167
   50ACN     H1  461   4.289   3.360   3.273
   50ACN     H2  462   4.353   3.371   3.107
   50ACN     H3  463   4.198   3.448   3.147
   50ACN     C2  464   4.192   3.238   3.132
   50ACN     N1  465   4.136   3.141   3.104
   51ACN     C1  466   1.799   0.633   0.890
   51ACN     H1  467   1.896   0.582   0.882
   51ACN     H2  468   1.719   0.558   0.876
   51ACN     H3  469   1.791   0.708   0.811
   51ACN     C2  470   1.786   0.695   1.021
   51ACN     N1  471   1.775   0.744   1.124
   52ACN     C1  472   4.655   0.407   0.526
   52ACN     H1  473   4.662   0.347   0.434
   52ACN     H2  474   4.562   0.464   0.524
   52ACN     H3  475   4.741   0.475   0.530
   52ACN     C2  476   4.657   0.318   0.642
   52ACN     N1  477   4.656   0.248   0.733
   53ACN     C1  478   4.713   1.480   4.561
   53ACN     H1  479   4.816   1.455   4.590
   53ACN     H2  480   4.651   1.390   4.568
   53ACN     H3  481   4.714   1.516   4.457
   53ACN     C2  482   4.661   1.583   4.650
   53ACN     N1  483   4.620   1.665   0.012
   54ACN     C1  484   0.918   4.291   2.192
   54ACN     H1  485   0.983   4.291   2.104
   54ACN     H2  486   0.814   4.297   2.159
   54ACN     H3  487   0.941   4.379   2.253
   54ACN     C2  488   0.939   4.170   2.270
   54ACN     N1  489   0.955   4.074   2.332
   55ACN     C1  490   3.274   4.312   0.169
   55ACN     H1  491   3.307   4.246   0.088
   55ACN     H2  492   3.214   4.394   0.127
   55ACN     H3  493   3.361   4.355   0.220
   55ACN     C2  494   3.193   4.236   0.264
   55ACN     N1  495   3.130   4.175   0.339
   56ACN     C1  496   0.497   0.982   2.585
   56ACN     H1  497   0.531   1.044   2.502
   56ACN     H2  498   0.432   0.903   2.546
   56ACN     H3  499   0.440   1.045   2.655
   56ACN     C2  500   0.611   0.923   2.653
   56ACN     N1  501   0.702   0.878   2.707
   57ACN     C1  502   0.965   0.668   1.966
   57ACN     H1  503   0.932   0.591   1.895
   57ACN     H2  504   0.914   0.762   1.942
   57ACN     H3  505   1.073   0.681   1.955
   57ACN     C2  506   0.934   0.627   2.102
   57ACN     N1  507   0.910   0.595   2.210
   58ACN     C1  508   1.213   3.406   2.045
   58ACN     H1  509   1.238   3.457   1.951
   58ACN     H2  510   1.125   3.454   2.089
   58ACN     H3  511   1.297   3.416   2.114
   58ACN     C2  512   1.185   3.264   2.022
   58ACN     N1  513   1.164   3.153   2.003
   59ACN     C1  514   4.845   2.772   2.143
   59ACN     H1  515   4.842   2.691   2.216
   59ACN     H2  516   0.096   2.811   2.137
   59ACN     H3  517   4.779   2.853   2.177
   59ACN     C2  518   4.803   2.723   2.012
   59ACN     N1  519   4.771   2.684   1.909
   60ACN     C1  520   2.535   3.918   1.809
   60ACN     H1  521   2.465   3.983   1.757
   60ACN     H2  522   2.535   3.945   1.916
   60ACN     H3  523   2.636   3.933   1.769
   60ACN     C2  524   2.496   3.778   1.793
   60ACN     N1  525   2.465   3.668   1.780
   61ACN     C1  526   2.873   0.094   2.553
   61ACN     H1  527   2.789   0.024   2.547
   61ACN     H2  528   2.836   0.196   2.543
   61ACN     H3  529   2.943   0.074   2.471
   61ACN     C2  530   2.941   0.080   2.681
   61ACN     N1  531   2.995   0.068   2.782
   62ACN     C1  532   1.039   0.129   1.807
   62ACN     H1  533   0.956   0.102   1.873
   62ACN     H2  534   1.007   0.118   1.703
   62ACN     H3  535   1.123   0.061   1.826
   62ACN     C2  536   1.080   0.267   1.832
   62ACN     N1  537   1.112   0.375   1.853
   63ACN     C1  538   0.351   0.982   2.148
   63ACN     H1  539   0.455   0.950   2.135
   63ACN     H2  540   0.292   0.896   2.182
   63ACN     H3  541   0.311   1.017   2.053
   63ACN     C2  542   0.344   1.089   2.246
   63ACN     N1  543   0.337   1.175   2.323
   64ACN     C1  544   3.390   3.586   2.864
   64ACN     H1  545   3.487   3.538   2.878
   64ACN     H2  546   3.364   3.583   2.758
   64ACN     H3  547   3.396   3.690   2.895
   64ACN     C2  548   3.288   3.516   2.942
   64ACN     N1  549   3.208   3.460   3.003
   65ACN     C1  550   3.869   3.545   4.064
   65ACN     H1  551   3.932   3.631   4.038
   65ACN     H2  552   3.906   3.457   4.011
   65ACN     H3  553   3.766   3.566   4.033
   65ACN     C2  554   3.874   3.521   4.207
   65ACN     N1  555   3.879   3.501   4.321
   66ACN     C1  556   0.352   1.552   1.655
   66ACN     H1  557   0.322   1.579   1.757
   66ACN     H2  558   0.434   1.480   1.661
   66ACN     H3  559   0.386   1.641   1.602
   66ACN     C2  560   0.240   1.491   1.584
   66ACN     N1  561   0.152   1.442   1.529
   67ACN     C1  562   4.161   2.399   2.907
   67ACN     H1  563   4.247   2.396   2.839
   67ACN     H2  564   4.108   2.303   2.902
   67ACN     H3  565   4.093   2.478   2.874
   67ACN     C2  566   4.206   2.424   3.043
   67ACN     N1  567   4.242   2.445   3.150
   68ACN     C1  568   3.770   2.447   4.183
   68ACN     H1  569   3.775   2.452   4.293
   68ACN     H2  570   3.871   2.433   4.145
   68ACN     H3  571   3.730   2.542   4.145
   68ACN     C2  572   3.686   2.336   4.143
   68ACN     N1  573   3.619   2.248   4.110
   69ACN     C1  574   1.525   3.495   3.725
   69ACN     H1  575   1.517   3.587   3.666
   69ACN     H2  576   1.627   3.456   3.715
   69ACN     H3  577   1.454   3.422   3.686
   69ACN     C2  578   1.495   3.523   3.865
   69ACN     N1  579   1.470   3.543   3.975
   70ACN     C1  580   1.573   2.621   3.071
   70ACN     H1  581   1.501   2.688   3.117
   70ACN     H2  582   1.601   2.662   2.974
   70ACN     H3  583   1.526   2.523   3.058
   70ACN     C2  584   1.690   2.608   3.157
   70ACN     N1  585   1.783   2.597   3.225
   71ACN     C1  586   4.438   2.780   4.657
   71ACN     H1  587   4.396   2.731   0.038
   71ACN     H2  588   4.444   2.888   4.677
   71ACN     H3  589   4.370   2.764   4.573
   71ACN     C2  590   4.570   2.726   4.628
   71ACN     N1  591   4.675   2.685   4.604
   72ACN     C1  592   0.017   0.759   0.719
   72ACN     H1  593   4.759   0.754   0.716
   72ACN     H2  594   0.059   0.672   0.667
   72ACN     H3  595   0.050   0.758   0.824
   72ACN     C2  596   0.063   0.882   0.655
   72ACN     N1  597   0.098   0.979   0.605
   73ACN     C1  598   1.235   0.840   3.661
   73ACN     H1  599   1.143   0.808   3.610
   73ACN     H2  600   1.294   0.752   3.688
   73ACN     H3  601   1.207   0.893   3.752
   73ACN     C2  602   1.311   0.929   3.574
   73ACN     N1  603   1.371   0.999   3.505
   74ACN     C1  604   4.753   1.237   1.397
   74ACN     H1  605   4.824   1.311   1.359
   74ACN     H2  606   4.652   1.275   1.381
   74ACN     H3  607   4.769   1.225   1.505
   74ACN     C2  608   4.771   1.111   1.328
   74ACN     N1  609   4.785   1.010   1.273
   75ACN     C1  610   2.918   3.064   4.033
   75ACN     H1  611   2.917   3.144   4.109
   75ACN     H2  612   2.832   3.077   3.967
   75ACN     H3  613   2.909   2.967   4.083
   75ACN     C2  614   3.041   3.069   3.956
   75ACN     N1  615   3.139   3.073   3.895
   76ACN     C1  616   4.423   0.590   2.205
   76ACN     H1  617   4.495   0.515   2.240
   76ACN     H2  618   4.373   0.553   2.115
   76ACN     H3  619   4.477   0.682   2.180
   76ACN     C2  620   4.325   0.617   2.310
   76ACN     N1  621   4.248   0.639   2.392
   77ACN     C1  622   1.705   4.206   1.698
   77ACN     H1  623   1.638   4.256   1.627
   77ACN     H2  624   1.790   4.271   1.720
   77ACN     H3  625   1.743   4.114   1.651
   77ACN     C2  626   1.633   4.174   1.821
   77ACN     N1  627   1.578   4.148   1.918
   78ACN     C1  628   4.132   4.507   2.029
   78ACN     H1  629   4.218   4.528   2.093
   78ACN     H2  630   4.091   4.409   2.057
   78ACN     H3  631   4.163   4.503   1.925
   78ACN     C2  632   4.030   4.610   2.046
   78ACN     N1  633   3.950   0.076   2.062
   79ACN     C1  634   2.384   3.199   4.401
   79ACN     H1  635   2.304   3.240   4.338
   79ACN     H2  636   2.340   3.130   4.474
   79ACN     H3  637   2.432   3.281   4.455
   79ACN     C2  638   2.482   3.130   4.318
   79ACN     N1  639   2.559   3.075   4.253
   80ACN     C1  640   1.865   4.552   1.601
   80ACN     H1  641   1.933   4.488   1.543
   80ACN     H2  642   1.881   4.533   1.708
   80ACN     H3  643   1.762   4.527   1.575
   80ACN     C2  644   1.890   0.076   1.571
   80ACN     N1  645   1.911   0.187   1.548
   81ACN     C1  646   0.583   1.028   0.170
   81ACN     H1  647   0.582   0.944   0.240
   81ACN     H2  648   0.617   0.993   0.072
   81ACN     H3  649   0.652   1.104   0.208
   81ACN     C2  650   0.449   1.085   0.159
   81ACN     N1  651   0.343   1.129   0.151
   82ACN     C1  652   0.925   1.911   1.409
   82ACN     H1  653   0.981   1.955   1.326
   82ACN     H2  654   0.828   1.960   1.418
   82ACN     H3  655   0.982   1.926   1.502
   82ACN     C2  656   0.907   1.768   1.387
   82ACN     N1  657   0.892   1.655   1.370
   83ACN     C1  658   4.513   1.448   0.313
   83ACN     H1  659   4.592   1.477   0.383
   83ACN     H2  660   4.472   1.352   0.346
   83ACN     H3  661   4.555   1.436   0.213
   83ACN     C2  662   4.407   1.549   0.312
   83ACN     N1  663   4.324   1.628   0.312
   84ACN     C1  664   0.503   2.404   4.268
   84ACN     H1  665   0.592   2.381   4.208
   84ACN     H2  666   0.457   2.310   4.299
   84ACN     H3  667   0.432   2.459   4.206
   84ACN     C2  668   0.540   2.482   4.385
   84ACN     N1  669   0.570   2.543   4.478
   85ACN     C1  670   4.308   3.312   2.341
   85ACN     H1  671   4.390   3.357   2.285
   85ACN     H2  672   4.213   3.351   2.303
   85ACN     H3  673   4.319   3.340   2.446
   85ACN     C2  674   4.312   3.167   2.327
   85ACN     N1  675   4.315   3.052   2.315
   86ACN     C1  676   3.091   0.781   2.629
   86ACN     H1  677   3.161   0.746   2.705
   86ACN     H2  678   3.030   0.696   2.595
   86ACN     H3  679   3.147   0.819   2.543
   86ACN     C2  680   3.005   0.886   2.683
   86ACN     N1  681   2.937   0.968   2.727
   87ACN     C1  682   3.696   2.424   2.650
   87ACN     H1  683   3.685   2.331   2.594
   87ACN     H2  684   3.597   2.465   2.673
   87ACN     H3  685   3.751   2.496   2.589
   87ACN     C2  686   3.769   2.399   2.774
   87ACN     N1  687   3.826   2.379   2.872
   88ACN     C1  688   3.369   1.613   4.252
   88ACN     H1  689   3.260   1.622   4.247
   88ACN     H2  690   3.407   1.670   4.338
   88ACN     H3  691   3.412   1.654   4.161
   88ACN     C2  692   3.406   1.473   4.266
   88ACN     N1  693   3.436   1.362   4.277
   89ACN     C1  694   4.248   1.389   3.197
   89ACN     H1  695   4.152   1.348   3.228
   89ACN     H2  696   4.245   1.410   3.090
   89ACN     H3  697   4.327   1.315   3.215
   89ACN     C2  698   4.277   1.512   3.270
   89ACN     N1  699   4.300   1.608   3.329
   90ACN     C1  700   1.165   0.464   3.132
   90ACN     H1  701   1.144   0.396   3.215
   90ACN     H2  702   1.187   0.564   3.171
   90ACN     H3  703   1.077   0.471   3.067
   90ACN     C2  704   1.280   0.415   3.056
   90ACN     N1  705   1.370   0.376   2.996
   91ACN     C1  706   1.516   2.654   0.607
   91ACN     H1  707   1.464   2.666   0.703
   91ACN     H2  708   1.576   2.562   0.610
   91ACN     H3  709   1.583   2.739   0.591
   91ACN     C2  710   1.418   2.646   0.500
   91ACN     N1  711   1.343   2.642   0.413
   92ACN     C1  712   2.020   4.222   3.035
   92ACN     H1  713   1.971   4.191   3.128
   92ACN     H2  714   2.005   4.329   3.022
   92ACN     H3  715   1.972   4.169   2.952
   92ACN     C2  716   2.162   4.191   3.040
   92ACN     N1  717   2.274   4.166   3.044
   93ACN     C1  718   0.144   3.365   1.418
   93ACN     H1  719   0.099   3.277   1.371
   93ACN     H2  720   0.250   3.371   1.390
   93ACN     H3  721   0.137   3.354   1.526
   93ACN     C2  722   0.074   3.485   1.376
   93ACN     N1  723   0.019   3.581   1.342
   94ACN     C1  724   0.888   1.883   1.009
   94ACN     H1  725   0.905   1.813   0.927
   94ACN     H2  726   0.983   1.902   1.060
   94ACN     H3  727   0.817   1.837   1.079
   94ACN     C2  728   0.833   2.008   0.957
   94ACN     N1  729   0.791   2.107   0.917
   95ACN     C1  730   1.727   0.510   3.129
   95ACN     H1  731   1.773   0.609   3.117
   95ACN     H2  732   1.778   0.439   3.064
   95ACN     H3  733   1.621   0.515   3.102
   95ACN     C2  734   1.741   0.467   3.268
   95ACN     N1  735   1.751   0.433   3.377
   96ACN     C1  736   0.550   1.023   1.777
   96ACN     H1  737   0.644   0.966   1.787
   96ACN     H2  738   0.558   1.117   1.832
   96ACN     H3  739   0.469   0.963   1.819
   96ACN     C2  740   0.524   1.050   1.636
   96ACN     N1  741   0.503   1.073   1.525
   97ACN     C1  742   2.404   3.363   1.999
   97ACN     H1  743   2.461   3.456   2.008
   97ACN     H2  744   2.436   3.311   1.908
   97ACN     H3  745   2.298   3.387   1.991
   97ACN     C2  746   2.427   3.278   2.116
   97ACN     N1  747   2.446   3.210   2.207
   98ACN     C1  748   2.742   1.465   2.415
   98ACN     H1  749   2.696   1.377   2.462
   98ACN     H2  750   2.788   1.434   2.321
   98ACN     H3  751   2.821   1.501   2.482
   98ACN     C2  752   2.643   1.569   2.393
   98ACN     N1  753   2.565   1.653   2.378
   99ACN     C1  754   0.575   0.053   0.107
   99ACN     H1  755   0.614   0.055   0.209
   99ACN     H2  756   0.475   0.099   0.107
   99ACN     H3  757   0.566   4.565   0.074
   99ACN     C2  758   0.664   0.127   0.019
   99ACN     N1  759   0.735   0.185   4.657
  100ACN     C1  760   3.929   2.056   2.697
  100ACN     H1  761   3.984   1.996   2.624
  100ACN     H2  762   3.919   2.158   2.659
  100ACN     H3  763   3.985   2.058   2.791
  100ACN     C2  764   3.797   1.999   2.720
  100ACN     N1  765   3.692   1.953   2.738
  101ACN     C1  766   0.376   1.935   1.894
  101ACN     H1  767   0.283   1.917   1.948
  101ACN     H2  768   0.397   1.848   1.830
  101ACN     H3  769   0.458   1.946   1.966
  101ACN     C2  770   0.365   2.055   1.813
  101ACN     N1  771   0.357   2.150   1.747
  102ACN     C1  772   4.521   1.227   2.776
  102ACN     H1  773   4.538   1.143   2.708
  102ACN     H2  774   4.504   1.318   2.717
  102ACN     H3  775   4.609   1.241   2.838
  102ACN     C2  776   4.405   1.200   2.860
  102ACN     N1  777   4.314   1.178   2.928
  103ACN     C1  778   0.724   3.216   0.160
  103ACN     H1  779   0.689   3.175   0.065
  103ACN     H2  780   0.815   3.163   0.191
  103ACN     H3  781   0.646   3.203   0.236
  103ACN     C2  782   0.754   3.358   0.144
  103ACN     N1  783   0.778   3.470   0.132
  104ACN     C1  784   3.219   0.652   4.134
  104ACN     H1  785   3.154   0.660   4.222
  104ACN     H2  786   3.186   0.725   4.059
  104ACN     H3  787   3.211   0.552   4.092
  104ACN     C2  788   3.357   0.680   4.171
  104ACN     N1  789   3.466   0.702   4.200
  105ACN     C1  790   0.099   3.917   0.214
  105ACN     H1  791   0.199   3.940   0.176
  105ACN     H2  792   0.091   3.953   0.317
  105ACN     H3  793   0.083   3.809   0.213
  105ACN     C2  794   4.850   3.983   0.131
  105ACN     N1  795   4.770   4.036   0.066
  106ACN     C1  796   2.739   2.773   4.325
  106ACN     H1  797   2.756   2.802   4.221
  106ACN     H2  798   2.643   2.814   4.358
  106ACN     H3  799   2.819   2.816   4.387
  106ACN     C2  800   2.741   2.628   4.337
  106ACN     N1  801   2.742   2.513   4.344
  107ACN     C1  802   1.674   1.085   3.672
  107ACN     H1  803   1.627   1.069   3.575
  107ACN     H2  804   1.706   1.190   3.681
  107ACN     H3  805   1.762   1.020   3.679
  107ACN     C2  806   1.580   1.052   3.778
  107ACN     N1  807   1.507   1.026   3.863
  108ACN     C1  808   3.810   3.386   2.550
  108ACN     H1  809   3.854   3.422   2.456
  108ACN     H2  810   3.880   3.405   2.631
  108ACN     H3  811   3.793   3.278   2.542
  108ACN     C2  812   3.684   3.454   2.575
  108ACN     N1  813   3.583   3.507   2.593
  109ACN     C1  814   3.035   2.583   3.327
  109ACN     H1  815   3.024   2.497   3.393
  109ACN     H2  816   3.140   2.589   3.294
  109ACN     H3  817   3.010   2.674   3.382
  109ACN     C2  818   2.947   2.568   3.212
  109ACN     N1  819   2.876   2.555   3.121
  110ACN     C1  820   0.448   1.109   0.658
  110ACN     H1  821   0.460   1.191   0.729
  110ACN     H2  822   0.355   1.122   0.601
  110ACN     H3  823   0.440   1.015   0.713
  110ACN     C2  824   0.562   1.104   0.568
  110ACN     N1  825   0.653   1.101   0.497
  111ACN     C1  826   2.596   0.334   3.361
  111ACN     H1  827   2.619   0.247   3.424
  111ACN     H2  828   2.547   0.410   3.424
  111ACN     H3  829   2.526   0.303   3.283
  111ACN     C2  830   2.717   0.388   3.302
  111ACN     N1  831   2.814   0.429   3.256
  112ACN     C1  832   4.194   1.102   4.421
  112ACN     H1  833   4.137   1.195   4.427
  112ACN     H2  834   4.273   1.102   4.496
  112ACN     H3  835   4.239   1.093   4.321
  112ACN     C2  836   4.104   0.989   4.443
  112ACN     N1  837   4.035   0.899   4.460
  113ACN     C1  838   2.116   2.717   3.267
  113ACN     H1  839   2.089   2.636   3.335
  113ACN     H2  840   2.147   2.804   3.327
  113ACN     H3  841   2.027   2.745   3.209
  113ACN     C2  842   2.224   2.676   3.178
  113ACN     N1  843   2.309   2.642   3.108
  114ACN     C1  844   4.043   4.254   3.035
  114ACN     H1  845   4.051   4.308   2.940
  114ACN     H2  846   3.977   4.308   3.103
  114ACN     H3  847   4.143   4.249   3.080
  114ACN     C2  848   3.992   4.119   3.011
  114ACN     N1  849   3.952   4.013   2.992
  115ACN     C1  850   1.496   2.882   3.877
  115ACN     H1  851   1.473   2.988   3.893
  115ACN     H2  852   1.486   2.859   3.770
  115ACN     H3  853   1.424   2.822   3.933
  115ACN     C2  854   1.631   2.851   3.922
  115ACN     N1  855   1.738   2.827   3.957
  116ACN     C1  856   3.990   3.116   3.447
  116ACN     H1  857   4.071   3.065   3.395
  116ACN     H2  858   3.895   3.066   3.423
  116ACN     H3  859   3.986   3.220   3.413
  116ACN     C2  860   4.012   3.112   3.591
  116ACN     N1  861   4.031   3.110   3.705
  117ACN     C1  862   4.482   0.313   3.766
  117ACN     H1  863   4.426   0.285   3.856
  117ACN     H2  864   4.576   0.257   3.763
  117ACN     H3  865   4.503   0.421   3.770
  117ACN     C2  866   4.402   0.282   3.648
  117ACN     N1  867   4.339   0.259   3.555
  118ACN     C1  868   0.655   3.616   3.263
  118ACN     H1  869   0.626   3.661   3.358
  118ACN     H2  870   0.729   3.681   3.214
  118ACN     H3  871   0.567   3.607   3.199
  118ACN     C2  872   0.713   3.484   3.286
  118ACN     N1  873   0.758   3.379   3.303
  119ACN     C1  874   2.115   1.702   0.318
  119ACN     H1  875   2.039   1.749   0.255
  119ACN     H2  876   2.168   1.626   0.259
  119ACN     H3  877   2.067   1.654   0.403
  119ACN     C2  878   2.209   1.803   0.364
  119ACN     N1  879   2.285   1.882   0.401
  120ACN     C1  880   2.068   4.259   3.887
  120ACN     H1  881   2.140   4.237   3.966
  120ACN     H2  882   1.971   4.283   3.932
  120ACN     H3  883   2.059   4.171   3.822
  120ACN     C2  884   2.117   4.372   3.808
  120ACN     N1  885   2.155   4.461   3.746
  121ACN     C1  886   1.232   3.372   1.649
  121ACN     H1  887   1.258   3.303   1.730
  121ACN     H2  888   1.324   3.412   1.604
  121ACN     H3  889   1.174   3.456   1.688
  121ACN     C2  890   1.155   3.302   1.547
  121ACN     N1  891   1.094   3.247   1.467
  122ACN     C1  892   0.958   1.347   2.314
  122ACN     H1  893   0.993   1.317   2.215
  122ACN     H2  894   1.001   1.280   2.389
  122ACN     H3  895   0.849   1.337   2.318
  122ACN     C2  896   0.996   1.485   2.343
  122ACN     N1  897   1.026   1.594   2.365
  123ACN     C1  898   0.917   0.920   2.382
  123ACN     H1  899   0.913   0.940   2.490
  123ACN     H2  900   0.970   0.825   2.366
  123ACN     H3  901   0.970   1.000   2.331
  123ACN     C2  902   0.781   0.910   2.329
  123ACN     N1  903   0.674   0.903   2.288
  124ACN     C1  904   2.111   3.534   2.913
  124ACN     H1  905   2.210   3.565   2.948
  124ACN     H2  906   2.074   3.610   2.843
  124ACN     H3  907   2.043   3.531   2.999
  124ACN     C2  908   2.117   3.404   2.847
  124ACN     N1  909   2.122   3.302   2.795
  125ACN     C1  910   3.413   3.538   0.019
  125ACN     H1  911   3.505   3.592   4.700
  125ACN     H2  912   3.412   3.523   0.127
  125ACN     H3  913   3.413   3.440   4.677
  125ACN     C2  914   3.296   3.615   4.687
  125ACN     N1  915   3.204   3.676   4.658
  126ACN     C1  916   1.203   4.582   3.358
  126ACN     H1  917   1.148   0.052   3.317
  126ACN     H2  918   1.132   4.507   3.392
  126ACN     H3  919   1.263   0.001   3.443
  126ACN     C2  920   1.291   4.527   3.256
  126ACN     N1  921   1.359   4.485   3.174
  127ACN     C1  922   2.821   0.112   1.216
  127ACN     H1  923   2.722   0.073   1.242
  127ACN     H2  924   2.848   0.193   1.285
  127ACN     H3  925   2.817   0.154   1.114
  127ACN     C2  926   2.920   0.006   1.222
  127ACN     N1  927   2.999   4.538   1.227
  128ACN     C1  928   2.119   1.444   3.353
  128ACN     H1  929   2.185   1.521   3.313
  128ACN     H2  930   2.022   1.450   3.302
  128ACN     H3  931   2.103   1.462   3.460
  128ACN     C2  932   2.177   1.312   3.333
  128ACN     N1  933   2.225   1.208   3.317
  129ACN     C1  934   4.742   3.148   2.550
  129ACN     H1  935   4.829   3.172   2.612
  129ACN     H2  936   4.681   3.073   2.602
  129ACN     H3  937   4.777   3.104   2.456
  129ACN     C2  938   4.664   3.268   2.524
  129ACN     N1  939   4.602   3.363   2.503
  130ACN     C1  940   4.387   1.746   1.410
  130ACN     H1  941   4.382   1.761   1.302
  130ACN     H2  942   4.386   1.639   1.432
  130ACN     H3  943   4.300   1.793   1.457
  130ACN     C2  944   4.510   1.806   1.462
  130ACN     N1  945   4.606   1.852   1.504
  131ACN     C1  946   1.973   0.259   2.384
  131ACN     H1  947   1.990   0.227   2.488
  131ACN     H2  948   1.871   0.300   2.376
  131ACN     H3  949   1.981   0.171   2.320
  131ACN     C2  950   2.071   0.358   2.345
  131ACN     N1  951   2.149   0.438   2.314
  132ACN     C1  952   3.102   3.086   4.384
  132ACN     H1  953   3.113   2.989   4.336
  132ACN     H2  954   3.098   3.165   4.308
  132ACN     H3  955   3.189   3.104   4.448
  132ACN     C2  956   2.980   3.090   4.465
  132ACN     N1  957   2.885   3.092   4.530
  133ACN     C1  958   2.821   3.732   3.596
  133ACN     H1  959   2.793   3.661   3.675
  133ACN     H2  960   2.924   3.711   3.565
  133ACN     H3  961   2.817   3.833   3.637
  133ACN     C2  962   2.730   3.718   3.483
  133ACN     N1  963   2.659   3.707   3.394
  134ACN     C1  964   1.504   1.742   1.524
  134ACN     H1  965   1.512   1.643   1.570
  134ACN     H2  966   1.553   1.740   1.426
  134ACN     H3  967   1.556   1.815   1.588
  134ACN     C2  968   1.365   1.780   1.508
  134ACN     N1  969   1.254   1.810   1.496
  135ACN     C1  970   1.942   0.704   4.444
  135ACN     H1  971   2.049   0.681   4.454
  135ACN     H2  972   1.925   0.752   4.347
  135ACN     H3  973   1.912   0.774   4.523
  135ACN     C2  974   1.864   0.582   4.453
  135ACN     N1  975   1.802   0.485   4.460
  136ACN     C1  976   2.166   1.745   4.390
  136ACN     H1  977   2.259   1.765   4.335
  136ACN     H2  978   2.141   1.639   4.380
  136ACN     H3  979   2.086   1.805   4.346
  136ACN     C2  980   2.182   1.779   4.530
  136ACN     N1  981   2.193   1.807   4.642
  137ACN     C1  982   0.262   0.158   0.987
  137ACN     H1  983   0.246   0.154   1.096
  137ACN     H2  984   0.184   0.221   0.943
  137ACN     H3  985   0.254   0.057   0.946
  137ACN     C2  986   0.393   0.214   0.959
  137ACN     N1  987   0.497   0.259   0.935
  138ACN     C1  988   0.275   1.397   0.442
  138ACN     H1  989   0.305   1.300   0.401
  138ACN     H2  990   0.170   1.393   0.473
  138ACN     H3  991   0.285   1.472   0.362
  138ACN     C2  992   0.359   1.434   0.555
  138ACN     N1  993   0.424   1.462   0.645
  139ACN     C1  994   2.031   1.072   4.247
  139ACN     H1  995   2.045   1.074   4.138
  139ACN     H2  996   1.955   0.998   4.272
  139ACN     H3  997   1.998   1.170   4.282
  139ACN     C2  998   2.157   1.036   4.312
  139ACN     N1  999   2.256   1.009   4.363
  140ACN     C1 1000   4.247   3.278   2.746
  140ACN     H1 1001   4.300   3.371   2.768
  140ACN     H2 1002   4.186   3.293   2.657
  140ACN     H3 1003   4.181   3.254   2.830
  140ACN     C2 1004   4.342   3.170   2.725
  140ACN     N1 1005   4.416   3.083   2.708
  141ACN     C1 1006   2.408   2.820   4.538
  141ACN     H1 1007   2.499   2.861   4.582
  141ACN     H2 1008   2.392   2.864   4.439
  141ACN     H3 1009   2.323   2.846   4.602
  141ACN     C2 1010   2.418   2.675   4.526
  141ACN     N1 1011   2.425   2.561   4.516
  142ACN     C1 1012   2.716   3.003   1.251
  142ACN     H1 1013   2.739   3.110   1.250
  142ACN     H2 1014   2.779   2.953   1.177
  142ACN     H3 1015   2.611   2.990   1.223
  142ACN     C2 1016   2.739   2.947   1.384
  142ACN     N1 1017   2.758   2.904   1.488
  143ACN     C1 1018   3.537   2.936   1.986
  143ACN     H1 1019   3.530   2.934   2.095
  143ACN     H2 1020   3.641   2.953   1.957
  143ACN     H3 1021   3.477   3.020   1.949
  143ACN     C2 1022   3.488   2.811   1.929
  143ACN     N1 1023   3.447   2.713   1.885
  144ACN     C1 1024   1.521   0.288   1.773
  144ACN     H1 1025   1.598   0.358   1.807
  144ACN     H2 1026   1.568   0.209   1.712
  144ACN     H3 1027   1.448   0.342   1.711
  144ACN     C2 1028   1.454   0.229   1.888
  144ACN     N1 1029   1.401   0.182   1.979
  145ACN     C1 1030   4.033   2.871   1.670
  145ACN     H1 1031   4.036   2.863   1.561
  145ACN     H2 1032   4.022   2.977   1.698
  145ACN     H3 1033   4.127   2.834   1.712
  145ACN     C2 1034   3.921   2.795   1.725
  145ACN     N1 1035   3.833   2.734   1.768
  146ACN     C1 1036   1.800   2.166   1.314
  146ACN     H1 1037   1.892   2.113   1.287
  146ACN     H2 1038   1.731   2.160   1.229
  146ACN     H3 1039   1.825   2.271   1.332
  146ACN     C2 1040   1.740   2.106   1.432
  146ACN     N1 1041   1.693   2.059   1.526
  147ACN     C1 1042   4.048   3.024   0.796
  147ACN     H1 1043   3.995   3.063   0.883
  147ACN     H2 1044   4.058   3.104   0.722
  147ACN     H3 1045   3.992   2.941   0.753
  147ACN     C2 1046   4.181   2.979   0.836
  147ACN     N1 1047   4.285   2.942   0.868
  148ACN     C1 1048   1.566   3.878   0.910
  148ACN     H1 1049   1.663   3.918   0.942
  148ACN     H2 1050   1.496   3.960   0.896
  148ACN     H3 1051   1.530   3.812   0.989
  148ACN     C2 1052   1.583   3.803   0.786
  148ACN     N1 1053   1.595   3.746   0.687
  149ACN     C1 1054   1.823   3.512   0.039
  149ACN     H1 1055   1.751   3.452   4.689
  149ACN     H2 1056   1.769   3.597   0.083
  149ACN     H3 1057   1.901   3.550   4.680
  149ACN     C2 1058   1.881   3.430   0.144
  149ACN     N1 1059   1.928   3.365   0.227
  150ACN     C1 1060   0.700   1.322   4.130
  150ACN     H1 1061   0.760   1.263   4.200
  150ACN     H2 1062   0.604   1.273   4.114
  150ACN     H3 1063   0.753   1.329   4.034
  150ACN     C2 1064   0.679   1.457   4.183
  150ACN     N1 1065   0.661   1.563   4.224
  151ACN     C1 1066   1.189   3.390   0.097
  151ACN     H1 1067   1.128   3.480   0.104
  151ACN     H2 1068   1.233   3.369   0.195
  151ACN     H3 1069   1.270   3.409   0.026
  151ACN     C2 1070   1.108   3.277   0.052
  151ACN     N1 1071   1.044   3.188   0.016
  152ACN     C1 1072   0.218   3.179   1.078
  152ACN     H1 1073   0.322   3.186   1.111
  152ACN     H2 1074   0.155   3.163   1.166
  152ACN     H3 1075   0.207   3.094   1.010
  152ACN     C2 1076   0.179   3.302   1.011
  152ACN     N1 1077   0.149   3.400   0.958
  153ACN     C1 1078   4.347   2.473   4.076
  153ACN     H1 1079   4.438   2.412   4.072
  153ACN     H2 1080   4.308   2.486   3.975
  153ACN     H3 1081   4.372   2.571   4.117
  153ACN     C2 1082   4.247   2.409   4.161
  153ACN     N1 1083   4.167   2.358   4.227
  154ACN     C1 1084   0.800   2.339   2.106
  154ACN     H1 1085   0.797   2.373   2.210
  154ACN     H2 1086   0.824   2.232   2.105
  154ACN     H3 1087   0.876   2.395   2.051
  154ACN     C2 1088   0.669   2.359   2.045
  154ACN     N1 1089   0.566   2.375   1.996
  155ACN     C1 1090   1.689   3.891   2.634
  155ACN     H1 1091   1.584   3.894   2.662
  155ACN     H2 1092   1.727   3.994   2.628
  155ACN     H3 1093   1.698   3.844   2.535
  155ACN     C2 1094   1.766   3.816   2.732
  155ACN     N1 1095   1.827   3.756   2.810
  156ACN     C1 1096   3.151   3.710   0.993
  156ACN     H1 1097   3.131   3.686   0.888
  156ACN     H2 1098   3.211   3.802   0.998
  156ACN     H3 1099   3.207   3.628   1.038
  156ACN     C2 1100   3.025   3.730   1.065
  156ACN     N1 1101   2.927   3.744   1.123
  157ACN     C1 1102   2.078   0.368   1.266
  157ACN     H1 1103   2.049   0.337   1.367
  157ACN     H2 1104   2.160   0.305   1.232
  157ACN     H3 1105   2.112   0.472   1.270
  157ACN     C2 1106   1.964   0.355   1.176
  157ACN     N1 1107   1.874   0.344   1.104
  158ACN     C1 1108   1.104   0.606   0.798
  158ACN     H1 1109   1.133   0.524   0.865
  158ACN     H2 1110   1.114   0.701   0.850
  158ACN     H3 1111   1.000   0.592   0.768
  158ACN     C2 1112   1.189   0.605   0.679
  158ACN     N1 1113   1.257   0.605   0.586
  159ACN     C1 1114   2.941   3.450   2.776
  159ACN     H1 1115   2.893   3.442   2.678
  159ACN     H2 1116   2.959   3.555   2.799
  159ACN     H3 1117   3.037   3.397   2.773
  159ACN     C2 1118   2.856   3.390   2.878
  159ACN     N1 1119   2.789   3.341   2.958
  160ACN     C1 1120   1.233   1.881   2.510
  160ACN     H1 1121   1.146   1.815   2.520
  160ACN     H2 1122   1.247   1.902   2.404
  160ACN     H3 1123   1.320   1.829   2.550
  160ACN     C2 1124   1.210   2.005   2.584
  160ACN     N1 1125   1.190   2.103   2.641
  161ACN     C1 1126   4.147   4.148   0.404
  161ACN     H1 1127   4.060   4.199   0.362
  161ACN     H2 1128   4.116   4.049   0.438
  161ACN     H3 1129   4.185   4.206   0.489
  161ACN     C2 1130   4.250   4.136   0.302
  161ACN     N1 1131   4.333   4.127   0.222
  162ACN     C1 1132   0.734   0.570   2.530
  162ACN     H1 1133   0.729   0.467   2.495
  162ACN     H2 1134   0.668   0.583   2.616
  162ACN     H3 1135   0.702   0.637   2.449
  162ACN     C2 1136   0.871   0.603   2.569
  162ACN     N1 1137   0.979   0.628   2.599
  163ACN     C1 1138   0.861   4.272   1.383
  163ACN     H1 1139   0.923   4.361   1.398
  163ACN     H2 1140   0.853   4.218   1.477
  163ACN     H3 1141   0.908   4.208   1.308
  163ACN     C2 1142   0.729   4.312   1.336
  163ACN     N1 1143   0.624   4.343   1.300
  164ACN     C1 1144   1.757   0.117   0.386
  164ACN     H1 1145   1.757   0.206   0.322
  164ACN     H2 1146   1.683   0.130   0.466
  164ACN     H3 1147   1.857   0.106   0.430
  164ACN     C2 1148   1.725   4.615   0.307
  164ACN     N1 1149   1.699   4.522   0.243
  165ACN     C1 1150   4.577   2.949   4.332
  165ACN     H1 1151   4.635   2.978   4.421
  165ACN     H2 1152   4.492   2.888   4.363
  165ACN     H3 1153   4.641   2.890   4.265
  165ACN     C2 1154   4.529   3.068   4.264
  165ACN     N1 1155   4.493   3.163   4.209
  166ACN     C1 1156   2.460   2.315   1.485
  166ACN     H1 1157   2.382   2.375   1.436
  166ACN     H2 1158   2.557   2.339   1.441
  166ACN     H3 1159   2.439   2.209   1.464
  166ACN     C2 1160   2.462   2.338   1.629
  166ACN     N1 1161   2.464   2.359   1.743
  167ACN     C1 1162   1.398   0.187   1.304
  167ACN     H1 1163   1.305   0.129   1.288
  167ACN     H2 1164   1.370   0.284   1.345
  167ACN     H3 1165   1.449   0.200   1.209
  167ACN     C2 1166   1.484   0.116   1.398
  167ACN     N1 1167   1.553   0.061   1.472
  168ACN     C1 1168   3.654   2.247   3.777
  168ACN     H1 1169   3.724   2.189   3.838
  168ACN     H2 1170   3.631   2.341   3.828
  168ACN     H3 1171   3.562   2.189   3.766
  168ACN     C2 1172   3.713   2.274   3.647
  168ACN     N1 1173   3.760   2.295   3.544
  169ACN     C1 1174   4.497   1.441   0.760
  169ACN     H1 1175   4.457   1.499   0.845
  169ACN     H2 1176   4.444   1.469   0.669
  169ACN     H3 1177   4.481   1.335   0.780
  169ACN     C2 1178   4.639   1.469   0.745
  169ACN     N1 1179   4.751   1.493   0.733
  170ACN     C1 1180   1.409   2.962   2.727
  170ACN     H1 1181   1.400   2.882   2.801
  170ACN     H2 1182   1.332   3.038   2.748
  170ACN     H3 1183   1.393   2.920   2.628
  170ACN     C2 1184   1.542   3.021   2.736
  170ACN     N1 1185   1.647   3.067   2.743
  171ACN     C1 1186   2.758   1.609   3.525
  171ACN     H1 1187   2.669   1.603   3.462
  171ACN     H2 1188   2.840   1.655   3.468
  171ACN     H3 1189   2.788   1.508   3.552
  171ACN     C2 1190   2.730   1.687   3.645
  171ACN     N1 1191   2.709   1.748   3.740
  172ACN     C1 1192   2.270   1.923   1.605
  172ACN     H1 1193   2.175   1.972   1.581
  172ACN     H2 1194   2.344   1.953   1.530
  172ACN     H3 1195   2.257   1.815   1.599
  172ACN     C2 1196   2.315   1.963   1.738
  172ACN     N1 1197   2.350   1.995   1.843
  173ACN     C1 1198   1.114   0.581   4.311
  173ACN     H1 1199   1.124   0.690   4.322
  173ACN     H2 1200   1.196   0.543   4.249
  173ACN     H3 1201   1.019   0.558   4.262
  173ACN     C2 1202   1.118   0.516   4.441
  173ACN     N1 1203   1.119   0.464   4.544
  174ACN     C1 1204   0.152   2.909   1.741
  174ACN     H1 1205   0.173   2.803   1.725
  174ACN     H2 1206   0.241   2.957   1.782
  174ACN     H3 1207   0.071   2.918   1.814
  174ACN     C2 1208   0.113   2.972   1.616
  174ACN     N1 1209   0.083   3.022   1.517
  175ACN     C1 1210   1.509   3.669   4.299
  175ACN     H1 1211   1.519   3.758   4.362
  175ACN     H2 1212   1.572   3.590   4.338
  175ACN     H3 1213   1.541   3.694   4.197
  175ACN     C2 1214   1.370   3.625   4.297
  175ACN     N1 1215   1.260   3.591   4.296
  176ACN     C1 1216   0.090   1.580   3.289
  176ACN     H1 1217   0.072   1.473   3.310
  176ACN     H2 1218   4.845   1.632   3.285
  176ACN     H3 1219   0.141   1.589   3.193
  176ACN     C2 1220   0.172   1.637   3.395
  176ACN     N1 1221   0.237   1.683   3.478
  177ACN     C1 1222   4.635   1.066   4.393
  177ACN     H1 1223   4.552   1.137   4.397
  177ACN     H2 1224   4.606   0.975   4.447
  177ACN     H3 1225   4.723   1.109   4.442
  177ACN     C2 1226   4.666   1.032   4.254
  177ACN     N1 1227   4.691   1.006   4.145
  178ACN     C1 1228   3.086   2.371   4.574
  178ACN     H1 1229   3.180   2.379   4.518
  178ACN     H2 1230   3.021   2.297   4.525
  178ACN     H3 1231   3.036   2.468   4.574
  178ACN     C2 1232   3.115   2.329   0.003
  178ACN     N1 1233   3.138   2.296   0.111
  179ACN     C1 1234   2.942   3.616   3.981
  179ACN     H1 1235   2.970   3.511   3.974
  179ACN     H2 1236   2.852   3.626   4.043
  179ACN     H3 1237   2.921   3.655   3.881
  179ACN     C2 1238   3.051   3.693   4.041
  179ACN     N1 1239   3.136   3.753   4.089
  180ACN     C1 1240   3.059   1.734   1.861
  180ACN     H1 1241   3.077   1.629   1.834
  180ACN     H2 1242   3.139   1.796   1.818
  180ACN     H3 1243   3.062   1.742   1.970
  180ACN     C2 1244   2.929   1.778   1.812
  180ACN     N1 1245   2.826   1.813   1.774
  181ACN     C1 1246   1.636   2.708   0.229
  181ACN     H1 1247   1.557   2.707   0.153
  181ACN     H2 1248   1.657   2.606   0.262
  181ACN     H3 1249   1.601   2.766   0.315
  181ACN     C2 1250   1.757   2.770   0.175
  181ACN     N1 1251   1.852   2.818   0.132
  182ACN     C1 1252   4.390   0.739   1.664
  182ACN     H1 1253   4.493   0.720   1.631
  182ACN     H2 1254   4.328   0.652   1.638
  182ACN     H3 1255   4.352   0.828   1.615
  182ACN     C2 1256   4.389   0.759   1.809
  182ACN     N1 1257   4.388   0.775   1.923
  183ACN     C1 1258   2.500   3.791   4.044
  183ACN     H1 1259   2.439   3.746   3.965
  183ACN     H2 1260   2.518   3.718   4.123
  183ACN     H3 1261   2.444   3.876   4.086
  183ACN     C2 1262   2.626   3.837   3.989
  183ACN     N1 1263   2.726   3.874   3.945
  184ACN     C1 1264   2.174   2.973   2.747
  184ACN     H1 1265   2.187   2.905   2.832
  184ACN     H2 1266   2.245   3.056   2.758
  184ACN     H3 1267   2.073   3.014   2.750
  184ACN     C2 1268   2.198   2.903   2.621
  184ACN     N1 1269   2.217   2.846   2.522
  185ACN     C1 1270   0.470   1.843   1.188
  185ACN     H1 1271   0.451   1.736   1.190
  185ACN     H2 1272   0.377   1.895   1.162
  185ACN     H3 1273   0.544   1.865   1.111
  185ACN     C2 1274   0.518   1.887   1.318
  185ACN     N1 1275   0.556   1.923   1.421
  186ACN     C1 1276   1.198   3.891   0.223
  186ACN     H1 1277   1.103   3.928   0.183
  186ACN     H2 1278   1.181   3.845   0.320
  186ACN     H3 1279   1.267   3.976   0.234
  186ACN     C2 1280   1.256   3.794   0.131
  186ACN     N1 1281   1.301   3.718   0.057
  187ACN     C1 1282   4.564   2.470   2.983
  187ACN     H1 1283   4.556   2.514   3.082
  187ACN     H2 1284   4.664   2.493   2.944
  187ACN     H3 1285   4.489   2.514   2.917
  187ACN     C2 1286   4.546   2.325   2.990
  187ACN     N1 1287   4.531   2.212   2.996
  188ACN     C1 1288   0.060   3.408   0.227
  188ACN     H1 1289   0.162   3.401   0.268
  188ACN     H2 1290   0.018   3.505   0.254
  188ACN     H3 1291   4.849   3.329   0.273
  188ACN     C2 1292   0.063   3.392   0.082
  188ACN     N1 1293   0.066   3.380   4.676
  189ACN     C1 1294   4.390   1.377   1.254
  189ACN     H1 1295   4.458   1.418   1.330
  189ACN     H2 1296   4.297   1.345   1.303
  189ACN     H3 1297   4.437   1.290   1.207
  189ACN     C2 1298   4.360   1.478   1.154
  189ACN     N1 1299   4.338   1.558   1.074
  190ACN     C1 1300   0.926   2.597   1.344
  190ACN     H1 1301   0.883   2.557   1.437
  190ACN     H2 1302   0.844   2.629   1.279
  190ACN     H3 1303   0.984   2.518   1.294
  190ACN     C2 1304   1.013   2.710   1.375
  190ACN     N1 1305   1.081   2.800   1.399
  191ACN     C1 1306   0.469   3.612   3.791
  191ACN     H1 1307   0.459   3.689   3.868
  191ACN     H2 1308   0.375   3.607   3.735
  191ACN     H3 1309   0.487   3.515   3.838
  191ACN     C2 1310   0.579   3.646   3.701
  191ACN     N1 1311   0.665   3.672   3.630
  192ACN     C1 1312   4.444   2.371   2.077
  192ACN     H1 1313   4.399   2.447   2.013
  192ACN     H2 1314   4.380   2.281   2.077
  192ACN     H3 1315   4.449   2.408   2.180
  192ACN     C2 1316   4.577   2.336   2.030
  192ACN     N1 1317   4.681   2.308   1.991
  193ACN     C1 1318   1.046   0.879   0.086
  193ACN     H1 1319   1.083   0.807   0.159
  193ACN     H2 1320   0.963   0.935   0.130
  193ACN     H3 1321   1.010   0.825   4.706
  193ACN     C2 1322   1.154   0.970   0.047
  193ACN     N1 1323   1.239   1.041   0.016
  194ACN     C1 1324   1.307   2.072   1.232
  194ACN     H1 1325   1.364   2.024   1.313
  194ACN     H2 1326   1.364   2.157   1.194
  194ACN     H3 1327   1.212   2.108   1.272
  194ACN     C2 1328   1.283   1.976   1.125
  194ACN     N1 1329   1.264   1.902   1.039
  195ACN     C1 1330   4.646   3.574   2.815
  195ACN     H1 1331   4.671   3.670   2.862
  195ACN     H2 1332   4.595   3.593   2.720
  195ACN     H3 1333   4.578   3.519   2.881
  195ACN     C2 1334   4.766   3.496   2.792
  195ACN     N1 1335   0.010   3.433   2.774
  196ACN     C1 1336   1.551   3.416   1.806
  196ACN     H1 1337   1.475   3.495   1.796
  196ACN     H2 1338   1.646   3.455   1.768
  196ACN     H3 1339   1.522   3.330   1.745
  196ACN     C2 1340   1.566   3.377   1.945
  196ACN     N1 1341   1.577   3.345   2.055
  197ACN     C1 1342   4.016   2.508   0.867
  197ACN     H1 1343   3.976   2.456   0.779
  197ACN     H2 1344   4.016   2.440   0.953
  197ACN     H3 1345   3.951   2.593   0.889
  197ACN     C2 1346   4.151   2.554   0.839
  197ACN     N1 1347   4.258   2.591   0.817
  198ACN     C1 1348   3.500   3.821   2.354
  198ACN     H1 1349   3.488   3.778   2.454
  198ACN     H2 1350   3.411   3.800   2.295
  198ACN     H3 1351   3.587   3.774   2.307
  198ACN     C2 1352   3.522   3.965   2.365
  198ACN     N1 1353   3.540   4.078   2.374
  199ACN     C1 1354   3.602   0.495   1.575
  199ACN     H1 1355   3.608   0.421   1.495
  199ACN     H2 1356   3.619   0.445   1.671
  199ACN     H3 1357   3.502   0.539   1.576
  199ACN     C2 1358   3.702   0.599   1.555
  199ACN     N1 1359   3.781   0.681   1.539
  200ACN     C1 1360   1.527   3.691   0.349
  200ACN     H1 1361   1.520   3.773   0.277
  200ACN     H2 1362   1.440   3.693   0.415
  200ACN     H3 1363   1.618   3.702   0.408
  200ACN     C2 1364   1.530   3.564   0.276
  200ACN     N1 1365   1.534   3.464   0.219
  201ACN     C1 1366   4.762   0.250   1.398
  201ACN     H1 1367   4.750   0.145   1.427
  201ACN     H2 1368   4.663   0.295   1.386
  201ACN     H3 1369   4.815   0.255   1.303
  201ACN     C2 1370   4.837   0.321   1.501
  201ACN     N1 1371   0.044   0.378   1.582
  202ACN     C1 1372   0.735   0.721   0.571
  202ACN     H1 1373   0.838   0.705   0.603
  202ACN     H2 1374   0.734   0.746   0.464
  202ACN     H3 1375   0.692   0.805   0.628
  202ACN     C2 1376   0.657   0.601   0.595
  202ACN     N1 1377   0.594   0.506   0.613
  203ACN     C1 1378   3.402   3.385   1.057
  203ACN     H1 1379   3.424   3.492   1.058
  203ACN     H2 1380   3.458   3.338   0.975
  203ACN     H3 1381   3.295   3.370   1.039
  203ACN     C2 1382   3.440   3.325   1.184
  203ACN     N1 1383   3.470   3.277   1.284
  204ACN     C1 1384   4.694   1.623   1.145
  204ACN     H1 1385   4.768   1.684   1.093
  204ACN     H2 1386   4.594   1.658   1.116
  204ACN     H3 1387   4.705   1.637   1.253
  204ACN     C2 1388   4.711   1.483   1.111
  204ACN     N1 1389   4.724   1.371   1.085
  205ACN     C1 1390   0.030   4.354   0.187
  205ACN     H1 1391   4.829   4.376   0.094
  205ACN     H2 1392   4.820   4.284   0.246
  205ACN     H3 1393   0.043   4.446   0.245
  205ACN     C2 1394   0.159   4.293   0.159
  205ACN     N1 1395   0.261   4.245   0.135
  206ACN     C1 1396   1.122   2.423   2.440
  206ACN     H1 1397   1.091   2.475   2.348
  206ACN     H2 1398   1.054   2.338   2.456
  206ACN     H3 1399   1.112   2.493   2.523
  206ACN     C2 1400   1.259   2.376   2.428
  206ACN     N1 1401   1.369   2.340   2.419
  207ACN     C1 1402   2.988   4.194   1.132
  207ACN     H1 1403   3.009   4.091   1.163
  207ACN     H2 1404   3.034   4.212   1.035
  207ACN     H3 1405   3.033   4.262   1.206
  207ACN     C2 1406   2.844   4.217   1.125
  207ACN     N1 1407   2.730   4.234   1.121
  208ACN     C1 1408   3.598   1.069   0.637
  208ACN     H1 1409   3.580   1.129   0.547
  208ACN     H2 1410   3.608   0.964   0.609
  208ACN     H3 1411   3.513   1.081   0.705
  208ACN     C2 1412   3.720   1.116   0.703
  208ACN     N1 1413   3.817   1.152   0.753
  209ACN     C1 1414   0.288   3.646   2.931
  209ACN     H1 1415   0.391   3.613   2.948
  209ACN     H2 1416   0.269   3.737   2.990
  209ACN     H3 1417   0.219   3.568   2.964
  209ACN     C2 1418   0.266   3.674   2.790
  209ACN     N1 1419   0.250   3.695   2.678
  210ACN     C1 1420   1.529   4.105   4.155
  210ACN     H1 1421   1.476   4.117   4.060
  210ACN     H2 1422   1.552   3.999   4.170
  210ACN     H3 1423   1.465   4.141   4.236
  210ACN     C2 1424   1.653   4.182   4.150
  210ACN     N1 1425   1.751   4.242   4.148
  211ACN     C1 1426   2.719   3.819   2.678
  211ACN     H1 1427   2.647   3.890   2.638
  211ACN     H2 1428   2.698   3.804   2.785
  211ACN     H3 1429   2.820   3.860   2.667
  211ACN     C2 1430   2.708   3.691   2.608
  211ACN     N1 1431   2.700   3.591   2.552
  212ACN     C1 1432   0.040   1.117   0.319
  212ACN     H1 1433   0.046   1.161   0.219
  212ACN     H2 1434   0.141   1.111   0.361
  212ACN     H3 1435   0.000   1.015   0.313
  212ACN     C2 1436   4.806   1.198   0.404
  212ACN     N1 1437   4.738   1.261   0.472
  213ACN     C1 1438   1.616   3.149   0.275
  213ACN     H1 1439   1.629   3.096   0.180
  213ACN     H2 1440   1.514   3.190   0.279
  213ACN     H3 1441   1.687   3.232   0.281
  213ACN     C2 1442   1.638   3.057   0.387
  213ACN     N1 1443   1.656   2.984   0.474
  214ACN     C1 1444   0.606   3.583   2.118
  214ACN     H1 1445   0.539   3.638   2.184
  214ACN     H2 1446   0.612   3.480   2.152
  214ACN     H3 1447   0.706   3.629   2.120
  214ACN     C2 1448   0.553   3.587   1.982
  214ACN     N1 1449   0.512   3.589   1.875
  215ACN     C1 1450   2.009   3.037   4.215
  215ACN     H1 1451   1.973   3.051   4.112
  215ACN     H2 1452   1.931   2.985   4.273
  215ACN     H3 1453   2.029   3.134   4.260
  215ACN     C2 1454   2.131   2.957   4.214
  215ACN     N1 1455   2.227   2.893   4.212
  216ACN     C1 1456   2.347   2.626   3.634
  216ACN     H1 1457   2.410   2.703   3.590
  216ACN     H2 1458   2.376   2.610   3.738
  216ACN     H3 1459   2.359   2.532   3.579
  216ACN     C2 1460   2.207   2.667   3.629
  216ACN     N1 1461   2.097   2.700   3.625
  217ACN     C1 1462   4.813   1.231   2.253
  217ACN     H1 1463   4.768   1.164   2.180
  217ACN     H2 1464   4.825   1.330   2.207
  217ACN     H3 1465   0.061   1.192   2.280
  217ACN     C2 1466   4.728   1.240   2.370
  217ACN     N1 1467   4.661   1.247   2.464
  218ACN     C1 1468   1.199   2.362   0.212
  218ACN     H1 1469   1.245   2.400   0.304
  218ACN     H2 1470   1.108   2.420   0.192
  218ACN     H3 1471   1.172   2.257   0.226
  218ACN     C2 1472   1.291   2.376   0.100
  218ACN     N1 1473   1.365   2.386   0.012
  219ACN     C1 1474   0.676   2.456   0.135
  219ACN     H1 1475   0.783   2.438   0.121
  219ACN     H2 1476   0.624   2.360   0.134
  219ACN     H3 1477   0.638   2.517   0.051
  219ACN     C2 1478   0.653   2.524   0.261
  219ACN     N1 1479   0.634   2.577   0.362
  220ACN     C1 1480   3.467   2.667   4.392
  220ACN     H1 1481   3.417   2.707   4.481
  220ACN     H2 1482   3.429   2.720   4.305
  220ACN     H3 1483   3.446   2.560   4.383
  220ACN     C2 1484   3.611   2.689   4.404
  220ACN     N1 1485   3.725   2.706   4.412
  221ACN     C1 1486   3.183   2.773   1.641
  221ACN     H1 1487   3.208   2.874   1.609
  221ACN     H2 1488   3.130   2.778   1.737
  221ACN     H3 1489   3.276   2.716   1.655
  221ACN     C2 1490   3.100   2.710   1.540
  221ACN     N1 1491   3.034   2.660   1.460
  222ACN     C1 1492   0.580   3.149   3.712
  222ACN     H1 1493   0.629   3.245   3.729
  222ACN     H2 1494   0.480   3.165   3.671
  222ACN     H3 1495   0.571   3.096   3.808
  222ACN     C2 1496   0.660   3.069   3.620
  222ACN     N1 1497   0.724   3.006   3.547
  223ACN     C1 1498   1.632   0.170   3.618
  223ACN     H1 1499   1.736   0.167   3.652
  223ACN     H2 1500   1.624   0.247   3.541
  223ACN     H3 1501   1.568   0.198   3.702
  223ACN     C2 1502   1.593   0.041   3.564
  223ACN     N1 1503   1.561   4.554   3.523
  224ACN     C1 1504   2.100   3.844   3.356
  224ACN     H1 1505   2.026   3.922   3.379
  224ACN     H2 1506   2.068   3.749   3.400
  224ACN     H3 1507   2.196   3.874   3.399
  224ACN     C2 1508   2.112   3.830   3.211
  224ACN     N1 1509   2.122   3.818   3.097
  225ACN     C1 1510   0.023   1.278   4.054
  225ACN     H1 1511   0.081   1.304   3.965
  225ACN     H2 1512   0.081   1.207   4.114
  225ACN     H3 1513   4.781   1.230   4.023
  225ACN     C2 1514   4.845   1.398   4.132
  225ACN     N1 1515   4.821   1.492   4.193
  226ACN     C1 1516   2.779   1.223   2.939
  226ACN     H1 1517   2.843   1.274   3.011
  226ACN     H2 1518   2.687   1.191   2.989
  226ACN     H3 1519   2.832   1.135   2.902
  226ACN     C2 1520   2.747   1.312   2.828
  226ACN     N1 1521   2.722   1.386   2.743
  227ACN     C1 1522   4.750   2.028   2.226
  227ACN     H1 1523   4.840   1.976   2.262
  227ACN     H2 1524   4.780   2.120   2.175
  227ACN     H3 1525   4.686   2.053   2.312
  227ACN     C2 1526   4.677   1.942   2.133
  227ACN     N1 1527   4.619   1.875   2.060
  228ACN     C1 1528   4.440   2.783   2.051
  228ACN     H1 1529   4.456   2.843   2.141
  228ACN     H2 1530   4.474   2.681   2.069
  228ACN     H3 1531   4.497   2.825   1.968
  228ACN     C2 1532   4.298   2.784   2.017
  228ACN     N1 1533   4.186   2.785   1.991
  229ACN     C1 1534   1.996   3.741   3.727
  229ACN     H1 1535   1.959   3.639   3.710
  229ACN     H2 1536   1.976   3.768   3.831
  229ACN     H3 1537   1.941   3.809   3.660
  229ACN     C2 1538   2.139   3.748   3.699
  229ACN     N1 1539   2.252   3.753   3.677
  230ACN     C1 1540   3.941   3.061   4.064
  230ACN     H1 1541   3.999   3.096   4.150
  230ACN     H2 1542   3.912   2.957   4.080
  230ACN     H3 1543   4.003   3.068   3.974
  230ACN     C2 1544   3.822   3.143   4.048
  230ACN     N1 1545   3.727   3.208   4.036
  231ACN     C1 1546   2.484   0.784   0.405
  231ACN     H1 1547   2.381   0.795   0.368
  231ACN     H2 1548   2.489   0.700   0.474
  231ACN     H3 1549   2.512   0.875   0.459
  231ACN     C2 1550   2.575   0.763   0.293
  231ACN     N1 1551   2.647   0.747   0.205
  232ACN     C1 1552   4.251   1.685   4.689
  232ACN     H1 1553   4.195   1.661   4.598
  232ACN     H2 1554   4.342   1.624   4.692
  232ACN     H3 1555   4.190   1.661   0.068
  232ACN     C2 1556   4.286   1.826   4.691
  232ACN     N1 1557   4.313   1.938   4.692
  233ACN     C1 1558   2.514   3.508   3.126
  233ACN     H1 1559   2.612   3.466   3.149
  233ACN     H2 1560   2.491   3.588   3.198
  233ACN     H3 1561   2.438   3.429   3.136
  233ACN     C2 1562   2.513   3.561   2.991
  233ACN     N1 1563   2.511   3.603   2.884
  234ACN     C1 1564   4.536   1.855   0.828
  234ACN     H1 1565   4.472   1.778   0.784
  234ACN     H2 1566   4.532   1.944   0.765
  234ACN     H3 1567   4.639   1.819   0.833
  234ACN     C2 1568   4.488   1.888   0.962
  234ACN     N1 1569   4.449   1.913   1.068
  235ACN     C1 1570   4.318   2.841   2.953
  235ACN     H1 1571   4.266   2.745   2.963
  235ACN     H2 1572   4.284   2.909   3.032
  235ACN     H3 1573   4.293   2.884   2.856
  235ACN     C2 1574   4.462   2.821   2.963
  235ACN     N1 1575   4.576   2.805   2.971
  236ACN     C1 1576   3.883   1.336   3.482
  236ACN     H1 1577   3.787   1.296   3.451
  236ACN     H2 1578   3.962   1.282   3.429
  236ACN     H3 1579   3.896   1.322   3.590
  236ACN     C2 1580   3.890   1.478   3.448
  236ACN     N1 1581   3.895   1.590   3.423
  237ACN     C1 1582   1.958   0.922   1.828
  237ACN     H1 1583   1.880   0.848   1.806
  237ACN     H2 1584   1.960   0.996   1.748
  237ACN     H3 1585   2.055   0.871   1.831
  237ACN     C2 1586   1.933   0.987   1.955
  237ACN     N1 1587   1.911   1.041   2.055
  238ACN     C1 1588   1.433   2.344   2.783
  238ACN     H1 1589   1.532   2.299   2.782
  238ACN     H2 1590   1.389   2.330   2.882
  238ACN     H3 1591   1.370   2.292   2.710
  238ACN     C2 1592   1.440   2.486   2.749
  238ACN     N1 1593   1.448   2.598   2.724
  239ACN     C1 1594   1.167   0.972   1.402
  239ACN     H1 1595   1.100   0.885   1.408
  239ACN     H2 1596   1.236   0.958   1.319
  239ACN     H3 1597   1.224   0.980   1.495
  239ACN     C2 1598   1.088   1.093   1.381
  239ACN     N1 1599   1.027   1.190   1.365
  240ACN     C1 1600   1.361   1.272   0.256
  240ACN     H1 1601   1.380   1.286   0.362
  240ACN     H2 1602   1.277   1.336   0.227
  240ACN     H3 1603   1.333   1.168   0.238
  240ACN     C2 1604   1.479   1.307   0.178
  240ACN     N1 1605   1.573   1.335   0.117
  241ACN     C1 1606   4.148   3.429   4.693
  241ACN     H1 1607   4.147   3.335   0.041
  241ACN     H2 1608   4.061   3.432   4.627
  241ACN     H3 1609   4.240   3.434   4.634
  241ACN     C2 1610   4.143   3.541   0.078
  241ACN     N1 1611   4.139   3.630   0.152
  242ACN     C1 1612   2.060   2.522   0.627
  242ACN     H1 1613   2.007   2.512   0.532
  242ACN     H2 1614   2.129   2.608   0.621
  242ACN     H3 1615   2.119   2.432   0.646
  242ACN     C2 1616   1.965   2.544   0.735
  242ACN     N1 1617   1.889   2.561   0.820
  243ACN     C1 1618   3.711   0.672   2.783
  243ACN     H1 1619   3.736   0.573   2.744
  243ACN     H2 1620   3.772   0.748   2.734
  243ACN     H3 1621   3.731   0.675   2.891
  243ACN     C2 1622   3.569   0.699   2.760
  243ACN     N1 1623   3.458   0.722   2.743
  244ACN     C1 1624   1.998   3.962   1.240
  244ACN     H1 1625   2.100   4.001   1.250
  244ACN     H2 1626   1.995   3.861   1.281
  244ACN     H3 1627   1.972   3.957   1.134
  244ACN     C2 1628   1.903   4.047   1.310
  244ACN     N1 1629   1.828   4.115   1.365
  245ACN     C1 1630   2.156   3.991   1.619
  245ACN     H1 1631   2.233   3.919   1.646
  245ACN     H2 1632   2.171   4.020   1.514
  245ACN     H3 1633   2.166   4.080   1.682
  245ACN     C2 1634   2.023   3.933   1.635
  245ACN     N1 1635   1.919   3.885   1.650
  246ACN     C1 1636   0.173   3.203   2.014
  246ACN     H1 1637   0.209   3.306   2.028
  246ACN     H2 1638   0.253   3.143   1.971
  246ACN     H3 1639   0.088   3.205   1.945
  246ACN     C2 1640   0.133   3.147   2.142
  246ACN     N1 1641   0.102   3.103   2.244
  247ACN     C1 1642   3.621   2.174   0.847
  247ACN     H1 1643   3.668   2.078   0.872
  247ACN     H2 1644   3.665   2.254   0.908
  247ACN     H3 1645   3.514   2.167   0.869
  247ACN     C2 1646   3.640   2.203   0.706
  247ACN     N1 1647   3.654   2.225   0.594
  248ACN     C1 1648   0.072   4.395   4.141
  248ACN     H1 1649   0.006   4.426   4.223
  248ACN     H2 1650   0.030   4.306   4.093
  248ACN     H3 1651   0.171   4.370   4.181
  248ACN     C2 1652   0.084   4.503   4.043
  248ACN     N1 1653   0.092   4.588   3.966
  249ACN     C1 1654   0.543   2.891   1.575
  249ACN     H1 1655   0.561   2.836   1.668
  249ACN     H2 1656   0.438   2.923   1.572
  249ACN     H3 1657   0.562   2.824   1.490
  249ACN     C2 1658   0.631   3.006   1.567
  249ACN     N1 1659   0.701   3.098   1.562
  250ACN     C1 1660   0.555   2.435   1.642
  250ACN     H1 1661   0.533   2.385   1.548
  250ACN     H2 1662   0.652   2.485   1.633
  250ACN     H3 1663   0.558   2.361   1.722
  250ACN     C2 1664   0.452   2.534   1.671
  250ACN     N1 1665   0.370   2.612   1.696
  251ACN     C1 1666   2.569   3.850   1.277
  251ACN     H1 1667   2.557   3.745   1.250
  251ACN     H2 1668   2.668   3.884   1.244
  251ACN     H3 1669   2.563   3.860   1.386
  251ACN     C2 1670   2.465   3.930   1.214
  251ACN     N1 1671   2.383   3.993   1.163
  252ACN     C1 1672   3.758   0.129   4.018
  252ACN     H1 1673   3.807   0.150   4.114
  252ACN     H2 1674   3.714   0.222   3.980
  252ACN     H3 1675   3.679   0.055   4.033
  252ACN     C2 1676   3.855   0.079   3.922
  252ACN     N1 1677   3.932   0.039   3.846
  253ACN     C1 1678   2.350   2.122   3.340
  253ACN     H1 1679   2.265   2.053   3.343
  253ACN     H2 1680   2.401   2.114   3.244
  253ACN     H3 1681   2.421   2.095   3.420
  253ACN     C2 1682   2.303   2.258   3.362
  253ACN     N1 1683   2.266   2.366   3.378
  254ACN     C1 1684   0.826   3.371   1.794
  254ACN     H1 1685   0.796   3.284   1.735
  254ACN     H2 1686   0.907   3.343   1.862
  254ACN     H3 1687   0.741   3.404   1.854
  254ACN     C2 1688   0.870   3.479   1.706
  254ACN     N1 1689   0.905   3.563   1.636
  255ACN     C1 1690   1.208   3.567   1.308
  255ACN     H1 1691   1.248   3.571   1.410
  255ACN     H2 1692   1.123   3.635   1.301
  255ACN     H3 1693   1.174   3.466   1.285
  255ACN     C2 1694   1.311   3.607   1.213
  255ACN     N1 1695   1.394   3.638   1.139
  256ACN     C1 1696   1.231   3.296   4.105
  256ACN     H1 1697   1.280   3.313   4.202
  256ACN     H2 1698   1.290   3.344   4.026
  256ACN     H3 1699   1.132   3.342   4.106
  256ACN     C2 1700   1.220   3.153   4.078
  256ACN     N1 1701   1.210   3.040   4.057
  257ACN     C1 1702   1.050   2.752   2.855
  257ACN     H1 1703   1.078   2.647   2.868
  257ACN     H2 1704   0.945   2.764   2.884
  257ACN     H3 1705   1.062   2.781   2.750
  257ACN     C2 1706   1.133   2.836   2.940
  257ACN     N1 1707   1.201   2.902   3.006
  258ACN     C1 1708   4.795   2.119   3.795
  258ACN     H1 1709   0.011   2.040   3.830
  258ACN     H2 1710   4.776   2.189   3.877
  258ACN     H3 1711   4.701   2.074   3.764
  258ACN     C2 1712   0.004   2.189   3.682
  258ACN     N1 1713   0.051   2.245   3.593
  259ACN     C1 1714   3.724   1.875   0.545
  259ACN     H1 1715   3.642   1.876   0.617
  259ACN     H2 1716   3.736   1.976   0.503
  259ACN     H3 1717   3.701   1.806   0.463
  259ACN     C2 1718   3.848   1.835   0.611
  259ACN     N1 1719   3.946   1.803   0.662
  260ACN     C1 1720   3.345   1.683   0.720
  260ACN     H1 1721   3.271   1.667   0.640
  260ACN     H2 1722   3.438   1.630   0.696
  260ACN     H3 1723   3.306   1.640   0.813
  260ACN     C2 1724   3.371   1.825   0.738
  260ACN     N1 1725   3.392   1.938   0.752
  261ACN     C1 1726   0.733   0.251   3.143
  261ACN     H1 1727   0.810   0.189   3.095
  261ACN     H2 1728   0.725   0.223   3.249
  261ACN     H3 1729   0.637   0.233   3.094
  261ACN     C2 1730   0.769   0.392   3.132
  261ACN     N1 1731   0.797   0.503   3.124
  262ACN     C1 1732   0.248   1.223   1.242
  262ACN     H1 1733   0.205   1.319   1.212
  262ACN     H2 1734   0.183   1.142   1.207
  262ACN     H3 1735   0.256   1.219   1.351
  262ACN     C2 1736   0.380   1.207   1.183
  262ACN     N1 1737   0.484   1.196   1.134
  263ACN     C1 1738   3.458   3.914   4.034
  263ACN     H1 1739   3.361   3.908   4.085
  263ACN     H2 1740   3.531   3.955   4.104
  263ACN     H3 1741   3.448   3.980   3.947
  263ACN     C2 1742   3.499   3.781   3.991
  263ACN     N1 1743   3.533   3.676   3.957
  264ACN     C1 1744   3.468   1.772   1.818
  264ACN     H1 1745   3.573   1.741   1.807
  264ACN     H2 1746   3.420   1.706   1.891
  264ACN     H3 1747   3.419   1.760   1.721
  264ACN     C2 1748   3.461   1.910   1.862
  264ACN     N1 1749   3.453   2.020   1.897
  265ACN     C1 1750   2.909   1.015   0.236
  265ACN     H1 1751   2.997   0.953   0.217
  265ACN     H2 1752   2.931   1.084   0.319
  265ACN     H3 1753   2.826   0.951   0.265
  265ACN     C2 1754   2.874   1.091   0.116
  265ACN     N1 1755   2.845   1.151   0.023
  266ACN     C1 1756   3.710   1.929   3.464
  266ACN     H1 1757   3.786   2.008   3.460
  266ACN     H2 1758   3.753   1.835   3.428
  266ACN     H3 1759   3.626   1.956   3.400
  266ACN     C2 1760   3.664   1.912   3.601
  266ACN     N1 1761   3.627   1.900   3.710
  267ACN     C1 1762   1.602   0.137   3.193
  267ACN     H1 1763   1.598   0.169   3.088
  267ACN     H2 1764   1.697   0.171   3.237
  267ACN     H3 1765   1.599   0.028   3.198
  267ACN     C2 1766   1.490   0.194   3.266
  267ACN     N1 1767   1.401   0.238   3.325
  268ACN     C1 1768   2.396   1.316   2.491
  268ACN     H1 1769   2.332   1.396   2.530
  268ACN     H2 1770   2.469   1.288   2.568
  268ACN     H3 1771   2.448   1.351   2.402
  268ACN     C2 1772   2.314   1.201   2.458
  268ACN     N1 1773   2.249   1.110   2.430
  269ACN     C1 1774   3.561   0.803   1.215
  269ACN     H1 1775   3.555   0.857   1.310
  269ACN     H2 1776   3.659   0.822   1.170
  269ACN     H3 1777   3.483   0.839   1.148
  269ACN     C2 1778   3.544   0.660   1.238
  269ACN     N1 1779   3.531   0.547   1.256
  270ACN     C1 1780   2.239   1.241   0.891
  270ACN     H1 1781   2.159   1.221   0.819
  270ACN     H2 1782   2.336   1.230   0.842
  270ACN     H3 1783   2.232   1.170   0.974
  270ACN     C2 1784   2.225   1.377   0.942
  270ACN     N1 1785   2.214   1.484   0.984
  271ACN     C1 1786   2.693   0.127   2.967
  271ACN     H1 1787   2.642   0.139   2.871
  271ACN     H2 1788   2.631   0.173   3.045
  271ACN     H3 1789   2.789   0.179   2.962
  271ACN     C2 1790   2.714   4.601   2.994
  271ACN     N1 1791   2.730   4.489   3.016
  272ACN     C1 1792   3.048   3.562   4.395
  272ACN     H1 1793   2.985   3.579   4.483
  272ACN     H2 1794   3.146   3.528   4.429
  272ACN     H3 1795   3.061   3.657   4.342
  272ACN     C2 1796   2.988   3.463   4.308
  272ACN     N1 1797   2.940   3.385   4.238
  273ACN     C1 1798   2.805   1.046   2.351
  273ACN     H1 1799   2.904   1.081   2.320
  273ACN     H2 1800   2.799   1.049   2.461
  273ACN     H3 1801   2.793   0.942   2.318
  273ACN     C2 1802   2.701   1.129   2.292
  273ACN     N1 1803   2.619   1.197   2.246
  274ACN     C1 1804   3.250   0.398   2.258
  274ACN     H1 1805   3.317   0.447   2.187
  274ACN     H2 1806   3.200   0.474   2.318
  274ACN     H3 1807   3.310   0.333   2.323
  274ACN     C2 1808   3.151   0.319   2.186
  274ACN     N1 1809   3.072   0.256   2.130
  275ACN     C1 1810   0.367   3.995   2.037
  275ACN     H1 1811   0.285   4.019   2.105
  275ACN     H2 1812   0.331   3.996   1.934
  275ACN     H3 1813   0.406   3.895   2.061
  275ACN     C2 1814   0.474   4.093   2.053
  275ACN     N1 1815   0.559   4.171   2.065
  276ACN     C1 1816   2.180   3.171   3.218
  276ACN     H1 1817   2.115   3.094   3.261
  276ACN     H2 1818   2.238   3.215   3.299
  276ACN     H3 1819   2.118   3.249   3.172
  276ACN     C2 1820   2.269   3.111   3.119
  276ACN     N1 1821   2.339   3.064   3.041
  277ACN     C1 1822   3.363   4.195   2.023
  277ACN     H1 1823   3.327   4.294   2.051
  277ACN     H2 1824   3.450   4.172   2.086
  277ACN     H3 1825   3.393   4.196   1.918
  277ACN     C2 1826   3.258   4.096   2.046
  277ACN     N1 1827   3.175   4.017   2.063
  278ACN     C1 1828   2.816   1.685   0.586
  278ACN     H1 1829   2.889   1.603   0.591
  278ACN     H2 1830   2.852   1.768   0.647
  278ACN     H3 1831   2.721   1.650   0.626
  278ACN     C2 1832   2.800   1.728   0.448
  278ACN     N1 1833   2.788   1.762   0.338
  279ACN     C1 1834   4.167   1.330   4.053
  279ACN     H1 1835   4.231   1.412   4.086
  279ACN     H2 1836   4.112   1.291   4.139
  279ACN     H3 1837   4.231   1.250   4.013
  279ACN     C2 1838   4.075   1.376   3.950
  279ACN     N1 1839   4.003   1.413   3.868
  280ACN     C1 1840   2.417   0.446   0.076
  280ACN     H1 1841   2.407   0.369   0.153
  280ACN     H2 1842   2.383   0.405   4.688
  280ACN     H3 1843   2.523   0.474   0.067
  280ACN     C2 1844   2.338   0.563   0.111
  280ACN     N1 1845   2.276   0.656   0.139
  281ACN     C1 1846   1.022   1.518   3.166
  281ACN     H1 1847   1.009   1.455   3.255
  281ACN     H2 1848   0.925   1.537   3.120
  281ACN     H3 1849   1.086   1.465   3.094
  281ACN     C2 1850   1.086   1.644   3.204
  281ACN     N1 1851   1.134   1.744   3.233
  282ACN     C1 1852   2.610   0.091   4.667
  282ACN     H1 1853   2.525   0.055   4.609
  282ACN     H2 1854   2.641   0.189   4.627
  282ACN     H3 1855   2.694   0.021   4.656
  282ACN     C2 1856   2.573   0.104   0.099
  282ACN     N1 1857   2.542   0.114   0.210
  283ACN     C1 1858   0.532   1.968   4.109
  283ACN     H1 1859   0.490   1.887   4.169
  283ACN     H2 1860   0.452   2.029   4.066
  283ACN     H3 1861   0.591   1.925   4.027
  283ACN     C2 1862   0.618   2.052   4.192
  283ACN     N1 1863   0.686   2.118   4.258
  284ACN     C1 1864   2.908   4.422   3.939
  284ACN     H1 1865   2.863   4.343   3.878
  284ACN     H2 1866   2.947   4.501   3.874
  284ACN     H3 1867   2.991   4.380   3.998
  284ACN     C2 1868   2.808   4.478   4.029
  284ACN     N1 1869   2.729   4.522   4.100
  285ACN     C1 1870   0.677   2.421   3.199
  285ACN     H1 1871   0.706   2.371   3.292
  285ACN     H2 1872   0.589   2.483   3.218
  285ACN     H3 1873   0.651   2.345   3.124
  285ACN     C2 1874   0.787   2.504   3.149
  285ACN     N1 1875   0.873   2.569   3.110
  286ACN     C1 1876   1.034   3.550   3.057
  286ACN     H1 1877   1.014   3.494   3.149
  286ACN     H2 1878   0.986   3.499   2.973
  286ACN     H3 1879   1.141   3.553   3.039
  286ACN     C2 1880   0.981   3.685   3.068
  286ACN     N1 1881   0.938   3.792   3.077
  287ACN     C1 1882   0.241   3.035   0.161
  287ACN     H1 1883   0.278   3.034   0.058
  287ACN     H2 1884   0.172   2.953   0.176
  287ACN     H3 1885   0.189   3.130   0.178
  287ACN     C2 1886   0.353   3.026   0.254
  287ACN     N1 1887   0.441   3.017   0.328
  288ACN     C1 1888   4.844   3.225   0.714
  288ACN     H1 1889   0.101   3.231   0.698
  288ACN     H2 1890   4.793   3.221   0.617
  288ACN     H3 1891   4.811   3.315   0.767
  288ACN     C2 1892   4.812   3.107   0.793
  288ACN     N1 1893   4.787   3.013   0.855
  289ACN     C1 1894   1.011   3.000   1.695
  289ACN     H1 1895   1.069   2.972   1.606
  289ACN     H2 1896   0.948   3.085   1.669
  289ACN     H3 1897   1.079   3.028   1.775
  289ACN     C2 1898   0.928   2.888   1.737
  289ACN     N1 1899   0.863   2.799   1.771
  290ACN     C1 1900   4.405   1.100   2.065
  290ACN     H1 1901   4.329   1.132   2.136
  290ACN     H2 1902   4.454   1.187   2.021
  290ACN     H3 1903   4.358   1.041   1.985
  290ACN     C2 1904   4.504   1.017   2.133
  290ACN     N1 1905   4.584   0.954   2.188
  291ACN     C1 1906   0.729   1.214   2.840
  291ACN     H1 1907   0.755   1.299   2.905
  291ACN     H2 1908   0.620   1.204   2.835
  291ACN     H3 1909   0.771   1.122   2.883
  291ACN     C2 1910   0.783   1.235   2.706
  291ACN     N1 1911   0.826   1.252   2.601
  292ACN     C1 1912   1.234   4.234   2.550
  292ACN     H1 1913   1.169   4.248   2.637
  292ACN     H2 1914   1.247   4.330   2.500
  292ACN     H3 1915   1.188   4.163   2.481
  292ACN     C2 1916   1.364   4.184   2.593
  292ACN     N1 1917   1.466   4.143   2.628
  293ACN     C1 1918   0.257   0.591   4.384
  293ACN     H1 1919   0.221   0.654   4.466
  293ACN     H2 1920   0.366   0.584   4.390
  293ACN     H3 1921   0.230   0.637   4.288
  293ACN     C2 1922   0.197   0.458   4.394
  293ACN     N1 1923   0.149   0.354   4.402
  294ACN     C1 1924   0.333   1.827   3.764
  294ACN     H1 1925   0.237   1.775   3.748
  294ACN     H2 1926   0.391   1.822   3.671
  294ACN     H3 1927   0.389   1.774   3.842
  294ACN     C2 1928   0.310   1.965   3.802
  294ACN     N1 1929   0.293   2.075   3.833
  295ACN     C1 1930   0.765   0.960   3.859
  295ACN     H1 1931   0.698   0.883   3.819
  295ACN     H2 1932   0.866   0.939   3.824
  295ACN     H3 1933   0.763   0.955   3.969
  295ACN     C2 1934   0.722   1.092   3.814
  295ACN     N1 1935   0.688   1.196   3.779
  296ACN     C1 1936   1.684   4.469   3.861
  296ACN     H1 1937   1.752   4.448   3.943
  296ACN     H2 1938   1.742   4.483   3.769
  296ACN     H3 1939   1.630   4.562   3.882
  296ACN     C2 1940   1.589   4.360   3.845
  296ACN     N1 1941   1.515   4.272   3.833
  297ACN     C1 1942   0.396   3.441   4.154
  297ACN     H1 1943   0.438   3.366   4.221
  297ACN     H2 1944   0.300   3.476   4.193
  297ACN     H3 1945   0.379   3.395   4.056
  297ACN     C2 1946   0.488   3.553   4.140
  297ACN     N1 1947   0.561   3.641   4.129
  298ACN     C1 1948   1.817   4.343   3.430
  298ACN     H1 1949   1.862   4.244   3.419
  298ACN     H2 1950   1.863   4.395   3.515
  298ACN     H3 1951   1.710   4.331   3.450
  298ACN     C2 1952   1.836   4.421   3.309
  298ACN     N1 1953   1.853   4.483   3.213
  299ACN     C1 1954   0.170   1.699   0.804
  299ACN     H1 1955   0.177   1.773   0.884
  299ACN     H2 1956   0.119   1.610   0.843
  299ACN     H3 1957   0.272   1.672   0.773
  299ACN     C2 1958   0.097   1.754   0.691
  299ACN     N1 1959   0.041   1.797   0.601
  300ACN     C1 1960   0.264   4.164   4.444
  300ACN     H1 1961   0.155   4.156   4.433
  300ACN     H2 1962   0.288   4.238   4.522
  300ACN     H3 1963   0.306   4.197   4.349
  300ACN     C2 1964   0.320   4.035   4.479
  300ACN     N1 1965   0.365   3.932   4.507
  301ACN     C1 1966   0.831   1.777   2.168
  301ACN     H1 1967   0.937   1.766   2.142
  301ACN     H2 1968   0.823   1.792   2.277
  301ACN     H3 1969   0.777   1.686   2.141
  301ACN     C2 1970   0.774   1.891   2.098
  301ACN     N1 1971   0.730   1.982   2.042
  302ACN     C1 1972   2.661   1.168   0.583
  302ACN     H1 1973   2.582   1.143   0.654
  302ACN     H2 1974   2.693   1.271   0.600
  302ACN     H3 1975   2.621   1.161   0.481
  302ACN     C2 1976   2.775   1.078   0.598
  302ACN     N1 1977   2.865   1.008   0.610
  303ACN     C1 1978   1.787   4.261   0.989
  303ACN     H1 1979   1.870   4.216   1.044
  303ACN     H2 1980   1.796   4.237   0.883
  303ACN     H3 1981   1.790   4.370   1.002
  303ACN     C2 1982   1.660   4.210   1.040
  303ACN     N1 1983   1.560   4.169   1.079
  304ACN     C1 1984   2.793   0.701   4.170
  304ACN     H1 1985   2.694   0.734   4.135
  304ACN     H2 1986   2.822   0.762   4.256
  304ACN     H3 1987   2.866   0.714   4.089
  304ACN     C2 1988   2.788   0.561   4.208
  304ACN     N1 1989   2.785   0.450   4.238
  305ACN     C1 1990   0.554   2.742   1.994
  305ACN     H1 1991   0.532   2.650   1.938
  305ACN     H2 1992   0.628   2.801   1.940
  305ACN     H3 1993   0.594   2.714   2.092
  305ACN     C2 1994   0.432   2.818   2.011
  305ACN     N1 1995   0.335   2.879   2.025
  306ACN     C1 1996   1.993   2.546   1.189
  306ACN     H1 1997   1.941   2.504   1.103
  306ACN     H2 1998   1.960   2.494   1.280
  306ACN     H3 1999   1.966   2.652   1.198
  306ACN     C2 2000   2.137   2.532   1.173
  306ACN     N1 2001   2.251   2.521   1.160
  307ACN     C1 2002   0.352   1.139   3.867
  307ACN     H1 2003   0.252   1.111   3.833
  307ACN     H2 2004   0.347   1.233   3.923
  307ACN     H3 2005   0.416   1.154   3.779
  307ACN     C2 2006   0.410   1.034   3.950
  307ACN     N1 2007   0.454   0.950   4.016
  308ACN     C1 2008   1.486   3.964   1.362
  308ACN     H1 2009   1.542   3.897   1.296
  308ACN     H2 2010   1.504   4.068   1.331
  308ACN     H3 2011   1.523   3.953   1.465
  308ACN     C2 2012   1.344   3.934   1.357
  308ACN     N1 2013   1.231   3.910   1.351
  309ACN     C1 2014   0.422   0.177   2.785
  309ACN     H1 2015   0.474   0.256   2.731
  309ACN     H2 2016   0.486   0.142   2.867
  309ACN     H3 2017   0.403   0.094   2.716
  309ACN     C2 2018   0.295   0.226   2.838
  309ACN     N1 2019   0.196   0.266   2.880
  310ACN     C1 2020   3.070   2.320   1.411
  310ACN     H1 2021   3.068   2.233   1.344
  310ACN     H2 2022   3.093   2.409   1.353
  310ACN     H3 2023   3.150   2.306   1.485
  310ACN     C2 2024   2.943   2.336   1.480
  310ACN     N1 2025   2.843   2.348   1.536
  311ACN     C1 2026   3.174   0.589   1.434
  311ACN     H1 2027   3.273   0.544   1.437
  311ACN     H2 2028   3.175   0.674   1.365
  311ACN     H3 2029   3.149   0.627   1.534
  311ACN     C2 2030   3.075   0.492   1.391
  311ACN     N1 2031   2.998   0.413   1.356
  312ACN     C1 2032   3.940   1.483   0.110
  312ACN     H1 2033   3.880   1.392   0.125
  312ACN     H2 2034   3.928   1.516   0.006
  312ACN     H3 2035   4.045   1.460   0.129
  312ACN     C2 2036   3.895   1.587   0.202
  312ACN     N1 2037   3.859   1.669   0.274
  313ACN     C1 2038   3.056   2.957   3.560
  313ACN     H1 2039   3.100   2.983   3.463
  313ACN     H2 2040   2.949   2.937   3.547
  313ACN     H3 2041   3.068   3.043   3.628
  313ACN     C2 2042   3.123   2.840   3.616
  313ACN     N1 2043   3.176   2.748   3.659
  314ACN     C1 2044   3.392   1.084   3.991
  314ACN     H1 2045   3.331   1.075   3.901
  314ACN     H2 2046   3.416   0.983   4.028
  314ACN     H3 2047   3.336   1.139   4.067
  314ACN     C2 2048   3.515   1.156   3.960
  314ACN     N1 2049   3.612   1.212   3.934
  315ACN     C1 2050   3.807   0.979   0.129
  315ACN     H1 2051   3.894   0.927   0.170
  315ACN     H2 2052   3.834   1.081   0.102
  315ACN     H3 2053   3.729   0.983   0.206
  315ACN     C2 2054   3.757   0.908   0.012
  315ACN     N1 2055   3.717   0.851   4.628
  316ACN     C1 2056   0.254   0.573   1.829
  316ACN     H1 2057   0.236   0.513   1.919
  316ACN     H2 2058   0.182   0.544   1.751
  316ACN     H3 2059   0.355   0.552   1.793
  316ACN     C2 2060   0.239   0.715   1.859
  316ACN     N1 2061   0.228   0.826   1.884
  317ACN     C1 2062   0.950   3.587   3.836
  317ACN     H1 2063   0.867   3.519   3.857
  317ACN     H2 2064   0.963   3.654   3.922
  317ACN     H3 2065   0.926   3.646   3.747
  317ACN     C2 2066   1.072   3.511   3.813
  317ACN     N1 2067   1.168   3.451   3.794
  318ACN     C1 2068   3.828   1.711   1.465
  318ACN     H1 2069   3.829   1.660   1.368
  318ACN     H2 2070   3.822   1.637   1.545
  318ACN     H3 2071   3.738   1.775   1.471
  318ACN     C2 2072   3.947   1.793   1.481
  318ACN     N1 2073   4.042   1.858   1.494
  319ACN     C1 2074   1.742   1.716   3.523
  319ACN     H1 2075   1.745   1.610   3.548
  319ACN     H2 2076   1.729   1.774   3.615
  319ACN     H3 2077   1.657   1.735   3.457
  319ACN     C2 2078   1.866   1.756   3.457
  319ACN     N1 2079   1.964   1.788   3.405
  320ACN     C1 2080   4.475   1.059   0.590
  320ACN     H1 2081   4.411   1.100   0.511
  320ACN     H2 2082   4.412   1.033   0.676
  320ACN     H3 2083   4.546   1.136   0.620
  320ACN     C2 2084   4.546   0.942   0.541
  320ACN     N1 2085   4.602   0.849   0.502
  321ACN     C1 2086   1.050   0.043   3.938
  321ACN     H1 2087   1.157   0.064   3.926
  321ACN     H2 2088   1.030   0.021   4.043
  321ACN     H3 2089   1.024   4.572   3.877
  321ACN     C2 2090   0.974   0.160   3.896
  321ACN     N1 2091   0.913   0.251   3.860
  322ACN     C1 2092   3.915   1.150   2.345
  322ACN     H1 2093   3.832   1.080   2.336
  322ACN     H2 2094   3.894   1.238   2.283
  322ACN     H3 2095   4.007   1.102   2.309
  322ACN     C2 2096   3.932   1.189   2.484
  322ACN     N1 2097   3.946   1.220   2.595
  323ACN     C1 2098   2.387   1.640   0.651
  323ACN     H1 2099   2.286   1.642   0.694
  323ACN     H2 2100   2.437   1.734   0.675
  323ACN     H3 2101   2.379   1.631   0.542
  323ACN     C2 2102   2.462   1.527   0.704
  323ACN     N1 2103   2.522   1.439   0.747
  324ACN     C1 2104   3.830   4.489   0.917
  324ACN     H1 2105   3.895   4.490   0.828
  324ACN     H2 2106   3.763   4.575   0.910
  324ACN     H3 2107   3.892   4.499   1.006
  324ACN     C2 2108   3.753   4.366   0.922
  324ACN     N1 2109   3.692   4.268   0.927
  325ACN     C1 2110   2.333   2.636   2.770
  325ACN     H1 2111   2.387   2.732   2.768
  325ACN     H2 2112   2.228   2.655   2.792
  325ACN     H3 2113   2.374   2.576   2.852
  325ACN     C2 2114   2.349   2.567   2.643
  325ACN     N1 2115   2.361   2.509   2.543
  326ACN     C1 2116   0.403   0.520   1.394
  326ACN     H1 2117   0.469   0.578   1.329
  326ACN     H2 2118   0.352   0.589   1.463
  326ACN     H3 2119   0.464   0.451   1.453
  326ACN     C2 2120   0.306   0.447   1.315
  326ACN     N1 2121   0.229   0.388   1.252
  327ACN     C1 2122   3.956   0.976   1.642
  327ACN     H1 2123   3.933   1.054   1.569
  327ACN     H2 2124   3.961   0.880   1.590
  327ACN     H3 2125   3.876   0.972   1.717
  327ACN     C2 2126   4.082   1.004   1.708
  327ACN     N1 2127   4.182   1.026   1.762
  328ACN     C1 2128   4.328   1.421   3.618
  328ACN     H1 2129   4.231   1.458   3.585
  328ACN     H2 2130   4.405   1.454   3.548
  328ACN     H3 2131   4.326   1.312   3.620
  328ACN     C2 2132   4.357   1.473   3.751
  328ACN     N1 2133   4.380   1.513   3.857
  329ACN     C1 2134   0.833   4.039   0.685
  329ACN     H1 2135   0.881   4.050   0.588
  329ACN     H2 2136   0.909   4.049   0.763
  329ACN     H3 2137   0.788   3.940   0.691
  329ACN     C2 2138   0.731   4.142   0.702
  329ACN     N1 2139   0.652   4.224   0.716
  330ACN     C1 2140   2.868   4.493   3.564
  330ACN     H1 2141   2.971   4.514   3.594
  330ACN     H2 2142   2.832   4.406   3.619
  330ACN     H3 2143   2.866   4.471   3.457
  330ACN     C2 2144   2.783   4.608   3.592
  330ACN     N1 2145   2.715   0.082   3.615
  331ACN     C1 2146   4.128   1.759   3.966
  331ACN     H1 2147   4.030   1.755   3.917
  331ACN     H2 2148   4.206   1.737   3.893
  331ACN     H3 2149   4.130   1.684   4.046
  331ACN     C2 2150   4.150   1.892   4.023
  331ACN     N1 2151   4.167   1.997   4.067
  332ACN     C1 2152   0.162   0.390   3.217
  332ACN     H1 2153   0.172   0.490   3.259
  332ACN     H2 2154   0.123   0.398   3.115
  332ACN     H3 2155   0.090   0.333   3.278
  332ACN     C2 2156   0.291   0.323   3.215
  332ACN     N1 2157   0.393   0.270   3.214
  333ACN     C1 2158   4.784   2.098   0.524
  333ACN     H1 2159   4.738   2.192   0.491
  333ACN     H2 2160   4.811   2.038   0.437
  333ACN     H3 2161   4.712   2.042   0.584
  333ACN     C2 2162   0.052   2.125   0.604
  333ACN     N1 2163   0.147   2.147   0.665
  334ACN     C1 2164   1.650   3.987   3.671
  334ACN     H1 2165   1.593   4.073   3.633
  334ACN     H2 2166   1.753   4.020   3.690
  334ACN     H3 2167   1.652   3.909   3.594
  334ACN     C2 2168   1.590   3.937   3.793
  334ACN     N1 2169   1.541   3.897   3.890
  335ACN     C1 2170   1.622   2.152   0.125
  335ACN     H1 2171   1.685   2.076   0.076
  335ACN     H2 2172   1.573   2.212   0.048
  335ACN     H3 2173   1.686   2.216   0.187
  335ACN     C2 2174   1.522   2.086   0.208
  335ACN     N1 2175   1.444   2.034   0.274
  336ACN     C1 2176   1.508   2.380   4.093
  336ACN     H1 2177   1.542   2.483   4.078
  336ACN     H2 2178   1.524   2.352   4.198
  336ACN     H3 2179   1.567   2.313   4.030
  336ACN     C2 2180   1.367   2.369   4.060
  336ACN     N1 2181   1.255   2.360   4.034
  337ACN     C1 2182   3.177   0.977   1.279
  337ACN     H1 2183   3.207   0.922   1.190
  337ACN     H2 2184   3.265   0.998   1.340
  337ACN     H3 2185   3.108   0.915   1.337
  337ACN     C2 2186   3.111   1.102   1.242
  337ACN     N1 2187   3.059   1.200   1.212
  338ACN     C1 2188   3.363   3.545   0.659
  338ACN     H1 2189   3.372   3.641   0.712
  338ACN     H2 2190   3.272   3.494   0.693
  338ACN     H3 2191   3.451   3.484   0.684
  338ACN     C2 2192   3.357   3.567   0.515
  338ACN     N1 2193   3.352   3.586   0.402
  339ACN     C1 2194   4.138   1.937   0.384
  339ACN     H1 2195   4.044   1.984   0.412
  339ACN     H2 2196   4.184   1.994   0.303
  339ACN     H3 2197   4.118   1.835   0.348
  339ACN     C2 2198   4.228   1.932   0.499
  339ACN     N1 2199   4.300   1.929   0.589
  340ACN     C1 2200   3.649   0.007   3.573
  340ACN     H1 2201   3.554   4.569   3.573
  340ACN     H2 2202   3.681   0.025   3.470
  340ACN     H3 2203   3.725   4.561   3.623
  340ACN     C2 2204   3.635   0.134   3.643
  340ACN     N1 2205   3.624   0.234   3.700
  341ACN     C1 2206   4.440   3.610   3.945
  341ACN     H1 2207   4.460   3.576   3.843
  341ACN     H2 2208   4.508   3.692   3.970
  341ACN     H3 2209   4.458   3.527   4.014
  341ACN     C2 2210   4.302   3.656   3.958
  341ACN     N1 2211   4.193   3.691   3.968
  342ACN     C1 2212   4.163   3.107   4.463
  342ACN     H1 2213   4.174   3.114   4.354
  342ACN     H2 2214   4.126   3.007   4.488
  342ACN     H3 2215   4.091   3.182   4.497
  342ACN     C2 2216   4.292   3.128   4.527
  342ACN     N1 2217   4.394   3.145   4.577
  343ACN     C1 2218   4.505   4.420   1.910
  343ACN     H1 2219   4.526   4.313   1.913
  343ACN     H2 2220   4.407   4.436   1.864
  343ACN     H3 2221   4.582   4.470   1.851
  343ACN     C2 2222   4.507   4.473   2.046
  343ACN     N1 2223   4.507   4.516   2.153
  344ACN     C1 2224   1.085   3.870   1.033
  344ACN     H1 2225   1.177   3.921   1.061
  344ACN     H2 2226   1.000   3.938   1.047
  344ACN     H3 2227   1.071   3.783   1.098
  344ACN     C2 2228   1.091   3.827   0.894
  344ACN     N1 2229   1.097   3.792   0.785
  345ACN     C1 2230   3.240   1.828   3.264
  345ACN     H1 2231   3.348   1.824   3.281
  345ACN     H2 2232   3.212   1.754   3.189
  345ACN     H3 2233   3.215   1.928   3.228
  345ACN     C2 2234   3.169   1.802   3.389
  345ACN     N1 2235   3.111   1.782   3.487
  346ACN     C1 2236   4.771   0.741   1.479
  346ACN     H1 2237   4.756   0.746   1.370
  346ACN     H2 2238   4.743   0.641   1.514
  346ACN     H3 2239   4.707   0.815   1.527
  346ACN     C2 2240   0.059   0.767   1.512
  346ACN     N1 2241   0.169   0.789   1.537
  347ACN     C1 2242   4.723   0.286   2.981
  347ACN     H1 2243   4.788   0.371   2.957
  347ACN     H2 2244   4.741   0.253   3.083
  347ACN     H3 2245   4.748   0.204   2.913
  347ACN     C2 2246   4.583   0.323   2.964
  347ACN     N1 2247   4.473   0.354   2.952
  348ACN     C1 2248   1.438   2.981   1.927
  348ACN     H1 2249   1.419   3.032   2.022
  348ACN     H2 2250   1.350   2.992   1.863
  348ACN     H3 2251   1.455   2.875   1.945
  348ACN     C2 2252   1.554   3.041   1.861
  348ACN     N1 2253   1.646   3.087   1.811
  349ACN     C1 2254   2.964   2.440   4.102
  349ACN     H1 2255   2.859   2.431   4.074
  349ACN     H2 2256   3.026   2.388   4.028
  349ACN     H3 2257   2.978   2.393   4.200
  349ACN     C2 2258   3.001   2.581   4.110
  349ACN     N1 2259   3.030   2.692   4.116
  350ACN     C1 2260   2.831   1.347   1.479
  350ACN     H1 2261   2.869   1.392   1.571
  350ACN     H2 2262   2.757   1.270   1.505
  350ACN     H3 2263   2.914   1.299   1.426
  350ACN     C2 2264   2.770   1.448   1.394
  350ACN     N1 2265   2.721   1.529   1.328
  351ACN     C1 2266   3.706   3.393   3.745
  351ACN     H1 2267   3.640   3.390   3.833
  351ACN     H2 2268   3.767   3.302   3.743
  351ACN     H3 2269   3.771   3.481   3.753
  351ACN     C2 2270   3.625   3.402   3.624
  351ACN     N1 2271   3.560   3.407   3.529
  352ACN     C1 2272   1.678   3.274   4.059
  352ACN     H1 2273   1.736   3.367   4.061
  352ACN     H2 2274   1.575   3.297   4.089
  352ACN     H3 2275   1.721   3.204   4.131
  352ACN     C2 2276   1.680   3.218   3.925
  352ACN     N1 2277   1.682   3.174   3.818
  353ACN     C1 2278   1.133   3.026   2.364
  353ACN     H1 2279   1.161   3.017   2.258
  353ACN     H2 2280   1.034   3.071   2.370
  353ACN     H3 2281   1.205   3.090   2.414
  353ACN     C2 2282   1.132   2.894   2.427
  353ACN     N1 2283   1.132   2.791   2.478
  354ACN     C1 2284   2.357   2.760   0.349
  354ACN     H1 2285   2.345   2.742   0.456
  354ACN     H2 2286   2.376   2.867   0.332
  354ACN     H3 2287   2.265   2.732   0.297
  354ACN     C2 2288   2.468   2.682   0.297
  354ACN     N1 2289   2.556   2.620   0.256
  355ACN     C1 2290   1.384   1.946   0.674
  355ACN     H1 2291   1.368   2.005   0.764
  355ACN     H2 2292   1.413   2.012   0.592
  355ACN     H3 2293   1.290   1.897   0.647
  355ACN     C2 2294   1.487   1.846   0.697
  355ACN     N1 2295   1.569   1.767   0.716
  356ACN     C1 2296   0.067   1.794   4.381
  356ACN     H1 2297   4.834   1.822   4.445
  356ACN     H2 2298   0.132   1.881   4.368
  356ACN     H3 2299   0.030   1.762   4.284
  356ACN     C2 2300   0.143   1.686   4.444
  356ACN     N1 2301   0.201   1.600   4.493
  357ACN     C1 2302   4.621   2.519   3.735
  357ACN     H1 2303   4.629   2.411   3.750
  357ACN     H2 2304   4.606   2.567   3.832
  357ACN     H3 2305   4.534   2.540   3.672
  357ACN     C2 2306   4.742   2.569   3.672
  357ACN     N1 2307   4.838   2.610   3.623
  358ACN     C1 2308   1.301   1.055   2.308
  358ACN     H1 2309   1.390   1.021   2.253
  358ACN     H2 2310   1.306   1.015   2.410
  358ACN     H3 2311   1.212   1.015   2.258
  358ACN     C2 2312   1.297   1.200   2.311
  358ACN     N1 2313   1.294   1.315   2.313
  359ACN     C1 2314   2.946   2.671   1.133
  359ACN     H1 2315   2.893   2.657   1.228
  359ACN     H2 2316   3.020   2.751   1.146
  359ACN     H3 2317   2.874   2.701   1.056
  359ACN     C2 2318   3.013   2.547   1.095
  359ACN     N1 2319   3.067   2.450   1.066
  360ACN     C1 2320   2.924   1.370   3.788
  360ACN     H1 2321   2.920   1.479   3.791
  360ACN     H2 2322   2.947   1.337   3.686
  360ACN     H3 2323   2.827   1.329   3.817
  360ACN     C2 2324   3.028   1.322   3.879
  360ACN     N1 2325   3.109   1.283   3.951
  361ACN     C1 2326   3.504   3.435   4.248
  361ACN     H1 2327   3.537   3.354   4.183
  361ACN     H2 2328   3.454   3.512   4.188
  361ACN     H3 2329   3.590   3.480   4.298
  361ACN     C2 2330   3.411   3.384   4.349
  361ACN     N1 2331   3.338   3.343   4.429
  362ACN     C1 2332   3.474   2.736   0.107
  362ACN     H1 2333   3.525   2.710   0.201
  362ACN     H2 2334   3.375   2.775   0.131
  362ACN     H3 2335   3.465   2.646   0.046
  362ACN     C2 2336   3.552   2.837   0.038
  362ACN     N1 2337   3.613   2.918   4.690
  363ACN     C1 2338   4.494   4.134   3.614
  363ACN     H1 2339   4.489   4.157   3.721
  363ACN     H2 2340   4.582   4.183   3.571
  363ACN     H3 2341   4.404   4.174   3.566
  363ACN     C2 2342   4.501   3.990   3.594
  363ACN     N1 2343   4.506   3.876   3.579
  364ACN     C1 2344   0.131   4.057   2.823
  364ACN     H1 2345   0.058   4.128   2.782
  364ACN     H2 2346   0.193   4.106   2.898
  364ACN     H3 2347   0.194   4.020   2.742
  364ACN     C2 2348   0.060   3.945   2.884
  364ACN     N1 2349   0.005   3.856   2.932
  365ACN     C1 2350   4.820   3.187   4.039
  365ACN     H1 2351   0.000   3.107   3.972
  365ACN     H2 2352   0.057   3.245   4.069
  365ACN     H3 2353   4.774   3.143   4.128
  365ACN     C2 2354   4.724   3.274   3.972
  365ACN     N1 2355   4.651   3.343   3.916
  366ACN     C1 2356   1.379   0.713   1.158
  366ACN     H1 2357   1.462   0.760   1.211
  366ACN     H2 2358   1.292   0.780   1.160
  366ACN     H3 2359   1.352   0.620   1.209
  366ACN     C2 2360   1.416   0.686   1.020
  366ACN     N1 2361   1.444   0.664   0.910
  367ACN     C1 2362   1.457   0.717   4.258
  367ACN     H1 2363   1.421   0.670   4.165
  367ACN     H2 2364   1.566   0.710   4.261
  367ACN     H3 2365   1.416   0.662   4.343
  367ACN     C2 2366   1.415   0.856   4.264
  367ACN     N1 2367   1.382   0.966   4.269
  368ACN     C1 2368   0.729   1.605   3.481
  368ACN     H1 2369   0.837   1.612   3.462
  368ACN     H2 2370   0.713   1.561   3.580
  368ACN     H3 2371   0.683   1.541   3.405
  368ACN     C2 2372   0.670   1.738   3.476
  368ACN     N1 2373   0.624   1.844   3.471
  369ACN     C1 2374   2.866   3.411   0.960
  369ACN     H1 2375   2.822   3.493   0.903
  369ACN     H2 2376   2.797   3.326   0.957
  369ACN     H3 2377   2.879   3.443   1.064
  369ACN     C2 2378   2.994   3.374   0.902
  369ACN     N1 2379   3.096   3.345   0.857
  370ACN     C1 2380   4.486   2.047   1.776
  370ACN     H1 2381   4.562   2.062   1.853
  370ACN     H2 2382   4.446   1.946   1.785
  370ACN     H3 2383   4.533   2.058   1.678
  370ACN     C2 2384   4.379   2.145   1.791
  370ACN     N1 2385   4.296   2.224   1.803
  371ACN     C1 2386   4.701   0.164   2.335
  371ACN     H1 2387   4.633   0.228   2.391
  371ACN     H2 2388   4.642   0.100   2.268
  371ACN     H3 2389   4.758   0.102   2.404
  371ACN     C2 2390   4.792   0.247   2.256
  371ACN     N1 2391   0.013   0.312   2.195
  372ACN     C1 2392   3.636   1.512   2.057
  372ACN     H1 2393   3.553   1.481   1.994
  372ACN     H2 2394   3.719   1.544   1.993
  372ACN     H3 2395   3.669   1.427   2.118
  372ACN     C2 2396   3.595   1.623   2.143
  372ACN     N1 2397   3.562   1.710   2.211
  373ACN     C1 2398   3.667   2.440   1.754
  373ACN     H1 2399   3.620   2.538   1.756
  373ACN     H2 2400   3.763   2.449   1.702
  373ACN     H3 2401   3.603   2.370   1.699
  373ACN     C2 2402   3.688   2.391   1.890
  373ACN     N1 2403   3.706   2.353   1.997
  374ACN     C1 2404   3.308   4.085   2.650
  374ACN     H1 2405   3.290   4.123   2.549
  374ACN     H2 2406   3.236   4.130   2.719
  374ACN     H3 2407   3.409   4.114   2.682
  374ACN     C2 2408   3.294   3.940   2.652
  374ACN     N1 2409   3.284   3.825   2.652
  375ACN     C1 2410   4.148   0.285   4.039
  375ACN     H1 2411   4.083   0.255   4.122
  375ACN     H2 2412   4.138   0.211   3.959
  375ACN     H3 2413   4.252   0.286   4.074
  375ACN     C2 2414   4.109   0.417   3.991
  375ACN     N1 2415   4.080   0.522   3.953
  376ACN     C1 2416   4.709   3.984   1.878
  376ACN     H1 2417   4.614   3.940   1.845
  376ACN     H2 2418   4.752   4.041   1.796
  376ACN     H3 2419   4.777   3.903   1.906
  376ACN     C2 2420   4.686   4.070   1.993
  376ACN     N1 2421   4.669   4.140   2.083
  377ACN     C1 2422   3.782   3.379   3.245
  377ACN     H1 2423   3.746   3.458   3.311
  377ACN     H2 2424   3.771   3.283   3.295
  377ACN     H3 2425   3.888   3.396   3.224
  377ACN     C2 2426   3.706   3.379   3.121
  377ACN     N1 2427   3.645   3.377   3.023
  378ACN     C1 2428   4.640   0.674   0.220
  378ACN     H1 2429   4.583   0.767   0.224
  378ACN     H2 2430   4.584   0.595   0.273
  378ACN     H3 2431   4.735   0.688   0.271
  378ACN     C2 2432   4.662   0.633   0.082
  378ACN     N1 2433   4.680   0.602   4.681
  379ACN     C1 2434   2.031   4.121   2.061
  379ACN     H1 2435   2.037   4.215   2.004
  379ACN     H2 2436   1.931   4.079   2.050
  379ACN     H3 2437   2.050   4.143   2.167
  379ACN     C2 2438   2.131   4.027   2.011
  379ACN     N1 2439   2.209   3.952   1.971
  380ACN     C1 2440   1.572   1.088   4.576
  380ACN     H1 2441   1.466   1.065   4.557
  380ACN     H2 2442   1.597   1.062   4.679
  380ACN     H3 2443   1.586   1.196   4.563
  380ACN     C2 2444   1.657   1.015   4.483
  380ACN     N1 2445   1.723   0.956   4.409
  381ACN     C1 2446   0.541   3.221   3.060
  381ACN     H1 2447   0.440   3.232   3.102
  381ACN     H2 2448   0.542   3.133   2.996
  381ACN     H3 2449   0.611   3.207   3.143
  381ACN     C2 2450   0.577   3.340   2.984
  381ACN     N1 2451   0.606   3.434   2.923
  382ACN     C1 2452   2.219   3.948   2.727
  382ACN     H1 2453   2.276   3.964   2.819
  382ACN     H2 2454   2.156   4.035   2.709
  382ACN     H3 2455   2.155   3.860   2.741
  382ACN     C2 2456   2.309   3.927   2.615
  382ACN     N1 2457   2.379   3.911   2.525
  383ACN     C1 2458   0.974   0.249   2.686
  383ACN     H1 2459   0.976   0.145   2.652
  383ACN     H2 2460   0.987   0.314   2.598
  383ACN     H3 2461   1.057   0.266   2.755
  383ACN     C2 2462   0.847   0.279   2.751
  383ACN     N1 2463   0.747   0.302   2.803
  384ACN     C1 2464   4.050   2.305   2.030
  384ACN     H1 2465   4.142   2.362   2.047
  384ACN     H2 2466   4.023   2.313   1.925
  384ACN     H3 2467   3.970   2.349   2.091
  384ACN     C2 2468   4.070   2.166   2.067
  384ACN     N1 2469   4.084   2.055   2.096
  385ACN     C1 2470   3.153   3.726   1.905
  385ACN     H1 2471   3.111   3.626   1.896
  385ACN     H2 2472   3.207   3.734   2.000
  385ACN     H3 2473   3.072   3.800   1.905
  385ACN     C2 2474   3.244   3.752   1.794
  385ACN     N1 2475   3.315   3.771   1.705
  386ACN     C1 2476   1.739   2.212   0.658
  386ACN     H1 2477   1.839   2.184   0.692
  386ACN     H2 2478   1.684   2.256   0.742
  386ACN     H3 2479   1.687   2.123   0.623
  386ACN     C2 2480   1.749   2.309   0.550
  386ACN     N1 2481   1.757   2.387   0.465
  387ACN     C1 2482   1.183   1.042   4.011
  387ACN     H1 2483   1.142   1.095   3.925
  387ACN     H2 2484   1.237   1.113   4.075
  387ACN     H3 2485   1.254   0.965   3.978
  387ACN     C2 2486   1.075   0.979   4.087
  387ACN     N1 2487   0.989   0.929   4.146
  388ACN     C1 2488   3.439   0.175   0.070
  388ACN     H1 2489   3.376   0.087   0.059
  388ACN     H2 2490   3.432   0.213   0.173
  388ACN     H3 2491   3.404   0.253   0.002
  388ACN     C2 2492   3.578   0.142   0.039
  388ACN     N1 2493   3.687   0.117   0.014
  389ACN     C1 2494   4.479   3.076   0.607
  389ACN     H1 2495   4.424   2.986   0.636
  389ACN     H2 2496   4.586   3.056   0.614
  389ACN     H3 2497   4.453   3.157   0.677
  389ACN     C2 2498   4.444   3.114   0.471
  389ACN     N1 2499   4.416   3.143   0.363
  390ACN     C1 2500   4.366   1.669   1.913
  390ACN     H1 2501   4.468   1.699   1.887
  390ACN     H2 2502   4.310   1.757   1.946
  390ACN     H3 2503   4.370   1.597   1.995
  390ACN     C2 2504   4.300   1.609   1.798
  390ACN     N1 2505   4.248   1.561   1.706
  391ACN     C1 2506   2.685   1.462   4.485
  391ACN     H1 2507   2.768   1.402   4.447
  391ACN     H2 2508   2.715   1.568   4.481
  391ACN     H3 2509   2.664   1.434   4.588
  391ACN     C2 2510   2.567   1.441   4.402
  391ACN     N1 2511   2.474   1.424   4.336
  392ACN     C1 2512   0.318   0.104   1.489
  392ACN     H1 2513   0.407   0.053   1.451
  392ACN     H2 2514   0.248   0.031   1.530
  392ACN     H3 2515   0.270   0.157   1.406
  392ACN     C2 2516   0.357   0.200   1.591
  392ACN     N1 2517   0.388   0.276   1.673
  393ACN     C1 2518   3.241   4.526   2.943
  393ACN     H1 2519   3.254   0.008   2.896
  393ACN     H2 2520   3.138   4.494   2.929
  393ACN     H3 2521   3.262   4.534   3.050
  393ACN     C2 2522   3.332   4.430   2.882
  393ACN     N1 2523   3.404   4.353   2.834
  394ACN     C1 2524   0.443   1.866   2.287
  394ACN     H1 2525   0.336   1.883   2.278
  394ACN     H2 2526   0.497   1.941   2.229
  394ACN     H3 2527   0.467   1.766   2.248
  394ACN     C2 2528   0.483   1.874   2.427
  394ACN     N1 2529   0.515   1.881   2.538
  395ACN     C1 2530   0.299   3.262   2.733
  395ACN     H1 2531   0.254   3.210   2.649
  395ACN     H2 2532   0.272   3.368   2.729
  395ACN     H3 2533   0.408   3.253   2.725
  395ACN     C2 2534   0.253   3.204   2.858
  395ACN     N1 2535   0.218   3.157   2.957
  396ACN     C1 2536   0.237   0.150   1.959
  396ACN     H1 2537   0.245   0.085   1.872
  396ACN     H2 2538   0.138   0.198   1.959
  396ACN     H3 2539   0.314   0.228   1.953
  396ACN     C2 2540   0.252   0.072   2.081
  396ACN     N1 2541   0.264   0.010   2.177
  397ACN     C1 2542   1.399   0.319   0.802
  397ACN     H1 2543   1.401   0.421   0.762
  397ACN     H2 2544   1.307   0.305   0.860
  397ACN     H3 2545   1.486   0.305   0.867
  397ACN     C2 2546   1.403   0.224   0.691
  397ACN     N1 2547   1.408   0.148   0.604
  398ACN     C1 2548   2.225   0.817   1.043
  398ACN     H1 2549   2.131   0.860   1.078
  398ACN     H2 2550   2.279   0.773   1.127
  398ACN     H3 2551   2.286   0.897   0.999
  398ACN     C2 2552   2.198   0.716   0.942
  398ACN     N1 2553   2.176   0.636   0.862
  399ACN     C1 2554   3.645   2.945   1.124
  399ACN     H1 2555   3.542   2.919   1.146
  399ACN     H2 2556   3.697   2.858   1.083
  399ACN     H3 2557   3.694   2.976   1.217
  399ACN     C2 2558   3.649   3.055   1.028
  399ACN     N1 2559   3.652   3.141   0.951
  400ACN     C1 2560   1.814   3.091   4.627
  400ACN     H1 2561   1.871   3.000   4.602
  400ACN     H2 2562   1.864   3.142   0.001
  400ACN     H3 2563   1.714   3.060   4.658
  400ACN     C2 2564   1.804   3.178   4.510
  400ACN     N1 2565   1.797   3.247   4.418
  401ACN     C1 2566   3.865   2.669   2.113
  401ACN     H1 2567   3.969   2.699   2.132
  401ACN     H2 2568   3.867   2.578   2.052
  401ACN     H3 2569   3.815   2.748   2.057
  401ACN     C2 2570   3.797   2.644   2.239
  401ACN     N1 2571   3.743   2.625   2.339
  402ACN     C1 2572   0.042   2.367   2.399
  402ACN     H1 2573   0.058   2.278   2.339
  402ACN     H2 2574   0.120   2.440   2.378
  402ACN     H3 2575   0.047   2.339   2.505
  402ACN     C2 2576   4.762   2.424   2.369
  402ACN     N1 2577   4.660   2.470   2.346
  403ACN     C1 2578   2.015   0.477   2.737
  403ACN     H1 2579   2.039   0.553   2.662
  403ACN     H2 2580   2.086   0.395   2.729
  403ACN     H3 2581   1.914   0.438   2.717
  403ACN     C2 2582   2.020   0.536   2.870
  403ACN     N1 2583   2.023   0.583   2.975
  404ACN     C1 2584   3.695   2.901   2.553
  404ACN     H1 2585   3.721   2.980   2.624
  404ACN     H2 2586   3.605   2.850   2.588
  404ACN     H3 2587   3.778   2.829   2.548
  404ACN     C2 2588   3.671   2.959   2.422
  404ACN     N1 2589   3.653   3.005   2.318
  405ACN     C1 2590   0.263   2.012   3.432
  405ACN     H1 2591   0.347   1.942   3.442
  405ACN     H2 2592   0.251   2.068   3.526
  405ACN     H3 2593   0.172   1.955   3.414
  405ACN     C2 2594   0.288   2.104   3.322
  405ACN     N1 2595   0.308   2.177   3.235
  406ACN     C1 2596   0.812   1.770   0.223
  406ACN     H1 2597   0.921   1.765   0.220
  406ACN     H2 2598   0.782   1.867   0.264
  406ACN     H3 2599   0.774   1.690   0.287
  406ACN     C2 2600   0.759   1.755   0.088
  406ACN     N1 2601   0.716   1.743   4.690
  407ACN     C1 2602   2.806   4.124   3.351
  407ACN     H1 2603   2.759   4.028   3.327
  407ACN     H2 2604   2.735   4.205   3.332
  407ACN     H3 2605   2.893   4.137   3.286
  407ACN     C2 2606   2.848   4.125   3.490
  407ACN     N1 2607   2.880   4.126   3.601
  408ACN     C1 2608   2.075   0.523   3.987
  408ACN     H1 2609   2.113   0.537   3.885
  408ACN     H2 2610   2.137   0.449   4.038
  408ACN     H3 2611   1.972   0.487   3.984
  408ACN     C2 2612   2.081   0.649   4.060
  408ACN     N1 2613   2.087   0.749   4.117
  409ACN     C1 2614   2.524   1.748   0.095
  409ACN     H1 2615   2.539   1.693   0.002
  409ACN     H2 2616   2.441   1.817   0.082
  409ACN     H3 2617   2.615   1.804   0.119
  409ACN     C2 2618   2.494   1.655   0.203
  409ACN     N1 2619   2.469   1.581   0.288
  410ACN     C1 2620   1.180   2.621   3.798
  410ACN     H1 2621   1.121   2.642   3.708
  410ACN     H2 2622   1.136   2.536   3.851
  410ACN     H3 2623   1.177   2.709   3.863
  410ACN     C2 2624   1.318   2.591   3.761
  410ACN     N1 2625   1.427   2.568   3.732
  411ACN     C1 2626   3.598   3.877   1.013
  411ACN     H1 2627   3.495   3.912   1.021
  411ACN     H2 2628   3.641   3.871   1.114
  411ACN     H3 2629   3.656   3.948   0.954
  411ACN     C2 2630   3.602   3.745   0.951
  411ACN     N1 2631   3.604   3.640   0.902
  412ACN     C1 2632   0.399   3.320   4.506
  412ACN     H1 2633   0.416   3.424   4.478
  412ACN     H2 2634   0.475   3.258   4.457
  412ACN     H3 2635   0.300   3.288   4.474
  412ACN     C2 2636   0.410   3.306   4.651
  412ACN     N1 2637   0.417   3.295   0.057
  413ACN     C1 2638   0.824   3.302   2.392
  413ACN     H1 2639   0.803   3.196   2.404
  413ACN     H2 2640   0.909   3.329   2.454
  413ACN     H3 2641   0.736   3.359   2.425
  413ACN     C2 2642   0.852   3.331   2.252
  413ACN     N1 2643   0.872   3.355   2.141
  414ACN     C1 2644   3.128   3.352   0.169
  414ACN     H1 2645   3.159   3.349   0.064
  414ACN     H2 2646   3.215   3.370   0.233
  414ACN     H3 2647   3.084   3.255   0.196
  414ACN     C2 2648   3.029   3.457   0.189
  414ACN     N1 2649   2.950   3.540   0.205
  415ACN     C1 2650   1.718   0.769   2.840
  415ACN     H1 2651   1.622   0.783   2.790
  415ACN     H2 2652   1.735   0.662   2.858
  415ACN     H3 2653   1.715   0.822   2.936
  415ACN     C2 2654   1.825   0.824   2.758
  415ACN     N1 2655   1.909   0.867   2.693
  416ACN     C1 2656   4.431   3.126   1.102
  416ACN     H1 2657   4.509   3.076   1.043
  416ACN     H2 2658   4.354   3.161   1.034
  416ACN     H3 2659   4.475   3.212   1.154
  416ACN     C2 2660   4.374   3.034   1.199
  416ACN     N1 2661   4.329   2.961   1.276
  417ACN     C1 2662   0.602   1.746   0.592
  417ACN     H1 2663   0.672   1.728   0.674
  417ACN     H2 2664   0.500   1.735   0.631
  417ACN     H3 2665   0.617   1.671   0.513
  417ACN     C2 2666   0.620   1.880   0.540
  417ACN     N1 2667   0.633   1.987   0.499
  418ACN     C1 2668   3.675   3.638   1.451
  418ACN     H1 2669   3.662   3.736   1.498
  418ACN     H2 2670   3.782   3.622   1.432
  418ACN     H3 2671   3.621   3.635   1.356
  418ACN     C2 2672   3.625   3.535   1.540
  418ACN     N1 2673   3.585   3.453   1.610
  419ACN     C1 2674   3.593   1.031   4.338
  419ACN     H1 2675   3.689   1.020   4.389
  419ACN     H2 2676   3.583   0.951   4.263
  419ACN     H3 2677   3.589   1.128   4.288
  419ACN     C2 2678   3.484   1.021   4.435
  419ACN     N1 2679   3.399   1.014   4.511
  420ACN     C1 2680   4.456   0.767   3.968
  420ACN     H1 2681   4.371   0.820   4.011
  420ACN     H2 2682   4.548   0.817   4.001
  420ACN     H3 2683   4.451   0.772   3.859
  420ACN     C2 2684   4.458   0.628   4.012
  420ACN     N1 2685   4.458   0.518   4.048
  421ACN     C1 2686   3.495   1.398   1.373
  421ACN     H1 2687   3.540   1.299   1.382
  421ACN     H2 2688   3.386   1.387   1.361
  421ACN     H3 2689   3.535   1.448   1.284
  421ACN     C2 2690   3.525   1.477   1.492
  421ACN     N1 2691   3.547   1.539   1.586
  422ACN     C1 2692   3.143   4.345   1.648
  422ACN     H1 2693   3.129   4.337   1.757
  422ACN     H2 2694   3.249   4.366   1.628
  422ACN     H3 2695   3.082   4.428   1.611
  422ACN     C2 2696   3.102   4.221   1.583
  422ACN     N1 2697   3.070   4.124   1.531
  423ACN     C1 2698   4.165   0.700   0.922
  423ACN     H1 2699   4.196   0.753   1.012
  423ACN     H2 2700   4.059   0.720   0.905
  423ACN     H3 2701   4.180   0.593   0.935
  423ACN     C2 2702   4.242   0.748   0.808
  423ACN     N1 2703   4.304   0.785   0.718
  424ACN     C1 2704   4.076   3.489   3.719
  424ACN     H1 2705   4.060   3.390   3.763
  424ACN     H2 2706   4.184   3.511   3.721
  424ACN     H3 2707   4.024   3.564   3.779
  424ACN     C2 2708   4.028   3.491   3.582
  424ACN     N1 2709   3.989   3.493   3.474
  425ACN     C1 2710   3.216   2.106   1.050
  425ACN     H1 2711   3.182   2.026   1.116
  425ACN     H2 2712   3.133   2.174   1.029
  425ACN     H3 2713   3.252   2.062   0.956
  425ACN     C2 2714   3.325   2.180   1.115
  425ACN     N1 2715   3.410   2.238   1.165
  426ACN     C1 2716   4.246   4.550   2.573
  426ACN     H1 2717   4.334   4.540   2.638
  426ACN     H2 2718   4.274   4.518   2.472
  426ACN     H3 2719   4.214   0.039   2.571
  426ACN     C2 2720   4.139   4.465   2.624
  426ACN     N1 2721   4.053   4.399   2.664
  427ACN     C1 2722   1.336   2.776   1.012
  427ACN     H1 2723   1.365   2.869   1.062
  427ACN     H2 2724   1.418   2.743   0.948
  427ACN     H3 2725   1.248   2.795   0.949
  427ACN     C2 2726   1.306   2.673   1.110
  427ACN     N1 2727   1.282   2.591   1.188
  428ACN     C1 2728   0.302   1.968   0.417
  428ACN     H1 2729   0.297   1.964   0.526
  428ACN     H2 2730   0.385   2.033   0.387
  428ACN     H3 2731   0.208   2.011   0.379
  428ACN     C2 2732   0.320   1.835   0.363
  428ACN     N1 2733   0.337   1.729   0.320
  429ACN     C1 2734   2.702   0.338   3.895
  429ACN     H1 2735   2.734   0.294   3.990
  429ACN     H2 2736   2.661   0.437   3.914
  429ACN     H3 2737   2.624   0.275   3.850
  429ACN     C2 2738   2.816   0.346   3.804
  429ACN     N1 2739   2.906   0.353   3.732
  430ACN     C1 2740   3.758   1.431   0.547
  430ACN     H1 2741   3.801   1.430   0.647
  430ACN     H2 2742   3.760   1.534   0.509
  430ACN     H3 2743   3.654   1.397   0.555
  430ACN     C2 2744   3.833   1.343   0.458
  430ACN     N1 2745   3.893   1.273   0.388
  431ACN     C1 2746   0.792   1.402   0.667
  431ACN     H1 2747   0.897   1.433   0.666
  431ACN     H2 2748   0.765   1.361   0.568
  431ACN     H3 2749   0.728   1.488   0.687
  431ACN     C2 2750   0.771   1.301   0.770
  431ACN     N1 2751   0.754   1.221   0.851
  432ACN     C1 2752   2.043   3.830   2.357
  432ACN     H1 2753   1.984   3.744   2.390
  432ACN     H2 2754   2.034   3.841   2.248
  432ACN     H3 2755   2.148   3.812   2.382
  432ACN     C2 2756   1.997   3.950   2.424
  432ACN     N1 2757   1.959   4.045   2.477
  433ACN     C1 2758   3.884   2.536   0.208
  433ACN     H1 2759   3.887   2.570   0.312
  433ACN     H2 2760   3.958   2.456   0.195
  433ACN     H3 2761   3.910   2.620   0.143
  433ACN     C2 2762   3.751   2.486   0.175
  433ACN     N1 2763   3.646   2.446   0.151
  434ACN     C1 2764   0.471   0.199   4.407
  434ACN     H1 2765   0.543   0.123   4.439
  434ACN     H2 2766   0.383   0.194   4.472
  434ACN     H3 2767   0.440   0.179   4.304
  434ACN     C2 2768   0.531   0.332   4.416
  434ACN     N1 2769   0.577   0.437   4.422
  435ACN     C1 2770   0.302   4.284   2.557
  435ACN     H1 2771   0.363   4.217   2.618
  435ACN     H2 2772   0.347   4.383   2.554
  435ACN     H3 2773   0.202   4.292   2.602
  435ACN     C2 2774   0.289   4.231   2.421
  435ACN     N1 2775   0.278   4.189   2.315
  436ACN     C1 2776   0.909   3.054   1.225
  436ACN     H1 2777   0.878   3.139   1.164
  436ACN     H2 2778   0.944   3.090   1.322
  436ACN     H3 2779   0.991   3.001   1.176
  436ACN     C2 2780   0.798   2.963   1.246
  436ACN     N1 2781   0.710   2.889   1.263
  437ACN     C1 2782   0.001   0.310   4.058
  437ACN     H1 2783   4.760   0.368   4.051
  437ACN     H2 2784   0.006   0.238   3.976
  437ACN     H3 2785   0.004   0.255   4.153
  437ACN     C2 2786   0.116   0.400   4.052
  437ACN     N1 2787   0.206   0.471   4.046
  438ACN     C1 2788   1.008   2.007   3.691
  438ACN     H1 2789   1.049   1.967   3.785
  438ACN     H2 2790   0.947   2.095   3.713
  438ACN     H3 2791   0.944   1.931   3.646
  438ACN     C2 2792   1.116   2.043   3.602
  438ACN     N1 2793   1.202   2.073   3.530
  439ACN     C1 2794   3.592   3.888   3.570
  439ACN     H1 2795   3.634   3.928   3.477
  439ACN     H2 2796   3.504   3.827   3.547
  439ACN     H3 2797   3.563   3.971   3.634
  439ACN     C2 2798   3.692   3.806   3.639
  439ACN     N1 2799   3.772   3.743   3.693
  440ACN     C1 2800   0.649   2.700   4.068
  440ACN     H1 2801   0.667   2.684   4.175
  440ACN     H2 2802   0.586   2.789   4.054
  440ACN     H3 2803   0.595   2.613   4.028
  440ACN     C2 2804   0.775   2.715   3.998
  440ACN     N1 2805   0.875   2.728   3.943
  441ACN     C1 2806   1.256   0.670   1.713
  441ACN     H1 2807   1.314   0.650   1.804
  441ACN     H2 2808   1.194   0.759   1.729
  441ACN     H3 2809   1.190   0.585   1.694
  441ACN     C2 2810   1.345   0.690   1.600
  441ACN     N1 2811   1.416   0.707   1.511
  442ACN     C1 2812   1.437   2.030   2.208
  442ACN     H1 2813   1.486   1.941   2.248
  442ACN     H2 2814   1.375   2.077   2.286
  442ACN     H3 2815   1.373   2.000   2.124
  442ACN     C2 2816   1.537   2.125   2.161
  442ACN     N1 2817   1.618   2.200   2.128
  443ACN     C1 2818   3.286   2.020   3.703
  443ACN     H1 2819   3.251   2.108   3.757
  443ACN     H2 2820   3.204   1.948   3.693
  443ACN     H3 2821   3.367   1.973   3.759
  443ACN     C2 2822   3.333   2.059   3.571
  443ACN     N1 2823   3.370   2.090   3.466
  444ACN     C1 2824   2.970   2.605   0.719
  444ACN     H1 2825   3.055   2.660   0.761
  444ACN     H2 2826   2.978   2.500   0.749
  444ACN     H3 2827   2.974   2.611   0.609
  444ACN     C2 2828   2.845   2.661   0.767
  444ACN     N1 2829   2.747   2.706   0.807
  445ACN     C1 2830   3.773   0.904   3.283
  445ACN     H1 2831   3.726   0.819   3.332
  445ACN     H2 2832   3.699   0.982   3.264
  445ACN     H3 2833   3.813   0.870   3.186
  445ACN     C2 2834   3.881   0.956   3.366
  445ACN     N1 2835   3.966   0.998   3.432
  446ACN     C1 2836   3.493   0.127   0.453
  446ACN     H1 2837   3.520   0.100   0.556
  446ACN     H2 2838   3.580   0.111   0.389
  446ACN     H3 2839   3.463   0.232   0.449
  446ACN     C2 2840   3.383   0.042   0.408
  446ACN     N1 2841   3.297   4.592   0.370
  447ACN     C1 2842   4.564   3.693   2.324
  447ACN     H1 2843   4.634   3.771   2.291
  447ACN     H2 2844   4.619   3.599   2.337
  447ACN     H3 2845   4.488   3.679   2.246
  447ACN     C2 2846   4.501   3.731   2.449
  447ACN     N1 2847   4.451   3.762   2.548
  448ACN     C1 2848   0.721   2.614   3.643
  448ACN     H1 2849   0.699   2.577   3.744
  448ACN     H2 2850   0.814   2.568   3.609
  448ACN     H3 2851   0.734   2.722   3.647
  448ACN     C2 2852   0.611   2.579   3.554
  448ACN     N1 2853   0.524   2.553   3.484
  449ACN     C1 2854   0.586   3.878   3.000
  449ACN     H1 2855   0.615   3.797   2.932
  449ACN     H2 2856   0.674   3.912   3.054
  449ACN     H3 2857   0.513   3.840   3.072
  449ACN     C2 2858   0.527   3.988   2.925
  449ACN     N1 2859   0.481   4.076   2.866
  450ACN     C1 2860   1.613   2.397   3.493
  450ACN     H1 2861   1.710   2.382   3.443
  450ACN     H2 2862   1.621   2.483   3.560
  450ACN     H3 2863   1.589   2.308   3.552
  450ACN     C2 2864   1.509   2.422   3.394
  450ACN     N1 2865   1.428   2.441   3.315
  451ACN     C1 2866   2.325   1.349   2.071
  451ACN     H1 2867   2.384   1.330   1.981
  451ACN     H2 2868   2.379   1.308   2.157
  451ACN     H3 2869   2.229   1.297   2.062
  451ACN     C2 2870   2.304   1.493   2.089
  451ACN     N1 2871   2.287   1.606   2.102
  452ACN     C1 2872   0.320   4.220   1.379
  452ACN     H1 2873   0.344   4.315   1.330
  452ACN     H2 2874   0.412   4.177   1.419
  452ACN     H3 2875   0.280   4.151   1.304
  452ACN     C2 2876   0.223   4.241   1.486
  452ACN     N1 2877   0.146   4.258   1.570
  453ACN     C1 2878   3.401   3.085   3.638
  453ACN     H1 2879   3.377   3.188   3.609
  453ACN     H2 2880   3.349   3.017   3.570
  453ACN     H3 2881   3.364   3.068   3.739
  453ACN     C2 2882   3.544   3.062   3.630
  453ACN     N1 2883   3.658   3.044   3.623
  454ACN     C1 2884   3.634   4.360   4.619
  454ACN     H1 2885   3.657   4.467   4.631
  454ACN     H2 2886   3.543   4.350   4.558
  454ACN     H3 2887   3.616   4.316   0.010
  454ACN     C2 2888   3.745   4.293   4.554
  454ACN     N1 2889   3.834   4.240   4.503
  455ACN     C1 2890   2.617   4.527   2.226
  455ACN     H1 2891   2.563   4.519   2.321
  455ACN     H2 2892   2.594   0.008   2.180
  455ACN     H3 2893   2.583   4.447   2.159
  455ACN     C2 2894   2.760   4.516   2.249
  455ACN     N1 2895   2.874   4.507   2.266
  456ACN     C1 2896   2.278   1.150   1.557
  456ACN     H1 2897   2.356   1.225   1.541
  456ACN     H2 2898   2.315   1.052   1.525
  456ACN     H3 2899   2.190   1.175   1.496
  456ACN     C2 2900   2.242   1.146   1.698
  456ACN     N1 2901   2.213   1.144   1.809
  457ACN     C1 2902   2.150   4.341   0.665
  457ACN     H1 2903   2.219   4.281   0.605
  457ACN     H2 2904   2.206   4.395   0.742
  457ACN     H3 2905   2.078   4.274   0.714
  457ACN     C2 2906   2.079   4.436   0.580
  457ACN     N1 2907   2.023   4.511   0.513
  458ACN     C1 2908   4.576   0.565   0.876
  458ACN     H1 2909   4.556   0.601   0.774
  458ACN     H2 2910   4.682   0.542   0.887
  458ACN     H3 2911   4.518   0.474   0.894
  458ACN     C2 2912   4.537   0.668   0.972
  458ACN     N1 2913   4.506   0.749   1.047
  459ACN     C1 2914   1.823   2.145   4.167
  459ACN     H1 2915   1.773   2.123   4.072
  459ACN     H2 2916   1.764   2.219   4.221
  459ACN     H3 2917   1.922   2.187   4.146
  459ACN     C2 2918   1.835   2.024   4.246
  459ACN     N1 2919   1.845   1.927   4.309
  460ACN     C1 2920   1.618   2.464   1.016
  460ACN     H1 2921   1.519   2.429   1.046
  460ACN     H2 2922   1.621   2.472   0.907
  460ACN     H3 2923   1.692   2.389   1.046
  460ACN     C2 2924   1.648   2.593   1.076
  460ACN     N1 2925   1.670   2.695   1.125
  461ACN     C1 2926   3.664   0.521   3.929
  461ACN     H1 2927   3.615   0.469   3.845
  461ACN     H2 2928   3.767   0.486   3.937
  461ACN     H3 2929   3.611   0.498   4.022
  461ACN     C2 2930   3.662   0.665   3.905
  461ACN     N1 2931   3.662   0.779   3.887
  462ACN     C1 2932   1.128   1.268   4.334
  462ACN     H1 2933   1.096   1.170   4.373
  462ACN     H2 2934   1.059   1.345   4.371
  462ACN     H3 2935   1.124   1.266   4.225
  462ACN     C2 2936   1.264   1.297   4.380
  462ACN     N1 2937   1.370   1.321   4.416
  463ACN     C1 2938   2.574   0.657   3.666
  463ACN     H1 2939   2.588   0.566   3.606
  463ACN     H2 2940   2.666   0.716   3.663
  463ACN     H3 2941   2.552   0.629   3.769
  463ACN     C2 2942   2.464   0.736   3.611
  463ACN     N1 2943   2.377   0.799   3.569
  464ACN     C1 2944   2.483   0.432   1.148
  464ACN     H1 2945   2.555   0.480   1.216
  464ACN     H2 2946   2.421   0.509   1.102
  464ACN     H3 2947   2.420   0.364   1.206
  464ACN     C2 2948   2.554   0.357   1.045
  464ACN     N1 2949   2.610   0.298   0.963
  465ACN     C1 2950   0.710   0.105   3.640
  465ACN     H1 2951   0.634   0.083   3.565
  465ACN     H2 2952   0.667   0.094   3.740
  465ACN     H3 2953   0.745   0.208   3.628
  465ACN     C2 2954   0.823   0.013   3.627
  465ACN     N1 2955   0.912   4.558   3.615
  466ACN     C1 2956   4.525   4.374   0.374
  466ACN     H1 2957   4.617   4.432   0.368
  466ACN     H2 2958   4.537   4.283   0.315
  466ACN     H3 2959   4.443   4.433   0.332
  466ACN     C2 2960   4.495   4.342   0.513
  466ACN     N1 2961   4.471   4.315   0.622
  467ACN     C1 2962   2.011   2.063   3.625
  467ACN     H1 2963   1.928   2.041   3.693
  467ACN     H2 2964   2.056   1.968   3.594
  467ACN     H3 2965   2.086   2.121   3.680
  467ACN     C2 2966   1.963   2.137   3.510
  467ACN     N1 2967   1.925   2.197   3.419
  468ACN     C1 2968   2.408   2.559   4.166
  468ACN     H1 2969   2.317   2.501   4.146
  468ACN     H2 2970   2.467   2.506   4.243
  468ACN     H3 2971   2.379   2.657   4.205
  468ACN     C2 2972   2.487   2.574   4.045
  468ACN     N1 2973   2.549   2.586   3.948
  469ACN     C1 2974   4.037   0.313   0.262
  469ACN     H1 2975   3.992   0.410   0.286
  469ACN     H2 2976   3.974   0.233   0.303
  469ACN     H3 2977   4.136   0.308   0.308
  469ACN     C2 2978   4.048   0.298   0.118
  469ACN     N1 2979   4.058   0.287   0.004
  470ACN     C1 2980   2.885   0.567   1.033
  470ACN     H1 2981   2.896   0.471   1.085
  470ACN     H2 2982   2.786   0.571   0.987
  470ACN     H3 2983   2.961   0.574   0.954
  470ACN     C2 2984   2.902   0.677   1.128
  470ACN     N1 2985   2.914   0.764   1.202
  471ACN     C1 2986   2.044   3.109   3.766
  471ACN     H1 2987   1.950   3.061   3.792
  471ACN     H2 2988   2.088   3.056   3.680
  471ACN     H3 2989   2.113   3.103   3.851
  471ACN     C2 2990   2.021   3.248   3.731
  471ACN     N1 2991   2.004   3.359   3.704
  472ACN     C1 2992   4.489   0.268   4.287
  472ACN     H1 2993   4.499   0.368   4.331
  472ACN     H2 2994   4.494   0.277   4.178
  472ACN     H3 2995   4.392   0.226   4.315
  472ACN     C2 2996   4.597   0.181   4.333
  472ACN     N1 2997   4.681   0.111   4.368
  473ACN     C1 2998   3.088   0.933   1.714
  473ACN     H1 2999   3.129   0.891   1.621
  473ACN     H2 3000   3.013   0.864   1.754
  473ACN     H3 3001   3.041   1.030   1.692
  473ACN     C2 3002   3.195   0.951   1.811
  473ACN     N1 3003   3.281   0.966   1.886
  474ACN     C1 3004   2.658   0.897   0.885
  474ACN     H1 3005   2.587   0.903   0.802
  474ACN     H2 3006   2.679   0.998   0.922
  474ACN     H3 3007   2.751   0.852   0.848
  474ACN     C2 3008   2.602   0.815   0.991
  474ACN     N1 3009   2.559   0.750   1.075
  475ACN     C1 3010   2.830   0.325   0.694
  475ACN     H1 3011   2.755   0.398   0.725
  475ACN     H2 3012   2.896   0.372   0.620
  475ACN     H3 3013   2.780   0.239   0.649
  475ACN     C2 3014   2.908   0.283   0.810
  475ACN     N1 3015   2.969   0.250   0.902
  476ACN     C1 3016   3.823   0.711   4.265
  476ACN     H1 3017   3.733   0.746   4.213
  476ACN     H2 3018   3.813   0.732   4.372
  476ACN     H3 3019   3.910   0.765   4.226
  476ACN     C2 3020   3.838   0.567   4.243
  476ACN     N1 3021   3.850   0.454   4.226
  477ACN     C1 3022   0.861   0.506   1.163
  477ACN     H1 3023   0.917   0.418   1.128
  477ACN     H2 3024   0.810   0.478   1.256
  477ACN     H3 3025   0.787   0.534   1.088
  477ACN     C2 3026   0.953   0.616   1.188
  477ACN     N1 3027   1.025   0.704   1.208
  478ACN     C1 3028   1.450   4.193   3.305
  478ACN     H1 3029   1.456   4.272   3.381
  478ACN     H2 3030   1.550   4.177   3.264
  478ACN     H3 3031   1.383   4.226   3.225
  478ACN     C2 3032   1.400   4.070   3.364
  478ACN     N1 3033   1.359   3.973   3.411
  479ACN     C1 3034   3.569   1.890   1.117
  479ACN     H1 3035   3.493   1.855   1.046
  479ACN     H2 3036   3.584   1.998   1.106
  479ACN     H3 3037   3.663   1.838   1.095
  479ACN     C2 3038   3.527   1.859   1.253
  479ACN     N1 3039   3.494   1.836   1.361
  480ACN     C1 3040   0.134   2.775   2.942
  480ACN     H1 3041   0.139   2.841   3.029
  480ACN     H2 3042   0.043   2.715   2.948
  480ACN     H3 3043   0.221   2.709   2.943
  480ACN     C2 3044   0.133   2.856   2.820
  480ACN     N1 3045   0.132   2.919   2.724
  481ACN     C1 3046   3.901   3.415   1.935
  481ACN     H1 3047   3.863   3.321   1.895
  481ACN     H2 3048   3.826   3.493   1.919
  481ACN     H3 3049   3.993   3.442   1.882
  481ACN     C2 3050   3.927   3.400   2.078
  481ACN     N1 3051   3.948   3.387   2.191
  482ACN     C1 3052   3.857   1.793   3.094
  482ACN     H1 3053   3.874   1.691   3.128
  482ACN     H2 3054   3.880   1.798   2.987
  482ACN     H3 3055   3.923   1.861   3.148
  482ACN     C2 3056   3.718   1.830   3.115
  482ACN     N1 3057   3.607   1.859   3.133
  483ACN     C1 3058   2.692   2.395   0.019
  483ACN     H1 3059   2.586   2.408   4.699
  483ACN     H2 3060   2.734   2.313   4.667
  483ACN     H3 3061   2.698   2.369   0.125
  483ACN     C2 3062   2.764   2.519   4.702
  483ACN     N1 3063   2.822   2.616   4.683
  484ACN     C1 3064   1.355   3.045   1.350
  484ACN     H1 3065   1.250   3.032   1.319
  484ACN     H2 3066   1.376   3.152   1.359
  484ACN     H3 3067   1.420   3.003   1.272
  484ACN     C2 3068   1.378   2.978   1.477
  484ACN     N1 3069   1.397   2.926   1.578
  485ACN     C1 3070   0.873   3.903   3.426
  485ACN     H1 3071   0.833   3.911   3.325
  485ACN     H2 3072   0.789   3.909   3.497
  485ACN     H3 3073   0.941   3.987   3.444
  485ACN     C2 3074   0.943   3.777   3.443
  485ACN     N1 3075   1.000   3.677   3.456
  486ACN     C1 3076   4.579   3.749   1.444
  486ACN     H1 3077   4.518   3.661   1.421
  486ACN     H2 3078   4.514   3.837   1.452
  486ACN     H3 3079   4.650   3.765   1.362
  486ACN     C2 3080   4.652   3.730   1.569
  486ACN     N1 3081   4.709   3.714   1.667
  487ACN     C1 3082   4.404   3.979   4.251
  487ACN     H1 3083   4.304   3.984   4.206
  487ACN     H2 3084   4.477   3.953   4.173
  487ACN     H3 3085   4.406   3.900   4.327
  487ACN     C2 3086   4.439   4.107   4.310
  487ACN     N1 3087   4.466   4.209   4.357
  488ACN     C1 3088   4.540   1.921   0.294
  488ACN     H1 3089   4.493   1.894   0.199
  488ACN     H2 3090   4.649   1.911   0.284
  488ACN     H3 3091   4.504   1.853   0.372
  488ACN     C2 3092   4.506   2.059   0.328
  488ACN     N1 3093   4.480   2.167   0.357
  489ACN     C1 3094   1.973   2.087   4.607
  489ACN     H1 3095   1.973   1.994   4.665
  489ACN     H2 3096   1.885   2.089   4.542
  489ACN     H3 3097   2.063   2.091   4.546
  489ACN     C2 3098   1.969   2.202   4.697
  489ACN     N1 3099   1.964   2.292   0.060
  490ACN     C1 3100   3.106   1.238   4.310
  490ACN     H1 3101   3.113   1.279   4.411
  490ACN     H2 3102   3.149   1.138   4.309
  490ACN     H3 3103   3.164   1.302   4.242
  490ACN     C2 3104   2.967   1.236   4.266
  490ACN     N1 3105   2.858   1.233   4.232
  491ACN     C1 3106   2.512   1.366   3.221
  491ACN     H1 3107   2.618   1.343   3.214
  491ACN     H2 3108   2.478   1.339   3.321
  491ACN     H3 3109   2.456   1.307   3.148
  491ACN     C2 3110   2.488   1.509   3.200
  491ACN     N1 3111   2.472   1.622   3.182
  492ACN     C1 3112   1.335   3.980   0.582
  492ACN     H1 3113   1.308   3.878   0.613
  492ACN     H2 3114   1.352   3.981   0.474
  492ACN     H3 3115   1.428   4.010   0.632
  492ACN     C2 3116   1.229   4.073   0.617
  492ACN     N1 3117   1.145   4.146   0.645
  493ACN     C1 3118   2.134   3.195   1.148
  493ACN     H1 3119   2.130   3.241   1.049
  493ACN     H2 3120   2.042   3.139   1.165
  493ACN     H3 3121   2.143   3.274   1.224
  493ACN     C2 3122   2.250   3.106   1.155
  493ACN     N1 3123   2.341   3.037   1.161
  494ACN     C1 3124   4.172   2.524   1.594
  494ACN     H1 3125   4.217   2.433   1.635
  494ACN     H2 3126   4.247   2.605   1.595
  494ACN     H3 3127   4.087   2.553   1.657
  494ACN     C2 3128   4.128   2.500   1.458
  494ACN     N1 3129   4.093   2.481   1.350
  495ACN     C1 3130   2.555   2.994   3.487
  495ACN     H1 3131   2.592   2.950   3.581
  495ACN     H2 3132   2.600   2.940   3.403
  495ACN     H3 3133   2.586   3.099   3.482
  495ACN     C2 3134   2.410   2.984   3.482
  495ACN     N1 3135   2.295   2.976   3.478
  496ACN     C1 3136   0.074   2.232   4.696
  496ACN     H1 3137   4.828   2.261   4.654
  496ACN     H2 3138   0.121   2.320   0.035
  496ACN     H3 3139   0.139   2.197   4.616
  496ACN     C2 3140   0.057   2.127   0.088
  496ACN     N1 3141   0.042   2.045   0.167
  497ACN     C1 3142   1.732   1.950   0.954
  497ACN     H1 3143   1.764   1.941   0.850
  497ACN     H2 3144   1.818   1.978   1.015
  497ACN     H3 3145   1.695   1.853   0.989
  497ACN     C2 3146   1.627   2.050   0.966
  497ACN     N1 3147   1.544   2.130   0.974
  498ACN     C1 3148   1.576   3.028   0.826
  498ACN     H1 3149   1.593   2.951   0.749
  498ACN     H2 3150   1.655   3.023   0.901
  498ACN     H3 3151   1.479   3.009   0.873
  498ACN     C2 3152   1.574   3.159   0.763
  498ACN     N1 3153   1.573   3.264   0.714
  499ACN     C1 3154   0.945   1.151   1.823
  499ACN     H1 3155   0.948   1.260   1.809
  499ACN     H2 3156   1.010   1.105   1.748
  499ACN     H3 3157   0.843   1.117   1.807
  499ACN     C2 3158   0.990   1.116   1.957
  499ACN     N1 3159   1.026   1.089   2.063
  500ACN     C1 3160   0.752   3.909   3.935
  500ACN     H1 3161   0.826   3.871   3.864
  500ACN     H2 3162   0.796   3.994   3.989
  500ACN     H3 3163   0.727   3.830   4.007
  500ACN     C2 3164   0.633   3.952   3.864
  500ACN     N1 3165   0.538   3.985   3.808
  501ACN     C1 3166   4.621   1.557   3.118
  501ACN     H1 3167   4.587   1.499   3.205
  501ACN     H2 3168   4.720   1.520   3.087
  501ACN     H3 3169   4.630   1.662   3.148
  501ACN     C2 3170   4.527   1.545   3.008
  501ACN     N1 3171   4.453   1.534   2.921
  502ACN     C1 3172   4.754   1.104   3.219
  502ACN     H1 3173   4.757   1.009   3.274
  502ACN     H2 3174   4.833   1.169   3.257
  502ACN     H3 3175   4.657   1.151   3.237
  502ACN     C2 3176   4.772   1.080   3.076
  502ACN     N1 3177   4.787   1.061   2.964
  503ACN     C1 3178   1.190   3.370   2.634
  503ACN     H1 3179   1.286   3.400   2.675
  503ACN     H2 3180   1.111   3.434   2.675
  503ACN     H3 3181   1.169   3.267   2.664
  503ACN     C2 3182   1.192   3.380   2.489
  503ACN     N1 3183   1.194   3.387   2.374
  504ACN     C1 3184   4.140   4.324   4.381
  504ACN     H1 3185   4.225   4.390   4.359
  504ACN     H2 3186   4.053   4.384   4.407
  504ACN     H3 3187   4.166   4.260   4.467
  504ACN     C2 3188   4.111   4.240   4.265
  504ACN     N1 3189   4.089   4.174   4.173
  505ACN     C1 3190   4.369   3.524   0.646
  505ACN     H1 3191   4.370   3.565   0.545
  505ACN     H2 3192   4.335   3.601   0.716
  505ACN     H3 3193   4.470   3.492   0.673
  505ACN     C2 3194   4.279   3.409   0.651
  505ACN     N1 3195   4.209   3.318   0.654
  506ACN     C1 3196   0.827   3.991   1.932
  506ACN     H1 3197   0.833   4.091   1.975
  506ACN     H2 3198   0.728   3.949   1.954
  506ACN     H3 3199   0.904   3.928   1.977
  506ACN     C2 3200   0.847   3.999   1.788
  506ACN     N1 3201   0.862   4.004   1.674
  507ACN     C1 3202   0.551   0.604   2.119
  507ACN     H1 3203   0.636   0.549   2.161
  507ACN     H2 3204   0.521   0.682   2.190
  507ACN     H3 3205   0.467   0.535   2.105
  507ACN     C2 3206   0.588   0.663   1.991
  507ACN     N1 3207   0.617   0.709   1.890
  508ACN     C1 3208   0.375   1.675   2.808
  508ACN     H1 3209   0.437   1.637   2.889
  508ACN     H2 3210   0.288   1.610   2.796
  508ACN     H3 3211   0.433   1.676   2.715
  508ACN     C2 3212   0.330   1.810   2.838
  508ACN     N1 3213   0.294   1.917   2.863
  509ACN     C1 3214   1.869   1.694   1.468
  509ACN     H1 3215   1.974   1.664   1.475
  509ACN     H2 3216   1.842   1.757   1.553
  509ACN     H3 3217   1.807   1.603   1.470
  509ACN     C2 3218   1.848   1.766   1.343
  509ACN     N1 3219   1.831   1.823   1.245
  510ACN     C1 3220   2.968   2.037   0.284
  510ACN     H1 3221   3.029   2.127   0.298
  510ACN     H2 3222   2.895   2.029   0.366
  510ACN     H3 3223   3.033   1.949   0.286
  510ACN     C2 3224   2.898   2.043   0.156
  510ACN     N1 3225   2.843   2.049   0.055
  511ACN     C1 3226   1.861   3.464   3.375
  511ACN     H1 3227   1.794   3.421   3.299
  511ACN     H2 3228   1.951   3.503   3.326
  511ACN     H3 3229   1.890   3.386   3.446
  511ACN     C2 3230   1.792   3.572   3.444
  511ACN     N1 3231   1.738   3.658   3.499
  512ACN     C1 3232   0.135   1.565   2.028
  512ACN     H1 3233   0.224   1.501   2.033
  512ACN     H2 3234   0.047   1.501   2.019
  512ACN     H3 3235   0.142   1.629   1.940
  512ACN     C2 3236   0.126   1.647   2.148
  512ACN     N1 3237   0.119   1.712   2.243
  513ACN     C1 3238   0.423   1.243   3.210
  513ACN     H1 3239   0.481   1.191   3.133
  513ACN     H2 3240   0.475   1.336   3.237
  513ACN     H3 3241   0.418   1.179   3.300
  513ACN     C2 3242   0.290   1.272   3.161
  513ACN     N1 3243   0.184   1.295   3.122
  514ACN     C1 3244   1.342   1.192   0.835
  514ACN     H1 3245   1.450   1.190   0.816
  514ACN     H2 3246   1.289   1.158   0.746
  514ACN     H3 3247   1.312   1.295   0.857
  514ACN     C2 3248   1.310   1.106   0.948
  514ACN     N1 3249   1.285   1.038   1.038
  515ACN     C1 3250   3.390   3.923   1.401
  515ACN     H1 3251   3.438   4.000   1.338
  515ACN     H2 3252   3.297   3.964   1.441
  515ACN     H3 3253   3.457   3.900   1.484
  515ACN     C2 3254   3.365   3.803   1.323
  515ACN     N1 3255   3.346   3.707   1.263
  516ACN     C1 3256   1.463   0.808   0.159
  516ACN     H1 3257   1.455   0.846   0.057
  516ACN     H2 3258   1.431   0.886   0.229
  516ACN     H3 3259   1.567   0.781   0.180
  516ACN     C2 3260   1.377   0.691   0.175
  516ACN     N1 3261   1.309   0.599   0.187
  517ACN     C1 3262   4.572   3.984   0.467
  517ACN     H1 3263   4.668   3.949   0.505
  517ACN     H2 3264   4.590   4.049   0.381
  517ACN     H3 3265   4.522   4.041   0.546
  517ACN     C2 3266   4.489   3.871   0.427
  517ACN     N1 3267   4.423   3.782   0.396
  518ACN     C1 3268   3.448   0.222   3.274
  518ACN     H1 3269   3.537   0.287   3.268
  518ACN     H2 3270   3.370   0.263   3.209
  518ACN     H3 3271   3.412   0.221   3.377
  518ACN     C2 3272   3.483   0.087   3.232
  518ACN     N1 3273   3.510   4.595   3.200
  519ACN     C1 3274   4.576   1.727   4.015
  519ACN     H1 3275   4.626   1.636   4.049
  519ACN     H2 3276   4.477   1.733   4.060
  519ACN     H3 3277   4.566   1.724   3.906
  519ACN     C2 3278   4.655   1.844   4.054
  519ACN     N1 3279   4.717   1.936   4.085
  520ACN     C1 3280   2.565   1.699   1.582
  520ACN     H1 3281   2.672   1.676   1.570
  520ACN     H2 3282   2.520   1.710   1.483
  520ACN     H3 3283   2.556   1.793   1.638
  520ACN     C2 3284   2.500   1.591   1.655
  520ACN     N1 3285   2.448   1.506   1.714
  521ACN     C1 3286   1.937   1.411   1.207
  521ACN     H1 3287   2.003   1.494   1.180
  521ACN     H2 3288   1.859   1.401   1.131
  521ACN     H3 3289   1.890   1.434   1.304
  521ACN     C2 3290   2.013   1.288   1.219
  521ACN     N1 3291   2.075   1.191   1.228
  522ACN     C1 3292   2.521   4.125   0.860
  522ACN     H1 3293   2.536   4.054   0.942
  522ACN     H2 3294   2.476   4.216   0.901
  522ACN     H3 3295   2.453   4.083   0.786
  522ACN     C2 3296   2.649   4.157   0.798
  522ACN     N1 3297   2.751   4.180   0.749
  523ACN     C1 3298   1.947   1.655   0.856
  523ACN     H1 3299   1.854   1.697   0.817
  523ACN     H2 3300   1.991   1.588   0.782
  523ACN     H3 3301   1.924   1.597   0.946
  523ACN     C2 3302   2.041   1.762   0.889
  523ACN     N1 3303   2.115   1.846   0.915
  524ACN     C1 3304   4.383   2.605   1.145
  524ACN     H1 3305   4.438   2.537   1.080
  524ACN     H2 3306   4.285   2.561   1.166
  524ACN     H3 3307   4.368   2.700   1.093
  524ACN     C2 3308   4.456   2.627   1.269
  524ACN     N1 3309   4.515   2.644   1.367
  525ACN     C1 3310   1.440   0.893   0.617
  525ACN     H1 3311   1.387   0.980   0.577
  525ACN     H2 3312   1.442   0.814   0.541
  525ACN     H3 3313   1.387   0.854   0.704
  525ACN     C2 3314   1.576   0.929   0.655
  525ACN     N1 3315   1.683   0.959   0.684
  526ACN     C1 3316   3.257   3.464   1.499
  526ACN     H1 3317   3.326   3.379   1.515
  526ACN     H2 3318   3.221   3.461   1.396
  526ACN     H3 3319   3.313   3.556   1.515
  526ACN     C2 3320   3.146   3.456   1.593
  526ACN     N1 3321   3.059   3.451   1.668
  527ACN     C1 3322   0.425   4.246   3.198
  527ACN     H1 3323   0.349   4.258   3.276
  527ACN     H2 3324   0.454   4.346   3.163
  527ACN     H3 3325   0.381   4.190   3.115
  527ACN     C2 3326   0.541   4.175   3.251
  527ACN     N1 3327   0.632   4.119   3.292
  528ACN     C1 3328   1.854   3.242   1.520
  528ACN     H1 3329   1.770   3.218   1.454
  528ACN     H2 3330   1.913   3.152   1.537
  528ACN     H3 3331   1.814   3.278   1.616
  528ACN     C2 3332   1.937   3.345   1.460
  528ACN     N1 3333   2.004   3.426   1.412
  529ACN     C1 3334   3.077   2.182   0.624
  529ACN     H1 3335   3.130   2.250   0.691
  529ACN     H2 3336   3.134   2.169   0.532
  529ACN     H3 3337   2.979   2.225   0.600
  529ACN     C2 3338   3.058   2.053   0.689
  529ACN     N1 3339   3.043   1.951   0.742
  530ACN     C1 3340   1.417   0.573   3.435
  530ACN     H1 3341   1.380   0.504   3.358
  530ACN     H2 3342   1.352   0.660   3.440
  530ACN     H3 3343   1.518   0.605   3.406
  530ACN     C2 3344   1.423   0.506   3.564
  530ACN     N1 3345   1.427   0.453   3.666
  531ACN     C1 3346   3.748   0.274   3.024
  531ACN     H1 3347   3.846   0.275   2.975
  531ACN     H2 3348   3.751   0.343   3.109
  531ACN     H3 3349   3.727   0.173   3.060
  531ACN     C2 3350   3.645   0.316   2.930
  531ACN     N1 3351   3.564   0.350   2.856
  532ACN     C1 3352   2.865   4.188   1.984
  532ACN     H1 3353   2.924   4.100   1.956
  532ACN     H2 3354   2.926   4.252   2.049
  532ACN     H3 3355   2.776   4.154   2.040
  532ACN     C2 3356   2.823   4.261   1.865
  532ACN     N1 3357   2.791   4.319   1.771
  533ACN     C1 3358   3.302   4.442   3.444
  533ACN     H1 3359   3.292   4.549   3.461
  533ACN     H2 3360   3.311   4.391   3.540
  533ACN     H3 3361   3.392   4.422   3.385
  533ACN     C2 3362   3.185   4.391   3.372
  533ACN     N1 3363   3.093   4.351   3.316
  534ACN     C1 3364   3.251   0.395   1.096
  534ACN     H1 3365   3.308   0.370   1.186
  534ACN     H2 3366   3.150   0.355   1.104
  534ACN     H3 3367   3.301   0.349   1.010
  534ACN     C2 3368   3.247   0.540   1.078
  534ACN     N1 3369   3.244   0.654   1.066
  535ACN     C1 3370   1.546   3.259   2.379
  535ACN     H1 3371   1.638   3.281   2.323
  535ACN     H2 3372   1.465   3.320   2.337
  535ACN     H3 3373   1.560   3.287   2.484
  535ACN     C2 3374   1.513   3.118   2.367
  535ACN     N1 3375   1.487   3.007   2.358
  536ACN     C1 3376   0.401   0.216   0.532
  536ACN     H1 3377   0.416   0.321   0.508
  536ACN     H2 3378   0.319   0.177   0.470
  536ACN     H3 3379   0.375   0.207   0.637
  536ACN     C2 3380   0.523   0.141   0.505
  536ACN     N1 3381   0.620   0.084   0.482
  537ACN     C1 3382   1.179   1.518   2.008
  537ACN     H1 3383   1.233   1.470   1.926
  537ACN     H2 3384   1.206   1.624   2.012
  537ACN     H3 3385   1.209   1.470   2.102
  537ACN     C2 3386   1.036   1.505   1.988
  537ACN     N1 3387   0.922   1.496   1.973
  538ACN     C1 3388   2.410   3.462   3.539
  538ACN     H1 3389   2.511   3.466   3.497
  538ACN     H2 3390   2.403   3.538   3.617
  538ACN     H3 3391   2.394   3.364   3.585
  538ACN     C2 3392   2.311   3.486   3.435
  538ACN     N1 3393   2.234   3.503   3.351
  539ACN     C1 3394   1.863   3.030   3.052
  539ACN     H1 3395   1.942   2.955   3.062
  539ACN     H2 3396   1.850   3.057   2.947
  539ACN     H3 3397   1.891   3.120   3.108
  539ACN     C2 3398   1.738   2.978   3.106
  539ACN     N1 3399   1.639   2.936   3.148
  540ACN     C1 3400   4.470   3.468   0.218
  540ACN     H1 3401   4.403   3.383   0.206
  540ACN     H2 3402   4.411   3.559   0.232
  540ACN     H3 3403   4.530   3.479   0.127
  540ACN     C2 3404   4.556   3.447   0.334
  540ACN     N1 3405   4.624   3.429   0.425
  541ACN     C1 3406   0.157   2.668   4.462
  541ACN     H1 3407   0.074   2.738   4.463
  541ACN     H2 3408   0.119   2.566   4.474
  541ACN     H3 3409   0.224   2.690   4.546
  541ACN     C2 3410   0.231   2.679   4.337
  541ACN     N1 3411   0.290   2.690   4.238
  542ACN     C1 3412   4.606   3.144   2.117
  542ACN     H1 3413   4.689   3.186   2.176
  542ACN     H2 3414   4.532   3.223   2.100
  542ACN     H3 3415   4.560   3.063   2.175
  542ACN     C2 3416   4.655   3.093   1.990
  542ACN     N1 3417   4.694   3.052   1.890
  543ACN     C1 3418   1.004   2.674   0.410
  543ACN     H1 3419   0.934   2.692   0.329
  543ACN     H2 3420   1.074   2.757   0.417
  543ACN     H3 3421   1.060   2.582   0.390
  543ACN     C2 3422   0.931   2.660   0.536
  543ACN     N1 3423   0.873   2.650   0.635
  544ACN     C1 3424   2.129   3.635   1.785
  544ACN     H1 3425   2.157   3.665   1.683
  544ACN     H2 3426   2.122   3.724   1.847
  544ACN     H3 3427   2.207   3.570   1.826
  544ACN     C2 3428   2.001   3.566   1.782
  544ACN     N1 3429   1.900   3.510   1.781
  545ACN     C1 3430   0.820   2.822   0.034
  545ACN     H1 3431   0.716   2.790   0.020
  545ACN     H2 3432   0.829   2.874   0.130
  545ACN     H3 3433   0.848   2.890   4.662
  545ACN     C2 3434   0.907   2.705   0.033
  545ACN     N1 3435   0.975   2.612   0.033
  546ACN     C1 3436   2.744   3.818   0.226
  546ACN     H1 3437   2.849   3.850   0.231
  546ACN     H2 3438   2.739   3.727   0.164
  546ACN     H3 3439   2.684   3.896   0.179
  546ACN     C2 3440   2.694   3.789   0.360
  546ACN     N1 3441   2.655   3.766   0.466
  547ACN     C1 3442   0.118   1.121   2.606
  547ACN     H1 3443   0.192   1.102   2.685
  547ACN     H2 3444   0.151   1.208   2.549
  547ACN     H3 3445   0.021   1.143   2.653
  547ACN     C2 3446   0.106   1.006   2.518
  547ACN     N1 3447   0.096   0.915   2.449
  548ACN     C1 3448   0.064   4.249   0.733
  548ACN     H1 3449   0.168   4.217   0.747
  548ACN     H2 3450   0.059   4.358   0.746
  548ACN     H3 3451   0.002   4.200   0.808
  548ACN     C2 3452   0.019   4.213   0.599
  548ACN     N1 3453   4.835   4.183   0.493
  549ACN     C1 3454   2.611   3.372   4.057
  549ACN     H1 3455   2.628   3.266   4.037
  549ACN     H2 3456   2.691   3.409   4.123
  549ACN     H3 3457   2.515   3.384   4.107
  549ACN     C2 3458   2.612   3.447   3.931
  549ACN     N1 3459   2.613   3.506   3.833
  550ACN     C1 3460   4.799   4.284   1.236
  550ACN     H1 3461   4.741   4.304   1.146
  550ACN     H2 3462   4.777   4.361   1.310
  550ACN     H3 3463   0.054   4.289   1.211
  550ACN     C2 3464   4.766   4.152   1.288
  550ACN     N1 3465   4.740   4.048   1.330
  551ACN     C1 3466   1.314   1.664   0.053
  551ACN     H1 3467   1.205   1.659   0.054
  551ACN     H2 3468   1.345   1.763   0.017
  551ACN     H3 3469   1.353   1.587   4.694
  551ACN     C2 3470   1.365   1.643   0.189
  551ACN     N1 3471   1.406   1.627   0.295
  552ACN     C1 3472   4.740   4.525   2.644
  552ACN     H1 3473   4.666   4.517   2.563
  552ACN     H2 3474   4.723   0.002   2.699
  552ACN     H3 3475   4.841   4.527   2.602
  552ACN     C2 3476   4.726   4.411   2.734
  552ACN     N1 3477   4.717   4.322   2.806
  553ACN     C1 3478   0.131   0.829   4.050
  553ACN     H1 3479   0.229   0.783   4.031
  553ACN     H2 3480   0.129   0.930   4.008
  553ACN     H3 3481   0.114   0.835   4.158
  553ACN     C2 3482   0.026   0.749   3.988
  553ACN     N1 3483   4.795   0.684   3.939
  554ACN     C1 3484   0.123   3.905   1.111
  554ACN     H1 3485   0.099   3.901   1.218
  554ACN     H2 3486   0.215   3.849   1.094
  554ACN     H3 3487   0.139   4.009   1.080
  554ACN     C2 3488   0.014   3.846   1.034
  554ACN     N1 3489   4.779   3.799   0.973
  555ACN     C1 3490   3.079   2.121   2.036
  555ACN     H1 3491   3.006   2.101   1.957
  555ACN     H2 3492   3.098   2.229   2.041
  555ACN     H3 3493   3.174   2.071   2.010
  555ACN     C2 3494   3.031   2.074   2.165
  555ACN     N1 3495   2.990   2.039   2.267
  556ACN     C1 3496   3.622   2.559   0.521
  556ACN     H1 3497   3.624   2.651   0.462
  556ACN     H2 3498   3.688   2.571   0.607
  556ACN     H3 3499   3.658   2.476   0.460
  556ACN     C2 3500   3.486   2.531   0.566
  556ACN     N1 3501   3.378   2.508   0.601
  557ACN     C1 3502   4.042   2.259   3.881
  557ACN     H1 3503   4.144   2.235   3.850
  557ACN     H2 3504   4.022   2.211   3.977
  557ACN     H3 3505   3.972   2.219   3.806
  557ACN     C2 3506   4.026   2.403   3.892
  557ACN     N1 3507   4.014   2.517   3.903
  558ACN     C1 3508   4.406   0.433   2.618
  558ACN     H1 3509   4.311   0.404   2.570
  558ACN     H2 3510   4.480   0.451   2.540
  558ACN     H3 3511   4.441   0.350   2.681
  558ACN     C2 3512   4.386   0.553   2.698
  558ACN     N1 3513   4.370   0.648   2.761
  559ACN     C1 3514   0.540   2.637   0.714
  559ACN     H1 3515   0.497   2.732   0.683
  559ACN     H2 3516   0.620   2.656   0.786
  559ACN     H3 3517   0.583   2.587   0.626
  559ACN     C2 3518   0.437   2.553   0.774
  559ACN     N1 3519   0.355   2.487   0.821
  560ACN     C1 3520   1.734   3.808   3.142
  560ACN     H1 3521   1.690   3.716   3.183
  560ACN     H2 3522   1.670   3.843   3.061
  560ACN     H3 3523   1.833   3.786   3.101
  560ACN     C2 3524   1.743   3.910   3.246
  560ACN     N1 3525   1.752   3.991   3.328
  561ACN     C1 3526   1.752   4.172   0.176
  561ACN     H1 3527   1.813   4.128   0.097
  561ACN     H2 3528   1.729   4.276   0.151
  561ACN     H3 3529   1.809   4.171   0.269
  561ACN     C2 3530   1.628   4.097   0.192
  561ACN     N1 3531   1.529   4.039   0.204
  562ACN     C1 3532   0.957   2.891   3.287
  562ACN     H1 3533   0.888   2.967   3.326
  562ACN     H2 3534   1.050   2.941   3.255
  562ACN     H3 3535   0.912   2.842   3.200
  562ACN     C2 3536   0.987   2.793   3.389
  562ACN     N1 3537   1.012   2.714   3.470
  563ACN     C1 3538   3.280   0.429   2.669
  563ACN     H1 3539   3.273   0.492   2.759
  563ACN     H2 3540   3.327   0.335   2.697
  563ACN     H3 3541   3.343   0.481   2.596
  563ACN     C2 3542   3.148   0.406   2.614
  563ACN     N1 3543   3.043   0.386   2.570
  564ACN     C1 3544   0.300   2.427   3.742
  564ACN     H1 3545   0.300   2.354   3.660
  564ACN     H2 3546   0.210   2.411   3.803
  564ACN     H3 3547   0.297   2.528   3.699
  564ACN     C2 3548   0.420   2.410   3.822
  564ACN     N1 3549   0.516   2.397   3.886
  565ACN     C1 3550   3.010   1.689   0.967
  565ACN     H1 3551   3.110   1.732   0.978
  565ACN     H2 3552   2.945   1.764   0.920
  565ACN     H3 3553   2.971   1.663   1.065
  565ACN     C2 3554   3.017   1.571   0.882
  565ACN     N1 3555   3.021   1.477   0.815
  566ACN     C1 3556   4.400   2.686   2.420
  566ACN     H1 3557   4.474   2.766   2.422
  566ACN     H2 3558   4.435   2.607   2.352
  566ACN     H3 3559   4.306   2.726   2.381
  566ACN     C2 3560   4.381   2.630   2.554
  566ACN     N1 3561   4.366   2.586   2.659
  567ACN     C1 3562   2.674   4.545   0.902
  567ACN     H1 3563   2.718   4.501   0.813
  567ACN     H2 3564   2.688   0.037   0.901
  567ACN     H3 3565   2.724   4.503   0.991
  567ACN     C2 3566   2.531   4.514   0.907
  567ACN     N1 3567   2.419   4.488   0.910
  568ACN     C1 3568   0.714   0.839   4.371
  568ACN     H1 3569   0.693   0.876   4.270
  568ACN     H2 3570   0.802   0.894   4.409
  568ACN     H3 3571   0.737   0.732   4.366
  568ACN     C2 3572   0.599   0.863   4.458
  568ACN     N1 3573   0.508   0.880   4.526
  569ACN     C1 3574   3.683   1.514   3.740
  569ACN     H1 3575   3.613   1.516   3.656
  569ACN     H2 3576   3.773   1.570   3.713
  569ACN     H3 3577   3.710   1.410   3.763
  569ACN     C2 3578   3.621   1.575   3.857
  569ACN     N1 3579   3.573   1.623   3.950
  570ACN     C1 3580   1.025   3.061   0.843
  570ACN     H1 3581   1.024   3.132   0.760
  570ACN     H2 3582   1.030   2.960   0.802
  570ACN     H3 3583   0.932   3.072   0.900
  570ACN     C2 3584   1.140   3.087   0.929
  570ACN     N1 3585   1.230   3.104   0.999
  571ACN     C1 3586   3.268   0.315   0.703
  571ACN     H1 3587   3.342   0.394   0.690
  571ACN     H2 3588   3.226   0.289   0.606
  571ACN     H3 3589   3.188   0.353   0.767
  571ACN     C2 3590   3.330   0.198   0.764
  571ACN     N1 3591   3.379   0.106   0.813
  572ACN     C1 3592   4.421   4.096   2.397
  572ACN     H1 3593   4.377   4.120   2.300
  572ACN     H2 3594   4.515   4.041   2.381
  572ACN     H3 3595   4.352   4.032   2.453
  572ACN     C2 3596   4.448   4.218   2.471
  572ACN     N1 3597   4.471   4.315   2.530
  573ACN     C1 3598   4.827   1.442   3.683
  573ACN     H1 3599   0.060   1.511   3.669
  573ACN     H2 3600   4.772   1.472   3.772
  573ACN     H3 3601   0.017   1.341   3.697
  573ACN     C2 3602   4.741   1.444   3.566
  573ACN     N1 3603   4.672   1.446   3.473
  574ACN     C1 3604   3.593   0.216   4.345
  574ACN     H1 3605   3.600   0.108   4.330
  574ACN     H2 3606   3.693   0.260   4.341
  574ACN     H3 3607   3.549   0.235   4.443
  574ACN     C2 3608   3.508   0.275   4.241
  574ACN     N1 3609   3.441   0.321   4.159
  575ACN     C1 3610   1.979   2.889   0.969
  575ACN     H1 3611   2.047   2.872   1.053
  575ACN     H2 3612   1.929   2.985   0.982
  575ACN     H3 3613   1.904   2.809   0.968
  575ACN     C2 3614   2.053   2.888   0.844
  575ACN     N1 3615   2.112   2.887   0.745
  576ACN     C1 3616   4.069   1.772   1.096
  576ACN     H1 3617   4.033   1.720   1.007
  576ACN     H2 3618   4.172   1.804   1.080
  576ACN     H3 3619   4.067   1.701   1.180
  576ACN     C2 3620   3.985   1.887   1.125
  576ACN     N1 3621   3.918   1.979   1.146
  577ACN     C1 3622   1.118   3.844   4.509
  577ACN     H1 3623   1.039   3.839   4.434
  577ACN     H2 3624   1.152   3.742   4.532
  577ACN     H3 3625   1.079   3.891   4.600
  577ACN     C2 3626   1.231   3.922   4.459
  577ACN     N1 3627   1.319   3.983   4.418
  578ACN     C1 3628   0.124   2.605   1.048
  578ACN     H1 3629   0.146   2.683   1.121
  578ACN     H2 3630   0.183   2.516   1.071
  578ACN     H3 3631   0.153   2.641   0.948
  578ACN     C2 3632   4.833   2.573   1.051
  578ACN     N1 3633   4.721   2.548   1.052
  579ACN     C1 3634   3.864   3.829   0.099
  579ACN     H1 3635   3.846   3.726   0.132
  579ACN     H2 3636   3.784   3.860   0.031
  579ACN     H3 3637   3.960   3.834   0.047
  579ACN     C2 3638   3.866   3.918   0.215
  579ACN     N1 3639   3.868   3.988   0.307
  580ACN     C1 3640   3.276   3.874   0.230
  580ACN     H1 3641   3.227   3.777   0.242
  580ACN     H2 3642   3.265   3.931   0.323
  580ACN     H3 3643   3.227   3.928   0.148
  580ACN     C2 3644   3.417   3.855   0.199
  580ACN     N1 3645   3.528   3.839   0.174
  581ACN     C1 3646   2.987   3.091   1.704
  581ACN     H1 3647   2.959   3.046   1.608
  581ACN     H2 3648   2.933   3.185   1.715
  581ACN     H3 3649   3.095   3.112   1.703
  581ACN     C2 3650   2.954   3.001   1.814
  581ACN     N1 3651   2.929   2.928   1.900
  582ACN     C1 3652   1.956   2.919   2.153
  582ACN     H1 3653   1.916   2.944   2.055
  582ACN     H2 3654   1.915   2.988   2.227
  582ACN     H3 3655   2.065   2.930   2.151
  582ACN     C2 3656   1.921   2.782   2.187
  582ACN     N1 3657   1.895   2.672   2.211
  583ACN     C1 3658   2.274   4.016   0.302
  583ACN     H1 3659   2.232   4.108   0.258
  583ACN     H2 3660   2.342   3.969   0.230
  583ACN     H3 3661   2.191   3.948   0.324
  583ACN     C2 3662   2.345   4.049   0.425
  583ACN     N1 3663   2.401   4.076   0.522
  584ACN     C1 3664   2.180   1.063   2.819
  584ACN     H1 3665   2.230   1.023   2.908
  584ACN     H2 3666   2.072   1.049   2.829
  584ACN     H3 3667   2.213   1.005   2.731
  584ACN     C2 3668   2.213   1.204   2.801
  584ACN     N1 3669   2.241   1.315   2.786
  585ACN     C1 3670   4.213   2.414   0.401
  585ACN     H1 3671   4.105   2.422   0.419
  585ACN     H2 3672   4.240   2.308   0.396
  585ACN     H3 3673   4.266   2.461   0.485
  585ACN     C2 3674   4.249   2.481   0.276
  585ACN     N1 3675   4.277   2.534   0.178
  586ACN     C1 3676   0.007   4.051   3.426
  586ACN     H1 3677   4.753   4.027   3.405
  586ACN     H2 3678   0.051   3.972   3.488
  586ACN     H3 3679   0.012   4.146   3.481
  586ACN     C2 3680   0.081   4.064   3.301
  586ACN     N1 3681   0.139   4.074   3.202
  587ACN     C1 3682   3.633   3.809   0.537
  587ACN     H1 3683   3.529   3.837   0.555
  587ACN     H2 3684   3.659   3.831   0.433
  587ACN     H3 3685   3.644   3.701   0.553
  587ACN     C2 3686   3.721   3.882   0.626
  587ACN     N1 3687   3.791   3.939   0.698
  588ACN     C1 3688   2.264   1.299   0.433
  588ACN     H1 3689   2.309   1.365   0.358
  588ACN     H2 3690   2.344   1.252   0.492
  588ACN     H3 3691   2.206   1.221   0.382
  588ACN     C2 3692   2.176   1.376   0.520
  588ACN     N1 3693   2.108   1.438   0.589
  589ACN     C1 3694   1.426   3.191   3.093
  589ACN     H1 3695   1.523   3.239   3.102
  589ACN     H2 3696   1.381   3.182   3.192
  589ACN     H3 3697   1.438   3.090   3.050
  589ACN     C2 3698   1.338   3.269   3.007
  589ACN     N1 3699   1.269   3.331   2.938
  590ACN     C1 3700   3.426   0.744   0.055
  590ACN     H1 3701   3.442   0.771   4.658
  590ACN     H2 3702   3.489   0.807   0.118
  590ACN     H3 3703   3.453   0.640   0.070
  590ACN     C2 3704   3.286   0.765   0.090
  590ACN     N1 3705   3.175   0.780   0.118
  591ACN     C1 3706   1.333   3.535   0.756
  591ACN     H1 3707   1.333   3.559   0.863
  591ACN     H2 3708   1.433   3.502   0.726
  591ACN     H3 3709   1.308   3.626   0.699
  591ACN     C2 3710   1.235   3.432   0.728
  591ACN     N1 3711   1.157   3.350   0.704
  592ACN     C1 3712   0.683   0.836   3.067
  592ACN     H1 3713   0.750   0.911   3.113
  592ACN     H2 3714   0.660   0.759   3.141
  592ACN     H3 3715   0.736   0.789   2.983
  592ACN     C2 3716   0.561   0.899   3.020
  592ACN     N1 3717   0.465   0.950   2.982
  593ACN     C1 3718   3.962   1.299   1.919
  593ACN     H1 3719   3.933   1.323   2.022
  593ACN     H2 3720   4.024   1.209   1.921
  593ACN     H3 3721   4.021   1.382   1.878
  593ACN     C2 3722   3.843   1.277   1.837
  593ACN     N1 3723   3.750   1.260   1.772
  594ACN     C1 3724   1.632   1.244   1.430
  594ACN     H1 3725   1.660   1.173   1.352
  594ACN     H2 3726   1.716   1.254   1.500
  594ACN     H3 3727   1.546   1.205   1.485
  594ACN     C2 3728   1.601   1.374   1.372
  594ACN     N1 3729   1.577   1.476   1.326
  595ACN     C1 3730   1.876   1.458   3.801
  595ACN     H1 3731   1.916   1.375   3.859
  595ACN     H2 3732   1.803   1.512   3.862
  595ACN     H3 3733   1.826   1.419   3.712
  595ACN     C2 3734   1.985   1.548   3.761
  595ACN     N1 3735   2.070   1.619   3.731
  596ACN     C1 3736   1.782   4.023   0.592
  596ACN     H1 3737   1.720   4.112   0.612
  596ACN     H2 3738   1.724   3.953   0.530
  596ACN     H3 3739   1.808   3.975   0.687
  596ACN     C2 3740   1.903   4.062   0.522
  596ACN     N1 3741   1.999   4.093   0.466
  597ACN     C1 3742   2.573   2.522   3.286
  597ACN     H1 3743   2.465   2.525   3.305
  597ACN     H2 3744   2.592   2.555   3.184
  597ACN     H3 3745   2.608   2.419   3.299
  597ACN     C2 3746   2.642   2.609   3.380
  597ACN     N1 3747   2.696   2.678   3.455
  598ACN     C1 3748   3.725   1.928   4.037
  598ACN     H1 3749   3.758   1.839   3.982
  598ACN     H2 3750   3.647   1.978   3.979
  598ACN     H3 3751   3.810   1.996   4.050
  598ACN     C2 3752   3.672   1.890   4.167
  598ACN     N1 3753   3.630   1.861   4.271
  599ACN     C1 3754   1.202   1.380   2.696
  599ACN     H1 3755   1.269   1.367   2.610
  599ACN     H2 3756   1.257   1.351   2.786
  599ACN     H3 3757   1.116   1.315   2.685
  599ACN     C2 3758   1.160   1.519   2.708
  599ACN     N1 3759   1.127   1.629   2.717
  600ACN     C1 3760   3.700   0.364   2.007
  600ACN     H1 3761   3.706   0.436   1.925
  600ACN     H2 3762   3.797   0.313   2.017
  600ACN     H3 3763   3.622   0.290   1.984
  600ACN     C2 3764   3.667   0.433   2.131
  600ACN     N1 3765   3.642   0.488   2.229
  601ACN     C1 3766   4.762   4.450   3.681
  601ACN     H1 3767   4.768   4.386   3.593
  601ACN     H2 3768   4.695   4.534   3.659
  601ACN     H3 3769   0.011   4.488   3.704
  601ACN     C2 3770   4.711   4.375   3.794
  601ACN     N1 3771   4.671   4.315   3.884
  602ACN     C1 3772   3.389   1.041   3.037
  602ACN     H1 3773   3.348   0.978   3.117
  602ACN     H2 3774   3.395   1.144   3.073
  602ACN     H3 3775   3.322   1.037   2.950
  602ACN     C2 3776   3.522   0.994   3.000
  602ACN     N1 3777   3.627   0.957   2.971
  603ACN     C1 3778   4.299   1.357   2.383
  603ACN     H1 3779   4.255   1.347   2.284
  603ACN     H2 3780   4.406   1.334   2.378
  603ACN     H3 3781   4.251   1.287   2.452
  603ACN     C2 3782   4.280   1.493   2.432
  603ACN     N1 3783   4.266   1.601   2.470
  604ACN     C1 3784   0.503   1.873   3.140
  604ACN     H1 3785   0.410   1.924   3.114
  604ACN     H2 3786   0.547   1.922   3.227
  604ACN     H3 3787   0.573   1.880   3.056
  604ACN     C2 3788   0.477   1.733   3.170
  604ACN     N1 3789   0.455   1.622   3.192
  605ACN     C1 3790   1.499   2.548   1.492
  605ACN     H1 3791   1.453   2.541   1.393
  605ACN     H2 3792   1.452   2.474   1.558
  605ACN     H3 3793   1.482   2.648   1.532
  605ACN     C2 3794   1.642   2.521   1.482
  605ACN     N1 3795   1.755   2.499   1.474
  606ACN     C1 3796   1.517   2.067   3.794
  606ACN     H1 3797   1.469   2.166   3.802
  606ACN     H2 3798   1.595   2.059   3.871
  606ACN     H3 3799   1.564   2.057   3.696
  606ACN     C2 3800   1.418   1.962   3.814
  606ACN     N1 3801   1.339   1.880   3.830
  607ACN     C1 3802   0.960   3.446   0.433
  607ACN     H1 3803   0.972   3.352   0.378
  607ACN     H2 3804   0.941   3.424   0.538
  607ACN     H3 3805   0.874   3.501   0.393
  607ACN     C2 3806   1.081   3.527   0.420
  607ACN     N1 3807   1.176   3.590   0.410
  608ACN     C1 3808   4.144   0.901   2.669
  608ACN     H1 3809   4.040   0.931   2.685
  608ACN     H2 3810   4.149   0.792   2.655
  608ACN     H3 3811   4.203   0.928   2.758
  608ACN     C2 3812   4.198   0.967   2.551
  608ACN     N1 3813   4.240   1.020   2.458
  609ACN     C1 3814   4.020   4.546   0.264
  609ACN     H1 3815   4.018   4.459   0.198
  609ACN     H2 3816   3.919   4.588   0.270
  609ACN     H3 3817   4.088   0.004   0.220
  609ACN     C2 3818   4.068   4.507   0.396
  609ACN     N1 3819   4.106   4.475   0.500
  610ACN     C1 3820   2.056   2.593   4.622
  610ACN     H1 3821   2.163   2.576   4.612
  610ACN     H2 3822   2.032   2.616   0.019
  610ACN     H3 3823   2.004   2.501   4.593
  610ACN     C2 3824   2.013   2.703   4.536
  610ACN     N1 3825   1.978   2.789   4.468
  611ACN     C1 3826   2.890   1.489   0.148
  611ACN     H1 3827   2.812   1.564   0.133
  611ACN     H2 3828   2.987   1.540   0.158
  611ACN     H3 3829   2.894   1.422   0.062
  611ACN     C2 3830   2.863   1.413   0.270
  611ACN     N1 3831   2.842   1.353   0.366
  612ACN     C1 3832   4.762   0.954   1.883
  612ACN     H1 3833   4.811   0.916   1.973
  612ACN     H2 3834   4.662   0.909   1.875
  612ACN     H3 3835   4.820   0.924   1.795
  612ACN     C2 3836   4.752   1.099   1.889
  612ACN     N1 3837   4.743   1.214   1.894
  613ACN     C1 3838   0.926   0.995   1.067
  613ACN     H1 3839   0.928   1.099   1.034
  613ACN     H2 3840   0.851   0.984   1.147
  613ACN     H3 3841   1.024   0.968   1.108
  613ACN     C2 3842   0.893   0.907   0.956
  613ACN     N1 3843   0.867   0.838   0.868
  614ACN     C1 3844   1.239   3.062   0.481
  614ACN     H1 3845   1.184   3.007   0.403
  614ACN     H2 3846   1.177   3.146   0.514
  614ACN     H3 3847   1.332   3.100   0.439
  614ACN     C2 3848   1.268   2.974   0.593
  614ACN     N1 3849   1.290   2.905   0.683
  615ACN     C1 3850   4.545   4.474   4.155
  615ACN     H1 3851   4.527   4.372   4.119
  615ACN     H2 3852   4.612   4.525   4.085
  615ACN     H3 3853   4.593   4.468   4.254
  615ACN     C2 3854   4.419   4.546   4.165
  615ACN     N1 3855   4.320   4.604   4.174
  616ACN     C1 3856   0.046   2.190   1.007
  616ACN     H1 3857   0.024   2.207   0.901
  616ACN     H2 3858   4.822   2.243   1.066
  616ACN     H3 3859   0.146   2.230   1.029
  616ACN     C2 3860   0.042   2.047   1.036
  616ACN     N1 3861   0.039   1.935   1.059
  617ACN     C1 3862   3.454   1.567   0.350
  617ACN     H1 3863   3.465   1.522   0.449
  617ACN     H2 3864   3.547   1.551   0.294
  617ACN     H3 3865   3.436   1.674   0.362
  617ACN     C2 3866   3.342   1.505   0.280
  617ACN     N1 3867   3.254   1.456   0.224
  618ACN     C1 3868   4.423   4.484   2.991
  618ACN     H1 3869   4.352   4.564   2.965
  618ACN     H2 3870   4.435   4.416   2.906
  618ACN     H3 3871   4.382   4.429   3.076
  618ACN     C2 3872   4.551   4.543   3.028
  618ACN     N1 3873   4.654   4.588   3.056
  619ACN     C1 3874   3.475   1.349   4.635
  619ACN     H1 3875   3.402   1.270   4.618
  619ACN     H2 3876   3.422   1.444   4.648
  619ACN     H3 3877   3.541   1.357   4.548
  619ACN     C2 3878   3.554   1.319   0.047
  619ACN     N1 3879   3.615   1.296   0.141
  620ACN     C1 3880   2.411   0.841   1.829
  620ACN     H1 3881   2.305   0.816   1.823
  620ACN     H2 3882   2.431   0.894   1.922
  620ACN     H3 3883   2.438   0.906   1.745
  620ACN     C2 3884   2.491   0.719   1.823
  620ACN     N1 3885   2.554   0.623   1.818
  621ACN     C1 3886   1.236   4.362   4.063
  621ACN     H1 3887   1.137   4.408   4.071
  621ACN     H2 3888   1.282   4.395   3.969
  621ACN     H3 3889   1.223   4.253   4.060
  621ACN     C2 3890   1.320   4.401   4.175
  621ACN     N1 3891   1.386   4.431   4.265
  622ACN     C1 3892   4.059   0.576   2.916
  622ACN     H1 3893   4.163   0.547   2.937
  622ACN     H2 3894   3.990   0.509   2.968
  622ACN     H3 3895   4.042   0.570   2.808
  622ACN     C2 3896   4.036   0.713   2.961
  622ACN     N1 3897   4.019   0.821   2.996
  623ACN     C1 3898   3.200   3.552   2.484
  623ACN     H1 3899   3.172   3.586   2.384
  623ACN     H2 3900   3.142   3.608   2.558
  623ACN     H3 3901   3.306   3.573   2.500
  623ACN     C2 3902   3.175   3.409   2.497
  623ACN     N1 3903   3.155   3.296   2.508
  624ACN     C1 3904   0.930   2.802   2.128
  624ACN     H1 3905   1.008   2.864   2.082
  624ACN     H2 3906   0.978   2.726   2.191
  624ACN     H3 3907   0.873   2.752   2.049
  624ACN     C2 3908   0.842   2.885   2.209
  624ACN     N1 3909   0.773   2.951   2.273
  625ACN     C1 3910   3.194   4.487   2.491
  625ACN     H1 3911   3.192   4.588   2.448
  625ACN     H2 3912   3.103   4.470   2.549
  625ACN     H3 3913   3.281   4.478   2.557
  625ACN     C2 3914   3.203   4.388   2.384
  625ACN     N1 3915   3.209   4.310   2.301
  626ACN     C1 3916   4.331   4.511   3.412
  626ACN     H1 3917   4.339   4.583   3.495
  626ACN     H2 3918   4.373   4.415   3.444
  626ACN     H3 3919   4.388   4.549   3.327
  626ACN     C2 3920   4.191   4.495   3.374
  626ACN     N1 3921   4.080   4.482   3.345
  627ACN     C1 3922   1.168   0.142   4.352
  627ACN     H1 3923   1.072   0.089   4.358
  627ACN     H2 3924   1.249   0.069   4.354
  627ACN     H3 3925   1.177   0.209   4.438
  627ACN     C2 3926   1.175   0.219   4.229
  627ACN     N1 3927   1.180   0.279   4.131
  628ACN     C1 3928   2.787   0.501   2.759
  628ACN     H1 3929   2.800   0.604   2.725
  628ACN     H2 3930   2.883   0.462   2.795
  628ACN     H3 3931   2.754   0.439   2.675
  628ACN     C2 3932   2.688   0.496   2.867
  628ACN     N1 3933   2.611   0.494   2.952
  629ACN     C1 3934   0.529   0.453   3.484
  629ACN     H1 3935   0.605   0.486   3.556
  629ACN     H2 3936   0.438   0.427   3.539
  629ACN     H3 3937   0.564   0.364   3.431
  629ACN     C2 3938   0.499   0.560   3.389
  629ACN     N1 3939   0.475   0.644   3.314
  630ACN     C1 3940   2.010   4.376   4.331
  630ACN     H1 3941   1.908   4.376   4.369
  630ACN     H2 3942   2.067   4.459   4.374
  630ACN     H3 3943   2.008   4.388   4.222
  630ACN     C2 3944   2.076   4.250   4.364
  630ACN     N1 3945   2.126   4.150   4.391
  631ACN     C1 3946   3.607   4.055   1.725
  631ACN     H1 3947   3.544   3.968   1.746
  631ACN     H2 3948   3.702   4.021   1.684
  631ACN     H3 3949   3.626   4.110   1.818
  631ACN     C2 3950   3.540   4.143   1.629
  631ACN     N1 3951   3.488   4.210   1.552
  632ACN     C1 3952   4.063   3.311   0.353
  632ACN     H1 3953   4.015   3.303   0.451
  632ACN     H2 3954   4.164   3.351   0.366
  632ACN     H3 3955   4.005   3.380   0.291
  632ACN     C2 3956   4.070   3.179   0.290
  632ACN     N1 3957   4.074   3.076   0.240
  633ACN     C1 3958   4.319   3.182   3.888
  633ACN     H1 3959   4.391   3.214   3.964
  633ACN     H2 3960   4.219   3.213   3.921
  633ACN     H3 3961   4.321   3.073   3.878
  633ACN     C2 3962   4.350   3.246   3.760
  633ACN     N1 3963   4.374   3.296   3.660
  634ACN     C1 3964   0.848   4.526   3.292
  634ACN     H1 3965   0.880   4.446   3.360
  634ACN     H2 3966   0.884   4.503   3.192
  634ACN     H3 3967   0.890   0.005   3.326
  634ACN     C2 3968   0.702   4.534   3.293
  634ACN     N1 3969   0.587   4.542   3.294
  635ACN     C1 3970   3.381   4.153   0.755
  635ACN     H1 3971   3.379   4.197   0.654
  635ACN     H2 3972   3.313   4.209   0.820
  635ACN     H3 3973   3.482   4.161   0.795
  635ACN     C2 3974   3.341   4.013   0.749
  635ACN     N1 3975   3.310   3.903   0.744
  636ACN     C1 3976   4.022   2.801   1.221
  636ACN     H1 3977   4.008   2.749   1.126
  636ACN     H2 3978   4.031   2.909   1.202
  636ACN     H3 3979   4.114   2.766   1.268
  636ACN     C2 3980   3.908   2.776   1.309
  636ACN     N1 3981   3.819   2.756   1.379
  637ACN     C1 3982   2.632   2.833   3.018
  637ACN     H1 3983   2.529   2.844   3.054
  637ACN     H2 3984   2.698   2.822   3.105
  637ACN     H3 3985   2.659   2.925   2.965
  637ACN     C2 3986   2.643   2.718   2.930
  637ACN     N1 3987   2.651   2.627   2.860
  638ACN     C1 3988   0.333   0.208   3.817
  638ACN     H1 3989   0.231   0.167   3.821
  638ACN     H2 3990   0.327   0.317   3.827
  638ACN     H3 3991   0.377   0.184   3.720
  638ACN     C2 3992   0.413   0.152   3.925
  638ACN     N1 3993   0.477   0.108   4.010
  639ACN     C1 3994   2.039   2.937   0.392
  639ACN     H1 3995   2.069   2.906   0.291
  639ACN     H2 3996   2.040   2.850   0.459
  639ACN     H3 3997   1.938   2.977   0.387
  639ACN     C2 3998   2.131   3.039   0.442
  639ACN     N1 3999   2.203   3.120   0.481
  640ACN     C1 4000   2.025   1.827   4.022
  640ACN     H1 4001   2.066   1.923   4.055
  640ACN     H2 4002   1.994   1.770   4.110
  640ACN     H3 4003   2.102   1.771   3.968
  640ACN     C2 4004   1.910   1.849   3.936
  640ACN     N1 4005   1.818   1.865   3.867
  641ACN     C1 4006   0.362   2.346   0.432
  641ACN     H1 4007   0.364   2.455   0.446
  641ACN     H2 4008   0.272   2.306   0.478
  641ACN     H3 4009   0.450   2.302   0.481
  641ACN     C2 4010   0.363   2.314   0.290
  641ACN     N1 4011   0.364   2.289   0.178
  642ACN     C1 4012   0.094   0.069   0.670
  642ACN     H1 4013   0.108   0.177   0.656
  642ACN     H2 4014   0.056   0.052   0.771
  642ACN     H3 4015   0.190   0.018   0.658
  642ACN     C2 4016   4.849   0.019   0.572
  642ACN     N1 4017   4.772   4.596   0.496
  643ACN     C1 4018   3.213   2.819   0.529
  643ACN     H1 4019   3.147   2.905   0.523
  643ACN     H2 4020   3.165   2.733   0.481
  643ACN     H3 4021   3.232   2.794   0.635
  643ACN     C2 4022   3.340   2.847   0.464
  643ACN     N1 4023   3.440   2.870   0.412
  644ACN     C1 4024   0.701   1.340   1.376
  644ACN     H1 4025   0.695   1.283   1.282
  644ACN     H2 4026   0.803   1.375   1.389
  644ACN     H3 4027   0.675   1.273   1.458
  644ACN     C2 4028   0.609   1.452   1.373
  644ACN     N1 4029   0.536   1.542   1.371
  645ACN     C1 4030   4.195   3.769   2.826
  645ACN     H1 4031   4.250   3.802   2.737
  645ACN     H2 4032   4.116   3.701   2.795
  645ACN     H3 4033   4.151   3.856   2.876
  645ACN     C2 4034   4.286   3.699   2.917
  645ACN     N1 4035   4.357   3.645   2.989
  646ACN     C1 4036   0.159   4.316   1.973
  646ACN     H1 4037   0.225   4.276   1.895
  646ACN     H2 4038   0.219   4.359   2.053
  646ACN     H3 4039   0.098   4.235   2.014
  646ACN     C2 4040   0.072   4.418   1.915
  646ACN     N1 4041   0.005   4.499   1.869
  647ACN     C1 4042   3.284   1.610   3.742
  647ACN     H1 4043   3.189   1.664   3.728
  647ACN     H2 4044   3.300   1.595   3.850
  647ACN     H3 4045   3.366   1.671   3.703
  647ACN     C2 4046   3.279   1.482   3.673
  647ACN     N1 4047   3.275   1.381   3.619
  648ACN     C1 4048   0.110   2.167   4.151
  648ACN     H1 4049   0.002   2.163   4.137
  648ACN     H2 4050   0.157   2.203   4.059
  648ACN     H3 4051   0.147   2.067   4.173
  648ACN     C2 4052   0.141   2.258   4.261
  648ACN     N1 4053   0.164   2.330   4.348
  649ACN     C1 4054   0.555   4.420   2.831
  649ACN     H1 4055   0.549   4.327   2.773
  649ACN     H2 4056   0.471   4.423   2.901
  649ACN     H3 4057   0.549   4.504   2.762
  649ACN     C2 4058   0.681   4.424   2.904
  649ACN     N1 4059   0.780   4.427   2.962
  650ACN     C1 4060   1.781   0.577   3.697
  650ACN     H1 4061   1.854   0.518   3.641
  650ACN     H2 4062   1.827   0.615   3.789
  650ACN     H3 4063   1.697   0.511   3.725
  650ACN     C2 4064   1.732   0.687   3.615
  650ACN     N1 4065   1.693   0.774   3.551
  651ACN     C1 4066   0.443   1.955   0.038
  651ACN     H1 4067   0.427   1.850   0.066
  651ACN     H2 4068   0.550   1.974   0.032
  651ACN     H3 4069   0.399   2.020   0.115
  651ACN     C2 4070   0.381   1.982   4.617
  651ACN     N1 4071   0.332   2.004   4.515
  652ACN     C1 4072   2.734   1.406   1.950
  652ACN     H1 4073   2.708   1.321   2.014
  652ACN     H2 4074   2.645   1.437   1.894
  652ACN     H3 4075   2.811   1.372   1.879
  652ACN     C2 4076   2.785   1.516   2.031
  652ACN     N1 4077   2.824   1.603   2.095
  653ACN     C1 4078   2.769   1.614   3.008
  653ACN     H1 4079   2.694   1.694   3.009
  653ACN     H2 4080   2.825   1.616   2.913
  653ACN     H3 4081   2.718   1.519   3.018
  653ACN     C2 4082   2.862   1.632   3.119
  653ACN     N1 4083   2.934   1.646   3.207
  654ACN     C1 4084   4.383   2.077   4.377
  654ACN     H1 4085   4.354   1.989   4.319
  654ACN     H2 4086   4.432   2.044   4.470
  654ACN     H3 4087   4.293   2.133   4.403
  654ACN     C2 4088   4.473   2.161   4.300
  654ACN     N1 4089   4.544   2.229   4.240
  655ACN     C1 4090   4.144   0.185   2.865
  655ACN     H1 4091   4.100   0.221   2.959
  655ACN     H2 4092   4.118   0.079   2.853
  655ACN     H3 4093   4.253   0.195   2.872
  655ACN     C2 4094   4.093   0.263   2.753
  655ACN     N1 4095   4.053   0.324   2.664
  656ACN     C1 4096   4.260   0.384   3.231
  656ACN     H1 4097   4.314   0.447   3.160
  656ACN     H2 4098   4.153   0.409   3.228
  656ACN     H3 4099   4.298   0.401   3.332
  656ACN     C2 4100   4.279   0.244   3.195
  656ACN     N1 4101   4.293   0.134   3.164
  657ACN     C1 4102   3.303   0.607   1.892
  657ACN     H1 4103   3.288   0.507   1.932
  657ACN     H2 4104   3.259   0.679   1.962
  657ACN     H3 4105   3.251   0.616   1.796
  657ACN     C2 4106   3.445   0.635   1.877
  657ACN     N1 4107   3.557   0.657   1.864
  658ACN     C1 4108   0.384   4.432   3.576
  658ACN     H1 4109   0.293   4.469   3.623
  658ACN     H2 4110   0.408   4.497   3.491
  658ACN     H3 4111   0.364   4.331   3.538
  658ACN     C2 4112   0.493   4.430   3.672
  658ACN     N1 4113   0.579   4.427   3.749
  659ACN     C1 4114   1.895   1.371   0.107
  659ACN     H1 4115   1.853   1.378   0.208
  659ACN     H2 4116   1.862   1.457   0.049
  659ACN     H3 4117   1.856   1.280   0.059
  659ACN     C2 4118   2.040   1.365   0.112
  659ACN     N1 4119   2.155   1.361   0.117
  660ACN     C1 4120   2.826   2.087   1.003
  660ACN     H1 4121   2.850   2.120   1.104
  660ACN     H2 4122   2.727   2.040   1.003
  660ACN     H3 4123   2.900   2.014   0.969
  660ACN     C2 4124   2.825   2.202   0.913
  660ACN     N1 4125   2.823   2.294   0.843
  661ACN     C1 4126   4.649   3.557   1.959
  661ACN     H1 4127   4.544   3.538   1.980
  661ACN     H2 4128   4.668   3.665   1.961
  661ACN     H3 4129   4.673   3.518   1.860
  661ACN     C2 4130   4.732   3.490   2.059
  661ACN     N1 4131   4.797   3.437   2.137
  662ACN     C1 4132   2.505   1.652   1.047
  662ACN     H1 4133   2.506   1.548   1.014
  662ACN     H2 4134   2.539   1.657   1.151
  662ACN     H3 4135   2.403   1.690   1.040
  662ACN     C2 4136   2.594   1.731   0.962
  662ACN     N1 4137   2.663   1.793   0.894
  663ACN     C1 4138   3.300   3.939   4.451
  663ACN     H1 4139   3.346   3.974   4.544
  663ACN     H2 4140   3.293   4.023   4.381
  663ACN     H3 4141   3.199   3.903   4.474
  663ACN     C2 4142   3.379   3.831   4.393
  663ACN     N1 4143   3.442   3.746   4.348
  664ACN     C1 4144   2.547   1.073   4.568
  664ACN     H1 4145   2.529   1.041   4.672
  664ACN     H2 4146   2.624   1.151   4.568
  664ACN     H3 4147   2.455   1.113   4.526
  664ACN     C2 4148   2.593   0.959   4.489
  664ACN     N1 4149   2.630   0.870   4.426
  665ACN     C1 4150   3.482   4.287   4.052
  665ACN     H1 4151   3.459   4.393   4.035
  665ACN     H2 4152   3.581   4.265   4.010
  665ACN     H3 4153   3.407   4.227   4.000
  665ACN     C2 4154   3.479   4.258   4.195
  665ACN     N1 4155   3.478   4.235   4.307
  666ACN     C1 4156   2.730   3.308   0.039
  666ACN     H1 4157   2.756   3.287   0.143
  666ACN     H2 4158   2.690   3.218   4.701
  666ACN     H3 4159   2.821   3.337   4.693
  666ACN     C2 4160   2.632   3.416   0.032
  666ACN     N1 4161   2.554   3.501   0.026
  667ACN     C1 4162   3.351   2.435   3.577
  667ACN     H1 4163   3.417   2.384   3.647
  667ACN     H2 4164   3.385   2.412   3.475
  667ACN     H3 4165   3.358   2.543   3.593
  667ACN     C2 4166   3.214   2.389   3.595
  667ACN     N1 4167   3.106   2.352   3.610
  668ACN     C1 4168   3.705   4.566   1.836
  668ACN     H1 4169   3.708   0.025   1.915
  668ACN     H2 4170   3.780   4.489   1.857
  668ACN     H3 4171   3.730   4.614   1.741
  668ACN     C2 4172   3.573   4.505   1.829
  668ACN     N1 4173   3.468   4.458   1.823
  669ACN     C1 4174   0.137   1.281   0.829
  669ACN     H1 4175   0.065   1.333   0.893
  669ACN     H2 4176   0.228   1.342   0.821
  669ACN     H3 4177   0.093   1.269   0.729
  669ACN     C2 4178   0.168   1.151   0.885
  669ACN     N1 4179   0.192   1.047   0.930
  670ACN     C1 4180   3.844   2.666   3.086
  670ACN     H1 4181   3.881   2.570   3.121
  670ACN     H2 4182   3.856   2.741   3.165
  670ACN     H3 4183   3.738   2.657   3.062
  670ACN     C2 4184   3.918   2.708   2.967
  670ACN     N1 4185   3.976   2.740   2.873
  671ACN     C1 4186   0.294   3.725   0.667
  671ACN     H1 4187   0.233   3.646   0.711
  671ACN     H2 4188   0.274   3.731   0.559
  671ACN     H3 4189   0.400   3.700   0.681
  671ACN     C2 4190   0.265   3.853   0.730
  671ACN     N1 4191   0.242   3.953   0.781
  672ACN     C1 4192   0.926   1.427   1.104
  672ACN     H1 4193   0.980   1.403   1.196
  672ACN     H2 4194   0.866   1.517   1.119
  672ACN     H3 4195   0.859   1.344   1.080
  672ACN     C2 4196   1.021   1.448   0.995
  672ACN     N1 4197   1.096   1.464   0.910
  673ACN     C1 4198   3.136   0.347   4.385
  673ACN     H1 4199   3.163   0.441   4.434
  673ACN     H2 4200   3.156   0.355   4.278
  673ACN     H3 4201   3.029   0.328   4.400
  673ACN     C2 4202   3.214   0.237   4.441
  673ACN     N1 4203   3.278   0.152   4.485
  674ACN     C1 4204   1.694   1.047   0.336
  674ACN     H1 4205   1.700   0.941   0.363
  674ACN     H2 4206   1.613   1.095   0.393
  674ACN     H3 4207   1.673   1.056   0.229
  674ACN     C2 4208   1.821   1.112   0.367
  674ACN     N1 4209   1.922   1.163   0.390
  675ACN     C1 4210   0.854   1.826   4.384
  675ACN     H1 4211   0.748   1.797   4.386
  675ACN     H2 4212   0.881   1.865   4.483
  675ACN     H3 4213   0.870   1.902   4.308
  675ACN     C2 4214   0.935   1.708   4.354
  675ACN     N1 4215   1.000   1.616   4.331
  676ACN     C1 4216   4.442   1.819   2.715
  676ACN     H1 4217   4.437   1.710   2.703
  676ACN     H2 4218   4.468   1.842   2.819
  676ACN     H3 4219   4.343   1.861   2.693
  676ACN     C2 4220   4.541   1.875   2.624
  676ACN     N1 4221   4.619   1.920   2.552
  677ACN     C1 4222   0.062   0.470   2.603
  677ACN     H1 4223   0.023   0.563   2.646
  677ACN     H2 4224   0.158   0.446   2.650
  677ACN     H3 4225   0.076   0.485   2.496
  677ACN     C2 4226   4.817   0.363   2.626
  677ACN     N1 4227   4.741   0.278   2.643
  678ACN     C1 4228   0.110   4.607   4.547
  678ACN     H1 4229   0.092   0.081   4.487
  678ACN     H2 4230   0.193   4.551   4.503
  678ACN     H3 4231   0.019   4.546   4.544
  678ACN     C2 4232   0.141   0.028   4.684
  678ACN     N1 4233   0.166   0.057   0.085
  679ACN     C1 4234   1.549   0.417   2.697
  679ACN     H1 4235   1.572   0.514   2.653
  679ACN     H2 4236   1.442   0.398   2.690
  679ACN     H3 4237   1.578   0.417   2.803
  679ACN     C2 4238   1.622   0.312   2.626
  679ACN     N1 4239   1.679   0.229   2.571
  680ACN     C1 4240   1.751   0.519   1.460
  680ACN     H1 4241   1.671   0.568   1.517
  680ACN     H2 4242   1.752   0.558   1.358
  680ACN     H3 4243   1.732   0.411   1.457
  680ACN     C2 4244   1.880   0.544   1.525
  680ACN     N1 4245   1.982   0.564   1.575
  681ACN     C1 4246   2.128   1.014   0.062
  681ACN     H1 4247   2.186   0.922   0.054
  681ACN     H2 4248   2.154   1.081   4.687
  681ACN     H3 4249   2.152   1.064   0.156
  681ACN     C2 4250   1.985   0.984   0.057
  681ACN     N1 4251   1.873   0.959   0.055
  682ACN     C1 4252   3.161   3.069   1.270
  682ACN     H1 4253   3.199   3.165   1.307
  682ACN     H2 4254   3.147   3.076   1.161
  682ACN     H3 4255   3.063   3.049   1.316
  682ACN     C2 4256   3.254   2.962   1.302
  682ACN     N1 4257   3.328   2.877   1.328
  683ACN     C1 4258   1.203   2.101   1.687
  683ACN     H1 4259   1.178   2.052   1.593
  683ACN     H2 4260   1.123   2.173   1.711
  683ACN     H3 4261   1.297   2.157   1.674
  683ACN     C2 4262   1.217   2.003   1.794
  683ACN     N1 4263   1.229   1.927   1.879
  684ACN     C1 4264   2.314   3.274   0.201
  684ACN     H1 4265   2.209   3.287   0.230
  684ACN     H2 4266   2.376   3.284   0.291
  684ACN     H3 4267   2.341   3.353   0.130
  684ACN     C2 4268   2.334   3.143   0.141
  684ACN     N1 4269   2.348   3.039   0.093
  685ACN     C1 4270   0.131   4.422   3.024
  685ACN     H1 4271   0.022   4.430   3.028
  685ACN     H2 4272   0.159   4.318   3.043
  685ACN     H3 4273   0.175   4.486   3.101
  685ACN     C2 4274   0.179   4.465   2.893
  685ACN     N1 4275   0.218   4.498   2.790
  686ACN     C1 4276   1.676   0.769   2.094
  686ACN     H1 4277   1.771   0.740   2.140
  686ACN     H2 4278   1.677   0.877   2.076
  686ACN     H3 4279   1.595   0.746   2.163
  686ACN     C2 4280   1.657   0.697   1.969
  686ACN     N1 4281   1.642   0.639   1.870
  687ACN     C1 4282   2.037   0.862   1.371
  687ACN     H1 4283   2.113   0.922   1.320
  687ACN     H2 4284   2.087   0.795   1.442
  687ACN     H3 4285   1.983   0.803   1.297
  687ACN     C2 4286   1.945   0.950   1.441
  687ACN     N1 4287   1.872   1.020   1.497
  688ACN     C1 4288   3.739   2.145   0.022
  688ACN     H1 4289   3.794   2.195   0.103
  688ACN     H2 4290   3.633   2.141   0.050
  688ACN     H3 4291   3.779   2.044   0.010
  688ACN     C2 4292   3.756   2.220   4.606
  688ACN     N1 4293   3.770   2.278   4.508
  689ACN     C1 4294   3.419   2.562   0.979
  689ACN     H1 4295   3.370   2.493   1.048
  689ACN     H2 4296   3.386   2.665   1.000
  689ACN     H3 4297   3.389   2.537   0.876
  689ACN     C2 4298   3.564   2.553   0.992
  689ACN     N1 4299   3.678   2.546   1.003
  690ACN     C1 4300   3.266   0.102   1.879
  690ACN     H1 4301   3.309   0.057   1.969
  690ACN     H2 4302   3.170   0.148   1.906
  690ACN     H3 4303   3.249   0.024   1.805
  690ACN     C2 4304   3.356   0.204   1.826
  690ACN     N1 4305   3.426   0.284   1.782
  691ACN     C1 4306   3.757   1.448   4.177
  691ACN     H1 4307   3.820   1.497   4.102
  691ACN     H2 4308   3.667   1.410   4.126
  691ACN     H3 4309   3.727   1.521   4.252
  691ACN     C2 4310   3.827   1.337   4.239
  691ACN     N1 4311   3.885   1.249   4.287
  692ACN     C1 4312   4.261   0.645   0.389
  692ACN     H1 4313   4.354   0.694   0.359
  692ACN     H2 4314   4.228   0.688   0.484
  692ACN     H3 4315   4.280   0.538   0.404
  692ACN     C2 4316   4.158   0.664   0.288
  692ACN     N1 4317   4.077   0.678   0.207
  693ACN     C1 4318   0.886   3.526   4.248
  693ACN     H1 4319   0.889   3.474   4.152
  693ACN     H2 4320   0.859   3.631   4.230
  693ACN     H3 4321   0.985   3.522   4.295
  693ACN     C2 4322   0.786   3.464   4.334
  693ACN     N1 4323   0.707   3.414   4.401
  694ACN     C1 4324   4.120   1.239   0.970
  694ACN     H1 4325   4.198   1.251   0.894
  694ACN     H2 4326   4.036   1.306   0.949
  694ACN     H3 4327   4.162   1.265   1.068
  694ACN     C2 4328   4.073   1.101   0.972
  694ACN     N1 4329   4.036   0.992   0.974
  695ACN     C1 4330   3.015   1.822   4.428
  695ACN     H1 4331   3.028   1.866   4.328
  695ACN     H2 4332   2.919   1.857   4.469
  695ACN     H3 4333   3.096   1.855   4.493
  695ACN     C2 4334   3.013   1.677   4.417
  695ACN     N1 4335   3.013   1.562   4.409
  696ACN     C1 4336   0.761   2.922   2.615
  696ACN     H1 4337   0.711   2.902   2.710
  696ACN     H2 4338   0.689   2.963   2.544
  696ACN     H3 4339   0.802   2.829   2.574
  696ACN     C2 4340   0.869   3.018   2.636
  696ACN     N1 4341   0.955   3.093   2.652
  697ACN     C1 4342   3.428   2.108   1.535
  697ACN     H1 4343   3.431   2.134   1.429
  697ACN     H2 4344   3.449   2.198   1.594
  697ACN     H3 4345   3.505   2.034   1.556
  697ACN     C2 4346   3.297   2.055   1.570
  697ACN     N1 4347   3.193   2.014   1.599
  698ACN     C1 4348   3.642   0.732   0.836
  698ACN     H1 4349   3.678   0.727   0.733
  698ACN     H2 4350   3.547   0.679   0.844
  698ACN     H3 4351   3.627   0.837   0.865
  698ACN     C2 4352   3.740   0.670   0.925
  698ACN     N1 4353   3.816   0.621   0.996
  699ACN     C1 4354   1.434   2.674   2.314
  699ACN     H1 4355   1.387   2.708   2.407
  699ACN     H2 4356   1.483   2.578   2.333
  699ACN     H3 4357   1.510   2.748   2.284
  699ACN     C2 4358   1.334   2.659   2.209
  699ACN     N1 4359   1.256   2.647   2.126
  700ACN     C1 4360   1.564   1.309   3.365
  700ACN     H1 4361   1.562   1.269   3.263
  700ACN     H2 4362   1.512   1.239   3.432
  700ACN     H3 4363   1.510   1.404   3.368
  700ACN     C2 4364   1.701   1.327   3.410
  700ACN     N1 4365   1.809   1.342   3.447
  701ACN     C1 4366   2.376   4.334   1.223
  701ACN     H1 4367   2.301   4.348   1.143
  701ACN     H2 4368   2.468   4.297   1.177
  701ACN     H3 4369   2.339   4.258   1.293
  701ACN     C2 4370   2.400   4.460   1.292
  701ACN     N1 4371   2.420   4.560   1.346
  702ACN     C1 4372   0.117   3.446   2.421
  702ACN     H1 4373   0.035   3.512   2.391
  702ACN     H2 4374   0.084   3.342   2.412
  702ACN     H3 4375   0.143   3.467   2.525
  702ACN     C2 4376   0.232   3.468   2.335
  702ACN     N1 4377   0.324   3.485   2.267
  703ACN     C1 4378   4.097   2.343   2.466
  703ACN     H1 4379   4.149   2.250   2.442
  703ACN     H2 4380   4.131   2.379   2.564
  703ACN     H3 4381   3.989   2.323   2.471
  703ACN     C2 4382   4.124   2.443   2.364
  703ACN     N1 4383   4.144   2.522   2.283
  704ACN     C1 4384   3.827   4.227   2.262
  704ACN     H1 4385   3.762   4.270   2.339
  704ACN     H2 4386   3.838   4.119   2.282
  704ACN     H3 4387   3.926   4.272   2.266
  704ACN     C2 4388   3.768   4.245   2.130
  704ACN     N1 4389   3.721   4.261   2.027
  705ACN     C1 4390   0.409   3.291   1.687
  705ACN     H1 4391   0.407   3.400   1.697
  705ACN     H2 4392   0.460   3.265   1.593
  705ACN     H3 4393   0.306   3.253   1.682
  705ACN     C2 4394   0.479   3.231   1.800
  705ACN     N1 4395   0.534   3.184   1.889
  706ACN     C1 4396   3.791   4.183   1.246
  706ACN     H1 4397   3.702   4.246   1.237
  706ACN     H2 4398   3.869   4.238   1.299
  706ACN     H3 4399   3.827   4.158   1.146
  706ACN     C2 4400   3.758   4.061   1.319
  706ACN     N1 4401   3.732   3.964   1.375
  707ACN     C1 4402   2.024   0.178   3.243
  707ACN     H1 4403   1.938   0.183   3.175
  707ACN     H2 4404   2.071   0.276   3.248
  707ACN     H3 4405   2.095   0.105   3.203
  707ACN     C2 4406   1.979   0.137   3.376
  707ACN     N1 4407   1.945   0.104   3.481
  708ACN     C1 4408   1.462   0.044   2.348
  708ACN     H1 4409   1.412   4.566   2.373
  708ACN     H2 4410   1.472   0.052   2.239
  708ACN     H3 4411   1.562   0.045   2.393
  708ACN     C2 4412   1.385   0.157   2.399
  708ACN     N1 4413   1.324   0.247   2.438
  709ACN     C1 4414   4.730   0.401   1.893
  709ACN     H1 4415   4.653   0.389   1.971
  709ACN     H2 4416   4.714   0.326   1.815
  709ACN     H3 4417   4.828   0.386   1.938
  709ACN     C2 4418   4.722   0.534   1.836
  709ACN     N1 4419   4.718   0.640   1.791
  710ACN     C1 4420   2.775   3.418   0.502
  710ACN     H1 4421   2.678   3.422   0.453
  710ACN     H2 4422   2.761   3.411   0.610
  710ACN     H3 4423   2.830   3.511   0.480
  710ACN     C2 4424   2.851   3.303   0.453
  710ACN     N1 4425   2.910   3.212   0.415
  711ACN     C1 4426   1.901   3.633   0.543
  711ACN     H1 4427   1.806   3.598   0.585
  711ACN     H2 4428   1.895   3.740   0.524
  711ACN     H3 4429   1.919   3.582   0.448
  711ACN     C2 4430   2.010   3.605   0.636
  711ACN     N1 4431   2.096   3.583   0.709
  712ACN     C1 4432   0.234   0.862   3.220
  712ACN     H1 4433   0.304   0.914   3.286
  712ACN     H2 4434   0.289   0.789   3.161
  712ACN     H3 4435   0.188   0.935   3.152
  712ACN     C2 4436   0.132   0.794   3.299
  712ACN     N1 4437   0.052   0.741   3.362
  713ACN     C1 4438   2.437   4.366   0.100
  713ACN     H1 4439   2.444   4.407   4.707
  713ACN     H2 4440   2.332   4.362   0.130
  713ACN     H3 4441   2.492   4.432   0.169
  713ACN     C2 4442   2.495   4.232   0.103
  713ACN     N1 4443   2.540   4.126   0.106
  714ACN     C1 4444   3.251   0.177   1.475
  714ACN     H1 4445   3.242   0.264   1.541
  714ACN     H2 4446   3.180   0.188   1.393
  714ACN     H3 4447   3.226   0.087   1.532
  714ACN     C2 4448   3.387   0.168   1.423
  714ACN     N1 4449   3.494   0.161   1.382
  715ACN     C1 4450   0.182   3.662   1.898
  715ACN     H1 4451   0.218   3.638   1.998
  715ACN     H2 4452   0.261   3.713   1.842
  715ACN     H3 4453   0.095   3.727   1.906
  715ACN     C2 4454   0.145   3.539   1.829
  715ACN     N1 4455   0.116   3.441   1.775
  716ACN     C1 4456   4.631   0.613   3.192
  716ACN     H1 4457   4.616   0.697   3.260
  716ACN     H2 4458   4.721   0.632   3.132
  716ACN     H3 4459   4.545   0.603   3.124
  716ACN     C2 4460   4.650   0.490   3.269
  716ACN     N1 4461   4.665   0.393   3.329
  717ACN     C1 4462   1.949   3.556   4.273
  717ACN     H1 4463   1.935   3.448   4.288
  717ACN     H2 4464   2.055   3.579   4.278
  717ACN     H3 4465   1.896   3.610   4.352
  717ACN     C2 4466   1.896   3.594   4.143
  717ACN     N1 4467   1.854   3.625   4.040
  718ACN     C1 4468   3.351   1.097   0.253
  718ACN     H1 4469   3.435   1.050   0.201
  718ACN     H2 4470   3.270   1.114   0.182
  718ACN     H3 4471   3.384   1.194   0.293
  718ACN     C2 4472   3.306   1.012   0.362
  718ACN     N1 4473   3.269   0.945   0.448
  719ACN     C1 4474   1.942   4.485   0.007
  719ACN     H1 4475   1.939   4.551   0.094
  719ACN     H2 4476   1.991   4.539   4.633
  719ACN     H3 4477   1.839   4.461   4.686
  719ACN     C2 4478   2.015   4.364   0.039
  719ACN     N1 4479   2.073   4.268   0.065
  720ACN     C1 4480   3.394   3.173   0.670
  720ACN     H1 4481   3.496   3.188   0.707
  720ACN     H2 4482   3.326   3.240   0.724
  720ACN     H3 4483   3.364   3.070   0.688
  720ACN     C2 4484   3.389   3.202   0.527
  720ACN     N1 4485   3.384   3.224   0.414
  721ACN     C1 4486   0.036   2.479   0.670
  721ACN     H1 4487   4.789   2.433   0.659
  721ACN     H2 4488   0.112   2.412   0.630
  721ACN     H3 4489   0.057   2.495   0.776
  721ACN     C2 4490   0.041   2.605   0.596
  721ACN     N1 4491   0.045   2.704   0.538
  722ACN     C1 4492   3.670   3.099   4.420
  722ACN     H1 4493   3.660   3.157   4.513
  722ACN     H2 4494   3.740   3.018   4.437
  722ACN     H3 4495   3.707   3.165   4.341
  722ACN     C2 4496   3.540   3.044   4.384
  722ACN     N1 4497   3.437   3.000   4.355
  723ACN     C1 4498   3.999   0.943   0.542
  723ACN     H1 4499   4.090   0.942   0.481
  723ACN     H2 4500   3.918   0.990   0.485
  723ACN     H3 4501   4.018   1.003   0.632
  723ACN     C2 4502   3.962   0.807   0.580
  723ACN     N1 4503   3.934   0.700   0.610
  724ACN     C1 4504   4.596   1.790   3.535
  724ACN     H1 4505   4.632   1.746   3.442
  724ACN     H2 4506   4.510   1.733   3.571
  724ACN     H3 4507   4.564   1.893   3.516
  724ACN     C2 4508   4.702   1.789   3.636
  724ACN     N1 4509   4.785   1.787   3.715
  725ACN     C1 4510   0.826   4.435   0.976
  725ACN     H1 4511   0.777   4.479   1.064
  725ACN     H2 4512   0.918   4.490   0.958
  725ACN     H3 4513   0.760   4.445   0.889
  725ACN     C2 4514   0.855   4.295   1.002
  725ACN     N1 4515   0.879   4.184   1.022
  726ACN     C1 4516   0.154   0.812   2.803
  726ACN     H1 4517   0.175   0.763   2.707
  726ACN     H2 4518   0.070   0.880   2.791
  726ACN     H3 4519   0.242   0.868   2.835
  726ACN     C2 4520   0.121   0.711   2.903
  726ACN     N1 4521   0.095   0.633   2.983
  727ACN     C1 4522   2.427   2.960   3.926
  727ACN     H1 4523   2.334   2.909   3.900
  727ACN     H2 4524   2.511   2.891   3.911
  727ACN     H3 4525   2.423   2.989   4.031
  727ACN     C2 4526   2.445   3.079   3.843
  727ACN     N1 4527   2.459   3.172   3.777
  728ACN     C1 4528   0.400   3.401   0.541
  728ACN     H1 4529   0.356   3.392   0.642
  728ACN     H2 4530   0.341   3.473   0.483
  728ACN     H3 4531   0.397   3.304   0.492
  728ACN     C2 4532   0.538   3.446   0.552
  728ACN     N1 4533   0.647   3.482   0.560
  729ACN     C1 4534   0.731   0.395   1.730
  729ACN     H1 4535   0.834   0.408   1.695
  729ACN     H2 4536   0.683   0.318   1.669
  729ACN     H3 4537   0.677   0.489   1.718
  729ACN     C2 4538   0.731   0.355   1.870
  729ACN     N1 4539   0.731   0.323   1.981
  730ACN     C1 4540   2.857   0.461   1.914
  730ACN     H1 4541   2.936   0.451   1.989
  730ACN     H2 4542   2.770   0.509   1.960
  730ACN     H3 4543   2.827   0.361   1.880
  730ACN     C2 4544   2.904   0.541   1.802
  730ACN     N1 4545   2.942   0.604   1.713
  731ACN     C1 4546   3.981   0.409   1.375
  731ACN     H1 4547   3.962   0.505   1.425
  731ACN     H2 4548   3.994   0.428   1.268
  731ACN     H3 4549   3.895   0.343   1.390
  731ACN     C2 4550   4.102   0.348   1.429
  731ACN     N1 4551   4.197   0.300   1.472
  732ACN     C1 4552   1.696   2.494   4.665
  732ACN     H1 4553   1.757   2.583   4.649
  732ACN     H2 4554   1.593   2.524   4.685
  732ACN     H3 4555   1.734   2.440   0.044
  732ACN     C2 4556   1.700   2.409   4.547
  732ACN     N1 4557   1.704   2.342   4.454
  733ACN     C1 4558   1.452   4.028   2.957
  733ACN     H1 4559   1.494   4.041   3.057
  733ACN     H2 4560   1.430   3.923   2.941
  733ACN     H3 4561   1.526   4.061   2.884
  733ACN     C2 4562   1.331   4.108   2.944
  733ACN     N1 4563   1.234   4.169   2.932
  734ACN     C1 4564   0.110   0.401   0.035
  734ACN     H1 4565   0.112   0.498   4.691
  734ACN     H2 4566   0.209   0.355   0.031
  734ACN     H3 4567   0.038   0.336   4.692
  734ACN     C2 4568   0.070   0.421   0.173
  734ACN     N1 4569   0.037   0.439   0.282
  735ACN     C1 4570   4.575   2.730   0.790
  735ACN     H1 4571   4.684   2.740   0.801
  735ACN     H2 4572   4.528   2.827   0.809
  735ACN     H3 4573   4.538   2.658   0.864
  735ACN     C2 4574   4.542   2.683   0.656
  735ACN     N1 4575   4.517   2.647   0.549
  736ACN     C1 4576   4.696   2.800   3.294
  736ACN     H1 4577   4.670   2.896   3.249
  736ACN     H2 4578   4.795   2.808   3.342
  736ACN     H3 4579   4.701   2.724   3.215
  736ACN     C2 4580   4.596   2.764   3.393
  736ACN     N1 4581   4.517   2.735   3.472
  737ACN     C1 4582   2.401   3.754   2.193
  737ACN     H1 4583   2.367   3.838   2.255
  737ACN     H2 4584   2.476   3.698   2.249
  737ACN     H3 4585   2.446   3.796   2.102
  737ACN     C2 4586   2.287   3.669   2.159
  737ACN     N1 4587   2.198   3.601   2.133
  738ACN     C1 4588   3.170   0.877   0.792
  738ACN     H1 4589   3.206   0.882   0.896
  738ACN     H2 4590   3.243   0.926   0.727
  738ACN     H3 4591   3.074   0.929   0.784
  738ACN     C2 4592   3.154   0.737   0.753
  738ACN     N1 4593   3.140   0.627   0.722
  739ACN     C1 4594   4.256   2.009   3.056
  739ACN     H1 4595   4.276   2.102   3.002
  739ACN     H2 4596   4.191   2.030   3.141
  739ACN     H3 4597   4.351   1.968   3.092
  739ACN     C2 4598   4.192   1.913   2.967
  739ACN     N1 4599   4.141   1.838   2.896
  740ACN     C1 4600   1.179   2.262   0.876
  740ACN     H1 4601   1.089   2.284   0.934
  740ACN     H2 4602   1.149   2.220   0.779
  740ACN     H3 4603   1.240   2.190   0.930
  740ACN     C2 4604   1.256   2.384   0.854
  740ACN     N1 4605   1.317   2.481   0.838
  741ACN     C1 4606   1.301   3.727   2.768
  741ACN     H1 4607   1.257   3.784   2.850
  741ACN     H2 4608   1.253   3.628   2.766
  741ACN     H3 4609   1.408   3.713   2.786
  741ACN     C2 4610   1.279   3.796   2.642
  741ACN     N1 4611   1.260   3.850   2.541
  742ACN     C1 4612   1.981   3.508   1.056
  742ACN     H1 4613   2.038   3.482   0.966
  742ACN     H2 4614   2.050   3.519   1.140
  742ACN     H3 4615   1.911   3.427   1.077
  742ACN     C2 4616   1.909   3.632   1.034
  742ACN     N1 4617   1.852   3.731   1.018
  743ACN     C1 4618   0.675   0.407   0.285
  743ACN     H1 4619   0.750   0.369   0.215
  743ACN     H2 4620   0.698   0.511   0.309
  743ACN     H3 4621   0.680   0.348   0.377
  743ACN     C2 4622   0.542   0.398   0.226
  743ACN     N1 4623   0.437   0.390   0.179
  744ACN     C1 4624   0.217   2.639   0.158
  744ACN     H1 4625   0.205   2.659   0.265
  744ACN     H2 4626   0.134   2.685   0.103
  744ACN     H3 4627   0.213   2.531   0.142
  744ACN     C2 4628   0.344   2.692   0.111
  744ACN     N1 4629   0.444   2.735   0.072
  745ACN     C1 4630   3.105   1.256   0.580
  745ACN     H1 4631   3.080   1.174   0.513
  745ACN     H2 4632   3.076   1.229   0.682
  745ACN     H3 4633   3.049   1.345   0.550
  745ACN     C2 4634   3.248   1.284   0.575
  745ACN     N1 4635   3.361   1.306   0.569
  746ACN     C1 4636   3.023   2.838   2.880
  746ACN     H1 4637   3.116   2.780   2.868
  746ACN     H2 4638   3.049   2.943   2.898
  746ACN     H3 4639   2.969   2.799   2.966
  746ACN     C2 4640   2.942   2.826   2.759
  746ACN     N1 4641   2.878   2.813   2.664
  747ACN     C1 4642   0.156   2.697   3.941
  747ACN     H1 4643   0.253   2.742   3.960
  747ACN     H2 4644   0.155   2.596   3.984
  747ACN     H3 4645   0.139   2.689   3.833
  747ACN     C2 4646   0.051   2.777   4.001
  747ACN     N1 4647   4.819   2.841   4.050
  748ACN     C1 4648   0.958   3.728   2.355
  748ACN     H1 4649   0.974   3.632   2.406
  748ACN     H2 4650   1.019   3.805   2.404
  748ACN     H3 4651   0.853   3.756   2.363
  748ACN     C2 4652   0.997   3.718   2.215
  748ACN     N1 4653   1.027   3.710   2.104
  749ACN     C1 4654   2.073   0.942   0.618
  749ACN     H1 4655   2.011   1.031   0.635
  749ACN     H2 4656   2.049   0.901   0.520
  749ACN     H3 4657   2.048   0.868   0.695
  749ACN     C2 4658   2.214   0.978   0.626
  749ACN     N1 4659   2.325   1.006   0.632
  750ACN     C1 4660   2.899   3.064   0.725
  750ACN     H1 4661   2.876   2.980   0.658
  750ACN     H2 4662   2.812   3.130   0.729
  750ACN     H3 4663   2.984   3.120   0.684
  750ACN     C2 4664   2.931   3.014   0.858
  750ACN     N1 4665   2.957   2.975   0.963
  751ACN     C1 4666   3.149   1.610   2.292
  751ACN     H1 4667   3.041   1.607   2.277
  751ACN     H2 4668   3.176   1.537   2.368
  751ACN     H3 4669   3.180   1.710   2.325
  751ACN     C2 4670   3.217   1.577   2.167
  751ACN     N1 4671   3.270   1.553   2.068
  752ACN     C1 4672   3.069   3.271   2.136
  752ACN     H1 4673   3.114   3.259   2.037
  752ACN     H2 4674   3.143   3.247   2.213
  752ACN     H3 4675   2.984   3.202   2.146
  752ACN     C2 4676   3.022   3.408   2.153
  752ACN     N1 4677   2.985   3.516   2.166
  753ACN     C1 4678   2.004   3.900   0.045
  753ACN     H1 4679   2.085   3.829   0.023
  753ACN     H2 4680   1.941   3.910   4.664
  753ACN     H3 4681   2.048   3.997   0.068
  753ACN     C2 4682   1.926   3.852   0.158
  753ACN     N1 4683   1.863   3.814   0.247
  754ACN     C1 4684   0.737   0.985   3.457
  754ACN     H1 4685   0.671   0.974   3.543
  754ACN     H2 4686   0.709   0.911   3.382
  754ACN     H3 4687   0.840   0.966   3.490
  754ACN     C2 4688   0.727   1.120   3.403
  754ACN     N1 4689   0.719   1.226   3.360
  755ACN     C1 4690   1.125   4.541   2.932
  755ACN     H1 4691   1.136   4.448   2.989
  755ACN     H2 4692   1.160   0.009   2.993
  755ACN     H3 4693   1.019   4.555   2.907
  755ACN     C2 4694   1.204   4.533   2.810
  755ACN     N1 4695   1.267   4.526   2.714
  756ACN     C1 4696   1.226   4.300   3.615
  756ACN     H1 4697   1.292   4.223   3.656
  756ACN     H2 4698   1.122   4.272   3.634
  756ACN     H3 4699   1.241   4.306   3.507
  756ACN     C2 4700   1.255   4.429   3.677
  756ACN     N1 4701   1.278   4.530   3.726
  757ACN     C1 4702   1.103   2.399   3.405
  757ACN     H1 4703   1.167   2.316   3.375
  757ACN     H2 4704   1.082   2.462   3.318
  757ACN     H3 4705   1.157   2.459   3.480
  757ACN     C2 4706   0.979   2.349   3.462
  757ACN     N1 4707   0.880   2.309   3.507
  758ACN     C1 4708   4.793   4.303   2.339
  758ACN     H1 4709   4.842   4.392   2.378
  758ACN     H2 4710   4.844   4.272   2.247
  758ACN     H3 4711   4.689   4.326   2.314
  758ACN     C2 4712   4.799   4.194   2.435
  758ACN     N1 4713   4.806   4.108   2.512
  759ACN     C1 4714   2.942   0.528   0.099
  759ACN     H1 4715   2.973   0.596   0.020
  759ACN     H2 4716   2.854   0.570   0.149
  759ACN     H3 4717   3.023   0.520   0.173
  759ACN     C2 4718   2.911   0.397   0.044
  759ACN     N1 4719   2.886   0.293   0.000
  760ACN     C1 4720   2.951   2.455   2.801
  760ACN     H1 4721   2.924   2.550   2.753
  760ACN     H2 4722   2.953   2.376   2.726
  760ACN     H3 4723   2.877   2.434   2.878
  760ACN     C2 4724   3.082   2.468   2.862
  760ACN     N1 4725   3.186   2.478   2.911
  761ACN     C1 4726   3.647   3.434   0.275
  761ACN     H1 4727   3.555   3.375   0.262
  761ACN     H2 4728   3.694   3.405   0.369
  761ACN     H3 4729   3.621   3.540   0.280
  761ACN     C2 4730   3.739   3.410   0.165
  761ACN     N1 4731   3.812   3.390   0.078
  762ACN     C1 4732   0.339   4.261   3.930
  762ACN     H1 4733   0.307   4.221   4.027
  762ACN     H2 4734   0.438   4.222   3.908
  762ACN     H3 4735   0.344   4.370   3.937
  762ACN     C2 4736   0.246   4.220   3.825
  762ACN     N1 4737   0.174   4.189   3.741
  763ACN     C1 4738   1.662   3.817   1.855
  763ACN     H1 4739   1.713   3.890   1.919
  763ACN     H2 4740   1.735   3.743   1.822
  763ACN     H3 4741   1.621   3.869   1.768
  763ACN     C2 4742   1.554   3.753   1.930
  763ACN     N1 4743   1.469   3.701   1.987
  764ACN     C1 4744   4.121   2.386   4.594
  764ACN     H1 4745   4.210   2.444   4.618
  764ACN     H2 4746   4.137   2.331   4.501
  764ACN     H3 4747   4.036   2.453   4.581
  764ACN     C2 4748   4.092   2.292   4.702
  764ACN     N1 4749   4.068   2.219   0.080
  765ACN     C1 4750   4.220   4.372   3.907
  765ACN     H1 4751   4.274   4.285   3.947
  765ACN     H2 4752   4.171   4.424   3.989
  765ACN     H3 4753   4.143   4.336   3.837
  765ACN     C2 4754   4.312   4.461   3.838
  765ACN     N1 4755   4.386   4.532   3.784
  766ACN     C1 4756   1.157   0.242   3.605
  766ACN     H1 4757   1.149   0.146   3.656
  766ACN     H2 4758   1.257   0.249   3.560
  766ACN     H3 4759   1.145   0.323   3.678
  766ACN     C2 4760   1.055   0.252   3.501
  766ACN     N1 4761   0.975   0.259   3.419
  767ACN     C1 4762   2.352   4.228   2.300
  767ACN     H1 4763   2.290   4.283   2.229
  767ACN     H2 4764   2.288   4.166   2.363
  767ACN     H3 4765   2.401   4.302   2.365
  767ACN     C2 4766   2.452   4.147   2.232
  767ACN     N1 4767   2.529   4.083   2.176
  768ACN     C1 4768   3.377   3.397   1.858
  768ACN     H1 4769   3.306   3.419   1.939
  768ACN     H2 4770   3.408   3.491   1.811
  768ACN     H3 4771   3.329   3.334   1.783
  768ACN     C2 4772   3.494   3.329   1.910
  768ACN     N1 4773   3.586   3.274   1.953
  769ACN     C1 4774   3.717   3.072   0.277
  769ACN     H1 4775   3.608   3.078   0.284
  769ACN     H2 4776   3.762   3.139   0.350
  769ACN     H3 4777   3.748   3.101   0.176
  769ACN     C2 4778   3.760   2.935   0.303
  769ACN     N1 4779   3.793   2.827   0.324
  770ACN     C1 4780   3.802   3.845   2.013
  770ACN     H1 4781   3.882   3.805   2.076
  770ACN     H2 4782   3.813   3.954   2.009
  770ACN     H3 4783   3.705   3.820   2.057
  770ACN     C2 4784   3.813   3.790   1.878
  770ACN     N1 4785   3.821   3.745   1.772
  771ACN     C1 4786   0.579   2.867   3.270
  771ACN     H1 4787   0.589   2.974   3.291
  771ACN     H2 4788   0.614   2.812   3.358
  771ACN     H3 4789   0.641   2.841   3.184
  771ACN     C2 4790   0.440   2.835   3.244
  771ACN     N1 4791   0.329   2.809   3.223
  772ACN     C1 4792   3.902   0.580   2.421
  772ACN     H1 4793   3.918   0.564   2.314
  772ACN     H2 4794   3.992   0.548   2.475
  772ACN     H3 4795   3.817   0.519   2.453
  772ACN     C2 4796   3.876   0.720   2.447
  772ACN     N1 4797   3.855   0.832   2.469
  773ACN     C1 4798   2.916   4.146   2.340
  773ACN     H1 4799   2.928   4.247   2.299
  773ACN     H2 4800   2.982   4.078   2.286
  773ACN     H3 4801   2.811   4.116   2.327
  773ACN     C2 4802   2.951   4.149   2.482
  773ACN     N1 4803   2.978   4.151   2.593
  774ACN     C1 4804   3.560   0.867   2.147
  774ACN     H1 4805   3.631   0.826   2.074
  774ACN     H2 4806   3.578   0.821   2.244
  774ACN     H3 4807   3.458   0.842   2.115
  774ACN     C2 4808   3.575   1.012   2.155
  774ACN     N1 4809   3.587   1.126   2.162
  775ACN     C1 4810   3.776   0.515   0.018
  775ACN     H1 4811   3.860   0.575   0.057
  775ACN     H2 4812   3.816   0.428   4.674
  775ACN     H3 4813   3.721   0.577   4.654
  775ACN     C2 4814   3.689   0.473   0.127
  775ACN     N1 4815   3.619   0.440   0.212
  776ACN     C1 4816   2.232   3.503   3.966
  776ACN     H1 4817   2.136   3.541   3.928
  776ACN     H2 4818   2.269   3.572   4.043
  776ACN     H3 4819   2.304   3.500   3.883
  776ACN     C2 4820   2.215   3.370   4.022
  776ACN     N1 4821   2.200   3.265   4.067
  777ACN     C1 4822   1.531   0.441   2.196
  777ACN     H1 4823   1.493   0.504   2.114
  777ACN     H2 4824   1.453   0.370   2.223
  777ACN     H3 4825   1.555   0.503   2.283
  777ACN     C2 4826   1.650   0.370   2.152
  777ACN     N1 4827   1.743   0.313   2.116
  778ACN     C1 4828   1.018   3.034   3.768
  778ACN     H1 4829   1.002   2.938   3.818
  778ACN     H2 4830   0.982   3.026   3.665
  778ACN     H3 4831   1.125   3.055   3.767
  778ACN     C2 4832   0.946   3.140   3.838
  778ACN     N1 4833   0.890   3.224   3.894
  779ACN     C1 4834   3.531   1.121   3.602
  779ACN     H1 4835   3.482   1.196   3.665
  779ACN     H2 4836   3.493   1.022   3.629
  779ACN     H3 4837   3.639   1.124   3.621
  779ACN     C2 4838   3.503   1.149   3.462
  779ACN     N1 4839   3.481   1.172   3.351
  780ACN     C1 4840   0.969   2.604   0.956
  780ACN     H1 4841   1.038   2.607   0.872
  780ACN     H2 4842   1.026   2.604   1.050
  780ACN     H3 4843   0.909   2.513   0.950
  780ACN     C2 4844   0.881   2.721   0.951
  780ACN     N1 4845   0.812   2.813   0.946
  781ACN     C1 4846   2.197   1.395   4.118
  781ACN     H1 4847   2.205   1.335   4.026
  781ACN     H2 4848   2.269   1.478   4.113
  781ACN     H3 4849   2.222   1.333   4.205
  781ACN     C2 4850   2.061   1.448   4.131
  781ACN     N1 4851   1.954   1.489   4.141
  782ACN     C1 4852   0.009   0.030   3.348
  782ACN     H1 4853   0.063   0.109   3.402
  782ACN     H2 4854   0.004   0.056   3.242
  782ACN     H3 4855   4.758   0.022   3.386
  782ACN     C2 4856   0.078   4.518   3.365
  782ACN     N1 4857   0.133   4.418   3.378
  783ACN     C1 4858   3.853   4.058   2.598
  783ACN     H1 4859   3.937   4.109   2.549
  783ACN     H2 4860   3.763   4.119   2.586
  783ACN     H3 4861   3.875   4.048   2.704
  783ACN     C2 4862   3.833   3.927   2.538
  783ACN     N1 4863   3.816   3.822   2.493
  784ACN     C1 4864   0.849   2.294   3.948
  784ACN     H1 4865   0.767   2.326   4.013
  784ACN     H2 4866   0.925   2.373   3.946
  784ACN     H3 4867   0.810   2.279   3.848
  784ACN     C2 4868   0.907   2.170   3.999
  784ACN     N1 4869   0.953   2.073   4.040
  785ACN     C1 4870   2.431   0.652   3.190
  785ACN     H1 4871   2.424   0.750   3.238
  785ACN     H2 4872   2.535   0.619   3.192
  785ACN     H3 4873   2.400   0.661   3.085
  785ACN     C2 4874   2.346   0.556   3.259
  785ACN     N1 4875   2.281   0.479   3.315
  786ACN     C1 4876   4.678   3.479   1.100
  786ACN     H1 4877   4.610   3.552   1.145
  786ACN     H2 4878   4.703   3.403   1.174
  786ACN     H3 4879   4.770   3.531   1.071
  786ACN     C2 4880   4.618   3.417   0.983
  786ACN     N1 4881   4.569   3.368   0.891
  787ACN     C1 4882   2.060   1.082   3.588
  787ACN     H1 4883   2.009   1.003   3.643
  787ACN     H2 4884   1.988   1.132   3.522
  787ACN     H3 4885   2.139   1.037   3.526
  787ACN     C2 4886   2.118   1.178   3.681
  787ACN     N1 4887   2.165   1.253   3.755
  788ACN     C1 4888   1.954   3.254   1.985
  788ACN     H1 4889   1.898   3.219   2.073
  788ACN     H2 4890   1.983   3.358   2.002
  788ACN     H3 4891   1.888   3.249   1.897
  788ACN     C2 4892   2.073   3.173   1.964
  788ACN     N1 4893   2.166   3.107   1.948
  789ACN     C1 4894   3.791   0.418   0.500
  789ACN     H1 4895   3.772   0.331   0.436
  789ACN     H2 4896   3.789   0.509   0.439
  789ACN     H3 4897   3.890   0.409   0.546
  789ACN     C2 4898   3.689   0.426   0.603
  789ACN     N1 4899   3.607   0.433   0.684
  790ACN     C1 4900   2.958   4.164   2.950
  790ACN     H1 4901   2.991   4.235   2.874
  790ACN     H2 4902   2.850   4.174   2.962
  790ACN     H3 4903   3.006   4.188   3.046
  790ACN     C2 4904   2.991   4.028   2.910
  790ACN     N1 4905   3.018   3.920   2.879
  791ACN     C1 4906   1.437   1.565   0.996
  791ACN     H1 4907   1.370   1.561   0.910
  791ACN     H2 4908   1.389   1.514   1.081
  791ACN     H3 4909   1.453   1.670   1.023
  791ACN     C2 4910   1.564   1.501   0.965
  791ACN     N1 4911   1.664   1.450   0.940
  792ACN     C1 4912   3.821   2.287   1.249
  792ACN     H1 4913   3.803   2.393   1.225
  792ACN     H2 4914   3.927   2.265   1.236
  792ACN     H3 4915   3.763   2.224   1.180
  792ACN     C2 4916   3.781   2.259   1.387
  792ACN     N1 4917   3.749   2.237   1.495
  793ACN     C1 4918   4.114   1.489   2.777
  793ACN     H1 4919   4.159   1.584   2.747
  793ACN     H2 4920   4.178   1.442   2.853
  793ACN     H3 4921   4.107   1.423   2.691
  793ACN     C2 4922   3.980   1.513   2.831
  793ACN     N1 4923   3.875   1.531   2.874
  794ACN     C1 4924   0.835   4.209   3.697
  794ACN     H1 4925   0.727   4.193   3.703
  794ACN     H2 4926   0.854   4.291   3.627
  794ACN     H3 4927   0.883   4.118   3.660
  794ACN     C2 4928   0.887   4.243   3.829
  794ACN     N1 4929   0.928   4.269   3.934
  795ACN     C1 4930   4.516   2.256   2.626
  795ACN     H1 4931   4.521   2.268   2.517
  795ACN     H2 4932   4.529   2.354   2.673
  795ACN     H3 4933   4.597   2.191   2.658
  795ACN     C2 4934   4.388   2.198   2.663
  795ACN     N1 4935   4.286   2.153   2.694
  796ACN     C1 4936   0.590   4.333   1.731
  796ACN     H1 4937   0.545   4.432   1.733
  796ACN     H2 4938   0.595   4.297   1.627
  796ACN     H3 4939   0.529   4.263   1.789
  796ACN     C2 4940   0.725   4.339   1.788
  796ACN     N1 4941   0.831   4.343   1.832
  797ACN     C1 4942   0.129   1.750   1.360
  797ACN     H1 4943   0.082   1.840   1.319
  797ACN     H2 4944   0.057   1.700   1.426
  797ACN     H3 4945   0.217   1.778   1.419
  797ACN     C2 4946   0.168   1.661   1.252
  797ACN     N1 4947   0.199   1.591   1.165
  798ACN     C1 4948   4.525   2.387   3.385
  798ACN     H1 4949   4.479   2.355   3.291
  798ACN     H2 4950   4.463   2.464   3.430
  798ACN     H3 4951   4.625   2.429   3.364
  798ACN     C2 4952   4.537   2.273   3.475
  798ACN     N1 4953   4.545   2.184   3.547
  799ACN     C1 4954   3.790   3.192   1.611
  799ACN     H1 4955   3.834   3.288   1.641
  799ACN     H2 4956   3.681   3.203   1.608
  799ACN     H3 4957   3.816   3.117   1.687
  799ACN     C2 4958   3.840   3.152   1.480
  799ACN     N1 4959   3.880   3.121   1.376
  800ACN     C1 4960   0.895   2.021   3.287
  800ACN     H1 4961   0.979   2.084   3.316
  800ACN     H2 4962   0.821   2.020   3.367
  800ACN     H3 4963   0.932   1.919   3.272
  800ACN     C2 4964   0.835   2.070   3.163
  800ACN     N1 4965   0.788   2.109   3.066
  801ACN     C1 4966   1.795   2.635   2.756
  801ACN     H1 4967   1.721   2.716   2.749
  801ACN     H2 4968   1.833   2.617   2.655
  801ACN     H3 4969   1.747   2.545   2.795
  801ACN     C2 4970   1.904   2.677   2.843
  801ACN     N1 4971   1.992   2.707   2.911
  802ACN     C1 4972   0.995   1.014   0.604
  802ACN     H1 4973   1.044   0.969   0.691
  802ACN     H2 4974   0.976   1.119   0.624
  802ACN     H3 4975   0.899   0.964   0.587
  802ACN     C2 4976   1.080   1.000   0.486
  802ACN     N1 4977   1.148   0.989   0.394
  803ACN     C1 4978   2.512   2.106   0.268
  803ACN     H1 4979   2.557   2.008   0.287
  803ACN     H2 4980   2.582   2.184   0.296
  803ACN     H3 4981   2.422   2.115   0.330
  803ACN     C2 4982   2.476   2.117   0.127
  803ACN     N1 4983   2.447   2.127   0.016
  804ACN     C1 4984   0.595   3.782   1.601
  804ACN     H1 4985   0.597   3.789   1.491
  804ACN     H2 4986   0.697   3.776   1.639
  804ACN     H3 4987   0.541   3.690   1.628
  804ACN     C2 4988   0.526   3.898   1.656
  804ACN     N1 4989   0.471   3.989   1.699
  805ACN     C1 4990   1.129   0.799   2.898
  805ACN     H1 4991   1.224   0.852   2.890
  805ACN     H2 4992   1.146   0.692   2.882
  805ACN     H3 4993   1.061   0.835   2.820
  805ACN     C2 4994   1.071   0.822   3.029
  805ACN     N1 4995   1.024   0.840   3.133
  806ACN     C1 4996   3.999   3.878   0.985
  806ACN     H1 4997   3.975   3.971   0.931
  806ACN     H2 4998   3.907   3.839   1.030
  806ACN     H3 4999   4.071   3.900   1.064
  806ACN     C2 5000   4.054   3.780   0.892
  806ACN     N1 5001   4.098   3.702   0.820
  807ACN     C1 5002   1.294   1.678   3.546
  807ACN     H1 5003   1.363   1.683   3.630
  807ACN     H2 5004   1.314   1.588   3.487
  807ACN     H3 5005   1.308   1.766   3.482
  807ACN     C2 5006   1.156   1.675   3.594
  807ACN     N1 5007   1.048   1.672   3.632
  808ACN     C1 5008   3.479   3.151   3.286
  808ACN     H1 5009   3.501   3.189   3.186
  808ACN     H2 5010   3.438   3.232   3.347
  808ACN     H3 5011   3.572   3.116   3.332
  808ACN     C2 5012   3.383   3.041   3.276
  808ACN     N1 5013   3.307   2.955   3.268
  809ACN     C1 5014   2.917   0.661   0.449
  809ACN     H1 5015   2.930   0.557   0.414
  809ACN     H2 5016   2.888   0.723   0.364
  809ACN     H3 5017   3.012   0.697   0.488
  809ACN     C2 5018   2.814   0.665   0.552
  809ACN     N1 5019   2.732   0.668   0.632
  810ACN     C1 5020   0.551   0.586   4.070
  810ACN     H1 5021   0.548   0.695   4.082
  810ACN     H2 5022   0.473   0.541   4.132
  810ACN     H3 5023   0.649   0.549   4.104
  810ACN     C2 5024   0.530   0.551   3.931
  810ACN     N1 5025   0.512   0.523   3.820
  811ACN     C1 5026   1.964   3.975   4.139
  811ACN     H1 5027   1.874   3.944   4.085
  811ACN     H2 5028   1.947   3.964   4.247
  811ACN     H3 5029   1.986   4.080   4.117
  811ACN     C2 5030   2.077   3.891   4.099
  811ACN     N1 5031   2.165   3.824   4.067
  812ACN     C1 5032   0.020   2.039   1.645
  812ACN     H1 5033   4.815   2.083   1.728
  812ACN     H2 5034   0.103   2.105   1.619
  812ACN     H3 5035   4.805   2.029   1.559
  812ACN     C2 5036   0.071   1.908   1.684
  812ACN     N1 5037   0.113   1.805   1.715
  813ACN     C1 5038   3.401   2.205   0.375
  813ACN     H1 5039   3.322   2.256   0.319
  813ACN     H2 5040   3.389   2.227   0.482
  813ACN     H3 5041   3.499   2.244   0.343
  813ACN     C2 5042   3.395   2.061   0.352
  813ACN     N1 5043   3.391   1.948   0.332
  814ACN     C1 5044   3.210   1.429   3.282
  814ACN     H1 5045   3.143   1.474   3.356
  814ACN     H2 5046   3.290   1.375   3.335
  814ACN     H3 5047   3.255   1.508   3.221
  814ACN     C2 5048   3.136   1.337   3.197
  814ACN     N1 5049   3.078   1.265   3.130
  815ACN     C1 5050   2.802   1.947   3.367
  815ACN     H1 5051   2.888   1.879   3.361
  815ACN     H2 5052   2.839   2.049   3.376
  815ACN     H3 5053   2.743   1.921   3.455
  815ACN     C2 5054   2.722   1.933   3.246
  815ACN     N1 5055   2.660   1.925   3.149
  816ACN     C1 5056   0.196   2.502   3.351
  816ACN     H1 5057   0.175   2.442   3.440
  816ACN     H2 5058   0.286   2.464   3.302
  816ACN     H3 5059   0.213   2.606   3.381
  816ACN     C2 5060   0.082   2.496   3.259
  816ACN     N1 5061   4.843   2.490   3.188
  817ACN     C1 5062   2.102   2.193   0.364
  817ACN     H1 5063   2.113   2.101   0.307
  817ACN     H2 5064   2.009   2.242   0.335
  817ACN     H3 5065   2.186   2.260   0.342
  817ACN     C2 5066   2.100   2.162   0.507
  817ACN     N1 5067   2.096   2.139   0.620
  818ACN     C1 5068   4.121   3.698   2.351
  818ACN     H1 5069   4.223   3.721   2.319
  818ACN     H2 5070   4.070   3.647   2.269
  818ACN     H3 5071   4.069   3.791   2.373
  818ACN     C2 5072   4.123   3.612   2.469
  818ACN     N1 5073   4.124   3.544   2.562
  819ACN     C1 5074   2.125   0.842   3.213
  819ACN     H1 5075   2.200   0.920   3.231
  819ACN     H2 5076   2.107   0.788   3.306
  819ACN     H3 5077   2.163   0.772   3.138
  819ACN     C2 5078   2.002   0.902   3.164
  819ACN     N1 5079   1.904   0.949   3.126
  820ACN     C1 5080   2.767   1.333   1.002
  820ACN     H1 5081   2.779   1.430   1.052
  820ACN     H2 5082   2.849   1.267   1.032
  820ACN     H3 5083   2.770   1.348   0.894
  820ACN     C2 5084   2.639   1.274   1.041
  820ACN     N1 5085   2.539   1.227   1.071
  821ACN     C1 5086   0.550   3.555   2.557
  821ACN     H1 5087   0.571   3.553   2.450
  821ACN     H2 5088   0.607   3.477   2.609
  821ACN     H3 5089   0.443   3.537   2.572
  821ACN     C2 5090   0.586   3.686   2.612
  821ACN     N1 5091   0.614   3.789   2.655
  822ACN     C1 5092   0.346   3.494   3.459
  822ACN     H1 5093   0.384   3.406   3.510
  822ACN     H2 5094   0.416   3.577   3.472
  822ACN     H3 5095   0.250   3.523   3.501
  822ACN     C2 5096   0.331   3.467   3.316
  822ACN     N1 5097   0.319   3.446   3.204
  823ACN     C1 5098   4.366   0.159   1.766
  823ACN     H1 5099   4.309   0.105   1.843
  823ACN     H2 5100   4.312   0.149   1.671
  823ACN     H3 5101   4.465   0.114   1.755
  823ACN     C2 5102   4.378   0.299   1.802
  823ACN     N1 5103   4.388   0.410   1.830
  824ACN     C1 5104   0.585   1.386   2.078
  824ACN     H1 5105   0.665   1.350   2.013
  824ACN     H2 5106   0.622   1.391   2.181
  824ACN     H3 5107   0.500   1.316   2.074
  824ACN     C2 5108   0.542   1.518   2.035
  824ACN     N1 5109   0.508   1.623   2.000
  825ACN     C1 5110   4.199   1.152   0.208
  825ACN     H1 5111   4.279   1.087   0.245
  825ACN     H2 5112   4.156   1.207   0.293
  825ACN     H3 5113   4.120   1.091   0.163
  825ACN     C2 5114   4.252   1.246   0.111
  825ACN     N1 5115   4.293   1.321   0.033
  826ACN     C1 5116   2.828   2.627   3.762
  826ACN     H1 5117   2.917   2.611   3.701
  826ACN     H2 5118   2.845   2.587   3.862
  826ACN     H3 5119   2.743   2.574   3.717
  826ACN     C2 5120   2.797   2.769   3.771
  826ACN     N1 5121   2.773   2.882   3.777
  827ACN     C1 5122   2.561   4.298   2.731
  827ACN     H1 5123   2.483   4.375   2.740
  827ACN     H2 5124   2.519   4.201   2.759
  827ACN     H3 5125   2.643   4.323   2.799
  827ACN     C2 5126   2.610   4.293   2.594
  827ACN     N1 5127   2.649   4.289   2.486
  828ACN     C1 5128   0.660   3.930   4.336
  828ACN     H1 5129   0.765   3.927   4.305
  828ACN     H2 5130   0.651   3.976   4.434
  828ACN     H3 5131   0.622   3.827   4.341
  828ACN     C2 5132   0.582   4.006   4.239
  828ACN     N1 5133   0.521   4.066   4.162
  829ACN     C1 5134   0.729   0.749   1.522
  829ACN     H1 5135   0.760   0.655   1.475
  829ACN     H2 5136   0.646   0.730   1.591
  829ACN     H3 5137   0.694   0.818   1.443
  829ACN     C2 5138   0.841   0.808   1.594
  829ACN     N1 5139   0.930   0.855   1.651
  830ACN     C1 5140   0.298   1.167   4.485
  830ACN     H1 5141   0.203   1.205   4.525
  830ACN     H2 5142   0.297   1.057   4.489
  830ACN     H3 5143   0.380   1.203   4.547
  830ACN     C2 5144   0.316   1.211   4.347
  830ACN     N1 5145   0.329   1.246   4.238
  831ACN     C1 5146   1.895   3.262   0.588
  831ACN     H1 5147   1.866   3.165   0.547
  831ACN     H2 5148   1.810   3.330   0.580
  831ACN     H3 5149   1.979   3.302   0.530
  831ACN     C2 5150   1.934   3.246   0.728
  831ACN     N1 5151   1.963   3.232   0.838
  832ACN     C1 5152   4.412   0.098   0.480
  832ACN     H1 5153   4.346   0.011   0.473
  832ACN     H2 5154   4.458   0.117   0.383
  832ACN     H3 5155   4.491   0.077   0.554
  832ACN     C2 5156   4.335   0.214   0.522
  832ACN     N1 5157   4.274   0.306   0.555
  833ACN     C1 5158   0.376   4.182   0.473
  833ACN     H1 5159   0.429   4.123   0.548
  833ACN     H2 5160   0.282   4.132   0.448
  833ACN     H3 5161   0.437   4.189   0.382
  833ACN     C2 5162   0.348   4.316   0.525
  833ACN     N1 5163   0.325   4.421   0.567
  834ACN     C1 5164   4.819   0.675   2.182
  834ACN     H1 5165   4.760   0.590   2.218
  834ACN     H2 5166   4.796   0.763   2.242
  834ACN     H3 5167   4.792   0.695   2.078
  834ACN     C2 5168   0.110   0.643   2.192
  834ACN     N1 5169   0.222   0.618   2.200
  835ACN     C1 5170   2.866   4.226   4.690
  835ACN     H1 5171   2.888   4.329   0.013
  835ACN     H2 5172   2.814   4.227   4.594
  835ACN     H3 5173   2.802   4.179   0.057
  835ACN     C2 5174   2.990   4.150   4.678
  835ACN     N1 5175   3.088   4.090   4.669
  836ACN     C1 5176   0.206   2.285   2.839
  836ACN     H1 5177   0.229   2.180   2.816
  836ACN     H2 5178   0.274   2.350   2.783
  836ACN     H3 5179   0.222   2.303   2.946
  836ACN     C2 5180   0.069   2.315   2.802
  836ACN     N1 5181   4.811   2.337   2.772
  837ACN     C1 5182   3.834   3.082   2.913
  837ACN     H1 5183   3.939   3.115   2.918
  837ACN     H2 5184   3.829   2.997   2.844
  837ACN     H3 5185   3.773   3.163   2.874
  837ACN     C2 5186   3.789   3.042   3.045
  837ACN     N1 5187   3.751   3.010   3.150
  838ACN     C1 5188   2.780   3.560   1.878
  838ACN     H1 5189   2.874   3.596   1.920
  838ACN     H2 5190   2.773   3.592   1.774
  838ACN     H3 5191   2.697   3.605   1.935
  838ACN     C2 5192   2.773   3.415   1.889
  838ACN     N1 5193   2.767   3.300   1.899
  839ACN     C1 5194   3.000   0.671   3.590
  839ACN     H1 5195   2.945   0.583   3.556
  839ACN     H2 5196   2.950   0.760   3.550
  839ACN     H3 5197   3.102   0.667   3.549
  839ACN     C2 5198   3.003   0.676   3.735
  839ACN     N1 5199   3.005   0.680   3.851
  840ACN     C1 5200   3.986   0.638   1.821
  840ACN     H1 5201   4.066   0.711   1.805
  840ACN     H2 5202   3.990   0.563   1.742
  840ACN     H3 5203   3.889   0.690   1.817
  840ACN     C2 5204   4.003   0.575   1.952
  840ACN     N1 5205   4.016   0.526   2.055
  841ACN     C1 5206   3.458   1.329   2.383
  841ACN     H1 5207   3.398   1.239   2.403
  841ACN     H2 5208   3.438   1.363   2.281
  841ACN     H3 5209   3.564   1.303   2.390
  841ACN     C2 5210   3.425   1.433   2.479
  841ACN     N1 5211   3.398   1.516   2.554
  842ACN     C1 5212   2.384   0.543   2.559
  842ACN     H1 5213   2.492   0.539   2.578
  842ACN     H2 5214   2.339   0.449   2.593
  842ACN     H3 5215   2.367   0.554   2.451
  842ACN     C2 5216   2.325   0.655   2.630
  842ACN     N1 5217   2.279   0.743   2.687
  843ACN     C1 5218   4.108   0.847   2.154
  843ACN     H1 5219   4.065   0.770   2.218
  843ACN     H2 5220   4.181   0.800   2.088
  843ACN     H3 5221   4.160   0.921   2.216
  843ACN     C2 5222   4.004   0.911   2.075
  843ACN     N1 5223   3.921   0.961   2.012
  844ACN     C1 5224   2.133   0.186   3.768
  844ACN     H1 5225   2.120   0.113   3.849
  844ACN     H2 5226   2.041   0.246   3.759
  844ACN     H3 5227   2.148   0.131   3.675
  844ACN     C2 5228   2.247   0.272   3.796
  844ACN     N1 5229   2.338   0.340   3.818
  845ACN     C1 5230   2.461   3.907   3.152
  845ACN     H1 5231   2.391   3.877   3.073
  845ACN     H2 5232   2.461   3.832   3.231
  845ACN     H3 5233   2.428   4.003   3.193
  845ACN     C2 5234   2.595   3.921   3.095
  845ACN     N1 5235   2.700   3.933   3.051
  846ACN     C1 5236   2.527   2.431   1.006
  846ACN     H1 5237   2.442   2.448   0.939
  846ACN     H2 5238   2.523   2.504   1.087
  846ACN     H3 5239   2.620   2.444   0.949
  846ACN     C2 5240   2.518   2.296   1.061
  846ACN     N1 5241   2.511   2.189   1.104
  847ACN     C1 5242   0.465   2.698   1.142
  847ACN     H1 5243   0.401   2.771   1.193
  847ACN     H2 5244   0.547   2.752   1.092
  847ACN     H3 5245   0.406   2.645   1.066
  847ACN     C2 5246   0.520   2.604   1.238
  847ACN     N1 5247   0.564   2.529   1.314
  848ACN     C1 5248   4.234   3.143   1.850
  848ACN     H1 5249   4.250   3.071   1.769
  848ACN     H2 5250   4.231   3.090   1.945
  848ACN     H3 5251   4.138   3.193   1.834
  848ACN     C2 5252   4.341   3.241   1.850
  848ACN     N1 5253   4.427   3.318   1.850
  849ACN     C1 5254   0.529   2.927   4.522
  849ACN     H1 5255   0.555   2.950   4.626
  849ACN     H2 5256   0.543   2.819   4.506
  849ACN     H3 5257   0.595   2.982   4.454
  849ACN     C2 5258   0.390   2.962   4.497
  849ACN     N1 5259   0.281   2.992   4.478
  850ACN     C1 5260   0.730   0.045   2.229
  850ACN     H1 5261   0.780   4.605   2.149
  850ACN     H2 5262   0.624   0.017   2.232
  850ACN     H3 5263   0.737   0.152   2.207
  850ACN     C2 5264   0.793   0.016   2.358
  850ACN     N1 5265   0.842   4.609   2.459
  851ACN     C1 5266   4.424   0.526   1.290
  851ACN     H1 5267   4.394   0.494   1.390
  851ACN     H2 5268   4.530   0.504   1.273
  851ACN     H3 5269   4.410   0.635   1.282
  851ACN     C2 5270   4.342   0.461   1.189
  851ACN     N1 5271   4.278   0.408   1.109
  852ACN     C1 5272   1.971   0.729   2.388
  852ACN     H1 5273   2.049   0.725   2.464
  852ACN     H2 5274   2.013   0.695   2.293
  852ACN     H3 5275   1.936   0.832   2.378
  852ACN     C2 5276   1.860   0.642   2.427
  852ACN     N1 5277   1.773   0.574   2.458
  853ACN     C1 5278   4.429   1.267   1.700
  853ACN     H1 5279   4.333   1.241   1.746
  853ACN     H2 5280   4.492   1.316   1.775
  853ACN     H3 5281   4.411   1.335   1.617
  853ACN     C2 5282   4.496   1.146   1.652
  853ACN     N1 5283   4.550   1.052   1.614
  854ACN     C1 5284   2.247   0.896   2.175
  854ACN     H1 5285   2.190   0.869   2.086
  854ACN     H2 5286   2.179   0.900   2.261
  854ACN     H3 5287   2.291   0.995   2.162
  854ACN     C2 5288   2.351   0.798   2.200
  854ACN     N1 5289   2.435   0.720   2.217
  855ACN     C1 5290   1.544   0.452   0.425
  855ACN     H1 5291   1.437   0.472   0.434
  855ACN     H2 5292   1.562   0.400   0.330
  855ACN     H3 5293   1.575   0.387   0.508
  855ACN     C2 5294   1.618   0.577   0.429
  855ACN     N1 5295   1.677   0.676   0.431
  856ACN     C1 5296   4.083   3.755   0.482
  856ACN     H1 5297   4.128   3.790   0.388
  856ACN     H2 5298   4.049   3.841   0.541
  856ACN     H3 5299   4.159   3.701   0.539
  856ACN     C2 5300   3.971   3.667   0.454
  856ACN     N1 5301   3.882   3.598   0.432
  857ACN     C1 5302   0.253   3.873   3.994
  857ACN     H1 5303   0.205   3.775   3.998
  857ACN     H2 5304   0.250   3.911   3.891
  857ACN     H3 5305   0.358   3.864   4.025
  857ACN     C2 5306   0.185   3.966   4.083
  857ACN     N1 5307   0.131   4.040   4.153
  858ACN     C1 5308   4.158   3.363   1.377
  858ACN     H1 5309   4.069   3.339   1.318
  858ACN     H2 5310   4.201   3.457   1.341
  858ACN     H3 5311   4.231   3.282   1.364
  858ACN     C2 5312   4.124   3.376   1.518
  858ACN     N1 5313   4.096   3.386   1.629
  859ACN     C1 5314   2.192   0.077   0.247
  859ACN     H1 5315   2.187   4.600   0.304
  859ACN     H2 5316   2.268   0.142   0.290
  859ACN     H3 5317   2.095   0.128   0.254
  859ACN     C2 5318   2.223   0.049   0.107
  859ACN     N1 5319   2.248   0.025   4.705
  860ACN     C1 5320   3.607   1.034   2.605
  860ACN     H1 5321   3.604   0.970   2.516
  860ACN     H2 5322   3.665   1.124   2.583
  860ACN     H3 5323   3.655   0.979   2.686
  860ACN     C2 5324   3.472   1.071   2.643
  860ACN     N1 5325   3.365   1.103   2.673
  861ACN     C1 5326   0.247   2.955   0.619
  861ACN     H1 5327   0.282   3.058   0.611
  861ACN     H2 5328   0.300   2.893   0.546
  861ACN     H3 5329   0.140   2.951   0.597
  861ACN     C2 5330   0.271   2.904   0.754
  861ACN     N1 5331   0.291   2.863   0.860
  862ACN     C1 5332   2.952   3.913   0.622
  862ACN     H1 5333   2.992   3.978   0.701
  862ACN     H2 5334   3.022   3.915   0.538
  862ACN     H3 5335   2.855   3.952   0.590
  862ACN     C2 5336   2.937   3.777   0.672
  862ACN     N1 5337   2.924   3.670   0.713
  863ACN     C1 5338   0.946   1.893   2.865
  863ACN     H1 5339   1.003   1.853   2.780
  863ACN     H2 5340   0.891   1.982   2.833
  863ACN     H3 5341   1.016   1.921   2.945
  863ACN     C2 5342   0.853   1.792   2.914
  863ACN     N1 5343   0.778   1.714   2.953
  864ACN     C1 5344   3.816   3.775   3.242
  864ACN     H1 5345   3.805   3.874   3.197
  864ACN     H2 5346   3.720   3.724   3.238
  864ACN     H3 5347   3.845   3.787   3.347
  864ACN     C2 5348   3.918   3.699   3.171
  864ACN     N1 5349   3.998   3.638   3.114
  865ACN     C1 5350   0.190   1.146   1.691
  865ACN     H1 5351   0.191   1.037   1.706
  865ACN     H2 5352   0.087   1.180   1.676
  865ACN     H3 5353   0.249   1.170   1.602
  865ACN     C2 5354   0.247   1.213   1.808
  865ACN     N1 5355   0.292   1.266   1.899
  866ACN     C1 5356   3.866   3.445   0.755
  866ACN     H1 5357   3.856   3.544   0.709
  866ACN     H2 5358   3.817   3.447   0.852
  866ACN     H3 5359   3.973   3.424   0.770
  866ACN     C2 5360   3.805   3.343   0.670
  866ACN     N1 5361   3.757   3.263   0.604
  867ACN     C1 5362   2.295   1.761   3.479
  867ACN     H1 5363   2.234   1.807   3.401
  867ACN     H2 5364   2.380   1.711   3.432
  867ACN     H3 5365   2.234   1.687   3.531
  867ACN     C2 5366   2.342   1.861   3.574
  867ACN     N1 5367   2.379   1.943   3.647
  868ACN     C1 5368   1.738   3.428   2.778
  868ACN     H1 5369   1.821   3.487   2.738
  868ACN     H2 5370   1.725   3.338   2.717
  868ACN     H3 5371   1.647   3.488   2.773
  868ACN     C2 5372   1.765   3.392   2.917
  868ACN     N1 5373   1.788   3.362   3.026
  869ACN     C1 5374   2.919   3.957   4.308
  869ACN     H1 5375   2.875   4.043   4.256
  869ACN     H2 5376   2.938   3.983   4.413
  869ACN     H3 5377   3.015   3.934   4.260
  869ACN     C2 5378   2.830   3.842   4.299
  869ACN     N1 5379   2.760   3.751   4.293
  870ACN     C1 5380   1.686   1.777   0.387
  870ACN     H1 5381   1.690   1.716   0.297
  870ACN     H2 5382   1.719   1.719   0.474
  870ACN     H3 5383   1.581   1.807   0.403
  870ACN     C2 5384   1.768   1.896   0.372
  870ACN     N1 5385   1.833   1.990   0.360
  871ACN     C1 5386   3.333   3.157   2.897
  871ACN     H1 5387   3.315   3.063   2.950
  871ACN     H2 5388   3.381   3.228   2.965
  871ACN     H3 5389   3.238   3.200   2.864
  871ACN     C2 5390   3.419   3.134   2.782
  871ACN     N1 5391   3.487   3.113   2.691
  872ACN     C1 5392   2.344   4.419   1.719
  872ACN     H1 5393   2.359   4.451   1.615
  872ACN     H2 5394   2.364   4.504   1.785
  872ACN     H3 5395   2.415   4.339   1.741
  872ACN     C2 5396   2.207   4.372   1.737
  872ACN     N1 5397   2.099   4.335   1.752
  873ACN     C1 5398   4.297   2.157   1.283
  873ACN     H1 5399   4.215   2.094   1.317
  873ACN     H2 5400   4.385   2.094   1.263
  873ACN     H3 5401   4.322   2.230   1.361
  873ACN     C2 5402   4.259   2.227   1.161
  873ACN     N1 5403   4.229   2.282   1.064
  874ACN     C1 5404   0.194   2.444   1.949
  874ACN     H1 5405   0.174   2.522   1.875
  874ACN     H2 5406   0.270   2.376   1.910
  874ACN     H3 5407   0.102   2.388   1.967
  874ACN     C2 5408   0.241   2.504   2.073
  874ACN     N1 5409   0.277   2.551   2.172
  875ACN     C1 5410   3.982   2.042   4.369
  875ACN     H1 5411   4.005   2.094   4.463
  875ACN     H2 5412   4.021   2.102   4.286
  875ACN     H3 5413   3.874   2.033   4.359
  875ACN     C2 5414   4.044   1.910   4.369
  875ACN     N1 5415   4.093   1.806   4.369
  876ACN     C1 5416   0.645   4.397   4.098
  876ACN     H1 5417   0.630   4.304   4.041
  876ACN     H2 5418   0.651   4.481   4.028
  876ACN     H3 5419   0.738   4.389   4.154
  876ACN     C2 5420   0.533   4.416   4.190
  876ACN     N1 5421   0.444   4.432   4.262
  877ACN     C1 5422   0.952   1.345   3.620
  877ACN     H1 5423   0.858   1.344   3.565
  877ACN     H2 5424   0.936   1.394   3.717
  877ACN     H3 5425   1.027   1.401   3.563
  877ACN     C2 5426   0.998   1.209   3.641
  877ACN     N1 5427   1.034   1.101   3.658
  878ACN     C1 5428   0.546   0.914   0.960
  878ACN     H1 5429   0.576   0.861   0.869
  878ACN     H2 5430   0.441   0.942   0.953
  878ACN     H3 5431   0.605   1.006   0.969
  878ACN     C2 5432   0.569   0.830   1.077
  878ACN     N1 5433   0.586   0.763   1.169
  879ACN     C1 5434   4.746   2.652   2.662
  879ACN     H1 5435   4.848   2.614   2.675
  879ACN     H2 5436   4.714   2.704   2.752
  879ACN     H3 5437   4.679   2.567   2.644
  879ACN     C2 5438   4.742   2.743   2.548
  879ACN     N1 5439   4.738   2.815   2.458
  880ACN     C1 5440   1.215   2.679   1.761
  880ACN     H1 5441   1.153   2.708   1.846
  880ACN     H2 5442   1.306   2.739   1.761
  880ACN     H3 5443   1.160   2.700   1.668
  880ACN     C2 5444   1.248   2.538   1.769
  880ACN     N1 5445   1.275   2.426   1.775
  881ACN     C1 5446   2.525   2.964   0.612
  881ACN     H1 5447   2.418   2.954   0.631
  881ACN     H2 5448   2.567   2.865   0.588
  881ACN     H3 5449   2.574   3.001   0.703
  881ACN     C2 5450   2.547   3.056   0.502
  881ACN     N1 5451   2.564   3.130   0.415
  882ACN     C1 5452   2.281   1.948   1.192
  882ACN     H1 5453   2.287   1.982   1.088
  882ACN     H2 5454   2.382   1.926   1.227
  882ACN     H3 5455   2.221   1.857   1.195
  882ACN     C2 5456   2.221   2.052   1.274
  882ACN     N1 5457   2.173   2.133   1.341
  883ACN     C1 5458   1.605   1.702   4.095
  883ACN     H1 5459   1.692   1.639   4.111
  883ACN     H2 5460   1.550   1.666   4.007
  883ACN     H3 5461   1.637   1.805   4.077
  883ACN     C2 5462   1.518   1.698   4.212
  883ACN     N1 5463   1.450   1.696   4.305
  884ACN     C1 5464   0.752   2.213   4.579
  884ACN     H1 5465   0.793   2.152   4.498
  884ACN     H2 5466   0.643   2.216   4.568
  884ACN     H3 5467   0.792   2.315   4.571
  884ACN     C2 5468   0.789   2.154   4.707
  884ACN     N1 5469   0.817   2.109   0.101
  885ACN     C1 5470   0.701   2.073   1.723
  885ACN     H1 5471   0.620   2.044   1.655
  885ACN     H2 5472   0.751   1.984   1.760
  885ACN     H3 5473   0.658   2.127   1.809
  885ACN     C2 5474   0.795   2.160   1.654
  885ACN     N1 5475   0.870   2.227   1.599
  886ACN     C1 5476   1.698   1.490   4.436
  886ACN     H1 5477   1.663   1.531   4.532
  886ACN     H2 5478   1.740   1.572   4.376
  886ACN     H3 5479   1.611   1.448   4.383
  886ACN     C2 5480   1.798   1.387   4.458
  886ACN     N1 5481   1.878   1.306   4.477
  887ACN     C1 5482   2.730   0.995   3.261
  887ACN     H1 5483   2.790   1.065   3.319
  887ACN     H2 5484   2.776   0.981   3.162
  887ACN     H3 5485   2.629   1.037   3.247
  887ACN     C2 5486   2.721   0.868   3.330
  887ACN     N1 5487   2.715   0.766   3.384
  888ACN     C1 5488   4.712   2.531   4.246
  888ACN     H1 5489   4.765   2.478   4.326
  888ACN     H2 5490   4.736   2.637   4.251
  888ACN     H3 5491   4.604   2.518   4.261
  888ACN     C2 5492   4.750   2.476   4.117
  888ACN     N1 5493   4.782   2.433   4.014
  889ACN     C1 5494   3.787   3.713   2.839
  889ACN     H1 5495   3.767   3.619   2.891
  889ACN     H2 5496   3.788   3.694   2.731
  889ACN     H3 5497   3.885   3.750   2.869
  889ACN     C2 5498   3.685   3.812   2.871
  889ACN     N1 5499   3.604   3.889   2.898
  890ACN     C1 5500   2.722   2.156   4.316
  890ACN     H1 5501   2.640   2.105   4.368
  890ACN     H2 5502   2.806   2.086   4.305
  890ACN     H3 5503   2.754   2.242   4.376
  890ACN     C2 5504   2.678   2.201   4.184
  890ACN     N1 5505   2.643   2.235   4.080
  891ACN     C1 5506   4.273   3.516   1.056
  891ACN     H1 5507   4.347   3.487   1.132
  891ACN     H2 5508   4.325   3.548   0.966
  891ACN     H3 5509   4.213   3.599   1.095
  891ACN     C2 5510   4.186   3.403   1.026
  891ACN     N1 5511   4.117   3.313   1.005
  892ACN     C1 5512   2.533   1.110   4.175
  892ACN     H1 5513   2.492   1.009   4.167
  892ACN     H2 5514   2.624   1.106   4.236
  892ACN     H3 5515   2.460   1.174   4.225
  892ACN     C2 5516   2.566   1.163   4.043
  892ACN     N1 5517   2.591   1.205   3.939
  893ACN     C1 5518   0.328   1.485   2.432
  893ACN     H1 5519   0.222   1.466   2.414
  893ACN     H2 5520   0.345   1.592   2.439
  893ACN     H3 5521   0.385   1.446   2.347
  893ACN     C2 5522   0.372   1.419   2.554
  893ACN     N1 5523   0.405   1.368   2.652
  894ACN     C1 5524   3.713   2.046   2.163
  894ACN     H1 5525   3.608   2.063   2.138
  894ACN     H2 5526   3.774   2.082   2.080
  894ACN     H3 5527   3.729   1.938   2.175
  894ACN     C2 5528   3.748   2.117   2.285
  894ACN     N1 5529   3.775   2.173   2.382
  895ACN     C1 5530   2.468   4.598   3.854
  895ACN     H1 5531   2.362   4.581   3.878
  895ACN     H2 5532   2.520   0.015   3.944
  895ACN     H3 5533   2.475   0.060   3.777
  895ACN     C2 5534   2.528   4.474   3.805
  895ACN     N1 5535   2.576   4.377   3.766
  896ACN     C1 5536   4.724   3.111   2.924
  896ACN     H1 5537   4.770   3.037   2.990
  896ACN     H2 5538   4.648   3.063   2.863
  896ACN     H3 5539   4.802   3.153   2.859
  896ACN     C2 5540   4.665   3.218   3.003
  896ACN     N1 5541   4.617   3.303   3.065
  897ACN     C1 5542   2.246   0.284   1.637
  897ACN     H1 5543   2.142   0.320   1.632
  897ACN     H2 5544   2.248   0.178   1.609
  897ACN     H3 5545   2.284   0.295   1.739
  897ACN     C2 5546   2.329   0.361   1.545
  897ACN     N1 5547   2.395   0.420   1.471
  898ACN     C1 5548   2.959   0.718   3.108
  898ACN     H1 5549   2.932   0.667   3.202
  898ACN     H2 5550   3.021   0.804   3.132
  898ACN     H3 5551   2.867   0.750   3.058
  898ACN     C2 5552   3.032   0.625   3.023
  898ACN     N1 5553   3.090   0.554   2.954
  899ACN     C1 5554   1.118   2.707   4.182
  899ACN     H1 5555   1.073   2.627   4.122
  899ACN     H2 5556   1.086   2.694   4.286
  899ACN     H3 5557   1.082   2.803   4.144
  899ACN     C2 5558   1.263   2.701   4.172
  899ACN     N1 5559   1.377   2.696   4.164
  900ACN     C1 5560   1.020   3.302   3.506
  900ACN     H1 5561   1.084   3.282   3.592
  900ACN     H2 5562   1.008   3.410   3.495
  900ACN     H3 5563   0.921   3.258   3.521
  900ACN     C2 5564   1.081   3.247   3.385
  900ACN     N1 5565   1.128   3.203   3.290
  901ACN     C1 5566   0.585   3.071   0.976
  901ACN     H1 5567   0.558   2.966   0.984
  901ACN     H2 5568   0.694   3.080   0.969
  901ACN     H3 5569   0.551   3.124   1.066
  901ACN     C2 5570   0.523   3.129   0.857
  901ACN     N1 5571   0.474   3.172   0.763
  902ACN     C1 5572   3.970   0.843   1.269
  902ACN     H1 5573   3.951   0.799   1.170
  902ACN     H2 5574   3.877   0.840   1.328
  902ACN     H3 5575   4.000   0.948   1.257
  902ACN     C2 5576   4.075   0.769   1.338
  902ACN     N1 5577   4.158   0.712   1.392
  903ACN     C1 5578   4.690   3.465   4.320
  903ACN     H1 5579   4.620   3.383   4.302
  903ACN     H2 5580   4.782   3.448   4.263
  903ACN     H3 5581   4.713   3.469   4.427
  903ACN     C2 5582   4.629   3.591   4.278
  903ACN     N1 5583   4.581   3.690   4.243
  904ACN     C1 5584   4.244   3.527   4.314
  904ACN     H1 5585   4.243   3.621   4.258
  904ACN     H2 5586   4.176   3.537   4.399
  904ACN     H3 5587   4.346   3.509   4.352
  904ACN     C2 5588   4.202   3.417   4.229
  904ACN     N1 5589   4.166   3.330   4.162
  905ACN     C1 5590   3.464   1.687   2.833
  905ACN     H1 5591   3.474   1.719   2.729
  905ACN     H2 5592   3.520   1.756   2.896
  905ACN     H3 5593   3.506   1.586   2.843
  905ACN     C2 5594   3.323   1.687   2.871
  905ACN     N1 5595   3.211   1.687   2.900
  906ACN     C1 5596   1.934   0.637   0.184
  906ACN     H1 5597   2.023   0.620   0.246
  906ACN     H2 5598   1.966   0.672   0.085
  906ACN     H3 5599   1.872   0.715   0.231
  906ACN     C2 5600   1.858   0.514   0.172
  906ACN     N1 5601   1.798   0.416   0.162
  907ACN     C1 5602   4.052   3.779   1.514
  907ACN     H1 5603   4.045   3.685   1.570
  907ACN     H2 5604   4.077   3.860   1.583
  907ACN     H3 5605   3.954   3.800   1.468
  907ACN     C2 5606   4.154   3.768   1.410
  907ACN     N1 5607   4.234   3.761   1.328
  908ACN     C1 5608   0.053   0.904   0.022
  908ACN     H1 5609   0.126   0.980   4.701
  908ACN     H2 5610   0.081   0.864   0.120
  908ACN     H3 5611   0.055   0.823   4.657
  908ACN     C2 5612   4.771   0.962   0.028
  908ACN     N1 5613   4.665   1.008   0.033
  909ACN     C1 5614   3.308   3.926   3.080
  909ACN     H1 5615   3.374   3.979   3.012
  909ACN     H2 5616   3.243   3.860   3.021
  909ACN     H3 5617   3.245   3.998   3.134
  909ACN     C2 5618   3.386   3.847   3.175
  909ACN     N1 5619   3.447   3.784   3.250
  910ACN     C1 5620   4.754   3.663   3.714
  910ACN     H1 5621   4.757   3.588   3.793
  910ACN     H2 5622   4.698   3.750   3.748
  910ACN     H3 5623   4.703   3.621   3.626
  910ACN     C2 5624   0.038   3.703   3.677
  910ACN     N1 5625   0.145   3.734   3.648
  911ACN     C1 5626   1.249   0.632   2.353
  911ACN     H1 5627   1.294   0.532   2.357
  911ACN     H2 5628   1.288   0.691   2.437
  911ACN     H3 5629   1.141   0.621   2.365
  911ACN     C2 5630   1.279   0.697   2.227
  911ACN     N1 5631   1.304   0.749   2.126
  912ACN     C1 5632   1.586   0.900   3.220
  912ACN     H1 5633   1.551   0.953   3.309
  912ACN     H2 5634   1.678   0.846   3.246
  912ACN     H3 5635   1.607   0.972   3.141
  912ACN     C2 5636   1.484   0.806   3.175
  912ACN     N1 5637   1.405   0.730   3.141
  913ACN     C1 5638   0.574   3.907   0.926
  913ACN     H1 5639   0.681   3.925   0.937
  913ACN     H2 5640   0.557   3.798   0.925
  913ACN     H3 5641   0.538   3.950   0.832
  913ACN     C2 5642   0.503   3.966   1.039
  913ACN     N1 5643   0.447   4.013   1.128
  914ACN     C1 5644   4.626   4.198   3.135
  914ACN     H1 5645   4.538   4.134   3.141
  914ACN     H2 5646   4.618   4.263   3.047
  914ACN     H3 5647   4.715   4.135   3.124
  914ACN     C2 5648   4.636   4.279   3.256
  914ACN     N1 5649   4.644   4.342   3.353
  915ACN     C1 5650   4.284   0.888   3.173
  915ACN     H1 5651   4.282   0.958   3.089
  915ACN     H2 5652   4.299   0.787   3.134
  915ACN     H3 5653   4.188   0.893   3.226
  915ACN     C2 5654   4.392   0.923   3.264
  915ACN     N1 5655   4.478   0.950   3.336
  916ACN     C1 5656   4.545   3.990   2.834
  916ACN     H1 5657   4.519   3.909   2.766
  916ACN     H2 5658   4.611   4.060   2.781
  916ACN     H3 5659   4.598   3.949   2.920
  916ACN     C2 5660   4.425   4.059   2.878
  916ACN     N1 5661   4.330   4.113   2.915
  917ACN     C1 5662   0.324   0.335   2.361
  917ACN     H1 5663   0.225   0.295   2.384
  917ACN     H2 5664   0.334   0.435   2.404
  917ACN     H3 5665   0.333   0.343   2.252
  917ACN     C2 5666   0.426   0.246   2.414
  917ACN     N1 5667   0.507   0.176   2.456
  918ACN     C1 5668   1.916   0.029   2.747
  918ACN     H1 5669   2.025   0.032   2.739
  918ACN     H2 5670   1.886   4.545   2.780
  918ACN     H3 5671   1.875   0.046   2.647
  918ACN     C2 5672   1.868   0.131   2.839
  918ACN     N1 5673   1.830   0.211   2.913
  919ACN     C1 5674   4.629   2.451   0.263
  919ACN     H1 5675   4.591   2.372   0.199
  919ACN     H2 5676   4.569   2.454   0.355
  919ACN     H3 5677   4.619   2.547   0.212
  919ACN     C2 5678   4.769   2.425   0.296
  919ACN     N1 5679   0.028   2.405   0.322
  920ACN     C1 5680   3.844   4.290   3.482
  920ACN     H1 5681   3.925   4.328   3.545
  920ACN     H2 5682   3.821   4.364   3.405
  920ACN     H3 5683   3.756   4.272   3.544
  920ACN     C2 5684   3.886   4.165   3.419
  920ACN     N1 5685   3.919   4.067   3.370
  921ACN     C1 5686   2.791   2.919   0.210
  921ACN     H1 5687   2.878   2.963   0.159
  921ACN     H2 5688   2.750   2.840   0.146
  921ACN     H3 5689   2.716   2.996   0.226
  921ACN     C2 5690   2.832   2.862   0.338
  921ACN     N1 5691   2.864   2.817   0.439
  922ACN     C1 5692   1.608   1.214   4.165
  922ACN     H1 5693   1.608   1.123   4.105
  922ACN     H2 5694   1.710   1.251   4.177
  922ACN     H3 5695   1.565   1.190   4.263
  922ACN     C2 5696   1.525   1.315   4.100
  922ACN     N1 5697   1.460   1.395   4.048
  923ACN     C1 5698   0.926   3.184   3.013
  923ACN     H1 5699   0.898   3.232   3.108
  923ACN     H2 5700   1.033   3.159   3.018
  923ACN     H3 5701   0.910   3.254   2.931
  923ACN     C2 5702   0.847   3.064   2.993
  923ACN     N1 5703   0.784   2.969   2.977
  924ACN     C1 5704   4.736   1.551   1.764
  924ACN     H1 5705   4.690   1.489   1.842
  924ACN     H2 5706   4.842   1.526   1.757
  924ACN     H3 5707   4.725   1.657   1.790
  924ACN     C2 5708   4.672   1.525   1.636
  924ACN     N1 5709   4.621   1.503   1.535
  925ACN     C1 5710   2.394   0.648   4.297
  925ACN     H1 5711   2.348   0.747   4.289
  925ACN     H2 5712   2.464   0.648   4.382
  925ACN     H3 5713   2.450   0.628   4.205
  925ACN     C2 5714   2.292   0.546   4.315
  925ACN     N1 5715   2.210   0.465   4.329
  926ACN     C1 5716   0.872   3.835   1.361
  926ACN     H1 5717   0.904   3.758   1.432
  926ACN     H2 5718   0.960   3.885   1.319
  926ACN     H3 5719   0.812   3.910   1.414
  926ACN     C2 5720   0.793   3.775   1.254
  926ACN     N1 5721   0.731   3.727   1.169
  927ACN     C1 5722   1.127   0.355   0.333
  927ACN     H1 5723   1.119   0.383   0.227
  927ACN     H2 5724   1.224   0.388   0.370
  927ACN     H3 5725   1.120   0.246   0.343
  927ACN     C2 5726   1.022   0.421   0.410
  927ACN     N1 5727   0.938   0.472   0.470
  928ACN     C1 5728   2.500   4.012   3.696
  928ACN     H1 5729   2.607   4.037   3.707
  928ACN     H2 5730   2.490   3.903   3.691
  928ACN     H3 5731   2.461   4.056   3.604
  928ACN     C2 5732   2.426   4.062   3.811
  928ACN     N1 5733   2.368   4.102   3.903
  929ACN     C1 5734   2.273   0.925   3.881
  929ACN     H1 5735   2.204   0.955   3.961
  929ACN     H2 5736   2.308   1.014   3.827
  929ACN     H3 5737   2.219   0.860   3.811
  929ACN     C2 5738   2.387   0.854   3.937
  929ACN     N1 5739   2.479   0.799   3.980
  930ACN     C1 5740   0.864   2.041   2.515
  930ACN     H1 5741   0.883   2.104   2.602
  930ACN     H2 5742   0.828   1.943   2.547
  930ACN     H3 5743   0.957   2.029   2.458
  930ACN     C2 5744   0.765   2.105   2.430
  930ACN     N1 5745   0.687   2.155   2.362
  931ACN     C1 5746   1.796   1.298   1.862
  931ACN     H1 5747   1.815   1.335   1.963
  931ACN     H2 5748   1.720   1.219   1.868
  931ACN     H3 5749   1.888   1.256   1.820
  931ACN     C2 5750   1.748   1.407   1.777
  931ACN     N1 5751   1.712   1.494   1.710
  932ACN     C1 5752   0.307   3.014   4.138
  932ACN     H1 5753   0.329   3.101   4.200
  932ACN     H2 5754   0.215   2.967   4.175
  932ACN     H3 5755   0.390   2.942   4.149
  932ACN     C2 5756   0.293   3.053   3.999
  932ACN     N1 5757   0.280   3.085   3.889
  933ACN     C1 5758   0.856   3.091   4.241
  933ACN     H1 5759   0.893   3.159   4.317
  933ACN     H2 5760   0.866   2.988   4.276
  933ACN     H3 5761   0.915   3.103   4.149
  933ACN     C2 5762   0.715   3.120   4.213
  933ACN     N1 5763   0.604   3.142   4.193
  934ACN     C1 5764   3.686   0.003   2.254
  934ACN     H1 5765   3.718   4.547   2.178
  934ACN     H2 5766   3.767   0.075   2.270
  934ACN     H3 5767   3.664   4.566   2.348
  934ACN     C2 5768   3.567   0.073   2.208
  934ACN     N1 5769   3.473   0.129   2.171
  935ACN     C1 5770   3.388   0.616   3.095
  935ACN     H1 5771   3.347   0.516   3.075
  935ACN     H2 5772   3.334   0.660   3.179
  935ACN     H3 5773   3.371   0.677   3.005
  935ACN     C2 5774   3.530   0.607   3.124
  935ACN     N1 5775   3.642   0.599   3.148
  936ACN     C1 5776   2.919   3.684   3.124
  936ACN     H1 5777   2.989   3.601   3.110
  936ACN     H2 5778   2.826   3.647   3.167
  936ACN     H3 5779   2.898   3.730   3.027
  936ACN     C2 5780   2.978   3.784   3.213
  936ACN     N1 5781   3.026   3.861   3.284
  937ACN     C1 5782   4.675   1.029   0.913
  937ACN     H1 5783   4.738   1.015   1.002
  937ACN     H2 5784   4.655   0.931   0.869
  937ACN     H3 5785   4.726   1.092   0.841
  937ACN     C2 5786   4.549   1.090   0.953
  937ACN     N1 5787   4.448   1.139   0.982
  938ACN     C1 5788   4.603   4.273   1.569
  938ACN     H1 5789   4.711   4.258   1.581
  938ACN     H2 5790   4.581   4.306   1.467
  938ACN     H3 5791   4.570   4.351   1.637
  938ACN     C2 5792   4.532   4.149   1.597
  938ACN     N1 5793   4.475   4.051   1.618
  939ACN     C1 5794   3.269   0.357   3.796
  939ACN     H1 5795   3.311   0.442   3.742
  939ACN     H2 5796   3.165   0.379   3.821
  939ACN     H3 5797   3.326   0.342   3.889
  939ACN     C2 5798   3.276   0.236   3.714
  939ACN     N1 5799   3.281   0.141   3.649
  940ACN     C1 5800   0.337   1.598   4.109
  940ACN     H1 5801   0.265   1.671   4.146
  940ACN     H2 5802   0.350   1.520   4.185
  940ACN     H3 5803   0.434   1.646   4.092
  940ACN     C2 5804   0.289   1.538   3.985
  940ACN     N1 5805   0.250   1.492   3.887
  941ACN     C1 5806   4.053   2.088   0.838
  941ACN     H1 5807   4.033   2.156   0.922
  941ACN     H2 5808   3.982   2.005   0.841
  941ACN     H3 5809   4.155   2.048   0.848
  941ACN     C2 5810   4.041   2.160   0.711
  941ACN     N1 5811   4.031   2.217   0.612
  942ACN     C1 5812   1.273   3.783   3.689
  942ACN     H1 5813   1.243   3.702   3.622
  942ACN     H2 5814   1.350   3.843   3.640
  942ACN     H3 5815   1.315   3.740   3.781
  942ACN     C2 5816   1.158   3.866   3.721
  942ACN     N1 5817   1.067   3.931   3.748
  943ACN     C1 5818   2.958   1.946   3.952
  943ACN     H1 5819   2.895   1.974   4.038
  943ACN     H2 5820   3.011   2.034   3.916
  943ACN     H3 5821   2.893   1.907   3.872
  943ACN     C2 5822   3.053   1.843   3.993
  943ACN     N1 5823   3.129   1.763   4.025
  944ACN     C1 5824   4.578   2.957   1.544
  944ACN     H1 5825   4.629   2.882   1.482
  944ACN     H2 5826   4.528   3.029   1.479
  944ACN     H3 5827   4.651   3.008   1.607
  944ACN     C2 5828   4.479   2.890   1.628
  944ACN     N1 5829   4.401   2.838   1.695
  945ACN     C1 5830   1.792   2.818   3.559
  945ACN     H1 5831   1.799   2.717   3.517
  945ACN     H2 5832   1.841   2.820   3.656
  945ACN     H3 5833   1.686   2.844   3.571
  945ACN     C2 5834   1.857   2.912   3.469
  945ACN     N1 5835   1.907   2.987   3.397
  946ACN     C1 5836   3.783   4.270   0.552
  946ACN     H1 5837   3.879   4.299   0.596
  946ACN     H2 5838   3.711   4.251   0.632
  946ACN     H3 5839   3.796   4.178   0.494
  946ACN     C2 5840   3.734   4.377   0.465
  946ACN     N1 5841   3.696   4.461   0.396
  947ACN     C1 5842   0.126   3.121   3.284
  947ACN     H1 5843   0.127   3.026   3.229
  947ACN     H2 5844   0.038   3.126   3.348
  947ACN     H3 5845   0.123   3.204   3.212
  947ACN     C2 5846   0.247   3.131   3.365
  947ACN     N1 5847   0.342   3.139   3.429
  948ACN     C1 5848   3.202   1.146   2.167
  948ACN     H1 5849   3.182   1.172   2.271
  948ACN     H2 5850   3.196   1.038   2.156
  948ACN     H3 5851   3.303   1.178   2.140
  948ACN     C2 5852   3.104   1.210   2.079
  948ACN     N1 5853   3.028   1.262   2.011
  949ACN     C1 5854   3.238   4.032   3.492
  949ACN     H1 5855   3.178   4.102   3.433
  949ACN     H2 5856   3.323   3.998   3.431
  949ACN     H3 5857   3.175   3.946   3.517
  949ACN     C2 5858   3.286   4.096   3.613
  949ACN     N1 5859   3.324   4.148   3.709
  950ACN     C1 5860   3.363   2.583   3.958
  950ACN     H1 5861   3.462   2.589   4.005
  950ACN     H2 5862   3.368   2.632   3.860
  950ACN     H3 5863   3.289   2.635   4.020
  950ACN     C2 5864   3.325   2.443   3.941
  950ACN     N1 5865   3.294   2.333   3.927
  951ACN     C1 5866   2.678   0.232   1.558
  951ACN     H1 5867   2.693   0.335   1.593
  951ACN     H2 5868   2.775   0.183   1.546
  951ACN     H3 5869   2.627   0.235   1.461
  951ACN     C2 5870   2.596   0.159   1.654
  951ACN     N1 5871   2.530   0.102   1.729
  952ACN     C1 5872   0.538   2.135   2.800
  952ACN     H1 5873   0.590   2.041   2.822
  952ACN     H2 5874   0.487   2.169   2.891
  952ACN     H3 5875   0.463   2.116   2.722
  952ACN     C2 5876   0.633   2.236   2.756
  952ACN     N1 5877   0.708   2.315   2.720
  953ACN     C1 5878   3.341   2.049   4.150
  953ACN     H1 5879   3.374   2.102   4.060
  953ACN     H2 5880   3.412   2.069   4.230
  953ACN     H3 5881   3.339   1.941   4.129
  953ACN     C2 5882   3.208   2.095   4.188
  953ACN     N1 5883   3.103   2.130   4.219
  954ACN     C1 5884   2.798   3.237   3.636
  954ACN     H1 5885   2.697   3.276   3.655
  954ACN     H2 5886   2.810   3.217   3.529
  954ACN     H3 5887   2.810   3.144   3.693
  954ACN     C2 5888   2.897   3.335   3.679
  954ACN     N1 5889   2.975   3.413   3.712
  955ACN     C1 5890   4.213   2.736   3.319
  955ACN     H1 5891   4.273   2.827   3.333
  955ACN     H2 5892   4.264   2.652   3.366
  955ACN     H3 5893   4.203   2.717   3.212
  955ACN     C2 5894   4.081   2.754   3.379
  955ACN     N1 5895   3.977   2.768   3.426
  956ACN     C1 5896   0.972   0.602   3.967
  956ACN     H1 5897   0.964   0.494   3.983
  956ACN     H2 5898   0.921   0.654   4.049
  956ACN     H3 5899   0.923   0.628   3.873
  956ACN     C2 5900   1.112   0.641   3.963
  956ACN     N1 5901   1.223   0.672   3.960
  957ACN     C1 5902   3.891   1.037   4.005
  957ACN     H1 5903   3.829   1.052   4.094
  957ACN     H2 5904   3.893   1.131   3.948
  957ACN     H3 5905   3.844   0.960   3.943
  957ACN     C2 5906   4.025   0.997   4.044
  957ACN     N1 5907   4.132   0.965   4.073
  958ACN     C1 5908   1.314   4.419   2.002
  958ACN     H1 5909   1.209   4.413   1.975
  958ACN     H2 5910   1.344   4.525   2.007
  958ACN     H3 5911   1.375   4.367   1.927
  958ACN     C2 5912   1.334   4.357   2.133
  958ACN     N1 5913   1.350   4.308   2.236
  959ACN     C1 5914   3.562   2.915   1.587
  959ACN     H1 5915   3.651   2.923   1.650
  959ACN     H2 5916   3.525   2.812   1.592
  959ACN     H3 5917   3.588   2.938   1.483
  959ACN     C2 5918   3.458   3.007   1.634
  959ACN     N1 5919   3.376   3.077   1.673
  960ACN     C1 5920   4.750   3.618   0.694
  960ACN     H1 5921   4.710   3.519   0.670
  960ACN     H2 5922   4.829   3.608   0.769
  960ACN     H3 5923   4.670   3.680   0.735
  960ACN     C2 5924   4.802   3.679   0.572
  960ACN     N1 5925   4.845   3.728   0.477
  961ACN     C1 5926   1.637   4.124   2.303
  961ACN     H1 5927   1.612   4.193   2.222
  961ACN     H2 5928   1.547   4.105   2.362
  961ACN     H3 5929   1.712   4.171   2.368
  961ACN     C2 5930   1.688   3.999   2.249
  961ACN     N1 5931   1.730   3.900   2.207
  962ACN     C1 5932   3.985   3.018   2.187
  962ACN     H1 5933   3.915   2.952   2.240
  962ACN     H2 5934   4.084   2.972   2.186
  962ACN     H3 5935   3.990   3.114   2.238
  962ACN     C2 5936   3.939   3.037   2.050
  962ACN     N1 5937   3.903   3.052   1.941
  963ACN     C1 5938   2.713   4.167   1.481
  963ACN     H1 5939   2.740   4.273   1.481
  963ACN     H2 5940   2.772   4.116   1.558
  963ACN     H3 5941   2.738   4.123   1.383
  963ACN     C2 5942   2.571   4.152   1.507
  963ACN     N1 5943   2.458   4.139   1.527
  964ACN     C1 5944   4.211   4.345   0.860
  964ACN     H1 5945   4.166   4.320   0.763
  964ACN     H2 5946   4.211   4.454   0.871
  964ACN     H3 5947   4.315   4.309   0.861
  964ACN     C2 5948   4.137   4.283   0.969
  964ACN     N1 5949   4.078   4.234   1.055
  965ACN     C1 5950   2.760   3.459   1.462
  965ACN     H1 5951   2.808   3.499   1.552
  965ACN     H2 5952   2.726   3.543   1.400
  965ACN     H3 5953   2.673   3.399   1.492
  965ACN     C2 5954   2.855   3.378   1.388
  965ACN     N1 5955   2.930   3.313   1.330
  966ACN     C1 5956   4.844   2.604   1.542
  966ACN     H1 5957   0.024   2.527   1.612
  966ACN     H2 5958   4.809   2.692   1.598
  966ACN     H3 5959   4.761   2.566   1.481
  966ACN     C2 5960   0.104   2.641   1.455
  966ACN     N1 5961   0.191   2.669   1.385
  967ACN     C1 5962   1.262   1.551   0.589
  967ACN     H1 5963   1.230   1.621   0.512
  967ACN     H2 5964   1.239   1.591   0.688
  967ACN     H3 5965   1.370   1.536   0.580
  967ACN     C2 5966   1.194   1.424   0.570
  967ACN     N1 5967   1.139   1.324   0.556
  968ACN     C1 5968   3.025   3.803   1.452
  968ACN     H1 5969   3.051   3.708   1.406
  968ACN     H2 5970   3.029   3.882   1.377
  968ACN     H3 5971   3.097   3.827   1.531
  968ACN     C2 5972   2.890   3.797   1.509
  968ACN     N1 5973   2.784   3.791   1.552
  969ACN     C1 5974   1.972   2.633   4.126
  969ACN     H1 5975   2.059   2.654   4.063
  969ACN     H2 5976   1.888   2.604   4.062
  969ACN     H3 5977   1.944   2.723   4.181
  969ACN     C2 5978   2.003   2.526   4.219
  969ACN     N1 5979   2.028   2.441   4.294
  970ACN     C1 5980   2.736   2.174   3.729
  970ACN     H1 5981   2.844   2.189   3.735
  970ACN     H2 5982   2.687   2.238   3.803
  970ACN     H3 5983   2.713   2.069   3.751
  970ACN     C2 5984   2.688   2.207   3.595
  970ACN     N1 5985   2.652   2.232   3.488
  971ACN     C1 5986   0.381   3.965   3.514
  971ACN     H1 5987   0.360   3.907   3.605
  971ACN     H2 5988   0.481   4.009   3.524
  971ACN     H3 5989   0.307   4.044   3.505
  971ACN     C2 5990   0.377   3.877   3.398
  971ACN     N1 5991   0.374   3.807   3.307
  972ACN     C1 5992   4.798   0.495   3.626
  972ACN     H1 5993   4.706   0.447   3.592
  972ACN     H2 5994   4.794   0.509   3.734
  972ACN     H3 5995   4.806   0.593   3.577
  972ACN     C2 5996   0.062   0.413   3.590
  972ACN     N1 5997   0.153   0.348   3.563
  973ACN     C1 5998   0.922   1.278   0.270
  973ACN     H1 5999   0.906   1.260   0.377
  973ACN     H2 6000   0.826   1.277   0.219
  973ACN     H3 6001   0.987   1.199   0.231
  973ACN     C2 6002   0.986   1.408   0.251
  973ACN     N1 6003   1.037   1.510   0.235
  974ACN     C1 6004   0.277   0.626   0.414
  974ACN     H1 6005   0.339   0.615   0.325
  974ACN     H2 6006   0.263   0.528   0.460
  974ACN     H3 6007   0.179   0.665   0.385
  974ACN     C2 6008   0.340   0.717   0.509
  974ACN     N1 6009   0.389   0.788   0.585
  975ACN     C1 6010   2.209   3.865   0.864
  975ACN     H1 6011   2.243   3.843   0.762
  975ACN     H2 6012   2.294   3.903   0.922
  975ACN     H3 6013   2.173   3.773   0.910
  975ACN     C2 6014   2.103   3.964   0.861
  975ACN     N1 6015   2.018   4.043   0.859
  976ACN     C1 6016   0.145   3.872   1.551
  976ACN     H1 6017   0.062   3.892   1.482
  976ACN     H2 6018   0.105   3.823   1.640
  976ACN     H3 6019   0.192   3.967   1.580
  976ACN     C2 6020   0.242   3.785   1.486
  976ACN     N1 6021   0.321   3.717   1.436
  977ACN     C1 6022   1.702   1.074   2.510
  977ACN     H1 6023   1.809   1.051   2.514
  977ACN     H2 6024   1.687   1.163   2.448
  977ACN     H3 6025   1.665   1.094   2.611
  977ACN     C2 6026   1.629   0.961   2.453
  977ACN     N1 6027   1.570   0.873   2.407
  978ACN     C1 6028   2.850   0.035   1.925
  978ACN     H1 6029   2.855   0.128   1.982
  978ACN     H2 6030   2.745   0.009   1.908
  978ACN     H3 6031   2.898   4.572   1.983
  978ACN     C2 6032   2.919   0.050   1.797
  978ACN     N1 6033   2.974   0.063   1.697
  979ACN     C1 6034   4.531   2.495   1.702
  979ACN     H1 6035   4.438   2.468   1.751
  979ACN     H2 6036   4.606   2.519   1.778
  979ACN     H3 6037   4.515   2.583   1.638
  979ACN     C2 6038   4.579   2.384   1.620
  979ACN     N1 6039   4.618   2.296   1.557
  980ACN     C1 6040   2.123   1.498   1.763
  980ACN     H1 6041   2.044   1.520   1.836
  980ACN     H2 6042   2.194   1.428   1.807
  980ACN     H3 6043   2.176   1.590   1.738
  980ACN     C2 6044   2.065   1.440   1.643
  980ACN     N1 6045   2.018   1.393   1.549
  981ACN     C1 6046   0.483   3.156   2.220
  981ACN     H1 6047   0.579   3.133   2.173
  981ACN     H2 6048   0.413   3.075   2.197
  981ACN     H3 6049   0.445   3.249   2.177
  981ACN     C2 6050   0.499   3.168   2.364
  981ACN     N1 6051   0.512   3.178   2.478
  982ACN     C1 6052   1.244   1.961   4.177
  982ACN     H1 6053   1.246   1.873   4.241
  982ACN     H2 6054   1.181   2.038   4.222
  982ACN     H3 6055   1.202   1.934   4.079
  982ACN     C2 6056   1.379   2.013   4.158
  982ACN     N1 6057   1.486   2.054   4.142
  983ACN     C1 6058   1.819   1.222   2.945
  983ACN     H1 6059   1.748   1.189   3.021
  983ACN     H2 6060   1.764   1.246   2.854
  983ACN     H3 6061   1.887   1.139   2.926
  983ACN     C2 6062   1.892   1.339   2.993
  983ACN     N1 6063   1.948   1.432   3.030
  984ACN     C1 6064   4.134   2.259   3.477
  984ACN     H1 6065   4.173   2.157   3.485
  984ACN     H2 6066   4.027   2.258   3.503
  984ACN     H3 6067   4.145   2.294   3.374
  984ACN     C2 6068   4.206   2.347   3.568
  984ACN     N1 6069   4.263   2.416   3.640
  985ACN     C1 6070   1.332   4.438   0.737
  985ACN     H1 6071   1.328   4.493   0.643
  985ACN     H2 6072   1.236   4.388   0.753
  985ACN     H3 6073   1.350   4.508   0.819
  985ACN     C2 6074   1.439   4.339   0.731
  985ACN     N1 6075   1.524   4.261   0.727
  986ACN     C1 6076   2.577   1.859   2.058
  986ACN     H1 6077   2.477   1.821   2.036
  986ACN     H2 6078   2.631   1.870   1.964
  986ACN     H3 6079   2.629   1.786   2.120
  986ACN     C2 6080   2.569   1.988   2.127
  986ACN     N1 6081   2.562   2.088   2.184
  987ACN     C1 6082   3.585   1.810   0.078
  987ACN     H1 6083   3.497   1.775   0.133
  987ACN     H2 6084   3.663   1.838   0.150
  987ACN     H3 6085   3.556   1.898   0.020
  987ACN     C2 6086   3.633   1.705   4.697
  987ACN     N1 6087   3.671   1.622   4.628
  988ACN     C1 6088   0.036   3.669   3.207
  988ACN     H1 6089   0.145   3.675   3.199
  988ACN     H2 6090   4.846   3.635   3.111
  988ACN     H3 6091   4.848   3.769   3.228
  988ACN     C2 6092   4.850   3.576   3.313
  988ACN     N1 6093   4.821   3.502   3.397
  989ACN     C1 6094   2.801   0.907   1.962
  989ACN     H1 6095   2.903   0.940   1.984
  989ACN     H2 6096   2.749   0.890   2.057
  989ACN     H3 6097   2.807   0.812   1.908
  989ACN     C2 6098   2.731   1.007   1.883
  989ACN     N1 6099   2.676   1.086   1.819
  990ACN     C1 6100   3.991   1.362   1.515
  990ACN     H1 6101   4.014   1.447   1.581
  990ACN     H2 6102   3.887   1.332   1.530
  990ACN     H3 6103   4.057   1.279   1.541
  990ACN     C2 6104   4.012   1.400   1.376
  990ACN     N1 6105   4.029   1.431   1.267
  991ACN     C1 6106   0.799   1.431   4.577
  991ACN     H1 6107   0.755   1.492   4.498
  991ACN     H2 6108   0.741   1.445   4.669
  991ACN     H3 6109   0.902   1.465   4.595
  991ACN     C2 6110   0.799   1.291   4.539
  991ACN     N1 6111   0.799   1.180   4.508
  992ACN     C1 6112   3.503   2.548   1.360
  992ACN     H1 6113   3.598   2.590   1.395
  992ACN     H2 6114   3.524   2.464   1.293
  992ACN     H3 6115   3.449   2.626   1.305
  992ACN     C2 6116   3.423   2.503   1.473
  992ACN     N1 6117   3.360   2.468   1.563
  993ACN     C1 6118   4.202   0.654   4.275
  993ACN     H1 6119   4.153   0.695   4.186
  993ACN     H2 6120   4.237   0.553   4.253
  993ACN     H3 6121   4.131   0.651   4.358
  993ACN     C2 6122   4.315   0.740   4.311
  993ACN     N1 6123   4.405   0.806   4.339
  994ACN     C1 6124   1.240   1.139   3.214
  994ACN     H1 6125   1.241   1.179   3.112
  994ACN     H2 6126   1.332   1.082   3.230
  994ACN     H3 6127   1.155   1.071   3.225
  994ACN     C2 6128   1.231   1.248   3.311
  994ACN     N1 6129   1.225   1.334   3.387
  995ACN     C1 6130   1.897   3.106   2.514
  995ACN     H1 6131   1.999   3.131   2.480
  995ACN     H2 6132   1.825   3.153   2.447
  995ACN     H3 6133   1.883   3.147   2.615
  995ACN     C2 6134   1.878   2.962   2.515
  995ACN     N1 6135   1.864   2.847   2.515
  996ACN     C1 6136   0.838   3.535   0.856
  996ACN     H1 6137   0.753   3.597   0.887
  996ACN     H2 6138   0.894   3.586   0.778
  996ACN     H3 6139   0.798   3.440   0.817
  996ACN     C2 6140   0.924   3.509   0.971
  996ACN     N1 6141   0.992   3.488   1.062
  997ACN     C1 6142   4.485   4.369   4.660
  997ACN     H1 6143   4.585   4.398   4.695
  997ACN     H2 6144   4.476   4.260   4.666
  997ACN     H3 6145   4.473   4.400   4.556
  997ACN     C2 6146   4.383   4.432   0.035
  997ACN     N1 6147   4.304   4.482   0.101
  998ACN     C1 6148   2.011   2.353   3.122
  998ACN     H1 6149   1.952   2.429   3.071
  998ACN     H2 6150   1.944   2.272   3.155
  998ACN     H3 6151   2.056   2.398   3.211
  998ACN     C2 6152   2.114   2.300   3.034
  998ACN     N1 6153   2.195   2.257   2.963
  999ACN     C1 6154   3.379   1.304   1.811
  999ACN     H1 6155   3.476   1.338   1.773
  999ACN     H2 6156   3.347   1.367   1.893
  999ACN     H3 6157   3.391   1.201   1.848
  999ACN     C2 6158   3.279   1.308   1.704
  999ACN     N1 6159   3.201   1.313   1.620
 1000ACN     C1 6160   3.447   2.963   4.008
 1000ACN     H1 6161   3.480   3.062   3.975
 1000ACN     H2 6162   3.391   2.914   3.928
 1000ACN     H3 6163   3.381   2.976   4.094
 1000ACN     C2 6164   3.563   2.882   4.046
 1000ACN     N1 6165   3.654   2.819   4.075
 1001ACN     C1 6166   0.796   0.255   0.728
 1001ACN     H1 6167   0.739   0.314   0.801
 1001ACN     H2 6168   0.778   0.296   0.628
 1001ACN     H3 6169   0.759   0.152   0.731
 1001ACN     C2 6170   0.938   0.259   0.758
 1001ACN     N1 6171   1.051   0.262   0.782
 1002ACN     C1 6172   1.423   3.654   2.312
 1002ACN     H1 6173   1.315   3.666   2.324
 1002ACN     H2 6174   1.467   3.750   2.287
 1002ACN     H3 6175   1.442   3.583   2.231
 1002ACN     C2 6176   1.481   3.604   2.437
 1002ACN     N1 6177   1.526   3.564   2.535
 1003ACN     C1 6178   0.958   4.474   0.588
 1003ACN     H1 6179   0.993   4.555   0.653
 1003ACN     H2 6180   0.862   4.503   0.544
 1003ACN     H3 6181   0.944   4.383   0.647
 1003ACN     C2 6182   1.056   4.449   0.483
 1003ACN     N1 6183   1.133   4.430   0.399
 1004ACN     C1 6184   2.520   1.119   3.609
 1004ACN     H1 6185   2.564   1.048   3.680
 1004ACN     H2 6186   2.450   1.184   3.663
 1004ACN     H3 6187   2.464   1.064   3.532
 1004ACN     C2 6188   2.625   1.198   3.547
 1004ACN     N1 6189   2.708   1.261   3.497
 1005ACN     C1 6190   1.030   4.226   4.412
 1005ACN     H1 6191   1.006   4.143   4.345
 1005ACN     H2 6192   1.137   4.223   4.436
 1005ACN     H3 6193   0.974   4.215   4.506
 1005ACN     C2 6194   0.998   4.353   4.348
 1005ACN     N1 6195   0.972   4.453   4.298
 1006ACN     C1 6196   1.764   1.420   0.610
 1006ACN     H1 6197   1.829   1.366   0.680
 1006ACN     H2 6198   1.816   1.430   0.515
 1006ACN     H3 6199   1.743   1.519   0.652
 1006ACN     C2 6200   1.640   1.347   0.593
 1006ACN     N1 6201   1.541   1.289   0.578
 1007ACN     C1 6202   3.613   4.194   3.086
 1007ACN     H1 6203   3.657   4.293   3.070
 1007ACN     H2 6204   3.690   4.117   3.069
 1007ACN     H3 6205   3.533   4.179   3.013
 1007ACN     C2 6206   3.561   4.184   3.221
 1007ACN     N1 6207   3.520   4.176   3.329
 1008ACN     C1 6208   0.809   0.547   4.669
 1008ACN     H1 6209   0.838   0.593   4.574
 1008ACN     H2 6210   0.895   0.490   4.707
 1008ACN     H3 6211   0.727   0.478   4.650
 1008ACN     C2 6212   0.769   0.649   0.057
 1008ACN     N1 6213   0.738   0.729   0.133
 1009ACN     C1 6214   1.600   1.542   3.086
 1009ACN     H1 6215   1.653   1.585   3.000
 1009ACN     H2 6216   1.611   1.609   3.172
 1009ACN     H3 6217   1.647   1.446   3.110
 1009ACN     C2 6218   1.460   1.521   3.054
 1009ACN     N1 6219   1.348   1.508   3.030
 1010ACN     C1 6220   0.359   0.583   0.882
 1010ACN     H1 6221   0.464   0.554   0.867
 1010ACN     H2 6222   0.347   0.689   0.857
 1010ACN     H3 6223   0.333   0.567   0.987
 1010ACN     C2 6224   0.273   0.502   0.797
 1010ACN     N1 6225   0.204   0.439   0.730
 1011ACN     C1 6226   1.165   3.820   1.749
 1011ACN     H1 6227   1.072   3.799   1.694
 1011ACN     H2 6228   1.152   3.786   1.853
 1011ACN     H3 6229   1.182   3.928   1.749
 1011ACN     C2 6230   1.277   3.751   1.687
 1011ACN     N1 6231   1.365   3.695   1.638
 1012ACN     C1 6232   1.373   1.069   1.927
 1012ACN     H1 6233   1.295   1.040   1.999
 1012ACN     H2 6234   1.329   1.069   1.827
 1012ACN     H3 6235   1.453   0.994   1.931
 1012ACN     C2 6236   1.425   1.201   1.959
 1012ACN     N1 6237   1.468   1.305   1.984
 1013ACN     C1 6238   0.774   0.122   4.231
 1013ACN     H1 6239   0.671   0.105   4.199
 1013ACN     H2 6240   0.840   0.059   4.171
 1013ACN     H3 6241   0.785   0.096   4.336
 1013ACN     C2 6242   0.808   0.263   4.211
 1013ACN     N1 6243   0.835   0.374   4.197
 1014ACN     C1 6244   1.273   3.967   2.170
 1014ACN     H1 6245   1.361   4.026   2.199
 1014ACN     H2 6246   1.207   3.957   2.257
 1014ACN     H3 6247   1.305   3.869   2.135
 1014ACN     C2 6248   1.203   4.036   2.062
 1014ACN     N1 6249   1.147   4.089   1.977
 1015ACN     C1 6250   1.015   2.288   4.318
 1015ACN     H1 6251   0.960   2.193   4.312
 1015ACN     H2 6252   1.100   2.283   4.249
 1015ACN     H3 6253   1.053   2.301   4.420
 1015ACN     C2 6254   0.928   2.398   4.281
 1015ACN     N1 6255   0.860   2.486   4.251
 1016ACN     C1 6256   3.720   0.264   1.093
 1016ACN     H1 6257   3.755   0.363   1.063
 1016ACN     H2 6258   3.668   0.218   1.009
 1016ACN     H3 6259   3.649   0.277   1.176
 1016ACN     C2 6260   3.832   0.182   1.135
 1016ACN     N1 6261   3.921   0.116   1.168
 1017ACN     C1 6262   3.974   0.224   3.551
 1017ACN     H1 6263   3.901   0.281   3.608
 1017ACN     H2 6264   3.967   0.118   3.578
 1017ACN     H3 6265   4.074   0.259   3.575
 1017ACN     C2 6266   3.949   0.240   3.408
 1017ACN     N1 6267   3.929   0.253   3.295
 1018ACN     C1 6268   0.478   0.534   2.954
 1018ACN     H1 6269   0.481   0.426   2.972
 1018ACN     H2 6270   0.578   0.575   2.969
 1018ACN     H3 6271   0.409   0.580   3.025
 1018ACN     C2 6272   0.434   0.560   2.817
 1018ACN     N1 6273   0.399   0.581   2.709
 1019ACN     C1 6274   2.168   2.221   0.931
 1019ACN     H1 6275   2.188   2.121   0.890
 1019ACN     H2 6276   2.191   2.295   0.854
 1019ACN     H3 6277   2.231   2.239   1.018
 1019ACN     C2 6278   2.027   2.231   0.968
 1019ACN     N1 6279   1.916   2.239   0.999
 1020ACN     C1 6280   3.886   2.013   1.768
 1020ACN     H1 6281   3.864   2.105   1.823
 1020ACN     H2 6282   3.992   2.010   1.743
 1020ACN     H3 6283   3.828   2.014   1.675
 1020ACN     C2 6284   3.850   1.897   1.848
 1020ACN     N1 6285   3.821   1.805   1.912
 1021ACN     C1 6286   2.362   1.415   1.303
 1021ACN     H1 6287   2.296   1.328   1.312
 1021ACN     H2 6288   2.385   1.428   1.197
 1021ACN     H3 6289   2.455   1.395   1.357
 1021ACN     C2 6290   2.297   1.534   1.355
 1021ACN     N1 6291   2.247   1.630   1.397
 1022ACN     C1 6292   0.606   2.653   2.829
 1022ACN     H1 6293   0.550   2.707   2.752
 1022ACN     H2 6294   0.650   2.724   2.899
 1022ACN     H3 6295   0.686   2.595   2.782
 1022ACN     C2 6296   0.516   2.563   2.900
 1022ACN     N1 6297   0.446   2.492   2.957
 1023ACN     C1 6298   1.850   2.509   3.761
 1023ACN     H1 6299   1.877   2.515   3.655
 1023ACN     H2 6300   1.760   2.569   3.780
 1023ACN     H3 6301   1.933   2.551   3.820
 1023ACN     C2 6302   1.827   2.371   3.799
 1023ACN     N1 6303   1.808   2.261   3.829
 1024ACN     C1 6304   4.795   2.160   3.243
 1024ACN     H1 6305   0.027   2.177   3.173
 1024ACN     H2 6306   4.710   2.222   3.212
 1024ACN     H3 6307   4.826   2.189   3.343
 1024ACN     C2 6308   4.757   2.019   3.242
 1024ACN     N1 6309   4.727   1.908   3.240
 1025ACN     C1 6310   4.631   4.488   0.888
 1025ACN     H1 6311   4.686   4.394   0.876
 1025ACN     H2 6312   4.525   4.465   0.901
 1025ACN     H3 6313   4.643   4.550   0.799
 1025ACN     C2 6314   4.680   4.560   1.006
 1025ACN     N1 6315   4.719   0.000   1.099
 1026ACN     C1 6316   1.900   0.264   4.208
 1026ACN     H1 6317   1.869   0.200   4.290
 1026ACN     H2 6318   2.008   0.279   4.214
 1026ACN     H3 6319   1.851   0.361   4.220
 1026ACN     C2 6320   1.863   0.205   4.080
 1026ACN     N1 6321   1.834   0.159   3.979
 1027ACN     C1 6322   4.440   2.149   3.898
 1027ACN     H1 6323   4.445   2.231   3.825
 1027ACN     H2 6324   4.360   2.169   3.970
 1027ACN     H3 6325   4.535   2.143   3.953
 1027ACN     C2 6326   4.415   2.023   3.830
 1027ACN     N1 6327   4.394   1.923   3.776
 1028ACN     C1 6328   3.447   2.428   2.230
 1028ACN     H1 6329   3.507   2.336   2.233
 1028ACN     H2 6330   3.464   2.475   2.133
 1028ACN     H3 6331   3.484   2.495   2.308
 1028ACN     C2 6332   3.306   2.399   2.250
 1028ACN     N1 6333   3.193   2.376   2.265
 1029ACN     C1 6334   3.204   1.670   1.471
 1029ACN     H1 6335   3.177   1.564   1.459
 1029ACN     H2 6336   3.313   1.678   1.479
 1029ACN     H3 6337   3.159   1.709   1.563
 1029ACN     C2 6338   3.158   1.747   1.356
 1029ACN     N1 6339   3.120   1.809   1.267
 1030ACN     C1 6340   0.439   1.412   3.578
 1030ACN     H1 6341   0.451   1.494   3.506
 1030ACN     H2 6342   0.430   1.456   3.678
 1030ACN     H3 6343   0.527   1.347   3.575
 1030ACN     C2 6344   0.319   1.337   3.545
 1030ACN     N1 6345   0.224   1.277   3.518
 1031ACN     C1 6346   2.471   4.305   4.153
 1031ACN     H1 6347   2.538   4.353   4.225
 1031ACN     H2 6348   2.441   4.207   4.190
 1031ACN     H3 6349   2.523   4.292   4.058
 1031ACN     C2 6350   2.353   4.388   4.133
 1031ACN     N1 6351   2.259   4.454   4.118
 1032ACN     C1 6352   1.790   0.092   0.848
 1032ACN     H1 6353   1.895   0.062   0.842
 1032ACN     H2 6354   1.767   0.116   0.953
 1032ACN     H3 6355   1.726   0.011   0.814
 1032ACN     C2 6356   1.769   0.211   0.766
 1032ACN     N1 6357   1.751   0.304   0.701
 1033ACN     C1 6358   0.258   0.718   3.643
 1033ACN     H1 6359   0.259   0.650   3.557
 1033ACN     H2 6360   0.296   0.664   3.730
 1033ACN     H3 6361   0.155   0.750   3.661
 1033ACN     C2 6362   0.342   0.833   3.615
 1033ACN     N1 6363   0.408   0.925   3.594
 1034ACN     C1 6364   2.620   0.701   1.456
 1034ACN     H1 6365   2.689   0.761   1.517
 1034ACN     H2 6366   2.618   0.599   1.496
 1034ACN     H3 6367   2.656   0.700   1.353
 1034ACN     C2 6368   2.486   0.758   1.461
 1034ACN     N1 6369   2.380   0.804   1.465
 1035ACN     C1 6370   4.132   1.792   3.562
 1035ACN     H1 6371   4.240   1.808   3.572
 1035ACN     H2 6372   4.106   1.695   3.604
 1035ACN     H3 6373   4.106   1.792   3.456
 1035ACN     C2 6374   4.059   1.897   3.631
 1035ACN     N1 6375   4.001   1.980   3.686
 1036ACN     C1 6376   0.155   3.843   2.394
 1036ACN     H1 6377   0.088   3.802   2.470
 1036ACN     H2 6378   0.249   3.787   2.395
 1036ACN     H3 6379   0.175   3.948   2.419
 1036ACN     C2 6380   0.093   3.835   2.262
 1036ACN     N1 6381   0.044   3.828   2.158
 1037ACN     C1 6382   3.049   4.043   3.891
 1037ACN     H1 6383   3.100   3.950   3.862
 1037ACN     H2 6384   2.943   4.022   3.906
 1037ACN     H3 6385   3.060   4.115   3.810
 1037ACN     C2 6386   3.109   4.096   4.013
 1037ACN     N1 6387   3.155   4.139   4.109
 1038ACN     C1 6388   1.574   4.451   2.900
 1038ACN     H1 6389   1.621   4.545   2.931
 1038ACN     H2 6390   1.582   4.440   2.791
 1038ACN     H3 6391   1.468   4.455   2.926
 1038ACN     C2 6392   1.636   4.338   2.967
 1038ACN     N1 6393   1.685   4.248   3.020
 1039ACN     C1 6394   4.111   0.270   2.300
 1039ACN     H1 6395   4.069   0.170   2.314
 1039ACN     H2 6396   4.075   0.337   2.378
 1039ACN     H3 6397   4.080   0.308   2.202
 1039ACN     C2 6398   4.257   0.263   2.305
 1039ACN     N1 6399   4.372   0.258   2.310
 1040ACN     C1 6400   3.295   3.531   3.779
 1040ACN     H1 6401   3.250   3.441   3.735
 1040ACN     H2 6402   3.401   3.537   3.751
 1040ACN     H3 6403   3.288   3.525   3.888
 1040ACN     C2 6404   3.226   3.650   3.731
 1040ACN     N1 6405   3.172   3.744   3.693
 1041ACN     C1 6406   0.373   2.230   2.284
 1041ACN     H1 6407   0.391   2.164   2.370
 1041ACN     H2 6408   0.468   2.248   2.232
 1041ACN     H3 6409   0.333   2.325   2.320
 1041ACN     C2 6410   0.279   2.168   2.192
 1041ACN     N1 6411   0.204   2.119   2.120
 1042ACN     C1 6412   1.321   1.841   2.965
 1042ACN     H1 6413   1.373   1.801   3.052
 1042ACN     H2 6414   1.252   1.919   2.999
 1042ACN     H3 6415   1.263   1.760   2.919
 1042ACN     C2 6416   1.416   1.896   2.869
 1042ACN     N1 6417   1.491   1.940   2.793
 1043ACN     C1 6418   4.590   3.243   3.408
 1043ACN     H1 6419   4.532   3.333   3.432
 1043ACN     H2 6420   4.642   3.210   3.498
 1043ACN     H3 6421   4.663   3.269   3.331
 1043ACN     C2 6422   4.501   3.138   3.360
 1043ACN     N1 6423   4.431   3.055   3.322
 1044ACN     C1 6424   0.559   2.484   2.461
 1044ACN     H1 6425   0.526   2.518   2.560
 1044ACN     H2 6426   0.487   2.517   2.386
 1044ACN     H3 6427   0.562   2.374   2.462
 1044ACN     C2 6428   0.692   2.536   2.432
 1044ACN     N1 6429   0.797   2.578   2.408
 1045ACN     C1 6430   2.707   1.546   4.081
 1045ACN     H1 6431   2.602   1.520   4.101
 1045ACN     H2 6432   2.722   1.554   3.973
 1045ACN     H3 6433   2.771   1.466   4.120
 1045ACN     C2 6434   2.740   1.673   4.145
 1045ACN     N1 6435   2.765   1.773   4.195
 1046ACN     C1 6436   4.768   2.892   1.200
 1046ACN     H1 6437   4.671   2.840   1.206
 1046ACN     H2 6438   4.808   2.880   1.099
 1046ACN     H3 6439   4.837   2.849   1.272
 1046ACN     C2 6440   4.750   3.034   1.228
 1046ACN     N1 6441   4.737   3.146   1.250
 1047ACN     C1 6442   4.627   2.940   3.748
 1047ACN     H1 6443   4.534   2.921   3.692
 1047ACN     H2 6444   4.650   2.852   3.809
 1047ACN     H3 6445   4.613   3.026   3.814
 1047ACN     C2 6446   4.735   2.966   3.653
 1047ACN     N1 6447   4.819   2.988   3.578
 1048ACN     C1 6448   4.067   3.895   3.632
 1048ACN     H1 6449   3.967   3.938   3.615
 1048ACN     H2 6450   4.114   3.877   3.535
 1048ACN     H3 6451   4.055   3.800   3.686
 1048ACN     C2 6452   4.147   3.987   3.711
 1048ACN     N1 6453   4.210   4.060   3.774
 1049ACN     C1 6454   1.996   0.507   0.592
 1049ACN     H1 6455   1.892   0.529   0.567
 1049ACN     H2 6456   1.998   0.448   0.684
 1049ACN     H3 6457   2.050   0.601   0.609
 1049ACN     C2 6458   2.059   0.432   0.484
 1049ACN     N1 6459   2.110   0.374   0.399
 1050ACN     C1 6460   4.135   2.878   2.563
 1050ACN     H1 6461   4.105   2.832   2.468
 1050ACN     H2 6462   4.239   2.910   2.555
 1050ACN     H3 6463   4.125   2.805   2.644
 1050ACN     C2 6464   4.051   2.994   2.590
 1050ACN     N1 6465   3.984   3.085   2.611
 1051ACN     C1 6466   2.514   3.226   2.738
 1051ACN     H1 6467   2.521   3.227   2.847
 1051ACN     H2 6468   2.591   3.292   2.696
 1051ACN     H3 6469   2.416   3.266   2.709
 1051ACN     C2 6470   2.530   3.090   2.688
 1051ACN     N1 6471   2.542   2.982   2.648
 1052ACN     C1 6472   1.028   2.313   2.875
 1052ACN     H1 6473   0.937   2.256   2.853
 1052ACN     H2 6474   0.999   2.409   2.919
 1052ACN     H3 6475   1.082   2.330   2.781
 1052ACN     C2 6476   1.111   2.238   2.968
 1052ACN     N1 6477   1.178   2.179   3.041
 1053ACN     C1 6478   1.678   3.645   1.464
 1053ACN     H1 6479   1.768   3.636   1.526
 1053ACN     H2 6480   1.707   3.678   1.364
 1053ACN     H3 6481   1.612   3.720   1.508
 1053ACN     C2 6482   1.609   3.517   1.456
 1053ACN     N1 6483   1.555   3.415   1.450
 1054ACN     C1 6484   2.303   2.243   4.403
 1054ACN     H1 6485   2.223   2.313   4.430
 1054ACN     H2 6486   2.314   2.170   4.484
 1054ACN     H3 6487   2.396   2.299   4.393
 1054ACN     C2 6488   2.269   2.175   4.278
 1054ACN     N1 6489   2.244   2.121   4.180
 1055ACN     C1 6490   4.223   3.699   1.892
 1055ACN     H1 6491   4.264   3.799   1.910
 1055ACN     H2 6492   4.263   3.659   1.799
 1055ACN     H3 6493   4.114   3.708   1.884
 1055ACN     C2 6494   4.258   3.612   2.004
 1055ACN     N1 6495   4.286   3.542   2.091
 1056ACN     C1 6496   2.318   3.303   0.757
 1056ACN     H1 6497   2.298   3.323   0.651
 1056ACN     H2 6498   2.267   3.211   0.785
 1056ACN     H3 6499   2.280   3.387   0.816
 1056ACN     C2 6500   2.462   3.289   0.777
 1056ACN     N1 6501   2.576   3.278   0.793
 1057ACN     C1 6502   3.746   1.661   2.558
 1057ACN     H1 6503   3.722   1.616   2.655
 1057ACN     H2 6504   3.834   1.724   2.569
 1057ACN     H3 6505   3.661   1.722   2.526
 1057ACN     C2 6506   3.771   1.557   2.460
 1057ACN     N1 6507   3.791   1.476   2.380
 1058ACN     C1 6508   3.240   3.544   3.384
 1058ACN     H1 6509   3.168   3.614   3.429
 1058ACN     H2 6510   3.340   3.567   3.421
 1058ACN     H3 6511   3.239   3.559   3.275
 1058ACN     C2 6512   3.205   3.406   3.415
 1058ACN     N1 6513   3.178   3.297   3.439
 1059ACN     C1 6514   2.481   2.050   0.687
 1059ACN     H1 6515   2.406   2.011   0.617
 1059ACN     H2 6516   2.492   1.980   0.770
 1059ACN     H3 6517   2.445   2.146   0.725
 1059ACN     C2 6518   2.609   2.068   0.619
 1059ACN     N1 6519   2.709   2.084   0.565
 1060ACN     C1 6520   1.734   1.092   0.987
 1060ACN     H1 6521   1.733   1.134   1.088
 1060ACN     H2 6522   1.698   1.167   0.916
 1060ACN     H3 6523   1.669   1.004   0.984
 1060ACN     C2 6524   1.871   1.054   0.952
 1060ACN     N1 6525   1.978   1.024   0.924
 1061ACN     C1 6526   2.409   1.507   3.813
 1061ACN     H1 6527   2.305   1.528   3.841
 1061ACN     H2 6528   2.442   1.417   3.866
 1061ACN     H3 6529   2.472   1.592   3.843
 1061ACN     C2 6530   2.419   1.486   3.670
 1061ACN     N1 6531   2.428   1.471   3.556
 1062ACN     C1 6532   1.170   2.266   2.040
 1062ACN     H1 6533   1.192   2.367   2.074
 1062ACN     H2 6534   1.260   2.224   1.995
 1062ACN     H3 6535   1.091   2.270   1.964
 1062ACN     C2 6536   1.127   2.183   2.152
 1062ACN     N1 6537   1.094   2.118   2.241
 1063ACN     C1 6538   3.699   2.233   3.188
 1063ACN     H1 6539   3.666   2.265   3.287
 1063ACN     H2 6540   3.697   2.319   3.121
 1063ACN     H3 6541   3.631   2.156   3.151
 1063ACN     C2 6542   3.835   2.180   3.195
 1063ACN     N1 6543   3.942   2.137   3.201
 1064ACN     C1 6544   1.599   3.149   3.489
 1064ACN     H1 6545   1.700   3.167   3.529
 1064ACN     H2 6546   1.535   3.116   3.571
 1064ACN     H3 6547   1.604   3.071   3.412
 1064ACN     C2 6548   1.547   3.271   3.431
 1064ACN     N1 6549   1.505   3.369   3.385
 1065ACN     C1 6550   0.275   2.310   1.407
 1065ACN     H1 6551   0.166   2.311   1.399
 1065ACN     H2 6552   0.304   2.258   1.498
 1065ACN     H3 6553   0.311   2.413   1.411
 1065ACN     C2 6554   0.332   2.243   1.291
 1065ACN     N1 6555   0.377   2.190   1.199
 1066ACN     C1 6556   0.460   2.156   0.842
 1066ACN     H1 6557   0.541   2.183   0.773
 1066ACN     H2 6558   0.367   2.203   0.810
 1066ACN     H3 6559   0.485   2.193   0.942
 1066ACN     C2 6560   0.445   2.011   0.846
 1066ACN     N1 6561   0.433   1.897   0.848
 1067ACN     C1 6562   3.127   1.306   2.765
 1067ACN     H1 6563   3.122   1.198   2.783
 1067ACN     H2 6564   3.231   1.338   2.776
 1067ACN     H3 6565   3.065   1.358   2.838
 1067ACN     C2 6566   3.082   1.334   2.629
 1067ACN     N1 6567   3.046   1.359   2.522
 1068ACN     C1 6568   3.047   0.253   3.408
 1068ACN     H1 6569   2.961   0.278   3.472
 1068ACN     H2 6570   3.011   0.238   3.305
 1068ACN     H3 6571   3.093   0.161   3.444
 1068ACN     C2 6572   3.143   0.362   3.411
 1068ACN     N1 6573   3.221   0.447   3.413
 1069ACN     C1 6574   2.427   2.792   0.943
 1069ACN     H1 6575   2.365   2.757   1.026
 1069ACN     H2 6576   2.532   2.782   0.971
 1069ACN     H3 6577   2.405   2.897   0.924
 1069ACN     C2 6578   2.399   2.713   0.824
 1069ACN     N1 6579   2.379   2.651   0.729
 1070ACN     C1 6580   4.222   2.779   3.701
 1070ACN     H1 6581   4.143   2.851   3.726
 1070ACN     H2 6582   4.277   2.815   3.613
 1070ACN     H3 6583   4.176   2.682   3.677
 1070ACN     C2 6584   4.314   2.764   3.813
 1070ACN     N1 6585   4.387   2.753   3.901
 1071ACN     C1 6586   1.355   2.816   3.344
 1071ACN     H1 6587   1.326   2.880   3.259
 1071ACN     H2 6588   1.462   2.792   3.335
 1071ACN     H3 6589   1.297   2.723   3.340
 1071ACN     C2 6590   1.330   2.885   3.469
 1071ACN     N1 6591   1.312   2.940   3.569
 1072ACN     C1 6592   0.793   2.305   0.596
 1072ACN     H1 6593   0.780   2.288   0.703
 1072ACN     H2 6594   0.745   2.399   0.568
 1072ACN     H3 6595   0.746   2.223   0.541
 1072ACN     C2 6596   0.935   2.310   0.563
 1072ACN     N1 6597   1.047   2.314   0.538
 1073ACN     C1 6598   2.558   0.929   2.726
 1073ACN     H1 6599   2.564   0.820   2.715
 1073ACN     H2 6600   2.476   0.965   2.663
 1073ACN     H3 6601   2.653   0.972   2.692
 1073ACN     C2 6602   2.533   0.962   2.866
 1073ACN     N1 6603   2.514   0.990   2.976
 1074ACN     C1 6604   4.331   1.893   2.295
 1074ACN     H1 6605   4.228   1.880   2.258
 1074ACN     H2 6606   4.400   1.845   2.224
 1074ACN     H3 6607   4.340   1.846   2.393
 1074ACN     C2 6608   4.360   2.035   2.306
 1074ACN     N1 6609   4.383   2.148   2.315
 1075ACN     C1 6610   1.614   4.167   4.528
 1075ACN     H1 6611   1.677   4.226   4.595
 1075ACN     H2 6612   1.589   4.227   4.440
 1075ACN     H3 6613   1.521   4.139   4.579
 1075ACN     C2 6614   1.685   4.045   4.487
 1075ACN     N1 6615   1.741   3.950   4.456
 1076ACN     C1 6616   1.329   3.641   3.324
 1076ACN     H1 6617   1.415   3.645   3.392
 1076ACN     H2 6618   1.255   3.716   3.355
 1076ACN     H3 6619   1.284   3.542   3.328
 1076ACN     C2 6620   1.374   3.671   3.189
 1076ACN     N1 6621   1.409   3.694   3.081
 1077ACN     C1 6622   4.497   3.641   3.292
 1077ACN     H1 6623   4.520   3.622   3.397
 1077ACN     H2 6624   4.388   3.637   3.277
 1077ACN     H3 6625   4.543   3.563   3.230
 1077ACN     C2 6626   4.547   3.772   3.253
 1077ACN     N1 6627   4.587   3.875   3.223
 1078ACN     C1 6628   3.525   3.331   2.290
 1078ACN     H1 6629   3.629   3.366   2.288
 1078ACN     H2 6630   3.498   3.308   2.394
 1078ACN     H3 6631   3.519   3.239   2.231
 1078ACN     C2 6632   3.437   3.433   2.236
 1078ACN     N1 6633   3.367   3.513   2.192
 1079ACN     C1 6634   3.023   3.138   3.149
 1079ACN     H1 6635   2.985   3.177   3.054
 1079ACN     H2 6636   3.058   3.223   3.209
 1079ACN     H3 6637   3.107   3.071   3.130
 1079ACN     C2 6638   2.918   3.067   3.220
 1079ACN     N1 6639   2.835   3.009   3.275
 1080ACN     C1 6640   3.920   1.157   2.957
 1080ACN     H1 6641   3.880   1.056   2.946
 1080ACN     H2 6642   3.896   1.214   2.867
 1080ACN     H3 6643   4.029   1.150   2.967
 1080ACN     C2 6644   3.862   1.221   3.075
 1080ACN     N1 6645   3.818   1.271   3.168
 1081ACN     C1 6646   0.946   4.156   3.091
 1081ACN     H1 6647   0.969   4.225   3.009
 1081ACN     H2 6648   0.984   4.057   3.064
 1081ACN     H3 6649   0.837   4.151   3.104
 1081ACN     C2 6650   1.009   4.202   3.213
 1081ACN     N1 6651   1.059   4.238   3.311
 1082ACN     C1 6652   1.193   1.592   4.054
 1082ACN     H1 6653   1.275   1.610   3.984
 1082ACN     H2 6654   1.131   1.682   4.061
 1082ACN     H3 6655   1.235   1.570   4.153
 1082ACN     C2 6656   1.112   1.479   4.009
 1082ACN     N1 6657   1.049   1.390   3.973
 1083ACN     C1 6658   0.839   1.725   3.935
 1083ACN     H1 6659   0.923   1.688   3.876
 1083ACN     H2 6660   0.836   1.834   3.930
 1083ACN     H3 6661   0.852   1.694   4.040
 1083ACN     C2 6662   0.714   1.670   3.883
 1083ACN     N1 6663   0.616   1.626   3.843
 1084ACN     C1 6664   0.923   3.914   2.714
 1084ACN     H1 6665   0.867   3.945   2.625
 1084ACN     H2 6666   0.866   3.941   2.803
 1084ACN     H3 6667   1.019   3.966   2.715
 1084ACN     C2 6668   0.944   3.770   2.711
 1084ACN     N1 6669   0.962   3.656   2.708
 1085ACN     C1 6670   3.693   2.924   0.658
 1085ACN     H1 6671   3.757   2.843   0.623
 1085ACN     H2 6672   3.656   2.980   0.571
 1085ACN     H3 6673   3.750   2.993   0.721
 1085ACN     C2 6674   3.580   2.870   0.732
 1085ACN     N1 6675   3.489   2.829   0.790
 1086ACN     C1 6676   1.246   4.232   1.200
 1086ACN     H1 6677   1.325   4.253   1.273
 1086ACN     H2 6678   1.169   4.171   1.246
 1086ACN     H3 6679   1.291   4.177   1.116
 1086ACN     C2 6680   1.190   4.356   1.150
 1086ACN     N1 6681   1.145   4.454   1.110
 1087ACN     C1 6682   0.089   3.291   3.667
 1087ACN     H1 6683   4.832   3.277   3.681
 1087ACN     H2 6684   0.106   3.340   3.571
 1087ACN     H3 6685   0.137   3.193   3.666
 1087ACN     C2 6686   0.143   3.372   3.776
 1087ACN     N1 6687   0.184   3.435   3.863
 1088ACN     C1 6688   4.347   0.454   4.671
 1088ACN     H1 6689   4.307   0.367   4.617
 1088ACN     H2 6690   4.271   0.532   4.674
 1088ACN     H3 6691   4.436   0.491   4.619
 1088ACN     C2 6692   4.382   0.414   0.099
 1088ACN     N1 6693   4.410   0.384   0.207
 1089ACN     C1 6694   3.794   3.383   1.140
 1089ACN     H1 6695   3.862   3.309   1.097
 1089ACN     H2 6696   3.752   3.344   1.233
 1089ACN     H3 6697   3.712   3.401   1.069
 1089ACN     C2 6698   3.865   3.508   1.165
 1089ACN     N1 6699   3.921   3.606   1.186
 1090ACN     C1 6700   4.227   3.931   3.235
 1090ACN     H1 6701   4.276   3.904   3.141
 1090ACN     H2 6702   4.252   3.858   3.311
 1090ACN     H3 6703   4.118   3.932   3.219
 1090ACN     C2 6704   4.272   4.064   3.277
 1090ACN     N1 6705   4.308   4.168   3.310
 1091ACN     C1 6706   0.395   1.492   0.062
 1091ACN     H1 6707   0.331   1.402   0.061
 1091ACN     H2 6708   0.334   1.576   0.097
 1091ACN     H3 6709   0.429   1.513   4.668
 1091ACN     C2 6710   0.509   1.471   0.150
 1091ACN     N1 6711   0.600   1.454   0.219
 1092ACN     C1 6712   4.345   4.103   1.283
 1092ACN     H1 6713   4.312   4.143   1.379
 1092ACN     H2 6714   4.258   4.062   1.230
 1092ACN     H3 6715   4.416   4.021   1.301
 1092ACN     C2 6716   4.408   4.207   1.203
 1092ACN     N1 6717   4.457   4.290   1.140
 1093ACN     C1 6718   0.384   3.592   1.129
 1093ACN     H1 6719   0.299   3.617   1.065
 1093ACN     H2 6720   0.346   3.542   1.219
 1093ACN     H3 6721   0.435   3.684   1.160
 1093ACN     C2 6722   0.476   3.504   1.058
 1093ACN     N1 6723   0.548   3.434   1.003
 1094ACN     C1 6724   3.625   2.744   3.413
 1094ACN     H1 6725   3.711   2.695   3.460
 1094ACN     H2 6726   3.659   2.833   3.360
 1094ACN     H3 6727   3.554   2.773   3.492
 1094ACN     C2 6728   3.560   2.651   3.321
 1094ACN     N1 6729   3.510   2.578   3.248
 1095ACN     C1 6730   1.486   1.671   1.935
 1095ACN     H1 6731   1.453   1.624   2.028
 1095ACN     H2 6732   1.400   1.712   1.882
 1095ACN     H3 6733   1.533   1.594   1.873
 1095ACN     C2 6734   1.581   1.777   1.965
 1095ACN     N1 6735   1.656   1.861   1.989
 1096ACN     C1 6736   0.725   3.373   1.323
 1096ACN     H1 6737   0.796   3.314   1.381
 1096ACN     H2 6738   0.763   3.387   1.221
 1096ACN     H3 6739   0.715   3.472   1.370
 1096ACN     C2 6740   0.595   3.307   1.319
 1096ACN     N1 6741   0.492   3.255   1.316
 1097ACN     C1 6742   0.258   2.830   2.411
 1097ACN     H1 6743   0.158   2.874   2.411
 1097ACN     H2 6744   0.328   2.904   2.451
 1097ACN     H3 6745   0.286   2.805   2.308
 1097ACN     C2 6746   0.259   2.710   2.494
 1097ACN     N1 6747   0.260   2.616   2.560
 1098ACN     C1 6748   0.110   1.835   2.552
 1098ACN     H1 6749   0.018   1.819   2.495
 1098ACN     H2 6750   0.189   1.771   2.511
 1098ACN     H3 6751   0.092   1.805   2.656
 1098ACN     C2 6752   0.149   1.975   2.545
 1098ACN     N1 6753   0.181   2.086   2.539
 1099ACN     C1 6754   0.668   3.747   0.325
 1099ACN     H1 6755   0.634   3.798   0.234
 1099ACN     H2 6756   0.777   3.748   0.328
 1099ACN     H3 6757   0.634   3.643   0.322
 1099ACN     C2 6758   0.613   3.813   0.443
 1099ACN     N1 6759   0.571   3.867   0.536
 1100ACN     C1 6760   2.624   2.454   0.555
 1100ACN     H1 6761   2.614   2.551   0.604
 1100ACN     H2 6762   2.684   2.387   0.618
 1100ACN     H3 6763   2.676   2.467   0.459
 1100ACN     C2 6764   2.492   2.397   0.532
 1100ACN     N1 6765   2.388   2.351   0.515
 1101ACN     C1 6766   0.074   1.394   2.834
 1101ACN     H1 6767   4.850   1.317   2.856
 1101ACN     H2 6768   0.173   1.347   2.829
 1101ACN     H3 6769   0.074   1.467   2.915
 1101ACN     C2 6770   0.044   1.460   2.707
 1101ACN     N1 6771   0.022   1.512   2.607
 1102ACN     C1 6772   3.826   2.787   3.761
 1102ACN     H1 6773   3.803   2.869   3.830
 1102ACN     H2 6774   3.918   2.738   3.793
 1102ACN     H3 6775   3.841   2.830   3.661
 1102ACN     C2 6776   3.717   2.691   3.758
 1102ACN     N1 6777   3.630   2.616   3.756
 1103ACN     C1 6778   1.132   1.477   1.528
 1103ACN     H1 6779   1.038   1.439   1.487
 1103ACN     H2 6780   1.112   1.571   1.581
 1103ACN     H3 6781   1.201   1.496   1.446
 1103ACN     C2 6782   1.188   1.378   1.620
 1103ACN     N1 6783   1.233   1.301   1.693
 1104ACN     C1 6784   1.326   1.309   3.739
 1104ACN     H1 6785   1.309   1.235   3.660
 1104ACN     H2 6786   1.338   1.258   3.835
 1104ACN     H3 6787   1.238   1.374   3.745
 1104ACN     C2 6788   1.444   1.388   3.709
 1104ACN     N1 6789   1.538   1.451   3.684
 1105ACN     C1 6790   3.140   1.061   3.493
 1105ACN     H1 6791   3.158   1.032   3.597
 1105ACN     H2 6792   3.195   1.153   3.471
 1105ACN     H3 6793   3.032   1.079   3.480
 1105ACN     C2 6794   3.183   0.954   3.404
 1105ACN     N1 6795   3.218   0.869   3.334
 1106ACN     C1 6796   3.417   0.627   0.457
 1106ACN     H1 6797   3.430   0.528   0.413
 1106ACN     H2 6798   3.417   0.618   0.566
 1106ACN     H3 6799   3.320   0.668   0.426
 1106ACN     C2 6800   3.524   0.716   0.414
 1106ACN     N1 6801   3.609   0.786   0.380
 1107ACN     C1 6802   1.545   3.328   1.086
 1107ACN     H1 6803   1.466   3.268   1.038
 1107ACN     H2 6804   1.502   3.379   1.173
 1107ACN     H3 6805   1.581   3.403   1.015
 1107ACN     C2 6806   1.654   3.242   1.129
 1107ACN     N1 6807   1.741   3.174   1.164
 1108ACN     C1 6808   0.683   2.939   0.549
 1108ACN     H1 6809   0.710   2.900   0.647
 1108ACN     H2 6810   0.611   3.021   0.560
 1108ACN     H3 6811   0.636   2.859   0.490
 1108ACN     C2 6812   0.802   2.987   0.480
 1108ACN     N1 6813   0.896   3.025   0.426
 1109ACN     C1 6814   4.177   2.808   0.442
 1109ACN     H1 6815   4.272   2.756   0.458
 1109ACN     H2 6816   4.152   2.805   0.336
 1109ACN     H3 6817   4.189   2.913   0.472
 1109ACN     C2 6818   4.071   2.746   0.520
 1109ACN     N1 6819   3.988   2.697   0.583
 1110ACN     C1 6820   2.835   1.925   1.373
 1110ACN     H1 6821   2.841   1.886   1.271
 1110ACN     H2 6822   2.902   2.010   1.383
 1110ACN     H3 6823   2.868   1.846   1.442
 1110ACN     C2 6824   2.698   1.964   1.404
 1110ACN     N1 6825   2.590   1.993   1.429
 1111ACN     C1 6826   2.506   1.933   3.992
 1111ACN     H1 6827   2.515   1.930   3.883
 1111ACN     H2 6828   2.457   2.026   4.022
 1111ACN     H3 6829   2.606   1.930   4.036
 1111ACN     C2 6830   2.428   1.820   4.039
 1111ACN     N1 6831   2.367   1.729   4.075
 1112ACN     C1 6832   0.292   2.853   3.609
 1112ACN     H1 6833   0.217   2.775   3.604
 1112ACN     H2 6834   0.244   2.948   3.635
 1112ACN     H3 6835   0.339   2.864   3.511
 1112ACN     C2 6836   0.394   2.821   3.709
 1112ACN     N1 6837   0.473   2.796   3.789
 1113ACN     C1 6838   0.343   3.645   0.010
 1113ACN     H1 6839   0.444   3.627   4.679
 1113ACN     H2 6840   0.275   3.570   4.677
 1113ACN     H3 6841   0.310   3.744   4.685
 1113ACN     C2 6842   0.344   3.639   0.155
 1113ACN     N1 6843   0.343   3.635   0.270
 1114ACN     C1 6844   2.927   0.124   0.317
 1114ACN     H1 6845   2.904   0.072   0.411
 1114ACN     H2 6846   2.835   0.169   0.277
 1114ACN     H3 6847   2.965   0.051   0.245
 1114ACN     C2 6848   3.027   0.228   0.340
 1114ACN     N1 6849   3.105   0.310   0.359
 1115ACN     C1 6850   0.747   1.610   2.617
 1115ACN     H1 6851   0.722   1.525   2.681
 1115ACN     H2 6852   0.856   1.619   2.611
 1115ACN     H3 6853   0.705   1.701   2.662
 1115ACN     C2 6854   0.691   1.590   2.484
 1115ACN     N1 6855   0.647   1.576   2.379
 1116ACN     C1 6856   4.690   2.879   0.310
 1116ACN     H1 6857   4.675   2.807   0.392
 1116ACN     H2 6858   4.592   2.920   0.281
 1116ACN     H3 6859   4.735   2.828   0.225
 1116ACN     C2 6860   4.777   2.987   0.356
 1116ACN     N1 6861   4.846   3.072   0.391
 1117ACN     C1 6862   2.314   4.333   3.473
 1117ACN     H1 6863   2.358   4.321   3.374
 1117ACN     H2 6864   2.264   4.430   3.479
 1117ACN     H3 6865   2.392   4.330   3.549
 1117ACN     C2 6866   2.216   4.227   3.498
 1117ACN     N1 6867   2.140   4.144   3.519
 1118ACN     C1 6868   1.481   0.380   3.996
 1118ACN     H1 6869   1.498   0.300   3.924
 1118ACN     H2 6870   1.448   0.337   4.091
 1118ACN     H3 6871   1.402   0.446   3.957
 1118ACN     C2 6872   1.603   0.456   4.016
 1118ACN     N1 6873   1.701   0.516   4.031
 1119ACN     C1 6874   4.418   0.119   1.289
 1119ACN     H1 6875   4.497   0.112   1.215
 1119ACN     H2 6876   4.321   0.103   1.241
 1119ACN     H3 6877   4.419   0.220   1.333
 1119ACN     C2 6878   4.438   0.021   1.395
 1119ACN     N1 6879   4.454   4.561   1.480
 1120ACN     C1 6880   1.968   0.432   1.910
 1120ACN     H1 6881   1.989   0.351   1.980
 1120ACN     H2 6882   1.861   0.431   1.886
 1120ACN     H3 6883   2.025   0.418   1.818
 1120ACN     C2 6884   2.002   0.560   1.971
 1120ACN     N1 6885   2.029   0.661   2.019
 1121ACN     C1 6886   4.022   2.700   4.225
 1121ACN     H1 6887   4.004   2.601   4.266
 1121ACN     H2 6888   3.939   2.765   4.253
 1121ACN     H3 6889   4.026   2.693   4.115
 1121ACN     C2 6890   4.147   2.752   4.277
 1121ACN     N1 6891   4.247   2.792   4.319
 1122ACN     C1 6892   0.740   1.620   1.700
 1122ACN     H1 6893   0.715   1.672   1.793
 1122ACN     H2 6894   0.847   1.634   1.679
 1122ACN     H3 6895   0.681   1.660   1.618
 1122ACN     C2 6896   0.713   1.477   1.716
 1122ACN     N1 6897   0.690   1.365   1.729
 1123ACN     C1 6898   2.464   3.706   4.474
 1123ACN     H1 6899   2.460   3.805   4.428
 1123ACN     H2 6900   2.422   3.711   4.575
 1123ACN     H3 6901   2.568   3.674   4.481
 1123ACN     C2 6902   2.389   3.610   4.394
 1123ACN     N1 6903   2.329   3.535   4.330
 1124ACN     C1 6904   0.472   1.499   0.987
 1124ACN     H1 6905   0.461   1.486   1.095
 1124ACN     H2 6906   0.385   1.555   0.950
 1124ACN     H3 6907   0.475   1.401   0.939
 1124ACN     C2 6908   0.594   1.572   0.957
 1124ACN     N1 6909   0.691   1.630   0.934
 1125ACN     C1 6910   2.798   4.209   0.411
 1125ACN     H1 6911   2.863   4.236   0.495
 1125ACN     H2 6912   2.702   4.175   0.450
 1125ACN     H3 6913   2.846   4.127   0.356
 1125ACN     C2 6914   2.780   4.324   0.323
 1125ACN     N1 6915   2.766   4.414   0.253
 1126ACN     C1 6916   4.793   1.978   2.889
 1126ACN     H1 6917   0.021   2.037   2.935
 1126ACN     H2 6918   4.790   1.999   2.782
 1126ACN     H3 6919   4.697   2.005   2.934
 1126ACN     C2 6920   4.819   1.836   2.911
 1126ACN     N1 6921   4.841   1.724   2.928
 1127ACN     C1 6922   1.091   0.255   2.184
 1127ACN     H1 6923   1.092   0.276   2.291
 1127ACN     H2 6924   1.182   0.295   2.138
 1127ACN     H3 6925   1.004   0.304   2.139
 1127ACN     C2 6926   1.085   0.111   2.162
 1127ACN     N1 6927   1.079   4.613   2.143
 1128ACN     C1 6928   3.874   3.975   3.979
 1128ACN     H1 6929   3.983   3.984   3.970
 1128ACN     H2 6930   3.846   4.007   4.080
 1128ACN     H3 6931   3.845   3.870   3.964
 1128ACN     C2 6932   3.809   4.059   3.880
 1128ACN     N1 6933   3.756   4.125   3.801
 1129ACN     C1 6934   2.478   0.219   2.388
 1129ACN     H1 6935   2.556   0.247   2.317
 1129ACN     H2 6936   2.447   0.116   2.369
 1129ACN     H3 6937   2.390   0.283   2.376
 1129ACN     C2 6938   2.529   0.230   2.524
 1129ACN     N1 6939   2.572   0.241   2.630
 1130ACN     C1 6940   3.462   0.656   3.534
 1130ACN     H1 6941   3.568   0.683   3.533
 1130ACN     H2 6942   3.453   0.551   3.562
 1130ACN     H3 6943   3.421   0.669   3.433
 1130ACN     C2 6944   3.389   0.740   3.628
 1130ACN     N1 6945   3.331   0.808   3.701
 1131ACN     C1 6946   0.940   0.603   3.414
 1131ACN     H1 6947   0.884   0.513   3.389
 1131ACN     H2 6948   0.932   0.673   3.330
 1131ACN     H3 6949   1.045   0.578   3.429
 1131ACN     C2 6950   0.885   0.663   3.534
 1131ACN     N1 6951   0.841   0.711   3.630
 1132ACN     C1 6952   3.303   1.295   0.967
 1132ACN     H1 6953   3.335   1.346   0.876
 1132ACN     H2 6954   3.194   1.285   0.967
 1132ACN     H3 6955   3.334   1.356   1.053
 1132ACN     C2 6956   3.367   1.164   0.974
 1132ACN     N1 6957   3.416   1.060   0.981
 1133ACN     C1 6958   1.409   2.071   3.271
 1133ACN     H1 6959   1.421   2.112   3.371
 1133ACN     H2 6960   1.412   2.153   3.198
 1133ACN     H3 6961   1.311   2.022   3.265
 1133ACN     C2 6962   1.514   1.974   3.243
 1133ACN     N1 6963   1.597   1.897   3.221
 1134ACN     C1 6964   0.722   2.235   1.262
 1134ACN     H1 6965   0.705   2.292   1.355
 1134ACN     H2 6966   0.666   2.283   1.181
 1134ACN     H3 6967   0.685   2.134   1.275
 1134ACN     C2 6968   0.864   2.234   1.230
 1134ACN     N1 6969   0.976   2.232   1.204
 1135ACN     C1 6970   2.817   3.802   2.279
 1135ACN     H1 6971   2.920   3.823   2.311
 1135ACN     H2 6972   2.747   3.864   2.336
 1135ACN     H3 6973   2.796   3.697   2.297
 1135ACN     C2 6974   2.804   3.831   2.136
 1135ACN     N1 6975   2.792   3.853   2.024
   4.85100   4.61600   4.70800
