# Supplementary material for: Metallicious: Automated Force-Field Parameterization of Covalently Bound Metals for Supramolecular Structures
Source: J Chem Theory Comput. 2024 Oct 7;20(20):9060–71. doi: 10.1021/acs.jctc.4c00850 (PMC11500408; doi:10.1021/acs.jctc.4c00850)
Supplement: Supplementary file 2 — ct4c00850_si_002.zip [file ct4c00850_si_002.zip › SI_MD_input/Zn3L3/nonbonded/2_nvt.gro]

God Rules Over Mankind, Animals, Cosmos and Such
 6975
    1Zn      Zn    1   2.704   2.665   2.082 -0.1644 -0.3929  0.0771
    2Zn      Zn    2   2.640   2.128   2.678 -0.0096 -0.0084  0.0445
    3Zn      Zn    3   2.024   2.308   2.233 -0.0658  0.1113 -0.1080
    4UNK     N0    4   2.692   2.328   2.502  0.1380 -0.1479  0.4179
    4UNK     N1    5   2.685   2.473   2.252 -0.0331 -0.1229 -0.1054
    4UNK     N2    6   2.701   2.058   2.498 -0.1514  0.0089  0.0587
    4UNK     N3    7   2.689   2.750   2.260 -0.1065  0.1769 -0.2810
    4UNK     N4    8   2.643   2.819   1.994 -0.4117 -0.3815  0.2347
    4UNK     N5    9   2.579   1.979   2.754  0.4198 -0.2009 -0.5622
    4UNK     C6   10   2.707   2.266   2.381  0.0202 -1.0743 -1.7819
    4UNK     C7   11   2.678   2.534   2.377 -0.7606  0.4084  0.0992
    4UNK     C8   12   2.731   2.121   2.388 -0.0389 -0.0584  0.1907
    4UNK     C9   13   2.463   1.981   2.834  0.0154 -0.7678 -0.6258
    4UNK    C10   14   2.663   2.680   2.375  0.4474  0.8828  0.0203
    4UNK    C11   15   2.624   1.856   2.719  0.7958 -0.3976 -0.3529
    4UNK    C12   16   2.552   2.821   1.893  0.0650  0.4642  0.9789
    4UNK    C13   17   2.605   3.060   2.008  0.0765  0.4059 -0.4810
    4UNK    C14   18   2.707   2.334   2.262  0.0106  0.4384  0.5818
    4UNK    C15   19   2.503   3.060   1.912  0.5336  0.5217  0.3935
    4UNK    C16   20   2.732   2.885   2.289 -0.4250 -0.1098 -0.4723
    4UNK    C17   21   2.747   1.857   2.629  0.1207  0.0869 -0.2975
    4UNK    C18   22   2.667   2.941   2.050  0.3941  0.3244 -0.6156
    4UNK    C19   23   2.688   2.461   2.501 -0.1343 -0.2708  0.2477
    4UNK    C20   24   2.398   1.868   2.884 -0.0407  0.8504  1.5641
    4UNK    C21   25   2.472   2.936   1.855 -0.3146 -0.0567 -0.1647
    4UNK    C22   26   2.771   2.949   2.161 -0.1162 -0.1936 -0.2120
    4UNK    C23   27   2.561   1.736   2.758 -0.2519 -0.3450 -0.3521
    4UNK    C24   28   2.711   1.912   2.490  0.2330  0.5456  0.3819
    4UNK    C25   29   2.441   1.742   2.836  0.4936  0.2314 -0.1235
    4UNK    C26   30   2.285   1.805   3.077 -0.2027  0.2567 -0.6285
    4UNK    C27   31   2.297   2.804   1.727 -0.1457 -0.3734  0.2076
    4UNK    C28   32   2.111   1.739   3.258 -0.3774  0.3178  0.3413
    4UNK    C29   33   2.141   1.819   3.136 -0.0811 -0.0656  0.8336
    4UNK    C30   34   2.183   2.843   1.627  0.4877  0.7924 -0.1019
    4UNK    C31   35   2.091   2.949   1.681 -0.6846  0.1736  0.0086
    4UNK    C32   36   2.202   1.673   3.331 -0.4841 -0.3429 -0.1083
    4UNK    C33   37   2.062   3.066   1.627  0.4512  0.0187 -0.1206
    4UNK    O34   38   2.380   2.923   1.751 -0.1654  0.1067 -0.6027
    4UNK    O35   39   2.290   1.879   2.957 -0.0180 -0.3361 -0.1286
    4UNK    H36   40   2.773   2.073   2.300 -1.2922  0.9969 -1.0108
    4UNK    H37   41   2.421   2.079   2.859  1.9005 -0.2171  0.5917
    4UNK    H38   42   2.640   2.724   2.472  1.0433 -0.6797  0.9095
    4UNK    H39   43   2.543   2.728   1.837  1.8041  0.9624 -0.2337
    4UNK    H40   44   2.637   3.155   2.051  0.0798  2.3929 -4.3702
    4UNK    H41   45   2.727   2.273   2.174  3.1547 -1.5524  2.4809
    4UNK    H42   46   2.451   3.149   1.880  2.1111  0.9753 -1.0257
    4UNK    H43   47   2.814   2.876   2.362 -0.0126  0.8760 -0.8055
    4UNK    H44   48   2.657   2.947   2.339  1.0240 -0.4857  2.4030
    4UNK    H45   49   2.768   1.750   2.618 -1.4099 -0.4173  1.1262
    4UNK    H46   50   2.834   1.912   2.666  0.7682 -1.3439  0.4209
    4UNK    H47   51   2.689   2.511   2.598  0.2400 -0.0641  0.1407
    4UNK    H48   52   2.788   3.057   2.177  2.3784 -0.7447  1.6815
    4UNK    H49   53   2.865   2.901   2.131 -0.4633 -0.4391 -0.9132
    4UNK    H50   54   2.596   1.642   2.717  1.4548  0.8610 -1.8922
    4UNK    H51   55   2.788   1.886   2.416  0.4804  1.9921  0.1116
    4UNK    H52   56   2.620   1.863   2.452  0.6843  1.4376 -1.9787
    4UNK    H53   57   2.391   1.648   2.852  0.3000 -0.1051 -2.3157
    4UNK    H54   58   2.358   1.855   3.142  0.2714  1.7376 -2.2300
    4UNK    H55   59   2.306   1.699   3.061 -0.6281  0.2188 -0.9460
    4UNK    H56   60   2.242   2.779   1.818  2.0849 -0.1649  1.6819
    4UNK    H57   61   2.356   2.729   1.673 -0.0732  0.2386 -0.5826
    4UNK    H58   62   2.006   1.740   3.286 -0.5874 -0.2908 -0.3816
    4UNK    H59   63   2.120   1.925   3.155  1.4555  0.4987 -0.4130
    4UNK    H60   64   2.065   1.785   3.064 -1.5227 -0.6481  2.5481
    4UNK    H61   65   2.217   2.877   1.528 -0.2101  2.6899  0.2686
    4UNK    H62   66   2.128   2.749   1.615  0.1760  0.5311  2.6220
    4UNK    H63   67   2.036   2.920   1.770 -2.7859 -0.7099 -1.4983
    4UNK    H64   68   2.306   1.676   3.299 -1.0061  1.5625 -1.8669
    4UNK    H65   69   2.167   1.621   3.420 -0.8705  2.2804  1.3682
    4UNK    H66   70   2.096   3.097   1.528 -0.7404  0.1568 -0.5060
    4UNK    H67   71   1.994   3.132   1.680  0.5550  1.1329 -1.3143
    5UNK     N0   72   2.198   2.424   2.152 -0.2815  0.8288 -0.2978
    5UNK     N1   73   2.419   2.597   2.129  0.1030 -0.0885 -0.5115
    5UNK     N2   74   2.008   2.466   2.332  0.2974  0.1735  0.1967
    5UNK     N3   75   2.641   2.532   1.968 -0.0134 -0.2399 -0.7673
    5UNK     N4   76   2.882   2.648   2.081 -0.0953  0.5668 -0.2343
    5UNK     N5   77   1.917   2.204   2.370  0.5529  0.4052 -0.2299
    5UNK     C6   78   2.211   2.539   2.223  0.1399  0.3827  0.0387
    5UNK     C7   79   2.418   2.484   2.060 -0.2689  0.0998  0.4796
    5UNK     C8   80   2.098   2.561   2.315 -0.5668 -0.0925  0.7849
    5UNK     C9   81   1.947   2.078   2.419  0.1216 -0.6748 -0.6860
    5UNK    C10   82   2.526   2.473   1.961 -0.0011  0.3878 -0.1512
    5UNK    C11   83   1.806   2.261   2.413  0.9085  0.1419  0.1128
    5UNK    C12   84   2.971   2.655   2.184  0.4119  0.1887 -0.7457
    5UNK    C13   85   3.072   2.664   1.933  0.2546  0.6440 -0.2208
    5UNK    C14   86   2.310   2.631   2.200 -0.1347 -0.0975 -0.0153
    5UNK    C15   87   3.161   2.682   2.040  0.1248  0.2119 -0.1265
    5UNK    C16   88   2.752   2.467   1.885 -0.1653 -0.2809 -0.6622
    5UNK    C17   89   1.781   2.401   2.370  0.3094 -0.3532 -0.3182
    5UNK    C18   90   2.934   2.647   1.957 -0.0416 -0.3598  0.0286
    5UNK    C19   91   2.303   2.399   2.072 -0.7194  0.5504  0.2318
    5UNK    C20   92   1.862   2.008   2.502 -0.7261 -0.0628 -0.8563
    5UNK    C21   93   3.110   2.677   2.170  0.2301  0.6309 -0.1604
    5UNK    C22   94   2.843   2.586   1.848  0.6286  0.6798  0.3353
    5UNK    C23   95   1.707   2.192   2.492 -0.4174  0.1664  0.2945
    5UNK    C24   96   1.887   2.507   2.405  0.3012  0.4117 -0.3789
    5UNK    C25   97   1.734   2.066   2.536  0.1036 -0.1364 -0.7577
    5UNK    C26   98   1.822   1.784   2.608  0.1519 -0.0097 -0.3367
    5UNK    C27   99   3.336   2.710   2.270 -0.5550 -0.1582 -0.6948
    5UNK    C28  100   1.979   1.628   2.750 -0.0171 -0.9208 -0.5137
    5UNK    C29  101   1.888   1.645   2.628 -0.2953  0.8572 -0.0526
    5UNK    C30  102   3.404   2.741   2.408  0.0221 -0.1154  0.4397
    5UNK    C31  103   3.559   2.747   2.392  0.1815 -0.4251 -0.0476
    5UNK    C32  104   2.109   1.658   2.751  0.9668  0.6673  0.2679
    5UNK    C33  105   3.632   2.654   2.334  0.0961 -0.0418  0.0269
    5UNK    O34  106   3.193   2.702   2.281  0.5806 -0.2309 -0.1407
    5UNK    O35  107   1.894   1.876   2.527 -0.1060 -0.3574  0.3335
    5UNK    H36  108   2.111   2.651   2.375 -1.8991 -0.0125  0.9879
    5UNK    H37  109   2.045   2.037   2.393  0.4273 -0.2382 -0.2304
    5UNK    H38  110   2.515   2.389   1.892  1.6602 -0.5681  0.6690
    5UNK    H39  111   2.933   2.652   2.287 -2.1844  1.4809 -1.5720
    5UNK    H40  112   3.113   2.648   1.834 -1.4879 -0.5075 -0.7990
    5UNK    H41  113   2.312   2.723   2.258 -0.0667  2.1782 -3.3668
    5UNK    H42  114   3.265   2.702   2.014  0.4435 -0.7327  0.3583
    5UNK    H43  115   2.712   2.414   1.798 -1.1706 -0.8636  0.1154
    5UNK    H44  116   2.807   2.398   1.950  0.3989  0.6105 -0.1816
    5UNK    H45  117   1.686   2.425   2.419  0.1756 -1.9142  0.2377
    5UNK    H46  118   1.747   2.413   2.266  0.2128  1.2491 -0.1283
    5UNK    H47  119   2.297   2.314   2.003  0.5726 -0.0917  0.8764
    5UNK    H48  120   2.907   2.554   1.765  0.2678  0.0684  0.2833
    5UNK    H49  121   2.781   2.670   1.815  1.1831  0.8548 -0.2837
    5UNK    H50  122   1.612   2.235   2.524 -1.2685 -0.2830 -1.5229
    5UNK    H51  123   1.849   2.601   2.365  1.4973  1.2935  0.4965
    5UNK    H52  124   1.897   2.515   2.514  1.7979  0.7765 -0.5264
    5UNK    H53  125   1.671   2.014   2.607  1.8427 -1.4646 -0.0956
    5UNK    H54  126   1.724   1.768   2.560 -1.0088  2.0613  1.1555
    5UNK    H55  127   1.794   1.822   2.707  2.5432 -1.2737  0.8974
    5UNK    H56  128   3.376   2.618   2.224 -0.7428  0.6475 -2.5520
    5UNK    H57  129   3.368   2.783   2.194  0.0792 -0.8112 -1.0786
    5UNK    H58  130   1.930   1.577   2.833 -0.0874 -0.7712 -0.4639
    5UNK    H59  131   1.805   1.576   2.646  1.2202 -0.9207  0.4178
    5UNK    H60  132   1.937   1.620   2.533  2.3399  2.6420  0.7302
    5UNK    H61  133   3.367   2.836   2.448 -1.1034 -0.5448  0.4351
    5UNK    H62  134   3.388   2.660   2.480  0.5866  0.7009  1.5008
    5UNK    H63  135   3.599   2.844   2.421 -1.8669  1.3656 -2.6960
    5UNK    H64  136   2.160   1.687   2.659  0.9889  1.3094  0.4809
    5UNK    H65  137   2.169   1.640   2.839 -1.3092 -0.0593  1.7740
    5UNK    H66  138   3.586   2.564   2.291  1.1854  0.3760 -2.1660
    5UNK    H67  139   3.738   2.660   2.314 -0.2039 -1.1035 -2.3871
    6UNK     N0  140   2.211   2.273   2.430  0.5472  0.4740  0.7360
    6UNK     N1  141   2.441   2.159   2.557 -0.2505  0.7573  0.1702
    6UNK     N2  142   2.141   2.151   2.175  0.0587 -0.9173  0.3808
    6UNK     N3  143   2.560   2.278   2.765  0.0420  0.1142 -0.1895
    6UNK     N4  144   2.811   2.162   2.739 -0.2861  0.0623  0.3534
    6UNK     N5  145   1.926   2.315   2.076  0.7544  0.1617 -0.4368
    6UNK     C6  146   2.280   2.156   2.376 -0.4336 -0.8773 -0.6978
    6UNK     C7  147   2.374   2.272   2.608 -0.6073  0.6363  0.0620
    6UNK     C8  148   2.231   2.090   2.249  0.0434 -0.3167 -0.3875
    6UNK     C9  149   1.881   2.434   2.036 -0.0241 -0.1396 -0.1030
    6UNK    C10  150   2.438   2.321   2.735 -1.0196  0.2788 -0.7917
    6UNK    C11  151   1.919   2.217   1.982 -0.1882  0.0039 -0.1165
    6UNK    C12  152   2.932   2.131   2.676 -0.6287  0.0142  0.0723
    6UNK    C13  153   2.944   2.184   2.943  0.4864  0.1134 -0.4443
    6UNK    C14  154   2.395   2.111   2.438  0.0557  0.7551  0.8732
    6UNK    C15  155   3.056   2.142   2.880  0.2541  0.2785  0.4143
    6UNK    C16  156   2.620   2.354   2.874 -0.2177 -0.1173  0.6029
    6UNK    C17  157   1.964   2.077   2.028  1.1828  0.5762  0.3725
    6UNK    C18  158   2.818   2.190   2.874  0.2483  0.0617  0.1136
    6UNK    C19  159   2.267   2.332   2.535 -0.2557 -0.2793 -0.7202
    6UNK    C20  160   1.814   2.463   1.921 -0.3265  0.1427 -0.1106
    6UNK    C21  161   3.050   2.122   2.743  0.0896 -0.0350  1.1930
    6UNK    C22  162   2.690   2.241   2.947 -0.1592  0.4232  0.0646
    6UNK    C23  163   1.864   2.239   1.859 -0.6491 -0.3506 -0.0205
    6UNK    C24  164   2.113   2.079   2.051 -0.2985  0.5378  0.3562
    6UNK    C25  165   1.807   2.359   1.830  0.1272  0.1375  0.3548
    6UNK    C26  166   1.732   2.643   1.766  0.1184 -0.5761 -0.2990
    6UNK    C27  167   3.300   2.068   2.727 -0.7837  0.0036  0.6667
    6UNK    C28  168   1.695   2.882   1.671  0.2256  0.0428 -0.5672
    6UNK    C29  169   1.664   2.783   1.787 -0.0474 -0.6058  0.4106
    6UNK    C30  170   3.322   1.922   2.740  0.2733  0.3882 -0.4325
    6UNK    C31  171   3.256   1.865   2.867  0.1017  0.2131  1.4982
    6UNK    C32  172   1.605   2.914   1.579  0.1269 -0.0365  0.3750
    6UNK    C33  173   3.135   1.811   2.871 -0.4816 -0.2774 -0.1519
    6UNK    O34  174   3.163   2.089   2.673 -0.5188  0.1067 -0.0030
    6UNK    O35  175   1.778   2.592   1.891  0.5674 -0.1840 -0.3452
    6UNK    H36  176   2.264   1.987   2.238 -1.7819 -0.9630 -0.1198
    6UNK    H37  177   1.895   2.508   2.114 -1.5836 -0.1844  0.2544
    6UNK    H38  178   2.396   2.401   2.795  0.3288 -0.5539  1.3714
    6UNK    H39  179   2.918   2.104   2.572 -2.6826  1.7130 -0.1442
    6UNK    H40  180   2.954   2.216   3.046  1.6179 -1.5382  0.0031
    6UNK    H41  181   2.452   2.030   2.392  0.4751  0.8676  1.1876
    6UNK    H42  182   3.152   2.136   2.931  0.0463 -1.0651  0.6864
    6UNK    H43  183   2.551   2.417   2.932  0.9090  0.9276  0.8630
    6UNK    H44  184   2.690   2.420   2.821  0.8979 -2.5583 -1.1514
    6UNK    H45  185   1.927   2.004   1.955  1.3913 -1.1617  1.9472
    6UNK    H46  186   1.914   2.046   2.121  0.1372  1.8934  0.2898
    6UNK    H47  187   2.211   2.417   2.575  1.7374 -0.0217  1.7919
    6UNK    H48  188   2.727   2.271   3.047  1.0054  1.0089 -0.5162
    6UNK    H49  189   2.621   2.158   2.965  0.8246 -1.0965 -2.6788
    6UNK    H50  190   1.858   2.155   1.791  0.3578  0.5392 -1.2443
    6UNK    H51  191   2.155   1.978   2.056  0.0350  0.6939  0.7224
    6UNK    H52  192   2.166   2.127   1.968  0.4428  0.1760  0.6159
    6UNK    H53  193   1.761   2.386   1.735 -1.8170 -0.8383  0.9581
    6UNK    H54  194   1.653   2.577   1.728 -1.0803  1.0279 -0.6922
    6UNK    H55  195   1.810   2.642   1.688 -0.0849  2.0759 -0.6254
    6UNK    H56  196   3.321   2.117   2.823 -0.0086 -0.6685  0.8465
    6UNK    H57  197   3.374   2.114   2.660 -1.4249  0.2126  0.0827
    6UNK    H58  198   1.794   2.924   1.685  0.6492 -1.1454  0.2406
    6UNK    H59  199   1.556   2.774   1.774  0.0595  0.6361 -1.9229
    6UNK    H60  200   1.688   2.828   1.884  1.9063 -0.7129  0.0161
    6UNK    H61  201   3.279   1.874   2.651 -2.5046 -1.0523  1.5460
    6UNK    H62  202   3.429   1.903   2.729  0.4725  0.3376  1.3736
    6UNK    H63  203   3.325   1.862   2.951  3.0511 -0.3231 -0.7603
    6UNK    H64  204   1.510   2.862   1.582  0.2776 -0.4928 -1.3415
    6UNK    H65  205   1.625   2.991   1.504  1.5713  1.1406  1.8761
    6UNK    H66  206   3.070   1.824   2.785 -2.3980 -0.3509  1.1994
    6UNK    H67  207   3.092   1.769   2.962  0.7433  0.9703  1.0366
    7BF4     B1  208   1.952   4.317   2.885  0.2241 -0.5136 -0.1505
    7BF4     F2  209   1.890   4.201   2.895 -0.0497  0.0926  0.1934
    7BF4     F3  210   1.909   4.385   2.778  0.0038  0.3784  0.3308
    7BF4     F4  211   1.936   4.398   2.996  0.3399 -0.5906 -0.2037
    7BF4     F5  212   2.083   4.285   2.873  0.3705  0.1749  0.2630
    8BF4     B1  213   0.919   0.031   0.978  0.2690 -0.0329 -0.8894
    8BF4     F2  214   0.938  -0.059   1.084 -0.4214 -0.1304  0.2872
    8BF4     F3  215   1.009   0.134   1.006  0.1159 -0.1181 -0.2516
    8BF4     F4  216   0.939  -0.031   0.860  0.4128  0.5047 -0.0742
    8BF4     F5  217   0.790   0.082   0.984 -0.0931 -0.3208  0.2565
    9BF4     B1  218   3.295   1.171   1.731  0.0366  0.1737 -0.2223
    9BF4     F2  219   3.241   1.303   1.743 -0.1353 -0.1808 -0.3472
    9BF4     F3  220   3.410   1.168   1.801  0.0017  0.4041 -0.1385
    9BF4     F4  221   3.205   1.075   1.780 -0.3404  0.3300  0.4971
    9BF4     F5  222   3.339   1.140   1.601 -0.2166 -0.1685  0.1817
   10BF4     B1  223   3.830   4.397   2.528 -0.9944  0.7202 -0.7460
   10BF4     F2  224   3.925   4.292   2.532 -0.5652 -0.5004 -0.6682
   10BF4     F3  225   3.764   4.406   2.649 -0.0766  0.3013  0.3931
   10BF4     F4  226   3.902   4.505   2.507 -0.5118 -0.4814  0.2290
   10BF4     F5  227   3.740   4.382   2.423  0.3310  0.7560  0.4274
   11BF4     B1  228   3.553   1.981   0.935  0.1425 -0.6784 -0.0803
   11BF4     F2  229   3.603   1.916   1.048 -0.1659  0.2756  0.5122
   11BF4     F3  230   3.420   1.966   0.917  0.5756  0.5366 -0.3551
   11BF4     F4  231   3.578   2.116   0.952 -0.0373  0.1094  0.1647
   11BF4     F5  232   3.622   1.953   0.821  0.1638 -0.1722 -0.1527
   12BF4     B1  233   1.657   1.220   2.891  0.3762 -0.3088 -0.0971
   12BF4     F2  234   1.743   1.327   2.914  0.4642  0.1652 -0.4444
   12BF4     F3  235   1.538   1.240   2.961  0.0032  0.3897  0.0040
   12BF4     F4  236   1.635   1.204   2.751  0.3284 -0.3006 -0.2945
   12BF4     F5  237   1.710   1.101   2.940  0.2137  0.0627  0.0516
   13ACN     C1  238   4.007   0.243   0.360  0.7667  0.7038 -0.0542
   13ACN     H1  239   4.033   0.186   0.451 -0.0856  3.0872  1.7679
   13ACN     H2  240   3.905   0.216   0.332  0.9107  1.4214 -1.3184
   13ACN     H3  241   4.079   0.210   0.284  1.1137  0.4011  0.3979
   13ACN     C2  242   4.020   0.384   0.397  0.7610  0.8070 -0.5998
   13ACN     N1  243   4.039   0.489   0.434 -0.4753  0.6771 -0.1801
   14ACN     C1  244   3.729   1.751   2.127 -0.1254 -0.1429 -0.4264
   14ACN     H1  245   3.781   1.792   2.039 -2.0697 -0.9664 -2.0319
   14ACN     H2  246   3.794   1.682   2.182 -1.3258 -0.5025  0.5606
   14ACN     H3  247   3.638   1.705   2.088  0.3117  0.0889 -1.7671
   14ACN     C2  248   3.691   1.862   2.218 -0.0420  0.2413  0.0065
   14ACN     N1  249   3.658   1.943   2.297 -0.0803 -0.1931 -0.1072
   15ACN     C1  250   0.187   1.125   0.117  0.6595 -1.2221  0.0799
   15ACN     H1  251   0.127   1.190   0.052  1.4977 -0.7532 -0.2382
   15ACN     H2  252   0.117   1.074   0.184 -1.0523  1.6421  0.6544
   15ACN     H3  253   0.245   1.201   0.170  1.1216 -0.5632 -1.3046
   15ACN     C2  254   0.275   1.039   0.045  0.1615  0.0670 -0.4278
   15ACN     N1  255   0.341   0.963  -0.007  0.3043 -0.0903  0.2715
   16ACN     C1  256   2.883   3.979   1.258  0.2289 -0.1121 -0.3667
   16ACN     H1  257   2.982   3.992   1.303  1.7375 -0.9570 -3.2178
   16ACN     H2  258   2.863   3.878   1.220  1.9488 -0.8851  0.6587
   16ACN     H3  259   2.872   4.061   1.186  1.8704  0.6185  0.1641
   16ACN     C2  260   2.775   3.992   1.363  0.2748  0.3925 -0.0984
   16ACN     N1  261   2.688   4.005   1.441  0.0219  0.4552  0.9842
   17ACN     C1  262   0.525   0.456   1.355  0.2912 -0.1274  0.1555
   17ACN     H1  263   0.605   0.400   1.305 -0.1010 -0.8745  0.3532
   17ACN     H2  264   0.548   0.563   1.344  2.1246 -0.5036 -0.1276
   17ACN     H3  265   0.511   0.424   1.459  0.7634 -0.8535 -0.0004
   17ACN     C2  266   0.397   0.440   1.280  0.0264 -0.3781 -0.4153
   17ACN     N1  267   0.296   0.430   1.232 -0.1478  0.1911  0.0733
   18ACN     C1  268   3.967   0.200   3.444  0.6028  0.2496  0.2956
   18ACN     H1  269   3.952   0.309   3.444  0.1228  0.3038 -3.0236
   18ACN     H2  270   3.918   0.149   3.528  0.2859 -1.3782 -0.8375
   18ACN     H3  271   4.074   0.179   3.441  0.4751 -0.3301 -1.8555
   18ACN     C2  272   3.908   0.167   3.311 -0.1762 -0.8332 -0.1146
   18ACN     N1  273   3.877   0.126   3.208 -0.4261 -0.4543  0.7666
   19ACN     C1  274   1.779   3.538   2.989  0.1888 -0.3982 -0.4540
   19ACN     H1  275   1.698   3.581   2.928 -0.7617  2.7292  2.7302
   19ACN     H2  276   1.770   3.581   3.089  1.9615  1.3402 -0.9844
   19ACN     H3  277   1.873   3.573   2.946  2.3737 -1.6300  2.9269
   19ACN     C2  278   1.780   3.393   3.012 -0.4263  0.2563 -0.9487
   19ACN     N1  279   1.784   3.281   3.027  0.5428  0.3284 -0.5886
   20ACN     C1  280   0.888   4.009   0.683  0.2503 -0.4812 -0.2678
   20ACN     H1  281   0.833   4.051   0.769  0.0530 -4.9945  2.1007
   20ACN     H2  282   0.931   4.091   0.624  1.2479  1.5312  2.9754
   20ACN     H3  283   0.814   3.943   0.636 -1.0460  0.4488  0.4113
   20ACN     C2  284   0.996   3.931   0.739  0.3638 -0.1804  0.3713
   20ACN     N1  285   1.087   3.867   0.778 -0.0669 -0.5882 -0.3314
   21ACN     C1  286   0.226   4.279   2.838  0.0136  0.4125 -0.4950
   21ACN     H1  287   0.298   4.199   2.857 -1.1244 -0.8185 -1.2235
   21ACN     H2  288   0.212   4.291   2.730 -0.5698  1.4555 -0.3127
   21ACN     H3  289   0.260   4.364   2.898 -1.2525 -1.3107  2.8657
   21ACN     C2  290   0.090   4.243   2.890 -0.2762 -0.4823 -0.1061
   21ACN     N1  291  -0.010   4.198   2.924  0.5692  0.1688 -0.1513
   22ACN     C1  292   0.362   1.938   4.118  0.4070 -0.2933  0.1808
   22ACN     H1  293   0.259   1.931   4.154  0.4432  0.8848  0.5394
   22ACN     H2  294   0.369   2.029   4.057 -0.5906 -0.2496  0.1230
   22ACN     H3  295   0.389   1.859   4.047  1.7121  0.7114 -0.4781
   22ACN     C2  296   0.452   1.947   4.231 -0.9405  0.9816 -0.3080
   22ACN     N1  297   0.524   1.950   4.320 -0.0764  0.0721  0.0707
   23ACN     C1  298   1.930   0.000   4.464 -0.8646  0.4137 -0.0975
   23ACN     H1  299   1.957   0.078   4.536  2.6392 -0.1912 -0.5876
   23ACN     H2  300   1.876   0.038   4.376  0.2890 -1.0719 -1.4933
   23ACN     H3  301   1.854  -0.068   4.504 -0.8458  1.4605  1.8467
   23ACN     C2  302   2.059  -0.068   4.424 -0.0361  0.3545 -0.5379
   23ACN     N1  303   2.165  -0.117   4.409  0.1725 -0.1665  0.0314
   24ACN     C1  304   0.953   3.152   1.238  0.3524  0.0815  0.9146
   24ACN     H1  305   0.844   3.146   1.246  0.3454 -0.2933  0.5140
   24ACN     H2  306   0.997   3.248   1.270  0.8210  0.0570  0.3396
   24ACN     H3  307   0.979   3.145   1.132 -1.9018  1.4660  0.2105
   24ACN     C2  308   1.018   3.041   1.307 -0.0006 -0.4158  0.2796
   24ACN     N1  309   1.071   2.949   1.352  0.3601 -0.4859 -0.0334
   25ACN     C1  310   0.343   0.905   1.751  0.3916  0.1079 -0.0761
   25ACN     H1  311   0.391   0.980   1.686  3.3850 -2.4624 -1.0929
   25ACN     H2  312   0.235   0.890   1.743  0.2282  1.1106  0.0260
   25ACN     H3  313   0.352   0.940   1.855 -0.7798  1.5632 -0.4318
   25ACN     C2  314   0.413   0.775   1.727  0.3472 -0.0102  0.0245
   25ACN     N1  315   0.455   0.670   1.707  0.4321  0.1905 -0.5359
   26ACN     C1  316   1.598   3.919   0.081  0.0159 -0.0008  0.0659
   26ACN     H1  317   1.660   3.875   0.002  1.2089 -0.6879  1.3193
   26ACN     H2  318   1.626   3.887   0.183 -1.8944  0.7857  0.8783
   26ACN     H3  319   1.498   3.880   0.059  0.2341 -0.6795  0.2314
   26ACN     C2  320   1.593   4.065   0.073 -0.1689  0.3888  0.3822
   26ACN     N1  321   1.585   4.179   0.055  0.4058 -0.0034 -0.2114
   27ACN     C1  322   1.580   2.997   2.193  0.0313 -0.0012 -0.4652
   27ACN     H1  323   1.564   3.068   2.275  1.5802 -0.7343  0.5324
   27ACN     H2  324   1.514   2.914   2.218  0.8101  0.1129  2.1978
   27ACN     H3  325   1.688   2.975   2.202  0.3481  1.1504 -1.1946
   27ACN     C2  326   1.554   3.056   2.064  0.0753  0.0637 -0.0390
   27ACN     N1  327   1.523   3.110   1.969 -0.9010  0.4800  0.1573
   28ACN     C1  328   3.386   4.427   0.757  0.0702 -0.2237  0.5026
   28ACN     H1  329   3.352   4.499   0.681 -2.4968 -0.8043  1.0034
   28ACN     H2  330   3.320   4.431   0.844  0.5200 -0.8831  0.8786
   28ACN     H3  331   3.492   4.446   0.779  0.7304 -1.3964 -1.4265
   28ACN     C2  332   3.389   4.293   0.711 -0.6901 -0.3187 -0.1606
   28ACN     N1  333   3.401   4.185   0.677 -0.2126 -1.1630  0.2385
   29ACN     C1  334   4.485   0.808   0.902  0.6151  0.1847  0.4906
   29ACN     H1  335   4.481   0.809   0.793 -2.9867 -2.5840  0.3819
   29ACN     H2  336   4.436   0.898   0.941  0.6618  0.0533  0.8618
   29ACN     H3  337   4.579   0.792   0.956  0.6569  0.5160  0.5194
   29ACN     C2  338   4.400   0.691   0.926  0.1833  0.3416 -0.5494
   29ACN     N1  339   4.328   0.604   0.951  0.2469 -0.7451  0.3520
   30ACN     C1  340   0.503   1.616   2.259  0.3714 -0.4643 -0.2028
   30ACN     H1  341   0.404   1.576   2.234 -0.5351  0.3772  1.8315
   30ACN     H2  342   0.562   1.533   2.299  2.7834  1.2889  0.0618
   30ACN     H3  343   0.489   1.697   2.332 -0.7959 -1.5722  0.8569
   30ACN     C2  344   0.574   1.668   2.149  0.2921  0.0070  0.5793
   30ACN     N1  345   0.645   1.713   2.066  0.4026 -0.5360 -0.5067
   31ACN     C1  346   4.099   0.720   1.188 -0.3448  0.0054 -0.3138
   31ACN     H1  347   4.181   0.650   1.165 -0.0094  0.7639 -1.5235
   31ACN     H2  348   4.109   0.811   1.128  0.0438  0.5906  0.6133
   31ACN     H3  349   4.091   0.741   1.295  2.0507 -1.8635  0.3361
   31ACN     C2  350   3.975   0.657   1.141  0.2344  0.0470 -0.4715
   31ACN     N1  351   3.872   0.611   1.111 -0.2542  0.7449  0.2584
   32ACN     C1  352   2.309   1.539   3.705  0.2091 -0.4701  0.4167
   32ACN     H1  353   2.317   1.504   3.601  0.8917 -0.1736  0.3638
   32ACN     H2  354   2.211   1.513   3.745 -1.3330  0.0441 -2.7018
   32ACN     H3  355   2.332   1.645   3.722  2.8287 -0.8391 -0.3477
   32ACN     C2  356   2.415   1.470   3.776 -0.7791  0.0128  0.3546
   32ACN     N1  357   2.501   1.426   3.838 -0.2785  0.5167 -0.7530
   33ACN     C1  358   2.740   3.762   3.664 -0.3120  0.5666 -0.0748
   33ACN     H1  359   2.819   3.690   3.692 -0.9054  0.2911  0.9254
   33ACN     H2  360   2.756   3.785   3.558  4.1360 -2.6890 -0.3986
   33ACN     H3  361   2.759   3.837   3.741 -0.3816 -0.7624  1.2805
   33ACN     C2  362   2.599   3.728   3.695 -0.0153 -0.4738  0.0173
   33ACN     N1  363   2.492   3.702   3.727 -0.2534 -0.3482 -0.5195
   34ACN     C1  364   4.654   3.502   1.106  0.3268  0.2212  0.7667
   34ACN     H1  365   4.595   3.455   1.026  0.5903 -0.8517  1.1968
   34ACN     H2  366   4.725   3.429   1.146  1.0204  0.3375 -0.1964
   34ACN     H3  367   4.591   3.540   1.187  2.6513  2.2718  1.7441
   34ACN     C2  368   4.734   3.615   1.047 -0.4351 -0.2053  0.1063
   34ACN     N1  369   4.797   3.704   1.008  0.1721 -0.1186 -0.0931
   35ACN     C1  370   4.812   1.405   2.245  0.1260  0.3093  0.2597
   35ACN     H1  371   4.721   1.347   2.266  0.5024 -0.9412 -1.3844
   35ACN     H2  372   4.773   1.505   2.269  1.6702  0.7350  1.1470
   35ACN     H3  373   4.844   1.409   2.140  0.6389 -0.7680  0.3692
   35ACN     C2  374   4.913   1.377   2.341 -0.2586  0.5688 -0.2524
   35ACN     N1  375   5.004   1.356   2.415 -0.2344  0.0475  0.7481
   36ACN     C1  376   1.691   3.812   3.988  0.0367 -0.5007 -0.4140
   36ACN     H1  377   1.750   3.794   4.079  0.7705  0.7648 -0.6206
   36ACN     H2  378   1.593   3.850   4.018  1.4774  0.2639  4.1752
   36ACN     H3  379   1.666   3.717   3.938 -2.5978  1.7357 -3.7341
   36ACN     C2  380   1.762   3.907   3.905 -0.2047  0.2686 -0.1338
   36ACN     N1  381   1.825   3.972   3.835 -0.3073  0.3156 -0.0155
   37ACN     C1  382   2.456   0.032   2.145 -0.0258  0.3765 -0.5257
   37ACN     H1  383   2.352   0.026   2.182 -0.4099 -0.3004 -1.6730
   37ACN     H2  384   2.520   0.029   2.234  0.6757  2.0443 -0.9371
   37ACN     H3  385   2.474   0.131   2.103 -2.6627  1.2491  0.1929
   37ACN     C2  386   2.475  -0.078   2.049 -0.4237  1.2119 -0.3585
   37ACN     N1  387   2.475  -0.165   1.976 -0.4598 -0.0801 -0.2518
   38ACN     C1  388   3.325   1.593   3.901 -0.8194 -0.1728 -0.0500
   38ACN     H1  389   3.420   1.543   3.924  0.1745  1.3656 -0.6566
   38ACN     H2  390   3.352   1.699   3.912  1.5388 -0.7107 -0.0427
   38ACN     H3  391   3.240   1.553   3.958 -0.9126 -0.7019 -0.5519
   38ACN     C2  392   3.307   1.576   3.762  0.0571  0.6279  0.3809
   38ACN     N1  393   3.293   1.569   3.650 -0.0871 -0.1596 -0.8631
   39ACN     C1  394   3.939   1.479   1.044 -0.6134  0.4704  0.6379
   39ACN     H1  395   3.955   1.584   1.072  0.7456  0.1406  1.1823
   39ACN     H2  396   3.866   1.430   1.110  1.1456  0.4559  2.6849
   39ACN     H3  397   4.040   1.444   1.071 -0.9757 -0.7436  0.4808
   39ACN     C2  398   3.902   1.462   0.905  0.8905 -0.8203  0.0350
   39ACN     N1  399   3.872   1.462   0.794 -0.2154 -0.5745  0.5105
   40ACN     C1  400   1.617   3.002   4.428  0.5571 -0.1051 -0.3286
   40ACN     H1  401   1.685   2.920   4.455  1.5576  0.5295 -0.8724
   40ACN     H2  402   1.671   3.077   4.370 -2.0006  0.4349 -2.1838
   40ACN     H3  403   1.578   3.053   4.516  1.0633 -2.3111  1.2514
   40ACN     C2  404   1.516   2.954   4.338  0.4876  0.1492 -0.0861
   40ACN     N1  405   1.438   2.932   4.253 -0.5292  0.2812 -0.0238
   41ACN     C1  406   1.385   2.650   4.546 -0.2397 -0.1576  0.1493
   41ACN     H1  407   1.279   2.622   4.551 -0.1229 -0.8833 -1.0963
   41ACN     H2  408   1.408   2.739   4.607 -1.8049  0.2515  0.1999
   41ACN     H3  409   1.409   2.668   4.441  1.4847 -2.4469  0.0764
   41ACN     C2  410   1.480   2.547   4.578  0.4686  0.6019  0.3418
   41ACN     N1  411   1.559   2.463   4.601  0.1267 -0.2546  0.1492
   42ACN     C1  412   4.301   2.021   0.657 -0.1691  0.8768  0.5861
   42ACN     H1  413   4.355   1.926   0.658 -1.4393  0.1412  1.4524
   42ACN     H2  414   4.305   2.058   0.761 -1.6740  1.8059  0.3443
   42ACN     H3  415   4.195   1.998   0.640  0.0140  0.7595 -0.4280
   42ACN     C2  416   4.349   2.117   0.556 -0.3440  0.2877  0.3748
   42ACN     N1  417   4.385   2.187   0.469 -0.3350  0.1708 -0.6062
   43ACN     C1  418   4.361   1.650   0.865  0.5236  0.3320  0.1895
   43ACN     H1  419   4.410   1.747   0.849  1.0725 -0.0212 -0.2690
   43ACN     H2  420   4.332   1.640   0.970 -1.8732 -0.8528 -0.5073
   43ACN     H3  421   4.418   1.562   0.835 -0.4756  0.1357 -1.2450
   43ACN     C2  422   4.243   1.651   0.779  0.6556 -0.2066 -0.0095
   43ACN     N1  423   4.148   1.652   0.709 -0.9000  0.1310 -0.0962
   44ACN     C1  424   4.154   1.047   1.386  0.2175 -0.1958  0.5741
   44ACN     H1  425   4.118   1.077   1.486  1.0078  0.3728  0.6923
   44ACN     H2  426   4.134   0.939   1.388  2.4636 -0.6426  2.0707
   44ACN     H3  427   4.259   1.076   1.376 -0.0877  0.3021 -1.6854
   44ACN     C2  428   4.074   1.115   1.284 -0.9704 -0.6241 -0.1384
   44ACN     N1  429   4.020   1.169   1.199 -0.2398 -0.3584 -0.3135
   45ACN     C1  430   3.428   3.487   4.606  0.0640 -0.5164 -0.1623
   45ACN     H1  431   3.478   3.448   4.516  0.3007  2.0589 -1.2212
   45ACN     H2  432   3.494   3.550   4.666 -2.2704  1.7854  0.1727
   45ACN     H3  433   3.394   3.400   4.664 -2.1163  0.3607 -0.0282
   45ACN     C2  434   3.319   3.579   4.581  0.2184  0.2320 -0.2687
   45ACN     N1  435   3.233   3.658   4.560 -0.6224  0.6997  0.4280
   46ACN     C1  436   2.645   0.002   2.626 -0.6140  0.1497 -0.1199
   46ACN     H1  437   2.572   0.013   2.545 -1.3405 -0.3643  0.4537
   46ACN     H2  438   2.652  -0.103   2.657 -0.2519  0.1177 -0.3030
   46ACN     H3  439   2.613   0.051   2.719  0.4275 -1.8930  1.4041
   46ACN     C2  440   2.774   0.053   2.599  0.1737  1.2060 -0.1139
   46ACN     N1  441   2.878   0.090   2.571  0.0941 -0.3898 -0.2416
   47ACN     C1  442   0.251   0.508   4.064  0.2778 -0.3382  0.1432
   47ACN     H1  443   0.298   0.516   3.965 -4.1367 -0.5547 -2.2160
   47ACN     H2  444   0.162   0.571   4.074 -0.7624 -1.8135  0.3280
   47ACN     H3  445   0.329   0.540   4.135  1.0328 -0.5795 -0.5576
   47ACN     C2  446   0.207   0.371   4.083  0.1259  1.2036 -0.7514
   47ACN     N1  447   0.177   0.259   4.091  0.1049  0.0563 -0.2205
   48ACN     C1  448   2.645   3.767   1.665  0.0945 -0.5170  0.9068
   48ACN     H1  449   2.703   3.733   1.578 -0.4068 -2.9438  1.4685
   48ACN     H2  450   2.662   3.874   1.682 -1.4693 -0.3316  1.4554
   48ACN     H3  451   2.682   3.711   1.751  3.7700 -0.0712 -0.2245
   48ACN     C2  452   2.503   3.733   1.649 -0.4979  0.2656 -0.2633
   48ACN     N1  453   2.393   3.705   1.637  0.5631  0.9084  0.1061
   49ACN     C1  454   4.681   4.457   4.420  0.0912  0.1398  0.0155
   49ACN     H1  455   4.672   4.565   4.401  1.1188  0.5571  1.6425
   49ACN     H2  456   4.772   4.438   4.361 -1.4521 -1.0515 -2.0829
   49ACN     H3  457   4.598   4.402   4.375  0.3106  1.4778 -2.1676
   49ACN     C2  458   4.688   4.419   4.559 -0.2755  0.1010 -0.9275
   49ACN     N1  459   4.701   4.390   4.671  0.3700  0.0927 -1.0835
   50ACN     C1  460   4.596   3.366   4.009 -0.5324 -0.2129  0.0205
   50ACN     H1  461   4.564   3.433   4.090  2.5209  0.0971  1.1056
   50ACN     H2  462   4.635   3.278   4.062  0.5007 -0.1604 -0.6242
   50ACN     H3  463   4.675   3.416   3.952  0.5392 -0.5735  1.1397
   50ACN     C2  464   4.486   3.328   3.928  0.0049  0.6673  0.4194
   50ACN     N1  465   4.395   3.300   3.855 -0.6300 -0.1520  0.0668
   51ACN     C1  466   2.138   0.592   0.751 -0.3997 -0.6234 -0.1536
   51ACN     H1  467   2.195   0.638   0.670  0.8613 -1.9320 -0.0456
   51ACN     H2  468   2.043   0.558   0.708 -1.0583  1.3208 -0.3351
   51ACN     H3  469   2.111   0.664   0.830 -0.5120  0.2226 -0.9503
   51ACN     C2  470   2.220   0.471   0.789  0.0938  0.1363  0.4538
   51ACN     N1  471   2.287   0.377   0.813  0.3361 -0.6334  0.5184
   52ACN     C1  472   4.816   0.649   0.767  0.5233 -0.6128  0.1975
   52ACN     H1  473   4.832   0.737   0.830  2.3483 -0.2094 -0.7621
   52ACN     H2  474   4.781   0.677   0.667 -2.0853 -1.6400  0.7300
   52ACN     H3  475   4.735   0.586   0.806 -1.6617  1.0205 -1.4677
   52ACN     C2  476   4.942   0.579   0.758 -0.5042 -0.6305 -0.2514
   52ACN     N1  477   5.045   0.529   0.762  0.2390  0.0336  0.1869
   53ACN     C1  478   4.519   0.761   4.550  0.6004  0.9391 -0.0184
   53ACN     H1  479   4.411   0.750   4.568  0.6210  0.0156 -0.4241
   53ACN     H2  480   4.546   0.721   4.452  1.9760 -0.9281  1.0513
   53ACN     H3  481   4.568   0.698   4.625 -0.6769 -1.4841 -1.1286
   53ACN     C2  482   4.566   0.901   4.564  0.0020  0.0745  0.0645
   53ACN     N1  483   4.600   1.010   4.575 -0.6983 -0.0533  0.6859
   54ACN     C1  484   0.387   4.361   2.495  0.1109  0.8978  0.2915
   54ACN     H1  485   0.303   4.298   2.464 -0.4643  1.8135 -0.0495
   54ACN     H2  486   0.480   4.319   2.454  0.1442  0.7088  0.5597
   54ACN     H3  487   0.399   4.366   2.604 -2.1645 -1.0527  0.7273
   54ACN     C2  488   0.374   4.496   2.445 -0.7462  0.3191 -0.1867
   54ACN     N1  489   0.354   4.605   2.406 -0.3889 -0.2717 -0.7672
   55ACN     C1  490   2.629   4.407   0.566 -0.0974  0.9191 -0.3383
   55ACN     H1  491   2.608   4.373   0.668 -1.4786  1.8991 -0.2690
   55ACN     H2  492   2.698   4.492   0.570 -0.1432  0.9564 -0.3434
   55ACN     H3  493   2.533   4.446   0.529 -1.1805 -0.5721  0.7331
   55ACN     C2  494   2.685   4.300   0.482 -0.0596 -0.3596 -0.2427
   55ACN     N1  495   2.718   4.204   0.423 -0.6224 -0.1856  0.3412
   56ACN     C1  496   0.968   0.606   2.971 -0.4014 -0.0567 -0.4243
   56ACN     H1  497   0.930   0.691   3.028 -1.7975 -0.9216 -0.0094
   56ACN     H2  498   0.891   0.538   2.932  0.2431 -0.1127 -1.6675
   56ACN     H3  499   1.030   0.548   3.041  0.1670  0.1355 -0.7586
   56ACN     C2  500   1.052   0.651   2.861 -0.1360  0.2638  0.2103
   56ACN     N1  501   1.106   0.700   2.771 -0.2051  0.5194  0.1413
   57ACN     C1  502   0.809   0.410   0.850 -0.7293 -0.6956  0.0560
   57ACN     H1  503   0.868   0.351   0.922  0.1180 -0.1441 -0.1622
   57ACN     H2  504   0.775   0.335   0.778 -0.9904 -0.9840  0.4780
   57ACN     H3  505   0.877   0.484   0.806 -1.1195 -0.4826 -0.1833
   57ACN     C2  506   0.697   0.469   0.911 -0.2893  0.1921 -0.2514
   57ACN     N1  507   0.603   0.514   0.960  0.0659 -0.7493 -0.2504
   58ACN     C1  508   0.588   3.118   2.495  0.3837 -0.3137  0.4485
   58ACN     H1  509   0.493   3.135   2.547  0.8054  0.5762  0.9587
   58ACN     H2  510   0.663   3.135   2.574 -1.2707  1.5708  1.7311
   58ACN     H3  511   0.597   3.200   2.422  0.6218 -1.7820 -1.2231
   58ACN     C2  512   0.597   2.986   2.436  0.0426 -0.0550 -0.5249
   58ACN     N1  513   0.601   2.879   2.390 -0.5409  0.4297 -0.0904
   59ACN     C1  514   4.364   2.518   2.241  0.1497 -0.3120  0.1042
   59ACN     H1  515   4.286   2.586   2.203 -0.2468 -1.2964 -0.8667
   59ACN     H2  516   4.456   2.540   2.186  0.5299 -0.6996  0.5808
   59ACN     H3  517   4.321   2.420   2.217 -1.0966  0.5436 -1.3151
   59ACN     C2  518   4.388   2.534   2.381  0.1629  0.0717  0.5411
   59ACN     N1  519   4.407   2.542   2.493 -0.6450  0.6450 -0.8135
   60ACN     C1  520   2.341   3.953   2.194 -1.2503 -0.0921  0.2527
   60ACN     H1  521   2.276   4.036   2.161  0.7575  1.7939  0.8063
   60ACN     H2  522   2.440   3.979   2.232 -0.9060 -0.3167 -0.4842
   60ACN     H3  523   2.366   3.887   2.111  0.3841  1.2342 -0.3669
   60ACN     C2  524   2.267   3.883   2.296  0.3124  0.0373 -0.3795
   60ACN     N1  525   2.213   3.840   2.388 -0.4704  0.1869  0.6104
   61ACN     C1  526   2.863   0.040   2.969  0.3075 -0.2699 -0.0251
   61ACN     H1  527   2.830   0.043   2.865  0.7644  2.6860 -0.1828
   61ACN     H2  528   2.792   0.108   3.018 -0.9885 -1.1684 -0.6180
   61ACN     H3  529   2.967   0.075   2.970  0.6434 -1.2592  0.6608
   61ACN     C2  530   2.841  -0.099   3.004  0.4151  0.3216 -0.2484
   61ACN     N1  531   2.833  -0.212   3.025 -0.1200  0.6676 -0.0875
   62ACN     C1  532   1.452   4.557   1.475 -0.0896 -0.1876  0.0153
   62ACN     H1  533   1.537   4.575   1.409  2.8394  1.8752  3.9548
   62ACN     H2  534   1.378   4.485   1.436  0.4054 -0.5055 -0.3522
   62ACN     H3  535   1.402   4.649   1.509 -1.2253 -0.0827 -1.7911
   62ACN     C2  536   1.523   4.494   1.588  0.3696  0.6656  0.2508
   62ACN     N1  537   1.576   4.446   1.680  0.1461  1.0697 -0.0171
   63ACN     C1  538   0.931   1.519   2.136 -0.1638  0.0990  0.3559
   63ACN     H1  539   0.956   1.617   2.092 -2.3649  0.3069 -0.5733
   63ACN     H2  540   1.023   1.461   2.141 -0.8631 -0.9024  2.8305
   63ACN     H3  541   0.860   1.459   2.077  1.4986 -2.8644  1.1985
   63ACN     C2  542   0.879   1.541   2.271  0.4576 -0.6872  0.2988
   63ACN     N1  543   0.837   1.557   2.378  0.4853 -0.2800  0.0347
   64ACN     C1  544   3.638   3.863   2.138  0.3831  0.0694 -0.0473
   64ACN     H1  545   3.602   3.958   2.179  1.2469 -0.3868  1.8625
   64ACN     H2  546   3.579   3.779   2.178  1.7579 -1.1805 -0.5472
   64ACN     H3  547   3.741   3.832   2.157 -0.3933 -2.3716  0.5471
   64ACN     C2  548   3.605   3.873   1.997 -0.0214  0.3055 -0.0085
   64ACN     N1  549   3.575   3.867   1.883 -0.1009  0.2697 -0.6186
   65ACN     C1  550   3.594   3.798   4.110  0.1212 -0.4288 -0.3388
   65ACN     H1  551   3.632   3.894   4.145 -1.0554  0.0692 -0.3705
   65ACN     H2  552   3.525   3.796   4.025  1.1507  0.3197 -1.2131
   65ACN     H3  553   3.545   3.762   4.202 -0.9379  2.4287  0.2995
   65ACN     C2  554   3.706   3.707   4.076 -0.9185  0.4239  0.6062
   65ACN     N1  555   3.790   3.634   4.045  0.1809  0.1025 -0.1140
   66ACN     C1  556   4.660   1.672   1.945  0.3122 -0.2686  0.3259
   66ACN     H1  557   4.699   1.570   1.955  0.1811 -0.3417  0.0990
   66ACN     H2  558   4.616   1.705   2.040 -0.3563  1.3321 -0.4938
   66ACN     H3  559   4.586   1.678   1.864 -0.8247 -1.5277  1.2319
   66ACN     C2  560   4.768   1.763   1.910 -0.0830 -0.4634  0.8753
   66ACN     N1  561   4.861   1.826   1.868  0.4511  0.0241 -0.5139
   67ACN     C1  562   3.338   3.562   3.710 -0.1262 -0.5903 -0.1178
   67ACN     H1  563   3.375   3.535   3.810 -1.2229 -0.1481  0.4263
   67ACN     H2  564   3.420   3.631   3.685 -0.4697 -0.9035 -2.3184
   67ACN     H3  565   3.240   3.610   3.721  1.5710  2.6492  3.2486
   67ACN     C2  566   3.335   3.456   3.619 -0.5255 -0.4553  0.1399
   67ACN     N1  567   3.332   3.386   3.528  1.2481 -0.2960 -0.5342
   68ACN     C1  568   3.990   1.958   4.293  0.4682  0.1273 -0.0183
   68ACN     H1  569   3.991   1.866   4.234  1.0047 -0.2856  0.6155
   68ACN     H2  570   4.054   1.942   4.381  2.1057 -2.9802 -1.6238
   68ACN     H3  571   3.893   1.986   4.336  0.2301 -1.5235  0.5898
   68ACN     C2  572   4.028   2.079   4.215 -0.2486  0.7725 -0.3364
   68ACN     N1  573   4.060   2.161   4.142  0.5034  0.3076  0.4305
   69ACN     C1  574   1.521   3.355   3.449 -0.1589  0.7062  0.2456
   69ACN     H1  575   1.515   3.252   3.484 -0.2013  0.6453  0.0577
   69ACN     H2  576   1.514   3.412   3.543 -0.8453 -1.6937  1.7341
   69ACN     H3  577   1.437   3.397   3.392  1.6118  2.2661 -1.3657
   69ACN     C2  578   1.646   3.382   3.369  0.4185  0.3404  0.1328
   69ACN     N1  579   1.742   3.405   3.310  0.3597 -0.6510 -0.2910
   70ACN     C1  580   1.664   2.206   3.195 -0.5409 -0.1360  0.4709
   70ACN     H1  581   1.646   2.188   3.088 -0.2623 -1.6065  0.6549
   70ACN     H2  582   1.695   2.108   3.231 -0.3687  0.2614  1.4265
   70ACN     H3  583   1.580   2.239   3.258  0.1876 -0.1774  1.4854
   70ACN     C2  584   1.776   2.304   3.197  0.3786  0.1596  1.0655
   70ACN     N1  585   1.867   2.378   3.179 -0.2420  0.1785 -0.3815
   71ACN     C1  586   4.180   1.482   3.452 -0.7802  1.0139 -0.0789
   71ACN     H1  587   4.158   1.388   3.504  0.0968  1.0360  0.3671
   71ACN     H2  588   4.160   1.476   3.345  0.8337  1.2344 -0.4168
   71ACN     H3  589   4.288   1.498   3.464 -0.8313  3.2531 -2.0446
   71ACN     C2  590   4.104   1.588   3.508 -0.1763 -0.0509  0.1273
   71ACN     N1  591   4.052   1.680   3.553 -0.3384  0.7694 -0.0902
   72ACN     C1  592   0.352   0.754   0.517  0.9665 -0.2885 -0.7741
   72ACN     H1  593   0.403   0.781   0.610 -0.0854  0.3398 -0.3575
   72ACN     H2  594   0.243   0.763   0.530  1.0819  0.0911 -0.0004
   72ACN     H3  595   0.370   0.653   0.480 -1.7859 -0.3327 -2.2527
   72ACN     C2  596   0.385   0.846   0.410  0.7040  0.0690  0.6551
   72ACN     N1  597   0.426   0.917   0.329 -0.4419  0.2268  0.1136
   73ACN     C1  598   1.382   0.913   4.313 -0.1288 -0.2795  0.2916
   73ACN     H1  599   1.307   0.979   4.357 -0.5306 -0.9679  0.6676
   73ACN     H2  600   1.341   0.865   4.223 -0.3605 -0.8759  0.7041
   73ACN     H3  601   1.420   0.837   4.382  2.3493 -0.6734 -1.3812
   73ACN     C2  602   1.498   0.991   4.275 -0.5388  0.2331  0.8878
   73ACN     N1  603   1.588   1.052   4.238 -1.0109 -0.1216  0.2550
   74ACN     C1  604   0.349   1.208   1.454 -0.3523 -0.0986 -0.1949
   74ACN     H1  605   0.393   1.119   1.408  1.6136  1.6265 -1.8055
   74ACN     H2  606   0.415   1.228   1.539 -0.2243  0.6098 -0.4559
   74ACN     H3  607   0.254   1.187   1.505 -0.5162 -0.7349 -0.7533
   74ACN     C2  608   0.334   1.332   1.376  0.2103 -0.1789  0.3025
   74ACN     N1  609   0.317   1.423   1.306 -0.2087  0.1891  0.3146
   75ACN     C1  610   3.030   3.004   4.120  0.4907  0.1497 -0.2465
   75ACN     H1  611   3.090   2.913   4.110  2.0427  1.0507  0.5748
   75ACN     H2  612   2.965   3.006   4.031  0.5161  1.6501 -0.2579
   75ACN     H3  613   3.091   3.095   4.109  0.1938  0.2586 -1.1550
   75ACN     C2  614   2.968   2.999   4.252  0.6421 -0.7096 -0.0929
   75ACN     N1  615   2.911   2.996   4.352  0.6719 -0.4801 -0.3280
   76ACN     C1  616   4.510   0.567   2.276 -0.4702 -0.0280  0.4204
   76ACN     H1  617   4.492   0.461   2.294  1.0485 -0.7852 -2.0436
   76ACN     H2  618   4.420   0.630   2.282  0.9782  2.6022 -2.7300
   76ACN     H3  619   4.543   0.578   2.172 -1.5791  0.1452  0.0712
   76ACN     C2  620   4.598   0.615   2.376 -0.4736  0.0627  0.0616
   76ACN     N1  621   4.661   0.670   2.459  0.7882  0.0631  0.0881
   77ACN     C1  622   2.021   4.170   1.233 -0.8239 -0.0101 -0.8390
   77ACN     H1  623   1.951   4.248   1.264  0.0427  1.6343 -2.7683
   77ACN     H2  624   2.024   4.166   1.124  1.1810 -3.6517 -0.7972
   77ACN     H3  625   2.013   4.069   1.276  0.8505  0.5072  0.8554
   77ACN     C2  626   2.160   4.199   1.277  0.4921 -0.4671  0.3334
   77ACN     N1  627   2.269   4.208   1.308 -0.3178 -0.2208  0.3724
   78ACN     C1  628   3.189   0.312   2.617 -0.7709 -0.2683 -0.2810
   78ACN     H1  629   3.108   0.238   2.617  0.9372 -2.2579 -1.5010
   78ACN     H2  630   3.211   0.327   2.510 -1.2224  2.1028 -0.1097
   78ACN     H3  631   3.276   0.266   2.665  0.0168 -0.3981 -1.7792
   78ACN     C2  632   3.147   0.440   2.674  0.2122  0.0426 -0.5284
   78ACN     N1  633   3.105   0.538   2.720  0.2961  0.0523 -0.1839
   79ACN     C1  634   2.247   2.944   4.007 -0.1248 -0.4792 -0.4323
   79ACN     H1  635   2.138   2.938   4.009 -0.1656  0.2388 -0.1424
   79ACN     H2  636   2.296   2.845   4.009 -1.2398 -1.0646 -1.3549
   79ACN     H3  637   2.278   3.004   4.094  0.8771  0.7629 -1.6005
   79ACN     C2  638   2.298   3.013   3.889  0.4542 -0.3755  0.2162
   79ACN     N1  639   2.328   3.067   3.795 -0.0997 -0.3340  0.3383
   80ACN     C1  640   2.120   0.650   1.820 -0.3293  1.0475 -0.1366
   80ACN     H1  641   2.082   0.551   1.849 -0.5640  0.6636 -1.6801
   80ACN     H2  642   2.034   0.710   1.791  0.4670  1.2557 -2.2227
   80ACN     H3  643   2.189   0.636   1.736  0.1038 -0.7985  0.4656
   80ACN     C2  644   2.185   0.719   1.930  0.3322  0.3865  0.0200
   80ACN     N1  645   2.233   0.772   2.018 -0.3851 -0.6544 -0.2482
   81ACN     C1  646   0.451   1.389   4.541 -0.5663  0.1828 -0.1455
   81ACN     H1  647   0.462   1.470   4.467  1.4217 -0.7163 -0.9024
   81ACN     H2  648   0.382   1.309   4.512  2.2685 -1.6460 -2.2796
   81ACN     H3  649   0.406   1.428   4.633 -0.9057 -0.8995  0.1539
   81ACN     C2  650   0.579   1.317   4.553 -0.4730 -0.6104  0.0880
   81ACN     N1  651   0.676   1.264   4.582 -0.3284  0.4820  0.4437
   82ACN     C1  652   0.041   1.544   1.543 -0.6225 -0.0332  0.4261
   82ACN     H1  653  -0.032   1.623   1.523 -1.5304 -0.9624 -0.0398
   82ACN     H2  654   0.144   1.581   1.536 -1.1528  1.5302  0.4539
   82ACN     H3  655   0.029   1.460   1.474 -0.9449  0.6632 -0.3738
   82ACN     C2  656   0.027   1.492   1.679 -0.7803 -0.2154  0.0680
   82ACN     N1  657   0.014   1.456   1.787  0.0537 -0.1742 -0.0539
   83ACN     C1  658   4.559   1.082   0.480 -0.2684 -0.5637  0.2128
   83ACN     H1  659   4.610   1.002   0.536  0.7113  1.5008  2.4695
   83ACN     H2  660   4.566   1.175   0.538 -1.3435 -0.2660 -0.1216
   83ACN     H3  661   4.451   1.066   0.471 -0.0674 -0.8555 -2.3992
   83ACN     C2  662   4.622   1.094   0.351  0.7799 -0.2834  0.1086
   83ACN     N1  663   4.667   1.104   0.247 -0.0732 -0.3498 -0.7387
   84ACN     C1  664   0.643   1.965   0.399 -0.4681  0.7712 -0.7224
   84ACN     H1  665   0.606   1.882   0.461  1.7188  0.0764 -0.2678
   84ACN     H2  666   0.684   1.939   0.301  1.3864  1.5690 -0.1930
   84ACN     H3  667   0.729   2.002   0.457 -0.1558 -2.3135  1.0212
   84ACN     C2  668   0.546   2.072   0.399  0.2296 -0.0271  0.5106
   84ACN     N1  669   0.463   2.152   0.400 -0.5061  0.3253  0.1115
   85ACN     C1  670   4.153   3.937   2.482  0.0329 -1.5952 -0.4538
   85ACN     H1  671   4.169   3.970   2.379  1.9083 -0.4510  0.1694
   85ACN     H2  672   4.103   4.021   2.533  1.5307  0.0925 -1.6789
   85ACN     H3  673   4.251   3.909   2.521 -0.0898 -1.7350 -0.2409
   85ACN     C2  674   4.077   3.814   2.492 -0.1817 -0.0924  0.2410
   85ACN     N1  675   4.025   3.711   2.486 -0.2690 -0.5048  0.2396
   86ACN     C1  676   2.654   0.342   2.439 -0.8648 -0.2398 -0.2948
   86ACN     H1  677   2.618   0.247   2.481 -2.2791  0.3549 -0.1135
   86ACN     H2  678   2.758   0.348   2.472 -1.4320 -1.2298  1.8717
   86ACN     H3  679   2.596   0.425   2.481  1.8525  2.1034 -0.8964
   86ACN     C2  680   2.639   0.345   2.297 -0.3882  1.2508  0.6163
   86ACN     N1  681   2.636   0.335   2.182  0.0747  0.6507 -0.1584
   87ACN     C1  682   3.831   2.731   3.113 -0.2739 -0.0907 -0.0833
   87ACN     H1  683   3.854   2.627   3.141  2.2095  0.5913  0.7031
   87ACN     H2  684   3.754   2.728   3.035 -0.5122  1.5827  0.0602
   87ACN     H3  685   3.922   2.774   3.069 -0.0921 -1.1060 -0.7430
   87ACN     C2  686   3.798   2.802   3.230 -0.8755 -0.4496  0.0098
   87ACN     N1  687   3.766   2.858   3.324 -0.0464 -0.3624 -0.3571
   88ACN     C1  688   2.960   1.111   4.387 -0.1323 -0.0235  0.3239
   88ACN     H1  689   2.885   1.192   4.388  0.0775  0.1738  0.4324
   88ACN     H2  690   2.903   1.031   4.435 -1.9920  1.3282  0.5008
   88ACN     H3  691   3.046   1.137   4.450  1.8234 -0.1879 -2.1395
   88ACN     C2  692   3.011   1.074   4.259 -0.4096  0.1290  0.2694
   88ACN     N1  693   3.047   1.037   4.160  0.1841 -0.1890 -0.1030
   89ACN     C1  694   3.983   1.900   2.835 -0.8978 -0.3155 -0.3813
   89ACN     H1  695   3.999   2.003   2.870  1.8325 -0.4527 -1.0049
   89ACN     H2  696   4.039   1.835   2.904 -1.1971  0.4906  0.6536
   89ACN     H3  697   4.016   1.891   2.731  0.4465 -1.0573  0.0819
   89ACN     C2  698   3.837   1.867   2.845  0.1621 -0.1440  0.5756
   89ACN     N1  699   3.730   1.826   2.833 -0.1413 -0.7390  0.1902
   90ACN     C1  700   1.620   0.447   3.494  0.2679 -0.0167  0.0724
   90ACN     H1  701   1.661   0.471   3.592 -0.3090 -0.4909  0.4330
   90ACN     H2  702   1.615   0.338   3.478  0.4058 -0.0947  0.5484
   90ACN     H3  703   1.688   0.491   3.419  0.4427 -2.2033 -1.1509
   90ACN     C2  704   1.492   0.511   3.477 -0.2229  0.3139  0.4112
   90ACN     N1  705   1.387   0.563   3.484 -0.6319 -0.6505  0.2340
   91ACN     C1  706   0.558   2.744   0.528  0.1732 -0.6519  0.1523
   91ACN     H1  707   0.483   2.798   0.588  2.0986  2.2271  0.1840
   91ACN     H2  708   0.513   2.705   0.436 -1.2639  1.5076 -0.1369
   91ACN     H3  709   0.598   2.659   0.584 -0.7391 -1.0707  0.1941
   91ACN     C2  710   0.670   2.834   0.506 -0.3950  0.3967  0.2386
   91ACN     N1  711   0.763   2.902   0.488  0.1586  0.2079 -0.3430
   92ACN     C1  712   1.755   3.861   2.042 -0.1677  0.5676  0.8431
   92ACN     H1  713   1.782   3.812   1.947  0.2402  0.1813  1.1518
   92ACN     H2  714   1.652   3.896   2.029 -0.3108 -0.3685 -1.0684
   92ACN     H3  715   1.825   3.942   2.063 -0.3663  0.3106  2.5735
   92ACN     C2  716   1.769   3.771   2.160 -0.9787 -0.2772  0.1069
   92ACN     N1  717   1.787   3.711   2.252 -0.1044  0.1987 -0.3498
   93ACN     C1  718   0.364   3.478   1.636  0.3094  0.4422 -0.3145
   93ACN     H1  719   0.266   3.428   1.643  1.3574 -1.4929  1.9248
   93ACN     H2  720   0.411   3.474   1.735  0.7760 -0.6743 -0.5610
   93ACN     H3  721   0.353   3.581   1.599  0.4216  1.1274  1.4597
   93ACN     C2  722   0.448   3.410   1.539  0.0574  0.1298  0.1170
   93ACN     N1  723   0.519   3.351   1.472 -0.0491 -0.2372 -0.2534
   94ACN     C1  724   1.057   1.573   1.022  0.6010 -0.1876  0.0809
   94ACN     H1  725   0.972   1.569   1.092  0.1351 -1.1865 -0.5303
   94ACN     H2  726   1.020   1.618   0.929 -1.2135 -0.7849  0.4666
   94ACN     H3  727   1.101   1.474   1.007 -0.6938 -0.9747  1.1612
   94ACN     C2  728   1.156   1.673   1.076  0.3636 -0.1912 -0.4422
   94ACN     N1  729   1.237   1.742   1.119  0.6708  0.4383 -0.5375
   95ACN     C1  730   2.118   4.548   3.183  0.5890  0.3233  0.3037
   95ACN     H1  731   2.057   4.475   3.237 -0.4694  0.3581 -0.7892
   95ACN     H2  732   2.052   4.610   3.121 -0.1203 -1.4635 -0.8057
   95ACN     H3  733   2.175   4.498   3.103  0.5064  0.9709 -0.1696
   95ACN     C2  734   2.208   4.620   3.276  0.1109  0.1626  0.2672
   95ACN     N1  735   2.274   4.675   3.352 -0.1014 -0.8006  0.5331
   96ACN     C1  736   0.686   1.230   1.769 -0.8768  0.1925 -0.6720
   96ACN     H1  737   0.600   1.254   1.706  1.0747  1.6566 -2.9709
   96ACN     H2  738   0.657   1.163   1.852  1.9505  2.0048  1.9746
   96ACN     H3  739   0.717   1.323   1.818 -1.1514 -1.0536  2.0667
   96ACN     C2  740   0.794   1.179   1.681  0.0835  0.6272 -0.7455
   96ACN     N1  741   0.873   1.136   1.610 -0.0043 -0.2377 -0.2631
   97ACN     C1  742   2.466   3.282   1.585 -0.4450  0.1230  0.4456
   97ACN     H1  743   2.495   3.196   1.646 -0.9956 -0.9271 -0.7366
   97ACN     H2  744   2.475   3.372   1.647 -0.1125 -0.6864  1.6197
   97ACN     H3  745   2.362   3.274   1.554 -0.8540  1.4501  1.4139
   97ACN     C2  746   2.565   3.294   1.476  0.1520  0.3330 -0.3747
   97ACN     N1  747   2.633   3.318   1.389 -0.2234  0.0452  0.1481
   98ACN     C1  748   2.574   1.693   1.990  0.3127  0.1903  0.2883
   98ACN     H1  749   2.670   1.641   1.998  0.0557 -0.1203  1.5497
   98ACN     H2  750   2.495   1.618   1.986  0.1337  0.4383 -1.7926
   98ACN     H3  751   2.560   1.762   1.906 -1.6248 -1.3416 -0.7377
   98ACN     C2  752   2.566   1.774   2.112 -0.2699  0.3269  0.5155
   98ACN     N1  753   2.569   1.846   2.202  0.1336 -0.1140 -0.5166
   99ACN     C1  754   1.126   4.193   4.252  0.0529  0.7036 -0.0751
   99ACN     H1  755   1.103   4.106   4.316  0.0240  0.6376 -0.1759
   99ACN     H2  756   1.046   4.240   4.194  0.1819  2.7508  1.2732
   99ACN     H3  757   1.197   4.152   4.180 -0.1730 -0.9460  0.5816
   99ACN     C2  758   1.199   4.291   4.327  0.3712  0.4265 -0.1873
   99ACN     N1  759   1.243   4.377   4.395 -0.0043  0.5267 -0.2629
  100ACN     C1  760   3.651   2.289   2.181 -0.5283 -0.4852 -1.3075
  100ACN     H1  761   3.594   2.367   2.130 -1.4049 -0.2531 -0.0005
  100ACN     H2  762   3.758   2.315   2.187  0.6810 -4.7547 -0.0354
  100ACN     H3  763   3.631   2.196   2.126  0.1194 -2.7873  2.0647
  100ACN     C2  764   3.580   2.253   2.307 -0.6315  0.1842  0.0681
  100ACN     N1  765   3.516   2.231   2.401  0.6256  0.0121  0.5317
  101ACN     C1  766   0.443   2.746   2.021 -0.2355 -0.3982 -0.2391
  101ACN     H1  767   0.459   2.739   2.129 -1.6243  1.2225  0.1158
  101ACN     H2  768   0.346   2.787   1.989 -0.1053  0.2070  0.1221
  101ACN     H3  769   0.434   2.639   2.000 -0.3599 -0.4301 -0.0214
  101ACN     C2  770   0.557   2.801   1.948  0.1093  0.1404  0.6337
  101ACN     N1  771   0.650   2.844   1.892 -0.4297 -0.8635  0.3002
  102ACN     C1  772   4.311   1.068   2.211 -0.1894  0.7744  0.3231
  102ACN     H1  773   4.329   1.007   2.301 -0.6848  1.9319  1.2349
  102ACN     H2  774   4.203   1.082   2.200  0.0453  1.6130 -1.0850
  102ACN     H3  775   4.346   1.026   2.117  0.4302  1.2775  0.3216
  102ACN     C2  776   4.387   1.190   2.234 -0.0293 -0.0795  0.0390
  102ACN     N1  777   4.444   1.287   2.247 -0.1388 -0.0725  0.1782
  103ACN     C1  778   1.880   3.668   4.489 -0.3509  0.2049  0.6929
  103ACN     H1  779   1.852   3.773   4.493 -2.4684 -0.1684 -1.6660
  103ACN     H2  780   1.809   3.611   4.550  1.0794 -0.4897  1.7670
  103ACN     H3  781   1.986   3.661   4.517 -0.0253  1.1267 -0.2437
  103ACN     C2  782   1.880   3.625   4.350  0.5077  0.1024  1.1817
  103ACN     N1  783   1.885   3.590   4.236 -0.3413 -0.1288  0.1355
  104ACN     C1  784   4.000   0.608   4.022 -0.4093 -0.3694  0.2121
  104ACN     H1  785   3.919   0.679   3.999 -0.1376 -0.0032  0.3740
  104ACN     H2  786   3.949   0.529   4.079  1.9232 -2.1131  0.0271
  104ACN     H3  787   4.080   0.642   4.089 -0.1102 -1.2734  0.3250
  104ACN     C2  788   4.044   0.538   3.901 -0.7803  0.6935 -0.3033
  104ACN     N1  789   4.077   0.484   3.805 -0.0453 -1.0102 -0.0634
  105ACN     C1  790   0.150   4.387   0.717 -0.0379  0.1220 -0.4088
  105ACN     H1  791   0.207   4.391   0.811 -1.1929 -0.6012  0.3522
  105ACN     H2  792   0.211   4.375   0.626  2.4086  1.1401  0.9794
  105ACN     H3  793   0.088   4.476   0.704 -0.4666  0.3850  2.6413
  105ACN     C2  794   0.064   4.275   0.712  0.5096  0.0253 -0.1161
  105ACN     N1  795  -0.004   4.180   0.721 -0.2973 -0.2617  0.9446
  106ACN     C1  796   2.715   2.622   4.050 -0.1413 -0.4762 -0.7674
  106ACN     H1  797   2.762   2.707   3.999  0.1974 -0.1715  0.0422
  106ACN     H2  798   2.732   2.638   4.157  0.8505  1.4173 -1.1643
  106ACN     H3  799   2.779   2.540   4.014  0.7619  0.0562 -0.4016
  106ACN     C2  800   2.570   2.595   4.007  0.0961 -0.0879 -0.3530
  106ACN     N1  801   2.461   2.583   3.981 -0.4585  0.0705 -0.0487
  107ACN     C1  802   1.690   0.249   4.103 -0.3126  0.1466  0.4008
  107ACN     H1  803   1.712   0.227   3.998  1.0438 -1.6872  1.0237
  107ACN     H2  804   1.622   0.334   4.094  0.7028  1.0094  0.6277
  107ACN     H3  805   1.783   0.295   4.139  1.2530 -1.0161 -1.8928
  107ACN     C2  806   1.638   0.134   4.171  0.8942 -0.1334 -0.2206
  107ACN     N1  807   1.597   0.055   4.245  0.0917 -0.0023 -0.4851
  108ACN     C1  808   3.471   3.526   3.068  0.1269 -0.6892  0.1465
  108ACN     H1  809   3.459   3.616   3.130 -0.7630  0.5347 -1.6917
  108ACN     H2  810   3.377   3.509   3.014  0.3780 -2.1960  0.1383
  108ACN     H3  811   3.500   3.445   3.135 -0.1092  0.1200  1.2609
  108ACN     C2  812   3.564   3.572   2.966 -0.0871  0.0052 -0.0075
  108ACN     N1  813   3.635   3.610   2.887 -0.7537  0.2204  0.3092
  109ACN     C1  814   2.626   2.906   2.912  0.9051 -1.2253  0.0548
  109ACN     H1  815   2.531   2.952   2.882  1.2587  0.5210  1.4176
  109ACN     H2  816   2.629   2.880   3.018  2.4502 -2.2153 -0.2075
  109ACN     H3  817   2.710   2.975   2.898  0.3588 -0.6561 -0.5188
  109ACN     C2  818   2.645   2.782   2.831  0.2785  0.5576  0.4099
  109ACN     N1  819   2.652   2.689   2.762 -0.6284  0.3272 -0.3909
  110ACN     C1  820   1.582   0.803   0.376  0.1065  0.1473  0.0516
  110ACN     H1  821   1.622   0.708   0.411 -2.0889 -0.8307  0.0897
  110ACN     H2  822   1.476   0.784   0.352  0.0088 -1.5986  1.6826
  110ACN     H3  823   1.632   0.834   0.283 -1.4731  0.2477 -0.8035
  110ACN     C2  824   1.586   0.909   0.477  0.7920  0.7268  0.3404
  110ACN     N1  825   1.584   0.977   0.570  0.3006  0.2144 -0.0569
  111ACN     C1  826   3.227   0.427   3.111 -0.3487  0.6123 -0.3997
  111ACN     H1  827   3.196   0.490   3.195 -2.4276 -0.1673 -0.5275
  111ACN     H2  828   3.333   0.433   3.084  0.0160 -0.9660  0.5525
  111ACN     H3  829   3.164   0.472   3.033  1.5511  2.8885 -0.7308
  111ACN     C2  830   3.175   0.295   3.137  0.2538  0.3228  0.3603
  111ACN     N1  831   3.143   0.187   3.161 -0.0925  0.3215  0.2943
  112ACN     C1  832   3.994   0.437   4.409  0.4224 -0.1568  0.0492
  112ACN     H1  833   3.957   0.376   4.493  0.1076 -1.7210 -1.1886
  112ACN     H2  834   3.932   0.527   4.396 -2.6649 -1.4821  3.5593
  112ACN     H3  835   3.986   0.375   4.319 -1.3587 -0.5424  0.4368
  112ACN     C2  836   4.135   0.460   4.421 -0.5658  0.1759  0.1616
  112ACN     N1  837   4.247   0.481   4.428 -0.4651  0.2200 -0.5599
  113ACN     C1  838   2.184   2.526   3.105 -0.2959 -0.1333  0.0220
  113ACN     H1  839   2.165   2.571   3.203  2.0917  0.9820  0.0296
  113ACN     H2  840   2.097   2.509   3.040  1.6219 -2.5100 -2.1034
  113ACN     H3  841   2.230   2.430   3.129  0.8190  0.3057 -0.3138
  113ACN     C2  842   2.282   2.594   3.025  0.4421  0.8364 -0.0395
  113ACN     N1  843   2.356   2.650   2.960 -0.0897  0.0997  0.1893
  114ACN     C1  844   4.167   4.362   3.735  0.4966  0.2215  0.5743
  114ACN     H1  845   4.176   4.461   3.690 -2.0708  0.0464 -0.5036
  114ACN     H2  846   4.262   4.306   3.732 -0.6597 -1.8917 -2.3038
  114ACN     H3  847   4.107   4.304   3.663 -0.3585  0.2292  1.2657
  114ACN     C2  848   4.110   4.368   3.865 -0.2118 -0.4431 -0.4043
  114ACN     N1  849   4.071   4.364   3.974 -1.2584 -0.7794 -0.5094
  115ACN     C1  850   1.409   2.402   3.649  0.4891  0.1334 -0.4132
  115ACN     H1  851   1.308   2.398   3.692 -0.4973  1.2916 -2.5041
  115ACN     H2  852   1.464   2.308   3.664  1.0848  0.4395 -0.6855
  115ACN     H3  853   1.469   2.482   3.693 -1.9203  0.3589  2.8858
  115ACN     C2  854   1.382   2.423   3.505 -0.0848 -0.3816 -0.9432
  115ACN     N1  855   1.346   2.434   3.395 -0.2770 -0.0891 -0.1297
  116ACN     C1  856   3.800   3.790   3.224 -0.0606 -0.3723 -0.6275
  116ACN     H1  857   3.846   3.885   3.254 -1.1924  0.2641 -0.8463
  116ACN     H2  858   3.875   3.710   3.217  3.8124  2.7920  0.2200
  116ACN     H3  859   3.758   3.811   3.125  0.1895 -1.5419 -0.9880
  116ACN     C2  860   3.688   3.750   3.309 -0.1555 -0.2389  0.1538
  116ACN     N1  861   3.606   3.723   3.381  0.3555 -0.0390 -0.7860
  117ACN     C1  862   4.807   0.708   3.912  0.2292  0.5269 -1.1668
  117ACN     H1  863   4.873   0.629   3.873  2.1495  1.2935  0.3708
  117ACN     H2  864   4.867   0.792   3.875  1.9786 -0.8664 -1.6662
  117ACN     H3  865   4.808   0.720   4.021 -2.1469  0.3671 -1.0799
  117ACN     C2  866   4.672   0.693   3.859  0.0723  0.7875 -0.4329
  117ACN     N1  867   4.565   0.680   3.814 -0.0781 -0.2056  0.0234
  118ACN     C1  868   0.633   4.129   2.864 -0.1594  0.1844 -0.1739
  118ACN     H1  869   0.560   4.129   2.781 -0.8543  0.7216  0.4249
  118ACN     H2  870   0.690   4.222   2.863  2.3794 -1.2816 -0.5731
  118ACN     H3  871   0.705   4.048   2.852 -0.3940 -0.1600  0.6743
  118ACN     C2  872   0.570   4.106   2.990  0.8197 -0.4875 -0.6070
  118ACN     N1  873   0.511   4.102   3.088 -0.0029 -0.1218  0.8222
  119ACN     C1  874   2.473   1.368   0.111 -0.6765  0.3142  0.4214
  119ACN     H1  875   2.526   1.377   0.015 -1.3540  3.2194  0.2242
  119ACN     H2  876   2.532   1.296   0.170 -2.5980 -0.5582  1.3449
  119ACN     H3  877   2.367   1.343   0.101 -0.1305 -3.5895  2.4407
  119ACN     C2  878   2.489   1.502   0.166 -0.7042 -0.4831 -0.2189
  119ACN     N1  879   2.494   1.609   0.209 -0.6534 -0.1599  0.3691
  120ACN     C1  880   2.046   3.509   3.800 -0.3168 -0.3398  0.0187
  120ACN     H1  881   1.946   3.497   3.842 -0.8250  0.9532 -0.7442
  120ACN     H2  882   2.021   3.548   3.701 -2.1817 -0.0780  0.5559
  120ACN     H3  883   2.098   3.413   3.791 -0.6401 -0.7317  1.8795
  120ACN     C2  884   2.122   3.600   3.876 -0.5738  0.0605 -0.0322
  120ACN     N1  885   2.189   3.677   3.933 -0.6131 -0.1291 -0.6216
  121ACN     C1  886   1.036   3.748   2.220  0.1310 -0.5407 -0.4616
  121ACN     H1  887   1.102   3.824   2.177  0.0307  1.2496  2.3393
  121ACN     H2  888   1.028   3.661   2.153  2.1378 -1.4054  0.3728
  121ACN     H3  889   0.936   3.793   2.222 -0.2226 -1.3165 -0.0391
  121ACN     C2  890   1.085   3.703   2.354  0.9879  0.4491 -0.0167
  121ACN     N1  891   1.111   3.680   2.465  0.2584 -0.0990  0.2822
  122ACN     C1  892   1.337   2.372   1.509  0.2319  0.4092  0.4582
  122ACN     H1  893   1.230   2.355   1.499  0.7285 -2.8485 -0.2973
  122ACN     H2  894   1.378   2.425   1.421  0.0955 -0.3328 -0.0569
  122ACN     H3  895   1.389   2.277   1.525  0.8000  0.7302  0.5876
  122ACN     C2  896   1.361   2.461   1.620 -0.7718 -0.2087 -0.6053
  122ACN     N1  897   1.378   2.529   1.712  0.4744 -0.3432 -0.1283
  123ACN     C1  898   1.268   1.029   2.792  0.4973 -0.4212 -0.0840
  123ACN     H1  899   1.266   1.137   2.814 -0.3869 -0.6969  1.3014
  123ACN     H2  900   1.353   0.998   2.730 -0.1502 -1.9474 -0.2572
  123ACN     H3  901   1.180   1.024   2.728  0.1008 -0.1730  0.4311
  123ACN     C2  902   1.259   0.951   2.914 -0.1355 -0.0900  0.4790
  123ACN     N1  903   1.254   0.880   3.004  0.0630 -0.6930  0.6222
  124ACN     C1  904   1.865   3.444   2.441 -0.8476 -0.5640  0.3654
  124ACN     H1  905   1.776   3.507   2.427 -0.0710  0.2896 -0.9849
  124ACN     H2  906   1.887   3.434   2.547  0.1889 -0.8782  0.1274
  124ACN     H3  907   1.949   3.492   2.389 -1.3904 -1.1071 -1.0897
  124ACN     C2  908   1.844   3.326   2.384  0.0769 -0.2039 -0.3419
  124ACN     N1  909   1.817   3.229   2.326 -0.4601 -0.1798  0.2693
  125ACN     C1  910   3.720   3.317   4.286  0.4209 -0.4855  0.6499
  125ACN     H1  911   3.636   3.322   4.216  1.5866  0.0364 -0.7933
  125ACN     H2  912   3.706   3.412   4.340  1.2259  1.4858 -2.3236
  125ACN     H3  913   3.815   3.328   4.231 -0.2098 -2.7318 -1.0254
  125ACN     C2  914   3.728   3.205   4.380  0.2120 -0.3103  0.4950
  125ACN     N1  915   3.741   3.118   4.455  0.3277 -0.1465  0.4277
  126ACN     C1  916   1.782   0.177   3.135  0.8278 -0.6569  0.3344
  126ACN     H1  917   1.771   0.118   3.226  0.3069  2.0813  2.1698
  126ACN     H2  918   1.715   0.134   3.059  1.4530 -1.6313  0.3134
  126ACN     H3  919   1.880   0.178   3.085 -0.4483  0.2113 -2.3580
  126ACN     C2  920   1.758   0.317   3.167 -0.5036  0.3705  0.3655
  126ACN     N1  921   1.752   0.427   3.194 -0.7607  0.1706 -0.1774
  127ACN     C1  922   3.273   0.252   1.733 -0.0670 -0.3053  0.1787
  127ACN     H1  923   3.294   0.353   1.696  0.8708 -1.0513 -1.4087
  127ACN     H2  924   3.349   0.228   1.809  1.1300 -1.1308 -1.2321
  127ACN     H3  925   3.286   0.198   1.639  0.4738  2.0293 -1.1668
  127ACN     C2  926   3.138   0.242   1.790  0.1887 -0.3352 -0.1396
  127ACN     N1  927   3.032   0.235   1.833  0.4759 -0.1499 -0.3843
  128ACN     C1  928   2.478   1.304   3.276 -0.0363 -0.5666 -0.1008
  128ACN     H1  929   2.454   1.365   3.364 -2.2749  1.5495 -2.0289
  128ACN     H2  930   2.398   1.228   3.278  0.1032 -0.7758 -1.3630
  128ACN     H3  931   2.579   1.262   3.282  1.1589  2.0983 -0.5621
  128ACN     C2  932   2.479   1.381   3.153 -0.0050 -0.5415  0.4315
  128ACN     N1  933   2.474   1.448   3.059 -0.2155  0.2626 -0.6228
  129ACN     C1  934   4.448   3.007   2.688  0.0863 -0.5655 -0.2413
  129ACN     H1  935   4.398   2.910   2.703 -0.9604  0.2502  1.8070
  129ACN     H2  936   4.382   3.076   2.634 -0.2090 -0.7182 -0.0766
  129ACN     H3  937   4.544   2.989   2.638  0.6042 -2.7666  1.3715
  129ACN     C2  938   4.480   3.070   2.816  0.6560  0.3204 -0.4574
  129ACN     N1  939   4.500   3.129   2.913 -0.3185  0.2796 -0.0014
  130ACN     C1  940   0.256   2.042   0.815 -0.9510 -0.1439 -0.1976
  130ACN     H1  941   0.350   2.087   0.780  0.7032 -0.7161  3.1525
  130ACN     H2  942   0.193   2.033   0.725  0.7075  0.6305 -1.4855
  130ACN     H3  943   0.198   2.097   0.890 -1.1077  1.9426 -1.7616
  130ACN     C2  944   0.308   1.910   0.853  0.2761 -0.4455 -0.0724
  130ACN     N1  945   0.352   1.811   0.876 -0.3057 -0.0760  0.5428
  131ACN     C1  946   1.356   3.492   2.245 -0.1775  0.2600 -0.2857
  131ACN     H1  947   1.265   3.431   2.239 -0.0232 -0.1158  0.9536
  131ACN     H2  948   1.326   3.597   2.250  0.1385  0.3023  0.9749
  131ACN     H3  949   1.412   3.475   2.152 -0.0365 -1.2775  0.0417
  131ACN     C2  950   1.431   3.448   2.360  0.5046 -0.2568 -0.1485
  131ACN     N1  951   1.502   3.406   2.442  0.1203  0.2219 -0.1770
  132ACN     C1  952   3.542   3.067   0.221  0.0149 -0.9890 -0.9020
  132ACN     H1  953   3.456   3.057   0.154 -0.4440  1.4342 -0.7456
  132ACN     H2  954   3.552   3.173   0.245 -1.8705 -1.3109  1.7482
  132ACN     H3  955   3.628   3.020   0.170  0.9039 -1.9077  1.3085
  132ACN     C2  956   3.514   2.995   0.343  0.3955  0.0592  0.3498
  132ACN     N1  957   3.503   2.942   0.443 -0.1344  0.0909  0.2654
  133ACN     C1  958   2.706   4.125   3.215  1.1233  0.1896 -0.0179
  133ACN     H1  959   2.779   4.180   3.276 -0.1273  1.7534  0.1302
  133ACN     H2  960   2.711   4.163   3.113 -0.1032  0.3312 -0.0419
  133ACN     H3  961   2.607   4.148   3.255  1.3431 -0.6704  1.0992
  133ACN     C2  962   2.741   3.983   3.209 -0.3004  0.4780  0.7944
  133ACN     N1  963   2.751   3.865   3.211  0.2102 -0.5767  0.1797
  134ACN     C1  964   1.920   1.837   0.887 -0.5910  0.0215 -0.5843
  134ACN     H1  965   1.951   1.754   0.952  1.9572  0.8954 -0.5799
  134ACN     H2  966   1.862   1.799   0.802 -0.3452 -1.2294 -0.2168
  134ACN     H3  967   2.007   1.898   0.862 -0.3953  1.0478  2.2784
  134ACN     C2  968   1.832   1.913   0.970  1.1150 -0.3322 -0.2596
  134ACN     N1  969   1.758   1.970   1.037  0.4452 -0.4024 -0.5806
  135ACN     C1  970   1.882   0.356   0.513  0.0492 -0.6052 -0.0673
  135ACN     H1  971   1.991   0.348   0.503  0.1045  0.1218 -0.1660
  135ACN     H2  972   1.847   0.451   0.469 -1.3702 -0.0241  2.1383
  135ACN     H3  973   1.854   0.370   0.618 -1.6837  0.0173 -0.5663
  135ACN     C2  974   1.796   0.243   0.461 -0.3879  0.3253  0.0860
  135ACN     N1  975   1.722   0.162   0.432  0.2237 -0.0062 -0.2849
  136ACN     C1  976   1.874   0.965   4.361  0.7672  0.3648 -0.1000
  136ACN     H1  977   1.862   0.985   4.253 -1.1367  1.1284  0.2059
  136ACN     H2  978   1.889   0.861   4.393  0.3286  0.5558  0.7435
  136ACN     H3  979   1.777   0.997   4.401  0.5133  0.3060 -0.6466
  136ACN     C2  980   1.981   1.045   4.418  0.5863 -0.1931 -0.7303
  136ACN     N1  981   2.061   1.104   4.473  0.1220 -0.1421 -0.2584
  137ACN     C1  982   1.139   0.606   0.370  0.3445 -0.3092  0.3511
  137ACN     H1  983   1.232   0.660   0.349  0.4533 -0.4879  0.3677
  137ACN     H2  984   1.086   0.655   0.452  0.0935  0.2293 -0.1302
  137ACN     H3  985   1.166   0.506   0.406 -1.0515  0.2681  3.3273
  137ACN     C2  986   1.052   0.603   0.260  0.4601 -0.6858  0.3095
  137ACN     N1  987   0.974   0.600   0.174  0.5211  0.0208  0.3902
  138ACN     C1  988   0.594   1.104   0.785 -0.0293  0.5394  0.2452
  138ACN     H1  989   0.571   1.000   0.809 -0.6052 -0.2632 -3.1711
  138ACN     H2  990   0.701   1.113   0.763 -0.3950  1.5203 -1.3030
  138ACN     H3  991   0.570   1.166   0.873  0.8746  0.2066  0.7321
  138ACN     C2  992   0.517   1.149   0.673  0.8673  0.5517  0.5297
  138ACN     N1  993   0.467   1.201   0.577  0.2282  0.5884 -0.1944
  139ACN     C1  994   2.524   0.569   4.357 -0.2296 -0.3256  0.0850
  139ACN     H1  995   2.592   0.488   4.329  2.7405  1.4964  1.4858
  139ACN     H2  996   2.416   0.559   4.342 -0.3714  2.3618 -1.2786
  139ACN     H3  997   2.556   0.662   4.308  0.1588 -0.4320  0.1325
  139ACN     C2  998   2.536   0.599   4.501 -0.3275  0.2022 -0.0631
  139ACN     N1  999   2.527   0.611   4.616 -0.3224 -0.2597  0.4911
  140ACN     C1 1000   3.905   3.397   2.843  0.1186 -0.1831 -0.1791
  140ACN     H1 1001   3.979   3.395   2.763  0.1122 -1.6751 -0.1703
  140ACN     H2 1002   3.863   3.297   2.863  0.5340 -0.4443 -0.6065
  140ACN     H3 1003   3.830   3.469   2.807  0.8551  0.5655 -0.2454
  140ACN     C2 1004   3.962   3.436   2.970 -0.3304 -0.0427 -0.2326
  140ACN     N1 1005   3.999   3.464   3.071  0.1874  0.1248 -0.2561
  141ACN     C1 1006   1.955   2.617   0.131 -1.3225 -0.2303 -0.1086
  141ACN     H1 1007   1.865   2.579   0.181 -0.7593 -3.7891 -1.4570
  141ACN     H2 1008   2.049   2.593   0.182 -0.1660  1.7517 -1.1867
  141ACN     H3 1009   1.945   2.726   0.125  0.9821  0.2008  2.0998
  141ACN     C2 1010   1.974   2.549   0.005  0.3155 -0.9145  0.0309
  141ACN     N1 1011   2.008   2.498  -0.092  0.3602  0.2026  0.4933
  142ACN     C1 1012   2.691   2.930   1.517 -0.4902 -0.4390  0.0606
  142ACN     H1 1013   2.759   3.016   1.520  0.6141 -1.1806 -1.9792
  142ACN     H2 1014   2.585   2.954   1.504 -0.8860 -1.5158  1.1641
  142ACN     H3 1015   2.713   2.868   1.605  0.0513 -0.7460 -0.2880
  142ACN     C2 1016   2.718   2.859   1.392  0.4299  0.4625 -0.6629
  142ACN     N1 1017   2.742   2.792   1.302  0.0031  0.0691  0.2096
  143ACN     C1 1018   3.635   3.216   2.364  0.1629 -0.7379 -0.4339
  143ACN     H1 1019   3.620   3.184   2.467  2.3763  0.7228  0.4130
  143ACN     H2 1020   3.741   3.191   2.349  0.7780  0.5739  1.4329
  143ACN     H3 1021   3.623   3.323   2.343 -0.8182 -0.5913  0.8062
  143ACN     C2 1022   3.561   3.133   2.270 -0.5371  0.0287 -0.2281
  143ACN     N1 1023   3.480   3.091   2.203 -0.2127  0.2145 -0.0047
  144ACN     C1 1024   1.212   0.674   2.051  0.7856 -0.1956 -0.1182
  144ACN     H1 1025   1.152   0.727   2.126  2.0052 -1.5307  1.8607
  144ACN     H2 1026   1.156   0.600   1.992  1.0901  0.2850 -1.0321
  144ACN     H3 1027   1.290   0.630   2.114  0.5265 -1.3521 -0.5854
  144ACN     C2 1028   1.270   0.779   1.968  0.4409  0.1112  0.3577
  144ACN     N1 1029   1.311   0.859   1.895  0.9665 -0.8103  0.3871
  145ACN     C1 1030   4.169   2.787   1.548  0.1693  0.1297 -0.1254
  145ACN     H1 1031   4.250   2.715   1.569 -0.0197 -0.3098 -0.8529
  145ACN     H2 1032   4.145   2.824   1.648 -0.6545  2.7536 -1.1979
  145ACN     H3 1033   4.083   2.734   1.504  0.2748 -0.8395  0.7903
  145ACN     C2 1034   4.215   2.910   1.480 -0.1096  0.4320 -0.1467
  145ACN     N1 1035   4.265   2.999   1.427  0.6278  0.7493 -0.1426
  146ACN     C1 1036   2.108   2.115   1.080 -0.3149 -0.0729 -0.2396
  146ACN     H1 1037   2.186   2.128   1.003  0.8298 -1.1100  0.7067
  146ACN     H2 1038   2.091   2.008   1.091  0.8441 -0.1764  0.7368
  146ACN     H3 1039   2.019   2.172   1.052  0.3775  1.6946  0.9411
  146ACN     C2 1040   2.154   2.170   1.208  0.3013  0.3429 -0.3396
  146ACN     N1 1041   2.184   2.204   1.314 -0.4440  0.3263 -0.2994
  147ACN     C1 1042   4.152   2.874   0.983  0.1347  0.3443 -0.3863
  147ACN     H1 1043   4.049   2.856   0.949  0.3775  0.9709 -1.5322
  147ACN     H2 1044   4.172   2.809   1.069 -0.3122  1.3728  0.5170
  147ACN     H3 1045   4.170   2.977   1.016  0.8344  0.0111  0.2835
  147ACN     C2 1046   4.247   2.826   0.879  0.3106  0.4043 -0.7183
  147ACN     N1 1047   4.321   2.781   0.802 -0.0955 -0.5477  0.1723
  148ACN     C1 1048   1.901   3.462   0.683  0.0896 -0.3445 -0.5026
  148ACN     H1 1049   1.989   3.527   0.678 -1.5130  1.8640 -1.4644
  148ACN     H2 1050   1.818   3.533   0.681 -2.1856 -2.8721 -1.7695
  148ACN     H3 1051   1.897   3.420   0.784 -1.4285  0.3777 -0.2434
  148ACN     C2 1052   1.890   3.365   0.579  0.0463 -0.3158  0.0088
  148ACN     N1 1053   1.886   3.275   0.503 -0.1270 -0.0512  0.0717
  149ACN     C1 1054   1.896   3.344   0.026 -0.7698 -0.4996 -0.6507
  149ACN     H1 1055   1.943   3.372  -0.069  1.1496  0.7497  0.5817
  149ACN     H2 1056   1.850   3.437   0.062  0.0033 -0.4988  0.3862
  149ACN     H3 1057   1.982   3.320   0.090 -1.4491 -1.1613  0.0452
  149ACN     C2 1058   1.792   3.239   0.012  0.2628 -0.5097  0.2741
  149ACN     N1 1059   1.712   3.158   0.011  0.0868 -0.0515  0.3370
  150ACN     C1 1060   0.259   1.758   4.531 -0.0043 -0.0086  0.3191
  150ACN     H1 1061   0.303   1.659   4.544 -1.3611 -0.7351 -0.3634
  150ACN     H2 1062   0.334   1.834   4.504  0.3802 -0.9016 -1.2466
  150ACN     H3 1063   0.210   1.784   4.625  0.1427 -0.5340  0.5446
  150ACN     C2 1064   0.169   1.744   4.420  0.4938  0.3001  0.5093
  150ACN     N1 1065   0.086   1.741   4.338  0.5607  1.0795 -0.0028
  151ACN     C1 1066   2.169   3.033   4.645 -0.1884  0.2860 -0.7737
  151ACN     H1 1067   2.198   2.993   4.743 -2.5231  1.1124  0.3236
  151ACN     H2 1068   2.260   3.022   4.585  1.0284 -0.3188  1.0781
  151ACN     H3 1069   2.147   3.138   4.665  2.1864  0.7272 -0.1202
  151ACN     C2 1070   2.056   2.962   4.583  0.0107  0.5865 -0.4913
  151ACN     N1 1071   1.962   2.915   4.537 -0.0032  0.2412 -1.0727
  152ACN     C1 1072   0.645   3.250   0.570  0.1784  0.8525  1.0280
  152ACN     H1 1073   0.608   3.349   0.598 -2.0633  1.2403 -2.6655
  152ACN     H2 1074   0.749   3.227   0.598 -0.0111 -0.9445  0.3733
  152ACN     H3 1075   0.638   3.233   0.462  2.5019  1.9403  0.6482
  152ACN     C2 1076   0.566   3.150   0.643 -0.1063  0.1647 -0.1252
  152ACN     N1 1077   0.490   3.084   0.699 -0.4124 -0.2362  0.0479
  153ACN     C1 1078   4.552   1.815   3.647 -0.5343  0.4313 -0.0194
  153ACN     H1 1079   4.647   1.814   3.701  0.0545 -2.7301 -0.9052
  153ACN     H2 1080   4.476   1.812   3.725 -1.3745  0.3730 -0.8213
  153ACN     H3 1081   4.549   1.730   3.578 -0.6673 -1.0689  1.7807
  153ACN     C2 1082   4.537   1.947   3.582 -0.2092 -0.0704 -0.2737
  153ACN     N1 1083   4.517   2.056   3.544 -0.5050 -0.2083  1.1183
  154ACN     C1 1084   0.462   3.506   2.003  0.6895  0.0956 -0.5834
  154ACN     H1 1085   0.472   3.593   2.070  1.1084 -1.8072  1.9940
  154ACN     H2 1086   0.520   3.428   2.053  0.7009  1.8340  2.4125
  154ACN     H3 1087   0.510   3.535   1.909 -0.6797 -0.7726 -1.5953
  154ACN     C2 1088   0.316   3.483   1.990  0.2264 -0.3610  0.4280
  154ACN     N1 1089   0.203   3.478   1.979  0.4415  0.4574  1.0796
  155ACN     C1 1090   1.418   3.753   2.913 -0.2026 -0.2145 -0.2514
  155ACN     H1 1091   1.387   3.707   3.008  0.4748 -3.8769 -1.6306
  155ACN     H2 1092   1.453   3.666   2.855 -3.2158 -1.3438 -0.5636
  155ACN     H3 1093   1.501   3.819   2.941  0.7393 -1.4540 -0.0400
  155ACN     C2 1094   1.304   3.827   2.853 -0.9128  0.0053 -0.0432
  155ACN     N1 1095   1.218   3.887   2.811 -0.2673  0.1477  1.2294
  156ACN     C1 1096   3.341   0.322   1.361  1.1222  0.0462 -0.0312
  156ACN     H1 1097   3.286   0.243   1.308  2.1148 -1.2790  0.8541
  156ACN     H2 1098   3.275   0.351   1.444  0.6609 -1.7196  0.2692
  156ACN     H3 1099   3.362   0.398   1.285 -2.8521 -1.1329 -2.6355
  156ACN     C2 1100   3.453   0.262   1.423  0.1581 -0.9607  0.7300
  156ACN     N1 1101   3.541   0.221   1.483  0.0463  0.2481  0.1427
  157ACN     C1 1102   2.230   4.347   0.864  0.1861  0.1563  0.4648
  157ACN     H1 1103   2.192   4.447   0.886 -1.3449 -0.1208 -0.7332
  157ACN     H2 1104   2.218   4.292   0.958 -0.2543  1.2982  1.0974
  157ACN     H3 1105   2.338   4.359   0.845  0.3362 -0.0506  1.1632
  157ACN     C2 1106   2.164   4.289   0.742 -0.2941  0.1843 -0.0169
  157ACN     N1 1107   2.100   4.259   0.651 -0.2362 -0.2813  0.5360
  158ACN     C1 1108   1.703   4.331   1.008  0.0843  0.2214 -0.0458
  158ACN     H1 1109   1.720   4.269   1.097  2.5897  0.7842 -0.0830
  158ACN     H2 1110   1.788   4.400   0.998  0.8163 -0.6085  0.3856
  158ACN     H3 1111   1.609   4.387   1.022  1.1240  1.5802  2.2164
  158ACN     C2 1112   1.692   4.258   0.886  0.2422  0.7888  0.2567
  158ACN     N1 1113   1.686   4.191   0.789 -0.4242 -0.1695 -0.2155
  159ACN     C1 1114   3.555   3.516   1.819  0.8670 -0.5122 -0.2600
  159ACN     H1 1115   3.614   3.451   1.753 -0.5973  0.0792 -2.2464
  159ACN     H2 1116   3.581   3.620   1.794  0.3688 -0.9959 -3.1242
  159ACN     H3 1117   3.594   3.507   1.921  0.2098  1.8759  0.2771
  159ACN     C2 1118   3.412   3.494   1.823 -0.5909  0.0716  0.4300
  159ACN     N1 1119   3.297   3.481   1.834  0.1305  0.2792  0.1611
  160ACN     C1 1120   1.121   2.183   2.618 -0.0213 -0.7966 -0.2925
  160ACN     H1 1121   1.079   2.187   2.719  1.0816 -2.6183  0.2846
  160ACN     H2 1122   1.072   2.255   2.552  1.5010  1.2306  0.6790
  160ACN     H3 1123   1.127   2.080   2.581 -1.3729 -0.8113 -0.5179
  160ACN     C2 1124   1.256   2.234   2.622  0.4111 -0.0753  0.0188
  160ACN     N1 1125   1.361   2.280   2.617 -0.3572  0.2847  0.0691
  161ACN     C1 1126   4.345   4.586   0.744 -0.0420  0.2566 -0.3220
  161ACN     H1 1127   4.362   4.478   0.731 -2.9391 -0.6436  2.1549
  161ACN     H2 1128   4.444   4.632   0.754  1.8305 -3.0191 -1.9377
  161ACN     H3 1129   4.298   4.597   0.842  1.1931 -1.2666  0.4996
  161ACN     C2 1130   4.283   4.651   0.633 -0.1267  0.1238  0.5131
  161ACN     N1 1131   4.231   4.686   0.540  0.2765 -0.5143 -0.0186
  162ACN     C1 1132   1.130   0.225   2.139  0.3757 -0.3679 -0.0771
  162ACN     H1 1133   1.091   0.313   2.087 -1.0457 -1.1150 -0.3055
  162ACN     H2 1134   1.109   0.130   2.089  1.1495 -0.3223 -0.5077
  162ACN     H3 1135   1.095   0.230   2.243 -1.9382 -2.9743 -0.6380
  162ACN     C2 1136   1.269   0.244   2.141 -0.2190 -0.2291 -0.3370
  162ACN     N1 1137   1.381   0.262   2.149 -0.2008 -1.0560 -0.1474
  163ACN     C1 1138   0.542   0.045   1.285 -0.1207 -0.3964 -0.2299
  163ACN     H1 1139   0.513  -0.050   1.333 -1.7838 -0.2903 -0.9967
  163ACN     H2 1140   0.450   0.103   1.275 -1.4696 -1.8748  2.3743
  163ACN     H3 1141   0.588   0.031   1.187 -0.7253 -2.7317 -0.2549
  163ACN     C2 1142   0.633   0.116   1.375 -0.1414 -0.2516 -0.9604
  163ACN     N1 1143   0.693   0.167   1.461 -0.2446  0.9199  0.4030
  164ACN     C1 1144   1.750   4.455   0.243 -0.3070 -0.9053 -0.3884
  164ACN     H1 1145   1.758   4.367   0.179 -2.4878 -2.3038  1.1085
  164ACN     H2 1146   1.800   4.445   0.340  0.1116  1.3459 -0.3054
  164ACN     H3 1147   1.643   4.480   0.241 -0.0695  0.3500 -3.5499
  164ACN     C2 1148   1.819   4.566   0.179  0.0118 -0.4741 -0.3745
  164ACN     N1 1149   1.879   4.654   0.133  0.6333 -0.0455  0.0929
  165ACN     C1 1150   4.688   3.341   4.672 -0.5280 -0.9371 -0.0014
  165ACN     H1 1151   4.580   3.334   4.689 -0.7122  1.6987  0.3285
  165ACN     H2 1152   4.742   3.270   4.735 -0.0803 -1.9492 -1.4657
  165ACN     H3 1153   4.730   3.438   4.700 -0.9913 -0.6980 -0.1230
  165ACN     C2 1154   4.720   3.319   4.534 -0.6232  0.0106  0.8066
  165ACN     N1 1155   4.757   3.291   4.425 -0.2355 -0.0730  0.0977
  166ACN     C1 1156   2.498   2.350   1.464  0.4241  0.5122 -0.1959
  166ACN     H1 1157   2.413   2.282   1.479  0.9144 -0.3881 -1.3677
  166ACN     H2 1158   2.462   2.395   1.371 -2.5480 -0.2322  0.4914
  166ACN     H3 1159   2.590   2.297   1.437 -0.0620 -0.4124 -0.0731
  166ACN     C2 1160   2.521   2.456   1.560  0.1991  0.0673 -0.4169
  166ACN     N1 1161   2.553   2.537   1.639  0.4398  0.4432 -0.3458
  167ACN     C1 1162   0.737   4.565   1.759  0.5194  0.3324 -1.0162
  167ACN     H1 1163   0.815   4.495   1.725  0.0509 -0.7026 -0.0518
  167ACN     H2 1164   0.654   4.504   1.797 -1.5384  3.0723 -0.8129
  167ACN     H3 1165   0.700   4.633   1.682  2.6093 -0.5836 -2.9487
  167ACN     C2 1166   0.785   4.637   1.877 -0.4416 -0.0877 -0.7145
  167ACN     N1 1167   0.831   4.683   1.973 -0.5299  0.6878 -1.0978
  168ACN     C1 1168   3.754   2.421   3.488 -0.0682  0.2894 -0.9500
  168ACN     H1 1169   3.836   2.494   3.478  0.9136 -0.7313 -0.5649
  168ACN     H2 1170   3.663   2.446   3.432 -0.3939 -0.4121 -0.7283
  168ACN     H3 1171   3.734   2.397   3.592 -1.4389 -0.3266 -1.3388
  168ACN     C2 1172   3.797   2.300   3.429 -0.0246  0.6640 -0.1800
  168ACN     N1 1173   3.823   2.205   3.372  0.3695 -0.3667  0.0883
  169ACN     C1 1174   4.836   1.624   0.770 -0.1659  0.6183 -0.1395
  169ACN     H1 1175   4.777   1.715   0.790 -1.8369 -0.2364 -0.9299
  169ACN     H2 1176   4.876   1.579   0.861  2.7454  0.8824 -1.1794
  169ACN     H3 1177   4.920   1.647   0.703 -0.6785  1.2754 -0.5817
  169ACN     C2 1178   4.753   1.518   0.701 -0.0150  0.1370 -0.6227
  169ACN     N1 1179   4.698   1.429   0.660 -0.1096  0.3277  0.0158
  170ACN     C1 1180   1.283   2.917   2.742 -0.2309  0.3845  0.0324
  170ACN     H1 1181   1.276   2.921   2.632 -0.9635 -1.0332 -0.0035
  170ACN     H2 1182   1.389   2.918   2.773  0.7070  1.4307 -2.8282
  170ACN     H3 1183   1.235   2.822   2.769  0.9660 -0.2052  0.1977
  170ACN     C2 1184   1.221   3.033   2.810  0.0561  0.6919  0.4936
  170ACN     N1 1185   1.164   3.121   2.856  0.2156  0.4525 -0.0314
  171ACN     C1 1186   3.192   2.310   3.912 -0.1562  0.0765  0.1770
  171ACN     H1 1187   3.231   2.327   3.811 -0.7724 -1.6554 -0.3975
  171ACN     H2 1188   3.274   2.276   3.977 -0.3180 -0.5597  0.0618
  171ACN     H3 1189   3.117   2.229   3.908 -1.5332  1.3307 -0.3201
  171ACN     C2 1190   3.125   2.434   3.956  0.1510  0.0344  0.6890
  171ACN     N1 1191   3.087   2.540   3.981  0.6382  0.0683 -0.1422
  172ACN     C1 1192   2.056   2.456   1.546 -0.1207  0.1056 -0.0026
  172ACN     H1 1193   2.142   2.471   1.479  0.9789  1.5016  1.6259
  172ACN     H2 1194   2.002   2.364   1.519  0.1998 -1.0282  2.8577
  172ACN     H3 1195   1.988   2.542   1.541 -1.2674 -0.8584 -2.6194
  172ACN     C2 1196   2.114   2.442   1.680  0.4644  0.0992  0.4494
  172ACN     N1 1197   2.162   2.431   1.783  0.5023  0.5266 -0.7224
  173ACN     C1 1198   1.400   0.797   4.688  0.1642  0.3533  0.1269
  173ACN     H1 1199   1.437   0.774   4.588  0.5253  2.0348 -0.1595
  173ACN     H2 1200   1.297   0.836   4.680 -0.6363 -1.5597  0.5757
  173ACN     H3 1201   1.465   0.875   4.729 -0.3339  1.8080 -1.7326
  173ACN     C2 1202   1.409   0.679   4.773 -0.0482 -0.1261 -0.0934
  173ACN     N1 1203   1.418   0.585   4.841  0.2600  0.1030 -0.0668
  174ACN     C1 1204   4.668   3.458   1.567 -0.1615 -0.5078  0.3220
  174ACN     H1 1205   4.764   3.408   1.581  0.7445  1.4053  1.4863
  174ACN     H2 1206   4.682   3.556   1.519  2.5659 -0.9231  0.1256
  174ACN     H3 1207   4.607   3.473   1.658 -1.0820  2.6843 -0.6654
  174ACN     C2 1208   4.596   3.386   1.465  0.1055 -0.3866  0.5906
  174ACN     N1 1209   4.535   3.333   1.382  0.5438  0.6254 -0.0756
  175ACN     C1 1210   1.852   3.112   3.538 -0.1686  0.5566 -0.4039
  175ACN     H1 1211   1.898   3.018   3.503  2.3288  1.3276  0.5929
  175ACN     H2 1212   1.806   3.082   3.633  1.2234 -3.0045 -0.6793
  175ACN     H3 1213   1.772   3.132   3.465 -0.7471  0.8667  0.3021
  175ACN     C2 1214   1.945   3.217   3.548 -0.0487 -0.1382  0.5869
  175ACN     N1 1215   2.037   3.292   3.560  0.0068  0.6661 -0.0696
  176ACN     C1 1216   0.960   1.762   3.747  0.0964  0.0017  0.4005
  176ACN     H1 1217   0.973   1.697   3.834 -1.4151 -0.4215  0.3270
  176ACN     H2 1218   1.052   1.748   3.689  0.4412 -1.4500  1.2544
  176ACN     H3 1219   0.947   1.867   3.777  0.5806  0.5665 -1.2619
  176ACN     C2 1220   0.843   1.726   3.664 -0.3485 -0.0749 -0.2250
  176ACN     N1 1221   0.753   1.708   3.594 -0.2789 -0.6247  0.4513
  177ACN     C1 1222   0.360   0.976   4.006  0.7134 -0.7958  0.0910
  177ACN     H1 1223   0.465   0.972   4.036  1.5268 -2.1954 -2.6629
  177ACN     H2 1224   0.352   0.956   3.899  0.4418  1.4326 -0.3713
  177ACN     H3 1225   0.319   1.078   4.008  0.8253 -0.7588  1.3210
  177ACN     C2 1226   0.280   0.880   4.083 -0.1283 -0.6975 -0.3921
  177ACN     N1 1227   0.221   0.802   4.149 -1.0136 -0.7787  0.3310
  178ACN     C1 1228   3.693   2.836   4.629  0.6246 -0.4649 -0.5740
  178ACN     H1 1229   3.661   2.865   4.729  0.2295  2.1436 -1.3805
  178ACN     H2 1230   3.788   2.885   4.603  0.1517  1.1943  0.6862
  178ACN     H3 1231   3.614   2.876   4.564  0.0993 -2.0541 -0.9575
  178ACN     C2 1232   3.701   2.692   4.597  0.3806  0.3745 -0.5050
  178ACN     N1 1233   3.705   2.587   4.557  0.0887 -0.6270  1.1820
  179ACN     C1 1234   3.224   3.608   4.168 -0.6149  0.4082  0.8958
  179ACN     H1 1235   3.274   3.682   4.104 -0.5880 -0.6697 -0.3665
  179ACN     H2 1236   3.153   3.543   4.117 -0.5865 -0.6102  2.1009
  179ACN     H3 1237   3.177   3.660   4.252 -0.5782 -0.0101  1.1790
  179ACN     C2 1238   3.329   3.515   4.216 -0.1842  0.4507  1.2282
  179ACN     N1 1239   3.421   3.462   4.249 -0.8327  0.2091  0.7328
  180ACN     C1 1240   2.199   1.996   1.582  0.0689 -0.4302  0.7467
  180ACN     H1 1241   2.153   1.912   1.635 -0.6520  0.2849  1.2883
  180ACN     H2 1242   2.115   2.044   1.531  1.4598  0.7631 -0.4943
  180ACN     H3 1243   2.274   1.951   1.516 -0.4487 -0.0950 -0.0753
  180ACN     C2 1244   2.254   2.079   1.687 -0.1315  0.7763  0.1471
  180ACN     N1 1245   2.308   2.142   1.767  0.2773  0.3368 -0.1087
  181ACN     C1 1246   1.698   2.290   0.152  0.2290 -0.6430  0.4871
  181ACN     H1 1247   1.711   2.312   0.046 -1.5424 -2.2957 -0.1268
  181ACN     H2 1248   1.668   2.386   0.195 -0.5054 -0.1055 -1.1566
  181ACN     H3 1249   1.797   2.259   0.189  0.8317 -2.2181 -2.2244
  181ACN     C2 1250   1.599   2.180   0.161 -0.6807 -0.0142 -0.2680
  181ACN     N1 1251   1.528   2.089   0.172  0.0064 -0.0974  0.8180
  182ACN     C1 1252   4.645   0.865   2.011 -0.3643 -0.0991 -0.4313
  182ACN     H1 1253   4.729   0.826   1.952  0.3070 -0.2148  0.5745
  182ACN     H2 1254   4.637   0.971   1.987 -0.4932 -0.5594 -2.6276
  182ACN     H3 1255   4.677   0.855   2.115  1.3060  0.4468 -0.8653
  182ACN     C2 1256   4.515   0.796   1.990 -0.1024  0.6129  0.7329
  182ACN     N1 1257   4.419   0.741   1.961  0.0765 -0.1258 -0.0463
  183ACN     C1 1258   2.817   3.791   2.719  0.5248 -0.0141 -0.1086
  183ACN     H1 1259   2.753   3.868   2.762  1.4040  0.6353  0.0705
  183ACN     H2 1260   2.921   3.805   2.753 -0.5892  1.5902  3.0452
  183ACN     H3 1261   2.825   3.804   2.610  1.5757  0.1757 -0.0214
  183ACN     C2 1262   2.766   3.657   2.750 -0.2199 -1.0636 -0.1211
  183ACN     N1 1263   2.712   3.562   2.776 -0.0296 -0.1174  0.0333
  184ACN     C1 1264   1.851   2.688   2.881 -0.8365 -0.5304  0.0315
  184ACN     H1 1265   1.881   2.777   2.938 -1.3553 -1.4097  1.7288
  184ACN     H2 1266   1.789   2.719   2.796  1.2390  0.9882 -1.0385
  184ACN     H3 1267   1.797   2.621   2.948 -2.2595 -0.5886 -1.1323
  184ACN     C2 1268   1.969   2.616   2.824  0.4443  0.2645 -0.0330
  184ACN     N1 1269   2.062   2.568   2.778  0.3464  0.1841  0.1326
  185ACN     C1 1270   4.795   2.082   1.192  0.5060 -0.1796  0.4516
  185ACN     H1 1271   4.864   2.046   1.269  1.2931 -0.3794 -0.3288
  185ACN     H2 1272   4.815   2.187   1.164 -0.4951 -0.8665 -3.3910
  185ACN     H3 1273   4.697   2.083   1.240  0.2314  0.2295 -0.1044
  185ACN     C2 1274   4.795   1.979   1.084  0.1628 -0.3101  0.8133
  185ACN     N1 1275   4.796   1.902   0.998 -0.3636  0.3468 -0.0118
  186ACN     C1 1276   2.335   4.283   0.386 -0.2347  0.5513 -1.3413
  186ACN     H1 1277   2.322   4.348   0.474  0.8975 -0.8871 -0.0585
  186ACN     H2 1278   2.311   4.178   0.406 -1.9872  0.4146 -3.7727
  186ACN     H3 1279   2.435   4.287   0.342 -0.4189  0.6976 -1.7551
  186ACN     C2 1280   2.235   4.323   0.298  0.2864 -0.2943  0.0488
  186ACN     N1 1281   2.151   4.370   0.237  0.0906  0.5868 -0.2818
  187ACN     C1 1282   4.370   2.235   2.741 -0.2588  0.0394  0.3085
  187ACN     H1 1283   4.329   2.336   2.728  2.3415  1.0091 -0.9818
  187ACN     H2 1284   4.378   2.205   2.846  0.9578 -1.4112 -0.1649
  187ACN     H3 1285   4.466   2.233   2.688 -1.2308  0.1785 -1.5651
  187ACN     C2 1286   4.278   2.144   2.671  0.0549 -0.3706  0.4817
  187ACN     N1 1287   4.207   2.074   2.615 -0.6169  0.4559 -0.5154
  188ACN     C1 1288   4.479   2.884   0.415  0.3797  0.2147 -1.0592
  188ACN     H1 1289   4.550   2.832   0.350 -0.0115 -0.5924 -0.8589
  188ACN     H2 1290   4.523   2.977   0.452 -1.5891  1.1467 -0.9100
  188ACN     H3 1291   4.453   2.829   0.506 -3.1416  0.9376 -1.4797
  188ACN     C2 1292   4.354   2.911   0.342 -0.4956 -0.0354  0.5322
  188ACN     N1 1293   4.256   2.929   0.285 -0.1849 -0.0713 -0.9340
  189ACN     C1 1294   3.585   1.570   1.572  0.4161  0.1609 -0.4418
  189ACN     H1 1295   3.502   1.640   1.591 -1.3720 -2.1076  0.5401
  189ACN     H2 1296   3.566   1.477   1.626 -0.5300  0.7195  0.2125
  189ACN     H3 1297   3.678   1.612   1.612  1.8545 -1.5094 -1.8749
  189ACN     C2 1298   3.579   1.553   1.427  0.0392 -0.4182 -0.4758
  189ACN     N1 1299   3.574   1.556   1.311 -0.6403 -0.0812  0.0938
  190ACN     C1 1300   0.821   3.109   1.646  0.6097 -0.1229  0.2213
  190ACN     H1 1301   0.852   3.104   1.540  2.0532  1.4904  0.5166
  190ACN     H2 1302   0.773   3.017   1.681  0.9953 -0.9139 -1.2146
  190ACN     H3 1303   0.753   3.193   1.659  1.3880  0.7560 -1.1664
  190ACN     C2 1304   0.944   3.135   1.723  0.1163  0.1950 -0.5422
  190ACN     N1 1305   1.040   3.161   1.777 -0.0602 -0.1488  0.0501
  191ACN     C1 1306   0.268   4.314   4.052  0.0563 -0.8751  0.3623
  191ACN     H1 1307   0.311   4.334   3.953  1.2083 -2.0304  0.5938
  191ACN     H2 1308   0.342   4.311   4.133  1.3316 -1.3915 -0.7806
  191ACN     H3 1309   0.219   4.216   4.055 -1.1252 -0.2833  0.7105
  191ACN     C2 1310   0.158   4.403   4.075 -0.9352  0.1556 -0.4954
  191ACN     N1 1311   0.070   4.468   4.092  0.3525 -0.0206 -0.5067
  192ACN     C1 1312   4.553   2.379   1.571 -0.5679 -0.7042  0.0665
  192ACN     H1 1313   4.659   2.403   1.567 -0.7907  0.8188  1.9415
  192ACN     H2 1314   4.504   2.429   1.487 -4.0150 -0.1283  2.2118
  192ACN     H3 1315   4.522   2.425   1.666  2.3907 -1.0923  1.3081
  192ACN     C2 1316   4.518   2.233   1.573 -0.4069 -0.2591 -0.0913
  192ACN     N1 1317   4.493   2.123   1.584 -0.4555 -0.1921 -0.0816
  193ACN     C1 1318   1.417   0.270   0.058 -0.7472  0.0479 -0.1168
  193ACN     H1 1319   1.463   0.297   0.154 -2.8785  1.7331  0.5034
  193ACN     H2 1320   1.488   0.193   0.023 -0.1617 -0.6917  2.4802
  193ACN     H3 1321   1.425   0.356  -0.010 -1.4313 -0.0057 -0.2697
  193ACN     C2 1322   1.285   0.225   0.081 -0.2169 -0.5513  0.6498
  193ACN     N1 1323   1.175   0.203   0.103 -0.0462 -0.4280  0.4689
  194ACN     C1 1324   0.994   2.070   0.764 -0.4587 -0.2602 -0.8126
  194ACN     H1 1325   0.993   2.063   0.654  0.7684 -1.2683 -0.7840
  194ACN     H2 1326   1.013   1.987   0.832 -1.6184  1.4932  1.7904
  194ACN     H3 1327   0.895   2.101   0.797  0.6506  2.0044  0.6177
  194ACN     C2 1328   1.084   2.177   0.806 -0.4898  0.5652 -0.1253
  194ACN     N1 1329   1.147   2.268   0.845 -0.8237 -0.2081 -0.5188
  195ACN     C1 1330   4.389   3.378   2.626 -0.3716 -0.4500 -0.3518
  195ACN     H1 1331   4.472   3.323   2.579  0.4545 -2.2768  2.9176
  195ACN     H2 1332   4.420   3.401   2.728 -3.4613  2.0749  0.1362
  195ACN     H3 1333   4.292   3.331   2.648 -1.1271  0.9990 -0.4634
  195ACN     C2 1334   4.365   3.497   2.554  0.1818  0.3247 -0.0566
  195ACN     N1 1335   4.345   3.594   2.497  0.3470 -0.4932 -0.8037
  196ACN     C1 1336   0.922   3.517   1.847 -0.3255  0.9706 -0.5109
  196ACN     H1 1337   0.996   3.566   1.783 -1.3411  2.0976 -0.8682
  196ACN     H2 1338   0.882   3.435   1.787  0.5886  0.3587 -0.3049
  196ACN     H3 1339   0.854   3.594   1.885  0.6897  1.4343  0.4452
  196ACN     C2 1340   0.983   3.449   1.959  0.1081 -0.5489 -0.2427
  196ACN     N1 1341   1.019   3.388   2.048 -0.1092 -0.5268 -0.0682
  197ACN     C1 1342   4.515   3.072   1.662  0.7595  0.1503  0.9409
  197ACN     H1 1343   4.502   3.096   1.556  2.0777  3.3711  1.3862
  197ACN     H2 1344   4.421   3.024   1.694 -0.6384  2.6667  0.8810
  197ACN     H3 1345   4.527   3.167   1.716  0.2213 -0.3637  1.9994
  197ACN     C2 1346   4.623   2.985   1.684 -0.2988  0.2725 -0.7334
  197ACN     N1 1347   4.710   2.916   1.715 -0.0579  0.2078 -0.0184
  198ACN     C1 1348   3.465   4.245   2.742  0.6527  0.1212  0.4514
  198ACN     H1 1349   3.575   4.252   2.740  0.7378 -1.2403 -0.8644
  198ACN     H2 1350   3.425   4.212   2.646 -2.0605  1.0800  1.1576
  198ACN     H3 1351   3.424   4.345   2.762  1.3812  0.5828 -0.2764
  198ACN     C2 1352   3.431   4.152   2.852 -0.1873 -0.2420  0.3458
  198ACN     N1 1353   3.411   4.077   2.937 -0.0826 -0.2705 -0.2253
  199ACN     C1 1354   3.614   0.939   1.641  0.1244  0.3062 -0.1331
  199ACN     H1 1355   3.534   0.962   1.569 -2.8250  0.1494  2.8341
  199ACN     H2 1356   3.596   0.837   1.677 -0.7805  0.2464 -0.7212
  199ACN     H3 1357   3.610   1.017   1.718  1.3283  2.5018 -2.1203
  199ACN     C2 1358   3.749   0.944   1.595 -0.3682 -0.1236  0.6677
  199ACN     N1 1359   3.861   0.948   1.561  0.0595 -0.3439 -0.4337
  200ACN     C1 1360   1.364   3.107   0.626  0.0206 -0.1287  0.0292
  200ACN     H1 1361   1.339   3.212   0.610 -1.3612 -0.0502  2.1701
  200ACN     H2 1362   1.271   3.049   0.619 -1.2867  1.5352  2.1407
  200ACN     H3 1363   1.411   3.095   0.725 -1.4147 -2.4638  0.5153
  200ACN     C2 1364   1.463   3.055   0.537  0.1515  0.2649  0.0062
  200ACN     N1 1365   1.534   3.004   0.465 -0.1214 -0.3739  0.0628
  201ACN     C1 1366   4.449   0.429   1.694 -0.8829  0.3182 -0.3887
  201ACN     H1 1367   4.506   0.366   1.764  0.4494  1.1229 -0.7121
  201ACN     H2 1368   4.349   0.453   1.733 -0.8885  0.2688 -0.3715
  201ACN     H3 1369   4.439   0.374   1.600 -0.5479 -1.9643  0.8191
  201ACN     C2 1370   4.521   0.547   1.688 -0.8081 -0.4571 -0.0688
  201ACN     N1 1371   4.587   0.639   1.683  0.2823 -0.4013  0.2395
  202ACN     C1 1372   1.169   4.515   0.577 -0.2627  0.2118  0.4177
  202ACN     H1 1373   1.223   4.589   0.516  2.5422  0.8136  3.3250
  202ACN     H2 1374   1.166   4.547   0.682 -0.1255 -1.2848  0.9035
  202ACN     H3 1375   1.223   4.419   0.572  0.5115  0.4545  2.8223
  202ACN     C2 1376   1.030   4.502   0.533 -0.1351  0.2203  0.3954
  202ACN     N1 1377   0.923   4.487   0.498 -0.3335  0.2542  0.0010
  203ACN     C1 1378   3.517   3.531   1.353  0.0505 -0.2770 -0.2539
  203ACN     H1 1379   3.614   3.574   1.325 -0.9684  1.6275 -1.0442
  203ACN     H2 1380   3.477   3.614   1.413  1.1452 -0.6938  1.1052
  203ACN     H3 1381   3.523   3.446   1.422 -1.3398 -1.2851 -1.3255
  203ACN     C2 1382   3.435   3.504   1.236 -0.7123 -0.2142  0.1894
  203ACN     N1 1383   3.374   3.487   1.142  0.1981  0.1009 -0.1780
  204ACN     C1 1384   0.351   0.726   1.030  0.4137 -0.3271 -0.6005
  204ACN     H1 1385   0.305   0.627   1.018 -0.5306  0.2122 -1.6528
  204ACN     H2 1386   0.459   0.725   1.045  0.1560  0.7771  1.7021
  204ACN     H3 1387   0.317   0.771   1.124  1.3639  0.7738 -0.7676
  204ACN     C2 1388   0.333   0.812   0.913 -0.1609  0.7781 -0.5342
  204ACN     N1 1389   0.313   0.878   0.824 -0.1473  0.4576  0.2193
  205ACN     C1 1390   1.160   3.490   4.612 -0.4525  0.9059  0.2441
  205ACN     H1 1391   1.231   3.436   4.547 -0.6862  0.7482  0.1178
  205ACN     H2 1392   1.071   3.505   4.551 -0.0874  1.1800 -0.2297
  205ACN     H3 1393   1.203   3.587   4.639 -2.5070  1.5962  1.2232
  205ACN     C2 1394   1.142   3.416   4.739 -0.3530 -0.0201  0.7496
  205ACN     N1 1395   1.132   3.362   4.839 -0.0531  0.0816  0.2219
  206ACN     C1 1396   1.223   3.107   2.122  0.4492  0.6392 -0.3250
  206ACN     H1 1397   1.309   3.176   2.127  2.5157 -1.8746  2.4612
  206ACN     H2 1398   1.251   3.045   2.036  1.6841  1.2174 -0.3739
  206ACN     H3 1399   1.130   3.160   2.098 -1.1103 -2.1788 -0.8773
  206ACN     C2 1400   1.215   3.037   2.248  0.0093  0.0091 -0.0300
  206ACN     N1 1401   1.208   2.987   2.353  0.6866  0.0116 -0.1863
  207ACN     C1 1402   3.376   0.077   0.962  0.1306 -0.2416  0.5377
  207ACN     H1 1403   3.438   0.077   0.871  0.3565  0.6522  0.6841
  207ACN     H2 1404   3.274   0.049   0.931 -0.2022  1.6791 -0.2812
  207ACN     H3 1405   3.363   0.171   1.016  0.3048 -0.7349  1.4481
  207ACN     C2 1406   3.424  -0.031   1.053  1.2022 -0.4699  0.2910
  207ACN     N1 1407   3.460  -0.117   1.119  0.3411 -0.2417  0.1248
  208ACN     C1 1408   2.649   1.793   0.440 -0.7931 -0.4473 -0.1212
  208ACN     H1 1409   2.622   1.687   0.443  0.7046 -0.8788 -0.8100
  208ACN     H2 1410   2.613   1.839   0.533  1.0495  1.2934 -0.1984
  208ACN     H3 1411   2.610   1.843   0.351  0.2313  0.0850 -0.2892
  208ACN     C2 1412   2.799   1.809   0.444 -0.1131 -0.0460  0.7018
  208ACN     N1 1413   2.915   1.832   0.436  0.3986  0.6230 -0.1972
  209ACN     C1 1414   4.823   3.497   2.799 -0.0863 -1.1195  0.2624
  209ACN     H1 1415   4.810   3.442   2.893  0.1656  0.3343  1.1818
  209ACN     H2 1416   4.726   3.494   2.747 -1.0330 -1.2733  1.9870
  209ACN     H3 1417   4.891   3.454   2.725 -2.6086 -0.5873 -2.5984
  209ACN     C2 1418   4.864   3.640   2.822 -0.0319  0.6609  0.0244
  209ACN     N1 1419   4.897   3.750   2.835  0.5380 -0.9338 -0.2448
  210ACN     C1 1420   1.639   2.869   3.871  0.3721  0.2292  0.4549
  210ACN     H1 1421   1.690   2.778   3.906  0.8269  0.1544 -0.3848
  210ACN     H2 1422   1.529   2.859   3.874  0.4709 -1.8698 -0.8248
  210ACN     H3 1423   1.671   2.891   3.768  0.7175  1.2732  0.7780
  210ACN     C2 1424   1.679   2.978   3.953 -0.3619 -0.6038  0.3914
  210ACN     N1 1425   1.719   3.057   4.029 -0.3509  0.1875  0.5996
  211ACN     C1 1426   1.539   2.851   3.232 -0.1405  0.0247  0.6579
  211ACN     H1 1427   1.648   2.844   3.223  0.0361 -1.0899  2.8588
  211ACN     H2 1428   1.495   2.951   3.226  1.9347  0.8777 -1.3356
  211ACN     H3 1429   1.502   2.812   3.328 -1.1599  1.7027  0.9889
  211ACN     C2 1430   1.478   2.763   3.129 -0.3328 -0.4608 -0.3986
  211ACN     N1 1431   1.436   2.694   3.046  0.5457  0.4071 -0.6799
  212ACN     C1 1432   0.766   0.871   0.466 -0.0230 -0.4768 -0.3881
  212ACN     H1 1433   0.818   0.961   0.433  0.5233 -0.3453  0.7927
  212ACN     H2 1434   0.778   0.789   0.394 -0.1886 -1.8956  1.1332
  212ACN     H3 1435   0.661   0.889   0.493  0.3650  0.6308  0.4759
  212ACN     C2 1436   0.829   0.821   0.591  0.0786  0.1895  0.2769
  212ACN     N1 1437   0.876   0.778   0.686  0.4855 -0.5477  0.0628
  213ACN     C1 1438   1.747   2.926   0.262  0.4514  0.2912  0.1443
  213ACN     H1 1439   1.740   2.873   0.358  0.2777 -1.5660 -0.8399
  213ACN     H2 1440   1.847   2.928   0.217  0.6682  1.5960  0.6534
  213ACN     H3 1441   1.711   3.029   0.271 -0.4957 -0.0704  0.5999
  213ACN     C2 1442   1.654   2.855   0.176  0.0612 -0.5824  0.1343
  213ACN     N1 1443   1.584   2.792   0.109  0.7364 -0.2640  0.5597
  214ACN     C1 1444   4.844   3.973   2.595  0.5673  0.2914 -0.1301
  214ACN     H1 1445   4.747   3.937   2.633  0.7400 -1.6967 -1.4298
  214ACN     H2 1446   4.854   3.926   2.496 -2.7852  0.2869 -0.5868
  214ACN     H3 1447   4.922   3.939   2.665 -2.8497 -1.6532  3.1058
  214ACN     C2 1448   4.850   4.115   2.579  0.5076  0.0199  0.1963
  214ACN     N1 1449   4.855   4.227   2.569 -0.3720  0.2981 -0.1564
  215ACN     C1 1450   1.315   2.576   4.108  0.2385  0.3278 -0.3277
  215ACN     H1 1451   1.233   2.503   4.108  0.5105  0.0002  0.8247
  215ACN     H2 1452   1.413   2.528   4.095 -0.2426 -1.0324  0.7808
  215ACN     H3 1453   1.314   2.622   4.208  1.3216  2.3376 -1.1796
  215ACN     C2 1454   1.306   2.680   4.008  0.0282  0.1772  0.4829
  215ACN     N1 1455   1.300   2.758   3.926  0.4195  0.6161  1.0028
  216ACN     C1 1456   0.956   3.001   3.201  0.0089 -0.2938 -0.1689
  216ACN     H1 1457   0.942   3.062   3.111  0.2890 -0.2367 -0.1760
  216ACN     H2 1458   0.921   2.898   3.188 -0.8122 -0.1028  0.4438
  216ACN     H3 1459   0.892   3.037   3.282 -1.3760 -0.4543 -1.1558
  216ACN     C2 1460   1.098   3.018   3.243 -0.5428  0.9991 -0.4495
  216ACN     N1 1461   1.208   3.025   3.272 -0.2920 -0.3355 -0.1386
  217ACN     C1 1462   0.923   0.913   1.911  0.1143  0.1938  0.5719
  217ACN     H1 1463   0.821   0.911   1.869  0.0778  1.9739  0.4998
  217ACN     H2 1464   0.999   0.900   1.833  2.9626  1.0438  3.0523
  217ACN     H3 1465   0.929   0.836   1.989 -0.4234 -1.2078 -0.7040
  217ACN     C2 1466   0.936   1.042   1.973  0.4663  0.3901 -0.8751
  217ACN     N1 1467   0.937   1.144   2.029 -0.2710 -0.0066  0.6472
  218ACN     C1 1468   0.980   2.286   4.235 -0.9126 -0.0164 -0.3919
  218ACN     H1 1469   0.932   2.198   4.190 -0.5378 -0.1971 -0.4429
  218ACN     H2 1470   0.927   2.381   4.219  0.8437  1.2517  0.9707
  218ACN     H3 1471   1.082   2.302   4.198 -0.2230 -0.3331  1.2995
  218ACN     C2 1472   0.985   2.261   4.382  0.2265 -0.1588  0.2940
  218ACN     N1 1473   0.987   2.232   4.493 -0.0765 -0.7031 -0.2059
  219ACN     C1 1474   0.463   2.942   0.093  0.0811 -0.6678  0.5231
  219ACN     H1 1475   0.424   2.867   0.022 -0.6968  0.0663  0.1617
  219ACN     H2 1476   0.470   3.042   0.049 -0.0421 -1.6340 -1.8462
  219ACN     H3 1477   0.567   2.910   0.107  0.1861  0.2564  2.0512
  219ACN     C2 1478   0.393   2.946   0.218  0.4246  0.0604  0.0559
  219ACN     N1 1479   0.340   2.952   0.316  0.5285  0.0746  0.5772
  220ACN     C1 1480   3.786   2.146   0.043  0.1249 -0.2362  0.4282
  220ACN     H1 1481   3.690   2.131   0.095  0.8155 -1.0702  1.4887
  220ACN     H2 1482   3.839   2.051   0.050  0.5576 -0.0991 -0.7944
  220ACN     H3 1483   3.823   2.234   0.098  1.0905  0.0927 -0.7212
  220ACN     C2 1484   3.771   2.164  -0.101 -0.1667  0.2468 -0.0676
  220ACN     N1 1485   3.755   2.170  -0.216  0.4801  0.0021 -0.5660
  221ACN     C1 1486   3.088   3.061   1.747 -0.3084  0.2938 -0.4503
  221ACN     H1 1487   3.176   3.029   1.804  0.6504  0.1661 -1.9547
  221ACN     H2 1488   3.112   3.047   1.641  0.5458  1.2719 -0.4047
  221ACN     H3 1489   3.079   3.170   1.756  2.2422  0.5357 -0.2380
  221ACN     C2 1490   2.968   2.989   1.787 -0.4856 -0.0268  0.2230
  221ACN     N1 1491   2.872   2.930   1.815 -0.2688 -0.4689 -0.2838
  222ACN     C1 1492   0.867   3.429   4.003  0.4973  0.0882  0.0155
  222ACN     H1 1493   0.940   3.404   4.081 -0.4741 -0.7747  0.6835
  222ACN     H2 1494   0.909   3.424   3.902 -0.5855  0.3057 -0.4705
  222ACN     H3 1495   0.824   3.530   4.014  0.2134  0.3479 -2.8367
  222ACN     C2 1496   0.755   3.336   4.020 -0.1991  0.2212  0.0746
  222ACN     N1 1497   0.666   3.263   4.028 -0.6116  0.6194  0.2327
  223ACN     C1 1498   2.265   4.269   3.423  0.5623 -0.2639 -0.1536
  223ACN     H1 1499   2.266   4.159   3.423  1.6206 -0.2730 -1.6842
  223ACN     H2 1500   2.186   4.300   3.353 -1.1081 -1.2395  1.2090
  223ACN     H3 1501   2.361   4.315   3.400 -0.0805  1.4752  0.4462
  223ACN     C2 1502   2.228   4.315   3.558 -0.0685 -0.3389 -0.8323
  223ACN     N1 1503   2.188   4.345   3.662  0.1273  0.5816  0.1954
  224ACN     C1 1504   2.044   3.923   3.039  0.4444  0.5057  0.1371
  224ACN     H1 1505   2.038   3.825   2.989  2.8335  0.6797 -0.6137
  224ACN     H2 1506   2.033   4.006   2.969 -1.5002  0.5099  0.4060
  224ACN     H3 1507   2.139   3.915   3.094 -0.2134 -1.4516  1.1096
  224ACN     C2 1508   1.933   3.923   3.132 -0.0266 -0.5829  0.0694
  224ACN     N1 1509   1.844   3.918   3.201  0.4113 -0.1143 -0.5593
  225ACN     C1 1510   4.644   0.933   4.147 -0.0759 -0.3056  0.1181
  225ACN     H1 1511   4.610   0.898   4.048 -0.2746  2.1327 -0.7291
  225ACN     H2 1512   4.699   0.851   4.196 -0.0125 -0.8439 -0.8241
  225ACN     H3 1513   4.551   0.955   4.200 -0.5213 -0.1393 -0.7140
  225ACN     C2 1514   4.718   1.055   4.129  0.5044  0.2072 -0.2543
  225ACN     N1 1515   4.775   1.150   4.133 -0.3081  0.2445 -0.3471
  226ACN     C1 1516   2.581   1.302   2.547  0.4879  0.2401  0.3096
  226ACN     H1 1517   2.576   1.356   2.452 -0.7314  0.5595  0.5413
  226ACN     H2 1518   2.672   1.334   2.600 -0.0770 -0.5886  1.8343
  226ACN     H3 1519   2.569   1.195   2.528 -1.9966  0.5842 -0.4382
  226ACN     C2 1520   2.463   1.353   2.624 -0.6107  0.2277  0.1735
  226ACN     N1 1521   2.372   1.391   2.683  0.3990  0.1007  0.4263
  227ACN     C1 1522   0.318   2.045   2.117  0.2275  0.5685  0.0442
  227ACN     H1 1523   0.217   2.085   2.131  0.5482  1.4375 -0.0982
  227ACN     H2 1524   0.377   2.114   2.055 -0.4444  0.2183 -1.0096
  227ACN     H3 1525   0.321   1.952   2.059  0.8164  0.1343  0.7425
  227ACN     C2 1526   0.388   2.030   2.246 -0.2919  0.8089 -0.9735
  227ACN     N1 1527   0.444   2.017   2.346  0.0561  1.3292  0.1465
  228ACN     C1 1528   4.036   2.439   1.984 -0.3477  0.0000  0.6610
  228ACN     H1 1529   4.028   2.492   2.080 -1.2614 -1.3672  1.3812
  228ACN     H2 1530   3.936   2.424   1.941 -0.2111  0.8857  0.0205
  228ACN     H3 1531   4.090   2.346   2.005  1.5465  0.3984 -1.9874
  228ACN     C2 1532   4.127   2.519   1.903  0.3545 -0.1553 -0.0111
  228ACN     N1 1533   4.195   2.586   1.837  0.1819  0.5194  0.7535
  229ACN     C1 1534   2.052   3.549   3.299  0.4469 -0.0506  0.2692
  229ACN     H1 1535   1.986   3.632   3.328  0.8795  0.0199  1.1005
  229ACN     H2 1536   1.991   3.459   3.288  0.0033  0.0153  1.9418
  229ACN     H3 1537   2.113   3.531   3.388  1.3495 -2.5392 -0.7855
  229ACN     C2 1538   2.132   3.578   3.183  0.3143 -0.5622  0.2611
  229ACN     N1 1539   2.189   3.591   3.085  1.0177  0.2484 -0.2612
  230ACN     C1 1540   4.328   3.091   3.606  0.1079  0.1666  0.5024
  230ACN     H1 1541   4.248   3.075   3.533  1.6521 -0.6869 -1.0821
  230ACN     H2 1542   4.316   3.196   3.635  0.6647  0.3419  0.1137
  230ACN     H3 1543   4.428   3.078   3.562  0.2438 -1.4038  1.1889
  230ACN     C2 1544   4.308   3.004   3.720  1.1615 -0.4389 -0.2079
  230ACN     N1 1545   4.295   2.930   3.803 -0.1560  0.2846 -0.1419
  231ACN     C1 1546   2.957   4.614   0.446  0.2739 -0.3046  0.3809
  231ACN     H1 1547   2.964   4.651   0.549  0.3836 -3.7480  1.7636
  231ACN     H2 1548   2.933   4.686   0.368  2.2938 -0.4643 -0.4332
  231ACN     H3 1549   2.880   4.535   0.443  1.2163 -1.2629  0.8238
  231ACN     C2 1550   3.093   4.557   0.441 -0.3633 -0.6934  0.9246
  231ACN     N1 1551   3.196   4.507   0.448 -0.3709 -0.5328  0.1839
  232ACN     C1 1552   4.466   1.770   4.288  0.1783 -0.4656  0.5859
  232ACN     H1 1553   4.477   1.799   4.393 -0.1456  0.0774  0.4713
  232ACN     H2 1554   4.542   1.695   4.262  1.3399  0.6634  0.6458
  232ACN     H3 1555   4.482   1.864   4.234 -0.7097 -0.0478  1.0186
  232ACN     C2 1556   4.332   1.721   4.244  0.9457  0.5240  0.3782
  232ACN     N1 1557   4.228   1.685   4.209 -0.5011 -0.4814 -0.2601
  233ACN     C1 1558   3.341   0.021   2.854  0.4530  0.1487  0.0105
  233ACN     H1 1559   3.343   0.024   2.744  0.0646  1.5730  0.0242
  233ACN     H2 1560   3.329   0.123   2.891  2.5578 -0.3567  2.2910
  233ACN     H3 1561   3.437  -0.020   2.888  0.2597 -0.4490 -0.1414
  233ACN     C2 1562   3.237  -0.071   2.901  0.4928  0.4096  0.0221
  233ACN     N1 1563   3.165  -0.151   2.942  0.5185 -0.2495 -0.4084
  234ACN     C1 1564   4.651   2.269   0.928 -0.0048  0.5024  0.8279
  234ACN     H1 1565   4.730   2.267   0.851 -0.1717  0.6336  0.6517
  234ACN     H2 1566   4.698   2.315   1.016 -0.4983  1.0231  0.8215
  234ACN     H3 1567   4.622   2.168   0.958 -0.9435  0.2256 -0.8605
  234ACN     C2 1568   4.545   2.361   0.881  0.3964  0.5386  0.4574
  234ACN     N1 1569   4.471   2.447   0.859  0.4496  0.0163  0.0331
  235ACN     C1 1570   4.131   2.798   3.533 -0.0660 -0.0465 -0.1530
  235ACN     H1 1571   4.067   2.709   3.545  1.3990 -0.9556  1.4845
  235ACN     H2 1572   4.230   2.784   3.577  0.0921  1.6299  0.0924
  235ACN     H3 1573   4.077   2.880   3.583  0.0684 -1.1559  1.9528
  235ACN     C2 1574   4.137   2.842   3.390 -0.0946  1.0723 -0.4837
  235ACN     N1 1575   4.138   2.892   3.289  0.4015  0.4359  0.4017
  236ACN     C1 1576   3.770   1.607   3.667 -0.0780  0.3627  0.5700
  236ACN     H1 1577   3.810   1.544   3.587  0.6931 -0.4860  1.5963
  236ACN     H2 1578   3.856   1.630   3.731  0.2948  0.1943  0.1356
  236ACN     H3 1579   3.698   1.544   3.720  1.0765  0.4694  2.3298
  236ACN     C2 1580   3.706   1.723   3.619  0.0608 -0.0427 -0.3298
  236ACN     N1 1581   3.666   1.823   3.581 -0.1499  0.4141 -0.3312
  237ACN     C1 1582   1.648   0.952   2.114  0.0234 -0.5142 -0.3188
  237ACN     H1 1583   1.660   0.962   2.222  0.3933  0.3004 -0.4254
  237ACN     H2 1584   1.648   1.053   2.071  0.6668 -0.7656 -0.9434
  237ACN     H3 1585   1.551   0.906   2.091 -0.7569  0.5651  0.7470
  237ACN     C2 1586   1.770   0.886   2.052 -0.1671  0.4114 -0.3392
  237ACN     N1 1587   1.864   0.843   1.999 -0.1440 -0.7660  0.6160
  238ACN     C1 1588   1.550   2.441   2.928  0.4563 -0.4567  0.5685
  238ACN     H1 1589   1.584   2.482   3.024  0.4463  0.2225  0.2878
  238ACN     H2 1590   1.518   2.520   2.859  1.8231 -1.9695 -1.9419
  238ACN     H3 1591   1.466   2.374   2.949  0.9777 -1.7274 -1.1505
  238ACN     C2 1592   1.657   2.375   2.857  0.4863 -0.0872  0.7367
  238ACN     N1 1593   1.738   2.316   2.797  0.5716 -0.6122  0.0762
  239ACN     C1 1594   1.556   1.295   1.539  0.1627  0.5071  0.1157
  239ACN     H1 1595   1.642   1.338   1.487  0.4137 -0.1096  0.0211
  239ACN     H2 1596   1.559   1.186   1.547 -0.1083  0.4229 -0.7683
  239ACN     H3 1597   1.466   1.327   1.485 -1.5491 -2.6305  0.8662
  239ACN     C2 1598   1.546   1.355   1.670 -0.2660  0.9466 -0.4310
  239ACN     N1 1599   1.543   1.387   1.778 -0.2138  0.1607 -0.2590
  240ACN     C1 1600   1.144   1.296   0.459 -0.0860  0.4618 -0.5220
  240ACN     H1 1601   1.117   1.401   0.476 -1.9667 -0.0271 -0.2289
  240ACN     H2 1602   1.197   1.295   0.363  0.7715  2.4199 -0.0988
  240ACN     H3 1603   1.056   1.232   0.442 -0.4024  1.0909 -1.3274
  240ACN     C2 1604   1.232   1.252   0.568 -0.1710 -0.3384  0.4297
  240ACN     N1 1605   1.304   1.225   0.654 -0.1163  0.6134 -0.2368
  241ACN     C1 1606   4.340   3.688   0.294 -0.0956  0.6537  0.5174
  241ACN     H1 1607   4.399   3.629   0.223  0.9040 -0.2726  2.0829
  241ACN     H2 1608   4.395   3.773   0.336  0.8782  0.4025 -0.2214
  241ACN     H3 1609   4.297   3.618   0.366  0.2864 -1.0625 -0.8653
  241ACN     C2 1610   4.227   3.747   0.218  0.6999 -0.3269  0.2241
  241ACN     N1 1611   4.141   3.795   0.160  0.3756  0.5003  0.3135
  242ACN     C1 1612   1.727   2.059   0.508  0.6480  0.0206 -0.3257
  242ACN     H1 1613   1.832   2.030   0.525  0.0444 -1.5014  1.1376
  242ACN     H2 1614   1.684   1.984   0.440 -0.7288 -0.5143  1.0703
  242ACN     H3 1615   1.714   2.159   0.467  1.8083  1.4179  2.4504
  242ACN     C2 1616   1.669   2.041   0.643  0.0716  0.2173  0.4019
  242ACN     N1 1617   1.623   2.042   0.743  0.4492 -0.4092  0.3267
  243ACN     C1 1618   3.424   0.881   2.007 -0.2764 -0.6327 -0.5675
  243ACN     H1 1619   3.359   0.808   2.056  0.6347 -0.4960  0.9075
  243ACN     H2 1620   3.381   0.909   1.910  4.0758 -1.0507 -2.8763
  243ACN     H3 1621   3.514   0.822   1.984 -0.4562 -0.7727 -0.9253
  243ACN     C2 1622   3.453   0.995   2.097 -0.4626 -0.2180 -0.2500
  243ACN     N1 1623   3.483   1.075   2.174 -0.4006 -0.2559  0.4808
  244ACN     C1 1624   2.402   0.195   1.438 -0.5891 -0.4172 -0.0857
  244ACN     H1 1625   2.362   0.098   1.406  1.5288 -1.5713  0.5771
  244ACN     H2 1626   2.510   0.203   1.456 -0.4228 -0.5678 -0.9360
  244ACN     H3 1627   2.358   0.231   1.531  1.3853  2.1095 -0.0191
  244ACN     C2 1628   2.368   0.292   1.337 -0.3010  0.2013  0.8662
  244ACN     N1 1629   2.330   0.378   1.273 -0.1957 -0.2825  0.2499
  245ACN     C1 1630   2.032   3.269   1.231  0.3945 -0.4062 -0.7208
  245ACN     H1 1631   2.137   3.302   1.228 -0.4095  2.6068  0.5915
  245ACN     H2 1632   1.980   3.298   1.139 -0.7442 -1.3550 -0.4052
  245ACN     H3 1633   1.989   3.321   1.317  1.7355 -1.9717  0.9832
  245ACN     C2 1634   2.026   3.126   1.243 -0.1817  0.1542  0.1070
  245ACN     N1 1635   2.024   3.011   1.247  0.1114  0.1370 -0.2412
  246ACN     C1 1636   4.656   2.885   2.392 -0.3934 -0.8767  0.3935
  246ACN     H1 1637   4.623   2.785   2.423 -2.0613 -0.4623  0.0558
  246ACN     H2 1638   4.732   2.896   2.314 -1.2322  0.0380 -0.3207
  246ACN     H3 1639   4.695   2.942   2.477  0.4434 -0.5890 -0.1641
  246ACN     C2 1640   4.535   2.964   2.359  0.2676  0.8049 -0.5956
  246ACN     N1 1641   4.430   3.013   2.343 -1.2035  0.0791  0.5793
  247ACN     C1 1642   3.583   2.284   0.678  0.0239  0.1877  0.3130
  247ACN     H1 1643   3.524   2.291   0.586  0.2963  2.7174  0.2630
  247ACN     H2 1644   3.690   2.297   0.655 -0.1154  0.7193 -0.0457
  247ACN     H3 1645   3.570   2.184   0.720 -0.1096  0.2920  0.5208
  247ACN     C2 1646   3.532   2.379   0.778 -0.8361 -0.1397  0.9252
  247ACN     N1 1647   3.492   2.462   0.847 -0.0197 -0.0082 -0.0389
  248ACN     C1 1648   0.367   0.107   3.867  1.0338 -0.2829 -0.0362
  248ACN     H1 1649   0.442   0.147   3.936  1.9831 -2.8392  0.5207
  248ACN     H2 1650   0.284   0.071   3.928  3.1541  0.0505  3.3231
  248ACN     H3 1651   0.402   0.015   3.819  0.5765 -1.3530  1.6051
  248ACN     C2 1652   0.332   0.197   3.760  0.0333  0.4246 -0.1827
  248ACN     N1 1653   0.302   0.266   3.672  0.5416 -0.6722 -0.0238
  249ACN     C1 1654   1.027   4.235   1.795  0.7564  0.0625  0.4955
  249ACN     H1 1655   0.937   4.273   1.746 -1.3084 -2.1020  2.3735
  249ACN     H2 1656   1.003   4.230   1.902 -0.2124  1.4088  0.3630
  249ACN     H3 1657   1.116   4.297   1.774 -1.6557  3.2899 -1.0309
  249ACN     C2 1658   1.033   4.098   1.748 -0.3273  0.3986  0.2916
  249ACN     N1 1659   1.032   3.988   1.708  0.4623 -0.3934 -0.2237
  250ACN     C1 1660   0.183   1.979   1.572 -0.5243 -0.5134 -0.4722
  250ACN     H1 1661   0.276   1.991   1.628 -1.3961 -0.1952  0.9760
  250ACN     H2 1662   0.109   1.934   1.640 -1.5072  2.4603  0.6007
  250ACN     H3 1663   0.208   1.915   1.487 -3.0752 -0.2594 -1.5180
  250ACN     C2 1664   0.141   2.109   1.521 -0.3818  0.0138  0.4405
  250ACN     N1 1665   0.110   2.209   1.464  0.6299 -0.1040  0.1607
  251ACN     C1 1666   2.121   3.726   1.312  0.3258 -0.0278 -0.5413
  251ACN     H1 1667   2.015   3.698   1.322 -0.1259  1.8401  0.3506
  251ACN     H2 1668   2.147   3.800   1.389 -2.4294 -0.9627  1.4584
  251ACN     H3 1669   2.135   3.762   1.210 -2.5235 -1.5406 -1.5827
  251ACN     C2 1670   2.189   3.599   1.337 -0.2229 -0.1361  0.3635
  251ACN     N1 1671   2.258   3.503   1.345  0.3043 -0.2933  0.1209
  252ACN     C1 1672   4.735   0.264   3.401 -0.5379  0.5179 -0.1659
  252ACN     H1 1673   4.842   0.274   3.383 -0.5944  0.1167 -0.7617
  252ACN     H2 1674   4.701   0.261   3.505 -1.9198  0.9403 -0.5733
  252ACN     H3 1675   4.698   0.173   3.351 -0.2495 -1.3327  2.7415
  252ACN     C2 1676   4.670   0.391   3.352  0.0224  0.4309 -0.2627
  252ACN     N1 1677   4.618   0.490   3.324  0.6058 -0.6138  0.3010
  253ACN     C1 1678   2.127   2.283   3.455 -0.8757 -0.4178  0.6806
  253ACN     H1 1679   2.233   2.283   3.429 -1.1635  2.1457 -0.8245
  253ACN     H2 1680   2.093   2.375   3.405 -0.3585 -0.4839  0.1978
  253ACN     H3 1681   2.112   2.303   3.562  1.4450 -1.3971  1.2500
  253ACN     C2 1682   2.059   2.164   3.410 -0.6410  0.6562  0.2215
  253ACN     N1 1683   2.006   2.071   3.364 -0.0398 -0.5716  0.1907
  254ACN     C1 1684   1.192   4.169   1.388  0.4159  0.8434 -0.0332
  254ACN     H1 1685   1.228   4.109   1.304  2.3757 -2.7944  3.0757
  254ACN     H2 1686   1.093   4.140   1.423  0.8090  0.0018  0.4075
  254ACN     H3 1687   1.184   4.276   1.362 -0.7691  0.6331 -0.5822
  254ACN     C2 1688   1.281   4.136   1.495  0.1004 -0.7214  0.3759
  254ACN     N1 1689   1.360   4.108   1.573 -0.4324 -0.3232  0.4022
  255ACN     C1 1690   1.619   3.752   1.637 -0.3161  0.1111  0.8598
  255ACN     H1 1691   1.609   3.683   1.553  1.9197 -0.9953  1.4417
  255ACN     H2 1692   1.544   3.721   1.712  0.0609 -0.4590  1.0045
  255ACN     H3 1693   1.594   3.851   1.597 -0.9371  0.5368  2.2266
  255ACN     C2 1694   1.758   3.741   1.673  0.4833 -0.0715  0.4498
  255ACN     N1 1695   1.868   3.734   1.700  0.7798  0.2254 -0.5860
  256ACN     C1 1696   1.232   3.233   4.213  1.1605 -0.3785 -0.1611
  256ACN     H1 1697   1.134   3.232   4.261  0.5441 -1.7590 -1.3688
  256ACN     H2 1698   1.287   3.152   4.262  1.8264 -1.2280 -2.2082
  256ACN     H3 1699   1.283   3.327   4.238 -1.1799  1.5225 -1.9750
  256ACN     C2 1700   1.212   3.206   4.070  0.8902  0.1853  0.1846
  256ACN     N1 1701   1.202   3.184   3.957 -0.0633 -0.1872  0.4805
  257ACN     C1 1702   1.429   2.015   2.836 -0.3106  0.5307  0.3576
  257ACN     H1 1703   1.454   1.973   2.737  1.9624  0.1006  1.0535
  257ACN     H2 1704   1.330   1.992   2.875 -1.3684  0.0627 -2.3981
  257ACN     H3 1705   1.451   2.122   2.843 -0.8315  0.7863 -1.3815
  257ACN     C2 1706   1.533   1.959   2.927  0.0876  0.2202 -0.2296
  257ACN     N1 1707   1.612   1.908   2.995  0.4024 -0.8572  0.0663
  258ACN     C1 1708   4.610   2.246   3.227  0.2031  0.3151 -0.5268
  258ACN     H1 1709   4.716   2.219   3.238  0.5049  0.0374 -3.3429
  258ACN     H2 1710   4.599   2.340   3.284  2.9141  1.3723 -1.5709
  258ACN     H3 1711   4.551   2.158   3.255  0.5858 -0.0577 -0.8835
  258ACN     C2 1712   4.577   2.283   3.094 -0.0816  0.5296 -0.4129
  258ACN     N1 1713   4.562   2.316   2.988  0.1044 -0.5158  0.5782
  259ACN     C1 1714   3.988   1.677   0.339  0.1095  0.8161  0.0096
  259ACN     H1 1715   3.991   1.624   0.435  2.7159  0.1563 -0.3575
  259ACN     H2 1716   4.021   1.780   0.356  2.1793  0.3285 -0.7598
  259ACN     H3 1717   3.896   1.667   0.281  1.3231  1.4012 -2.1107
  259ACN     C2 1718   4.102   1.609   0.278  0.2768 -0.0547  0.2145
  259ACN     N1 1719   4.203   1.568   0.241  0.0727  0.3896 -0.0747
  260ACN     C1 1720   3.673   2.605   0.418  0.6981 -0.0706  0.2483
  260ACN     H1 1721   3.640   2.697   0.369 -0.0619 -0.8277 -0.7225
  260ACN     H2 1722   3.659   2.595   0.526  1.0780 -0.4993  0.2603
  260ACN     H3 1723   3.777   2.582   0.392  1.0412 -0.7172  2.0290
  260ACN     C2 1724   3.590   2.498   0.372  0.3233  0.5478  0.3869
  260ACN     N1 1725   3.506   2.425   0.336  0.8078 -0.0266  0.3467
  261ACN     C1 1726   1.207   0.327   3.589 -0.9446 -0.2429 -0.3654
  261ACN     H1 1727   1.248   0.329   3.487 -0.0659 -0.8751 -0.0302
  261ACN     H2 1728   1.113   0.271   3.581 -0.5470 -0.9348 -0.2573
  261ACN     H3 1729   1.175   0.424   3.630  1.9041  1.4035 -1.6982
  261ACN     C2 1730   1.302   0.261   3.685  0.5332 -0.0578  0.2443
  261ACN     N1 1731   1.366   0.205   3.764  0.0559 -0.1543 -0.6996
  262ACN     C1 1732   0.716   1.204   1.247  0.3724  0.6957 -0.5606
  262ACN     H1 1733   0.790   1.154   1.311 -0.0621  1.5114  0.6374
  262ACN     H2 1734   0.763   1.220   1.150  0.1122 -0.4348 -0.8799
  262ACN     H3 1735   0.692   1.301   1.293  0.3290 -0.7750  2.8394
  262ACN     C2 1736   0.603   1.111   1.219  0.0307 -0.4687  0.1218
  262ACN     N1 1737   0.518   1.040   1.191 -0.3155  0.2184 -1.1406
  263ACN     C1 1738   3.624   0.078   3.717 -0.5927 -0.2767 -0.0224
  263ACN     H1 1739   3.629   0.023   3.622  1.9285  1.5883 -1.1002
  263ACN     H2 1740   3.639   0.186   3.700  1.6370 -0.9080 -2.7891
  263ACN     H3 1741   3.712   0.051   3.776  0.2132 -0.1995 -1.1592
  263ACN     C2 1742   3.501   0.056   3.798 -0.6698 -0.2043 -0.2686
  263ACN     N1 1743   3.408   0.056   3.870  0.2666  0.2388 -0.2345
  264ACN     C1 1744   3.227   2.285   2.222  0.4498  0.4938 -0.1063
  264ACN     H1 1745   3.232   2.210   2.143  0.6278  1.8503 -1.4164
  264ACN     H2 1746   3.282   2.379   2.209  0.6977  0.5707  1.2675
  264ACN     H3 1747   3.248   2.238   2.319 -0.7484 -0.1555 -0.1394
  264ACN     C2 1748   3.088   2.326   2.227 -0.3741  0.0422 -0.7542
  264ACN     N1 1749   2.978   2.358   2.232  0.0616  0.5470 -0.2549
  265ACN     C1 1750   2.813   0.039   0.887 -0.6010 -0.6125  0.1594
  265ACN     H1 1751   2.716  -0.007   0.862 -0.8125 -0.7531  1.1769
  265ACN     H2 1752   2.822   0.063   0.994  0.9361 -1.4735  0.2403
  265ACN     H3 1753   2.825   0.134   0.832 -0.1770 -1.7262 -1.7598
  265ACN     C2 1754   2.932  -0.049   0.872 -0.1519 -0.6288  0.5273
  265ACN     N1 1755   3.038  -0.090   0.845  0.2375  0.4094  0.0231
  266ACN     C1 1756   3.403   2.026   3.706  0.3527 -0.9299 -0.0849
  266ACN     H1 1757   3.443   2.128   3.704 -1.6382 -0.0995 -0.3548
  266ACN     H2 1758   3.446   1.974   3.793  0.1053  0.8424  1.1603
  266ACN     H3 1759   3.425   1.970   3.615  1.7747  1.5660 -1.3990
  266ACN     C2 1760   3.255   2.028   3.702  0.1117 -0.4317 -0.5057
  266ACN     N1 1761   3.141   2.015   3.688  0.5271 -0.9648 -0.0102
  267ACN     C1 1762   2.166   4.580   2.725 -0.5601 -0.1293 -0.6124
  267ACN     H1 1763   2.250   4.629   2.674 -1.5142  0.0757 -2.0385
  267ACN     H2 1764   2.197   4.488   2.774 -0.0043  0.8091  0.8577
  267ACN     H3 1765   2.093   4.559   2.646 -0.2458  0.2283 -0.9982
  267ACN     C2 1766   2.104   4.666   2.822  0.5338  0.5565  0.3088
  267ACN     N1 1767   2.052   4.732   2.901  0.4097  0.4267  0.8859
  268ACN     C1 1768   2.009   0.624   2.400 -0.2843  0.2218  0.4214
  268ACN     H1 1769   2.024   0.583   2.501  3.2536  1.1566  0.4153
  268ACN     H2 1770   1.952   0.558   2.334 -2.2958  1.8217  0.4685
  268ACN     H3 1771   2.112   0.629   2.362 -0.3041 -3.0884 -0.3799
  268ACN     C2 1772   1.956   0.756   2.405  0.1379 -1.0540 -0.3437
  268ACN     N1 1773   1.913   0.866   2.412 -0.0451 -0.3646 -0.0314
  269ACN     C1 1774   3.758   1.234   1.385  0.0519  0.7172  0.9675
  269ACN     H1 1775   3.770   1.131   1.348 -1.9182  0.8647 -0.2043
  269ACN     H2 1776   3.654   1.266   1.380  0.0047  0.4735  0.2445
  269ACN     H3 1777   3.808   1.298   1.310  1.3812 -0.6246  0.6487
  269ACN     C2 1778   3.832   1.258   1.508 -1.2732 -0.2969  0.3901
  269ACN     N1 1779   3.900   1.269   1.600 -0.1586  0.1258 -0.1401
  270ACN     C1 1780   2.493   1.031   1.545 -0.5175  0.3092 -0.7624
  270ACN     H1 1781   2.521   1.015   1.650 -1.8736 -0.0096 -0.4408
  270ACN     H2 1782   2.495   0.939   1.486 -2.7973 -0.1564 -0.1879
  270ACN     H3 1783   2.557   1.107   1.498  0.7714 -0.9820 -1.1654
  270ACN     C2 1784   2.358   1.090   1.529  0.4220  0.1442 -0.5013
  270ACN     N1 1785   2.249   1.130   1.513 -1.0282  0.0837  0.2347
  271ACN     C1 1786   2.953   0.169   3.446 -0.5168  0.3258 -0.9591
  271ACN     H1 1787   3.035   0.240   3.450 -1.7783  1.7845  1.6459
  271ACN     H2 1788   2.907   0.159   3.546  0.5674 -0.4544 -0.5096
  271ACN     H3 1789   2.984   0.064   3.434  1.3139  0.3218  2.5794
  271ACN     C2 1790   2.846   0.209   3.359 -0.0970  0.2392 -0.7537
  271ACN     N1 1791   2.748   0.233   3.311 -0.8328 -0.2546 -0.1122
  272ACN     C1 1792   3.760   3.306   3.893 -0.2884  0.6197  0.2747
  272ACN     H1 1793   3.821   3.215   3.884 -1.5967 -0.1521 -1.4006
  272ACN     H2 1794   3.798   3.383   3.962 -0.9023  2.5190 -1.4051
  272ACN     H3 1795   3.665   3.267   3.931 -0.8669  2.5144  0.8561
  272ACN     C2 1796   3.739   3.367   3.761  0.3921 -0.1169  0.9812
  272ACN     N1 1797   3.723   3.417   3.658  0.1822 -0.0187 -0.1265
  273ACN     C1 1798   2.570   0.744   2.752  0.2892 -0.2611  0.4733
  273ACN     H1 1799   2.623   0.792   2.835 -0.9041  2.4385 -0.2084
  273ACN     H2 1800   2.476   0.692   2.776  0.2992 -1.1865 -1.3209
  273ACN     H3 1801   2.635   0.668   2.707 -0.3245 -0.4970 -0.0262
  273ACN     C2 1802   2.552   0.848   2.648  0.4330  0.4708  0.2260
  273ACN     N1 1803   2.540   0.923   2.560 -0.0523 -0.4691 -0.2169
  274ACN     C1 1804   3.307   0.385   2.187  0.0599  0.8329 -0.2970
  274ACN     H1 1805   3.265   0.283   2.183  0.4103  0.6993 -0.6493
  274ACN     H2 1806   3.416   0.390   2.186  0.0622  0.8804 -0.0034
  274ACN     H3 1807   3.276   0.429   2.283 -0.8925  0.2239 -0.3062
  274ACN     C2 1808   3.243   0.457   2.078  0.3640  0.3901 -0.3156
  274ACN     N1 1809   3.196   0.509   1.992  0.1419  0.1643 -0.0623
  275ACN     C1 1810   0.082   3.758   1.811 -0.1710 -0.1875 -0.1824
  275ACN     H1 1811   0.164   3.756   1.884 -1.0915  1.9657  1.0162
  275ACN     H2 1812  -0.010   3.733   1.866 -1.1352  1.2686 -1.0674
  275ACN     H3 1813   0.106   3.681   1.738  2.9275  0.4352  0.0278
  275ACN     C2 1814   0.078   3.887   1.748  0.3204 -0.0769  0.2836
  275ACN     N1 1815   0.066   3.990   1.697 -0.7736  0.3618 -0.7543
  276ACN     C1 1816   2.519   2.208   3.332  0.3725  0.1397  0.5197
  276ACN     H1 1817   2.625   2.186   3.312  0.6244  2.3480 -0.9463
  276ACN     H2 1818   2.504   2.303   3.386  0.7608  1.4764 -1.6109
  276ACN     H3 1819   2.478   2.132   3.400 -2.9352 -0.5732 -2.0143
  276ACN     C2 1820   2.433   2.209   3.205  0.7208 -0.3565 -0.7721
  276ACN     N1 1821   2.360   2.201   3.117  0.7411 -0.3646  0.0502
  277ACN     C1 1822   3.397   4.188   1.886  0.5202  0.1116 -0.0389
  277ACN     H1 1823   3.422   4.281   1.938 -2.1786  1.2921 -0.6581
  277ACN     H2 1824   3.475   4.114   1.907  0.8476  1.0610  2.3498
  277ACN     H3 1825   3.388   4.195   1.777  1.6218  0.2040 -0.1298
  277ACN     C2 1826   3.274   4.124   1.938 -0.1170 -0.3052  0.0698
  277ACN     N1 1827   3.178   4.074   1.978  0.1075 -0.0385  0.1062
  278ACN     C1 1828   2.749   2.407   0.554  0.3365 -0.4505  0.5340
  278ACN     H1 1829   2.756   2.489   0.483 -0.8030  0.3085  1.2659
  278ACN     H2 1830   2.713   2.455   0.646 -1.6584  1.5435 -1.1802
  278ACN     H3 1831   2.852   2.369   0.557  1.4667  2.2642 -0.7321
  278ACN     C2 1832   2.656   2.315   0.490 -0.4971 -0.2732 -0.0324
  278ACN     N1 1833   2.580   2.251   0.430 -0.2302  0.8356 -0.1713
  279ACN     C1 1834   3.636   1.086   4.072 -0.1555  0.6736 -0.1705
  279ACN     H1 1835   3.557   1.043   4.009 -1.1595  1.0939  0.7883
  279ACN     H2 1836   3.606   1.065   4.175 -2.1282  2.9506 -0.1984
  279ACN     H3 1837   3.651   1.195   4.068  2.2885  0.4851  1.5061
  279ACN     C2 1838   3.764   1.025   4.048  0.0351  0.0005 -0.1291
  279ACN     N1 1839   3.868   0.991   4.020  0.9580 -0.3800 -0.8663
  280ACN     C1 1840   2.257   0.073   0.164  0.0285 -0.1798  0.0122
  280ACN     H1 1841   2.176   0.001   0.146 -1.5797  1.5327  0.0197
  280ACN     H2 1842   2.210   0.146   0.231  0.7432 -1.1540  1.6428
  280ACN     H3 1843   2.270   0.115   0.064  3.3888 -1.0025  0.0045
  280ACN     C2 1844   2.382   0.025   0.231  0.5987  0.5212  0.1393
  280ACN     N1 1845   2.478  -0.011   0.281  0.5378  0.6213 -0.5701
  281ACN     C1 1846   1.322   1.157   3.207  0.0281 -0.6978  0.4519
  281ACN     H1 1847   1.422   1.193   3.179 -0.9594  2.4360  0.6294
  281ACN     H2 1848   1.301   1.171   3.314 -0.4029  4.3668 -0.0467
  281ACN     H3 1849   1.308   1.052   3.179  0.4746 -0.5873 -0.2156
  281ACN     C2 1850   1.217   1.213   3.123 -0.7363 -0.4931  0.0175
  281ACN     N1 1851   1.132   1.260   3.065  0.1498 -0.6273  0.1217
  282ACN     C1 1852   3.127   3.544   0.199  0.0278  0.1344  0.7469
  282ACN     H1 1853   3.158   3.649   0.208  0.7334 -0.0153  0.1558
  282ACN     H2 1854   3.100   3.507   0.298 -0.9708 -1.2651 -0.0178
  282ACN     H3 1855   3.206   3.484   0.153  1.1247  2.4924 -0.6269
  282ACN     C2 1856   3.019   3.540   0.099 -0.2088 -0.5162 -0.9968
  282ACN     N1 1857   2.942   3.534   0.016  0.4177 -0.2166  1.3292
  283ACN     C1 1858   0.356   2.232   4.467  0.4511  0.0132  0.2882
  283ACN     H1 1859   0.381   2.321   4.526 -0.9412  2.5245 -2.5902
  283ACN     H2 1860   0.263   2.181   4.498  0.8443 -0.4263  0.7552
  283ACN     H3 1861   0.438   2.161   4.476 -0.9573 -1.7925 -0.4151
  283ACN     C2 1862   0.332   2.262   4.325  0.0341  0.0018 -0.4006
  283ACN     N1 1863   0.321   2.278   4.215  0.1638 -0.4901  0.7327
  284ACN     C1 1864   2.590   4.176   3.747  0.0650 -0.3169  0.2288
  284ACN     H1 1865   2.677   4.239   3.725 -0.4782  0.0538 -0.9963
  284ACN     H2 1866   2.503   4.241   3.766 -0.8149 -1.4233  0.1281
  284ACN     H3 1867   2.602   4.102   3.827 -1.6618 -0.0741  0.7702
  284ACN     C2 1868   2.554   4.113   3.621  0.9656 -0.1967  0.4185
  284ACN     N1 1869   2.523   4.064   3.520  1.3324  0.1734  0.6520
  285ACN     C1 1870   0.493   2.883   3.042  0.1473  0.5527 -0.1056
  285ACN     H1 1871   0.475   2.805   3.117  0.5681  0.0033 -0.5653
  285ACN     H2 1872   0.474   2.841   2.943  2.9910 -0.6726 -0.2256
  285ACN     H3 1873   0.600   2.908   3.046  1.5300 -4.1677 -1.5451
  285ACN     C2 1874   0.406   3.001   3.073 -0.3331  0.1115 -0.1815
  285ACN     N1 1875   0.346   3.094   3.102  0.5269  0.0252  0.0736
  286ACN     C1 1876   0.967   3.839   3.170 -0.5111 -0.0071 -0.1449
  286ACN     H1 1877   0.884   3.911   3.168 -2.0643 -1.6025  1.7741
  286ACN     H2 1878   1.062   3.893   3.165 -0.1163 -0.5467  1.0486
  286ACN     H3 1879   0.961   3.766   3.089 -0.6161 -0.7542  0.5250
  286ACN     C2 1880   0.969   3.762   3.295 -0.4298  0.1037  0.6015
  286ACN     N1 1881   0.957   3.697   3.391 -0.6503 -0.9056 -0.1353
  287ACN     C1 1882   4.209   2.554   0.528 -0.0541  0.0371 -0.5426
  287ACN     H1 1883   4.271   2.595   0.609 -0.4711 -0.8171  0.2197
  287ACN     H2 1884   4.112   2.605   0.526 -1.3465 -2.2509  0.6729
  287ACN     H3 1885   4.182   2.451   0.554 -2.4693  1.0876  1.4487
  287ACN     C2 1886   4.277   2.557   0.402 -0.4817  0.0126  0.1175
  287ACN     N1 1887   4.323   2.559   0.296  0.1602 -0.3024 -0.4799
  288ACN     C1 1888   4.614   2.463   0.442  0.6096  0.1416  0.6255
  288ACN     H1 1889   4.531   2.425   0.503 -1.3111  0.0377 -1.9172
  288ACN     H2 1890   4.634   2.571   0.449 -1.2438  0.7321 -1.8012
  288ACN     H3 1891   4.578   2.457   0.339  2.7811 -0.0072 -0.1801
  288ACN     C2 1892   4.731   2.381   0.466 -0.4192 -0.3105  0.4922
  288ACN     N1 1893   4.814   2.307   0.492  0.2364  0.2241  0.1396
  289ACN     C1 1894   0.826   3.087   2.095  0.1509  1.0515  0.4006
  289ACN     H1 1895   0.864   3.126   1.999  0.7375 -4.1461 -1.7918
  289ACN     H2 1896   0.893   3.094   2.182 -0.1308 -2.6317  1.0733
  289ACN     H3 1897   0.806   2.980   2.087  1.5840  0.9016 -3.2351
  289ACN     C2 1898   0.701   3.152   2.134 -0.1514 -0.1659  0.7384
  289ACN     N1 1899   0.599   3.192   2.165 -0.5615  0.1499 -0.5861
  290ACN     C1 1900   3.841   1.070   1.945  0.4162 -0.4700 -0.1279
  290ACN     H1 1901   3.863   1.156   1.880 -1.5503 -0.3879 -0.7595
  290ACN     H2 1902   3.899   0.983   1.913 -0.9769 -1.5831  0.2373
  290ACN     H3 1903   3.735   1.039   1.942  0.5744 -0.9700 -0.8392
  290ACN     C2 1904   3.878   1.098   2.080  0.4769 -0.4239 -0.6809
  290ACN     N1 1905   3.898   1.106   2.193 -0.7024  0.0421  0.7442
  291ACN     C1 1906   0.573   1.493   2.678  0.3436  0.1335 -0.4024
  291ACN     H1 1907   0.649   1.499   2.599 -0.2264 -1.4194 -1.1048
  291ACN     H2 1908   0.475   1.485   2.631  1.4354 -0.2533 -2.7471
  291ACN     H3 1909   0.583   1.566   2.760  1.0639 -2.4304  1.9539
  291ACN     C2 1910   0.603   1.372   2.756 -0.2288 -0.3128 -0.3416
  291ACN     N1 1911   0.636   1.277   2.812 -0.0596 -0.8474  0.3663
  292ACN     C1 1912   1.081   4.508   2.415 -0.3682 -0.7124  0.1462
  292ACN     H1 1913   1.037   4.447   2.335  1.6404 -2.5020  0.3029
  292ACN     H2 1914   1.013   4.528   2.498  0.8681 -0.5555  1.1466
  292ACN     H3 1915   1.115   4.595   2.358 -2.5242 -0.3223 -0.6390
  292ACN     C2 1916   1.185   4.414   2.456 -0.2527  0.0932  0.5913
  292ACN     N1 1917   1.274   4.349   2.491  0.1796 -0.3471  0.3271
  293ACN     C1 1918   0.332   0.667   3.648 -0.4218  0.1860  0.5162
  293ACN     H1 1919   0.394   0.580   3.622  0.6106  0.7721  0.9427
  293ACN     H2 1920   0.286   0.650   3.746 -1.4111 -0.4427 -0.0348
  293ACN     H3 1921   0.253   0.674   3.573 -0.0470 -0.1570  0.0819
  293ACN     C2 1922   0.409   0.792   3.653 -0.5690 -0.2400 -0.1498
  293ACN     N1 1923   0.459   0.896   3.643 -0.1555  0.2109  0.3411
  294ACN     C1 1924   0.045   2.091   3.608  0.9315 -0.7050 -0.1411
  294ACN     H1 1925  -0.045   2.086   3.545 -0.4142  2.6382  1.2798
  294ACN     H2 1926   0.091   1.994   3.631 -0.9404 -1.3003  1.3762
  294ACN     H3 1927   0.014   2.140   3.701  0.1174  0.8137 -1.1726
  294ACN     C2 1928   0.138   2.181   3.547  0.4628 -0.5424 -0.0943
  294ACN     N1 1929   0.212   2.258   3.498  0.7285 -0.2174 -0.3370
  295ACN     C1 1930   1.207   0.898   3.531 -0.2558 -0.1894 -0.1266
  295ACN     H1 1931   1.258   0.826   3.465 -1.2182 -0.7279 -0.3017
  295ACN     H2 1932   1.111   0.893   3.478  0.5052 -0.8724 -1.5089
  295ACN     H3 1933   1.243   1.001   3.531 -0.4194 -0.1285  0.3809
  295ACN     C2 1934   1.195   0.842   3.668  0.1304  0.2753  0.3948
  295ACN     N1 1935   1.182   0.800   3.776 -0.0378 -0.5026  0.6347
  296ACN     C1 1936   1.997   4.225   4.651  0.1281 -1.1953 -0.0512
  296ACN     H1 1937   1.971   4.239   4.756 -1.6739 -1.3037 -0.4370
  296ACN     H2 1938   2.105   4.212   4.640  0.3316  0.8331 -1.0070
  296ACN     H3 1939   1.975   4.315   4.591  0.7595  0.4980  2.1179
  296ACN     C2 1940   1.932   4.103   4.599 -0.1562 -0.7596  0.1291
  296ACN     N1 1941   1.882   4.011   4.552  0.0754 -0.0037  0.3624
  297ACN     C1 1942   0.544   3.344   4.475 -0.2494 -0.4218 -0.3696
  297ACN     H1 1943   0.453   3.393   4.438 -0.0118 -0.5792 -1.1863
  297ACN     H2 1944   0.585   3.287   4.390 -3.1712 -0.8714 -1.6042
  297ACN     H3 1945   0.513   3.275   4.555 -0.4435  1.6602  1.4230
  297ACN     C2 1946   0.631   3.444   4.531  0.0458  0.5636  0.6318
  297ACN     N1 1947   0.707   3.514   4.571  0.1537 -0.5605  0.3360
  298ACN     C1 1948   2.022   0.031   2.293 -0.6262  0.2436 -0.6309
  298ACN     H1 1949   1.968   0.032   2.197 -3.0489  0.6560  0.6599
  298ACN     H2 1950   2.121   0.078   2.283 -0.9988  1.3264  0.5593
  298ACN     H3 1951   2.038  -0.066   2.340  0.0281  0.3936 -0.5281
  298ACN     C2 1952   1.950   0.117   2.381  0.4373  0.3702 -0.3624
  298ACN     N1 1953   1.898   0.197   2.448 -0.6458  0.0379 -0.7213
  299ACN     C1 1954   0.301   1.530   0.526 -0.0612 -0.5591 -0.9100
  299ACN     H1 1955   0.337   1.462   0.447  0.0400  0.2858 -1.5981
  299ACN     H2 1956   0.265   1.476   0.615  3.6861 -2.1223 -0.1276
  299ACN     H3 1957   0.216   1.577   0.475  0.0272 -2.1358 -2.6210
  299ACN     C2 1958   0.409   1.616   0.572  0.7770 -0.0369 -0.6060
  299ACN     N1 1959   0.493   1.688   0.596  0.6965 -0.4298 -0.5912
  300ACN     C1 1960   0.415   3.743   4.512 -0.2668 -0.2707 -0.2329
  300ACN     H1 1961   0.414   3.658   4.582 -0.0531 -1.6848 -1.8754
  300ACN     H2 1962   0.507   3.800   4.527 -0.4451  0.3682 -1.4914
  300ACN     H3 1963   0.332   3.812   4.533  0.1099 -0.1817  1.0835
  300ACN     C2 1964   0.414   3.689   4.382 -0.0595  0.5390 -0.2864
  300ACN     N1 1965   0.431   3.651   4.273  0.0097  0.2028  0.6842
  301ACN     C1 1966   0.574   2.550   1.705  0.4471  0.3750  0.0125
  301ACN     H1 1967   0.526   2.553   1.803  0.3255  0.6781 -0.0542
  301ACN     H2 1968   0.681   2.566   1.723  0.1560  1.4555  0.8654
  301ACN     H3 1969   0.536   2.626   1.636 -0.9752 -0.8566 -0.6283
  301ACN     C2 1970   0.555   2.416   1.665  0.4863  0.1538  0.6873
  301ACN     N1 1971   0.553   2.307   1.628  0.1209 -0.1595  0.0432
  302ACN     C1 1972   2.183   0.718   1.166  0.1055  0.1492  0.3436
  302ACN     H1 1973   2.183   0.697   1.274  2.9066 -2.7374 -0.0947
  302ACN     H2 1974   2.079   0.728   1.130  0.0713 -0.0188  0.3979
  302ACN     H3 1975   2.241   0.634   1.129  1.6501  2.6991 -3.6401
  302ACN     C2 1976   2.246   0.846   1.142  0.2982 -0.2373 -0.3212
  302ACN     N1 1977   2.301   0.945   1.116 -0.1903  0.0827 -0.6536
  303ACN     C1 1978   2.541   4.047   0.898  0.3809  0.7243 -0.1744
  303ACN     H1 1979   2.472   3.973   0.941  3.3366 -2.1904 -0.0774
  303ACN     H2 1980   2.629   3.984   0.885  0.0102 -0.0399  0.9038
  303ACN     H3 1981   2.551   4.113   0.985  2.4924 -0.5145  0.5861
  303ACN     C2 1982   2.474   4.093   0.774 -0.1101 -0.1503 -0.4229
  303ACN     N1 1983   2.428   4.127   0.671 -0.4526  0.5262 -0.0241
  304ACN     C1 1984   2.738   0.231   4.253 -0.0954  0.1691  0.2394
  304ACN     H1 1985   2.773   0.166   4.334 -0.4206  0.2237  0.4222
  304ACN     H2 1986   2.778   0.331   4.278  0.1392  0.4259 -1.0820
  304ACN     H3 1987   2.629   0.241   4.254  0.0382  2.1940 -0.3435
  304ACN     C2 1988   2.769   0.188   4.119 -0.1747 -0.2341  0.7038
  304ACN     N1 1989   2.787   0.160   4.007  0.3927 -0.0717 -0.5003
  305ACN     C1 1990   0.256   2.439   2.362  0.5612  0.7488  0.0182
  305ACN     H1 1991   0.199   2.531   2.381 -0.0780  0.4369 -0.3419
  305ACN     H2 1992   0.196   2.354   2.398  0.9958  0.9452  1.2838
  305ACN     H3 1993   0.353   2.441   2.413  1.6203  1.7195 -1.9661
  305ACN     C2 1994   0.281   2.420   2.218  0.1577 -0.4080 -0.3827
  305ACN     N1 1995   0.293   2.388   2.109  0.4273 -0.7145  0.3904
  306ACN     C1 1996   1.709   2.843   1.266 -0.6870 -0.3141  0.1633
  306ACN     H1 1997   1.699   2.840   1.157 -2.6890 -0.5346  0.3101
  306ACN     H2 1998   1.612   2.818   1.310 -1.3396  1.3244 -0.2610
  306ACN     H3 1999   1.743   2.944   1.291 -0.9418 -0.5069  1.3727
  306ACN     C2 2000   1.809   2.743   1.297  0.7492  0.1613  0.2225
  306ACN     N1 2001   1.892   2.663   1.318 -0.0502 -0.0438  0.4385
  307ACN     C1 2002   0.713   0.756   3.825 -0.2884  0.3379 -0.2882
  307ACN     H1 2003   0.822   0.768   3.824 -0.2508  0.2160  0.8460
  307ACN     H2 2004   0.700   0.699   3.732  2.1687  0.1280 -0.5797
  307ACN     H3 2005   0.666   0.855   3.825 -0.1925  0.3831 -1.0241
  307ACN     C2 2006   0.675   0.686   3.943  0.1909 -0.0018  0.5242
  307ACN     N1 2007   0.644   0.628   4.038 -0.1453  0.2542  0.4230
  308ACN     C1 2008   1.422   3.990   1.032  1.0725 -0.5053 -0.3145
  308ACN     H1 2009   1.403   3.955   0.930 -0.6203 -1.1540  0.1873
  308ACN     H2 2010   1.353   3.946   1.106  0.0111  2.1811  0.3964
  308ACN     H3 2011   1.395   4.094   1.014  3.4148  0.3571  0.6261
  308ACN     C2 2012   1.569   3.976   1.054 -0.3178 -0.4123  0.4968
  308ACN     N1 2013   1.680   3.957   1.063 -0.2098 -0.6952  0.6868
  309ACN     C1 2014   0.104   0.532   3.180  0.3073 -0.3678 -0.3855
  309ACN     H1 2015   0.199   0.526   3.125  1.7074  3.5548  1.2379
  309ACN     H2 2016   0.130   0.504   3.283  2.0258  1.6869 -0.1943
  309ACN     H3 2017   0.019   0.475   3.142 -0.5666 -0.0230  0.9963
  309ACN     C2 2018   0.058   0.669   3.180 -0.6570  0.4909 -0.1033
  309ACN     N1 2019   0.019   0.778   3.186 -0.3918  0.2861 -0.0716
  310ACN     C1 2020   3.000   2.509   1.385  0.1502  0.1862  0.3508
  310ACN     H1 2021   3.010   2.544   1.282  1.4668 -0.2461  0.3064
  310ACN     H2 2022   3.088   2.443   1.395 -0.5798 -1.0343 -0.9130
  310ACN     H3 2023   2.902   2.466   1.411 -0.4393  0.2680 -1.6066
  310ACN     C2 2024   3.012   2.623   1.473 -0.1964  0.1562 -0.1046
  310ACN     N1 2025   3.026   2.722   1.536 -0.0846  0.2181 -0.0215
  311ACN     C1 2026   2.642   0.925   1.125 -0.1228 -1.3049  0.4827
  311ACN     H1 2027   2.630   0.879   1.026 -0.8319 -1.7523  0.7694
  311ACN     H2 2028   2.546   0.948   1.171 -0.2702  1.1508 -0.9024
  311ACN     H3 2029   2.690   1.024   1.127 -0.7673 -0.9849  2.0899
  311ACN     C2 2030   2.722   0.849   1.221 -0.1498  1.1804  0.1029
  311ACN     N1 2031   2.794   0.794   1.291 -0.4801  0.1724  0.3829
  312ACN     C1 2032   3.593   1.639   0.672  0.3006 -0.6364 -0.6000
  312ACN     H1 2033   3.693   1.680   0.657 -0.0219  0.2596 -0.3415
  312ACN     H2 2034   3.532   1.725   0.703  1.3872 -0.3318  0.8072
  312ACN     H3 2035   3.607   1.578   0.763  0.4186  0.2741  0.0067
  312ACN     C2 2036   3.546   1.574   0.557  0.2194 -0.3077  0.5445
  312ACN     N1 2037   3.508   1.526   0.460  1.0294  0.4323  0.2303
  313ACN     C1 2038   3.085   3.050   3.315  0.2438 -0.4187 -0.4010
  313ACN     H1 2039   3.108   2.980   3.397 -1.3176 -2.7015 -1.7980
  313ACN     H2 2040   3.181   3.102   3.302 -0.0458  0.0367 -0.7408
  313ACN     H3 2041   2.992   3.103   3.337 -0.8010 -1.7930 -1.3348
  313ACN     C2 2042   3.071   2.963   3.199 -0.0923  0.3789  0.1584
  313ACN     N1 2043   3.069   2.890   3.109 -0.5384 -0.0619  0.0174
  314ACN     C1 2044   3.421   1.282   4.364 -0.2201 -0.1496  0.8313
  314ACN     H1 2045   3.456   1.179   4.367 -1.5967 -0.6307  1.8589
  314ACN     H2 2046   3.484   1.351   4.422 -0.9411  1.8579 -0.6652
  314ACN     H3 2047   3.315   1.287   4.394 -0.1162  0.5738  1.0998
  314ACN     C2 2048   3.412   1.325   4.225  0.1701 -0.7835 -1.2333
  314ACN     N1 2049   3.409   1.358   4.115  0.3790  0.0756  0.1897
  315ACN     C1 2050   3.472   1.154   0.030  0.3472  0.8854 -0.1813
  315ACN     H1 2051   3.464   1.046   0.014  0.5574  0.6741  1.0749
  315ACN     H2 2052   3.441   1.219  -0.053 -2.0012  3.2052  2.2736
  315ACN     H3 2053   3.575   1.169   0.065 -0.4205  0.5234  2.4423
  315ACN     C2 2054   3.382   1.200   0.139 -0.5693  0.0094  0.0060
  315ACN     N1 2055   3.321   1.234   0.231  0.0689  0.6452  0.0752
  316ACN     C1 2056   0.687   1.215   2.256  0.2290  0.4476 -0.2543
  316ACN     H1 2057   0.785   1.256   2.282  1.0318 -1.3284 -0.3056
  316ACN     H2 2058   0.615   1.226   2.338 -0.7781  0.6652 -1.1418
  316ACN     H3 2059   0.699   1.106   2.247  1.4823  0.1903  3.0112
  316ACN     C2 2060   0.635   1.287   2.137 -0.1328 -0.2888  0.7321
  316ACN     N1 2061   0.598   1.344   2.044  0.3508  0.5363 -0.2393
  317ACN     C1 2062   0.840   4.131   3.861 -0.2614 -0.2578  0.6085
  317ACN     H1 2063   0.930   4.187   3.833 -1.5618  1.4532 -0.3435
  317ACN     H2 2064   0.774   4.115   3.775  1.2171 -2.0949 -0.2447
  317ACN     H3 2065   0.782   4.197   3.927 -2.4639  0.4140 -1.8569
  317ACN     C2 2066   0.885   4.007   3.930  0.4124  0.1945  0.0750
  317ACN     N1 2067   0.913   3.913   3.990 -0.1832  0.1796  0.5051
  318ACN     C1 2068   3.784   1.834   1.289  0.1801 -0.2828  0.2945
  318ACN     H1 2069   3.700   1.777   1.247 -0.6289  0.0800  1.3557
  318ACN     H2 2070   3.795   1.923   1.226 -3.3853  0.5992  0.6822
  318ACN     H3 2071   3.877   1.777   1.282  2.1378  2.4449  1.9860
  318ACN     C2 2072   3.762   1.856   1.431 -0.7609 -1.1432 -0.3883
  318ACN     N1 2073   3.736   1.873   1.545 -0.7022 -0.1061 -0.0778
  319ACN     C1 2074   1.954   1.495   3.805  0.2535 -0.0627  0.0445
  319ACN     H1 2075   2.012   1.559   3.739  1.3986 -1.2834 -0.1769
  319ACN     H2 2076   1.958   1.536   3.906 -0.4741  0.0569  0.0348
  319ACN     H3 2077   1.996   1.395   3.787  1.1626  0.6259 -1.9762
  319ACN     C2 2078   1.815   1.500   3.770  0.3638 -0.3695  0.5335
  319ACN     N1 2079   1.708   1.511   3.731  0.2465  0.4074 -0.2964
  320ACN     C1 2080   0.078   0.771   0.183  0.0105 -0.1195 -0.0452
  320ACN     H1 2081   0.074   0.673   0.134  2.4937  1.1870 -3.1919
  320ACN     H2 2082   0.058   0.843   0.103  0.0105 -0.0236  0.0414
  320ACN     H3 2083   0.177   0.785   0.228 -0.2936  2.2875  0.0029
  320ACN     C2 2084  -0.021   0.797   0.290 -0.0397  0.3902 -0.5601
  320ACN     N1 2085  -0.107   0.818   0.365 -0.8072  0.1097  0.1319
  321ACN     C1 2086   1.674   0.607   4.491 -0.6387  0.1162  0.5775
  321ACN     H1 2087   1.619   0.673   4.423 -1.2770 -0.4295  0.5493
  321ACN     H2 2088   1.612   0.537   4.549  0.0693 -1.3323 -0.3675
  321ACN     H3 2089   1.736   0.672   4.554  0.6619  0.6948 -1.2221
  321ACN     C2 2090   1.768   0.522   4.419 -0.2472 -0.5785 -0.5988
  321ACN     N1 2091   1.838   0.461   4.354  0.0880  0.8034 -0.1708
  322ACN     C1 2092   3.853   1.314   2.503  0.0703  0.6421  0.1640
  322ACN     H1 2093   3.960   1.319   2.525  1.0071 -1.0799 -3.2980
  322ACN     H2 2094   3.789   1.338   2.590  1.7765 -0.4593  1.8143
  322ACN     H3 2095   3.821   1.215   2.466  2.9327  0.5602 -2.3656
  322ACN     C2 2096   3.812   1.402   2.395 -1.1723 -0.3784 -0.6480
  322ACN     N1 2097   3.786   1.465   2.307  0.3638 -0.4107  0.1251
  323ACN     C1 2098   2.832   1.309   0.479 -0.2545  0.0041  0.7841
  323ACN     H1 2099   2.902   1.274   0.403 -0.5189  0.0841  0.5012
  323ACN     H2 2100   2.760   1.384   0.445  1.1171  1.0596  0.1219
  323ACN     H3 2101   2.888   1.356   0.561 -0.2481  1.0282  0.2175
  323ACN     C2 2102   2.752   1.200   0.537 -0.1191  0.2828 -0.0083
  323ACN     N1 2103   2.692   1.109   0.573  0.7640 -0.1872  0.2365
  324ACN     C1 2104   3.604   3.611   0.795 -0.0378 -0.5886  1.0312
  324ACN     H1 2105   3.508   3.597   0.845  0.1805 -2.0515  1.0920
  324ACN     H2 2106   3.660   3.524   0.759  0.6799  0.8195 -1.5352
  324ACN     H3 2107   3.671   3.666   0.862 -1.1608  3.1507 -0.6451
  324ACN     C2 2108   3.591   3.699   0.677 -0.8180 -0.0619  0.6236
  324ACN     N1 2109   3.587   3.763   0.583  0.4074  0.1983  0.2938
  325ACN     C1 2110   2.291   2.835   2.631 -0.4033 -0.0433 -0.4683
  325ACN     H1 2111   2.361   2.919   2.623  0.7146 -1.0447 -1.6463
  325ACN     H2 2112   2.199   2.878   2.588 -1.3766 -1.0485  0.5558
  325ACN     H3 2113   2.283   2.797   2.733 -1.0404 -0.2195 -0.5757
  325ACN     C2 2114   2.329   2.719   2.554 -0.5312 -0.0301 -0.7708
  325ACN     N1 2115   2.365   2.623   2.509  0.1971 -0.4665 -0.0878
  326ACN     C1 2116   0.438   0.184   0.821 -0.2330 -0.0218  0.1025
  326ACN     H1 2117   0.530   0.241   0.839 -1.0143  1.0644  0.7447
  326ACN     H2 2118   0.354   0.251   0.841 -0.9439 -0.8802  0.0372
  326ACN     H3 2119   0.436   0.097   0.887  1.3629 -0.3092 -0.1773
  326ACN     C2 2120   0.444   0.147   0.684 -0.5512 -0.4019  0.3485
  326ACN     N1 2121   0.460   0.115   0.572 -0.0097 -0.8415 -0.6178
  327ACN     C1 2122   4.512   0.804   1.326  0.4007 -0.2721  0.0798
  327ACN     H1 2123   4.476   0.870   1.246 -0.6501  0.7124  1.3220
  327ACN     H2 2124   4.581   0.849   1.398 -1.0105 -1.1466  2.0554
  327ACN     H3 2125   4.571   0.726   1.277  2.5334  1.1708  0.1904
  327ACN     C2 2126   4.401   0.744   1.393  0.0010  0.0050  0.2230
  327ACN     N1 2127   4.306   0.701   1.442  0.4024  0.1508  0.4715
  328ACN     C1 2128   3.902   1.190   3.246  0.0510  0.0844 -0.3494
  328ACN     H1 2129   3.853   1.252   3.322 -1.2402 -0.7173 -0.4968
  328ACN     H2 2130   4.005   1.226   3.232  0.0071  1.3341  2.1259
  328ACN     H3 2131   3.842   1.208   3.156  0.7180 -0.6668 -0.9644
  328ACN     C2 2132   3.888   1.049   3.276  0.8388 -0.3908 -0.6618
  328ACN     N1 2133   3.857   0.940   3.302 -0.6929 -0.1690 -0.1363
  329ACN     C1 2134   1.045   3.709   0.273  0.0465 -0.6636  0.6633
  329ACN     H1 2135   1.037   3.615   0.328  0.6744 -1.4660 -0.5790
  329ACN     H2 2136   1.001   3.686   0.175 -1.7105 -0.0475  1.2729
  329ACN     H3 2137   1.151   3.737   0.269 -0.0188 -0.5674 -1.1212
  329ACN     C2 2138   0.984   3.834   0.326  1.1332 -0.1097 -0.1974
  329ACN     N1 2139   0.931   3.931   0.359  0.5592  0.2007  0.4513
  330ACN     C1 2140   2.886   4.372   3.937  0.1330 -0.3927  0.0976
  330ACN     H1 2141   2.826   4.380   3.846 -0.4036 -0.7786  0.4108
  330ACN     H2 2142   2.873   4.461   3.999  1.2099  0.4060 -0.7641
  330ACN     H3 2143   2.992   4.360   3.910  0.0330 -1.0702 -0.0241
  330ACN     C2 2144   2.853   4.259   4.027 -0.3230  0.0451  0.6974
  330ACN     N1 2145   2.822   4.166   4.090 -0.2409 -0.6064 -0.7534
  331ACN     C1 2146   4.080   0.938   4.315 -0.3558 -0.4137 -0.4347
  331ACN     H1 2147   4.003   0.880   4.367 -0.3767  1.6471  2.0068
  331ACN     H2 2148   4.085   0.927   4.206  0.2129  2.3927 -0.7608
  331ACN     H3 2149   4.181   0.916   4.350 -0.5242 -2.3898 -1.0664
  331ACN     C2 2150   4.048   1.081   4.334 -0.1907  0.2853  0.3917
  331ACN     N1 2151   4.013   1.192   4.344 -0.5917  0.3439  0.0439
  332ACN     C1 2152   4.728   0.787   3.505  0.6898 -0.4851 -0.5879
  332ACN     H1 2153   4.650   0.833   3.566  0.5922 -1.0139 -0.3079
  332ACN     H2 2154   4.802   0.865   3.483 -0.5172  1.4111  1.5853
  332ACN     H3 2155   4.680   0.748   3.415 -2.2536 -0.2905  0.7705
  332ACN     C2 2156   4.780   0.666   3.561  0.0450  0.4704  0.1364
  332ACN     N1 2157   4.821   0.568   3.595  0.0503  0.3908  0.0806
  333ACN     C1 2158   4.491   1.464   0.367 -0.3260  0.0920  0.5412
  333ACN     H1 2159   4.442   1.458   0.269 -0.2637 -2.0650  0.5839
  333ACN     H2 2160   4.600   1.452   0.371 -0.4443 -0.8078  3.3368
  333ACN     H3 2161   4.462   1.384   0.435  1.0791 -0.9460 -0.0226
  333ACN     C2 2162   4.486   1.592   0.428  0.1811 -0.5191 -0.7994
  333ACN     N1 2163   4.464   1.688   0.486 -0.0751 -0.2320 -0.7064
  334ACN     C1 2164   1.743   3.756   3.569  0.5258 -0.2897  0.7403
  334ACN     H1 2165   1.678   3.670   3.590  1.0893 -1.2535 -1.2746
  334ACN     H2 2166   1.793   3.732   3.475  2.1914 -0.3061  1.5894
  334ACN     H3 2167   1.826   3.757   3.640  1.1732 -1.2636  0.0226
  334ACN     C2 2168   1.661   3.881   3.557 -0.1156 -0.1767 -0.1520
  334ACN     N1 2169   1.601   3.981   3.557 -0.3792 -1.3599  0.4903
  335ACN     C1 2170   1.104   1.928   4.691 -0.4176  0.2201 -0.3408
  335ACN     H1 2171   1.068   1.962   4.593 -0.0926  0.2718 -0.4444
  335ACN     H2 2172   1.199   1.974   4.720 -0.9813  0.9423  0.3882
  335ACN     H3 2173   1.128   1.821   4.683  2.4390  0.7130  0.3211
  335ACN     C2 2174   1.025   1.960   4.801 -0.4239 -0.2916 -0.1523
  335ACN     N1 2175   0.959   2.002   4.887  0.4035 -0.1315  0.3744
  336ACN     C1 2176   0.853   2.634   3.888 -0.2003  0.2034  0.0689
  336ACN     H1 2177   0.799   2.630   3.983 -0.6742  2.6439 -0.0208
  336ACN     H2 2178   0.889   2.731   3.853 -0.9414 -0.0117 -1.3576
  336ACN     H3 2179   0.781   2.607   3.810 -1.0626  1.2574  0.4652
  336ACN     C2 2180   0.963   2.534   3.887  0.0669 -0.2982 -0.1528
  336ACN     N1 2181   1.041   2.448   3.886 -0.4044  0.1019 -0.7161
  337ACN     C1 2182   3.804   1.109   0.924 -0.0359  0.0749  0.0455
  337ACN     H1 2183   3.814   1.053   0.831  0.7342 -0.0262  0.1782
  337ACN     H2 2184   3.869   1.198   0.923  0.2465 -0.0544 -3.4860
  337ACN     H3 2185   3.848   1.055   1.009  2.3892 -0.3526 -1.3967
  337ACN     C2 2186   3.663   1.148   0.941 -0.2121 -0.3946  0.7715
  337ACN     N1 2187   3.553   1.172   0.947 -0.2019 -0.2341 -0.1144
  338ACN     C1 2188   2.967   3.168   0.036 -0.3203 -0.0142 -0.5055
  338ACN     H1 2189   2.898   3.120   0.107  1.7881 -2.2298  0.1820
  338ACN     H2 2190   2.941   3.272   0.011 -0.1113 -0.5894 -3.4772
  338ACN     H3 2191   2.961   3.108  -0.055  1.7046  0.1417 -0.7802
  338ACN     C2 2192   3.104   3.153   0.075 -0.3356  1.2237 -0.5178
  338ACN     N1 2193   3.212   3.126   0.098 -0.2890 -0.1319  0.3591
  339ACN     C1 2194   3.930   1.441   4.529 -0.8367  0.0918 -0.0002
  339ACN     H1 2195   3.859   1.404   4.455 -0.3571 -0.5255 -0.1579
  339ACN     H2 2196   3.962   1.540   4.493  1.4806 -1.3643 -2.2641
  339ACN     H3 2197   4.020   1.379   4.529 -0.1174  1.0836 -1.6493
  339ACN     C2 2198   3.880   1.461   4.662 -0.2154  0.6595  0.1509
  339ACN     N1 2199   3.836   1.474   4.769 -0.2712 -0.1733  0.0910
  340ACN     C1 2200   3.472   1.211   3.623 -0.0936 -0.6549  0.5988
  340ACN     H1 2201   3.401   1.273   3.679  1.2145  0.3338  1.2480
  340ACN     H2 2202   3.450   1.232   3.518 -1.7420  2.0132  1.3726
  340ACN     H3 2203   3.452   1.105   3.643  0.1494 -0.7091  0.5549
  340ACN     C2 2204   3.603   1.245   3.674 -0.4018 -0.1955  0.2143
  340ACN     N1 2205   3.707   1.275   3.709 -0.0137 -0.1469  0.5065
  341ACN     C1 2206   4.460   3.852   4.068  0.0430  0.4602 -0.3123
  341ACN     H1 2207   4.480   3.873   3.962 -0.5305  2.3751 -0.0763
  341ACN     H2 2208   4.381   3.775   4.069  0.3511  0.1119 -1.4023
  341ACN     H3 2209   4.416   3.942   4.113  0.0674  0.7197 -0.8048
  341ACN     C2 2210   4.578   3.811   4.137 -0.0443 -0.2082  0.5588
  341ACN     N1 2211   4.668   3.775   4.200 -0.5333 -0.1740  0.0219
  342ACN     C1 2212   4.495   2.723   4.088  0.0352  0.4823 -0.6410
  342ACN     H1 2213   4.582   2.683   4.035 -0.3980 -2.0967  0.4711
  342ACN     H2 2214   4.432   2.785   4.023  0.6338  2.6753  0.7561
  342ACN     H3 2215   4.527   2.781   4.176 -1.4226 -0.5893  0.6416
  342ACN     C2 2216   4.422   2.607   4.137  0.3716  0.7276 -0.3650
  342ACN     N1 2217   4.365   2.517   4.183 -0.2050 -0.2425  0.2867
  343ACN     C1 2218   3.979   0.186   2.442 -0.4516  0.6741 -1.0100
  343ACN     H1 2219   3.998   0.124   2.531 -0.9078  0.2501 -1.2095
  343ACN     H2 2220   3.876   0.224   2.447  0.0450  1.9455  0.9221
  343ACN     H3 2221   3.981   0.117   2.357 -1.3394 -1.6436  0.7659
  343ACN     C2 2222   4.067   0.304   2.433 -0.0386  0.2355 -0.8747
  343ACN     N1 2223   4.133   0.397   2.440  0.1853  0.4937 -0.2263
  344ACN     C1 2224   0.938   3.617   1.158 -0.5034  0.2205 -0.0990
  344ACN     H1 2225   0.909   3.589   1.056  0.6572  3.2629 -1.3896
  344ACN     H2 2226   1.029   3.561   1.182 -1.9134 -1.3014  2.0825
  344ACN     H3 2227   0.863   3.602   1.237  0.2495 -1.6594  0.3061
  344ACN     C2 2228   0.947   3.763   1.151  0.0252 -0.7608  0.4964
  344ACN     N1 2229   0.965   3.878   1.145 -0.6169 -0.3769 -0.1245
  345ACN     C1 2230   2.853   1.313   4.019  0.3620  0.0614  0.2357
  345ACN     H1 2231   2.745   1.294   4.012  0.5976 -1.1446 -0.3538
  345ACN     H2 2232   2.911   1.237   3.965 -0.7093 -0.3888 -0.2999
  345ACN     H3 2233   2.890   1.305   4.122 -0.7027 -1.3764  0.5338
  345ACN     C2 2234   2.893   1.444   3.971 -0.9000 -0.3679  0.3880
  345ACN     N1 2235   2.931   1.548   3.938 -0.1211  0.1289  0.1892
  346ACN     C1 2236   0.635   0.411   1.900  0.2584 -0.0973  0.1443
  346ACN     H1 2237   0.583   0.500   1.863  0.1077 -0.2541 -0.0240
  346ACN     H2 2238   0.739   0.428   1.932 -0.4488  2.8054  1.1557
  346ACN     H3 2239   0.642   0.337   1.818 -1.6994 -0.4014  0.2219
  346ACN     C2 2240   0.551   0.361   2.005 -0.1374  0.7966  0.0693
  346ACN     N1 2241   0.481   0.334   2.088  0.4698 -0.0313 -0.4262
  347ACN     C1 2242   0.831   0.266   2.431  0.0553  0.1386 -0.4538
  347ACN     H1 2243   0.920   0.267   2.367  0.8657  1.8025  0.6226
  347ACN     H2 2244   0.758   0.189   2.403 -0.7120  0.6163  0.2259
  347ACN     H3 2245   0.786   0.365   2.431 -0.9034 -0.2171  2.4287
  347ACN     C2 2246   0.873   0.247   2.566 -0.6270 -0.0783 -0.1494
  347ACN     N1 2247   0.897   0.228   2.676 -0.7146  0.4777 -0.0599
  348ACN     C1 2248   1.361   2.126   1.111  0.6695  0.8628  0.0614
  348ACN     H1 2249   1.383   2.234   1.114 -1.3420  1.2985  0.1659
  348ACN     H2 2250   1.452   2.067   1.126  1.4855  2.0486 -0.0349
  348ACN     H3 2251   1.295   2.099   1.028  0.9969  0.8627 -0.2024
  348ACN     C2 2252   1.286   2.094   1.233  0.5802 -0.2320 -0.3863
  348ACN     N1 2253   1.218   2.062   1.320  0.2818 -0.0826 -0.4106
  349ACN     C1 2254   2.548   2.569   3.645  1.1778 -0.0208 -0.5107
  349ACN     H1 2255   2.617   2.649   3.615  0.5589  0.4425 -0.7199
  349ACN     H2 2256   2.484   2.602   3.728  1.6431 -0.0682 -0.1301
  349ACN     H3 2257   2.616   2.492   3.684  3.0981  1.1836 -1.3434
  349ACN     C2 2258   2.462   2.534   3.528 -0.3509 -0.1058 -0.4406
  349ACN     N1 2259   2.393   2.521   3.435 -0.8622 -0.0989 -0.4256
  350ACN     C1 2260   2.544   0.689   2.187  0.2990  0.2034 -0.5112
  350ACN     H1 2261   2.626   0.744   2.234 -0.3031 -0.1500  1.0251
  350ACN     H2 2262   2.568   0.599   2.128  2.7140 -0.8483  1.9092
  350ACN     H3 2263   2.494   0.757   2.117 -1.0495 -0.4222 -0.1857
  350ACN     C2 2264   2.453   0.657   2.293  0.2921  0.4471  0.2240
  350ACN     N1 2265   2.388   0.620   2.376  0.0960 -0.3112 -0.0330
  351ACN     C1 2266   3.344   3.074   3.852  0.9701  1.1003 -0.4348
  351ACN     H1 2267   3.332   3.130   3.946  0.3932 -1.7318  1.2891
  351ACN     H2 2268   3.451   3.056   3.839  0.9928 -0.7128  1.7249
  351ACN     H3 2269   3.295   3.135   3.774 -0.1052 -1.1478 -1.6167
  351ACN     C2 2270   3.280   2.948   3.856 -0.4487  0.5249 -0.2137
  351ACN     N1 2271   3.216   2.851   3.844 -0.1974 -0.1133 -0.4868
  352ACN     C1 2272   2.398   3.359   3.631  1.1481  0.2597 -0.3583
  352ACN     H1 2273   2.369   3.310   3.725 -1.0492 -0.4840 -1.3642
  352ACN     H2 2274   2.365   3.464   3.630 -0.4191 -0.1724  1.0401
  352ACN     H3 2275   2.347   3.307   3.550 -1.8457  0.8609  1.0057
  352ACN     C2 2276   2.537   3.366   3.605 -0.1709  0.2164  0.0305
  352ACN     N1 2277   2.649   3.371   3.582  0.3643  0.1192 -0.2578
  353ACN     C1 2278   0.646   2.497   2.590  0.3925 -0.4781 -0.1850
  353ACN     H1 2279   0.592   2.408   2.624 -0.4603 -0.6875 -1.9658
  353ACN     H2 2280   0.654   2.583   2.657 -0.7565 -1.7043  1.6058
  353ACN     H3 2281   0.584   2.531   2.507  0.9864  2.4388  0.4671
  353ACN     C2 2282   0.775   2.481   2.540  0.3746  0.0722  0.1061
  353ACN     N1 2283   0.882   2.478   2.503 -1.1209  0.1171 -0.4942
  354ACN     C1 2284   2.251   2.662   1.159  0.3738 -0.1963 -0.3816
  354ACN     H1 2285   2.191   2.752   1.143  0.5184 -0.0660 -0.2041
  354ACN     H2 2286   2.301   2.634   1.065 -0.5932 -0.0413 -0.9509
  354ACN     H3 2287   2.183   2.583   1.194  1.2569 -0.4209  0.9221
  354ACN     C2 2288   2.343   2.690   1.268 -0.1155  0.0487  0.4521
  354ACN     N1 2289   2.415   2.724   1.347 -0.3003  0.7898 -0.4347
  355ACN     C1 2290   0.711   1.827   0.901 -0.2763  0.6468  0.4064
  355ACN     H1 2291   0.785   1.775   0.839 -1.7117 -0.9337 -0.0703
  355ACN     H2 2292   0.758   1.839   0.999  1.0914  1.6515 -0.3433
  355ACN     H3 2293   0.622   1.763   0.912  0.7056 -1.0699 -1.0397
  355ACN     C2 2294   0.673   1.946   0.834  1.1864 -0.8509 -0.1061
  355ACN     N1 2295   0.647   2.049   0.787 -0.8765 -0.0515 -0.2950
  356ACN     C1 2296   4.756   1.611   0.155  0.7734  0.6713  0.2014
  356ACN     H1 2297   4.700   1.657   0.237  0.6069  1.5365 -0.3876
  356ACN     H2 2298   4.800   1.676   0.078  1.5240  0.0173  0.0668
  356ACN     H3 2299   4.673   1.560   0.106  2.9004 -1.8315 -1.0482
  356ACN     C2 2300   4.860   1.522   0.207 -0.8798 -0.7614  0.1610
  356ACN     N1 2301   4.938   1.451   0.252 -0.9535  0.1076  0.5038
  357ACN     C1 2302   4.578   2.691   3.721 -0.1583 -0.1535 -0.6652
  357ACN     H1 2303   4.648   2.644   3.651  0.2535  1.0951 -1.1102
  357ACN     H2 2304   4.564   2.792   3.682  2.1421  0.8004  0.7268
  357ACN     H3 2305   4.629   2.698   3.818  0.2701 -1.7571 -0.7426
  357ACN     C2 2306   4.451   2.630   3.744  0.1549 -0.8462 -0.0182
  357ACN     N1 2307   4.348   2.582   3.760  0.3147 -0.7379  0.0504
  358ACN     C1 2308   1.622   0.871   2.583 -0.3409 -0.2636 -0.1015
  358ACN     H1 2309   1.718   0.924   2.579 -0.1641 -0.6569 -3.0653
  358ACN     H2 2310   1.560   0.922   2.509  0.8936  1.3913 -0.0525
  358ACN     H3 2311   1.577   0.889   2.681 -3.4236 -0.8755 -1.2978
  358ACN     C2 2312   1.650   0.727   2.560 -0.0766 -0.4891  0.2396
  358ACN     N1 2313   1.674   0.624   2.525 -0.8955  0.3484  0.3983
  359ACN     C1 2314   3.183   3.370   0.762 -0.7133 -1.0753  0.1734
  359ACN     H1 2315   3.172   3.290   0.688  4.0499 -1.1526 -0.7829
  359ACN     H2 2316   3.198   3.472   0.725 -0.7465 -1.2181 -0.2310
  359ACN     H3 2317   3.274   3.339   0.815  0.8071  2.3535 -0.1369
  359ACN     C2 2318   3.073   3.375   0.851  0.1583  0.2150 -0.9030
  359ACN     N1 2319   2.977   3.372   0.917  0.1291 -0.3853  0.0952
  360ACN     C1 2320   2.773   1.956   4.117 -0.8222 -0.3919  0.4069
  360ACN     H1 2321   2.706   1.887   4.063 -0.9626 -0.0814  0.1812
  360ACN     H2 2322   2.720   2.052   4.116 -0.9219 -0.4453 -0.9057
  360ACN     H3 2323   2.867   1.975   4.064 -1.2230  0.7594  0.0874
  360ACN     C2 2324   2.808   1.916   4.256  0.2487  0.2691  0.4552
  360ACN     N1 2325   2.839   1.879   4.357  0.3846 -0.4530 -0.0331
  361ACN     C1 2326   4.538   3.733   0.660 -0.2934  0.0711 -0.7933
  361ACN     H1 2327   4.452   3.752   0.595 -0.4821 -1.3147 -0.9726
  361ACN     H2 2328   4.592   3.824   0.686  1.5519 -0.9027 -1.0942
  361ACN     H3 2329   4.604   3.673   0.596 -0.4604  0.7770 -1.6386
  361ACN     C2 2330   4.495   3.661   0.784  0.4460  0.2400 -0.8081
  361ACN     N1 2331   4.457   3.611   0.883 -0.1315 -0.3769  0.0015
  362ACN     C1 2332   3.496   3.082   0.787  0.3412  0.5410  0.4906
  362ACN     H1 2333   3.493   3.174   0.847 -0.0786  1.3345 -0.7177
  362ACN     H2 2334   3.592   3.032   0.807  0.5407  0.1762 -1.2406
  362ACN     H3 2335   3.499   3.099   0.679 -3.4866 -0.0323  0.1653
  362ACN     C2 2336   3.378   2.993   0.806 -0.4677  0.5376 -0.3019
  362ACN     N1 2337   3.289   2.917   0.825  0.5930 -0.5735 -0.0813
  363ACN     C1 2338   4.501   4.439   3.993  0.3646 -0.0246  0.0730
  363ACN     H1 2339   4.431   4.523   3.981  2.3084  1.7917  0.7954
  363ACN     H2 2340   4.538   4.449   4.096 -2.0770  0.7574  0.9473
  363ACN     H3 2341   4.581   4.447   3.918 -0.0412 -0.2293 -0.3821
  363ACN     C2 2342   4.443   4.312   3.969  0.8177 -0.1830  0.1867
  363ACN     N1 2343   4.386   4.211   3.959 -0.6622  0.7885  0.7871
  364ACN     C1 2344   4.542   4.277   2.779 -0.4275 -0.8419  0.1179
  364ACN     H1 2345   4.507   4.274   2.675 -1.4522  1.4553  0.3271
  364ACN     H2 2346   4.638   4.224   2.783  1.5514  2.4569  0.8462
  364ACN     H3 2347   4.477   4.217   2.844 -1.2351  0.1093  0.2139
  364ACN     C2 2348   4.584   4.410   2.826 -0.6710 -1.1388 -0.3754
  364ACN     N1 2349   4.623   4.512   2.863 -0.6190 -0.0823  0.6193
  365ACN     C1 2350   0.042   2.968   3.885  0.1663 -0.1293  0.5816
  365ACN     H1 2351   0.089   3.055   3.933  1.2453  0.7750 -1.9168
  365ACN     H2 2352   0.011   2.892   3.957  1.8247 -0.5521  0.9033
  365ACN     H3 2353   0.108   2.929   3.807  0.3696  0.0387  0.6666
  365ACN     C2 2354  -0.084   3.023   3.834  0.3595  0.5104 -0.2964
  365ACN     N1 2355  -0.185   3.065   3.799 -0.2728 -0.2809 -0.0075
  366ACN     C1 2356   1.186   0.679   1.192 -0.4340 -0.2708  0.9329
  366ACN     H1 2357   1.124   0.675   1.282 -1.6941 -0.5685  0.0831
  366ACN     H2 2358   1.156   0.761   1.125  1.0109 -1.0381 -0.7537
  366ACN     H3 2359   1.201   0.586   1.136 -0.3177 -2.1741  3.9051
  366ACN     C2 2360   1.320   0.708   1.243 -0.2129 -0.3232  0.6163
  366ACN     N1 2361   1.424   0.731   1.287  0.1509  0.4986  0.4188
  367ACN     C1 2362   1.815   0.341   0.137 -0.1616 -0.4402 -0.0404
  367ACN     H1 2363   1.843   0.315   0.035 -1.5540 -0.2524 -0.4906
  367ACN     H2 2364   1.894   0.312   0.208 -0.2313 -1.9730 -0.5470
  367ACN     H3 2365   1.723   0.283   0.156  1.2320 -1.9551  2.7513
  367ACN     C2 2366   1.790   0.486   0.147  0.3385 -0.3712 -0.0014
  367ACN     N1 2367   1.777   0.599   0.148 -0.0460 -0.4841  0.6703
  368ACN     C1 2368   0.750   1.127   3.647 -0.1932  0.2891 -0.4538
  368ACN     H1 2369   0.850   1.131   3.692  0.1191  1.1099 -1.1973
  368ACN     H2 2370   0.684   1.083   3.722  2.1403 -1.6773  0.5906
  368ACN     H3 2371   0.752   1.049   3.569  0.1002 -0.2017  0.0415
  368ACN     C2 2372   0.696   1.251   3.603  0.2950  0.0138  0.0046
  368ACN     N1 2373   0.668   1.357   3.563 -1.4491  0.2803 -0.0951
  369ACN     C1 2374   2.677   3.476   0.316 -0.2028 -0.2455  0.5798
  369ACN     H1 2375   2.611   3.479   0.228  0.6299  1.7627 -0.0377
  369ACN     H2 2376   2.602   3.478   0.396 -1.2631 -0.7329 -0.3725
  369ACN     H3 2377   2.728   3.573   0.324 -2.7273  1.2479 -0.0371
  369ACN     C2 2378   2.763   3.358   0.329 -1.0500  0.2772 -0.2086
  369ACN     N1 2379   2.842   3.275   0.340 -0.0242  0.2624  0.1447
  370ACN     C1 2380   4.385   1.839   1.353  0.4929 -0.4279 -0.3892
  370ACN     H1 2381   4.337   1.938   1.350 -1.9700 -1.5701 -2.0641
  370ACN     H2 2382   4.491   1.858   1.330  0.4529  0.1631 -0.0895
  370ACN     H3 2383   4.348   1.771   1.275 -0.3403  0.9942 -1.2731
  370ACN     C2 2384   4.373   1.797   1.488  0.2006  0.7190 -0.3056
  370ACN     N1 2385   4.359   1.768   1.599  0.0492  0.0429  0.0350
  371ACN     C1 2386   4.264   4.393   2.312 -0.5334  0.0527  0.1995
  371ACN     H1 2387   4.256   4.482   2.375  0.1174 -0.4615  1.0324
  371ACN     H2 2388   4.161   4.355   2.319 -1.0444  1.5394  1.3538
  371ACN     H3 2389   4.327   4.316   2.358 -1.9289 -1.3535 -0.1639
  371ACN     C2 2390   4.302   4.427   2.178 -0.5869  0.3870 -0.5072
  371ACN     N1 2391   4.325   4.464   2.071 -0.3974 -0.2085  0.0510
  372ACN     C1 2392   3.367   1.378   2.191  0.1041 -0.1483  0.2163
  372ACN     H1 2393   3.280   1.322   2.156 -0.8113  0.2920  1.6662
  372ACN     H2 2394   3.458   1.326   2.158  1.3253  2.4372 -0.8176
  372ACN     H3 2395   3.365   1.391   2.300  1.1414  0.2930  0.2041
  372ACN     C2 2396   3.367   1.512   2.136  0.0798 -0.9119 -0.1329
  372ACN     N1 2397   3.365   1.623   2.104 -0.5858  0.1131  0.0987
  373ACN     C1 2398   3.409   2.797   1.412  0.7917  0.4164 -0.3544
  373ACN     H1 2399   3.414   2.687   1.404  2.3451  0.2717  1.5892
  373ACN     H2 2400   3.326   2.838   1.354 -0.8417 -0.2374  1.4063
  373ACN     H3 2401   3.510   2.830   1.385 -0.2882  2.4952 -2.1200
  373ACN     C2 2402   3.396   2.823   1.553  0.2036 -0.5613  0.4830
  373ACN     N1 2403   3.380   2.854   1.664 -0.2466  0.3699 -0.2263
  374ACN     C1 2404   2.867   3.901   2.173  1.2327  0.2013  0.3516
  374ACN     H1 2405   2.758   3.909   2.172  1.0960 -1.3104 -0.4123
  374ACN     H2 2406   2.907   3.951   2.084  0.6861  1.5509  0.8499
  374ACN     H3 2407   2.884   3.793   2.164 -0.0207 -0.0365  0.6579
  374ACN     C2 2408   2.920   3.954   2.299  0.3194 -1.0342 -0.3414
  374ACN     N1 2409   2.955   3.986   2.403  0.4244 -0.3109 -0.2906
  375ACN     C1 2410   4.298   0.780   3.528  0.2045 -0.1827 -0.0030
  375ACN     H1 2411   4.221   0.754   3.601 -2.0925  1.0479 -1.8597
  375ACN     H2 2412   4.370   0.697   3.522  0.2015 -0.1584 -0.3934
  375ACN     H3 2413   4.361   0.863   3.563  1.1444 -1.4660  1.5252
  375ACN     C2 2414   4.234   0.798   3.394  0.5764 -0.1180 -0.2492
  375ACN     N1 2415   4.174   0.805   3.296 -0.1439 -0.6011 -0.5289
  376ACN     C1 2416   4.048   4.576   1.930 -0.8288  0.0674 -0.1513
  376ACN     H1 2417   3.998   4.556   2.026  2.0567 -0.9868  1.2324
  376ACN     H2 2418   4.152   4.594   1.958 -0.7950 -1.3420  0.7531
  376ACN     H3 2419   4.009   4.665   1.880 -2.0495 -1.4800 -2.1361
  376ACN     C2 2420   4.047   4.461   1.845 -0.4536  0.0101  0.0821
  376ACN     N1 2421   4.030   4.376   1.775  0.4641  1.3834  0.2172
  377ACN     C1 2422   3.629   4.286   3.671  0.1274  0.6859  0.8412
  377ACN     H1 2423   3.643   4.198   3.735 -1.5072 -0.2056  0.0270
  377ACN     H2 2424   3.553   4.342   3.726 -0.2504  0.0596  0.9584
  377ACN     H3 2425   3.591   4.258   3.572  2.9527  0.0811 -0.1986
  377ACN     C2 2426   3.748   4.370   3.653  0.0999  0.2460  0.4860
  377ACN     N1 2427   3.836   4.443   3.632  0.4306  0.1884 -0.0050
  378ACN     C1 2428   0.042   1.133   4.439  0.1214  0.0076  0.4830
  378ACN     H1 2429   0.100   1.061   4.498 -0.3075  0.1496  1.0881
  378ACN     H2 2430  -0.064   1.105   4.435  0.6896 -2.1594 -1.4953
  378ACN     H3 2431   0.076   1.126   4.335 -2.6106  2.5973 -0.7116
  378ACN     C2 2432   0.049   1.263   4.495 -0.0171 -0.5504  0.1693
  378ACN     N1 2433   0.063   1.363   4.544 -0.4238  0.3501  0.4117
  379ACN     C1 2434   1.728   3.367   2.018 -0.2415 -0.3950 -0.2119
  379ACN     H1 2435   1.767   3.289   1.952 -1.1945 -0.3859 -0.8085
  379ACN     H2 2436   1.805   3.406   2.085 -1.4224 -1.0310  1.6056
  379ACN     H3 2437   1.665   3.318   2.093 -0.2105  2.3195  1.7078
  379ACN     C2 2438   1.658   3.471   1.955 -0.2029 -0.3587 -0.1423
  379ACN     N1 2439   1.603   3.558   1.903 -0.3498  0.3092 -0.0275
  380ACN     C1 2440   2.044   0.421   4.040  0.0980 -0.9955  0.4863
  380ACN     H1 2441   1.995   0.457   3.949 -1.6911 -0.0666  1.7441
  380ACN     H2 2442   2.075   0.316   4.036  0.6093 -0.8074 -2.4798
  380ACN     H3 2443   1.965   0.421   4.117  0.5812 -2.2996  1.0173
  380ACN     C2 2444   2.143   0.513   4.091 -0.1998 -0.1830 -0.4087
  380ACN     N1 2445   2.221   0.583   4.136 -0.1215 -0.6717 -0.0687
  381ACN     C1 2446   0.246   2.893   2.497 -0.3974 -0.8910 -0.4539
  381ACN     H1 2447   0.233   2.987   2.552  0.7906 -0.9773  0.0093
  381ACN     H2 2448   0.181   2.816   2.540 -1.2278  1.0088  1.9370
  381ACN     H3 2449   0.351   2.872   2.522 -0.6388 -0.9272  0.5686
  381ACN     C2 2450   0.230   2.906   2.353 -0.5317 -0.1225  0.5153
  381ACN     N1 2451   0.226   2.929   2.242 -0.1470  0.3361 -0.2826
  382ACN     C1 2452   2.141   3.299   2.761  0.0304 -0.2966 -0.2033
  382ACN     H1 2453   2.041   3.256   2.746 -0.4784  0.5461  0.7024
  382ACN     H2 2454   2.185   3.263   2.854 -1.7559 -1.4838  0.2351
  382ACN     H3 2455   2.128   3.407   2.771  1.8181 -0.1388  0.7797
  382ACN     C2 2456   2.247   3.268   2.662 -0.5733  0.0708  0.8916
  382ACN     N1 2457   2.335   3.235   2.590  0.2055 -0.2130  0.2159
  383ACN     C1 2458   1.297   0.226   3.218 -0.3827  0.6663 -0.3125
  383ACN     H1 2459   1.358   0.176   3.141 -0.0601  0.7347 -0.1040
  383ACN     H2 2460   1.349   0.322   3.227  0.7104  0.3571 -2.5172
  383ACN     H3 2461   1.320   0.156   3.299  2.1157  0.9968 -0.6319
  383ACN     C2 2462   1.159   0.245   3.168  0.4325 -0.5744  0.4053
  383ACN     N1 2463   1.053   0.266   3.126  0.2014  0.4162 -0.7773
  384ACN     C1 2464   3.980   1.840   1.814 -0.1913  0.9789  0.2848
  384ACN     H1 2465   3.915   1.792   1.740 -1.0408  3.9872 -1.0460
  384ACN     H2 2466   4.055   1.774   1.859  2.0586  1.4264 -2.5202
  384ACN     H3 2467   3.925   1.887   1.897  0.5274  1.6649  0.3843
  384ACN     C2 2468   4.051   1.952   1.746 -0.1817  0.1865  0.6765
  384ACN     N1 2469   4.099   2.048   1.704  0.1187  0.3770 -0.5451
  385ACN     C1 2470   3.944   3.701   1.585 -0.0463 -0.3296 -0.2014
  385ACN     H1 2471   4.019   3.649   1.524 -0.3886 -1.7487  0.5545
  385ACN     H2 2472   3.877   3.632   1.638 -1.2656  1.6068  0.8868
  385ACN     H3 2473   3.891   3.767   1.516  1.6566  1.1093 -0.2269
  385ACN     C2 2474   4.010   3.783   1.692 -0.0700  0.4271  0.2326
  385ACN     N1 2475   4.063   3.843   1.780 -0.0479 -0.2151  0.0409
  386ACN     C1 2476   1.971   1.550   0.659  0.2578 -0.4505  0.6645
  386ACN     H1 2477   1.960   1.656   0.632  0.6406 -0.5489  0.1105
  386ACN     H2 2478   1.903   1.539   0.745 -0.2908 -1.6002  0.0979
  386ACN     H3 2479   2.074   1.535   0.694 -0.5888 -3.6429  2.1352
  386ACN     C2 2480   1.938   1.447   0.560 -1.2425 -0.5147 -0.0141
  386ACN     N1 2481   1.909   1.375   0.481  0.0993  0.9756  0.5964
  387ACN     C1 2482   1.957   1.094   3.897  0.3244 -0.0247 -0.0288
  387ACN     H1 2483   1.986   1.051   3.800  1.2707  1.6869 -0.5414
  387ACN     H2 2484   1.873   1.036   3.938 -0.7256  2.0523  0.9078
  387ACN     H3 2485   1.921   1.195   3.878 -1.3030 -0.5198  0.2505
  387ACN     C2 2486   2.070   1.099   3.988 -0.9383 -0.4048 -0.4458
  387ACN     N1 2487   2.161   1.102   4.058  0.1438 -0.3560 -0.1939
  388ACN     C1 2488   3.750   4.090   0.056  0.4027  0.3202 -0.9763
  388ACN     H1 2489   3.738   4.045  -0.043  2.6210 -0.0853 -1.1138
  388ACN     H2 2490   3.843   4.148   0.058  0.2480  0.5567 -0.3985
  388ACN     H3 2491   3.748   4.013   0.134 -0.9051  0.7586 -0.5560
  388ACN     C2 2492   3.639   4.175   0.098 -0.2172  0.1948 -0.2353
  388ACN     N1 2493   3.547   4.238   0.130  0.4841  0.1243  0.2258
  389ACN     C1 2494   4.040   3.187   4.680 -0.1680  0.5347  0.2225
  389ACN     H1 2495   3.980   3.132   4.754  0.4370 -0.8231 -0.2552
  389ACN     H2 2496   4.085   3.280   4.716  2.6254 -1.0229  1.0872
  389ACN     H3 2497   3.975   3.213   4.596  0.5409 -0.7773 -0.7754
  389ACN     C2 2498   4.151   3.107   4.630  0.7865  0.3602 -0.8320
  389ACN     N1 2499   4.241   3.050   4.589  0.1061 -0.0886 -0.0745
  390ACN     C1 2500   4.451   1.329   1.340  0.7574 -0.1296  0.1809
  390ACN     H1 2501   4.415   1.383   1.251  0.0866  1.6685  1.4609
  390ACN     H2 2502   4.358   1.296   1.388 -0.2282  0.5121 -1.2100
  390ACN     H3 2503   4.505   1.399   1.405  0.4037  0.9761 -0.6664
  390ACN     C2 2504   4.536   1.210   1.307 -0.3224  0.1517  0.6637
  390ACN     N1 2505   4.603   1.120   1.279  0.2913 -0.7135 -0.2316
  391ACN     C1 2506   2.631   0.707   0.531 -0.1181 -1.3035 -0.3660
  391ACN     H1 2507   2.527   0.710   0.498 -0.3121  2.3957  0.1781
  391ACN     H2 2508   2.657   0.807   0.569 -0.4195 -1.5717  0.5678
  391ACN     H3 2509   2.685   0.699   0.436 -0.5904 -0.2638 -0.7410
  391ACN     C2 2510   2.657   0.606   0.627  0.0718 -0.2298 -0.0702
  391ACN     N1 2511   2.683   0.516   0.695 -0.0807 -0.4999 -0.3501
  392ACN     C1 2512   0.088   0.134   1.568 -0.1992  0.7082  0.1967
  392ACN     H1 2513   0.073   0.031   1.601  1.3837  0.4905  0.3143
  392ACN     H2 2514   0.034   0.200   1.637  0.3578  0.8285  0.5237
  392ACN     H3 2515   0.043   0.138   1.468 -0.4080 -1.9525  0.1141
  392ACN     C2 2516   0.227   0.154   1.569 -0.1196  0.2607  0.0944
  392ACN     N1 2517   0.340   0.180   1.563  0.7000  0.7089 -0.4539
  393ACN     C1 2518   3.046   0.900   2.965  0.4068 -0.8052 -0.0359
  393ACN     H1 2519   3.108   0.987   2.942  1.7369 -1.1653  1.9393
  393ACN     H2 2520   3.039   0.845   2.870 -0.3869 -0.6708 -0.0669
  393ACN     H3 2521   2.947   0.932   3.000  1.6125  2.6918  0.5784
  393ACN     C2 2522   3.121   0.826   3.065  0.1103 -0.0908  0.2209
  393ACN     N1 2523   3.185   0.760   3.136 -0.4234 -0.3815  0.2551
  394ACN     C1 2524   0.904   2.645   2.152 -0.3961 -0.0449 -0.2713
  394ACN     H1 2525   0.860   2.744   2.164 -0.2995 -0.1753  1.3291
  394ACN     H2 2526   0.861   2.567   2.216 -0.5056  0.9955  0.9469
  394ACN     H3 2527   1.010   2.663   2.176 -0.5098 -1.4146  1.4355
  394ACN     C2 2528   0.899   2.599   2.011  0.7460 -0.1578 -0.3403
  394ACN     N1 2529   0.915   2.568   1.900  0.1346  0.0232 -0.4111
  395ACN     C1 2530   4.392   3.372   3.159  0.8385  0.6856 -0.8578
  395ACN     H1 2531   4.499   3.352   3.175  0.9594  2.3057  0.6909
  395ACN     H2 2532   4.346   3.305   3.085 -1.5588  0.1418  1.0230
  395ACN     H3 2533   4.375   3.471   3.115 -2.0522  0.5934 -0.0972
  395ACN     C2 2534   4.316   3.372   3.284 -0.7576 -0.1229 -0.1664
  395ACN     N1 2535   4.246   3.386   3.375 -0.7952  0.1274 -0.0405
  396ACN     C1 2536   0.061   4.608   2.594  0.3117  0.1278  0.5031
  396ACN     H1 2537   0.160   4.634   2.633  1.2683 -1.7382 -0.5486
  396ACN     H2 2538  -0.002   4.582   2.679  0.0270 -1.7637 -0.2392
  396ACN     H3 2539   0.068   4.516   2.534  2.2408  2.1849 -2.6897
  396ACN     C2 2540   0.013   4.727   2.524 -0.1146  0.0069  1.0658
  396ACN     N1 2541  -0.026   4.825   2.476 -0.1370  0.4698 -0.1176
  397ACN     C1 2542   0.856   0.246   0.464  0.1259  0.5539 -0.4309
  397ACN     H1 2543   0.856   0.197   0.562 -0.0411 -1.3243 -1.3426
  397ACN     H2 2544   0.787   0.192   0.398  0.0475  2.3131 -1.8819
  397ACN     H3 2545   0.955   0.252   0.416  0.9364  0.0165  1.1068
  397ACN     C2 2546   0.799   0.382   0.475  0.4586  0.3799  0.5633
  397ACN     N1 2547   0.763   0.488   0.491  0.6102 -0.5083  0.2299
  398ACN     C1 2548   3.040   0.544   1.067  0.3158  0.0556 -0.1297
  398ACN     H1 2549   2.949   0.532   1.007  1.2727  0.3944 -1.6960
  398ACN     H2 2550   3.022   0.575   1.170  0.3262  1.8142 -0.6264
  398ACN     H3 2551   3.098   0.627   1.025  0.8873 -0.3508 -0.1539
  398ACN     C2 2552   3.115   0.414   1.062 -0.1153  0.3276 -0.5146
  398ACN     N1 2553   3.159   0.309   1.061  0.9551 -0.4665 -0.5010
  399ACN     C1 2554   3.797   3.159   1.065  0.3942  0.0000  0.8030
  399ACN     H1 2555   3.701   3.212   1.063 -0.1051 -0.8589  1.4128
  399ACN     H2 2556   3.874   3.227   1.103  0.7084 -0.1545  0.4525
  399ACN     H3 2557   3.822   3.116   0.967  0.1716  1.5583  0.0242
  399ACN     C2 2558   3.795   3.055   1.169  0.1223  0.1058 -0.1151
  399ACN     N1 2559   3.795   2.976   1.253  0.3727 -0.2476  0.9082
  400ACN     C1 2560   2.138   2.987   0.371  0.9378 -0.1753 -0.4666
  400ACN     H1 2561   2.083   3.078   0.401  0.5913 -0.5833  0.1590
  400ACN     H2 2562   2.228   2.999   0.431  1.0877  2.3596 -1.0579
  400ACN     H3 2563   2.172   2.995   0.267 -0.2620  2.2049 -0.7495
  400ACN     C2 2564   2.057   2.869   0.410 -0.0757  0.4576  0.3564
  400ACN     N1 2565   1.987   2.782   0.438  0.6807  0.8092 -0.3667
  401ACN     C1 2566   3.684   2.660   1.777 -0.3854 -0.4919 -0.6464
  401ACN     H1 2567   3.688   2.601   1.685  0.9955 -0.9784 -0.3086
  401ACN     H2 2568   3.682   2.767   1.752 -0.5744 -0.6784 -1.4721
  401ACN     H3 2569   3.782   2.645   1.824 -0.6477 -1.0326 -0.2684
  401ACN     C2 2570   3.582   2.613   1.870  0.8721  0.4067  0.2570
  401ACN     N1 2571   3.500   2.582   1.947  0.2321 -0.8709 -0.2682
  402ACN     C1 2572   4.681   2.306   2.394 -0.5322  0.0816  0.0359
  402ACN     H1 2573   4.756   2.242   2.442  1.5172  0.9061 -1.8724
  402ACN     H2 2574   4.593   2.306   2.459  0.0582  1.4474  0.8892
  402ACN     H3 2575   4.669   2.273   2.290  4.0267 -0.4010 -0.5597
  402ACN     C2 2576   4.725   2.446   2.405 -0.3374  0.2834 -1.5207
  402ACN     N1 2577   4.763   2.552   2.416  0.3273 -0.3277  0.1098
  403ACN     C1 2578   2.420   0.055   3.783 -0.3163 -0.0513 -0.0639
  403ACN     H1 2579   2.395   0.100   3.686 -1.3618  1.3047  0.8033
  403ACN     H2 2580   2.342  -0.017   3.809 -0.9645 -0.0957 -1.9602
  403ACN     H3 2581   2.423   0.135   3.858  0.9022 -0.5977  0.5095
  403ACN     C2 2582   2.553  -0.015   3.772  0.5633  0.1699 -0.1402
  403ACN     N1 2583   2.655  -0.067   3.774 -0.7429  0.0013 -0.9593
  404ACN     C1 2584   4.152   2.768   2.619 -0.0335  0.4200 -0.2624
  404ACN     H1 2585   4.112   2.765   2.517 -0.2277  1.2493 -0.2192
  404ACN     H2 2586   4.176   2.873   2.638  1.4656  0.4914 -2.2444
  404ACN     H3 2587   4.243   2.708   2.617 -0.7072 -0.6191 -0.7034
  404ACN     C2 2588   4.070   2.706   2.721  0.6931 -0.4437 -0.3071
  404ACN     N1 2589   3.998   2.657   2.802 -0.0554  0.0528  0.2056
  405ACN     C1 2590   0.462   2.082   3.696  0.7326 -0.0507 -0.2375
  405ACN     H1 2591   0.453   2.190   3.712  1.2625  0.2836 -1.9699
  405ACN     H2 2592   0.368   2.028   3.716 -0.7734  1.6222 -2.4041
  405ACN     H3 2593   0.548   2.046   3.754  0.9232 -0.0622 -0.5269
  405ACN     C2 2594   0.491   2.058   3.556  0.0116 -0.1849 -0.8419
  405ACN     N1 2595   0.517   2.030   3.454 -0.3122  0.1746  0.5093
  406ACN     C1 2596   1.444   1.784   0.863 -0.2416  0.0204  0.2037
  406ACN     H1 2597   1.449   1.846   0.954  0.1169 -2.3247  1.8836
  406ACN     H2 2598   1.447   1.839   0.768  0.5771  0.4127  0.4556
  406ACN     H3 2599   1.355   1.720   0.876  1.3843 -2.3939  0.1209
  406ACN     C2 2600   1.555   1.687   0.869 -0.3451 -0.4814  0.2427
  406ACN     N1 2601   1.648   1.617   0.870  0.2940 -0.1696  0.1284
  407ACN     C1 2602   3.054   4.090   3.703  0.0752  0.3013 -0.1529
  407ACN     H1 2603   3.052   4.023   3.617  0.3005  1.1113 -0.8042
  407ACN     H2 2604   3.086   4.031   3.790  1.9908 -0.3950 -1.2800
  407ACN     H3 2605   2.949   4.121   3.714 -0.6262 -0.8736 -2.8429
  407ACN     C2 2606   3.126   4.210   3.672  0.3196  0.3974 -0.2127
  407ACN     N1 2607   3.180   4.308   3.647  0.8305  0.2570  0.7259
  408ACN     C1 2608   2.532   4.474   4.096  0.0044 -0.5064 -0.4402
  408ACN     H1 2609   2.444   4.414   4.072  0.1478 -0.6951 -0.4948
  408ACN     H2 2610   2.512   4.581   4.082  0.9755 -0.6295 -3.7871
  408ACN     H3 2611   2.613   4.453   4.024  0.0280 -1.8220 -0.0560
  408ACN     C2 2612   2.587   4.437   4.224 -0.2019 -0.2483 -0.5950
  408ACN     N1 2613   2.631   4.398   4.322 -0.2254  0.2632 -0.0867
  409ACN     C1 2614   2.928   0.922   0.784 -0.5123  0.0767  0.2680
  409ACN     H1 2615   2.920   0.827   0.839 -3.4376  0.9842  1.6369
  409ACN     H2 2616   2.893   0.897   0.683 -0.0611 -1.5807  0.4951
  409ACN     H3 2617   3.032   0.952   0.771 -0.4870  0.2524  0.8557
  409ACN     C2 2618   2.852   1.028   0.845  0.6238 -0.2059 -0.3111
  409ACN     N1 2619   2.780   1.108   0.892 -0.4507  0.8078  1.0473
  410ACN     C1 2620   0.689   2.616   3.509  0.1191  0.3382  0.1603
  410ACN     H1 2621   0.758   2.690   3.552  0.1549  0.6757 -0.4798
  410ACN     H2 2622   0.719   2.598   3.405 -0.7333  0.1169 -0.0540
  410ACN     H3 2623   0.586   2.650   3.495 -0.3949 -0.3343  2.0381
  410ACN     C2 2624   0.685   2.491   3.585 -0.4061 -0.3791  0.9406
  410ACN     N1 2625   0.675   2.394   3.641  0.7484 -0.1683  0.0084
  411ACN     C1 2626   3.281   3.891   1.144  0.3937 -0.3946  0.2931
  411ACN     H1 2627   3.203   3.829   1.191  1.2039 -0.7711  1.1633
  411ACN     H2 2628   3.280   3.985   1.199  2.1970 -0.3884  0.3510
  411ACN     H3 2629   3.253   3.920   1.042 -3.0338  0.5235  1.3542
  411ACN     C2 2630   3.415   3.838   1.166 -0.1527 -0.1843 -0.5366
  411ACN     N1 2631   3.524   3.816   1.192 -0.1499  0.4153  0.2116
  412ACN     C1 2632   0.482   3.551   0.209 -0.4639  0.3560 -0.1986
  412ACN     H1 2633   0.406   3.580   0.135 -0.3251  0.6465 -0.2289
  412ACN     H2 2634   0.444   3.561   0.311 -1.9709  0.1000 -0.7139
  412ACN     H3 2635   0.565   3.622   0.200 -0.3972  0.1110 -2.0309
  412ACN     C2 2636   0.521   3.418   0.183 -0.5455  0.2213 -0.6496
  412ACN     N1 2637   0.538   3.310   0.144 -0.3817  0.4252 -0.2699
  413ACN     C1 2638   0.250   3.291   2.336 -0.1252  0.1303 -0.4967
  413ACN     H1 2639   0.170   3.219   2.358  2.1133 -2.7522 -1.0536
  413ACN     H2 2640   0.196   3.357   2.267  0.7899  1.4475  0.0122
  413ACN     H3 2641   0.327   3.236   2.280  0.6633  0.1474  0.5436
  413ACN     C2 2642   0.284   3.377   2.450 -0.1699  0.4906 -0.6376
  413ACN     N1 2643   0.313   3.447   2.538 -1.0204 -0.5336 -0.0054
  414ACN     C1 2644   2.556   3.004   4.403 -0.2684  0.0909 -0.9339
  414ACN     H1 2645   2.544   3.087   4.473  2.9615 -0.7531  0.8445
  414ACN     H2 2646   2.649   2.947   4.416  0.0881 -0.4013 -4.5234
  414ACN     H3 2647   2.564   3.043   4.301  0.5942 -0.0541 -0.9347
  414ACN     C2 2648   2.441   2.916   4.403 -0.4739  0.0197 -0.1036
  414ACN     N1 2649   2.348   2.845   4.402 -0.3009 -0.1978 -0.1005
  415ACN     C1 2650   2.046   1.033   3.524  0.1825 -0.6046  0.9559
  415ACN     H1 2651   1.995   1.008   3.430 -0.1403  0.7193  0.7512
  415ACN     H2 2652   2.148   0.996   3.516  0.0782 -0.6237 -0.5992
  415ACN     H3 2653   2.005   0.962   3.598  2.9797 -1.3125  1.9319
  415ACN     C2 2654   2.033   1.179   3.548 -0.1382  0.1622  0.0633
  415ACN     N1 2655   2.029   1.292   3.560  0.0955 -0.2728 -0.3378
  416ACN     C1 2656   4.253   2.939   2.051  0.0216  0.0370 -0.0940
  416ACN     H1 2657   4.352   2.895   2.069 -0.3129 -0.4503  0.5608
  416ACN     H2 2658   4.213   2.981   2.144  1.2869 -1.7559  1.3365
  416ACN     H3 2659   4.181   2.858   2.035 -0.1726 -0.4884  2.8729
  416ACN     C2 2660   4.259   3.044   1.948  1.0434  0.0724 -0.0939
  416ACN     N1 2661   4.248   3.124   1.865  0.4647 -1.0494  0.6789
  417ACN     C1 2662   0.937   1.491   0.145  0.2435 -0.3796 -0.5253
  417ACN     H1 2663   0.852   1.485   0.076  0.8466 -1.7405 -1.1774
  417ACN     H2 2664   0.892   1.442   0.233  0.1506 -1.9345 -1.4120
  417ACN     H3 2665   0.972   1.594   0.162  0.9689 -1.1267  3.6304
  417ACN     C2 2666   1.043   1.403   0.100 -0.3390 -0.2389  0.6378
  417ACN     N1 2667   1.124   1.325   0.072  0.5864  0.3645 -0.2750
  418ACN     C1 2668   3.669   4.551   2.146 -0.6957  0.1691  0.0852
  418ACN     H1 2669   3.747   4.628   2.153 -1.5634  1.0180  0.6976
  418ACN     H2 2670   3.578   4.574   2.203 -0.0556  2.6035  0.2429
  418ACN     H3 2671   3.702   4.466   2.207 -3.6774 -0.2526  1.2601
  418ACN     C2 2672   3.639   4.500   2.012  0.2508  0.1972  0.2272
  418ACN     N1 2673   3.623   4.460   1.902 -0.1379 -0.6464 -0.2769
  419ACN     C1 2674   3.506   0.733   4.519 -0.2600 -0.4107 -0.6880
  419ACN     H1 2675   3.466   0.791   4.603 -3.0890 -1.4307 -1.2364
  419ACN     H2 2676   3.481   0.791   4.430  2.3179  0.6361 -0.8236
  419ACN     H3 2677   3.466   0.631   4.519 -2.7262  0.4894 -0.2809
  419ACN     C2 2678   3.653   0.714   4.520  0.2496 -0.2321  0.0544
  419ACN     N1 2679   3.766   0.696   4.498 -0.2659  0.5353 -0.3189
  420ACN     C1 2680   4.246   0.965   3.882  0.5995  0.0745  0.0196
  420ACN     H1 2681   4.251   1.071   3.910  1.3127  0.2230 -0.6365
  420ACN     H2 2682   4.314   0.957   3.796  2.2919  0.4846  1.2521
  420ACN     H3 2683   4.144   0.938   3.853  0.1442  0.5813  1.0765
  420ACN     C2 2684   4.294   0.877   3.991  0.1074  0.2604  0.0335
  420ACN     N1 2685   4.319   0.805   4.081 -0.4792 -0.9899  0.2779
  421ACN     C1 2686   3.384   1.906   1.721  0.1796  0.1275 -0.6042
  421ACN     H1 2687   3.301   1.972   1.746 -1.2022 -1.3755 -1.0743
  421ACN     H2 2688   3.431   1.956   1.635  0.2812 -0.9873 -1.2202
  421ACN     H3 2689   3.358   1.802   1.698  1.6889 -0.4402  0.0963
  421ACN     C2 2690   3.475   1.904   1.830 -0.7704  0.0313 -0.6215
  421ACN     N1 2691   3.549   1.909   1.919 -0.2315 -0.5649 -0.4335
  422ACN     C1 2692   3.518   4.397   1.511  0.5283 -0.2981 -0.0992
  422ACN     H1 2693   3.590   4.349   1.579 -0.1409  0.8155  1.4452
  422ACN     H2 2694   3.570   4.391   1.414 -0.4083 -2.0727 -0.5269
  422ACN     H3 2695   3.488   4.496   1.545  0.7163 -0.2428 -0.0930
  422ACN     C2 2696   3.400   4.320   1.496  0.0532  0.4740 -0.1189
  422ACN     N1 2697   3.302   4.257   1.488 -0.6350  0.0809  0.3256
  423ACN     C1 2698   4.760   0.910   1.588 -0.4439  0.4704  0.0652
  423ACN     H1 2699   4.750   0.805   1.619  1.9988  0.6232  1.6102
  423ACN     H2 2700   4.786   0.898   1.483  3.5681  3.2734  0.4821
  423ACN     H3 2701   4.845   0.953   1.642  0.6906 -1.1441 -0.3439
  423ACN     C2 2702   4.640   0.990   1.605  0.3513  1.1563  0.0077
  423ACN     N1 2703   4.546   1.055   1.617 -0.3481  0.0311  0.2744
  424ACN     C1 2704   4.847   2.953   4.365 -0.4482 -0.3645  0.0576
  424ACN     H1 2705   4.745   2.987   4.343 -0.6283 -1.7113 -1.3524
  424ACN     H2 2706   4.839   2.929   4.472  1.6431  1.0413  0.5862
  424ACN     H3 2707   4.915   3.038   4.349  2.4468 -2.0593  2.3261
  424ACN     C2 2708   4.872   2.847   4.266  0.2280  0.0087 -0.4138
  424ACN     N1 2709   4.889   2.771   4.184  0.5163  1.2352 -0.3172
  425ACN     C1 2710   2.763   2.632   1.011 -0.0999  0.0585 -0.6281
  425ACN     H1 2711   2.683   2.694   1.053 -0.3315 -0.7194  0.1187
  425ACN     H2 2712   2.863   2.677   1.018  0.1404 -0.3853 -1.1244
  425ACN     H3 2713   2.752   2.615   0.904  0.8954 -0.7975 -0.6145
  425ACN     C2 2714   2.749   2.515   1.099 -0.8679  0.9946 -0.1099
  425ACN     N1 2715   2.741   2.421   1.165 -0.0373 -0.0386  0.3042
  426ACN     C1 2716   3.000   4.314   2.589 -0.1239 -0.4420 -0.1072
  426ACN     H1 2717   3.010   4.222   2.531 -1.4248  0.2096 -1.4210
  426ACN     H2 2718   3.016   4.302   2.697 -1.1026  1.9821  0.3767
  426ACN     H3 2719   2.903   4.362   2.572  0.7490  1.4255 -0.0326
  426ACN     C2 2720   3.104   4.403   2.524 -0.4694  0.0707 -0.2055
  426ACN     N1 2721   3.187   4.461   2.467 -0.1875 -0.4521  0.1714
  427ACN     C1 2722   1.463   2.498   0.959 -0.0442 -0.7368  0.4124
  427ACN     H1 2723   1.564   2.532   0.932  0.4551 -0.4802  2.4853
  427ACN     H2 2724   1.426   2.404   0.917 -0.8683  0.6269 -2.1637
  427ACN     H3 2725   1.405   2.572   0.902  0.9495 -0.9857 -1.0052
  427ACN     C2 2726   1.431   2.529   1.097  0.4917  0.0787 -0.2206
  427ACN     N1 2727   1.399   2.549   1.206 -0.3669 -0.4369  0.1847
  428ACN     C1 2728   4.670   1.945   0.576  0.1474 -0.0733  0.5074
  428ACN     H1 2729   4.594   1.975   0.502 -0.3500  0.5340  1.2517
  428ACN     H2 2730   4.607   1.879   0.637  1.0864  0.5052  2.1658
  428ACN     H3 2731   4.711   2.030   0.632 -0.2922 -0.3890  1.3327
  428ACN     C2 2732   4.774   1.868   0.509  0.6087  1.2002 -0.1525
  428ACN     N1 2733   4.856   1.797   0.464 -0.5224  0.1173  0.1926
  429ACN     C1 2734   2.985   4.360   4.402 -0.0832 -0.1687  0.6585
  429ACN     H1 2735   3.048   4.288   4.348  0.5987  0.0875  1.0910
  429ACN     H2 2736   3.032   4.382   4.499 -2.2186 -2.0595  2.2287
  429ACN     H3 2737   2.892   4.304   4.416  0.8841 -1.4428  2.5469
  429ACN     C2 2738   2.967   4.475   4.314 -0.0574 -0.1166 -0.0132
  429ACN     N1 2739   2.948   4.560   4.236 -0.3655 -0.3667  0.4104
  430ACN     C1 2740   3.112   0.930   0.095  0.2255 -0.3939  0.7065
  430ACN     H1 2741   3.131   0.830   0.136 -1.1132 -0.3776  1.4211
  430ACN     H2 2742   3.139   1.009   0.166 -1.4855  1.6480 -0.7628
  430ACN     H3 2743   3.006   0.936   0.071 -0.3360 -1.7791  2.6325
  430ACN     C2 2744   3.197   0.959  -0.017 -0.3608 -0.1265  0.4165
  430ACN     N1 2745   3.249   0.979  -0.119  0.7564 -0.1135 -0.0496
  431ACN     C1 2746   0.945   0.312   1.297 -0.1143 -0.2280  0.6359
  431ACN     H1 2747   1.028   0.302   1.225 -0.6866 -1.3573  0.0958
  431ACN     H2 2748   0.988   0.285   1.394 -1.2803  0.4279  1.3439
  431ACN     H3 2749   0.871   0.238   1.265  1.4780 -1.4720 -0.3873
  431ACN     C2 2750   0.881   0.445   1.292 -0.1917 -0.8093 -0.4260
  431ACN     N1 2751   0.844   0.556   1.290  0.2309  0.5887  0.1891
  432ACN     C1 2752   1.271   3.801   1.877  0.1445 -0.0314  0.0514
  432ACN     H1 2753   1.261   3.866   1.789  3.5607 -0.9398 -1.1870
  432ACN     H2 2754   1.182   3.803   1.940 -1.0815 -0.9325 -1.5859
  432ACN     H3 2755   1.358   3.836   1.934  0.9237  0.0142 -1.1264
  432ACN     C2 2756   1.282   3.665   1.825 -0.6026 -0.2025  0.6280
  432ACN     N1 2757   1.273   3.560   1.779 -0.3097  0.8554  0.0945
  433ACN     C1 2758   3.057   2.057   0.195  0.2682 -0.0338 -0.2565
  433ACN     H1 2759   3.113   2.126   0.130  0.4791 -0.2245 -0.2786
  433ACN     H2 2760   3.131   1.990   0.242  2.4433  3.0441  1.0216
  433ACN     H3 2761   2.998   1.992   0.128  0.7069 -1.3322  0.5738
  433ACN     C2 2762   2.971   2.132   0.293 -0.0015  0.5823  0.1882
  433ACN     N1 2763   2.908   2.188   0.372 -0.1411 -0.1415  0.1558
  434ACN     C1 2764   0.596   0.468   4.427  0.0960  0.0252 -1.2339
  434ACN     H1 2765   0.550   0.447   4.329 -0.1119 -0.3014 -1.0677
  434ACN     H2 2766   0.589   0.382   4.495 -2.1995  0.5344 -0.7408
  434ACN     H3 2767   0.535   0.549   4.469 -0.0008 -0.2060 -0.9286
  434ACN     C2 2768   0.733   0.525   4.406  0.3019  0.2566  0.3606
  434ACN     N1 2769   0.833   0.574   4.393  0.3525 -0.3966 -0.6463
  435ACN     C1 2770   0.616   4.075   1.604  0.0974 -0.3957 -0.6418
  435ACN     H1 2771   0.672   3.981   1.602 -0.2757 -0.6774  0.8545
  435ACN     H2 2772   0.508   4.065   1.620  0.4846 -0.8715  2.1653
  435ACN     H3 2773   0.648   4.136   1.519  0.1707  2.1621  1.0984
  435ACN     C2 2774   0.657   4.142   1.725  0.8944 -0.1963 -0.1448
  435ACN     N1 2775   0.682   4.192   1.828 -1.1027  0.0552  0.1207
  436ACN     C1 2776   0.634   3.691   0.995  0.7096  0.2160 -0.5702
  436ACN     H1 2777   0.686   3.784   1.019 -0.0344  0.1855  1.3987
  436ACN     H2 2778   0.529   3.723   0.991  0.2225 -1.1961 -0.1261
  436ACN     H3 2779   0.646   3.633   1.088  0.6427  2.5914  0.9845
  436ACN     C2 2780   0.675   3.638   0.863  0.0551 -0.3693  0.1364
  436ACN     N1 2781   0.705   3.599   0.760  0.2627 -0.6279  0.5873
  437ACN     C1 2782   0.518   0.892   3.245 -0.2534 -0.0118  0.4932
  437ACN     H1 2783   0.524   0.956   3.334  0.2615 -0.1284  0.5458
  437ACN     H2 2784   0.618   0.854   3.220 -0.5465 -0.9599  0.7381
  437ACN     H3 2785   0.467   0.947   3.166 -2.5863 -0.2116  1.7642
  437ACN     C2 2786   0.440   0.767   3.272 -0.1040 -0.3142  0.8482
  437ACN     N1 2787   0.385   0.667   3.289  0.0001  0.4345 -0.1638
  438ACN     C1 2788   0.908   2.149   3.559 -0.0707 -0.1031  0.1583
  438ACN     H1 2789   0.828   2.125   3.488 -1.2159  0.8466  1.0752
  438ACN     H2 2790   0.942   2.250   3.532 -0.2916 -0.3112 -0.9231
  438ACN     H3 2791   1.001   2.092   3.545 -0.0790 -0.2702  0.7411
  438ACN     C2 2792   0.864   2.140   3.702 -0.3982  0.1255  0.0865
  438ACN     N1 2793   0.842   2.117   3.812  0.3289 -0.8324 -0.4499
  439ACN     C1 2794   3.721   3.857   3.719 -1.1152  0.4584 -0.4598
  439ACN     H1 2795   3.755   3.799   3.805  1.2015  3.4524  0.8619
  439ACN     H2 2796   3.649   3.933   3.752 -0.5570  0.8628 -0.1531
  439ACN     H3 2797   3.670   3.788   3.651 -0.3210 -0.6201  0.0111
  439ACN     C2 2798   3.819   3.920   3.634 -1.1298  0.1968 -1.2366
  439ACN     N1 2799   3.883   3.975   3.558 -0.6073  0.3519 -0.8533
  440ACN     C1 2800   0.561   2.332   3.955 -0.1457  0.7916 -0.1425
  440ACN     H1 2801   0.480   2.391   3.911 -2.2699 -0.9064  1.2784
  440ACN     H2 2802   0.636   2.302   3.880 -0.0789  2.2734 -0.6898
  440ACN     H3 2803   0.513   2.241   3.994 -0.8167  1.3491  0.3443
  440ACN     C2 2804   0.628   2.388   4.072  0.1073  0.2299  0.0978
  440ACN     N1 2805   0.676   2.440   4.161  0.5396  0.2194 -0.1949
  441ACN     C1 2806   1.117   0.269   1.783 -0.5461 -0.0581 -0.0298
  441ACN     H1 2807   1.090   0.167   1.812 -3.0626  0.0936 -1.5954
  441ACN     H2 2808   1.181   0.312   1.861  1.9111 -0.9284 -1.4408
  441ACN     H3 2809   1.026   0.329   1.778 -0.5783  0.0579  1.4499
  441ACN     C2 2810   1.190   0.263   1.656  0.2007 -0.6484  0.0613
  441ACN     N1 2811   1.243   0.271   1.558 -0.1891 -0.4732  0.3321
  442ACN     C1 2812   1.413   2.119   2.238  0.3097 -0.7243 -0.9696
  442ACN     H1 2813   1.395   2.156   2.339  1.4562 -1.1188 -0.6061
  442ACN     H2 2814   1.337   2.174   2.181 -1.0285  1.5285  2.6698
  442ACN     H3 2815   1.394   2.012   2.229  2.0798 -1.0445 -1.4268
  442ACN     C2 2816   1.550   2.145   2.200  0.5551  0.8030  0.1977
  442ACN     N1 2817   1.659   2.166   2.159  0.7112  0.2494 -0.2249
  443ACN     C1 2818   3.438   1.980   4.369 -0.4395  0.0557  0.0167
  443ACN     H1 2819   3.541   2.019   4.370 -0.4998  0.2833 -0.9678
  443ACN     H2 2820   3.376   2.035   4.441  0.0657  0.9836 -0.2316
  443ACN     H3 2821   3.441   1.873   4.393 -1.8361 -0.4001 -1.6168
  443ACN     C2 2822   3.378   2.002   4.234 -0.7764 -0.7291 -0.9226
  443ACN     N1 2823   3.327   2.020   4.134 -0.1548 -0.3970 -0.1022
  444ACN     C1 2824   3.260   2.624   0.676  0.4416  0.2134  0.0678
  444ACN     H1 2825   3.266   2.681   0.770 -0.9661 -0.6533  0.7229
  444ACN     H2 2826   3.278   2.518   0.696 -0.9864 -0.0654  0.0132
  444ACN     H3 2827   3.325   2.664   0.597 -1.3308  4.0062  0.2643
  444ACN     C2 2828   3.122   2.645   0.626 -0.7041  0.6367 -0.1537
  444ACN     N1 2829   3.014   2.650   0.592 -0.1119 -0.3703  0.1029
  445ACN     C1 2830   4.187   1.040   2.926 -0.0982 -0.2994  0.4930
  445ACN     H1 2831   4.268   1.062   2.855 -0.0335  0.8842  0.9195
  445ACN     H2 2832   4.163   0.933   2.921  0.2528 -0.3708  0.2923
  445ACN     H3 2833   4.091   1.091   2.917  0.0079  0.4776  2.9770
  445ACN     C2 2834   4.247   1.083   3.055  0.7255 -0.6610 -0.1532
  445ACN     N1 2835   4.296   1.122   3.152 -0.0702  0.1604 -0.0463
  446ACN     C1 2836   3.452   0.267   0.504 -0.4061  0.3351  0.6177
  446ACN     H1 2837   3.355   0.227   0.538 -0.6890  1.3728  1.0798
  446ACN     H2 2838   3.500   0.198   0.434  1.3828  1.4470  0.6726
  446ACN     H3 2839   3.514   0.287   0.592 -2.9563  1.0387  2.3706
  446ACN     C2 2840   3.429   0.383   0.422  0.1478 -0.5503  0.6246
  446ACN     N1 2841   3.408   0.479   0.360 -0.1425 -0.0366 -0.6325
  447ACN     C1 2842   4.395   3.744   2.207  0.0197  0.2987 -0.3090
  447ACN     H1 2843   4.300   3.772   2.159  0.5154  3.2840  0.2379
  447ACN     H2 2844   4.414   3.640   2.237  1.6117  0.0494 -1.9491
  447ACN     H3 2845   4.398   3.796   2.303  0.3217 -2.3224  1.1906
  447ACN     C2 2846   4.510   3.787   2.123 -0.1986 -0.0384  0.0327
  447ACN     N1 2847   4.594   3.835   2.057  0.2160 -0.0944  0.0630
  448ACN     C1 2848   0.304   2.893   3.445  0.0702 -0.7102  0.3050
  448ACN     H1 2849   0.346   2.963   3.372 -0.7249 -0.3330  0.1985
  448ACN     H2 2850   0.200   2.921   3.464 -0.1127 -1.4774  0.5001
  448ACN     H3 2851   0.369   2.905   3.533  1.5526  1.7087 -1.0004
  448ACN     C2 2852   0.313   2.756   3.398  0.4155  0.1828 -0.1972
  448ACN     N1 2853   0.313   2.645   3.363  0.4193  0.0761 -0.4298
  449ACN     C1 2854   0.897   4.553   2.925 -0.2793 -0.4159 -0.0903
  449ACN     H1 2855   0.792   4.560   2.956  0.2797 -0.2636  1.9035
  449ACN     H2 2856   0.942   4.501   3.009 -0.0963 -0.7295 -0.3821
  449ACN     H3 2857   0.934   4.652   2.896 -2.1990  0.0696 -1.0997
  449ACN     C2 2858   0.893   4.471   2.808  0.5229 -0.0011  0.3696
  449ACN     N1 2859   0.888   4.411   2.706 -0.0529  0.1426  0.1945
  450ACN     C1 2860   1.712   1.802   3.985 -0.6493 -1.0545 -0.1912
  450ACN     H1 2861   1.819   1.804   4.009  0.2368 -0.0647 -3.5742
  450ACN     H2 2862   1.690   1.695   3.981  0.7197 -1.3696 -3.9142
  450ACN     H3 2863   1.699   1.848   3.886 -0.0176  0.0606  0.2279
  450ACN     C2 2864   1.637   1.877   4.083 -0.1127 -0.4790 -0.6259
  450ACN     N1 2865   1.582   1.937   4.161 -0.4535 -0.3218 -0.4999
  451ACN     C1 2866   2.331   1.612   2.352 -0.0673  0.2613  0.3745
  451ACN     H1 2867   2.374   1.565   2.440  0.6592  0.1510 -0.0321
  451ACN     H2 2868   2.246   1.548   2.327 -0.3881 -0.0502  2.1486
  451ACN     H3 2869   2.402   1.612   2.268  0.6475 -0.9599  0.9523
  451ACN     C2 2870   2.293   1.744   2.398  0.4846  0.4816 -0.9514
  451ACN     N1 2871   2.258   1.845   2.442  0.3042  0.6335 -0.1490
  452ACN     C1 2872   0.227   4.463   1.210 -0.2996 -0.6518 -0.1008
  452ACN     H1 2873   0.248   4.382   1.139  1.8466  0.4940 -0.8586
  452ACN     H2 2874   0.120   4.473   1.231  0.1300  0.6603  1.6333
  452ACN     H3 2875   0.260   4.558   1.167 -1.1635  1.0065  2.6331
  452ACN     C2 2876   0.285   4.433   1.337  0.6134  0.5603  0.0044
  452ACN     N1 2877   0.330   4.405   1.440 -0.0442  0.1129  0.4689
  453ACN     C1 2878   3.477   3.030   3.094 -0.0678  0.1441 -0.2710
  453ACN     H1 2879   3.436   3.005   2.995  0.9686 -0.5617 -0.5388
  453ACN     H2 2880   3.536   2.953   3.145 -0.2303  1.2608  1.6859
  453ACN     H3 2881   3.405   3.059   3.172  0.1608  0.3066 -0.1187
  453ACN     C2 2882   3.565   3.140   3.072 -0.7981  0.1904  0.1909
  453ACN     N1 2883   3.640   3.227   3.056 -0.0661  0.5836 -0.5465
  454ACN     C1 2884   3.346   3.058   4.446 -0.3869 -0.6676  0.2669
  454ACN     H1 2885   3.339   3.158   4.492 -0.4238 -1.3127  1.7031
  454ACN     H2 2886   3.241   3.026   4.442 -0.8618  0.8979 -0.7215
  454ACN     H3 2887   3.411   2.983   4.492  0.8266  0.0898 -0.1499
  454ACN     C2 2888   3.383   3.088   4.303  0.0455  0.5753 -0.4053
  454ACN     N1 2889   3.414   3.099   4.196  0.1594 -0.0003  1.1296
  455ACN     C1 2890   2.082   4.291   2.501 -0.3157  0.1597  0.4393
  455ACN     H1 2891   2.106   4.296   2.608  0.1360 -0.4580  0.3693
  455ACN     H2 2892   1.990   4.347   2.481 -0.2456  0.0012 -0.3232
  455ACN     H3 2893   2.082   4.187   2.469 -0.2869 -0.1206  1.3349
  455ACN     C2 2894   2.199   4.361   2.438  0.1026  0.5912  0.4775
  455ACN     N1 2895   2.299   4.409   2.399  0.4189  0.3390  0.3781
  456ACN     C1 2896   2.881   0.518   1.899 -0.5657 -0.0761  0.7010
  456ACN     H1 2897   2.905   0.514   2.006  1.8190 -0.5822  0.2209
  456ACN     H2 2898   2.839   0.422   1.866  1.7537 -1.7759  2.3024
  456ACN     H3 2899   2.970   0.528   1.835 -0.7561  0.1947  0.4792
  456ACN     C2 2900   2.790   0.621   1.868 -0.1178 -0.0884  0.2497
  456ACN     N1 2901   2.724   0.711   1.837  0.8748  0.5625 -0.1149
  457ACN     C1 2902   2.212   0.110   1.008 -0.4939  0.6262 -0.4903
  457ACN     H1 2903   2.133   0.127   1.082 -0.6947 -0.6301 -0.3850
  457ACN     H2 2904   2.264   0.205   0.989  1.2002 -0.5494 -2.0978
  457ACN     H3 2905   2.174   0.073   0.912  3.0918 -0.6861 -1.5673
  457ACN     C2 2906   2.315   0.011   1.058  0.3685  0.6394  0.1758
  457ACN     N1 2907   2.384  -0.074   1.090  0.2030  0.6227 -0.2938
  458ACN     C1 2908   0.174   0.440   1.785 -0.1148 -0.1038 -0.0618
  458ACN     H1 2909   0.277   0.452   1.747  0.1142 -0.0385  0.5595
  458ACN     H2 2910   0.168   0.353   1.851 -0.4349 -0.9584 -1.1936
  458ACN     H3 2911   0.118   0.414   1.695  3.0556 -1.8124 -1.7109
  458ACN     C2 2912   0.124   0.564   1.859 -0.2916  1.2725 -0.1723
  458ACN     N1 2913   0.079   0.652   1.921  0.1476 -0.3679 -0.2245
  459ACN     C1 2914   1.569   1.363   4.011 -0.0378  0.0963  0.5129
  459ACN     H1 2915   1.520   1.461   4.014 -3.0705 -1.3188  1.5477
  459ACN     H2 2916   1.590   1.338   3.906 -0.3846 -0.3197  0.5393
  459ACN     H3 2917   1.501   1.291   4.059 -0.2241  0.0156  0.1320
  459ACN     C2 2918   1.690   1.353   4.083 -0.6222  0.5656  0.2685
  459ACN     N1 2919   1.795   1.339   4.132  0.5305  0.3916  0.3204
  460ACN     C1 2920   1.042   1.855   0.476  0.2002 -0.4753  0.0163
  460ACN     H1 2921   1.088   1.818   0.383 -0.8555  1.2390 -1.2559
  460ACN     H2 2922   0.935   1.828   0.471  0.5478 -2.3722  1.3869
  460ACN     H3 2923   1.053   1.962   0.491  1.3298 -0.8037  1.7335
  460ACN     C2 2924   1.099   1.786   0.591 -0.3692  0.2380 -0.3232
  460ACN     N1 2925   1.141   1.723   0.680  0.4683 -0.3411  0.2384
  461ACN     C1 2926   3.405   0.615   3.366  0.0953 -0.4570 -0.2135
  461ACN     H1 2927   3.297   0.633   3.373  0.1955 -0.4240  1.6962
  461ACN     H2 2928   3.438   0.626   3.262  0.2743 -0.6029 -0.1720
  461ACN     H3 2929   3.437   0.514   3.394 -0.2216 -0.7817 -0.9815
  461ACN     C2 2930   3.470   0.718   3.448 -0.6901 -0.1765  0.0107
  461ACN     N1 2931   3.521   0.806   3.501 -0.8479  0.7214  0.2075
  462ACN     C1 2932   0.938   0.874   4.587  0.1138  0.3212  0.0158
  462ACN     H1 2933   0.841   0.842   4.548 -1.4075  2.2202  1.9925
  462ACN     H2 2934   0.956   0.846   4.691 -0.8988  0.5733  0.2677
  462ACN     H3 2935   0.932   0.983   4.578 -1.4867  0.3016  0.4677
  462ACN     C2 2936   1.040   0.818   4.495 -0.0283  0.4057 -0.1946
  462ACN     N1 2937   1.127   0.779   4.426  0.1944  0.4113  0.3343
  463ACN     C1 2938   2.453   0.383   3.455 -0.2282 -0.6813 -0.3868
  463ACN     H1 2939   2.353   0.395   3.499 -0.1556 -1.0500 -0.1130
  463ACN     H2 2940   2.443   0.361   3.348  0.6712 -1.8645 -0.2528
  463ACN     H3 2941   2.485   0.286   3.497  0.1738 -0.5826 -0.4637
  463ACN     C2 2942   2.531   0.506   3.486  0.6001 -0.5962  0.1516
  463ACN     N1 2943   2.597   0.594   3.507  0.1245  0.1278 -0.3164
  464ACN     C1 2944   2.775   0.493   1.437 -0.6180 -0.0757  0.3270
  464ACN     H1 2945   2.720   0.442   1.516  1.9126  0.0425  2.2894
  464ACN     H2 2946   2.762   0.602   1.445  2.4212  0.4088 -0.1530
  464ACN     H3 2947   2.745   0.451   1.340 -0.8547 -0.3206  0.5055
  464ACN     C2 2948   2.920   0.461   1.447  0.0744 -0.0747  0.1886
  464ACN     N1 2949   3.031   0.430   1.469  0.2595 -0.4247  0.2136
  465ACN     C1 2950   0.353   4.470   3.237 -0.5366  0.4662  0.1930
  465ACN     H1 2951   0.393   4.410   3.319  0.3200  0.2996 -0.3225
  465ACN     H2 2952   0.277   4.417   3.179  0.8552 -2.5490  0.9688
  465ACN     H3 2953   0.421   4.484   3.151 -3.0167 -0.4477 -2.0688
  465ACN     C2 2954   0.317   4.610   3.276  0.0252  0.0071  0.4387
  465ACN     N1 2955   0.275   4.714   3.307 -0.3132 -0.6051 -0.4491
  466ACN     C1 2956   0.107   0.574   1.436 -0.2057 -0.3508  0.3702
  466ACN     H1 2957   0.072   0.549   1.335 -0.5897  0.7077  0.2276
  466ACN     H2 2958   0.159   0.480   1.458 -0.4683 -1.3934 -2.8620
  466ACN     H3 2959   0.021   0.563   1.502 -0.3602  0.1827  0.2579
  466ACN     C2 2960   0.175   0.709   1.431  0.3936 -0.2503  0.9472
  466ACN     N1 2961   0.229   0.808   1.434 -0.1099 -0.0746  0.1321
  467ACN     C1 2962   1.340   1.639   4.252 -0.4028  0.3030  0.6029
  467ACN     H1 2963   1.347   1.660   4.360 -0.4280  0.2211  0.6214
  467ACN     H2 2964   1.287   1.543   4.240 -0.9728  0.9638 -3.2924
  467ACN     H3 2965   1.440   1.618   4.214 -0.4689  2.8586 -1.2100
  467ACN     C2 2966   1.270   1.745   4.177 -0.3643 -0.1007 -0.2716
  467ACN     N1 2967   1.215   1.836   4.131  0.0548  0.3257 -0.4950
  468ACN     C1 2968   2.198   2.429   4.358 -0.7691  0.1391 -0.0107
  468ACN     H1 2969   2.302   2.399   4.378 -0.9627 -0.8838 -0.4566
  468ACN     H2 2970   2.195   2.538   4.371 -0.2551  0.7747 -4.0384
  468ACN     H3 2971   2.136   2.389   4.439 -0.9221  1.6380  0.6485
  468ACN     C2 2972   2.153   2.389   4.215 -0.2553 -0.0770 -0.7292
  468ACN     N1 2973   2.117   2.367   4.109  0.4985  0.1932  0.1334
  469ACN     C1 2974   4.449   4.440   0.251 -0.1207  0.0822  0.4244
  469ACN     H1 2975   4.363   4.431   0.318 -1.3196  0.4197 -1.0124
  469ACN     H2 2976   4.525   4.368   0.285 -1.4210 -1.1320  0.8194
  469ACN     H3 2977   4.492   4.540   0.257  0.1047 -0.0963  2.3382
  469ACN     C2 2978   4.385   4.404   0.124  0.4511  0.1001  0.6106
  469ACN     N1 2979   4.328   4.371   0.032 -0.6828  0.1029  0.0479
  470ACN     C1 2980   2.869   1.203   1.531 -0.2003  0.0394 -0.2616
  470ACN     H1 2981   2.818   1.170   1.439 -2.3107 -2.7185  1.7507
  470ACN     H2 2982   2.966   1.151   1.534 -0.2476 -0.1889 -1.7134
  470ACN     H3 2983   2.803   1.182   1.616 -1.4021  0.7785 -0.9795
  470ACN     C2 2984   2.892   1.343   1.537 -0.5261  0.0587 -0.0970
  470ACN     N1 2985   2.909   1.456   1.550 -0.4889  0.4092  0.1540
  471ACN     C1 2986   1.930   2.560   3.899  0.1054  0.4523 -0.6404
  471ACN     H1 2987   1.927   2.583   4.006  2.0983 -2.7221  0.2368
  471ACN     H2 2988   1.830   2.532   3.861  0.9289 -0.7222 -2.0630
  471ACN     H3 2989   1.995   2.474   3.882 -0.9643 -0.7064  0.8246
  471ACN     C2 2990   1.995   2.674   3.829  0.0713 -0.5113 -0.0043
  471ACN     N1 2991   2.040   2.761   3.769 -0.0266  0.1792 -0.1199
  472ACN     C1 2992   4.463   0.450   4.138  0.4273 -0.2155 -0.2597
  472ACN     H1 2993   4.362   0.487   4.157  0.6432  2.1966 -3.0094
  472ACN     H2 2994   4.465   0.442   4.029  0.7582 -1.7392 -0.1584
  472ACN     H3 2995   4.477   0.351   4.183 -0.6033 -0.1187  0.3054
  472ACN     C2 2996   4.564   0.537   4.194  0.5513 -0.0718 -0.1283
  472ACN     N1 2997   4.649   0.606   4.232 -0.2474 -0.8387 -0.2518
  473ACN     C1 2998   3.215   1.525   1.465  0.0198 -0.0329 -0.1212
  473ACN     H1 2999   3.149   1.437   1.467  0.3678 -0.2821  0.7249
  473ACN     H2 3000   3.259   1.525   1.364 -0.3632 -2.5203 -0.3685
  473ACN     H3 3001   3.295   1.507   1.537 -0.6848  1.0297  0.9540
  473ACN     C2 3002   3.158   1.649   1.511  0.4744  1.1442  0.7715
  473ACN     N1 3003   3.110   1.750   1.546  0.4949  0.3649  0.3444
  474ACN     C1 3004   3.293   0.979   1.066  0.3086 -0.3447 -0.3592
  474ACN     H1 3005   3.294   1.085   1.040  0.4539  0.1235  1.4171
  474ACN     H2 3006   3.335   0.954   1.165 -0.9699  1.0156  0.5734
  474ACN     H3 3007   3.353   0.922   0.994 -0.1724 -1.1579 -0.1300
  474ACN     C2 3008   3.158   0.940   1.079  0.1481  0.1867  0.9869
  474ACN     N1 3009   3.049   0.906   1.086  0.2846 -0.2318  0.0879
  475ACN     C1 3010   3.750   0.169   1.166 -0.0348  0.8608 -0.1780
  475ACN     H1 3011   3.727   0.095   1.088  0.3086 -0.1574  0.6521
  475ACN     H2 3012   3.850   0.213   1.154  0.3708  0.3562  1.1610
  475ACN     H3 3013   3.744   0.114   1.261 -0.9560  0.1371 -0.6340
  475ACN     C2 3014   3.654   0.277   1.151 -0.4038  0.2217  0.0568
  475ACN     N1 3015   3.570   0.356   1.130 -0.5943 -0.5727 -0.2398
  476ACN     C1 3016   3.541   0.323   0.025 -0.3356 -0.4327 -0.0938
  476ACN     H1 3017   3.623   0.377  -0.023 -0.5818  0.9661  0.9956
  476ACN     H2 3018   3.490   0.394   0.091  0.4040  1.3940 -1.4069
  476ACN     H3 3019   3.590   0.241   0.078  1.2320  0.0202 -0.7878
  476ACN     C2 3020   3.446   0.272  -0.074  0.0170 -0.4072  0.0291
  476ACN     N1 3021   3.374   0.226  -0.154 -0.3197 -0.0681 -0.2023
  477ACN     C1 3022   1.316   4.565   1.036 -0.9369  0.4027  0.2256
  477ACN     H1 3023   1.335   4.658   1.090 -1.0080  0.2549  0.5090
  477ACN     H2 3024   1.378   4.563   0.946 -2.7256 -0.2027 -1.0684
  477ACN     H3 3025   1.212   4.538   1.015 -0.2736 -3.3797  1.0514
  477ACN     C2 3026   1.350   4.454   1.128  0.4545 -0.3429  0.1040
  477ACN     N1 3027   1.368   4.364   1.196  0.0824 -0.1918  0.5156
  478ACN     C1 3028   1.353   4.088   3.800 -1.2970  0.1524  0.1948
  478ACN     H1 3029   1.302   4.114   3.706 -0.3288 -1.2104 -0.7378
  478ACN     H2 3030   1.288   4.102   3.887 -2.3775 -0.1751 -0.5465
  478ACN     H3 3031   1.449   4.141   3.796 -1.1219 -0.1854 -0.2126
  478ACN     C2 3032   1.378   3.943   3.793  0.7581  0.5446 -0.4074
  478ACN     N1 3033   1.390   3.823   3.788  0.7832 -0.3381 -0.6639
  479ACN     C1 3034   3.207   2.325   1.031 -0.3675 -0.2821  0.0538
  479ACN     H1 3035   3.208   2.226   1.078  0.4079 -0.3211 -0.0296
  479ACN     H2 3036   3.311   2.359   1.019 -0.5145  0.8410  1.6644
  479ACN     H3 3037   3.166   2.406   1.092  0.7755  0.0152  0.4566
  479ACN     C2 3038   3.144   2.339   0.900  0.4340 -0.6244  0.2036
  479ACN     N1 3039   3.100   2.354   0.794  0.0646  0.2658  0.0276
  480ACN     C1 3040   0.101   3.533   3.348 -0.6432  0.3169  0.0562
  480ACN     H1 3041   0.170   3.618   3.354 -0.3346  0.0160  0.9418
  480ACN     H2 3042   0.061   3.523   3.247  1.2524  0.1880 -0.7202
  480ACN     H3 3043   0.021   3.557   3.419 -0.7956  1.2799 -0.4199
  480ACN     C2 3044   0.156   3.409   3.385  0.4846  0.1920 -0.4415
  480ACN     N1 3045   0.201   3.308   3.414 -0.0582  0.5538  0.3132
  481ACN     C1 3046   4.012   3.582   2.136 -0.3065 -0.2117  0.1380
  481ACN     H1 3047   4.006   3.690   2.155  1.9757  0.0187 -0.1311
  481ACN     H2 3048   4.083   3.539   2.207  0.6031  3.0977  1.4446
  481ACN     H3 3049   4.049   3.563   2.034  1.9756  2.3019  0.3986
  481ACN     C2 3050   3.878   3.531   2.160  0.8427 -0.1994  0.6838
  481ACN     N1 3051   3.773   3.486   2.159  0.7418 -0.4629  0.5912
  482ACN     C1 3052   2.942   1.428   3.547  0.0414 -0.0659  0.5907
  482ACN     H1 3053   2.886   1.335   3.531 -0.2566  0.2508 -0.2959
  482ACN     H2 3054   3.023   1.408   3.617  1.1039  1.9935  0.0181
  482ACN     H3 3055   2.872   1.494   3.600  0.0268  1.0437 -0.7415
  482ACN     C2 3056   2.976   1.491   3.421 -0.1703 -0.3797  0.5803
  482ACN     N1 3057   2.997   1.535   3.318 -0.2614 -0.3127  0.1486
  483ACN     C1 3058   3.401   2.428   4.648  0.3307  0.2815  0.4744
  483ACN     H1 3059   3.454   2.409   4.553 -0.3302  0.3315  0.0912
  483ACN     H2 3060   3.298   2.460   4.626  0.1772 -1.2432 -1.3730
  483ACN     H3 3061   3.458   2.496   4.712  1.2630 -0.9874  1.0463
  483ACN     C2 3062   3.392   2.299   4.717 -0.2479  1.2117 -0.5363
  483ACN     N1 3063   3.400   2.192   4.763 -0.1636  0.0707  0.0646
  484ACN     C1 3064   1.281   2.894   1.799 -0.2181  0.5426 -0.2880
  484ACN     H1 3065   1.376   2.944   1.818 -0.2071  0.2456  0.4968
  484ACN     H2 3066   1.296   2.826   1.714  0.6375  2.2368 -1.5658
  484ACN     H3 3067   1.214   2.969   1.755  1.8261  0.9060 -3.0297
  484ACN     C2 3068   1.228   2.834   1.918  1.2630 -0.0520  1.1943
  484ACN     N1 3069   1.183   2.791   2.017 -0.3552  0.0171  0.4563
  485ACN     C1 3070   0.920   2.862   2.614  0.6285  0.7574 -0.3320
  485ACN     H1 3071   0.878   2.797   2.536  0.5204 -1.1978  1.3030
  485ACN     H2 3072   0.941   2.960   2.568  1.2441  1.2467  0.9491
  485ACN     H3 3073   1.012   2.817   2.653  0.9727  0.9688 -0.8854
  485ACN     C2 3074   0.832   2.885   2.722  0.3179  0.1109 -0.1849
  485ACN     N1 3075   0.748   2.910   2.802 -0.4678 -0.8625  0.2164
  486ACN     C1 3076   4.605   4.095   1.372  0.1230  0.4107 -0.3516
  486ACN     H1 3077   4.567   4.033   1.290 -2.6301  1.0848  0.3230
  486ACN     H2 3078   4.631   4.196   1.338 -0.7787  0.5738 -0.5879
  486ACN     H3 3079   4.703   4.061   1.409  0.4036  1.0136 -0.5272
  486ACN     C2 3080   4.516   4.115   1.481 -0.0059  0.0341 -0.6158
  486ACN     N1 3081   4.445   4.113   1.570 -0.3514  0.1116  0.3825
  487ACN     C1 3082   4.480   3.873   4.620  0.0883  0.2038  0.3384
  487ACN     H1 3083   4.379   3.841   4.592  0.4781 -0.7440 -0.0146
  487ACN     H2 3084   4.469   3.966   4.677  0.1099  1.1173 -1.0806
  487ACN     H3 3085   4.541   3.896   4.532 -0.0511  1.5598  0.5790
  487ACN     C2 3086   4.539   3.762   4.692  0.5993 -0.4590 -0.1328
  487ACN     N1 3087   4.591   3.680   4.747 -0.2428  0.5923 -0.1128
  488ACN     C1 3088   4.201   1.699   4.591  0.3177 -0.3070  0.1141
  488ACN     H1 3089   4.221   1.765   4.676  0.7993 -2.6481  1.9559
  488ACN     H2 3090   4.196   1.762   4.502  0.7275 -1.5044 -0.7912
  488ACN     H3 3091   4.108   1.644   4.610  1.1202 -1.4143  1.0199
  488ACN     C2 3092   4.307   1.602   4.574 -0.2281  0.0000 -0.8481
  488ACN     N1 3093   4.391   1.521   4.593  0.2386  0.3547  0.6030
  489ACN     C1 3094   1.479   1.204   4.604  0.5000 -0.3803  0.9168
  489ACN     H1 3095   1.528   1.274   4.673  0.0600  0.8703 -0.0045
  489ACN     H2 3096   1.414   1.145   4.670 -1.2541  1.6203  1.0621
  489ACN     H3 3097   1.559   1.150   4.552  0.6450  0.3824  0.3274
  489ACN     C2 3098   1.412   1.278   4.498  0.2770 -0.6088  0.5206
  489ACN     N1 3099   1.358   1.340   4.419  0.2935 -0.8889 -0.1720
  490ACN     C1 3100   3.245   0.433   4.339  0.3927 -0.3015  0.1830
  490ACN     H1 3101   3.334   0.369   4.334  0.8425  0.3044  0.2767
  490ACN     H2 3102   3.158   0.374   4.308 -0.2510  1.8218 -2.3514
  490ACN     H3 3103   3.270   0.511   4.266 -2.4936  0.9669  0.4255
  490ACN     C2 3104   3.225   0.495   4.466  0.5887  0.5183 -0.7995
  490ACN     N1 3105   3.207   0.537   4.572 -0.2890  0.1555 -0.1556
  491ACN     C1 3106   2.710   1.727   3.161 -0.6212  0.8895 -0.3984
  491ACN     H1 3107   2.705   1.768   3.262 -1.0138 -1.7874  0.7589
  491ACN     H2 3108   2.610   1.690   3.137 -1.4016  1.6046  1.5525
  491ACN     H3 3109   2.780   1.642   3.162 -1.5907 -0.0245 -2.7771
  491ACN     C2 3110   2.760   1.829   3.066 -0.3687 -0.0385 -0.6877
  491ACN     N1 3111   2.803   1.905   2.990  0.0582  0.4095  0.1459
  492ACN     C1 3112   1.830   3.629   0.301  0.3699 -0.2886 -1.2140
  492ACN     H1 3113   1.823   3.521   0.323  0.6324  0.1504  1.3453
  492ACN     H2 3114   1.729   3.670   0.300  0.7722  0.7500 -0.2437
  492ACN     H3 3115   1.880   3.645   0.204  3.9873  0.1820  0.5602
  492ACN     C2 3116   1.915   3.694   0.402  0.1183  0.4688 -0.2308
  492ACN     N1 3117   1.981   3.733   0.491 -0.1159  0.1081  0.2901
  493ACN     C1 3118   2.212   3.249   0.703 -0.0532  0.0691  0.2482
  493ACN     H1 3119   2.294   3.310   0.743  0.2709  1.0511 -1.8029
  493ACN     H2 3120   2.259   3.169   0.644 -0.1588  0.8308 -0.8773
  493ACN     H3 3121   2.146   3.311   0.642 -0.9091  1.6473  2.6090
  493ACN     C2 3122   2.132   3.173   0.802  0.4304 -0.0612 -0.3090
  493ACN     N1 3123   2.066   3.121   0.882 -0.3335  0.4243 -0.3499
  494ACN     C1 3124   3.741   2.163   1.844  0.0102 -0.6794  0.3250
  494ACN     H1 3125   3.759   2.253   1.784  1.9204 -1.6063 -0.5789
  494ACN     H2 3126   3.756   2.088   1.766  0.2851  0.8296 -1.1446
  494ACN     H3 3127   3.641   2.157   1.889 -0.7442  1.1767 -0.9467
  494ACN     C2 3128   3.841   2.146   1.948 -0.1959  0.0152  0.4254
  494ACN     N1 3129   3.932   2.139   2.019  0.7082  0.3873  0.0014
  495ACN     C1 3130   1.735   2.239   4.008 -0.1682  0.3443  0.2148
  495ACN     H1 3131   1.726   2.348   4.000 -1.7925  0.1912 -0.5261
  495ACN     H2 3132   1.644   2.187   3.977  0.5701 -1.5452  1.0546
  495ACN     H3 3133   1.764   2.211   4.110  0.9062 -0.7728 -0.3719
  495ACN     C2 3134   1.856   2.188   3.937  0.8158  0.4404 -0.8348
  495ACN     N1 3135   1.951   2.162   3.878 -0.0994  0.0054  0.1208
  496ACN     C1 3136   4.425   2.145   4.289 -0.2494  0.3083  0.1801
  496ACN     H1 3137   4.355   2.145   4.205 -1.0595 -0.4260  0.8416
  496ACN     H2 3138   4.436   2.248   4.326  3.8456  0.3306 -0.6253
  496ACN     H3 3139   4.530   2.116   4.274  0.3329  1.5115  1.6414
  496ACN     C2 3140   4.363   2.070   4.395 -0.5511 -0.4506  0.1694
  496ACN     N1 3141   4.312   2.000   4.468  0.1483  0.6159  0.4671
  497ACN     C1 3142   1.948   1.058   1.649 -0.1739  0.5003  0.2632
  497ACN     H1 3143   2.001   0.991   1.580 -1.8206 -0.4384 -0.1306
  497ACN     H2 3144   1.951   1.163   1.617 -2.5248  0.5968  0.1887
  497ACN     H3 3145   1.993   1.055   1.749 -0.4852  0.2004  0.3942
  497ACN     C2 3146   1.802   1.017   1.644 -0.9891  0.0467  0.1480
  497ACN     N1 3147   1.697   0.975   1.638 -0.1251  0.1791  0.3003
  498ACN     C1 3148   1.279   2.967   1.051  0.9267 -0.5066  0.3129
  498ACN     H1 3149   1.303   2.948   1.157  2.1943 -0.3026  0.0714
  498ACN     H2 3150   1.186   2.910   1.035  0.8960  0.3951 -3.6325
  498ACN     H3 3151   1.355   2.927   0.984  0.5458 -0.2895 -0.2631
  498ACN     C2 3152   1.260   3.115   1.040 -1.0026  1.0827  0.1387
  498ACN     N1 3153   1.248   3.224   1.022  0.6348 -0.6240 -0.7262
  499ACN     C1 3154   1.593   0.636   1.698  0.0766 -0.1464  0.5260
  499ACN     H1 3155   1.608   0.733   1.649 -0.9646 -2.0561 -4.0938
  499ACN     H2 3156   1.517   0.583   1.639  1.8739 -2.0579 -0.1511
  499ACN     H3 3157   1.550   0.666   1.795  0.6780  0.8029  0.5070
  499ACN     C2 3158   1.718   0.561   1.715  0.3016 -0.3373  0.3184
  499ACN     N1 3159   1.815   0.502   1.724 -0.0450 -0.1731 -0.4308
  500ACN     C1 3160   0.842   4.421   4.326 -0.1650 -0.2090 -0.4812
  500ACN     H1 3161   0.809   4.525   4.342 -1.9637 -0.5502 -1.6695
  500ACN     H2 3162   0.951   4.419   4.316  0.0311 -0.3911  1.3484
  500ACN     H3 3163   0.800   4.397   4.227  0.5856 -0.8113 -0.6588
  500ACN     C2 3164   0.806   4.333   4.434  0.1995  0.3613  0.0770
  500ACN     N1 3165   0.772   4.263   4.521 -0.0596  0.4032  0.0783
  501ACN     C1 3166   4.444   1.460   3.018 -0.3828  0.1319  0.5343
  501ACN     H1 3167   4.485   1.539   2.954 -2.3327 -0.0972 -1.1227
  501ACN     H2 3168   4.349   1.417   2.983  1.6039 -2.9246 -1.5848
  501ACN     H3 3169   4.428   1.515   3.111  1.9505  1.1865  0.3927
  501ACN     C2 3170   4.558   1.367   3.051 -0.4104 -0.2573 -0.2112
  501ACN     N1 3171   4.657   1.310   3.064  0.4254  0.1217 -0.0024
  502ACN     C1 3172   4.844   1.861   3.129  0.4713 -0.2872  0.2848
  502ACN     H1 3173   4.750   1.806   3.135  0.1851  0.3154  2.6928
  502ACN     H2 3174   4.832   1.962   3.087  0.3894  0.6495  2.4306
  502ACN     H3 3175   4.920   1.798   3.081 -1.5968 -2.3287 -0.4538
  502ACN     C2 3176   4.868   1.882   3.268 -0.3910  0.0033  0.0229
  502ACN     N1 3177   4.871   1.906   3.380 -0.7388 -0.5586 -0.4611
  503ACN     C1 3178   0.906   3.690   2.741  0.4367  0.3165 -0.2515
  503ACN     H1 3179   0.844   3.656   2.826  0.0110  1.4858 -0.0735
  503ACN     H2 3180   0.957   3.610   2.686 -1.0595  0.4876 -2.0165
  503ACN     H3 3181   0.981   3.759   2.780 -1.1497  2.6455 -1.0885
  503ACN     C2 3182   0.820   3.758   2.642 -0.2980  0.0007 -0.0212
  503ACN     N1 3183   0.760   3.811   2.554  0.2743  0.0673  0.1184
  504ACN     C1 3184   3.716   4.478   4.649  0.2941  0.1167  0.1409
  504ACN     H1 3185   3.782   4.404   4.695  1.5274  0.2661 -1.3368
  504ACN     H2 3186   3.631   4.501   4.715 -1.2179 -1.7689 -1.0566
  504ACN     H3 3187   3.687   4.437   4.552  2.2089  0.2391 -0.5143
  504ACN     C2 3188   3.787   4.606   4.625  0.5369  0.0449 -1.1452
  504ACN     N1 3189   3.846   4.701   4.596  0.3527 -0.2375 -0.2465
  505ACN     C1 3190   4.386   3.262   0.695  0.0462  0.6284 -0.3259
  505ACN     H1 3191   4.430   3.182   0.757  1.3788  1.9457  0.4799
  505ACN     H2 3192   4.454   3.271   0.610  2.5133 -1.9456  1.1760
  505ACN     H3 3193   4.392   3.348   0.763  1.9123 -0.4342  0.9683
  505ACN     C2 3194   4.249   3.234   0.653 -0.4640  0.2207  0.0506
  505ACN     N1 3195   4.143   3.206   0.620 -0.1226  0.0022  0.1024
  506ACN     C1 3196   0.757   4.230   1.273 -0.0379 -0.0111  0.7656
  506ACN     H1 3197   0.660   4.187   1.300  0.0744 -1.4777 -1.0297
  506ACN     H2 3198   0.733   4.310   1.202 -0.6718  0.9377  1.9915
  506ACN     H3 3199   0.818   4.153   1.227  1.2285  1.2331  0.2932
  506ACN     C2 3200   0.831   4.280   1.388  0.0544 -0.0734 -0.5243
  506ACN     N1 3201   0.888   4.313   1.487  0.5513  0.6391  1.1873
  507ACN     C1 3202   1.272   1.141   2.161 -0.1035 -0.0986 -0.2156
  507ACN     H1 3203   1.267   1.101   2.060 -2.3418  0.2713 -0.3119
  507ACN     H2 3204   1.204   1.227   2.164  0.9468  0.7633 -0.4851
  507ACN     H3 3205   1.367   1.189   2.188 -1.1018  1.6042  0.4987
  507ACN     C2 3206   1.225   1.047   2.262 -0.1711 -0.5331  0.2888
  507ACN     N1 3207   1.195   0.976   2.345  0.3754  0.4285 -0.0085
  508ACN     C1 3208   0.736   2.237   2.237 -0.1601 -0.0870 -0.2298
  508ACN     H1 3209   0.840   2.250   2.269 -0.6649 -1.9764  2.4904
  508ACN     H2 3210   0.681   2.188   2.318  0.3956 -0.9833 -0.3886
  508ACN     H3 3211   0.734   2.176   2.146  1.5389 -1.6077  0.6994
  508ACN     C2 3212   0.668   2.367   2.202  0.9248  0.8862 -0.1535
  508ACN     N1 3213   0.612   2.465   2.191 -0.3967  0.2239 -0.4297
  509ACN     C1 3214   1.758   2.047   1.364  0.2127 -0.8762  0.8066
  509ACN     H1 3215   1.694   2.018   1.280 -1.2362 -0.5926  1.7619
  509ACN     H2 3216   1.863   2.060   1.336 -0.5954  0.4142 -1.9985
  509ACN     H3 3217   1.753   1.971   1.443  0.1913 -0.9130  0.7698
  509ACN     C2 3218   1.716   2.164   1.423  0.3064  0.7667  0.3169
  509ACN     N1 3219   1.689   2.265   1.476 -0.2406  0.0025  0.5528
  510ACN     C1 3220   2.738   2.487   0.122  0.0608  0.0861  0.6187
  510ACN     H1 3221   2.693   2.568   0.063  0.9869  0.9868  1.0985
  510ACN     H2 3222   2.665   2.410   0.148  0.8303 -1.0939 -0.5887
  510ACN     H3 3223   2.764   2.544   0.212  0.7799 -0.9563  1.0945
  510ACN     C2 3224   2.857   2.451   0.045  0.2046  0.3136 -0.0247
  510ACN     N1 3225   2.941   2.433  -0.028 -0.0434 -0.4638  0.1296
  511ACN     C1 3226   2.404   3.209   3.154  0.4067  0.5645  0.4516
  511ACN     H1 3227   2.470   3.237   3.237  0.4052  0.6071  0.4387
  511ACN     H2 3228   2.307   3.255   3.174  0.2845  0.0953  0.9388
  511ACN     H3 3229   2.409   3.100   3.156  0.9076  0.5589 -0.4643
  511ACN     C2 3230   2.464   3.250   3.023  0.3086  0.3796 -1.0939
  511ACN     N1 3231   2.511   3.285   2.924 -0.0349  0.1122  0.0625
  512ACN     C1 3232   4.089   1.427   2.099 -0.4357  0.0153  0.4907
  512ACN     H1 3233   4.074   1.399   1.994  2.8173 -1.3764  0.2951
  512ACN     H2 3234   4.164   1.363   2.146 -0.0472  0.3972  0.3926
  512ACN     H3 3235   3.996   1.428   2.156 -1.0851  1.0763 -0.5258
  512ACN     C2 3236   4.144   1.564   2.113 -0.5634 -0.6713  0.0165
  512ACN     N1 3237   4.179   1.673   2.112  0.2146  0.1156 -0.1599
  513ACN     C1 3238   0.673   1.391   3.136  0.0607  0.2816 -0.3897
  513ACN     H1 3239   0.692   1.414   3.241 -0.8829 -2.4235  0.4557
  513ACN     H2 3240   0.763   1.345   3.092  0.1978  0.9523 -0.8382
  513ACN     H3 3241   0.651   1.484   3.081 -1.4869  0.9565  1.2787
  513ACN     C2 3242   0.561   1.304   3.119  0.1364 -0.2538 -0.6053
  513ACN     N1 3243   0.471   1.230   3.119  0.1810 -0.2011  0.0200
  514ACN     C1 3244   1.252   0.903   0.771 -0.3334  0.0648 -0.0078
  514ACN     H1 3245   1.158   0.914   0.828  0.4445  1.1127  1.1372
  514ACN     H2 3246   1.309   0.810   0.786 -2.3741 -1.3691 -0.7037
  514ACN     H3 3247   1.307   0.997   0.782 -4.6183  2.6619  1.8785
  514ACN     C2 3248   1.215   0.913   0.633 -0.0277  0.5985  0.3748
  514ACN     N1 3249   1.173   0.921   0.525  0.7300 -0.5387 -0.1962
  515ACN     C1 3250   3.670   4.230   1.164 -0.1176  0.0750  0.2971
  515ACN     H1 3251   3.655   4.134   1.113  1.2838 -0.8931  1.6207
  515ACN     H2 3252   3.645   4.221   1.271 -1.9446  3.7154  0.3335
  515ACN     H3 3253   3.602   4.292   1.105  1.4127 -0.5466 -2.2491
  515ACN     C2 3254   3.808   4.277   1.147  0.0475  0.7022 -0.0155
  515ACN     N1 3255   3.915   4.311   1.123  0.2122 -0.1799 -0.5479
  516ACN     C1 3256   1.249   0.019   4.168  0.1354  0.1730  0.0743
  516ACN     H1 3257   1.302   0.109   4.132 -1.7478  1.5132  0.4966
  516ACN     H2 3258   1.279  -0.003   4.271 -0.7663 -2.3676 -0.1342
  516ACN     H3 3259   1.280  -0.066   4.106  0.4701  1.1578 -1.1638
  516ACN     C2 3260   1.106   0.057   4.179 -1.1221 -0.5755  0.1687
  516ACN     N1 3261   0.999   0.089   4.195  0.0207  0.4530 -0.5050
  517ACN     C1 3262   4.778   3.401   0.673 -0.4830  0.0573  0.3842
  517ACN     H1 3263   4.737   3.502   0.687 -2.3215 -0.9095  2.5644
  517ACN     H2 3264   4.886   3.419   0.668 -0.2825 -1.0130  0.6605
  517ACN     H3 3265   4.727   3.349   0.590 -1.3194  1.1438  0.1849
  517ACN     C2 3266   4.753   3.326   0.792 -0.3574  0.4040 -0.1785
  517ACN     N1 3267   4.727   3.265   0.888 -0.5995 -0.2471  0.3781
  518ACN     C1 3268   3.741   0.390   2.977 -0.0697 -0.1533  0.4555
  518ACN     H1 3269   3.740   0.331   3.069  2.1692 -1.8900 -0.5395
  518ACN     H2 3270   3.837   0.375   2.927  1.1231 -0.1726  2.6570
  518ACN     H3 3271   3.737   0.496   3.004 -2.1685 -0.7000  2.7471
  518ACN     C2 3272   3.629   0.342   2.894  0.0600  0.1667  0.3089
  518ACN     N1 3273   3.546   0.307   2.818  0.0988  0.3644 -0.5842
  519ACN     C1 3274   4.459   1.141   3.472 -0.0379  0.4704 -0.4335
  519ACN     H1 3275   4.395   1.060   3.435  0.1124 -0.2342  0.7829
  519ACN     H2 3276   4.385   1.222   3.480  0.4184  0.8983 -0.5311
  519ACN     H3 3277   4.539   1.159   3.399  0.8153 -1.6336 -0.0597
  519ACN     C2 3278   4.513   1.111   3.607 -0.1586  0.3180 -0.3844
  519ACN     N1 3279   4.539   1.076   3.713 -0.1869  0.2978 -0.1882
  520ACN     C1 3280   2.180   1.423   1.815 -0.2759 -0.2311  0.1459
  520ACN     H1 3281   2.082   1.396   1.776 -0.5367 -1.4138  1.5356
  520ACN     H2 3282   2.250   1.339   1.812  0.8662  0.6970 -0.3178
  520ACN     H3 3283   2.174   1.457   1.920  0.5156  3.8358 -0.9425
  520ACN     C2 3284   2.224   1.530   1.726 -0.7438  0.1041 -0.2883
  520ACN     N1 3285   2.258   1.615   1.658  0.2133  0.1258  0.2029
  521ACN     C1 3286   2.604   1.637   1.570  0.4572  0.5384 -0.5601
  521ACN     H1 3287   2.576   1.713   1.496  0.9638 -0.6818 -2.0595
  521ACN     H2 3288   2.649   1.549   1.522 -0.4961 -0.3665  0.1884
  521ACN     H3 3289   2.516   1.614   1.631  1.3367 -2.9744 -0.4207
  521ACN     C2 3290   2.709   1.695   1.654 -0.5703 -0.3369 -0.4628
  521ACN     N1 3291   2.793   1.727   1.722 -0.1030  0.2692  0.1368
  522ACN     C1 3292   2.561   3.649   1.305  0.0766  0.1704  0.0588
  522ACN     H1 3293   2.629   3.711   1.365 -0.4463 -0.5432  1.4410
  522ACN     H2 3294   2.469   3.645   1.365 -0.1486  0.5955 -0.2553
  522ACN     H3 3295   2.604   3.550   1.284  0.3395  0.9688 -3.8503
  522ACN     C2 3296   2.556   3.726   1.182 -0.5326  0.5901  0.3792
  522ACN     N1 3297   2.562   3.785   1.083  0.1559 -0.0909  0.5791
  523ACN     C1 3298   2.273   1.711   1.318 -0.0836 -0.1941 -0.0783
  523ACN     H1 3299   2.311   1.714   1.215  0.0895 -0.4356 -0.0239
  523ACN     H2 3300   2.342   1.758   1.390  0.8347 -1.0748 -0.3525
  523ACN     H3 3301   2.275   1.605   1.348  0.7737 -0.9380 -2.5091
  523ACN     C2 3302   2.147   1.775   1.330  1.3382 -0.3302 -0.2358
  523ACN     N1 3303   2.043   1.829   1.340 -0.3751 -0.2188  0.1243
  524ACN     C1 3304   4.833   3.141   1.416  0.0836 -1.0416  0.0446
  524ACN     H1 3305   4.865   3.241   1.385  0.8871 -0.8624  1.3637
  524ACN     H2 3306   4.726   3.129   1.395 -0.5913  1.7770  1.4112
  524ACN     H3 3307   4.836   3.148   1.526 -1.1871  0.3068  0.0166
  524ACN     C2 3308   4.925   3.047   1.363  0.5444  0.5361  0.0135
  524ACN     N1 3309   5.000   2.971   1.319 -0.6295 -0.7607  0.0747
  525ACN     C1 3310   1.548   0.594   0.737  0.4865 -0.0565  0.0385
  525ACN     H1 3311   1.646   0.645   0.734  1.0118 -1.0240  0.3103
  525ACN     H2 3312   1.563   0.501   0.681 -0.8675 -0.8748  0.9599
  525ACN     H3 3313   1.475   0.661   0.690  2.8743  0.1330 -3.8275
  525ACN     C2 3314   1.507   0.551   0.870  0.1775 -0.4998  0.1767
  525ACN     N1 3315   1.461   0.514   0.968 -0.2487  0.3179 -0.6581
  526ACN     C1 3316   2.589   4.437   1.367  0.2677 -0.0789  0.3636
  526ACN     H1 3317   2.553   4.492   1.455  1.4209  1.7592 -0.2526
  526ACN     H2 3318   2.559   4.490   1.275 -0.9136 -1.6077 -0.1666
  526ACN     H3 3319   2.548   4.336   1.370 -0.0811  0.0916  2.0833
  526ACN     C2 3320   2.734   4.411   1.366  0.7293 -0.0349  0.1713
  526ACN     N1 3321   2.849   4.391   1.367  0.2625  0.3910 -0.3543
  527ACN     C1 3322   0.455   0.360   3.081  0.1729  0.5502  0.6441
  527ACN     H1 3323   0.430   0.405   2.983  0.5540 -1.0459 -0.2202
  527ACN     H2 3324   0.366   0.315   3.125 -0.5310  2.3026  1.0887
  527ACN     H3 3325   0.480   0.436   3.156  0.4681 -2.3425  3.6531
  527ACN     C2 3326   0.569   0.272   3.069 -0.1365  0.1134 -0.1438
  527ACN     N1 3327   0.669   0.216   3.066 -0.0629 -0.4182 -0.1406
  528ACN     C1 3328   1.234   3.752   1.402  0.1676  0.0310 -0.6317
  528ACN     H1 3329   1.172   3.804   1.475 -0.0836 -1.1446  0.0222
  528ACN     H2 3330   1.169   3.738   1.314 -0.2827  0.0715 -0.3075
  528ACN     H3 3331   1.256   3.650   1.437  1.1905  0.0398 -1.2041
  528ACN     C2 3332   1.357   3.825   1.364  0.4220  0.4747  0.0490
  528ACN     N1 3333   1.445   3.884   1.335 -0.3705  0.1639  0.7464
  529ACN     C1 3334   1.712   1.416   4.442 -0.5415  0.6363 -0.9158
  529ACN     H1 3335   1.692   1.377   4.542 -0.5474  0.9569 -0.7917
  529ACN     H2 3336   1.665   1.347   4.370 -4.1161  0.8831  0.9314
  529ACN     H3 3337   1.821   1.417   4.429 -0.6328 -2.0202 -2.8777
  529ACN     C2 3338   1.653   1.548   4.428 -0.2788  0.6998 -0.0239
  529ACN     N1 3339   1.617   1.656   4.426  0.3481  0.2588  0.4786
  530ACN     C1 3340   1.990   0.043   3.556 -0.0436 -0.4126  0.2080
  530ACN     H1 3341   2.099   0.036   3.560 -0.1526 -3.9056 -0.0578
  530ACN     H2 3342   1.958  -0.053   3.599 -0.6136  0.5040  1.9231
  530ACN     H3 3343   1.965   0.064   3.452 -1.2300 -1.5848  0.2270
  530ACN     C2 3344   1.943   0.148   3.644  1.0411 -0.6517 -0.2302
  530ACN     N1 3345   1.893   0.233   3.707  0.4218  0.1565 -0.1795
  531ACN     C1 3346   4.067   0.125   2.858 -0.2873  0.6023 -0.4974
  531ACN     H1 3347   4.090   0.151   2.962  0.2744 -1.8514  0.0635
  531ACN     H2 3348   4.027   0.222   2.826  1.0748  1.3165 -0.0995
  531ACN     H3 3349   3.981   0.057   2.849  0.0716 -0.1735  1.3346
  531ACN     C2 3350   4.181   0.083   2.774 -0.1669  0.0036 -0.2432
  531ACN     N1 3351   4.270   0.060   2.703  0.3290  0.6632 -0.0228
  532ACN     C1 3352   2.267   4.000   1.569 -0.0589  0.2476 -0.0938
  532ACN     H1 3353   2.310   3.909   1.526  1.0668 -0.1137  1.7248
  532ACN     H2 3354   2.183   4.030   1.504 -1.1326  1.0119  1.5749
  532ACN     H3 3355   2.341   4.080   1.585  0.0496 -0.3811  3.4448
  532ACN     C2 3356   2.216   3.983   1.707 -0.0937 -0.3484  0.0728
  532ACN     N1 3357   2.172   3.966   1.814  0.0417 -1.2109 -0.6480
  533ACN     C1 3358   3.424   0.427   3.812  0.1055  0.5908  0.1737
  533ACN     H1 3359   3.472   0.412   3.909  2.6206  3.1513 -0.5177
  533ACN     H2 3360   3.349   0.504   3.830 -0.7405 -0.2484  0.2883
  533ACN     H3 3361   3.370   0.336   3.783 -0.5214  0.5883  1.3345
  533ACN     C2 3362   3.526   0.448   3.708 -0.2283 -0.4876  0.0472
  533ACN     N1 3363   3.602   0.478   3.624  0.1397  0.0876 -0.4340
  534ACN     C1 3364   3.423   0.453   0.833 -0.5234 -0.2698 -0.0638
  534ACN     H1 3365   3.358   0.487   0.752  1.9013  1.1374 -1.5364
  534ACN     H2 3366   3.384   0.373   0.898 -2.9398  1.5017  0.8292
  534ACN     H3 3367   3.431   0.540   0.900 -0.2862 -0.0687 -0.3558
  534ACN     C2 3368   3.563   0.441   0.793 -0.1061 -0.3034 -0.9803
  534ACN     N1 3369   3.673   0.453   0.765  0.4803  0.6547 -0.1347
  535ACN     C1 3370   1.148   2.458   3.083  0.6503  0.0036 -0.1955
  535ACN     H1 3371   1.109   2.357   3.066  0.9397  0.1075 -1.6191
  535ACN     H2 3372   1.257   2.442   3.091  0.5395 -0.1090  1.4077
  535ACN     H3 3373   1.104   2.481   3.180 -1.9352 -3.0884 -0.4612
  535ACN     C2 3374   1.102   2.553   2.983 -0.2415  0.2001 -0.2010
  535ACN     N1 3375   1.056   2.615   2.898 -0.1376  0.4414  0.1278
  536ACN     C1 3376   0.555   4.435   0.363 -0.1627 -0.0213  0.2232
  536ACN     H1 3377   0.472   4.502   0.389 -0.8696 -0.8419  0.1316
  536ACN     H2 3378   0.614   4.409   0.452  0.2665 -3.5598 -0.9334
  536ACN     H3 3379   0.625   4.490   0.299  0.8529 -0.9866  0.4720
  536ACN     C2 3380   0.494   4.318   0.296  0.1321 -0.4050 -0.1408
  536ACN     N1 3381   0.447   4.227   0.246  0.7336  0.0403 -0.4431
  537ACN     C1 3382   0.813   2.191   1.413 -0.0135 -0.1322  0.3676
  537ACN     H1 3383   0.855   2.289   1.383  2.0889 -0.2651  2.5425
  537ACN     H2 3384   0.731   2.196   1.485  0.3776 -1.1890  0.9034
  537ACN     H3 3385   0.896   2.136   1.459 -0.0490  2.2708  3.6604
  537ACN     C2 3386   0.765   2.120   1.293  0.0386  0.5648  0.0748
  537ACN     N1 3387   0.712   2.074   1.201 -0.2026 -0.0839  0.2888
  538ACN     C1 3388   2.248   2.925   3.534 -0.2650 -0.0289 -0.2424
  538ACN     H1 3389   2.170   2.979   3.588  1.1392  1.4100  0.4159
  538ACN     H2 3390   2.294   2.849   3.599  3.2801  1.9293 -0.1706
  538ACN     H3 3391   2.318   3.003   3.501 -0.2213 -0.0770 -0.2637
  538ACN     C2 3392   2.194   2.858   3.424  0.4550 -1.2579  0.6126
  538ACN     N1 3393   2.149   2.811   3.327 -0.5351 -0.0465  0.3386
  539ACN     C1 3394   1.454   3.206   3.119  0.0461  1.2118 -1.0181
  539ACN     H1 3395   1.438   3.107   3.074  1.7949  1.5950 -2.6228
  539ACN     H2 3396   1.553   3.223   3.161  0.1549 -3.0607  0.9119
  539ACN     H3 3397   1.382   3.221   3.200 -0.7481 -0.0822 -1.4539
  539ACN     C2 3398   1.432   3.313   3.021 -0.2741  0.3029 -0.7134
  539ACN     N1 3399   1.424   3.403   2.947 -0.1212  0.7841 -0.8114
  540ACN     C1 3400   4.672   3.982   0.413 -0.7556 -0.1246 -0.1858
  540ACN     H1 3401   4.766   4.032   0.386 -0.2790  0.2791  1.9797
  540ACN     H2 3402   4.637   4.020   0.510 -0.3681 -0.1434 -0.0376
  540ACN     H3 3403   4.694   3.875   0.414 -1.1949 -0.2224  0.6424
  540ACN     C2 3404   4.566   3.992   0.313  0.0347 -0.2091  0.0073
  540ACN     N1 3405   4.488   4.003   0.227 -0.5305 -0.5745  0.1182
  541ACN     C1 3406   3.935   1.998   3.645  0.3046  0.8250  0.2403
  541ACN     H1 3407   3.941   1.957   3.747  0.1467  0.5374  0.1341
  541ACN     H2 3408   3.848   2.063   3.630  0.9624  1.4203 -1.1527
  541ACN     H3 3409   3.921   1.907   3.586 -0.9070  1.7030 -0.8783
  541ACN     C2 3410   4.062   2.056   3.610  0.0064  0.5729  0.2790
  541ACN     N1 3411   4.164   2.097   3.582 -0.4238  0.0872 -0.0554
  542ACN     C1 3412   4.108   3.202   2.430  0.6057  0.5434  0.1723
  542ACN     H1 3413   4.205   3.163   2.460  1.0899  2.1015  0.7465
  542ACN     H2 3414   4.105   3.299   2.482 -0.2078  0.6300 -0.0056
  542ACN     H3 3415   4.027   3.135   2.462  2.6021 -1.3284  1.6038
  542ACN     C2 3416   4.092   3.229   2.285  0.7477  0.4066 -0.3462
  542ACN     N1 3417   4.067   3.238   2.177 -0.1387  0.0207  0.1341
  543ACN     C1 3418   0.169   3.141   0.541 -0.0180  0.1522 -0.0735
  543ACN     H1 3419   0.167   3.153   0.650  0.8204  0.9164 -0.1311
  543ACN     H2 3420   0.071   3.111   0.501  0.2589 -0.6662 -0.1718
  543ACN     H3 3421   0.236   3.055   0.523 -0.3291 -0.4078  1.3185
  543ACN     C2 3422   0.213   3.266   0.481 -0.6943  0.6110 -0.5362
  543ACN     N1 3423   0.251   3.369   0.451  0.0092  0.3743  0.4641
  544ACN     C1 3424   2.117   3.466   1.643  0.4097  0.1842 -0.3897
  544ACN     H1 3425   2.041   3.545   1.640  0.2565  0.0136 -1.5817
  544ACN     H2 3426   2.219   3.505   1.654 -0.6948  3.0637  0.4778
  544ACN     H3 3427   2.108   3.390   1.564 -0.9192  0.8467 -0.8873
  544ACN     C2 3428   2.093   3.394   1.765  0.0930 -0.0512  0.7888
  544ACN     N1 3429   2.065   3.326   1.851  0.7767 -0.5063  0.9679
  545ACN     C1 3430   0.578   2.947   4.237  0.2517 -0.1800  0.5893
  545ACN     H1 3431   0.484   2.949   4.182  1.3577  1.5113 -1.3859
  545ACN     H2 3432   0.630   3.041   4.214 -2.6265  1.9419  2.0976
  545ACN     H3 3433   0.635   2.860   4.203  1.1860  0.7126 -0.2275
  545ACN     C2 3434   0.566   2.954   4.386  0.3049 -0.1121 -0.4058
  545ACN     N1 3435   0.561   2.943   4.498 -0.2301 -0.0592 -0.5055
  546ACN     C1 3436   3.242   3.819   0.737  0.4198 -0.7010 -0.3932
  546ACN     H1 3437   3.275   3.919   0.704  0.0273 -0.1625  0.8110
  546ACN     H2 3438   3.156   3.827   0.804 -1.0147 -3.8027 -1.6248
  546ACN     H3 3439   3.329   3.785   0.794 -0.2277 -1.0945  0.3726
  546ACN     C2 3440   3.198   3.737   0.622  0.0923  0.6687 -0.5703
  546ACN     N1 3441   3.158   3.679   0.537  1.0892 -0.0172  0.0309
  547ACN     C1 3442   0.703   1.838   2.583  0.0386 -0.1046  0.5968
  547ACN     H1 3443   0.630   1.881   2.653  0.1926  1.0926  0.0611
  547ACN     H2 3444   0.641   1.784   2.511  0.1532 -0.0612  0.4646
  547ACN     H3 3445   0.766   1.768   2.639 -3.3244 -4.1775 -0.2104
  547ACN     C2 3446   0.783   1.940   2.521  0.7705 -0.1305  0.1936
  547ACN     N1 3447   0.842   2.027   2.472  0.2011  0.1645  0.0942
  548ACN     C1 3448   0.665   4.435   0.743  0.0991 -0.3278  0.2795
  548ACN     H1 3449   0.660   4.534   0.696 -0.3615 -0.5766 -0.2040
  548ACN     H2 3450   0.768   4.410   0.772 -0.1252 -0.2681  1.1564
  548ACN     H3 3451   0.629   4.369   0.664  0.5295 -1.4982  1.0322
  548ACN     C2 3452   0.584   4.429   0.865  0.6956 -0.0524  0.6902
  548ACN     N1 3453   0.519   4.426   0.960 -0.2467  0.6262 -0.6248
  549ACN     C1 3454   3.035   2.648   3.633 -0.2077  1.2969  0.3213
  549ACN     H1 3455   3.053   2.540   3.626 -1.1958  1.1486  0.0131
  549ACN     H2 3456   3.137   2.688   3.625 -0.3279  1.8247  1.2818
  549ACN     H3 3457   2.989   2.665   3.731 -1.2113 -0.5440  0.1966
  549ACN     C2 3458   2.955   2.707   3.525  0.4668 -0.0900 -0.2567
  549ACN     N1 3459   2.892   2.750   3.440 -0.0960 -0.3438  0.2818
  550ACN     C1 3460   4.506   4.387   1.758  0.8043 -0.1916 -0.1794
  550ACN     H1 3461   4.486   4.422   1.860 -1.0651 -2.6149  0.3990
  550ACN     H2 3462   4.419   4.360   1.696  1.4832 -2.3295 -0.2739
  550ACN     H3 3463   4.581   4.308   1.752 -1.7409 -2.6754 -2.5214
  550ACN     C2 3464   4.555   4.506   1.693  0.2161  0.4149  0.5652
  550ACN     N1 3465   4.588   4.605   1.656 -0.5334 -0.8511 -0.6030
  551ACN     C1 3466   0.606   0.926   4.397 -0.5260 -0.3297 -0.0909
  551ACN     H1 3467   0.711   0.945   4.372 -0.1828 -1.6977  0.1974
  551ACN     H2 3468   0.599   0.963   4.500 -0.0726 -1.2485  0.2861
  551ACN     H3 3469   0.574   0.821   4.404  0.1918 -0.4662  2.3124
  551ACN     C2 3470   0.507   1.005   4.327  0.1433  1.0025  0.7007
  551ACN     N1 3471   0.434   1.080   4.281 -0.0453 -0.2690  0.4119
  552ACN     C1 3472   4.498   0.154   2.484 -0.6687  0.2926  0.1913
  552ACN     H1 3473   4.391   0.166   2.463 -0.5249 -0.6483 -1.1664
  552ACN     H2 3474   4.515   0.141   2.591  1.7136 -1.0022 -0.2798
  552ACN     H3 3475   4.561   0.230   2.435  0.2513 -0.3847  0.2896
  552ACN     C2 3476   4.531   0.033   2.414 -0.1201  0.8314 -0.2563
  552ACN     N1 3477   4.565  -0.062   2.359 -0.1421 -0.0440  0.0339
  553ACN     C1 3478   0.003   1.105   3.792  0.0216  0.2697 -0.2773
  553ACN     H1 3479  -0.052   1.057   3.875  0.5315 -1.5558 -0.9475
  553ACN     H2 3480   0.071   1.183   3.826 -1.1392  2.0216 -1.7934
  553ACN     H3 3481  -0.067   1.164   3.731 -2.9870 -1.9792  0.7367
  553ACN     C2 3482   0.076   1.010   3.709  0.0694 -0.5694 -0.8029
  553ACN     N1 3483   0.133   0.940   3.642  1.0821 -0.0829 -0.0175
  554ACN     C1 3484   0.227   3.634   0.740  0.3217  0.5080  0.1780
  554ACN     H1 3485   0.238   3.586   0.642  0.4156  0.5534  0.1662
  554ACN     H2 3486   0.130   3.686   0.746 -0.6092 -1.0522 -0.8103
  554ACN     H3 3487   0.301   3.709   0.770 -1.3492  1.4295  2.2795
  554ACN     C2 3488   0.233   3.528   0.837 -0.0742 -0.0221  0.0022
  554ACN     N1 3489   0.234   3.448   0.918  0.1742  0.0768 -0.2487
  555ACN     C1 3490   3.279   1.890   2.292 -0.7474  0.2172 -0.0612
  555ACN     H1 3491   3.331   1.986   2.306 -0.9702  0.1588  1.3815
  555ACN     H2 3492   3.326   1.798   2.330 -2.0943  0.1482  1.5377
  555ACN     H3 3493   3.279   1.864   2.186 -2.1089  0.7984 -0.2237
  555ACN     C2 3494   3.136   1.894   2.331  0.0594  0.1811 -0.9105
  555ACN     N1 3495   3.027   1.916   2.354  0.2007 -0.0960 -0.2385
  556ACN     C1 3496   3.932   1.937   0.958  0.0108 -0.0697  0.5005
  556ACN     H1 3497   3.891   1.994   1.042 -1.4960 -2.2122  1.3336
  556ACN     H2 3498   3.892   1.972   0.862 -1.1010 -1.4587  0.4137
  556ACN     H3 3499   3.890   1.835   0.958  0.9592 -0.5179 -1.6367
  556ACN     C2 3500   4.071   1.935   0.963 -1.2236 -0.2955  0.0070
  556ACN     N1 3501   4.186   1.919   0.966  0.1137 -0.6051  0.1065
  557ACN     C1 3502   3.622   2.398   4.246 -0.7730 -0.4635  0.2157
  557ACN     H1 3503   3.627   2.398   4.136 -0.9324  0.5593  0.1978
  557ACN     H2 3504   3.662   2.487   4.296  1.2570 -1.4122  0.3753
  557ACN     H3 3505   3.694   2.321   4.275 -0.4640  0.4575  2.0464
  557ACN     C2 3506   3.480   2.372   4.279  0.0051 -0.7140  0.2227
  557ACN     N1 3507   3.372   2.349   4.305 -0.0828 -0.1182  0.1576
  558ACN     C1 3508   4.382   0.973   2.595  0.1285  0.1156 -0.2354
  558ACN     H1 3509   4.404   0.944   2.492 -0.1838 -2.0057  0.2525
  558ACN     H2 3510   4.481   0.992   2.638  0.7333 -2.6187 -0.2609
  558ACN     H3 3511   4.340   0.888   2.649  1.7880  0.2384  1.3446
  558ACN     C2 3512   4.286   1.085   2.587 -0.1817 -0.7910  1.2430
  558ACN     N1 3513   4.211   1.171   2.568  0.0562 -0.8287 -0.1504
  559ACN     C1 3514   0.839   2.430   0.779 -0.8100  0.1196 -0.4005
  559ACN     H1 3515   0.899   2.412   0.689  2.1036  1.5301  1.1372
  559ACN     H2 3516   0.907   2.419   0.865  0.7613 -2.0680 -1.8214
  559ACN     H3 3517   0.763   2.350   0.784 -2.3296  1.5673  1.7054
  559ACN     C2 3518   0.761   2.554   0.788 -1.4144 -0.6326 -1.5231
  559ACN     N1 3519   0.706   2.650   0.805  0.2594 -0.0373 -0.1641
  560ACN     C1 3520   2.005   3.906   2.642  0.1613  0.1316 -0.4119
  560ACN     H1 3521   1.924   3.974   2.672  1.1109  1.7326 -1.3388
  560ACN     H2 3522   2.095   3.935   2.698 -1.8852  1.9876  2.2073
  560ACN     H3 3523   2.021   3.919   2.534  0.8922 -0.2849 -0.3588
  560ACN     C2 3524   1.967   3.770   2.673  0.1851  0.3422 -0.2222
  560ACN     N1 3525   1.939   3.660   2.686  0.5797  0.7957  0.0632
  561ACN     C1 3526   1.787   4.096   0.477  0.5721 -0.5425 -0.0306
  561ACN     H1 3527   1.766   4.013   0.546  0.1728  0.1634  0.7170
  561ACN     H2 3528   1.851   4.165   0.533  1.7410  0.1872 -2.1706
  561ACN     H3 3529   1.689   4.135   0.447  1.4591 -0.2727 -2.8506
  561ACN     C2 3530   1.854   4.057   0.349 -0.1579  0.1443  0.7743
  561ACN     N1 3531   1.906   4.029   0.249  0.1786  0.5662 -0.9865
  562ACN     C1 3532   0.532   3.299   3.439  0.3086  0.4001 -0.5150
  562ACN     H1 3533   0.466   3.324   3.355 -2.6355  1.1995  1.8707
  562ACN     H2 3534   0.466   3.288   3.525 -0.5817 -2.5623 -1.4412
  562ACN     H3 3535   0.599   3.386   3.445 -1.1555  1.5930 -0.5664
  562ACN     C2 3536   0.602   3.172   3.425  0.4837 -0.4930 -0.0157
  562ACN     N1 3537   0.657   3.071   3.432 -0.0704  0.5182  0.6363
  563ACN     C1 3538   3.492   0.720   2.713 -0.1014 -0.3109 -0.1182
  563ACN     H1 3539   3.589   0.743   2.668 -0.4683  0.5693 -0.4758
  563ACN     H2 3540   3.512   0.658   2.801 -1.0962 -0.9423 -0.3168
  563ACN     H3 3541   3.436   0.664   2.637 -0.2364 -0.5151  0.1265
  563ACN     C2 3542   3.409   0.840   2.735 -0.1871  0.0950 -0.1291
  563ACN     N1 3543   3.347   0.935   2.753  0.0208  0.0653  0.5653
  564ACN     C1 3544   0.141   2.410   3.972  0.0311 -0.6335  0.6814
  564ACN     H1 3545   0.112   2.396   4.077  0.1422  0.4819  0.8776
  564ACN     H2 3546   0.229   2.475   3.975  0.0291 -0.5892 -0.0464
  564ACN     H3 3547   0.061   2.459   3.914  2.0353  1.3657 -0.5592
  564ACN     C2 3548   0.179   2.281   3.921  0.8814  0.0405  0.0872
  564ACN     N1 3549   0.202   2.172   3.896 -0.0023  0.2538 -0.1929
  565ACN     C1 3550   2.905   1.693   1.229 -0.4869 -0.2402  0.2385
  565ACN     H1 3551   2.940   1.758   1.310  2.0090 -0.9263 -0.2220
  565ACN     H2 3552   2.950   1.599   1.261 -1.6534  0.0845  3.1086
  565ACN     H3 3553   2.955   1.721   1.135 -1.2257 -0.2249 -0.1637
  565ACN     C2 3554   2.761   1.671   1.209  0.1841 -0.6129  0.0601
  565ACN     N1 3555   2.652   1.649   1.194 -0.1112 -0.2272 -0.0132
  566ACN     C1 3556   3.785   2.989   2.800  0.1421  0.2403  0.4060
  566ACN     H1 3557   3.706   3.062   2.824 -0.0623 -0.0495  0.6152
  566ACN     H2 3558   3.759   2.887   2.830 -0.2786 -0.9492 -3.3793
  566ACN     H3 3559   3.874   3.015   2.859  0.6215 -1.4294  0.4609
  566ACN     C2 3560   3.814   2.990   2.658 -0.5592  0.3287  0.2810
  566ACN     N1 3561   3.844   2.978   2.547 -0.5844 -0.2098  0.1245
  567ACN     C1 3562   2.739   4.380   0.046  0.1377  0.3144  0.3977
  567ACN     H1 3563   2.803   4.301   0.006 -0.8502  0.7461 -2.2237
  567ACN     H2 3564   2.702   4.342   0.142  3.2152 -1.1515  1.1367
  567ACN     H3 3565   2.647   4.399  -0.010 -0.9276  3.6267  2.9327
  567ACN     C2 3566   2.805   4.505   0.078 -0.1437  0.4825 -0.5135
  567ACN     N1 3567   2.853   4.606   0.106 -0.2886  0.2258 -0.4310
  568ACN     C1 3568   4.493   1.360   4.324 -0.5377  0.5869  0.3083
  568ACN     H1 3569   4.595   1.381   4.290  0.6932  0.4097  3.6064
  568ACN     H2 3570   4.423   1.443   4.336 -1.7382 -0.4694  0.8963
  568ACN     H3 3571   4.518   1.321   4.423 -0.4323  0.9279  0.4155
  568ACN     C2 3572   4.425   1.265   4.229 -0.2539 -0.2787 -0.5675
  568ACN     N1 3573   4.381   1.200   4.149  0.1750  0.4003  0.4350
  569ACN     C1 3574   3.719   1.524   4.205 -0.4625 -0.4420  0.1102
  569ACN     H1 3575   3.708   1.458   4.118 -1.3355 -2.3138  1.5642
  569ACN     H2 3576   3.817   1.573   4.217 -0.5964  1.1232 -3.8823
  569ACN     H3 3577   3.709   1.456   4.291 -1.9588  1.7419  1.7836
  569ACN     C2 3578   3.602   1.608   4.220  0.0139 -0.2332  0.4229
  569ACN     N1 3579   3.510   1.678   4.231  0.8832  0.3752 -0.1431
  570ACN     C1 3580   1.043   3.515   0.667  0.0905 -0.4467  0.2152
  570ACN     H1 3581   1.076   3.533   0.770 -0.2160  0.7307  0.1120
  570ACN     H2 3582   1.013   3.608   0.618 -0.1406 -0.3860  0.4703
  570ACN     H3 3583   0.966   3.436   0.666  0.8098 -1.1903 -1.6565
  570ACN     C2 3584   1.157   3.456   0.605  0.2495  0.0149  0.0578
  570ACN     N1 3585   1.250   3.419   0.551  0.4639 -0.0077 -0.2902
  571ACN     C1 3586   3.425   3.935   0.294 -0.0872  0.3321 -0.1677
  571ACN     H1 3587   3.457   3.890   0.389 -1.2073 -1.8320 -0.7512
  571ACN     H2 3588   3.458   4.040   0.289 -0.4018  0.4714  0.5622
  571ACN     H3 3589   3.316   3.923   0.292 -0.1382  0.8514 -1.4435
  571ACN     C2 3590   3.490   3.852   0.193  0.9068 -0.5725 -0.3465
  571ACN     N1 3591   3.546   3.795   0.114 -0.0893  0.5469 -0.2060
  572ACN     C1 3592   4.591   4.162   2.245 -0.6759  0.6904  0.0939
  572ACN     H1 3593   4.700   4.171   2.237 -0.3317 -2.2294  0.3364
  572ACN     H2 3594   4.566   4.106   2.153 -1.6823  2.0206 -0.4719
  572ACN     H3 3595   4.552   4.264   2.258 -2.2828  0.0368  0.7016
  572ACN     C2 3596   4.568   4.090   2.366 -0.2992 -0.3528  0.0313
  572ACN     N1 3597   4.552   4.034   2.468 -0.8120 -0.3707  0.1001
  573ACN     C1 3598   0.476   1.641   3.421 -0.4802 -0.1552 -1.7747
  573ACN     H1 3599   0.457   1.642   3.313  0.3360 -3.8178 -2.0674
  573ACN     H2 3600   0.495   1.740   3.464  0.8676 -0.3839 -1.8093
  573ACN     H3 3601   0.568   1.583   3.435 -1.0315 -0.7089 -0.2291
  573ACN     C2 3602   0.371   1.573   3.491  0.2587  0.7902 -0.0551
  573ACN     N1 3603   0.283   1.523   3.548 -0.0566 -0.3608 -0.0143
  574ACN     C1 3604   4.006   0.106   3.881 -0.1765  0.2752  0.5095
  574ACN     H1 3605   3.984   0.149   3.782 -0.3629 -2.1455 -0.5817
  574ACN     H2 3606   4.115   0.097   3.890  0.2505  2.0304 -1.7972
  574ACN     H3 3607   3.968   0.003   3.888  1.0426 -0.2574 -0.3789
  574ACN     C2 3608   3.964   0.188   3.994 -0.3408 -0.2690  1.1438
  574ACN     N1 3609   3.941   0.252   4.087 -0.2367  0.3308  0.2210
  575ACN     C1 3610   1.737   2.788   0.692 -0.9164  0.1470 -0.5555
  575ACN     H1 3611   1.753   2.886   0.645  0.3124  0.6921  0.9142
  575ACN     H2 3612   1.823   2.720   0.691 -0.2502  0.9800 -1.2618
  575ACN     H3 3613   1.661   2.737   0.632 -0.9151 -0.8481  0.2621
  575ACN     C2 3614   1.681   2.805   0.824  0.2586 -0.9401  0.1799
  575ACN     N1 3615   1.626   2.827   0.921  0.0495 -0.2674 -0.4331
  576ACN     C1 3616   4.444   2.688   1.185 -1.1122 -0.4550  1.0432
  576ACN     H1 3617   4.546   2.691   1.227  0.7526 -0.8412 -2.9571
  576ACN     H2 3618   4.458   2.637   1.089  0.3191  1.0693  0.3885
  576ACN     H3 3619   4.425   2.792   1.158 -1.4093 -1.1080 -1.5178
  576ACN     C2 3620   4.338   2.626   1.253 -0.5331 -0.3985  0.1042
  576ACN     N1 3621   4.261   2.571   1.319  0.5159 -0.7186 -0.1378
  577ACN     C1 3622   1.588   3.346   4.337  0.2720 -0.6445  0.0483
  577ACN     H1 3623   1.644   3.375   4.427 -0.6190  4.2984 -0.7160
  577ACN     H2 3624   1.508   3.276   4.365 -1.8159  0.8118 -1.9617
  577ACN     H3 3625   1.641   3.286   4.262 -1.2142  2.4018 -3.7492
  577ACN     C2 3626   1.529   3.461   4.276  0.5949  0.5387 -0.0376
  577ACN     N1 3627   1.465   3.544   4.231  0.5215 -0.5976 -0.4569
  578ACN     C1 3628   0.172   2.652   0.447  0.6499 -0.6115 -0.4324
  578ACN     H1 3629   0.218   2.559   0.483  0.8264 -0.1218  0.6418
  578ACN     H2 3630   0.140   2.633   0.343  2.8750  2.9327 -1.9349
  578ACN     H3 3631   0.253   2.725   0.455  1.2884 -1.5005  2.1058
  578ACN     C2 3632   0.058   2.685   0.534  0.7815 -0.9521 -1.2970
  578ACN     N1 3633  -0.042   2.722   0.592  0.1750  0.2565  0.3992
  579ACN     C1 3634   4.102   4.055   4.667 -0.4957 -0.3302  0.5616
  579ACN     H1 3635   4.208   4.068   4.694 -0.6498 -0.0325  1.0584
  579ACN     H2 3636   4.054   4.035   4.764 -0.3839 -4.2247 -0.0382
  579ACN     H3 3637   4.090   3.964   4.608 -1.1173  1.7501 -2.8145
  579ACN     C2 3638   4.052   4.175   4.588  0.2474  0.1027 -0.0616
  579ACN     N1 3639   4.000   4.253   4.518 -0.4386  0.0702 -0.1531
  580ACN     C1 3640   3.842   3.553   4.627  0.5114  0.0762  0.3726
  580ACN     H1 3641   3.782   3.580   4.715 -1.8107 -0.8395 -0.8615
  580ACN     H2 3642   3.849   3.444   4.626 -0.1151  0.0117  1.5838
  580ACN     H3 3643   3.946   3.590   4.633  0.5198 -0.0149  0.9204
  580ACN     C2 3644   3.776   3.613   4.511 -0.7772 -0.0218 -0.7346
  580ACN     N1 3645   3.728   3.653   4.416 -0.3201 -0.4576  0.2003
  581ACN     C1 3646   3.009   3.445   1.687  0.0637  0.1118 -0.0020
  581ACN     H1 3647   3.059   3.375   1.619 -0.8915 -1.4657  0.8587
  581ACN     H2 3648   3.056   3.544   1.679 -0.3872  0.3936  0.7470
  581ACN     H3 3649   3.038   3.414   1.788 -0.1663 -2.0258 -0.5319
  581ACN     C2 3650   2.865   3.462   1.680  0.5748  0.4158 -0.4434
  581ACN     N1 3651   2.749   3.458   1.679 -0.4822  0.0281 -0.7630
  582ACN     C1 3652   2.019   3.023   2.129  0.0489  0.1742 -0.0496
  582ACN     H1 3653   2.106   3.078   2.091 -0.4049  0.8137 -0.1862
  582ACN     H2 3654   1.929   3.061   2.080  0.0305  1.4149  0.9011
  582ACN     H3 3655   2.014   3.050   2.236 -0.9289 -1.0856  0.2438
  582ACN     C2 3656   2.030   2.883   2.096  0.0449  0.3357  0.1350
  582ACN     N1 3657   2.034   2.769   2.076 -0.6474 -0.7576  0.0495
  583ACN     C1 3658   2.038   3.954   4.180 -0.1947  0.1662  0.2272
  583ACN     H1 3659   1.975   3.869   4.152 -1.2491  1.3495 -1.1197
  583ACN     H2 3660   1.975   4.041   4.203  0.8865  0.8190  0.8543
  583ACN     H3 3661   2.111   3.963   4.098  0.8637  2.3780  1.3171
  583ACN     C2 3662   2.106   3.920   4.306  0.8484 -1.0258 -0.0051
  583ACN     N1 3663   2.144   3.893   4.408 -0.2427 -0.6107  0.2442
  584ACN     C1 3664   2.241   0.997   2.368 -0.2456 -0.5779 -0.1714
  584ACN     H1 3665   2.345   0.967   2.354 -0.1024  0.0608 -0.5279
  584ACN     H2 3666   2.172   0.920   2.329 -0.4076  0.5430 -2.2580
  584ACN     H3 3667   2.222   1.090   2.313  0.3127 -0.3838 -0.0451
  584ACN     C2 3668   2.224   1.030   2.506 -0.3708 -0.0666 -0.2331
  584ACN     N1 3669   2.205   1.068   2.611 -0.7973  0.6644 -0.2078
  585ACN     C1 3670   3.267   2.111   0.591 -0.3315  0.4911  0.1585
  585ACN     H1 3671   3.228   2.206   0.553 -1.0639  0.0903 -0.1291
  585ACN     H2 3672   3.181   2.042   0.592  0.3697 -0.4002  0.9346
  585ACN     H3 3673   3.325   2.118   0.683  2.6656 -0.5584 -1.5293
  585ACN     C2 3674   3.357   2.056   0.490  0.1338 -0.2194  0.5812
  585ACN     N1 3675   3.419   2.008   0.405 -0.1070  0.2509  0.1223
  586ACN     C1 3676   4.670   4.269   3.288 -0.0850 -0.3880  0.0148
  586ACN     H1 3677   4.607   4.344   3.337 -0.3972 -1.8730  2.0003
  586ACN     H2 3678   4.644   4.264   3.181 -1.6970  0.2248  0.3445
  586ACN     H3 3679   4.649   4.173   3.336 -1.6793  0.7039  1.6598
  586ACN     C2 3680   4.818   4.293   3.302  0.3937  0.1424  0.6683
  586ACN     N1 3681   4.929   4.313   3.313  0.3977  0.3251  0.1014
  587ACN     C1 3682   4.749   4.510   0.970  0.7877 -1.1672  0.1675
  587ACN     H1 3683   4.778   4.568   0.881 -1.1592 -2.1255 -1.1662
  587ACN     H2 3684   4.748   4.578   1.055 -0.2296 -1.0246  0.0528
  587ACN     H3 3685   4.827   4.434   0.983  1.9695 -0.0341 -0.0718
  587ACN     C2 3686   4.617   4.457   0.950  0.3317  0.5835 -0.6556
  587ACN     N1 3687   4.508   4.411   0.950 -1.2116 -0.6468  0.3968
  588ACN     C1 3688   1.961   0.970   0.441  0.2565  0.0124 -0.4309
  588ACN     H1 3689   1.925   0.985   0.338  1.0343  1.8413 -0.4867
  588ACN     H2 3690   1.908   1.037   0.510  2.4355 -1.1498  2.5556
  588ACN     H3 3691   2.068   0.994   0.431  0.7595 -1.7416  0.4941
  588ACN     C2 3692   1.952   0.833   0.490 -0.4152  0.4001  0.4367
  588ACN     N1 3693   1.947   0.726   0.536  0.0276  0.7145 -0.0566
  589ACN     C1 3694   0.761   3.270   2.875  0.3694  0.3706  0.5219
  589ACN     H1 3695   0.861   3.248   2.837  0.1740 -0.6114  0.5417
  589ACN     H2 3696   0.695   3.193   2.832  1.9026 -0.2529 -0.7825
  589ACN     H3 3697   0.735   3.371   2.842 -1.1233 -0.0758  0.2403
  589ACN     C2 3698   0.762   3.263   3.022 -0.1888 -0.3920 -0.4592
  589ACN     N1 3699   0.776   3.259   3.138 -0.1413 -0.5902  0.9515
  590ACN     C1 3700   3.134   4.166   0.385  0.4162  0.1036 -0.4391
  590ACN     H1 3701   3.121   4.061   0.412  0.6230 -0.3053 -1.8667
  590ACN     H2 3702   3.241   4.189   0.389  0.1385  1.4020  2.9341
  590ACN     H3 3703   3.099   4.230   0.468  1.8273 -0.5572  0.7064
  590ACN     C2 3704   3.078   4.207   0.257  0.7192  0.0701  0.2009
  590ACN     N1 3705   3.050   4.247   0.153  0.3226  0.4688 -0.4052
  591ACN     C1 3706   2.322   3.766   0.439  0.3852 -0.5530  0.2070
  591ACN     H1 3707   2.222   3.776   0.482 -0.9509 -0.0759 -2.7311
  591ACN     H2 3708   2.402   3.819   0.492 -0.4986  1.1768 -0.1009
  591ACN     H3 3709   2.325   3.809   0.338 -1.1824  0.8146  0.7045
  591ACN     C2 3710   2.347   3.625   0.464  0.1352 -0.3714  0.0202
  591ACN     N1 3711   2.361   3.513   0.493 -0.1161 -0.0446 -0.2843
  592ACN     C1 3712   0.921   0.983   3.052  0.0526  0.3806 -0.9615
  592ACN     H1 3713   0.999   0.905   3.054  1.6644  1.9470 -0.3080
  592ACN     H2 3714   0.843   0.941   2.987 -1.0382 -1.6686  1.4760
  592ACN     H3 3715   0.962   1.082   3.030  2.3972 -0.4441 -0.5795
  592ACN     C2 3716   0.873   1.004   3.185  0.3393  0.8641  0.1610
  592ACN     N1 3717   0.836   1.031   3.292  0.1474  0.2297 -0.2002
  593ACN     C1 3718   3.983   0.557   1.831 -0.1766 -0.1490 -0.2275
  593ACN     H1 3719   4.054   0.606   1.762  0.6836  1.1594  1.5140
  593ACN     H2 3720   4.020   0.463   1.874  1.4745 -0.6349 -2.5147
  593ACN     H3 3721   3.900   0.528   1.765  1.1074  0.5241 -2.2105
  593ACN     C2 3722   3.930   0.648   1.932  0.6661  0.2968  0.8294
  593ACN     N1 3723   3.896   0.725   2.012  0.8091  0.4066  0.5933
  594ACN     C1 3724   1.442   1.088   1.181  0.2346 -0.4078 -0.1751
  594ACN     H1 3725   1.447   1.049   1.079  2.3861  0.0305 -0.2936
  594ACN     H2 3726   1.529   1.066   1.245 -1.4155 -1.1620  1.9476
  594ACN     H3 3727   1.349   1.045   1.220 -0.8674  1.4535 -0.6088
  594ACN     C2 3728   1.416   1.232   1.181  0.8776  0.4865  0.1898
  594ACN     N1 3729   1.390   1.344   1.179  0.1433 -0.3540 -0.6640
  595ACN     C1 3730   2.713   1.495   4.327 -0.0775  0.4738 -0.0168
  595ACN     H1 3731   2.819   1.465   4.326  0.1226  1.1465  0.2196
  595ACN     H2 3732   2.719   1.585   4.264  0.3828 -0.4509 -1.3212
  595ACN     H3 3733   2.687   1.523   4.430 -1.1798 -0.6553  0.0280
  595ACN     C2 3734   2.632   1.379   4.286 -0.2722  0.4632  0.1365
  595ACN     N1 3735   2.581   1.284   4.243  0.0911  0.0219  0.3944
  596ACN     C1 3736   1.994   4.594   0.506 -0.0835 -0.1137 -0.1730
  596ACN     H1 3737   1.985   4.485   0.507  0.2097 -0.1438 -0.7145
  596ACN     H2 3738   1.928   4.640   0.581  0.4426  2.3495 -1.1111
  596ACN     H3 3739   1.967   4.631   0.407 -0.2494  0.1311 -0.0388
  596ACN     C2 3740   2.130   4.623   0.521 -0.0549  0.9806  0.6085
  596ACN     N1 3741   2.243   4.639   0.533 -0.1017  0.1463 -0.4592
  597ACN     C1 3742   1.911   2.581   3.441  0.0969  0.4242 -0.3316
  597ACN     H1 3743   1.914   2.472   3.455  0.1332 -0.1843 -4.1247
  597ACN     H2 3744   1.887   2.609   3.338 -2.7015  2.2665  0.6918
  597ACN     H3 3745   2.002   2.629   3.478 -0.5272  2.0415 -0.8222
  597ACN     C2 3746   1.807   2.630   3.532  0.4905 -0.2852  0.5848
  597ACN     N1 3747   1.726   2.669   3.603  0.1069 -0.8962  0.2353
  598ACN     C1 3748   2.508   2.216   4.454  0.1696  0.5543 -0.3786
  598ACN     H1 3749   2.577   2.217   4.369  3.7176  0.4171  2.2972
  598ACN     H2 3750   2.415   2.163   4.428  1.6288 -2.1113 -0.4493
  598ACN     H3 3751   2.479   2.316   4.490 -2.1139  0.3205 -1.3481
  598ACN     C2 3752   2.566   2.141   4.573  0.0500 -0.4826 -0.4260
  598ACN     N1 3753   2.600   2.082   4.666 -0.1365 -0.3961  0.0896
  599ACN     C1 3754   1.398   1.326   2.582 -0.2604  0.3098 -0.5843
  599ACN     H1 3755   1.443   1.227   2.566  0.0528  0.5557 -1.2686
  599ACN     H2 3756   1.485   1.393   2.578  1.0176 -1.2047  0.6691
  599ACN     H3 3757   1.345   1.338   2.677  1.2530  0.3209  0.2880
  599ACN     C2 3758   1.313   1.381   2.478 -0.0742  0.7315 -0.6445
  599ACN     N1 3759   1.237   1.420   2.401  0.5597  0.7843  0.1737
  600ACN     C1 3760   3.754   0.566   2.302  0.4833  0.5195 -0.6502
  600ACN     H1 3761   3.748   0.483   2.374 -0.6959 -0.0346 -1.3488
  600ACN     H2 3762   3.812   0.527   2.218  0.7329  1.7608 -1.0617
  600ACN     H3 3763   3.810   0.653   2.336  1.1642  0.3230 -1.2601
  600ACN     C2 3764   3.620   0.617   2.264 -0.3030 -0.7750  0.2491
  600ACN     N1 3765   3.515   0.649   2.225  0.0279 -0.3864  0.2911
  601ACN     C1 3766   4.694   0.088   3.997  0.1109 -0.7782  0.0893
  601ACN     H1 3767   4.737  -0.006   3.961  1.7981 -0.5899  1.4772
  601ACN     H2 3768   4.770   0.140   4.058 -0.6746 -0.6888  1.0268
  601ACN     H3 3769   4.610   0.066   4.065 -0.6210 -0.2060 -0.6176
  601ACN     C2 3770   4.663   0.172   3.878 -0.1108  0.5894  0.5900
  601ACN     N1 3771   4.647   0.240   3.788  0.0101  0.1253 -0.0786
  602ACN     C1 3772   3.524   0.907   3.148  0.2250  0.6102 -0.3857
  602ACN     H1 3773   3.603   0.870   3.081  0.6315  2.7454 -1.1744
  602ACN     H2 3774   3.564   0.892   3.248 -1.0495  0.1609  0.0747
  602ACN     H3 3775   3.426   0.860   3.133  0.4822  0.6565 -2.6472
  602ACN     C2 3776   3.500   1.050   3.130 -0.1748  0.1715  0.3024
  602ACN     N1 3777   3.483   1.166   3.114 -0.2141  0.6913 -0.4286
  603ACN     C1 3778   3.659   1.339   1.913 -0.1858 -0.4651  0.4762
  603ACN     H1 3779   3.674   1.253   1.847 -2.1128 -0.0805 -0.5284
  603ACN     H2 3780   3.675   1.311   2.018  0.4646 -1.1874  0.1924
  603ACN     H3 3781   3.558   1.377   1.900 -0.2567 -0.4037  1.1624
  603ACN     C2 3782   3.753   1.449   1.881  0.3303  0.1801 -0.8144
  603ACN     N1 3783   3.829   1.533   1.868 -0.2160  0.3617  0.3027
  604ACN     C1 3784   0.512   2.365   3.289 -0.3754  0.3834 -0.4096
  604ACN     H1 3785   0.550   2.465   3.266 -3.1056  1.4693 -0.6123
  604ACN     H2 3786   0.403   2.375   3.292 -0.3231  0.8804 -0.1877
  604ACN     H3 3787   0.556   2.326   3.382 -2.1896 -2.7618 -0.7066
  604ACN     C2 3788   0.546   2.272   3.181 -0.9763  0.9196  0.1873
  604ACN     N1 3789   0.560   2.197   3.090  0.7487 -0.6593 -0.2448
  605ACN     C1 3790   1.846   2.353   0.658 -0.1146 -0.3552  0.2617
  605ACN     H1 3791   1.882   2.448   0.701 -0.4041  0.1160 -0.5225
  605ACN     H2 3792   1.839   2.350   0.549 -0.3026 -2.2733  0.2885
  605ACN     H3 3793   1.744   2.327   0.690 -0.9481  0.2970 -1.7263
  605ACN     C2 3794   1.946   2.254   0.707  0.5330  0.1264  0.7032
  605ACN     N1 3795   2.023   2.178   0.746  0.1474  0.1107  0.4579
  606ACN     C1 3796   1.394   1.807   3.750  0.1775  0.2548 -0.0877
  606ACN     H1 3797   1.439   1.863   3.833 -0.2845 -0.3308  0.5678
  606ACN     H2 3798   1.470   1.781   3.675  0.7832 -0.7177  0.8422
  606ACN     H3 3799   1.316   1.872   3.708 -2.4009 -1.7189  1.4008
  606ACN     C2 3800   1.323   1.697   3.811  0.0010  0.3382 -0.2231
  606ACN     N1 3801   1.265   1.612   3.858 -0.2884 -0.4554  0.0273
  607ACN     C1 3802   1.356   3.637   0.871 -0.5085 -0.3074 -0.0758
  607ACN     H1 3803   1.311   3.706   0.798 -1.1441 -0.1572  0.4500
  607ACN     H2 3804   1.286   3.555   0.894  0.5973 -0.6869  2.2484
  607ACN     H3 3805   1.375   3.692   0.964 -3.1324 -0.5419  0.6923
  607ACN     C2 3806   1.475   3.577   0.811  0.0246  0.2975 -0.2429
  607ACN     N1 3807   1.565   3.525   0.765  1.0073 -0.0486  0.5147
  608ACN     C1 3808   3.997   0.868   2.495 -0.5196  0.4786  0.1526
  608ACN     H1 3809   4.031   0.946   2.564 -2.9584 -0.5260  2.6837
  608ACN     H2 3810   3.922   0.906   2.424  0.3116 -0.5143 -1.3037
  608ACN     H3 3811   3.947   0.785   2.547 -0.3574 -3.7967 -5.5524
  608ACN     C2 3812   4.103   0.803   2.420 -0.1435 -0.2265  0.0820
  608ACN     N1 3813   4.189   0.755   2.359 -0.1330 -0.7475  0.8838
  609ACN     C1 3814   4.638   0.411   0.025  0.3258  0.1557 -0.0903
  609ACN     H1 3815   4.554   0.467  -0.016  1.0806  0.0200 -1.9145
  609ACN     H2 3816   4.612   0.350   0.112  1.0177 -1.1167 -0.7534
  609ACN     H3 3817   4.726   0.466   0.062 -0.2177  0.4543  0.8076
  609ACN     C2 3818   4.687   0.329  -0.081 -0.2666 -0.4240  0.1868
  609ACN     N1 3819   4.736   0.266  -0.161  0.3987  0.4258 -0.4170
  610ACN     C1 3820   2.235   2.433   0.336 -0.3382  0.0364  0.7953
  610ACN     H1 3821   2.296   2.428   0.427 -0.4448  1.7215  0.9836
  610ACN     H2 3822   2.301   2.408   0.252  1.5082  1.9393  1.5956
  610ACN     H3 3823   2.213   2.540   0.328  1.7803  0.4397 -0.3334
  610ACN     C2 3824   2.116   2.360   0.354  0.0049  0.6138 -0.6002
  610ACN     N1 3825   2.017   2.297   0.363 -0.0167 -0.2761  0.2799
  611ACN     C1 3826   3.026   1.340   0.050  0.3569  0.9536  1.0063
  611ACN     H1 3827   3.129   1.325   0.013  0.4771  0.7532  1.4164
  611ACN     H2 3828   2.995   1.241   0.085 -0.8571  0.9651  0.0016
  611ACN     H3 3829   2.958   1.354  -0.034  0.2603  0.5394  1.0138
  611ACN     C2 3830   2.998   1.430   0.161 -0.0314  0.0871  0.2694
  611ACN     N1 3831   2.970   1.503   0.247 -0.0590  0.5102  0.2072
  612ACN     C1 3832   0.279   1.237   2.017  0.4019  0.7707  0.2677
  612ACN     H1 3833   0.312   1.173   2.100  0.0868  1.2849  0.7903
  612ACN     H2 3834   0.368   1.272   1.963  0.7299  1.2951  1.1275
  612ACN     H3 3835   0.234   1.325   2.063 -0.0904  1.2776 -1.1454
  612ACN     C2 3836   0.187   1.174   1.924 -0.0313  0.3171 -0.2792
  612ACN     N1 3837   0.111   1.134   1.847 -0.0724 -0.5646  0.3871
  613ACN     C1 3838   1.133   0.267   0.718 -0.2987 -0.0335  0.3331
  613ACN     H1 3839   1.140   0.245   0.611 -1.8296  1.6687 -0.1788
  613ACN     H2 3840   1.217   0.219   0.769  0.2332  0.3178 -0.2049
  613ACN     H3 3841   1.037   0.245   0.767 -0.7316  2.0145  0.5095
  613ACN     C2 3842   1.152   0.410   0.730 -0.2464  0.5096 -0.2740
  613ACN     N1 3843   1.172   0.522   0.739  0.2813  0.0357  0.2884
  614ACN     C1 3844   1.106   2.623   0.565  0.0681  0.2965  0.2728
  614ACN     H1 3845   1.159   2.632   0.469  1.2355 -0.7082  0.7920
  614ACN     H2 3846   1.115   2.518   0.594  4.0726  0.6490  0.9682
  614ACN     H3 3847   1.003   2.656   0.547  0.7669  2.6410  0.2805
  614ACN     C2 3848   1.168   2.700   0.671  0.0775  0.5356 -0.0213
  614ACN     N1 3849   1.217   2.769   0.745  0.4359  0.2169  0.0445
  615ACN     C1 3850   0.176   0.101   4.439 -0.0417  0.0594  0.0198
  615ACN     H1 3851   0.241   0.130   4.355 -0.6148 -1.4506 -0.9922
  615ACN     H2 3852   0.075   0.121   4.402 -0.1744  1.3804  1.0000
  615ACN     H3 3853   0.190   0.165   4.527 -1.4435  0.7307 -0.2178
  615ACN     C2 3854   0.183  -0.040   4.473 -0.2014 -0.2553  0.7127
  615ACN     N1 3855   0.185  -0.148   4.508  0.0868  0.2251 -0.3882
  616ACN     C1 3856   0.453   2.374   0.950 -0.4315 -0.0296  0.4581
  616ACN     H1 3857   0.531   2.444   0.982  1.7013 -1.2174 -1.7361
  616ACN     H2 3858   0.353   2.411   0.978 -0.7141 -0.1682 -0.3412
  616ACN     H3 3859   0.476   2.273   0.986 -0.8696 -0.3788 -0.1979
  616ACN     C2 3860   0.455   2.387   0.808 -0.5920 -0.6647  0.8553
  616ACN     N1 3861   0.460   2.395   0.694 -0.2622  0.4091  0.6804
  617ACN     C1 3862   3.073   1.843   0.832  0.2560  0.3078  0.4298
  617ACN     H1 3863   3.040   1.887   0.737  0.9403  0.6739  0.3552
  617ACN     H2 3864   3.182   1.829   0.842  0.1257 -1.2442 -0.0660
  617ACN     H3 3865   3.029   1.746   0.860  1.5658 -0.2400  0.6857
  617ACN     C2 3866   3.035   1.933   0.943 -0.0938  0.2950  0.6030
  617ACN     N1 3867   3.011   2.012   1.024  0.0232  0.1247 -0.8040
  618ACN     C1 3868   4.491   0.202   2.947  0.4146  0.1936 -0.0138
  618ACN     H1 3869   4.580   0.261   2.921  0.4938  0.0653 -0.0299
  618ACN     H2 3870   4.467   0.134   2.865  1.3672 -1.6017  1.1354
  618ACN     H3 3871   4.408   0.274   2.955  0.2376 -0.0014 -0.0998
  618ACN     C2 3872   4.497   0.128   3.074 -0.6186 -0.8970 -0.7224
  618ACN     N1 3873   4.501   0.072   3.176 -0.2764 -0.3486 -0.1428
  619ACN     C1 3874   2.828   1.793   0.019 -0.1974 -0.0750 -0.6911
  619ACN     H1 3875   2.781   1.866  -0.048  0.3480  0.7432 -0.2058
  619ACN     H2 3876   2.783   1.810   0.117 -1.5734 -0.3774 -1.2500
  619ACN     H3 3877   2.937   1.796   0.033 -0.5780 -1.0724  3.7998
  619ACN     C2 3878   2.792   1.661  -0.015 -0.0240  0.6163  0.0203
  619ACN     N1 3879   2.749   1.558  -0.040  0.1952  0.2113  0.1348
  620ACN     C1 3880   1.957   0.118   1.853  0.9407  0.3621  0.0584
  620ACN     H1 3881   1.870   0.076   1.801 -0.4387  2.1168  0.8555
  620ACN     H2 3882   1.996   0.051   1.930  1.2631 -2.3245 -2.2464
  620ACN     H3 3883   1.927   0.212   1.899  1.7917  0.5059  0.3359
  620ACN     C2 3884   2.079   0.134   1.772  1.0250  0.2801  0.7652
  620ACN     N1 3885   2.175   0.151   1.711 -0.2743 -0.7007 -0.5627
  621ACN     C1 3886   1.120   4.579   3.797 -0.3881  0.9237 -0.6707
  621ACN     H1 3887   1.217   4.610   3.756  0.2454  0.7162  0.6590
  621ACN     H2 3888   1.047   4.560   3.716 -0.9201 -0.2286  0.0635
  621ACN     H3 3889   1.087   4.658   3.866  1.4444  0.8447  0.3366
  621ACN     C2 3890   1.132   4.455   3.877  0.7093  0.2758 -0.6717
  621ACN     N1 3891   1.149   4.367   3.954  0.8860 -0.6292  0.0293
  622ACN     C1 3892   4.204   4.338   2.691  0.4868  0.1077  0.7779
  622ACN     H1 3893   4.133   4.415   2.657  1.9083  1.6526  1.1515
  622ACN     H2 3894   4.298   4.346   2.635  0.6154  0.6883  1.0653
  622ACN     H3 3895   4.156   4.242   2.672 -1.6645  1.5654 -1.9219
  622ACN     C2 3896   4.221   4.346   2.837 -0.6434 -0.1820  0.3863
  622ACN     N1 3897   4.235   4.349   2.953  0.4145 -0.1884  0.0574
  623ACN     C1 3898   2.487   3.613   2.489  0.5849  0.2846  0.0605
  623ACN     H1 3899   2.472   3.518   2.436  1.2442  1.0547 -1.5758
  623ACN     H2 3900   2.534   3.575   2.580  0.8620 -4.6078 -1.8394
  623ACN     H3 3901   2.386   3.656   2.499  0.2309 -0.5429  0.1134
  623ACN     C2 3902   2.571   3.702   2.411  0.1773 -0.0963  0.8226
  623ACN     N1 3903   2.635   3.767   2.338 -0.1443  0.5895 -0.2519
  624ACN     C1 3904   0.773   3.512   2.345 -0.4679  0.2078  0.4084
  624ACN     H1 3905   0.684   3.452   2.370 -1.4069  0.0961 -2.7134
  624ACN     H2 3906   0.849   3.442   2.308  1.4791  1.6517  1.5096
  624ACN     H3 3907   0.814   3.570   2.428  2.2711  0.2960 -0.9016
  624ACN     C2 3908   0.737   3.585   2.224 -0.0327  0.1220  1.0918
  624ACN     N1 3909   0.722   3.636   2.123 -0.0427 -0.5179 -0.0880
  625ACN     C1 3910   3.001   4.473   1.682  0.2101  0.3073 -0.5385
  625ACN     H1 3911   2.983   4.373   1.722  0.1427  0.6326  0.2543
  625ACN     H2 3912   2.938   4.539   1.743  2.1671 -0.3245  2.3721
  625ACN     H3 3913   2.975   4.478   1.575  0.4748  0.5026 -0.5942
  625ACN     C2 3914   3.134   4.510   1.715  0.0849 -0.3861  0.0473
  625ACN     N1 3915   3.242   4.535   1.743  0.5065 -1.1590  0.0420
  626ACN     C1 3916   0.139   1.103   3.200 -0.6338  0.2593  0.7397
  626ACN     H1 3917   0.198   1.016   3.231 -1.8202 -1.5990 -1.9142
  626ACN     H2 3918   0.095   1.082   3.102  0.9443 -1.8524  0.4206
  626ACN     H3 3919   0.211   1.186   3.195 -1.1048  0.9491  3.5812
  626ACN     C2 3920   0.036   1.127   3.297 -0.1043 -0.0508  0.4880
  626ACN     N1 3921  -0.041   1.145   3.379  0.0525 -0.2592  0.1931
  627ACN     C1 3922   1.635   4.354   4.477  0.4301  0.3606  0.0979
  627ACN     H1 3923   1.544   4.293   4.483 -0.0921  0.6364 -3.3560
  627ACN     H2 3924   1.701   4.332   4.562  2.5265 -1.3748 -1.8375
  627ACN     H3 3925   1.608   4.460   4.484 -4.8597 -0.7312  0.6462
  627ACN     C2 3926   1.715   4.315   4.358  0.4377  0.0567  0.7656
  627ACN     N1 3927   1.781   4.286   4.268  0.7202 -0.5594  0.3710
  628ACN     C1 3928   2.811   0.410   2.976  0.2725 -0.3711  0.5080
  628ACN     H1 3929   2.825   0.518   2.967  0.5526 -0.3811  0.8097
  628ACN     H2 3930   2.757   0.392   3.070 -0.2706 -1.3000  0.0351
  628ACN     H3 3931   2.910   0.363   2.979  1.3061  1.6702  0.1453
  628ACN     C2 3932   2.728   0.369   2.863 -0.3082  0.3562 -0.2318
  628ACN     N1 3933   2.658   0.329   2.781 -0.8789 -0.2739 -0.0492
  629ACN     C1 3934   0.889   0.641   3.449 -0.3026  0.4768 -0.5152
  629ACN     H1 3935   0.983   0.694   3.429  0.1023 -0.0389 -0.0290
  629ACN     H2 3936   0.823   0.683   3.526 -2.4202 -1.3217 -1.2306
  629ACN     H3 3937   0.927   0.542   3.479 -1.6047  0.2943  0.6335
  629ACN     C2 3938   0.808   0.639   3.330  0.3566  0.2812  0.2811
  629ACN     N1 3939   0.760   0.652   3.226 -0.5059  0.5300 -0.0923
  630ACN     C1 3940   2.875   3.363   4.428 -0.0756 -0.0290 -0.7223
  630ACN     H1 3941   2.816   3.357   4.336 -1.8406 -0.2543  0.3832
  630ACN     H2 3942   2.832   3.299   4.506  0.6915  0.9345  0.5403
  630ACN     H3 3943   2.879   3.464   4.471  1.8078 -1.0366  1.7875
  630ACN     C2 3944   3.012   3.322   4.400 -0.6353 -0.1257  0.1266
  630ACN     N1 3945   3.120   3.294   4.367  0.0822 -0.3390 -0.0606
  631ACN     C1 3946   3.846   4.094   1.639 -0.1348  0.1657  0.5327
  631ACN     H1 3947   3.829   4.201   1.623 -1.1844  0.3080  2.3305
  631ACN     H2 3948   3.781   4.071   1.724 -3.3416  1.4110 -1.3713
  631ACN     H3 3949   3.954   4.082   1.653  0.3164  0.2319 -2.3359
  631ACN     C2 3950   3.795   4.017   1.530  0.4532 -0.6570 -0.1680
  631ACN     N1 3951   3.753   3.962   1.438  0.5555 -0.2234 -0.2495
  632ACN     C1 3952   4.249   3.065   4.255  0.2327 -0.0595 -0.0397
  632ACN     H1 3953   4.202   3.088   4.159  0.1508 -1.3847 -0.3293
  632ACN     H2 3954   4.201   2.971   4.284 -0.2568 -0.1944 -1.2450
  632ACN     H3 3955   4.233   3.139   4.335 -1.2157  0.4025 -0.7297
  632ACN     C2 3956   4.391   3.061   4.241  0.2206  0.0885 -0.5102
  632ACN     N1 3957   4.505   3.055   4.224 -0.1391  0.2278  0.0188
  633ACN     C1 3958   0.021   3.650   4.387  0.5291 -0.2798  0.1071
  633ACN     H1 3959   0.079   3.665   4.295  1.6733 -4.7553 -0.1046
  633ACN     H2 3960   0.066   3.562   4.434  1.8454  1.4875  2.4097
  633ACN     H3 3961  -0.086   3.631   4.377  0.4075 -0.6716  1.7704
  633ACN     C2 3962   0.041   3.755   4.490 -0.0274 -0.1265  0.1067
  633ACN     N1 3963   0.059   3.832   4.574  0.1039  0.1795 -0.3159
  634ACN     C1 3964   0.890   0.046   3.387 -0.7887 -0.8446  0.6092
  634ACN     H1 3965   0.830   0.048   3.295 -0.2212 -2.4069  0.1614
  634ACN     H2 3966   0.993   0.046   3.350 -0.4660  0.4841  1.4443
  634ACN     H3 3967   0.875  -0.040   3.454 -0.0646 -2.2834 -0.9838
  634ACN     C2 3968   0.868   0.162   3.463  0.1979 -0.8057 -0.2288
  634ACN     N1 3969   0.860   0.262   3.519 -0.0245 -0.1430 -0.1230
  635ACN     C1 3970   3.058   4.343   1.135 -0.1302 -0.0823 -0.3362
  635ACN     H1 3971   3.081   4.324   1.240 -1.5975 -0.6195 -0.0922
  635ACN     H2 3972   3.098   4.440   1.103  4.0037 -1.5071 -0.1709
  635ACN     H3 3973   2.951   4.325   1.117  0.0454 -0.4206 -1.1256
  635ACN     C2 3974   3.141   4.252   1.061 -0.6106  0.4009 -0.2505
  635ACN     N1 3975   3.212   4.182   0.997  0.5649  0.1386  0.0653
  636ACN     C1 3976   3.332   3.237   1.463  1.0361  0.9394  0.2985
  636ACN     H1 3977   3.420   3.286   1.506  0.1632  0.8884  2.2276
  636ACN     H2 3978   3.248   3.304   1.441 -0.5921 -0.9307  0.5078
  636ACN     H3 3979   3.306   3.158   1.536 -0.5049  0.1290 -1.0471
  636ACN     C2 3980   3.358   3.162   1.343  0.0505 -0.1729 -0.2807
  636ACN     N1 3981   3.387   3.116   1.243 -0.2392 -0.3808  0.2166
  637ACN     C1 3982   3.041   2.884   2.725 -0.3899  0.4770 -0.4693
  637ACN     H1 3983   3.034   2.838   2.824 -0.2100  0.1121 -0.6264
  637ACN     H2 3984   3.147   2.903   2.707  0.0791 -1.1969  0.4152
  637ACN     H3 3985   2.980   2.976   2.726 -0.3762  0.5325 -1.9884
  637ACN     C2 3986   2.985   2.792   2.631  0.4746  0.3429 -0.3293
  637ACN     N1 3987   2.935   2.721   2.554  0.4803  0.0423 -0.1448
  638ACN     C1 3988   0.590   0.118   4.246 -0.0523  0.1917  0.1091
  638ACN     H1 3989   0.659   0.117   4.160 -0.8321 -0.3658 -0.5266
  638ACN     H2 3990   0.509   0.181   4.206  1.2341  1.4036 -0.6915
  638ACN     H3 3991   0.626   0.158   4.341 -1.3381  3.3583 -0.6004
  638ACN     C2 3992   0.549  -0.025   4.255 -0.7009 -0.1564  0.5605
  638ACN     N1 3993   0.516  -0.129   4.244  0.1252  0.4271 -0.0184
  639ACN     C1 3994   2.418   3.426   4.688 -0.2909  0.2937  0.0206
  639ACN     H1 3995   2.360   3.413   4.596 -0.0312  3.7838 -0.7997
  639ACN     H2 3996   2.367   3.422   4.785  3.0227  0.5483  1.9247
  639ACN     H3 3997   2.466   3.525   4.687 -2.2860  1.3332  0.3757
  639ACN     C2 3998   2.535   3.336   4.700  0.9637 -0.1711 -0.8509
  639ACN     N1 3999   2.623   3.265   4.703  0.2433  0.8088 -0.2207
  640ACN     C1 4000   2.425   1.664   4.098  0.3823  0.5190  0.0976
  640ACN     H1 4001   2.492   1.663   4.011 -1.3901  0.5240 -1.3123
  640ACN     H2 4002   2.447   1.756   4.154  1.3949 -0.2970  1.1213
  640ACN     H3 4003   2.449   1.579   4.163 -0.6358 -0.3273 -0.6142
  640ACN     C2 4004   2.281   1.660   4.064 -0.2247  1.0676  0.7862
  640ACN     N1 4005   2.170   1.655   4.033 -0.1135 -0.2529  0.0388
  641ACN     C1 4006   0.328   2.442   0.168  0.0974 -0.2648  0.0093
  641ACN     H1 4007   0.355   2.360   0.101  0.2468 -0.7393  0.6394
  641ACN     H2 4008   0.323   2.406   0.272  0.9818 -0.8791 -0.1505
  641ACN     H3 4009   0.234   2.493   0.144  0.7977  1.0298 -0.0951
  641ACN     C2 4010   0.424   2.552   0.165  0.2658 -0.1237 -1.1231
  641ACN     N1 4011   0.492   2.641   0.159  0.0467 -0.0412 -0.0404
  642ACN     C1 4012   0.026   0.243   0.478  0.3272  0.6383  0.3597
  642ACN     H1 4013   0.121   0.241   0.424 -0.9098 -3.5052 -2.1122
  642ACN     H2 4014   0.037   0.197   0.577  1.8463 -0.5034 -0.3059
  642ACN     H3 4015  -0.033   0.177   0.413  2.1519 -1.3182  0.5529
  642ACN     C2 4016  -0.037   0.371   0.484 -0.0741 -0.0481  0.0206
  642ACN     N1 4017  -0.084   0.475   0.495  0.9215 -0.2800  0.0476
  643ACN     C1 4018   3.441   3.502   0.386 -0.1887  0.5108  0.2632
  643ACN     H1 4019   3.411   3.596   0.433  0.1648  1.7929 -1.9508
  643ACN     H2 4020   3.486   3.539   0.293  0.1679  2.9477  1.3356
  643ACN     H3 4021   3.357   3.442   0.350 -0.4756  0.4222  1.0644
  643ACN     C2 4022   3.537   3.413   0.468 -0.0264 -0.7466 -0.5367
  643ACN     N1 4023   3.605   3.349   0.534  0.1187  0.6270 -0.4555
  644ACN     C1 4024   1.160   1.264   1.796  0.2837  0.4286  0.0758
  644ACN     H1 4025   1.249   1.278   1.733 -0.7998 -1.1433 -1.9119
  644ACN     H2 4026   1.205   1.256   1.896 -0.7775 -0.7950  0.4795
  644ACN     H3 4027   1.100   1.175   1.778 -0.0473  0.6150  0.2433
  644ACN     C2 4028   1.074   1.379   1.799 -0.3499 -0.3672  0.4682
  644ACN     N1 4029   1.012   1.474   1.799 -0.2435 -0.4847 -0.2382
  645ACN     C1 4030   4.427   3.562   3.661  0.1105 -0.5032 -0.4235
  645ACN     H1 4031   4.476   3.566   3.759  0.8011  1.6982 -0.8109
  645ACN     H2 4032   4.386   3.659   3.630  1.2140 -0.5075 -2.0196
  645ACN     H3 4033   4.348   3.485   3.660 -0.4880  0.0930  0.1091
  645ACN     C2 4034   4.535   3.525   3.575  0.6942 -0.6815 -0.0332
  645ACN     N1 4035   4.614   3.497   3.495  0.2937  0.7224  0.5392
  646ACN     C1 4036   4.530   0.086   2.006 -0.1639  0.4427  0.3711
  646ACN     H1 4037   4.542   0.037   2.103 -1.5866  2.0835  1.4151
  646ACN     H2 4038   4.428   0.081   1.967  0.1812  2.4171 -0.9512
  646ACN     H3 4039   4.601   0.035   1.940 -0.7077 -0.7124  0.6460
  646ACN     C2 4040   4.577   0.219   2.022 -0.1537 -0.3010 -0.5190
  646ACN     N1 4041   4.613   0.327   2.042  0.2643 -0.3165 -0.4463
  647ACN     C1 4042   3.116   1.692   4.338 -0.5588  0.3877  0.7063
  647ACN     H1 4043   3.149   1.593   4.371 -0.9362  0.0131 -0.0078
  647ACN     H2 4044   3.008   1.681   4.323 -0.6024  0.1730  1.1586
  647ACN     H3 4045   3.178   1.732   4.257 -0.2523 -1.4319 -0.0066
  647ACN     C2 4046   3.130   1.789   4.450  0.1573  0.4710 -0.4928
  647ACN     N1 4047   3.124   1.872   4.531 -0.5451 -0.0579  0.3015
  648ACN     C1 4048   4.714   2.035   4.491 -0.3805  0.3390 -0.2843
  648ACN     H1 4049   4.615   2.045   4.537 -0.2794  1.6313 -0.2970
  648ACN     H2 4050   4.708   2.020   4.383 -0.2950 -0.3659 -0.1959
  648ACN     H3 4051   4.744   1.941   4.539 -2.1609  0.7383  1.7909
  648ACN     C2 4052   4.812   2.141   4.530  0.6114  0.3337 -0.0407
  648ACN     N1 4053   4.878   2.226   4.572  0.3327 -0.4799  0.1699
  649ACN     C1 4054   1.579   4.526   3.628  0.2510 -0.1278  0.0356
  649ACN     H1 4055   1.664   4.458   3.612 -0.4299 -1.6799  2.3956
  649ACN     H2 4056   1.594   4.584   3.720 -0.3486  1.3672 -0.7925
  649ACN     H3 4057   1.492   4.459   3.627  1.2747 -1.5688 -2.7713
  649ACN     C2 4058   1.568   4.620   3.520  0.2397 -0.0794 -0.1699
  649ACN     N1 4059   1.559   4.708   3.449  0.7006 -0.0837  0.3941
  650ACN     C1 4060   2.024   0.513   3.583  0.4089  0.5954 -0.2422
  650ACN     H1 4061   2.081   0.439   3.640  2.6689  1.3844 -1.3195
  650ACN     H2 4062   1.931   0.528   3.638 -0.1132  0.2694 -1.0309
  650ACN     H3 4063   1.999   0.477   3.483 -1.4001  0.4922  0.2218
  650ACN     C2 4064   2.106   0.630   3.572  0.4776 -0.7173 -0.1934
  650ACN     N1 4065   2.177   0.717   3.553 -0.0640  0.2144 -0.0453
  651ACN     C1 4066   4.410   1.882   0.170  0.1745 -0.6142  0.1206
  651ACN     H1 4067   4.462   1.840   0.257 -1.8958 -0.7795  1.3372
  651ACN     H2 4068   4.389   1.989   0.183 -2.0044 -1.1723  1.8291
  651ACN     H3 4069   4.319   1.823   0.156 -0.5144 -0.3085  2.8007
  651ACN     C2 4070   4.484   1.856   0.047 -0.0725  0.2134  0.2353
  651ACN     N1 4071   4.548   1.842  -0.050 -0.3303 -0.2295 -0.3572
  652ACN     C1 4072   2.557   1.256   1.974  0.2265  0.4980 -0.3842
  652ACN     H1 4073   2.471   1.199   2.012  2.1688 -3.5488 -1.4919
  652ACN     H2 4074   2.644   1.200   2.010 -0.4428  0.2069  0.8500
  652ACN     H3 4075   2.551   1.349   2.032 -1.0630 -1.2073  2.4080
  652ACN     C2 4076   2.553   1.284   1.828  0.0802  0.3173 -0.8904
  652ACN     N1 4077   2.542   1.302   1.714  0.1499 -0.2800  0.6457
  653ACN     C1 4078   2.631   1.881   3.722 -0.2768 -0.4324 -0.1864
  653ACN     H1 4079   2.704   1.957   3.692  0.4099  0.0016  2.3600
  653ACN     H2 4080   2.547   1.933   3.768  0.5739  0.7811  0.0369
  653ACN     H3 4081   2.684   1.807   3.784 -0.0091 -0.1379 -0.0634
  653ACN     C2 4082   2.573   1.816   3.604 -0.3581  0.7655 -0.2158
  653ACN     N1 4083   2.529   1.762   3.513 -0.1014  0.2371  0.9503
  654ACN     C1 4084   3.679   2.054   3.986 -1.2041 -0.1933 -0.4196
  654ACN     H1 4085   3.594   2.070   4.054 -0.6300  1.4765 -0.0449
  654ACN     H2 4086   3.764   2.101   4.036 -0.8717 -1.3799  0.1463
  654ACN     H3 4087   3.662   2.115   3.896 -1.9366  0.3555  0.0800
  654ACN     C2 4088   3.705   1.912   3.974  0.3803 -0.0909 -0.0665
  654ACN     N1 4089   3.720   1.799   3.968  0.1649 -0.0583  0.5172
  655ACN     C1 4090   4.120   4.451   3.259  0.2891 -0.4763 -0.0906
  655ACN     H1 4091   4.099   4.551   3.300  1.4887 -0.8007  1.4117
  655ACN     H2 4092   4.163   4.480   3.162  2.1786  4.1838  1.8416
  655ACN     H3 4093   4.028   4.392   3.249  1.5797 -2.4013 -1.1970
  655ACN     C2 4094   4.227   4.384   3.338  0.5528 -0.0162  0.6709
  655ACN     N1 4095   4.307   4.326   3.393 -0.0297 -0.5967 -0.1883
  656ACN     C1 4096   4.323   0.522   3.122  0.2781  0.6706 -0.5026
  656ACN     H1 4097   4.276   0.439   3.067  1.5722  0.7684 -1.8131
  656ACN     H2 4098   4.413   0.487   3.173 -0.5591 -0.7589  0.0461
  656ACN     H3 4099   4.253   0.564   3.196  1.8747  0.7732  0.9979
  656ACN     C2 4100   4.350   0.627   3.033  0.2329  0.0528 -0.4244
  656ACN     N1 4101   4.356   0.708   2.957 -0.1144  0.1398  0.7378
  657ACN     C1 4102   3.538   0.693   1.139 -0.2615  0.1716 -1.0592
  657ACN     H1 4103   3.462   0.729   1.069 -0.0349  0.7889 -0.9931
  657ACN     H2 4104   3.614   0.641   1.079  1.1849  2.8726 -1.7499
  657ACN     H3 4105   3.499   0.615   1.205  2.5670 -1.5772 -1.2770
  657ACN     C2 4106   3.596   0.804   1.214 -0.0788 -0.0279 -0.1500
  657ACN     N1 4107   3.637   0.890   1.278  1.0543  0.4448  0.0529
  658ACN     C1 4108   1.097   4.128   3.419  0.4255  0.5896  0.6791
  658ACN     H1 4109   1.063   4.155   3.319 -2.4091 -0.0563  1.3917
  658ACN     H2 4110   1.206   4.118   3.429  0.8713  1.3070 -2.5821
  658ACN     H3 4111   1.053   4.030   3.442 -0.7067  0.5415 -1.4535
  658ACN     C2 4112   1.042   4.224   3.510  0.5176  0.0612  0.4427
  658ACN     N1 4113   0.999   4.307   3.579  0.5312  0.2726 -0.0476
  659ACN     C1 4114   1.969   1.299   0.139  0.8178  0.0005 -0.1846
  659ACN     H1 4115   2.006   1.388   0.087 -0.8596  0.5504 -0.5127
  659ACN     H2 4116   1.936   1.223   0.067 -1.3255 -0.7502  1.4634
  659ACN     H3 4117   1.881   1.319   0.201 -2.4716 -3.7237 -3.1269
  659ACN     C2 4118   2.074   1.235   0.210  0.0299  0.5614 -0.9650
  659ACN     N1 4119   2.164   1.171   0.248 -0.0445  0.6164 -0.0255
  660ACN     C1 4120   2.755   2.198   0.864  0.5154 -0.5599  0.9026
  660ACN     H1 4121   2.780   2.149   0.959  0.1265  1.4964  2.1286
  660ACN     H2 4122   2.841   2.195   0.798  0.0250  1.3902  0.1114
  660ACN     H3 4123   2.729   2.301   0.890  2.8534  0.1961  0.4199
  660ACN     C2 4124   2.647   2.119   0.798 -1.1330  0.2696 -0.4580
  660ACN     N1 4125   2.573   2.055   0.738 -0.3389 -0.2591 -0.3227
  661ACN     C1 4126   4.185   3.434   1.584 -0.1102  0.5898 -0.0617
  661ACN     H1 4127   4.222   3.332   1.564  0.9576  1.1268 -0.9198
  661ACN     H2 4128   4.078   3.435   1.561  0.2231  0.7191 -1.7334
  661ACN     H3 4129   4.233   3.489   1.502  1.5366 -0.8001 -0.0997
  661ACN     C2 4130   4.218   3.480   1.716 -0.2895  0.1073 -0.1498
  661ACN     N1 4131   4.244   3.517   1.823  0.1089 -0.4355  0.7514
  662ACN     C1 4132   2.290   1.970   0.492 -0.3486  0.0608 -0.0754
  662ACN     H1 4133   2.332   1.998   0.394 -0.7036 -0.9920 -0.5392
  662ACN     H2 4134   2.185   2.003   0.499  0.2812  2.0460  0.5406
  662ACN     H3 4135   2.332   2.020   0.580 -0.9581  1.9022 -0.7787
  662ACN     C2 4136   2.294   1.824   0.495 -0.6263 -0.3595  0.1201
  662ACN     N1 4137   2.304   1.711   0.483 -0.0814 -0.1348  0.1371
  663ACN     C1 4138   3.360   4.151   4.055 -0.7348  0.1370  0.0608
  663ACN     H1 4139   3.438   4.074   4.060 -1.0767 -0.2780 -0.8388
  663ACN     H2 4140   3.335   4.135   3.949  1.9052 -1.9653 -0.3399
  663ACN     H3 4141   3.389   4.255   4.075  0.3175 -0.0044 -0.6656
  663ACN     C2 4142   3.248   4.125   4.140  0.1194  0.8612  0.8063
  663ACN     N1 4143   3.151   4.118   4.200  0.2683 -0.3132  0.8408
  664ACN     C1 4144   2.529   0.215   0.630  0.0676  0.0296 -0.4124
  664ACN     H1 4145   2.635   0.235   0.609  0.3021  1.3986  1.7108
  664ACN     H2 4146   2.505   0.249   0.732 -0.1087  2.1591 -1.1227
  664ACN     H3 4147   2.494   0.111   0.623  1.3902 -0.6886  2.2000
  664ACN     C2 4148   2.450   0.307   0.554  0.5316  0.2379  0.7917
  664ACN     N1 4149   2.378   0.382   0.503  0.8526  0.0211 -0.1808
  665ACN     C1 4150   3.339   4.595   4.234 -0.8032 -0.5075  0.6269
  665ACN     H1 4151   3.421   4.644   4.179 -0.6697 -1.4031 -0.0017
  665ACN     H2 4152   3.315   4.521   4.157  2.5628 -1.0696 -0.0259
  665ACN     H3 4153   3.268   4.676   4.257  0.2762  1.2396 -1.7175
  665ACN     C2 4154   3.378   4.527   4.357 -0.1181  0.7961  0.4099
  665ACN     N1 4155   3.404   4.462   4.447  0.3076  0.2270  0.5458
  666ACN     C1 4156   2.438   2.663   4.688  0.4735 -0.1775  0.1478
  666ACN     H1 4157   2.377   2.648   4.598 -0.0915 -2.1082  0.7983
  666ACN     H2 4158   2.514   2.735   4.656  1.0730 -0.7077  0.3679
  666ACN     H3 4159   2.487   2.568   4.711  1.4088 -0.1308 -1.4987
  666ACN     C2 4160   2.351   2.712   4.795  0.3756 -0.3044 -0.1856
  666ACN     N1 4161   2.301   2.762   4.885 -0.6482  0.2613 -0.0698
  667ACN     C1 4162   3.140   2.367   3.303  0.0252 -0.0636  0.2282
  667ACN     H1 4163   3.179   2.399   3.206  0.2722 -1.6632 -0.2355
  667ACN     H2 4164   3.084   2.273   3.290  0.6675 -0.6476  1.5416
  667ACN     H3 4165   3.055   2.431   3.331 -1.6638 -2.1678  0.2083
  667ACN     C2 4166   3.237   2.363   3.409 -0.0044 -0.6582 -0.8685
  667ACN     N1 4167   3.314   2.363   3.495  0.8415 -1.1130 -0.2844
  668ACN     C1 4168   3.146   4.465   2.051 -0.4634  0.0862 -0.1217
  668ACN     H1 4169   3.138   4.401   2.140 -2.4009  0.4201 -0.0276
  668ACN     H2 4170   3.056   4.507   2.005 -0.1451  0.2973 -0.5560
  668ACN     H3 4171   3.197   4.401   1.979  0.6047 -1.6976  2.0778
  668ACN     C2 4172   3.246   4.576   2.073  0.2439  0.3463 -0.6020
  668ACN     N1 4173   3.330   4.649   2.095 -0.4580 -0.4708  0.4158
  669ACN     C1 4174   0.872   0.815   1.023 -0.4458 -0.8345 -0.0547
  669ACN     H1 4175   0.776   0.793   0.974 -0.3071  0.1883 -0.8072
  669ACN     H2 4176   0.951   0.760   0.972  0.0042  0.1743 -0.4649
  669ACN     H3 4177   0.845   0.784   1.125  0.8062 -0.8482  0.2919
  669ACN     C2 4178   0.901   0.957   1.029  0.4473 -0.0464  1.2217
  669ACN     N1 4179   0.927   1.067   1.028 -0.6215  0.3057  1.0206
  670ACN     C1 4180   3.275   2.646   3.092 -0.9407 -0.5634  0.6864
  670ACN     H1 4181   3.270   2.725   3.016  0.7862 -1.0371  0.0199
  670ACN     H2 4182   3.261   2.554   3.034 -1.8029  0.8863 -1.5393
  670ACN     H3 4183   3.201   2.645   3.172 -1.6825 -0.3033  0.0153
  670ACN     C2 4184   3.409   2.655   3.147  0.1161 -0.6621  0.1226
  670ACN     N1 4185   3.521   2.653   3.188  0.3235 -0.5342 -0.1604
  671ACN     C1 4186   0.760   4.103   0.117 -0.1911 -0.0308  0.3411
  671ACN     H1 4187   0.695   4.192   0.118  0.8091  0.7175  1.9604
  671ACN     H2 4188   0.810   4.097   0.214  0.0715  2.4065  0.4324
  671ACN     H3 4189   0.847   4.121   0.053  0.4193 -1.3848  0.7539
  671ACN     C2 4190   0.702   3.980   0.076 -0.4320  0.8331  0.7027
  671ACN     N1 4191   0.657   3.881   0.040 -0.1861  0.5107 -0.0695
  672ACN     C1 4192   1.015   1.792   1.429 -0.7950  0.8483 -0.0195
  672ACN     H1 4193   0.981   1.895   1.443  0.7835  1.5463 -1.0704
  672ACN     H2 4194   1.072   1.766   1.519 -1.3501 -1.1369 -0.1770
  672ACN     H3 4195   1.091   1.792   1.350 -0.8685 -0.7555 -0.1263
  672ACN     C2 4196   0.910   1.689   1.398  0.7125 -0.2274 -0.7118
  672ACN     N1 4197   0.815   1.623   1.381 -0.2401  0.1679  0.3220
  673ACN     C1 4198   3.219   4.070   4.621 -0.6503  0.8743  0.1816
  673ACN     H1 4199   3.269   4.001   4.551 -1.6382  1.3592 -1.0446
  673ACN     H2 4200   3.151   4.130   4.559 -1.5659 -0.9246 -0.6245
  673ACN     H3 4201   3.298   4.133   4.664 -0.8292  0.5507  0.9933
  673ACN     C2 4202   3.153   3.991   4.723  0.4444 -0.4042 -0.4565
  673ACN     N1 4203   3.092   3.932   4.802  0.3094 -0.5955 -0.2311
  674ACN     C1 4204   1.972   0.882   0.048 -0.0688  0.4717  0.5093
  674ACN     H1 4205   1.950   0.821   0.136 -0.9577  1.8031  1.2489
  674ACN     H2 4206   2.002   0.820  -0.037  2.3008 -0.1036  1.6909
  674ACN     H3 4207   2.059   0.942   0.077 -0.0384  0.8214 -0.2894
  674ACN     C2 4208   1.847   0.956   0.022 -0.2418  0.4692  0.1982
  674ACN     N1 4209   1.755   1.020  -0.006  0.2123  0.1598  0.1924
  675ACN     C1 4210   0.720   1.646   4.536 -0.3458 -0.4528 -0.4334
  675ACN     H1 4211   0.674   1.746   4.535 -0.9747 -0.7218 -2.0259
  675ACN     H2 4212   0.677   1.594   4.450 -1.2053 -3.0550  1.4456
  675ACN     H3 4213   0.701   1.588   4.627 -1.6546 -1.6651 -1.4228
  675ACN     C2 4214   0.867   1.649   4.522  0.0233  0.3063 -0.1611
  675ACN     N1 4215   0.982   1.652   4.515 -0.8501  0.1459  0.2677
  676ACN     C1 4216   4.353   1.531   2.482  0.9453 -0.8765  0.3701
  676ACN     H1 4217   4.291   1.479   2.409 -1.9428  0.0709  1.9825
  676ACN     H2 4218   4.381   1.469   2.568 -0.0262 -1.4559  0.2751
  676ACN     H3 4219   4.284   1.606   2.522 -1.6766 -2.5679 -0.7589
  676ACN     C2 4220   4.470   1.580   2.412  0.1127 -0.2163 -0.6018
  676ACN     N1 4221   4.554   1.637   2.355  0.0233  0.0313  0.2349
  677ACN     C1 4222   0.368   1.007   2.824  0.2380 -0.9083  0.3976
  677ACN     H1 4223   0.408   0.929   2.758  2.2932  0.9010 -0.6235
  677ACN     H2 4224   0.447   1.080   2.846 -1.0706  0.2072  1.6531
  677ACN     H3 4225   0.333   0.958   2.915 -0.9585 -0.0406  0.4226
  677ACN     C2 4226   0.270   1.089   2.759 -0.1149 -0.2865  0.8867
  677ACN     N1 4227   0.192   1.153   2.701 -0.0019 -0.4259 -0.1939
  678ACN     C1 4228   0.565   4.489   4.639 -0.3953 -0.5369  0.0009
  678ACN     H1 4229   0.505   4.423   4.575 -1.1037  0.7382 -0.6878
  678ACN     H2 4230   0.670   4.475   4.608 -0.7635 -3.0120 -0.3586
  678ACN     H3 4231   0.559   4.470   4.747  1.8419 -0.0408  0.2708
  678ACN     C2 4232   0.529   4.625   4.620 -0.3295 -0.2882 -0.0961
  678ACN     N1 4233   0.488   4.733   4.600 -0.2262 -0.2740 -0.3380
  679ACN     C1 4234   1.542   0.100   2.400  0.4223  0.0984  0.0473
  679ACN     H1 4235   1.441   0.090   2.439  0.2146 -1.4060 -0.7997
  679ACN     H2 4236   1.613   0.131   2.477 -0.1346 -2.6414  1.7840
  679ACN     H3 4237   1.540   0.154   2.304 -1.3202 -0.0658 -0.0400
  679ACN     C2 4238   1.582  -0.031   2.364 -0.3733  0.2108 -0.9273
  679ACN     N1 4239   1.604  -0.136   2.335  0.3911  0.4534  0.5287
  680ACN     C1 4240   1.565   0.376   1.326  0.5765  0.1383  0.0661
  680ACN     H1 4241   1.494   0.445   1.374  0.3534  1.3794 -1.9446
  680ACN     H2 4242   1.630   0.446   1.272  1.5044  0.4770  1.5510
  680ACN     H3 4243   1.510   0.309   1.260 -0.3086  1.9300 -1.1088
  680ACN     C2 4244   1.645   0.296   1.423 -0.7896  0.0110  0.5420
  680ACN     N1 4245   1.710   0.239   1.499  0.2196 -0.5727  0.3293
  681ACN     C1 4246   2.189   0.531   4.642 -0.3691 -0.2794 -0.1338
  681ACN     H1 4247   2.238   0.438   4.609  3.4579  1.1348  1.0930
  681ACN     H2 4248   2.277   0.576   4.690 -0.4393 -0.5922  0.2990
  681ACN     H3 4249   2.116   0.502   4.719 -2.7225  2.5194 -1.1415
  681ACN     C2 4250   2.135   0.620   4.539 -0.3516  0.3806  0.5026
  681ACN     N1 4251   2.077   0.684   4.463  0.2767  1.1543  0.3741
  682ACN     C1 4252   2.799   3.140   1.165  0.1227  0.3652  0.2115
  682ACN     H1 4253   2.781   3.038   1.128  0.2883  0.8273 -1.2280
  682ACN     H2 4254   2.704   3.179   1.203  0.6103  1.5252  0.2748
  682ACN     H3 4255   2.836   3.199   1.080 -0.5011  0.3294 -0.0890
  682ACN     C2 4256   2.900   3.154   1.263 -0.2463 -0.0500  0.4008
  682ACN     N1 4257   2.982   3.170   1.340  0.3278 -1.1513 -0.4073
  683ACN     C1 4258   1.476   1.971   1.684  0.0476 -0.3976  0.3411
  683ACN     H1 4259   1.410   1.973   1.596  0.1800 -3.7774  0.0317
  683ACN     H2 4260   1.577   2.008   1.663  0.6915 -3.3575 -2.5893
  683ACN     H3 4261   1.483   1.871   1.728  1.0888 -0.8288 -0.7520
  683ACN     C2 4262   1.429   2.073   1.772  0.0262 -0.4104 -1.1245
  683ACN     N1 4263   1.404   2.163   1.838 -0.6573  0.3427  0.0617
  684ACN     C1 4264   2.592   2.713   0.720 -0.3732  0.3730  0.2348
  684ACN     H1 4265   2.700   2.694   0.713 -0.6262 -0.5685 -1.8410
  684ACN     H2 4266   2.561   2.816   0.741  1.6468  0.6076  2.5523
  684ACN     H3 4267   2.554   2.658   0.807  0.4768 -0.2784  0.2003
  684ACN     C2 4268   2.539   2.664   0.593 -0.2859 -0.1346 -0.0262
  684ACN     N1 4269   2.504   2.626   0.491 -0.7384 -0.4190 -0.6961
  685ACN     C1 4270   0.051   1.013   2.419 -0.6047 -0.0664 -0.6620
  685ACN     H1 4271   0.134   0.998   2.349 -0.1920  0.5722 -0.3251
  685ACN     H2 4272   0.077   1.099   2.483 -3.2097  0.0569  0.3209
  685ACN     H3 4273   0.028   0.921   2.473 -0.3217 -0.0174 -0.4526
  685ACN     C2 4274  -0.063   1.048   2.344  0.5202  0.4265  0.0975
  685ACN     N1 4275  -0.157   1.065   2.281  0.6055  0.5083  0.3197
  686ACN     C1 4276   1.695   1.387   2.066  0.3976 -0.6252 -0.1389
  686ACN     H1 4277   1.753   1.433   2.147  0.3635 -2.4041  0.9368
  686ACN     H2 4278   1.644   1.464   2.007  0.1744 -0.3665  0.3860
  686ACN     H3 4279   1.620   1.315   2.101  0.6589 -0.5300  0.6421
  686ACN     C2 4280   1.796   1.324   1.989  0.2012 -0.5038 -0.2573
  686ACN     N1 4281   1.868   1.267   1.921 -0.3160 -0.6990  0.6614
  687ACN     C1 4282   2.036   1.248   1.265  0.2579  0.0036 -0.7188
  687ACN     H1 4283   2.046   1.149   1.311 -0.8249  0.4928  0.6457
  687ACN     H2 4284   1.969   1.228   1.181 -3.1885  1.9120  1.3597
  687ACN     H3 4285   2.133   1.290   1.234 -0.8002  1.7412 -1.8525
  687ACN     C2 4286   1.984   1.341   1.368  0.1788 -0.6050 -0.1367
  687ACN     N1 4287   1.938   1.414   1.447 -0.3819  0.0202  0.0790
  688ACN     C1 4288   3.039   2.216   4.412 -0.4505  0.5940 -0.0088
  688ACN     H1 4289   3.051   2.108   4.400 -0.8841  0.5219  0.1943
  688ACN     H2 4290   3.125   2.268   4.367  0.2581 -0.6256 -0.1060
  688ACN     H3 4291   3.032   2.249   4.516 -0.4241 -0.8994  0.4883
  688ACN     C2 4292   2.914   2.243   4.352 -0.1267  0.2874 -0.1665
  688ACN     N1 4293   2.812   2.280   4.311 -0.0417 -0.9531  0.4294
  689ACN     C1 4294   3.104   2.911   1.147 -0.0463 -0.3017 -0.4238
  689ACN     H1 4295   3.019   2.972   1.113  0.9731  0.9198 -0.8883
  689ACN     H2 4296   3.092   2.902   1.255 -2.9957  0.3740 -0.5969
  689ACN     H3 4297   3.200   2.958   1.123  0.1341 -1.1066 -1.3761
  689ACN     C2 4298   3.106   2.780   1.080  0.0206 -0.4371  0.1541
  689ACN     N1 4299   3.109   2.677   1.031  0.0302  0.5350  0.1776
  690ACN     C1 4300   3.842   0.513   1.421  0.4311  0.0603 -0.1655
  690ACN     H1 4301   3.873   0.617   1.404 -0.8035  0.4118 -0.3496
  690ACN     H2 4302   3.921   0.442   1.451 -0.7133 -1.2910 -0.2571
  690ACN     H3 4303   3.797   0.485   1.325 -3.9026  2.0223  1.0613
  690ACN     C2 4304   3.738   0.520   1.525  0.8911 -0.2276 -0.1237
  690ACN     N1 4305   3.659   0.547   1.607  0.4029 -0.3135 -0.3134
  691ACN     C1 4306   3.840   1.054   4.651 -0.4955 -0.2011  0.4475
  691ACN     H1 4307   3.932   1.106   4.623 -1.6774  1.8636  0.2303
  691ACN     H2 4308   3.799   1.096   4.743 -2.5228 -0.2593 -0.3792
  691ACN     H3 4309   3.865   0.948   4.664  0.9535 -0.1187 -1.3390
  691ACN     C2 4310   3.749   1.067   4.537  0.0006  0.2446  0.0436
  691ACN     N1 4311   3.678   1.073   4.452 -0.3467 -0.1147 -0.5493
  692ACN     C1 4312   4.122   0.703   0.026 -0.1345  0.3602 -0.6699
  692ACN     H1 4313   4.210   0.640   0.039  1.0126  2.2098  0.9887
  692ACN     H2 4314   4.096   0.707  -0.081 -1.3481 -1.7072 -0.4947
  692ACN     H3 4315   4.127   0.802   0.073 -0.4309  0.0512  0.0182
  692ACN     C2 4316   4.009   0.629   0.085  0.6635  0.1832 -0.8174
  692ACN     N1 4317   3.922   0.576   0.136  0.0248 -0.1912 -0.1189
  693ACN     C1 4318   0.856   3.188   4.665  0.3848 -0.3159 -0.3489
  693ACN     H1 4319   0.752   3.167   4.693  0.4451 -0.5383 -0.2842
  693ACN     H2 4320   0.927   3.118   4.710  0.4745  0.6118  1.0036
  693ACN     H3 4321   0.882   3.291   4.693 -1.2012  0.3169 -1.0826
  693ACN     C2 4322   0.868   3.186   4.527  0.2899  0.2395 -0.0992
  693ACN     N1 4323   0.879   3.188   4.413 -0.4913 -0.1328  0.3685
  694ACN     C1 4324   4.174   1.286   0.505  0.6931  0.6366  0.1991
  694ACN     H1 4325   4.131   1.288   0.404  1.5707  0.5717 -0.1820
  694ACN     H2 4326   4.156   1.381   0.556 -3.7671  0.9780 -1.5748
  694ACN     H3 4327   4.278   1.251   0.515  0.3633 -0.1934  0.8519
  694ACN     C2 4328   4.096   1.187   0.579  0.5082  0.1930 -0.2629
  694ACN     N1 4329   4.044   1.106   0.645  0.4637 -0.2417  0.1963
  695ACN     C1 4330   2.351   1.811   4.605 -0.2089 -0.6857 -0.3442
  695ACN     H1 4331   2.373   1.901   4.664 -0.5095 -0.3857 -0.6836
  695ACN     H2 4332   2.250   1.778   4.633 -1.0965  2.3587  0.5155
  695ACN     H3 4333   2.425   1.733   4.626 -1.0739 -0.9088  2.1753
  695ACN     C2 4334   2.355   1.850   4.463 -0.3912  0.2880 -0.4612
  695ACN     N1 4335   2.350   1.875   4.352 -0.1908 -0.0613  0.8544
  696ACN     C1 4336   0.447   3.404   3.010 -0.0438  0.3060 -0.1394
  696ACN     H1 4337   0.552   3.435   2.999  0.0873 -0.4357 -1.1437
  696ACN     H2 4338   0.393   3.500   3.011  0.3086  0.5230 -0.8663
  696ACN     H3 4339   0.444   3.348   3.104  3.4443  1.9611  1.1169
  696ACN     C2 4340   0.415   3.328   2.887 -0.3152 -0.1397 -0.1764
  696ACN     N1 4341   0.388   3.270   2.791  0.1762 -0.6097 -0.0665
  697ACN     C1 4342   3.050   1.937   1.940  0.2837 -0.2588  0.5259
  697ACN     H1 4343   3.150   1.977   1.921  0.0957  0.3376  0.7552
  697ACN     H2 4344   3.058   1.879   2.033  0.4909 -0.2422  0.5185
  697ACN     H3 4345   3.019   1.873   1.857  1.6686 -0.8919  0.4715
  697ACN     C2 4346   2.958   2.051   1.961 -0.1575 -0.1464 -0.4410
  697ACN     N1 4347   2.885   2.141   1.969  0.4299 -0.9483  0.4900
  698ACN     C1 4348   3.792   0.781   0.725  0.0603  0.1159  0.2744
  698ACN     H1 4349   3.777   0.753   0.830 -0.4710 -3.1962 -0.5737
  698ACN     H2 4350   3.777   0.685   0.674 -1.0625  0.2835  0.2537
  698ACN     H3 4351   3.892   0.822   0.707  0.6886 -0.6798  1.7898
  698ACN     C2 4352   3.678   0.859   0.674 -0.3906 -0.7355  0.7831
  698ACN     N1 4353   3.588   0.926   0.646  0.4775 -0.0967  0.7382
  699ACN     C1 4354   1.120   2.303   1.963 -0.3459 -0.0211 -0.7844
  699ACN     H1 4355   1.215   2.278   1.915  0.5723  0.8045  0.5282
  699ACN     H2 4356   1.076   2.202   1.967  2.9434 -1.5579 -0.2636
  699ACN     H3 4357   1.059   2.365   1.896 -0.0453  0.7761 -0.3332
  699ACN     C2 4358   1.152   2.355   2.101 -0.0478 -0.2544 -0.3459
  699ACN     N1 4359   1.176   2.395   2.205 -0.8372  0.5235  0.1094
  700ACN     C1 4360   1.744   1.132   3.269 -0.0533 -0.1083 -0.4539
  700ACN     H1 4361   1.847   1.164   3.248 -0.2090  1.6630  1.2634
  700ACN     H2 4362   1.752   1.028   3.306  2.0261  0.0139 -0.4143
  700ACN     H3 4363   1.684   1.135   3.178  0.6743  0.4494 -0.9255
  700ACN     C2 4364   1.687   1.213   3.372  0.2511 -0.0137 -0.3382
  700ACN     N1 4365   1.637   1.281   3.448 -0.5011 -0.2501 -0.4232
  701ACN     C1 4366   1.970   0.419   1.387  0.4593 -0.4572 -0.1732
  701ACN     H1 4367   1.993   0.317   1.421 -0.0984 -0.7164 -0.5661
  701ACN     H2 4368   2.058   0.483   1.402  0.7764 -1.1887  1.2375
  701ACN     H3 4369   1.891   0.466   1.446  0.1969  0.1687 -1.0080
  701ACN     C2 4370   1.933   0.425   1.244 -0.3473 -0.2636 -0.2297
  701ACN     N1 4371   1.903   0.453   1.135 -0.3413  0.0792 -0.1289
  702ACN     C1 4372   0.091   3.082   2.901  0.4358  0.1340  0.1109
  702ACN     H1 4373   0.088   3.172   2.963  0.0162  0.7740 -0.8219
  702ACN     H2 4374   0.047   3.003   2.963  0.6340 -0.6190 -0.6933
  702ACN     H3 4375   0.190   3.049   2.869  0.0970  0.6276 -1.5105
  702ACN     C2 4376   0.015   3.100   2.781  0.3006  0.1264  0.3079
  702ACN     N1 4377  -0.030   3.109   2.675 -0.6106 -0.4463 -0.1077
  703ACN     C1 4378   4.042   2.384   2.454  0.4065  0.4688  0.2140
  703ACN     H1 4379   4.150   2.364   2.452  0.1872 -0.6620 -0.7256
  703ACN     H2 4380   4.017   2.398   2.560  1.1624 -0.1366  0.4816
  703ACN     H3 4381   3.984   2.299   2.417 -1.2054  1.7920 -0.4107
  703ACN     C2 4382   4.003   2.507   2.378  0.2293  0.0615 -0.1038
  703ACN     N1 4383   3.973   2.600   2.313 -0.3789  0.1295  0.4795
  704ACN     C1 4384   3.564   0.033   2.528 -0.4622 -0.0611  0.5139
  704ACN     H1 4385   3.644  -0.006   2.465 -0.6112 -0.2835  0.4604
  704ACN     H2 4386   3.600   0.043   2.632 -0.3551  3.4276  0.2329
  704ACN     H3 4387   3.477  -0.033   2.517 -1.0478  0.9382 -1.1099
  704ACN     C2 4388   3.539   0.170   2.488 -0.6845  0.2160 -0.5612
  704ACN     N1 4389   3.520   0.279   2.459  0.0474 -0.2930 -0.1415
  705ACN     C1 4390   0.679   3.661   1.660 -0.6359 -0.8705  0.9683
  705ACN     H1 4391   0.706   3.743   1.728 -0.7295 -0.2004  0.2136
  705ACN     H2 4392   0.602   3.596   1.703 -1.2032 -1.1925 -0.4888
  705ACN     H3 4393   0.770   3.600   1.647 -1.0527 -1.3953  0.4274
  705ACN     C2 4394   0.646   3.718   1.525  0.1178  0.1427 -0.3281
  705ACN     N1 4395   0.625   3.761   1.422  0.1072 -0.1703  0.4552
  706ACN     C1 4396   4.151   4.213   1.416  0.1681 -0.1287  0.5237
  706ACN     H1 4397   4.131   4.211   1.524 -1.4329  0.1194  0.2665
  706ACN     H2 4398   4.255   4.238   1.396  0.0313  0.8125  0.9286
  706ACN     H3 4399   4.078   4.280   1.369 -0.4876 -1.7573 -0.9384
  706ACN     C2 4400   4.125   4.078   1.366 -0.0341 -0.0679  0.5510
  706ACN     N1 4401   4.105   3.968   1.334  0.2416 -0.3081  0.5607
  707ACN     C1 4402   2.184   3.986   3.746 -0.4701 -0.1672  0.3505
  707ACN     H1 4403   2.123   4.078   3.739 -0.5124  0.0488  2.6223
  707ACN     H2 4404   2.164   3.947   3.847 -2.2195 -1.8004 -0.5743
  707ACN     H3 4405   2.292   3.998   3.736 -0.6354  2.6999  1.0916
  707ACN     C2 4406   2.142   3.880   3.651 -0.0699 -0.2676 -0.1543
  707ACN     N1 4407   2.115   3.800   3.574  0.0122  0.4202  0.2640
  708ACN     C1 4408   1.647   4.505   2.899  0.1404  0.4039  0.0692
  708ACN     H1 4409   1.583   4.515   2.988 -1.5447 -0.8398 -0.9480
  708ACN     H2 4410   1.640   4.402   2.863  1.0531  0.2141  0.3861
  708ACN     H3 4411   1.752   4.519   2.928  0.7568 -0.0608 -1.7989
  708ACN     C2 4412   1.610   4.605   2.797 -0.6576  0.0401 -0.8831
  708ACN     N1 4413   1.578   4.674   2.710  0.0103 -0.1441 -0.0400
  709ACN     C1 4414   0.016   0.443   2.197  0.5167 -0.8123  0.0988
  709ACN     H1 4415   0.077   0.367   2.146  0.6354 -1.1424  0.7271
  709ACN     H2 4416  -0.045   0.403   2.279 -2.5918  0.8298 -1.2457
  709ACN     H3 4417  -0.052   0.483   2.121 -0.8569 -0.7158  1.3250
  709ACN     C2 4418   0.104   0.549   2.245 -0.3770 -0.2305 -0.1134
  709ACN     N1 4419   0.171   0.635   2.283 -0.4073 -0.2761 -0.0045
  710ACN     C1 4420   2.700   2.913   0.293  0.0903 -0.1128 -0.9298
  710ACN     H1 4421   2.715   2.828   0.361 -1.9858  0.0173 -0.2496
  710ACN     H2 4422   2.771   2.994   0.315 -0.2371  0.1989 -1.0298
  710ACN     H3 4423   2.596   2.942   0.307 -0.9693 -3.4485 -1.1180
  710ACN     C2 4424   2.729   2.875   0.154 -0.4367  0.0795  0.1320
  710ACN     N1 4425   2.743   2.853   0.043 -0.1239  0.4768 -0.3312
  711ACN     C1 4426   2.000   3.938   0.826 -0.4484  0.0819  0.0834
  711ACN     H1 4427   1.937   4.028   0.830  1.3536  1.4155 -0.3580
  711ACN     H2 4428   2.054   3.938   0.731 -0.8042  0.6641 -0.1293
  711ACN     H3 4429   1.940   3.847   0.841 -1.8077  1.0806  1.0523
  711ACN     C2 4430   2.095   3.948   0.933  0.2306  0.0249  0.4384
  711ACN     N1 4431   2.172   3.954   1.017 -0.7884 -0.2009  0.0328
  712ACN     C1 4432   0.333   1.185   3.542 -0.1081 -0.4741 -0.6285
  712ACN     H1 4433   0.231   1.216   3.514 -0.3618 -0.7994 -0.0863
  712ACN     H2 4434   0.403   1.243   3.482  0.3736  0.3453  0.7001
  712ACN     H3 4435   0.355   1.081   3.515  2.9245  0.3537 -1.6167
  712ACN     C2 4436   0.363   1.209   3.686 -0.8085  0.0315 -0.0767
  712ACN     N1 4437   0.375   1.234   3.797 -0.6052  0.3220  0.4029
  713ACN     C1 4438   2.640   3.605   4.480 -0.4382 -0.1115 -0.5262
  713ACN     H1 4439   2.603   3.513   4.434 -1.2529  0.0245 -0.1659
  713ACN     H2 4440   2.725   3.644   4.423 -0.0946 -0.0315  0.0267
  713ACN     H3 4441   2.677   3.597   4.583 -0.7583 -1.0134 -0.4790
  713ACN     C2 4442   2.536   3.702   4.494 -0.1619 -0.3446 -0.2192
  713ACN     N1 4443   2.454   3.780   4.502 -0.0321 -0.0361 -0.1865
  714ACN     C1 4444   3.184   0.779   1.551 -0.2465  0.7635  0.0253
  714ACN     H1 4445   3.082   0.740   1.546  0.4314 -0.8781 -2.4219
  714ACN     H2 4446   3.228   0.739   1.643 -0.8505  0.7581  0.3213
  714ACN     H3 4447   3.190   0.889   1.558  2.5837  0.7305 -0.6416
  714ACN     C2 4448   3.257   0.736   1.434  1.0633  0.0287  0.0223
  714ACN     N1 4449   3.315   0.703   1.342  0.2828 -0.0038  0.6430
  715ACN     C1 4450   4.422   3.356   2.099  0.2665 -0.3851  0.0983
  715ACN     H1 4451   4.374   3.455   2.093  1.8002  0.3006 -1.8313
  715ACN     H2 4452   4.348   3.276   2.083  0.0492 -0.0834 -0.4174
  715ACN     H3 4453   4.462   3.345   2.200  0.0709  0.8281  0.3212
  715ACN     C2 4454   4.526   3.347   2.000 -0.2311  0.5971 -0.4804
  715ACN     N1 4455   4.603   3.341   1.918 -0.5126  0.6951 -0.1155
  716ACN     C1 4456   4.669   1.334   2.622 -0.1048  0.3229  0.7659
  716ACN     H1 4457   4.564   1.318   2.594  0.2359 -2.4913  0.8512
  716ACN     H2 4458   4.726   1.317   2.530 -0.4293  1.0998  0.4148
  716ACN     H3 4459   4.693   1.255   2.694  3.0189 -0.3789 -0.8787
  716ACN     C2 4460   4.697   1.459   2.691  0.2131  0.5052  0.5554
  716ACN     N1 4461   4.722   1.549   2.751  0.4855 -0.0602 -0.0430
  717ACN     C1 4462   2.286   3.480   4.332 -0.3296  0.3784 -0.2234
  717ACN     H1 4463   2.378   3.539   4.339  0.3023 -0.4211 -1.3296
  717ACN     H2 4464   2.236   3.501   4.237 -0.4398  0.3495 -0.1714
  717ACN     H3 4465   2.213   3.510   4.408  1.1193  3.0606  0.2081
  717ACN     C2 4466   2.318   3.339   4.350 -0.2793  0.2234  0.8096
  717ACN     N1 4467   2.343   3.227   4.349  0.5474 -0.3249 -0.3100
  718ACN     C1 4468   3.075   0.422   0.204  0.4847 -1.0349  0.6066
  718ACN     H1 4469   3.145   0.379   0.277  2.3418  0.9528  0.1130
  718ACN     H2 4470   2.993   0.351   0.193  1.8196 -2.6460  0.6847
  718ACN     H3 4471   3.133   0.437   0.112 -0.6383  0.0232  0.0454
  718ACN     C2 4472   3.038   0.553   0.264 -0.4066  0.4193  0.5066
  718ACN     N1 4473   3.012   0.649   0.319 -0.1394 -0.4547  0.5421
  719ACN     C1 4474   2.570   3.338   3.980 -0.3635 -0.0500 -0.4467
  719ACN     H1 4475   2.469   3.316   3.942  0.5928 -0.0565 -3.1945
  719ACN     H2 4476   2.644   3.340   3.900 -0.2505  0.3075 -0.3362
  719ACN     H3 4477   2.604   3.249   4.034  0.5353  0.8213  0.4779
  719ACN     C2 4478   2.577   3.445   4.078 -0.1077  0.0985 -0.2895
  719ACN     N1 4479   2.581   3.524   4.165  0.1748  0.0053 -0.2837
  720ACN     C1 4480   4.098   3.512   0.795  0.4111  0.4358  0.0802
  720ACN     H1 4481   3.999   3.465   0.785 -0.2818  2.1853 -2.3064
  720ACN     H2 4482   4.171   3.440   0.833  1.7192  1.7701  0.1634
  720ACN     H3 4483   4.080   3.584   0.876 -0.7558 -2.5839  2.7145
  720ACN     C2 4484   4.143   3.584   0.677  1.0737  0.0245 -0.1191
  720ACN     N1 4485   4.191   3.642   0.592  0.0095 -0.8164 -0.3954
  721ACN     C1 4486   0.161   2.137   0.209 -0.0208 -0.9435  0.1853
  721ACN     H1 4487   0.257   2.107   0.166  0.7313 -0.9722  1.8017
  721ACN     H2 4488   0.145   2.241   0.177 -1.0032 -1.6363 -1.7448
  721ACN     H3 4489   0.181   2.137   0.317  2.5223 -1.3147 -0.2138
  721ACN     C2 4490   0.057   2.043   0.174 -0.3848 -0.6758 -0.2074
  721ACN     N1 4491  -0.028   1.971   0.153  0.1807 -0.4817  0.6589
  722ACN     C1 4492   3.766   2.901   4.190  0.3833  0.1343  0.3054
  722ACN     H1 4493   3.775   2.906   4.299  2.5345 -0.2537  0.1817
  722ACN     H2 4494   3.663   2.917   4.157  0.3029 -2.0877 -0.7120
  722ACN     H3 4495   3.786   2.797   4.161  0.6093  0.5503 -1.0842
  722ACN     C2 4496   3.858   2.998   4.130  0.4484 -0.4562  0.6753
  722ACN     N1 4497   3.922   3.082   4.080  0.3327  0.4608 -0.0909
  723ACN     C1 4498   3.625   0.718   0.290  0.5054  0.0943 -0.3532
  723ACN     H1 4499   3.609   0.709   0.398  1.7312  0.2179 -0.1466
  723ACN     H2 4500   3.640   0.620   0.244  0.3987  0.2500 -0.7253
  723ACN     H3 4501   3.702   0.791   0.262 -0.2007  1.6450  1.5075
  723ACN     C2 4502   3.492   0.743   0.228  0.3283 -0.0850  0.1179
  723ACN     N1 4503   3.392   0.762   0.177 -0.4428  0.3098 -0.2575
  724ACN     C1 4504   3.936   1.328   3.986 -0.2734 -0.4963  0.0154
  724ACN     H1 4505   3.834   1.341   3.946 -0.1804 -1.3612 -0.5304
  724ACN     H2 4506   3.972   1.224   3.984 -0.4151 -0.5798 -2.6743
  724ACN     H3 4507   3.944   1.377   4.083 -0.9515 -1.3534  0.5194
  724ACN     C2 4508   4.011   1.404   3.884 -0.2935 -0.2472  0.3390
  724ACN     N1 4509   4.062   1.466   3.803  0.1261 -0.1989  0.1590
  725ACN     C1 4510   0.396   4.108   0.968  0.4662  0.1273  0.8466
  725ACN     H1 4511   0.343   4.016   0.994 -0.8886  0.0008 -2.0275
  725ACN     H2 4512   0.359   4.188   1.034 -2.4992  1.2750 -1.9334
  725ACN     H3 4513   0.376   4.130   0.862  1.7619  1.2691  0.7999
  725ACN     C2 4514   0.540   4.089   0.977  0.3641 -0.1785 -0.6817
  725ACN     N1 4515   0.655   4.085   0.980  0.7526  0.0374  0.2578
  726ACN     C1 4516   0.146   1.411   2.949 -0.4944  0.2147  0.0671
  726ACN     H1 4517   0.057   1.391   3.010 -0.8077  4.4833  1.3096
  726ACN     H2 4518   0.123   1.437   2.845 -0.0670 -0.7748 -0.2882
  726ACN     H3 4519   0.222   1.332   2.938 -1.3406 -0.8223  1.2420
  726ACN     C2 4520   0.213   1.529   3.002 -0.0903 -0.1262 -0.2220
  726ACN     N1 4521   0.268   1.623   3.047  0.3187  0.0909  0.0890
  727ACN     C1 4522   2.251   2.346   3.822 -0.8869  0.0024  0.0695
  727ACN     H1 4523   2.204   2.433   3.775  1.3913  1.4803  0.3940
  727ACN     H2 4524   2.173   2.286   3.872 -1.6128  1.0839  0.2745
  727ACN     H3 4525   2.308   2.386   3.907  0.1660 -0.8072 -0.2278
  727ACN     C2 4526   2.338   2.271   3.731 -0.4138 -0.0765 -0.5389
  727ACN     N1 4527   2.411   2.209   3.663  0.7209  0.0101  0.2630
  728ACN     C1 4528   0.066   3.619   0.206 -0.3029  0.2439 -0.5314
  728ACN     H1 4529   0.168   3.625   0.167 -1.2900 -0.3901 -3.5086
  728ACN     H2 4530   0.029   3.518   0.181  0.5032  0.3735 -2.4671
  728ACN     H3 4531   0.005   3.695   0.155 -0.2080 -0.4083 -1.6670
  728ACN     C2 4532   0.058   3.640   0.347 -0.2737  0.4326  0.1969
  728ACN     N1 4533   0.046   3.668   0.455  0.4938 -1.0365  0.5111
  729ACN     C1 4534   0.468   0.756   2.109 -0.1775 -0.5214  0.4530
  729ACN     H1 4535   0.372   0.737   2.059  0.7251 -0.9775 -1.1844
  729ACN     H2 4536   0.533   0.668   2.114 -0.1821 -0.4893  1.1771
  729ACN     H3 4537   0.439   0.783   2.211 -2.3152  0.4681 -0.3553
  729ACN     C2 4538   0.538   0.872   2.042 -0.2233 -0.2444  0.9231
  729ACN     N1 4539   0.593   0.968   2.004  0.9651  0.6766  0.0007
  730ACN     C1 4540   2.644   0.138   1.753  0.0830 -0.2578 -0.4571
  730ACN     H1 4541   2.752   0.141   1.732  0.5557 -0.0248  1.7513
  730ACN     H2 4542   2.641   0.118   1.861 -2.4195 -0.8910 -0.6005
  730ACN     H3 4543   2.595   0.061   1.693 -2.5558  1.5824 -0.8176
  730ACN     C2 4544   2.570   0.262   1.727  0.0396  0.4069 -0.3110
  730ACN     N1 4545   2.515   0.359   1.696 -0.3891  0.7985 -0.2626
  731ACN     C1 4546   4.039   0.451   0.819  0.4767  0.2292  0.0193
  731ACN     H1 4547   4.032   0.434   0.710 -0.5925 -1.2075  0.2763
  731ACN     H2 4548   3.936   0.471   0.852  1.0594  0.8040  1.5535
  731ACN     H3 4549   4.102   0.539   0.836  0.5819  0.0857  0.3641
  731ACN     C2 4550   4.085   0.330   0.891 -0.2957  0.0449  0.4191
  731ACN     N1 4551   4.121   0.236   0.945 -0.2552  0.2050  0.0555
  732ACN     C1 4552   1.406   2.715   0.381 -0.0214 -0.0877  0.0234
  732ACN     H1 4553   1.422   2.794   0.307  1.9434 -0.8192 -0.3892
  732ACN     H2 4554   1.321   2.657   0.344 -1.5021  1.5437  0.7218
  732ACN     H3 4555   1.369   2.760   0.474 -1.2564 -2.3368  0.7192
  732ACN     C2 4556   1.522   2.633   0.402  0.1662  1.0771  0.5437
  732ACN     N1 4557   1.611   2.563   0.428 -0.1961 -0.0644 -0.1941
  733ACN     C1 4558   1.223   4.393   3.215  1.2699  0.0720 -0.2175
  733ACN     H1 4559   1.277   4.299   3.234  0.2667 -0.0338  2.5154
  733ACN     H2 4560   1.120   4.365   3.187  1.6936 -2.5155  0.4958
  733ACN     H3 4561   1.267   4.443   3.128 -0.0567  1.4448 -0.1409
  733ACN     C2 4562   1.230   4.469   3.339  0.1934 -0.3682 -0.1530
  733ACN     N1 4563   1.241   4.541   3.424 -0.1399  0.3348 -0.1285
  734ACN     C1 4564   4.442   0.700   0.301  0.3065  0.7291 -0.5405
  734ACN     H1 4565   4.498   0.789   0.268 -2.1975  2.7251  0.2636
  734ACN     H2 4566   4.502   0.612   0.276 -1.6203 -1.1423  1.0974
  734ACN     H3 4567   4.341   0.706   0.259 -0.0993 -1.7609 -0.0565
  734ACN     C2 4568   4.426   0.707   0.444 -0.4106 -0.1361 -0.2512
  734ACN     N1 4569   4.420   0.712   0.562 -0.0116  0.6478  0.2615
  735ACN     C1 4570   3.995   2.695   0.188 -0.3943  0.3410  0.8323
  735ACN     H1 4571   4.104   2.702   0.183 -0.1827 -2.7675 -1.7928
  735ACN     H2 4572   3.966   2.619   0.261 -1.2761 -0.8089 -0.6414
  735ACN     H3 4573   3.964   2.647   0.094 -3.8901  1.9561  0.9687
  735ACN     C2 4574   3.918   2.822   0.199 -0.6818  0.2962  1.2192
  735ACN     N1 4575   3.855   2.918   0.211 -0.3428  0.4662  0.3323
  736ACN     C1 4576   0.338   2.784   4.020 -0.0688 -0.6158 -0.2854
  736ACN     H1 4577   0.349   2.776   4.129 -2.5341 -1.1595 -0.0169
  736ACN     H2 4578   0.339   2.889   3.989  1.3128 -0.8307 -1.0723
  736ACN     H3 4579   0.233   2.755   4.002 -0.8415  1.7758  0.0183
  736ACN     C2 4580   0.435   2.711   3.943 -0.4726  0.3976 -0.2239
  736ACN     N1 4581   0.517   2.671   3.882 -0.6726 -0.2065 -0.3270
  737ACN     C1 4582   2.083   3.634   2.042 -0.6926  0.0562 -0.0140
  737ACN     H1 4583   2.003   3.565   2.012 -0.3836 -0.7052  0.8452
  737ACN     H2 4584   2.048   3.718   2.103 -1.5130  0.0703 -0.4926
  737ACN     H3 4585   2.123   3.667   1.945 -0.7809 -2.0152 -0.8077
  737ACN     C2 4586   2.181   3.567   2.127  0.3149 -0.3351 -0.5399
  737ACN     N1 4587   2.250   3.518   2.205  0.2948  0.5564 -0.6125
  738ACN     C1 4588   3.754   1.281   0.445  0.2881  0.2064 -0.1132
  738ACN     H1 4589   3.700   1.348   0.376 -1.0485 -1.6670 -0.9823
  738ACN     H2 4590   3.704   1.281   0.542  0.2582 -1.4007 -0.1036
  738ACN     H3 4591   3.851   1.327   0.469 -0.5590  0.8406  2.3186
  738ACN     C2 4592   3.776   1.149   0.384 -0.5646 -0.2426  0.2818
  738ACN     N1 4593   3.802   1.053   0.327  0.0190 -0.7533 -0.3389
  739ACN     C1 4594   3.991   2.266   3.068  0.1643 -0.1622  0.3427
  739ACN     H1 4595   3.971   2.359   3.123 -1.4014 -0.6896  0.7058
  739ACN     H2 4596   3.909   2.195   3.078 -0.1431  0.1134 -0.1494
  739ACN     H3 4597   4.089   2.227   3.097  1.0070  1.1927 -0.5384
  739ACN     C2 4598   3.997   2.295   2.929 -0.2185 -0.7223  0.2218
  739ACN     N1 4599   3.995   2.310   2.818 -0.7174 -0.7648  0.6544
  740ACN     C1 4600   1.350   2.211   0.470 -0.0746 -0.4177  0.7549
  740ACN     H1 4601   1.245   2.235   0.448 -1.1698 -3.6538  1.8213
  740ACN     H2 4602   1.365   2.248   0.572  1.7043  0.0751  0.3520
  740ACN     H3 4603   1.423   2.265   0.408 -1.4596  2.3960  1.3864
  740ACN     C2 4604   1.359   2.062   0.469 -0.1524 -0.5121  0.1068
  740ACN     N1 4605   1.371   1.950   0.480  0.7551  0.0799  0.5920
  741ACN     C1 4606   1.604   4.205   2.561  0.0977  0.1218  0.7534
  741ACN     H1 4607   1.526   4.274   2.596 -0.0423 -0.4388  1.5717
  741ACN     H2 4608   1.701   4.245   2.593  0.5574  0.2203 -0.6912
  741ACN     H3 4609   1.603   4.201   2.452 -1.3477 -1.4238  0.7688
  741ACN     C2 4610   1.600   4.080   2.632  0.4984  0.0105 -0.0809
  741ACN     N1 4611   1.600   3.982   2.697  0.3708 -0.2966  0.1351
  742ACN     C1 4612   1.752   3.179   0.927 -0.3726  0.8491 -0.1756
  742ACN     H1 4613   1.823   3.262   0.918  1.6540 -0.5646  1.6135
  742ACN     H2 4614   1.801   3.083   0.908  1.7034  1.7300  0.3934
  742ACN     H3 4615   1.667   3.185   0.858 -1.4044  0.6234  1.0351
  742ACN     C2 4616   1.691   3.176   1.064 -0.1645  0.3190  0.3268
  742ACN     N1 4617   1.663   3.193   1.176 -0.1905  0.0827  0.6334
  743ACN     C1 4618   0.414   0.411   0.071 -0.0272 -0.3192  0.0155
  743ACN     H1 4619   0.452   0.411  -0.032  0.3718  1.0827  0.1315
  743ACN     H2 4620   0.431   0.505   0.126 -0.5608  0.3076 -0.8542
  743ACN     H3 4621   0.457   0.328   0.127 -0.3882 -0.1011  0.6239
  743ACN     C2 4622   0.274   0.401   0.077  0.5341 -0.0774  0.6104
  743ACN     N1 4623   0.158   0.399   0.078  0.0234  0.2684 -0.2326
  744ACN     C1 4624   0.066   2.859   0.142  0.0541 -0.2793 -0.0093
  744ACN     H1 4625   0.063   2.942   0.214  1.3676 -1.9646  2.1021
  744ACN     H2 4626   0.160   2.806   0.162  0.4252  0.8596  1.5850
  744ACN     H3 4627   0.051   2.908   0.045 -1.7562  0.0295  0.3836
  744ACN     C2 4628  -0.043   2.769   0.177  0.7372  0.1144  0.3624
  744ACN     N1 4629  -0.135   2.702   0.201  0.3950  0.3602  0.5968
  745ACN     C1 4630   3.134   1.546   0.559  0.4146  0.0848 -0.6010
  745ACN     H1 4631   3.139   1.639   0.500  2.1067 -0.6931 -1.7932
  745ACN     H2 4632   3.228   1.526   0.611 -0.3115  0.0302  0.7157
  745ACN     H3 4633   3.120   1.460   0.492 -1.2192 -0.6923  0.6792
  745ACN     C2 4634   3.027   1.553   0.659 -0.3094 -0.8132 -0.3724
  745ACN     N1 4635   2.942   1.570   0.736 -0.0250 -0.4555  0.4003
  746ACN     C1 4636   3.167   3.183   2.308 -0.5083 -0.3156  0.2983
  746ACN     H1 4637   3.078   3.164   2.369 -1.3525 -0.7058 -1.0167
  746ACN     H2 4638   3.243   3.105   2.316 -1.7528 -1.5830  0.0497
  746ACN     H3 4639   3.217   3.273   2.345  0.7232 -0.9350  0.1960
  746ACN     C2 4640   3.115   3.190   2.175  0.5052  0.6669 -0.3707
  746ACN     N1 4641   3.057   3.188   2.073 -0.5769 -0.0021  0.2112
  747ACN     C1 4642   4.479   2.282   3.849  0.0136 -0.7162  0.8630
  747ACN     H1 4643   4.470   2.173   3.843 -0.8336 -0.6087 -0.1930
  747ACN     H2 4644   4.448   2.316   3.949 -1.7984  0.9605 -0.1786
  747ACN     H3 4645   4.399   2.320   3.783  0.8608 -1.6302 -0.7457
  747ACN     C2 4646   4.611   2.336   3.808 -0.9061  0.0250 -0.1021
  747ACN     N1 4647   4.708   2.384   3.765 -0.3106  0.5491 -0.3400
  748ACN     C1 4648   0.104   3.995   2.083  0.3766 -0.3220  0.6206
  748ACN     H1 4649   0.014   3.996   2.021  0.8353  0.8802 -0.0599
  748ACN     H2 4650   0.176   3.923   2.043 -1.4745 -2.4592  0.9222
  748ACN     H3 4651   0.079   3.958   2.183 -1.9463  1.6715  0.8566
  748ACN     C2 4652   0.157   4.135   2.099 -0.8638  0.8066 -0.2981
  748ACN     N1 4653   0.214   4.236   2.109  0.0822 -0.0437  0.1012
  749ACN     C1 4654   2.473   0.938   0.785 -0.4593  0.3309 -0.0948
  749ACN     H1 4655   2.413   0.946   0.876 -0.5000 -0.4290 -0.0467
  749ACN     H2 4656   2.527   0.843   0.798 -2.9823 -0.9571  1.7867
  749ACN     H3 4657   2.534   1.028   0.773 -2.0168  1.4509  0.2338
  749ACN     C2 4658   2.387   0.926   0.666 -0.8404  0.0577  0.3048
  749ACN     N1 4659   2.321   0.924   0.573  0.1624  0.1703 -0.2239
  750ACN     C1 4660   2.654   3.254   0.693  0.0253 -1.0963 -0.0291
  750ACN     H1 4661   2.737   3.276   0.625 -0.6876  1.4646 -0.1821
  750ACN     H2 4662   2.580   3.335   0.683  1.1838 -0.2255 -2.1780
  750ACN     H3 4663   2.698   3.249   0.793 -1.6514 -1.2516  0.7274
  750ACN     C2 4664   2.582   3.133   0.654 -0.2548  0.1698 -0.5029
  750ACN     N1 4665   2.523   3.040   0.627 -0.2062  0.6078 -0.2696
  751ACN     C1 4666   3.610   2.225   1.243  0.4658 -0.2466 -0.5853
  751ACN     H1 4667   3.561   2.145   1.185  1.5530 -0.3506 -1.4060
  751ACN     H2 4668   3.575   2.215   1.346  1.3075 -3.0008 -0.4925
  751ACN     H3 4669   3.588   2.323   1.199  3.1244  1.1893  1.0204
  751ACN     C2 4670   3.757   2.209   1.240  0.2047  0.2980 -0.1947
  751ACN     N1 4671   3.870   2.191   1.238 -0.1374  0.1334  0.7179
  752ACN     C1 4672   2.978   3.959   1.723 -0.1613 -0.6460 -0.2906
  752ACN     H1 4673   2.947   3.927   1.623 -3.0584 -1.7639  0.8605
  752ACN     H2 4674   2.909   4.039   1.750  2.2610  1.3498  0.3591
  752ACN     H3 4675   3.081   3.998   1.719  0.0208 -0.9078  1.1593
  752ACN     C2 4676   2.973   3.848   1.821 -0.2143  0.5296  1.1467
  752ACN     N1 4677   2.967   3.759   1.891  0.1223 -0.2613  0.4329
  753ACN     C1 4678   2.247   3.887   0.040  0.6069 -0.1948 -0.2510
  753ACN     H1 4679   2.188   3.904  -0.051 -0.9049 -1.4315  0.4473
  753ACN     H2 4680   2.211   3.963   0.111  1.8973  1.5396 -1.3898
  753ACN     H3 4681   2.353   3.907   0.024  1.5159 -3.1874  1.2621
  753ACN     C2 4682   2.219   3.749   0.087  0.0966  0.0882  0.3763
  753ACN     N1 4683   2.186   3.644   0.134  0.1199 -0.0887 -0.3837
  754ACN     C1 4684   0.066   1.608   3.900 -0.3744 -0.0116 -0.1268
  754ACN     H1 4685   0.057   1.639   3.795  2.4098  0.1420 -0.3930
  754ACN     H2 4686   0.143   1.671   3.945 -1.2513  1.1546 -0.2230
  754ACN     H3 4687   0.111   1.508   3.908 -1.4106 -0.4861 -0.0594
  754ACN     C2 4688  -0.056   1.608   3.978  0.2362  0.0569 -0.0187
  754ACN     N1 4689  -0.157   1.594   4.031 -0.1194 -0.5068  0.3683
  755ACN     C1 4690   1.247   0.195   2.746 -0.5410  0.4648 -0.6248
  755ACN     H1 4691   1.143   0.226   2.732 -0.8481  0.7659  1.7453
  755ACN     H2 4692   1.315   0.279   2.768  0.3862 -0.0210 -1.5948
  755ACN     H3 4693   1.277   0.147   2.653  1.0410  0.9302 -0.3819
  755ACN     C2 4694   1.253   0.094   2.854 -0.5067 -0.0733  0.0335
  755ACN     N1 4695   1.262   0.016   2.935 -0.2500  0.7053  0.4865
  756ACN     C1 4696   1.446   0.558   3.877  0.0224  0.0980 -0.5834
  756ACN     H1 4697   1.487   0.462   3.910  1.1979 -0.1350 -2.5858
  756ACN     H2 4698   1.337   0.552   3.869  0.0677  1.6186 -3.4925
  756ACN     H3 4699   1.484   0.586   3.778  3.3628  1.0106  0.7974
  756ACN     C2 4700   1.477   0.671   3.963 -0.1821  0.0069 -0.5272
  756ACN     N1 4701   1.506   0.764   4.023 -0.2869 -0.2116  0.0365
  757ACN     C1 4702   1.110   2.107   3.955  0.1698  0.3064 -0.1515
  757ACN     H1 4703   1.041   2.191   3.940  1.2752  1.0880 -1.0077
  757ACN     H2 4704   1.063   2.009   3.969  2.7436 -1.2970 -1.9322
  757ACN     H3 4705   1.182   2.134   4.034  1.9035  2.1839 -2.2579
  757ACN     C2 4706   1.174   2.115   3.823 -0.4125 -0.7594 -0.0981
  757ACN     N1 4707   1.221   2.131   3.716  1.0974  0.8274  0.1943
  758ACN     C1 4708   0.015   4.520   2.198 -0.2829  0.1275 -0.1342
  758ACN     H1 4709  -0.004   4.627   2.207  0.8868  0.2926  0.5572
  758ACN     H2 4710  -0.014   4.476   2.295 -1.1802  1.0667  0.0399
  758ACN     H3 4711   0.121   4.492   2.187 -0.3262 -0.2181  0.2670
  758ACN     C2 4712  -0.069   4.451   2.098  0.3970 -0.5193 -0.3224
  758ACN     N1 4713  -0.126   4.395   2.019  0.7110  0.3599  1.0591
  759ACN     C1 4714   3.064   0.167   4.592 -0.5177 -0.2824 -0.0507
  759ACN     H1 4715   3.099   0.124   4.497  0.5457  0.1559  0.1229
  759ACN     H2 4716   3.118   0.260   4.613  0.5303 -1.1194  1.1595
  759ACN     H3 4717   3.075   0.105   4.682 -2.1739  1.7673  1.6459
  759ACN     C2 4718   2.918   0.201   4.595 -0.5769 -0.0594 -0.9511
  759ACN     N1 4719   2.808   0.229   4.593 -0.2187 -0.3434  0.9813
  760ACN     C1 4720   3.634   2.559   2.698  0.8497 -0.1166 -0.0154
  760ACN     H1 4721   3.622   2.540   2.590  2.6248  1.5067 -0.5625
  760ACN     H2 4722   3.734   2.601   2.719  0.0828  0.6636  2.4532
  760ACN     H3 4723   3.623   2.459   2.742  0.0439 -0.9505 -2.0043
  760ACN     C2 4724   3.527   2.651   2.744 -0.4971  0.0675 -0.6055
  760ACN     N1 4725   3.451   2.730   2.787 -0.3739 -0.1747 -0.3555
  761ACN     C1 4726   3.869   3.716   0.369  0.5757  0.1129  0.6108
  761ACN     H1 4727   3.891   3.681   0.268  0.0892 -2.5527  1.3254
  761ACN     H2 4728   3.960   3.696   0.427  0.9167  1.2821  0.4920
  761ACN     H3 4729   3.785   3.650   0.396  1.1546 -0.1692  1.8158
  761ACN     C2 4730   3.821   3.849   0.386  0.7128 -0.5191  0.4017
  761ACN     N1 4731   3.790   3.960   0.392 -0.6768  0.3789 -0.2025
  762ACN     C1 4732   0.401   4.175   4.482 -0.2885 -0.5879  0.1848
  762ACN     H1 4733   0.366   4.276   4.508  0.0057 -1.0606  2.6960
  762ACN     H2 4734   0.369   4.109   4.564 -2.5936 -1.3562 -1.2318
  762ACN     H3 4735   0.510   4.186   4.494 -0.2356 -0.3793 -0.4746
  762ACN     C2 4736   0.368   4.123   4.352  0.4703 -0.4344 -0.4396
  762ACN     N1 4737   0.327   4.065   4.263 -0.6936  0.1846 -0.2046
  763ACN     C1 4738   0.804   4.353   2.123 -0.6749  0.2309  0.1423
  763ACN     H1 4739   0.898   4.408   2.108 -0.0721 -0.3689  1.5532
  763ACN     H2 4740   0.829   4.247   2.137  2.2863  1.1797  3.1521
  763ACN     H3 4741   0.728   4.369   2.045 -0.3794 -0.6796 -0.3469
  763ACN     C2 4742   0.746   4.403   2.245 -0.2801 -0.9781  0.7610
  763ACN     N1 4743   0.698   4.462   2.331  0.3878 -0.0368  0.0422
  764ACN     C1 4744   4.563   2.234   0.064  0.6432  0.0073  0.3612
  764ACN     H1 4745   4.563   2.130   0.099  1.1578  0.2368  1.0498
  764ACN     H2 4746   4.660   2.244   0.015  0.2720 -0.3807 -0.4699
  764ACN     H3 4747   4.554   2.304   0.148 -0.9924 -0.4368  0.5957
  764ACN     C2 4748   4.461   2.274  -0.034  0.6538 -0.0275 -1.2289
  764ACN     N1 4749   4.390   2.317  -0.112  0.1388  0.1324  0.1915
  765ACN     C1 4750   4.315   4.221   4.341  0.3370  0.6599 -0.1780
  765ACN     H1 4751   4.336   4.235   4.235  0.3228  0.4217 -0.2136
  765ACN     H2 4752   4.213   4.258   4.353  0.1359 -0.2207  1.1866
  765ACN     H3 4753   4.378   4.285   4.404  0.5488 -0.1833  0.4986
  765ACN     C2 4754   4.316   4.082   4.370 -0.4589  0.0682 -0.6669
  765ACN     N1 4755   4.325   3.969   4.377 -0.1539 -0.1709 -0.3091
  766ACN     C1 4756   0.529   0.270   3.426 -0.3743 -0.2077 -0.3969
  766ACN     H1 4757   0.516   0.177   3.483 -2.9470  0.8915  0.9962
  766ACN     H2 4758   0.425   0.289   3.396 -1.2167 -1.4027  1.5857
  766ACN     H3 4759   0.600   0.249   3.346 -2.7066 -0.4778 -2.5385
  766ACN     C2 4760   0.565   0.385   3.509  0.2618  0.2116  0.6951
  766ACN     N1 4761   0.604   0.474   3.567  0.8926 -0.8097  0.1883
  767ACN     C1 4762   2.509   4.097   2.507 -0.4755  0.0364 -0.6835
  767ACN     H1 4763   2.547   4.139   2.413  1.6727  1.6961  0.8422
  767ACN     H2 4764   2.509   3.988   2.501  1.0843  0.0353 -0.9434
  767ACN     H3 4765   2.410   4.139   2.531 -2.1106 -2.7307 -2.0567
  767ACN     C2 4766   2.600   4.122   2.618 -0.3674 -0.3109 -0.0017
  767ACN     N1 4767   2.668   4.154   2.707 -0.1295  0.3826  0.6108
  768ACN     C1 4768   3.483   3.142   1.904  0.3143  0.7097  0.4927
  768ACN     H1 4769   3.567   3.127   1.973  0.3252 -0.2522  0.2870
  768ACN     H2 4770   3.434   3.240   1.917 -0.6797  0.4066 -0.7028
  768ACN     H3 4771   3.413   3.063   1.933  1.9703 -1.6428 -1.4346
  768ACN     C2 4772   3.543   3.121   1.769  0.0568  0.1863 -0.2838
  768ACN     N1 4773   3.585   3.111   1.664 -0.2311  0.1819 -0.1428
  769ACN     C1 4774   3.910   3.207   0.365 -0.4870 -0.2624  0.9163
  769ACN     H1 4775   4.004   3.165   0.328  0.6404  2.2350  0.7225
  769ACN     H2 4776   3.926   3.273   0.451  1.9240 -0.4360  0.6572
  769ACN     H3 4777   3.844   3.121   0.382 -1.8444  0.4215 -0.6573
  769ACN     C2 4778   3.859   3.288   0.257 -0.0870  0.4319 -0.7184
  769ACN     N1 4779   3.799   3.363   0.190  0.3548  0.1683  0.2318
  770ACN     C1 4780   3.467   4.205   2.368 -0.1875 -0.2809 -0.7391
  770ACN     H1 4781   3.359   4.209   2.350 -0.4191 -0.4724  0.5089
  770ACN     H2 4782   3.484   4.106   2.413  1.9782  1.2108  2.0421
  770ACN     H3 4783   3.500   4.291   2.427  0.4158 -1.0651  0.1006
  770ACN     C2 4784   3.531   4.209   2.234 -0.1548  0.5779 -0.1721
  770ACN     N1 4785   3.578   4.207   2.125  0.8760 -0.4011  0.5185
  771ACN     C1 4786   0.660   3.017   3.790  0.3227  0.4077  0.2001
  771ACN     H1 4787   0.715   3.106   3.760  0.4249  0.2696 -0.0256
  771ACN     H2 4788   0.703   2.969   3.878  0.0150  0.1032  0.1875
  771ACN     H3 4789   0.656   2.949   3.703 -0.8318  0.9676 -0.2105
  771ACN     C2 4790   0.523   3.056   3.813 -0.6574  0.0303 -0.4541
  771ACN     N1 4791   0.412   3.087   3.819 -0.2617  0.3109  0.1348
  772ACN     C1 4792   3.623   1.105   2.765  1.0623 -0.1853 -0.1086
  772ACN     H1 4793   3.642   1.013   2.708 -1.4433 -1.5150  1.0081
  772ACN     H2 4794   3.537   1.088   2.832 -1.4295  0.7676 -2.8357
  772ACN     H3 4795   3.597   1.196   2.709 -1.4010 -0.2741  0.7797
  772ACN     C2 4796   3.737   1.135   2.847  0.4403  0.0225  0.2788
  772ACN     N1 4797   3.827   1.170   2.911  0.9240  1.4529 -0.5060
  773ACN     C1 4798   3.531   0.024   3.249  0.0211  0.2988  0.0695
  773ACN     H1 4799   3.542   0.099   3.169  2.1196  2.0496  1.8574
  773ACN     H2 4800   3.635  -0.006   3.268  0.5204  1.3244 -0.8912
  773ACN     H3 4801   3.473  -0.062   3.214  1.2222 -0.3605 -0.3845
  773ACN     C2 4802   3.488   0.085   3.371  0.5540  0.3853 -0.0638
  773ACN     N1 4803   3.447   0.132   3.468 -0.2420  0.1588  0.1641
  774ACN     C1 4804   3.075   0.729   2.300 -0.5564 -0.5186  0.6072
  774ACN     H1 4805   3.006   0.798   2.249  1.6329  0.7489 -0.7845
  774ACN     H2 4806   3.139   0.776   2.376  1.4972 -1.4119 -0.4900
  774ACN     H3 4807   3.129   0.688   2.214  0.3074  0.3946  0.6912
  774ACN     C2 4808   3.008   0.615   2.360 -0.0659  0.2168 -0.3266
  774ACN     N1 4809   2.967   0.521   2.414 -0.0464  0.3706 -0.1973
  775ACN     C1 4810   3.553   4.487   0.436  0.0615  0.2893 -0.6409
  775ACN     H1 4811   3.463   4.549   0.451  0.3527  0.5069  0.2994
  775ACN     H2 4812   3.531   4.410   0.362 -1.7111 -0.1465  0.2808
  775ACN     H3 4813   3.586   4.440   0.529  1.7303  1.5339 -0.5575
  775ACN     C2 4814   3.661   4.577   0.377  0.9640 -0.2383 -0.2001
  775ACN     N1 4815   3.746   4.639   0.335  0.0093  0.7484  0.3263
  776ACN     C1 4816   2.649   2.994   3.587  0.1633  0.0000  0.4952
  776ACN     H1 4817   2.593   2.901   3.567  0.2449  0.2120 -0.8591
  776ACN     H2 4818   2.577   3.070   3.553 -1.4522 -2.1192 -1.1537
  776ACN     H3 4819   2.731   3.013   3.517  1.0789 -1.3928  1.1380
  776ACN     C2 4820   2.679   3.008   3.726 -0.6196 -0.2302  0.0563
  776ACN     N1 4821   2.707   3.014   3.838 -0.3749 -0.3860 -0.0061
  777ACN     C1 4822   1.459   0.013   1.953  0.5152  0.5018  0.0359
  777ACN     H1 4823   1.448  -0.071   1.883  0.1479 -1.4755  2.3448
  777ACN     H2 4824   1.392  -0.001   2.039  0.3811 -0.0988 -0.1615
  777ACN     H3 4825   1.439   0.110   1.906 -0.2074  0.5218  0.3658
  777ACN     C2 4826   1.594   0.011   2.010 -0.1151 -0.7967 -0.1227
  777ACN     N1 4827   1.698   0.010   2.065  0.6479  0.1193  0.0742
  778ACN     C1 4828   1.218   3.755   4.102  0.5368 -0.9266 -0.3481
  778ACN     H1 4829   1.309   3.708   4.062  0.0781 -0.5058 -1.9544
  778ACN     H2 4830   1.152   3.772   4.017 -0.9012  0.4162  0.9788
  778ACN     H3 4831   1.234   3.856   4.143 -0.2873 -0.9764  0.1182
  778ACN     C2 4832   1.152   3.673   4.204 -0.4356 -0.0342  1.3276
  778ACN     N1 4833   1.101   3.599   4.278 -0.2856  0.3994 -0.4098
  779ACN     C1 4834   3.232   1.019   3.885 -0.6985  0.3487 -0.3393
  779ACN     H1 4835   3.306   0.989   3.809  0.4930 -0.3467  1.0567
  779ACN     H2 4836   3.285   1.028   3.981  1.7717  0.7052 -1.6386
  779ACN     H3 4837   3.159   0.937   3.887 -0.4914 -0.0342 -3.5105
  779ACN     C2 4838   3.170   1.143   3.848  0.8424  0.3812  0.4474
  779ACN     N1 4839   3.114   1.240   3.815  0.2331  0.2713 -0.4554
  780ACN     C1 4840   0.899   2.984   0.886  0.0251 -0.1447  0.4327
  780ACN     H1 4841   0.852   2.912   0.818  0.0595  1.2290 -1.1117
  780ACN     H2 4842   0.965   2.940   0.963 -0.4411  1.1222  1.5837
  780ACN     H3 4843   0.818   3.029   0.944 -0.3926 -2.9912  2.2664
  780ACN     C2 4844   0.969   3.068   0.790 -0.1443 -0.4108 -0.4013
  780ACN     N1 4845   1.025   3.128   0.711  0.3043  0.2632 -0.3465
  781ACN     C1 4846   2.446   1.004   4.576  0.1211 -0.4382  0.3429
  781ACN     H1 4847   2.554   0.991   4.584  0.7719  1.8556 -2.8801
  781ACN     H2 4848   2.423   0.998   4.469  1.4174  0.1666  0.0119
  781ACN     H3 4849   2.434   1.109   4.608  1.7561 -0.3171  0.6361
  781ACN     C2 4850   2.364   0.917   4.661  0.9138 -0.2526  0.8280
  781ACN     N1 4851   2.288   0.847   4.716 -0.3062 -1.0856  0.3622
  782ACN     C1 4852   0.104   4.600   3.567  0.2515  0.1917  0.2486
  782ACN     H1 4853   0.148   4.699   3.549  0.4855 -0.2782 -2.1860
  782ACN     H2 4854   0.066   4.553   3.475 -0.3621 -0.0760  0.6389
  782ACN     H3 4855   0.017   4.609   3.633 -0.5643  0.1962 -0.7976
  782ACN     C2 4856   0.201   4.505   3.631 -0.2077  0.2109 -0.2518
  782ACN     N1 4857   0.270   4.434   3.689 -0.3495  0.5880 -0.4994
  783ACN     C1 4858   4.522   3.806   2.804 -0.7895 -0.1442  0.3550
  783ACN     H1 4859   4.575   3.735   2.740 -1.6461 -0.3200 -0.1898
  783ACN     H2 4860   4.505   3.899   2.749  2.9086 -0.1166 -0.9905
  783ACN     H3 4861   4.589   3.836   2.884 -1.7191  0.2813  0.9953
  783ACN     C2 4862   4.404   3.750   2.868  0.5661  0.8534  0.1014
  783ACN     N1 4863   4.318   3.701   2.922  0.5620 -0.0175 -0.2404
  784ACN     C1 4864   0.850   1.942   4.247  0.2283  0.1107  0.6442
  784ACN     H1 4865   0.862   1.928   4.355  2.0324  0.7260  0.5519
  784ACN     H2 4866   0.945   1.983   4.211 -1.2755  0.9609 -2.7152
  784ACN     H3 4867   0.774   2.017   4.223 -0.2337 -0.4517  0.3254
  784ACN     C2 4868   0.833   1.820   4.181  0.5004  0.0860 -0.1200
  784ACN     N1 4869   0.822   1.724   4.112 -0.8234 -0.4340  0.2568
  785ACN     C1 4870   2.367   0.771   3.196 -0.5310  0.0799 -0.0408
  785ACN     H1 4871   2.286   0.844   3.179  0.1262  0.9488  0.4630
  785ACN     H2 4872   2.347   0.685   3.131  2.2986  0.3568 -1.4148
  785ACN     H3 4873   2.373   0.741   3.301 -1.6433  1.3161  0.4091
  785ACN     C2 4874   2.492   0.824   3.152 -0.8265 -0.6647 -0.6656
  785ACN     N1 4875   2.595   0.865   3.116  0.2390  0.2247 -0.2736
  786ACN     C1 4876   4.309   3.791   1.123  0.0343  0.0060  0.2132
  786ACN     H1 4877   4.306   3.899   1.143 -0.1820 -0.2496  1.6729
  786ACN     H2 4878   4.413   3.756   1.122 -0.6252 -2.1292  0.2790
  786ACN     H3 4879   4.269   3.768   1.023 -3.0243  1.9159  0.8686
  786ACN     C2 4880   4.248   3.721   1.238 -0.5578  0.2333 -0.5493
  786ACN     N1 4881   4.198   3.663   1.328 -0.1157 -0.1347  0.8124
  787ACN     C1 4882   2.470   0.939   4.171 -0.3605 -0.3892  0.1771
  787ACN     H1 4883   2.393   0.932   4.249  2.7775  0.2049  3.6015
  787ACN     H2 4884   2.440   1.023   4.107  0.5703  0.6512  1.0643
  787ACN     H3 4885   2.469   0.844   4.116 -0.0756  0.7494 -1.9132
  787ACN     C2 4886   2.594   0.960   4.242  1.1596 -0.0344 -0.1419
  787ACN     N1 4887   2.677   0.971   4.322 -0.3865 -0.2972  0.1825
  788ACN     C1 4888   2.328   3.204   2.224 -0.0153  0.1298 -0.3211
  788ACN     H1 4889   2.407   3.238   2.155 -0.3724 -0.5291 -1.0739
  788ACN     H2 4890   2.229   3.219   2.180  0.3815  0.8741 -0.9851
  788ACN     H3 4891   2.340   3.259   2.318  1.3322  1.9423 -1.4733
  788ACN     C2 4892   2.348   3.068   2.258 -0.3779 -0.2001 -0.0344
  788ACN     N1 4893   2.376   2.958   2.283  0.9075 -0.1863 -0.0813
  789ACN     C1 4894   4.016   0.830   0.370 -0.0166 -0.1271 -0.1987
  789ACN     H1 4895   4.054   0.734   0.408 -3.0554 -1.1693  0.5217
  789ACN     H2 4896   3.963   0.886   0.448 -0.3152  0.0600 -0.5337
  789ACN     H3 4897   3.940   0.804   0.295 -1.6910 -1.3456  1.7891
  789ACN     C2 4898   4.121   0.919   0.322  0.3700 -0.0293 -0.1547
  789ACN     N1 4899   4.199   0.999   0.295 -0.3817  0.0966 -0.1719
  790ACN     C1 4900   2.675   4.244   2.222  0.4378 -0.3535 -0.4596
  790ACN     H1 4901   2.613   4.154   2.218  0.3292 -0.2835 -0.3494
  790ACN     H2 4902   2.754   4.238   2.297  0.7112 -1.2560 -0.8088
  790ACN     H3 4903   2.614   4.335   2.234 -0.8823 -1.2409 -0.3068
  790ACN     C2 4904   2.735   4.267   2.095  0.2134  0.0633  0.6472
  790ACN     N1 4905   2.786   4.290   1.996 -0.4497 -0.1344  0.3132
  791ACN     C1 4906   0.550   1.249   0.257  0.0874  0.7905 -0.2107
  791ACN     H1 4907   0.532   1.341   0.314  1.8561 -0.1390  1.9846
  791ACN     H2 4908   0.522   1.258   0.152  0.3949 -0.4575 -0.4092
  791ACN     H3 4909   0.501   1.163   0.305  0.1749  1.7103  1.6075
  791ACN     C2 4910   0.686   1.227   0.291  0.0172  0.2790 -0.2609
  791ACN     N1 4911   0.792   1.205   0.334 -0.6399 -0.0837  0.1639
  792ACN     C1 4912   3.838   2.588   1.286  0.3367 -0.3392  0.5830
  792ACN     H1 4913   3.821   2.663   1.207 -0.1210 -0.3109  0.7031
  792ACN     H2 4914   3.907   2.637   1.355  0.3446  1.7301 -0.8041
  792ACN     H3 4915   3.889   2.501   1.243  0.1041  0.4791 -1.4865
  792ACN     C2 4916   3.705   2.554   1.347 -0.0832 -0.1808  0.4700
  792ACN     N1 4917   3.606   2.522   1.396  0.1373  0.2901  0.1370
  793ACN     C1 4918   3.597   1.716   2.545 -0.0778 -0.0122  0.2436
  793ACN     H1 4919   3.592   1.805   2.609 -2.4386 -0.3656  0.6568
  793ACN     H2 4920   3.692   1.719   2.491  0.6996  1.0077  1.5977
  793ACN     H3 4921   3.505   1.725   2.486  0.0931 -0.2943 -0.0640
  793ACN     C2 4922   3.582   1.592   2.612  0.3766 -0.0151  0.0731
  793ACN     N1 4923   3.572   1.494   2.678 -0.4151 -0.2933  0.1825
  794ACN     C1 4924   1.140   0.442   4.040 -0.1963 -0.5166 -0.7813
  794ACN     H1 4925   1.071   0.364   4.076 -2.9543  2.1312  0.1118
  794ACN     H2 4926   1.234   0.399   4.002  0.2196 -0.1048 -0.2326
  794ACN     H3 4927   1.158   0.520   4.115  0.7055  0.4988 -2.0098
  794ACN     C2 4928   1.080   0.508   3.929  0.3323 -0.2752 -0.2266
  794ACN     N1 4929   1.017   0.558   3.842 -0.0280 -0.3351 -0.2752
  795ACN     C1 4930   4.021   1.945   2.303  0.3975 -0.0761  0.7294
  795ACN     H1 4931   3.935   1.996   2.257  0.7320 -0.1029  0.0631
  795ACN     H2 4932   4.093   2.018   2.341  2.5965  0.7346 -4.1696
  795ACN     H3 4933   4.069   1.894   2.219 -1.1085  0.0254 -0.2309
  795ACN     C2 4934   3.982   1.859   2.410  0.2617  0.0341  0.1438
  795ACN     N1 4935   3.955   1.780   2.493  1.2423  1.0106  0.8445
  796ACN     C1 4936   0.375   0.013   1.893  0.2557 -0.8661  0.3544
  796ACN     H1 4937   0.392  -0.091   1.866  0.4465 -0.7815  0.1513
  796ACN     H2 4938   0.424   0.081   1.822 -0.0595 -0.7746  0.2248
  796ACN     H3 4939   0.418   0.032   1.993  2.8576 -0.7304 -0.7139
  796ACN     C2 4940   0.228   0.032   1.892 -0.8501 -0.5862 -0.4594
  796ACN     N1 4941   0.113   0.043   1.892 -0.3473 -0.8940  0.1479
  797ACN     C1 4942   4.848   1.613   1.203  0.1123 -0.3648 -0.8607
  797ACN     H1 4943   4.897   1.665   1.120  1.8443 -1.1135 -0.3459
  797ACN     H2 4944   4.894   1.655   1.293  0.4816 -0.4897 -0.9873
  797ACN     H3 4945   4.873   1.506   1.207  0.5759 -0.2551 -0.7440
  797ACN     C2 4946   4.708   1.630   1.210  0.2059  0.0644  0.0608
  797ACN     N1 4947   4.594   1.635   1.204  0.3658 -0.1244  0.1050
  798ACN     C1 4948   4.261   2.542   3.036 -0.7118 -1.0221 -0.5560
  798ACN     H1 4949   4.265   2.480   2.945 -1.1382 -0.3042 -1.0764
  798ACN     H2 4950   4.345   2.511   3.099 -0.6767 -1.5872 -0.8696
  798ACN     H3 4951   4.162   2.537   3.083 -1.0401  1.0711 -0.9187
  798ACN     C2 4952   4.283   2.682   2.994 -0.3793  0.1980  0.3895
  798ACN     N1 4953   4.311   2.787   2.956 -0.3014 -0.0230  0.2058
  799ACN     C1 4954   3.941   3.224   1.672  0.3388 -0.0835 -0.7106
  799ACN     H1 4955   3.872   3.155   1.721  0.6185  0.5043  0.5393
  799ACN     H2 4956   4.001   3.150   1.617  2.0941  0.8703 -0.1453
  799ACN     H3 4957   4.010   3.261   1.749  1.5409 -2.2180 -0.6882
  799ACN     C2 4958   3.853   3.317   1.601  0.2675 -0.4426 -0.0411
  799ACN     N1 4959   3.788   3.395   1.546 -0.1030  0.0734  0.0516
  800ACN     C1 4960   0.798   1.899   3.288  0.3729  0.2743 -0.6497
  800ACN     H1 4961   0.720   1.884   3.364 -1.1547 -0.7031 -2.3113
  800ACN     H2 4962   0.902   1.882   3.317 -0.2022 -0.8649  0.8440
  800ACN     H3 4963   0.781   2.003   3.257 -0.6355  0.1045 -0.7142
  800ACN     C2 4964   0.762   1.817   3.173  0.3628  0.2624 -0.7956
  800ACN     N1 4965   0.732   1.752   3.084  0.4074  0.0371 -0.3755
  801ACN     C1 4966   1.350   2.682   2.423 -0.6925  0.3744  0.3368
  801ACN     H1 4967   1.270   2.734   2.477 -2.0203 -1.3615  0.1458
  801ACN     H2 4968   1.372   2.735   2.329  3.0150 -0.5090  0.5484
  801ACN     H3 4969   1.317   2.580   2.399  0.7052 -0.6754  2.5387
  801ACN     C2 4970   1.467   2.668   2.512 -0.5590 -0.2601 -0.6091
  801ACN     N1 4971   1.552   2.664   2.584 -0.8080 -0.0632 -0.7616
  802ACN     C1 4972   0.756   1.419   0.662 -0.4371  0.5631 -0.0346
  802ACN     H1 4973   0.818   1.353   0.724 -5.6280 -1.6813  3.4754
  802ACN     H2 4974   0.707   1.491   0.728 -1.4701 -2.0575  2.2000
  802ACN     H3 4975   0.675   1.358   0.621 -0.1722  0.6860 -0.7711
  802ACN     C2 4976   0.826   1.489   0.557  0.2704 -0.6835  0.2945
  802ACN     N1 4977   0.878   1.550   0.473  0.4051  0.5137 -0.1252
  803ACN     C1 4978   1.779   2.270   4.405 -0.0393 -0.2695 -0.1078
  803ACN     H1 4979   1.774   2.352   4.333  2.8763  1.6174  1.6467
  803ACN     H2 4980   1.672   2.251   4.419  0.0308 -0.3151  0.4160
  803ACN     H3 4981   1.828   2.323   4.488 -0.0323 -1.8898  0.9847
  803ACN     C2 4982   1.855   2.158   4.357  0.7526 -0.3881 -0.2108
  803ACN     N1 4983   1.908   2.071   4.308 -0.5378 -0.6637 -0.3111
  804ACN     C1 4984   0.115   4.311   1.738  0.5691  0.2011  0.4902
  804ACN     H1 4985   0.169   4.217   1.721  1.6586  0.3984  2.5796
  804ACN     H2 4986   0.181   4.391   1.773 -1.5347  1.4328  1.8982
  804ACN     H3 4987   0.043   4.296   1.820  0.5774  1.3879  0.7264
  804ACN     C2 4988   0.033   4.342   1.619  0.6186  0.0509  0.7366
  804ACN     N1 4989  -0.035   4.370   1.531  0.3279 -0.0433  0.6434
  805ACN     C1 4990   1.774   0.330   2.754 -0.4325 -0.2565 -0.5605
  805ACN     H1 4991   1.826   0.338   2.658 -1.2579  1.3592 -0.9180
  805ACN     H2 4992   1.829   0.264   2.822  0.1271  0.1450 -0.6053
  805ACN     H3 4993   1.675   0.299   2.722 -1.1787  3.3027 -2.2349
  805ACN     C2 4994   1.774   0.463   2.820  0.1314 -0.8168 -0.2135
  805ACN     N1 4995   1.763   0.569   2.863 -0.8414 -0.3408 -0.3826
  806ACN     C1 4996   4.154   4.025   0.442 -0.1823  0.0146  0.4002
  806ACN     H1 4997   4.085   4.102   0.480  1.6575  1.5523  0.7712
  806ACN     H2 4998   4.194   4.065   0.348 -0.9374  1.2312  0.5728
  806ACN     H3 4999   4.121   3.922   0.425  1.0569 -0.3406  0.0964
  806ACN     C2 5000   4.270   4.023   0.530  0.0575 -0.6211 -0.2521
  806ACN     N1 5001   4.365   4.028   0.590 -0.6401  0.4425 -0.3424
  807ACN     C1 5002   0.975   1.443   3.360 -0.5502 -0.6215 -0.6801
  807ACN     H1 5003   1.033   1.353   3.336 -0.2790 -1.2238  1.9234
  807ACN     H2 5004   0.895   1.425   3.434 -0.1615 -0.6512 -0.2642
  807ACN     H3 5005   0.935   1.495   3.272 -0.3285  0.1877 -0.3135
  807ACN     C2 5006   1.070   1.533   3.425  0.7341 -0.2246 -0.4267
  807ACN     N1 5007   1.149   1.591   3.483 -0.3983 -0.3664 -0.7074
  808ACN     C1 5008   2.980   3.214   2.961  0.1327 -0.2978 -0.3869
  808ACN     H1 5009   2.961   3.224   2.853  0.2239  1.0486 -0.3000
  808ACN     H2 5010   2.958   3.111   2.991  2.0589 -0.5255  0.3625
  808ACN     H3 5011   2.907   3.286   3.002  0.0674 -0.5406 -0.0731
  808ACN     C2 5012   3.115   3.254   2.998 -0.0074 -0.8025 -0.1052
  808ACN     N1 5013   3.217   3.292   3.028 -0.1660  0.6911 -0.5416
  809ACN     C1 5014   3.279   0.748   0.516 -0.0014  0.0942  0.9462
  809ACN     H1 5015   3.269   0.855   0.492  0.6012 -0.3417 -1.3952
  809ACN     H2 5016   3.381   0.719   0.542 -0.0803  1.4206  3.0532
  809ACN     H3 5017   3.253   0.687   0.429  0.6902 -0.9658  1.4618
  809ACN     C2 5018   3.209   0.712   0.635  0.7988  0.8674 -0.5521
  809ACN     N1 5019   3.168   0.672   0.736  0.3022  0.4836 -0.1558
  810ACN     C1 5020   1.143   0.427   4.506  0.5289 -0.1346  0.4092
  810ACN     H1 5021   1.188   0.430   4.606  2.4505  0.7795 -0.4225
  810ACN     H2 5022   1.068   0.502   4.478 -0.1880 -0.8741  0.3209
  810ACN     H3 5023   1.091   0.332   4.491 -0.3834 -0.0286  2.5273
  810ACN     C2 5024   1.250   0.436   4.409  0.1255 -0.1992 -0.6085
  810ACN     N1 5025   1.330   0.446   4.327 -0.1073  0.1393  0.5237
  811ACN     C1 5026   2.768   3.502   3.263  1.0811  0.6748 -0.1931
  811ACN     H1 5027   2.750   3.557   3.356 -2.1990 -1.9701  0.9725
  811ACN     H2 5028   2.872   3.511   3.231  1.4615 -1.7647  0.1206
  811ACN     H3 5029   2.703   3.546   3.185  0.1113  1.2247  0.8920
  811ACN     C2 5030   2.739   3.356   3.274 -0.1579  0.2587 -0.6548
  811ACN     N1 5031   2.722   3.244   3.290  0.0309 -0.0732 -0.7304
  812ACN     C1 5032   4.769   2.224   1.824 -0.4230 -1.0150  0.1203
  812ACN     H1 5033   4.867   2.248   1.783 -1.2158 -0.0895 -1.3310
  812ACN     H2 5034   4.721   2.159   1.750 -0.6371 -0.5072 -0.1955
  812ACN     H3 5035   4.714   2.319   1.829  1.4309  0.1041  0.0794
  812ACN     C2 5036   4.766   2.155   1.949 -0.1750  0.3181  0.0316
  812ACN     N1 5037   4.773   2.102   2.049 -0.4792 -0.3141 -0.5260
  813ACN     C1 5038   3.597   1.788   0.012 -0.4352  0.3739  0.3016
  813ACN     H1 5039   3.548   1.886   0.014 -2.4018 -0.3775 -3.0035
  813ACN     H2 5040   3.526   1.724  -0.042 -0.0674  0.3323 -0.1397
  813ACN     H3 5041   3.624   1.759   0.114 -1.9776  0.3674  0.7351
  813ACN     C2 5042   3.720   1.788  -0.070  0.5110 -0.5652  0.0637
  813ACN     N1 5043   3.819   1.784  -0.127 -0.2718  0.2337 -0.4762
  814ACN     C1 5044   3.153   1.202   3.230 -0.7152 -0.0491 -0.1904
  814ACN     H1 5045   3.178   1.144   3.140  2.3912  1.0277 -0.1419
  814ACN     H2 5046   3.176   1.308   3.219 -0.3945 -0.2520 -1.8168
  814ACN     H3 5047   3.223   1.155   3.300 -0.4527 -0.6117 -0.8142
  814ACN     C2 5048   3.006   1.178   3.245  0.5553 -0.6262  0.4380
  814ACN     N1 5049   2.893   1.159   3.264 -0.4374  0.0034 -0.3513
  815ACN     C1 5050   3.122   1.921   3.231 -0.1007 -0.5129  0.1216
  815ACN     H1 5051   3.194   1.976   3.170  0.7593  1.1801  2.5400
  815ACN     H2 5052   3.176   1.912   3.326  2.1080  0.4374 -0.9934
  815ACN     H3 5053   3.093   1.826   3.183  1.2660 -0.8018 -0.1563
  815ACN     C2 5054   3.012   2.012   3.256 -0.3063  0.1050  0.0413
  815ACN     N1 5055   2.919   2.084   3.274 -0.0374  0.3794  0.5294
  816ACN     C1 5056   0.018   2.556   3.500 -0.1688 -0.3587 -0.5216
  816ACN     H1 5057   0.013   2.636   3.426  1.1079  0.3521  0.1184
  816ACN     H2 5058   0.083   2.472   3.472  0.8127 -0.0621  0.7640
  816ACN     H3 5059  -0.086   2.520   3.501 -0.8900  1.5315 -1.6187
  816ACN     C2 5060   0.069   2.612   3.627 -0.3986 -0.2206  0.5393
  816ACN     N1 5061   0.127   2.651   3.718 -0.2412  0.6151 -0.1772
  817ACN     C1 5062   1.731   1.778   0.038 -0.6190  0.5659 -0.0697
  817ACN     H1 5063   1.809   1.717  -0.009 -0.3285  0.2479  0.7971
  817ACN     H2 5064   1.752   1.777   0.146 -0.6499 -2.0758 -0.0148
  817ACN     H3 5065   1.641   1.721   0.014 -0.4707 -0.3167  1.3196
  817ACN     C2 5066   1.725   1.911  -0.020 -0.3109  0.3110  0.0361
  817ACN     N1 5067   1.718   2.014  -0.073 -0.0701  0.1819 -0.0700
  818ACN     C1 5068   3.809   4.000   2.625  0.2176 -0.2621  0.1321
  818ACN     H1 5069   3.759   4.072   2.692 -1.8381 -0.5817 -0.9857
  818ACN     H2 5070   3.883   3.932   2.668 -0.6003 -0.5507  1.1389
  818ACN     H3 5071   3.855   4.056   2.543  0.6667 -0.9693 -0.1077
  818ACN     C2 5072   3.713   3.909   2.564  0.2883  0.0489 -0.6430
  818ACN     N1 5073   3.640   3.838   2.519 -0.3001  0.0418  0.1426
  819ACN     C1 5074   2.401   1.078   3.778 -0.1517  0.1369 -0.4306
  819ACN     H1 5075   2.505   1.047   3.799 -0.6183 -0.0052  2.0398
  819ACN     H2 5076   2.378   1.151   3.857  3.2051  1.8682 -0.8528
  819ACN     H3 5077   2.330   0.995   3.769 -0.2075  0.1112  0.1740
  819ACN     C2 5078   2.405   1.149   3.653  0.1851 -0.0965  0.7009
  819ACN     N1 5079   2.401   1.195   3.549 -0.2376  0.2070  0.6362
  820ACN     C1 5080   3.047   1.346   1.061 -0.3009  0.0756  0.0995
  820ACN     H1 5081   3.018   1.447   1.093 -1.2974 -0.1790  0.0224
  820ACN     H2 5082   2.957   1.285   1.047  0.4375 -0.7115 -1.3536
  820ACN     H3 5083   3.096   1.303   1.150 -1.0359  0.3333  0.6381
  820ACN     C2 5084   3.132   1.346   0.942  0.4744  0.3639 -0.1772
  820ACN     N1 5085   3.185   1.335   0.842 -0.0777  0.2621 -0.1503
  821ACN     C1 5086   0.151   3.996   3.121  0.0179  0.3282  0.3661
  821ACN     H1 5087   0.228   4.071   3.095  0.5983 -0.0313  1.0174
  821ACN     H2 5088   0.074   3.995   3.043  0.9905  1.2298 -0.6494
  821ACN     H3 5089   0.108   4.018   3.220 -0.9597 -1.7520  0.4427
  821ACN     C2 5090   0.211   3.862   3.127 -0.4776 -0.3399  0.0808
  821ACN     N1 5091   0.257   3.758   3.132  0.3508 -0.2489  0.4353
  822ACN     C1 5092   4.482   3.769   3.256  0.4427 -0.2971 -0.4461
  822ACN     H1 5093   4.424   3.765   3.163 -1.6981  0.9164  0.7498
  822ACN     H2 5094   4.465   3.680   3.317  0.0097 -0.4126 -0.7276
  822ACN     H3 5095   4.458   3.858   3.316 -0.1863 -1.2750  0.7972
  822ACN     C2 5096   4.627   3.776   3.219 -0.0479 -0.0044  0.0433
  822ACN     N1 5097   4.739   3.790   3.205  0.7466  0.3056  0.0474
  823ACN     C1 5098   4.239   0.421   2.076 -0.3112  0.1438 -0.1729
  823ACN     H1 5099   4.229   0.406   1.968  2.3186  0.7690 -0.5783
  823ACN     H2 5100   4.159   0.483   2.119 -0.3008  0.6375 -0.8478
  823ACN     H3 5101   4.336   0.472   2.071 -0.6633  0.6923 -2.0813
  823ACN     C2 5102   4.245   0.285   2.142 -0.2909  0.3394  0.1909
  823ACN     N1 5103   4.256   0.179   2.186  0.0187  0.8824 -0.2034
  824ACN     C1 5104   0.339   1.605   1.881  0.1356 -0.5518 -0.4573
  824ACN     H1 5105   0.232   1.609   1.900  0.2668 -0.5817  0.3178
  824ACN     H2 5106   0.397   1.573   1.969 -1.6436  0.3645  1.1019
  824ACN     H3 5107   0.368   1.706   1.849  1.8030 -1.4637 -2.0585
  824ACN     C2 5108   0.362   1.520   1.769  0.6197  0.0634  0.0044
  824ACN     N1 5109   0.372   1.451   1.677  0.3498 -0.3147 -0.3996
  825ACN     C1 5110   4.360   1.183   0.036 -0.3887 -0.3387 -0.0575
  825ACN     H1 5111   4.355   1.142   0.138 -0.6377  0.3760  0.2207
  825ACN     H2 5112   4.465   1.189   0.007 -0.6046  1.1687 -0.6082
  825ACN     H3 5113   4.311   1.281   0.040 -2.4550 -1.3522  1.7997
  825ACN     C2 5114   4.295   1.084  -0.055 -0.0352 -0.1233  0.1073
  825ACN     N1 5115   4.235   1.016  -0.121  0.0283  0.2843  0.2655
  826ACN     C1 5116   1.828   2.625   4.326  0.3769  0.2600  0.5170
  826ACN     H1 5117   1.862   2.729   4.325 -1.2587  0.9074 -2.9281
  826ACN     H2 5118   1.767   2.605   4.414 -1.4063 -1.9099 -1.0925
  826ACN     H3 5119   1.914   2.558   4.313  0.8014  0.7236  0.9286
  826ACN     C2 5120   1.726   2.611   4.225 -0.1250  0.0805 -0.5777
  826ACN     N1 5121   1.645   2.596   4.147  0.2835 -0.4081 -0.0706
  827ACN     C1 5122   2.391   4.239   2.930  0.0813 -0.2202 -0.3914
  827ACN     H1 5123   2.387   4.177   2.840  1.5330 -1.2003  0.1801
  827ACN     H2 5124   2.324   4.326   2.922  0.0527 -0.1770  0.2845
  827ACN     H3 5125   2.491   4.283   2.933 -0.4559  1.3195 -2.6596
  827ACN     C2 5126   2.360   4.162   3.047 -0.1969  0.4407 -0.5084
  827ACN     N1 5127   2.336   4.092   3.139  0.1944 -0.1609 -0.2247
  828ACN     C1 5128   1.519   3.319   3.862 -0.3236 -0.4262  0.0929
  828ACN     H1 5129   1.521   3.225   3.918 -2.2427 -0.8116 -0.4391
  828ACN     H2 5130   1.506   3.399   3.936  2.4502  1.2036 -1.0063
  828ACN     H3 5131   1.444   3.314   3.782 -0.7218 -2.6542  0.5357
  828ACN     C2 5132   1.651   3.340   3.800 -0.1446 -0.0882  0.2515
  828ACN     N1 5133   1.751   3.359   3.745 -0.4869 -0.2350  0.5240
  829ACN     C1 5134   0.801   0.828   1.512  0.1653  0.4029  0.2529
  829ACN     H1 5135   0.732   0.749   1.479 -0.0388  0.7769 -0.2240
  829ACN     H2 5136   0.851   0.791   1.603  1.9857 -1.2473 -1.3190
  829ACN     H3 5137   0.735   0.913   1.534  0.2232  0.6274 -0.4130
  829ACN     C2 5138   0.906   0.862   1.412  0.1072 -0.4887  0.1088
  829ACN     N1 5139   0.991   0.886   1.334  0.5562  0.2681 -0.7994
  830ACN     C1 5140   4.850   1.922   4.026 -0.5102  0.2270 -0.0284
  830ACN     H1 5141   4.945   1.935   3.973 -0.7852 -2.5961 -1.3857
  830ACN     H2 5142   4.886   1.849   4.100 -0.8378 -1.0065 -1.0569
  830ACN     H3 5143   4.781   1.877   3.954  0.6838 -3.3244  0.8125
  830ACN     C2 5144   4.809   2.050   4.079  0.4364  0.9448  0.3581
  830ACN     N1 5145   4.773   2.142   4.127  0.3302 -0.0118 -0.6527
  831ACN     C1 5146   2.705   3.631   0.863  0.2894  0.6109  0.0625
  831ACN     H1 5147   2.605   3.675   0.849 -1.3366 -2.9023 -0.2515
  831ACN     H2 5148   2.720   3.559   0.782  0.7282  0.2483  0.4623
  831ACN     H3 5149   2.711   3.583   0.961  1.5719  1.4208  0.4123
  831ACN     C2 5150   2.807   3.730   0.851 -0.0773  0.0421 -0.2425
  831ACN     N1 5151   2.888   3.811   0.853 -0.1669 -0.1764  0.2264
  832ACN     C1 5152   4.260   0.095   4.551 -0.0719 -0.2060  0.3068
  832ACN     H1 5153   4.332   0.124   4.474 -1.8208 -0.5575 -1.5235
  832ACN     H2 5154   4.254  -0.014   4.557 -0.9112 -0.5821 -4.0510
  832ACN     H3 5155   4.164   0.130   4.512 -0.0948  0.9924  1.3715
  832ACN     C2 5156   4.289   0.163   4.677 -0.3537 -0.1308  0.4602
  832ACN     N1 5157   4.298   0.214   4.778  0.1433  0.0994 -0.5316
  833ACN     C1 5158   0.809   3.924   4.382 -0.3014 -0.1076  0.4354
  833ACN     H1 5159   0.768   3.822   4.384  0.6255 -0.4854  1.3111
  833ACN     H2 5160   0.910   3.928   4.339  0.0436  2.1629  1.3081
  833ACN     H3 5161   0.803   3.959   4.486 -0.1354  1.9560 -0.2104
  833ACN     C2 5162   0.727   4.011   4.296 -0.0613 -0.3626  0.1027
  833ACN     N1 5163   0.662   4.080   4.233  0.5348 -0.0684 -0.6362
  834ACN     C1 5164   1.020   0.696   2.432  0.4575  0.8014  0.8857
  834ACN     H1 5165   0.941   0.696   2.508 -1.6596 -1.8403 -1.0973
  834ACN     H2 5166   1.120   0.671   2.468  1.3937  1.2357 -1.2505
  834ACN     H3 5167   1.024   0.787   2.371 -1.6632 -0.5864 -1.5416
  834ACN     C2 5168   0.987   0.586   2.342  0.1290 -0.3315  0.0006
  834ACN     N1 5169   0.957   0.505   2.273  0.0797  0.1209 -0.2235
  835ACN     C1 5170   3.168   2.947   0.368  0.6122  0.0839  1.1988
  835ACN     H1 5171   3.066   2.942   0.327  1.6496 -0.6920 -1.5212
  835ACN     H2 5172   3.236   2.920   0.287 -0.8337 -0.7873  0.2303
  835ACN     H3 5173   3.170   2.874   0.449 -2.1242  1.4116  2.6057
  835ACN     C2 5174   3.199   3.076   0.433 -0.7252 -0.3038  0.2040
  835ACN     N1 5175   3.232   3.173   0.491 -0.4730 -0.1340  0.0502
  836ACN     C1 5176   4.529   1.840   2.756  0.1622  0.5946 -0.7022
  836ACN     H1 5177   4.490   1.770   2.681 -0.8994  1.3676 -0.8980
  836ACN     H2 5178   4.601   1.783   2.815 -0.8330 -2.2885 -2.0795
  836ACN     H3 5179   4.447   1.865   2.825  1.3399 -0.0618  0.9980
  836ACN     C2 5180   4.589   1.953   2.684 -0.1174 -0.8091  0.2421
  836ACN     N1 5181   4.646   2.036   2.629 -0.0767  0.5694  0.0313
  837ACN     C1 5182   4.005   3.777   2.882 -0.1066 -0.0184 -0.7396
  837ACN     H1 5183   3.906   3.760   2.837 -0.4960 -2.5368  0.8563
  837ACN     H2 5184   4.076   3.701   2.847 -0.2464 -0.8044  0.6192
  837ACN     H3 5185   3.995   3.764   2.991 -0.1719 -0.9929 -0.8477
  837ACN     C2 5186   4.056   3.912   2.850 -0.0724  0.6420  0.1819
  837ACN     N1 5187   4.108   4.009   2.823  0.4761  0.1868 -0.6277
  838ACN     C1 5188   2.531   3.677   2.015 -0.0331  0.4456  0.2834
  838ACN     H1 5189   2.636   3.709   2.023  1.1656 -3.1840  1.3071
  838ACN     H2 5190   2.468   3.732   1.945 -1.1236  0.9427  1.6246
  838ACN     H3 5191   2.480   3.697   2.110 -3.0121 -0.1587 -1.0907
  838ACN     C2 5192   2.527   3.535   1.984  0.3398  0.9294 -0.0960
  838ACN     N1 5193   2.516   3.422   1.964  0.3978 -0.3335 -0.4181
  839ACN     C1 5194   3.639   0.624   4.117 -0.1810 -0.0083  0.2289
  839ACN     H1 5195   3.660   0.544   4.045  1.5146  1.1542 -0.6532
  839ACN     H2 5196   3.708   0.708   4.097  1.6396 -1.2404  1.0642
  839ACN     H3 5197   3.656   0.583   4.217 -1.2214 -0.7883  0.0993
  839ACN     C2 5198   3.499   0.668   4.106 -0.4000  0.0287 -0.0881
  839ACN     N1 5199   3.389   0.702   4.098  0.1033 -0.0008 -0.6939
  840ACN     C1 5200   4.264   0.036   1.605 -0.1495  0.4952 -0.1286
  840ACN     H1 5201   4.278  -0.023   1.697  2.2312 -0.9737 -1.3288
  840ACN     H2 5202   4.202  -0.020   1.534  1.7446  0.5605 -1.9185
  840ACN     H3 5203   4.362   0.057   1.560 -0.5820 -0.0785 -1.3628
  840ACN     C2 5204   4.210   0.166   1.647  0.8096  1.0916  0.3282
  840ACN     N1 5205   4.160   0.264   1.684  0.3228  0.1103 -0.1335
  841ACN     C1 5206   3.019   1.493   1.848 -0.2035  0.3046 -0.3111
  841ACN     H1 5207   2.971   1.394   1.843  0.6815 -0.1897  0.7496
  841ACN     H2 5208   2.988   1.546   1.757 -1.4148 -0.8668 -0.6139
  841ACN     H3 5209   3.128   1.485   1.850 -0.2850 -0.9304 -0.1035
  841ACN     C2 5210   2.981   1.557   1.976  0.1485  0.3438  0.3785
  841ACN     N1 5211   2.946   1.600   2.076  0.2551  0.0544  0.0243
  842ACN     C1 5212   2.111   0.439   3.018  0.5430 -0.0751 -0.1795
  842ACN     H1 5213   2.048   0.526   2.996 -0.1055 -0.5592 -0.2659
  842ACN     H2 5214   2.219   0.446   3.000  0.4750  0.3275 -0.4441
  842ACN     H3 5215   2.073   0.349   2.970 -1.4934  0.1983  0.8417
  842ACN     C2 5216   2.110   0.417   3.156 -0.7191 -1.0498 -0.0630
  842ACN     N1 5217   2.120   0.401   3.269 -0.4280 -0.6915  0.0749
  843ACN     C1 5218   4.133   0.874   1.755 -0.2901  0.3204  0.9907
  843ACN     H1 5219   4.150   0.884   1.647 -0.5389 -0.7367  0.8457
  843ACN     H2 5220   4.200   0.794   1.790  0.9041  1.3333  1.1162
  843ACN     H3 5221   4.028   0.847   1.768 -0.7692  1.2577 -0.5574
  843ACN     C2 5222   4.165   0.997   1.829  0.2705 -0.4356 -0.6654
  843ACN     N1 5223   4.182   1.099   1.886  0.1380 -0.1218 -0.0930
  844ACN     C1 5224   2.482   3.966   4.112 -0.2917  0.3160 -0.7769
  844ACN     H1 5225   2.459   3.928   4.212  1.4045 -0.5286 -0.6812
  844ACN     H2 5226   2.489   3.886   4.039 -0.7070  0.3662 -0.8706
  844ACN     H3 5227   2.582   4.011   4.123  0.2378 -0.5219 -2.0172
  844ACN     C2 5228   2.399   4.065   4.055  0.2811  0.6085  0.3500
  844ACN     N1 5229   2.340   4.151   4.010  0.8757 -0.7294 -0.0325
  845ACN     C1 5230   2.482   3.703   3.001  0.3484  0.6948  0.0138
  845ACN     H1 5231   2.411   3.730   3.080 -0.3018  0.6132 -0.5307
  845ACN     H2 5232   2.467   3.598   2.974  1.0588  0.8322 -0.9818
  845ACN     H3 5233   2.587   3.704   3.033  1.4309  2.0668 -3.1787
  845ACN     C2 5234   2.457   3.786   2.881 -0.6802 -0.0484  0.0216
  845ACN     N1 5235   2.447   3.847   2.784  0.1152 -0.4296 -0.5577
  846ACN     C1 5236   2.048   1.708   0.226 -0.3208  0.9345  0.1629
  846ACN     H1 5237   2.151   1.731   0.196 -0.3352  0.5764 -0.1684
  846ACN     H2 5238   2.052   1.622   0.294  0.8746  0.0219 -1.0243
  846ACN     H3 5239   1.981   1.682   0.144  0.0635 -1.1750  0.4452
  846ACN     C2 5240   1.999   1.825   0.290 -0.3404 -0.2388  0.4573
  846ACN     N1 5241   1.956   1.927   0.322 -0.5021  0.2247  0.4530
  847ACN     C1 5242   0.548   3.204   1.025 -0.1474 -0.1787 -0.2159
  847ACN     H1 5243   0.494   3.199   0.930 -0.3186 -3.0043 -0.0358
  847ACN     H2 5244   0.561   3.098   1.050 -2.5037  0.1172  2.7002
  847ACN     H3 5245   0.499   3.251   1.111  1.1868  2.3207 -0.7100
  847ACN     C2 5246   0.681   3.263   1.007  0.3849 -0.2752 -0.3226
  847ACN     N1 5247   0.785   3.308   1.002  0.1975  0.0903  0.1806
  848ACN     C1 5248   4.830   2.630   1.963  0.0872  0.2218 -0.2486
  848ACN     H1 5249   4.839   2.675   1.863  1.0119  0.4140 -0.0819
  848ACN     H2 5250   4.930   2.647   2.004 -0.0263  1.9147 -0.6028
  848ACN     H3 5251   4.817   2.523   1.943  0.2677  0.1111  0.2051
  848ACN     C2 5252   4.717   2.684   2.033 -0.1459  0.1262 -0.0053
  848ACN     N1 5253   4.625   2.725   2.084  0.6752 -0.0987  0.2675
  849ACN     C1 5254   1.346   3.046   0.133  0.7962 -0.2689 -0.4676
  849ACN     H1 5255   1.248   3.055   0.181  0.2278  2.0792 -1.9045
  849ACN     H2 5256   1.353   2.940   0.109 -2.4514 -0.9334  0.9951
  849ACN     H3 5257   1.424   3.080   0.202  1.0272  0.4766 -1.0700
  849ACN     C2 5258   1.352   3.129   0.010  0.7974 -0.1108  0.0220
  849ACN     N1 5259   1.358   3.195  -0.085 -0.0884 -0.0355 -0.4380
  850ACN     C1 5260   0.553   0.084   2.709 -0.1603 -0.1697  0.5843
  850ACN     H1 5261   0.574   0.190   2.731  0.9139 -0.4306  0.8546
  850ACN     H2 5262   0.646   0.028   2.722 -0.1158 -0.4130 -0.6460
  850ACN     H3 5263   0.507   0.079   2.610 -2.6624 -1.1565  1.6980
  850ACN     C2 5264   0.455   0.035   2.802  0.1934 -0.0908 -0.6254
  850ACN     N1 5265   0.381  -0.005   2.880  0.0041  0.3679  0.2529
  851ACN     C1 5266   3.795   0.009   1.631 -0.2713  0.1284  0.0140
  851ACN     H1 5267   3.702   0.042   1.584  0.1337 -2.6508 -3.1133
  851ACN     H2 5268   3.782  -0.046   1.725 -0.5749 -1.0887 -0.7184
  851ACN     H3 5269   3.873   0.086   1.631 -1.8246  1.8195 -1.7336
  851ACN     C2 5270   3.838  -0.087   1.534  0.1909  0.5309 -0.2294
  851ACN     N1 5271   3.872  -0.157   1.450 -0.1801  0.0175 -0.5577
  852ACN     C1 5272   1.906   1.251   2.566 -0.5875 -0.2829 -0.0669
  852ACN     H1 5273   1.977   1.333   2.552 -0.8130  0.1495  1.1662
  852ACN     H2 5274   1.868   1.240   2.669  1.3304  1.6241  0.9254
  852ACN     H3 5275   1.965   1.161   2.544 -0.9669 -0.5891  0.1446
  852ACN     C2 5276   1.796   1.270   2.471 -0.2570 -0.1600 -0.0559
  852ACN     N1 5277   1.720   1.285   2.388  0.6869 -0.4546  0.5156
  853ACN     C1 5278   4.553   1.296   1.865 -0.5994 -0.0189  0.2188
  853ACN     H1 5279   4.620   1.338   1.941 -0.1017  0.7259 -0.6149
  853ACN     H2 5280   4.451   1.279   1.903 -1.4650  0.7846 -1.6299
  853ACN     H3 5281   4.598   1.199   1.841  2.9531  1.2960  0.9443
  853ACN     C2 5282   4.561   1.384   1.750  0.8910 -0.2103  0.0760
  853ACN     N1 5283   4.565   1.451   1.655  0.3687 -0.1871 -0.0311
  854ACN     C1 5284   2.141   1.095   2.031  0.1355 -0.4800  0.0023
  854ACN     H1 5285   2.036   1.080   2.002  0.0835 -4.6741  1.5893
  854ACN     H2 5286   2.206   1.094   1.943  3.1109  2.1544  1.9555
  854ACN     H3 5287   2.161   1.011   2.099  0.6591 -0.2222  0.1662
  854ACN     C2 5288   2.157   1.224   2.100  0.6591 -0.5718 -0.6101
  854ACN     N1 5289   2.174   1.328   2.153 -0.2400  0.2276 -0.1890
  855ACN     C1 5290   1.810   0.133   0.974 -0.0372  0.1235 -0.4916
  855ACN     H1 5291   1.863   0.045   0.936  1.0675  0.3533  0.4548
  855ACN     H2 5292   1.773   0.189   0.888  0.5298  1.4772  0.1249
  855ACN     H3 5293   1.883   0.198   1.023  0.5961 -0.4374 -0.6765
  855ACN     C2 5294   1.687   0.115   1.050  0.0019 -0.2383  0.6591
  855ACN     N1 5295   1.594   0.098   1.115 -0.2217 -0.3182 -0.2533
  856ACN     C1 5296   4.670   4.029   1.005 -0.0202  0.1262  0.2472
  856ACN     H1 5297   4.596   4.103   0.974 -0.0866 -0.3296 -0.7142
  856ACN     H2 5298   4.703   3.972   0.917 -1.6689 -1.0007  0.3021
  856ACN     H3 5299   4.616   3.954   1.065 -0.0944 -0.3835 -0.4476
  856ACN     C2 5300   4.779   4.096   1.068  0.5435  1.0799 -0.4993
  856ACN     N1 5301   4.858   4.159   1.120 -0.8089 -0.1611  0.3863
  857ACN     C1 5302   0.317   2.621   4.403  0.4035  0.3583 -0.3990
  857ACN     H1 5303   0.388   2.702   4.382  1.4352 -0.2954  0.4445
  857ACN     H2 5304   0.374   2.527   4.403 -1.5221 -0.8863  0.5974
  857ACN     H3 5305   0.237   2.637   4.330  0.7036  3.8328 -0.1267
  857ACN     C2 5306   0.247   2.641   4.529 -0.4296 -0.5638  0.2854
  857ACN     N1 5307   0.190   2.656   4.628 -0.5345  0.5483 -0.2485
  858ACN     C1 5308   4.124   3.270   1.262  0.0641  0.5454 -1.1480
  858ACN     H1 5309   4.206   3.262   1.335 -1.9335  0.0429  1.1897
  858ACN     H2 5310   4.076   3.369   1.268  0.2316  0.6268 -1.1587
  858ACN     H3 5311   4.057   3.186   1.285 -0.8271  0.9145 -2.2795
  858ACN     C2 5312   4.174   3.257   1.125 -0.6453  0.1249 -0.4765
  858ACN     N1 5313   4.207   3.253   1.016 -0.0744  0.9983 -0.3253
  859ACN     C1 5314   2.651   3.962   0.146  0.5051  0.5038 -1.1906
  859ACN     H1 5315   2.753   3.999   0.135  0.8689 -0.1575 -0.1626
  859ACN     H2 5316   2.578   4.022   0.091  1.8801  1.8916 -1.5580
  859ACN     H3 5317   2.628   3.972   0.253  0.7494  0.9687 -1.1807
  859ACN     C2 5318   2.640   3.818   0.123 -0.6144  0.0419  0.4536
  859ACN     N1 5319   2.616   3.709   0.100 -0.7827  0.3295  0.1506
  860ACN     C1 5320   3.388   1.587   3.351 -0.0305  0.3073  0.1955
  860ACN     H1 5321   3.387   1.499   3.285 -5.3648  0.1182  0.0405
  860ACN     H2 5322   3.458   1.572   3.434  1.2497 -0.7701 -1.0201
  860ACN     H3 5323   3.284   1.580   3.385 -0.1779  0.7204 -0.1547
  860ACN     C2 5324   3.436   1.711   3.291  0.2643 -0.3310 -0.0232
  860ACN     N1 5325   3.476   1.806   3.243  0.0881 -0.1009  0.8619
  861ACN     C1 5326   4.474   3.255   0.236 -0.4195  0.2584  0.1733
  861ACN     H1 5327   4.431   3.174   0.298 -0.4910  1.3814  1.6369
  861ACN     H2 5328   4.402   3.336   0.222 -0.7103 -0.4182 -2.9034
  861ACN     H3 5329   4.495   3.216   0.136  1.6894  0.4459  0.5115
  861ACN     C2 5330   4.606   3.295   0.288  1.1559 -1.1088  0.3101
  861ACN     N1 5331   4.702   3.345   0.321  0.0471  0.1808  0.3366
  862ACN     C1 5332   2.975   3.563   1.215  0.6563 -0.0314  0.3777
  862ACN     H1 5333   2.884   3.582   1.157  0.3172 -0.9114  0.5939
  862ACN     H2 5334   3.059   3.615   1.167 -0.4567  2.2157  0.7387
  862ACN     H3 5335   2.991   3.454   1.218  1.7062  0.0816 -0.3452
  862ACN     C2 5336   2.951   3.619   1.345  0.5299  0.2819 -0.5276
  862ACN     N1 5337   2.935   3.669   1.449  0.5975  0.2757 -0.0662
  863ACN     C1 5338   1.162   1.634   2.897  1.0765  0.4190 -0.4343
  863ACN     H1 5339   1.256   1.661   2.947  1.5269 -0.9394 -0.5015
  863ACN     H2 5340   1.092   1.609   2.978  2.6071 -0.3300  0.7147
  863ACN     H3 5341   1.174   1.543   2.839 -1.7006  0.5959 -1.4559
  863ACN     C2 5342   1.111   1.755   2.826 -0.0709 -0.2666 -0.4501
  863ACN     N1 5343   1.073   1.851   2.779 -0.1499  0.1840 -0.4081
  864ACN     C1 5344   4.012   3.619   3.584 -0.5193 -0.5545  0.0328
  864ACN     H1 5345   3.965   3.525   3.614 -2.5889  0.2075 -0.6320
  864ACN     H2 5346   3.943   3.683   3.528 -0.5553  1.6157  2.3716
  864ACN     H3 5347   4.100   3.597   3.523  0.3244  2.0009  0.2031
  864ACN     C2 5348   4.067   3.677   3.708 -0.1654  0.1748  0.3621
  864ACN     N1 5349   4.109   3.734   3.802 -0.3436 -0.5106  0.1789
  865ACN     C1 5350   1.156   1.823   2.447  0.1951  0.3446  0.1536
  865ACN     H1 5351   1.189   1.724   2.415 -1.0403  0.5462 -1.9967
  865ACN     H2 5352   1.231   1.872   2.510  0.3253  1.8025 -1.0768
  865ACN     H3 5353   1.063   1.804   2.503  0.2818 -1.3918 -0.2262
  865ACN     C2 5354   1.131   1.906   2.326  0.4600 -0.1021 -0.3528
  865ACN     N1 5355   1.106   1.976   2.236 -0.2041  0.2675  0.1080
  866ACN     C1 5356   3.927   2.933   0.621  0.2279  0.4159 -0.1194
  866ACN     H1 5357   3.964   2.932   0.518 -1.0015 -0.2074 -0.5607
  866ACN     H2 5358   3.819   2.950   0.622  0.2036  0.2716  0.6872
  866ACN     H3 5359   3.989   3.005   0.676 -1.0115 -1.2586  3.8747
  866ACN     C2 5360   3.942   2.798   0.679 -0.3115 -0.3993 -0.2484
  866ACN     N1 5361   3.959   2.700   0.738 -0.1477 -0.2405 -0.1914
  867ACN     C1 5362   2.234   2.030   4.089 -0.1953 -0.6922  0.6663
  867ACN     H1 5363   2.173   1.939   4.086 -0.2604 -0.6732 -2.5821
  867ACN     H2 5364   2.238   2.064   4.193 -0.3894  0.5036  0.3077
  867ACN     H3 5365   2.179   2.099   4.023 -1.0424 -1.7395  0.2403
  867ACN     C2 5366   2.368   2.015   4.045  0.7112  0.4101 -0.1123
  867ACN     N1 5367   2.472   2.010   4.003 -0.1473 -0.0680  0.0920
  868ACN     C1 5368   1.135   3.434   3.238  0.5234 -0.8542 -0.3659
  868ACN     H1 5369   1.059   3.465   3.310  1.0489  0.8854 -0.5280
  868ACN     H2 5370   1.168   3.335   3.273 -0.7950 -0.3082  2.7075
  868ACN     H3 5371   1.220   3.503   3.246  0.9534 -0.8625 -3.4960
  868ACN     C2 5372   1.080   3.425   3.098 -0.6576 -0.5165  0.2472
  868ACN     N1 5373   1.049   3.426   2.989 -0.0201 -0.4180 -0.0093
  869ACN     C1 5374   2.885   3.817   4.085 -0.1619 -0.4456 -0.4063
  869ACN     H1 5375   2.777   3.831   4.067 -0.4838 -0.1055  1.6080
  869ACN     H2 5376   2.895   3.739   4.161  2.5747 -1.4396 -1.6648
  869ACN     H3 5377   2.925   3.906   4.134 -1.1267  0.0867 -0.5624
  869ACN     C2 5378   2.978   3.772   3.973  0.0129 -0.4682 -0.1073
  869ACN     N1 5379   3.045   3.745   3.886 -0.6609  0.1699  0.3192
  870ACN     C1 5380   2.326   1.358   0.489  0.1396  0.2861 -0.0312
  870ACN     H1 5381   2.242   1.423   0.513  0.2388  0.6764 -0.6924
  870ACN     H2 5382   2.332   1.361   0.379  1.5185  1.9935  0.0532
  870ACN     H3 5383   2.305   1.257   0.526  1.1443 -0.8510 -2.2992
  870ACN     C2 5384   2.452   1.417   0.550 -0.4275  0.3974  0.1438
  870ACN     N1 5385   2.551   1.451   0.598 -0.4718  0.2213 -0.1366
  871ACN     C1 5386   3.386   3.392   2.608 -0.2725  0.3071 -0.5866
  871ACN     H1 5387   3.382   3.374   2.500 -0.4731  1.6213 -0.8140
  871ACN     H2 5388   3.286   3.407   2.650 -0.6638 -2.8502 -0.1099
  871ACN     H3 5389   3.442   3.483   2.633 -1.2805  0.5657  0.8903
  871ACN     C2 5390   3.443   3.274   2.669 -0.5240 -0.0693  0.2598
  871ACN     N1 5391   3.497   3.187   2.723  0.3690  0.0964  0.1714
  872ACN     C1 5392   1.994   4.580   1.345 -0.1171  0.4295 -0.0038
  872ACN     H1 5393   1.889   4.598   1.371 -0.1505  0.3274 -0.0729
  872ACN     H2 5394   2.047   4.518   1.418  0.5421  1.2358  0.2307
  872ACN     H3 5395   2.037   4.681   1.341 -1.1890  0.8639 -0.9764
  872ACN     C2 5396   1.996   4.531   1.213 -0.2268 -0.0558 -0.8229
  872ACN     N1 5397   1.982   4.497   1.104 -0.6645 -0.0633 -0.4226
  873ACN     C1 5398   4.164   2.355   1.568 -0.5694  0.4483 -0.3446
  873ACN     H1 5399   4.249   2.423   1.551  0.0297  0.0372  0.8910
  873ACN     H2 5400   4.184   2.306   1.664 -2.0211  0.3681 -0.0633
  873ACN     H3 5401   4.157   2.270   1.499  0.7181  0.1593 -0.1438
  873ACN     C2 5402   4.044   2.429   1.595  0.0654  0.9764  0.0143
  873ACN     N1 5403   3.941   2.473   1.609  0.3612 -0.3730 -0.1696
  874ACN     C1 5404   0.394   2.245   2.787  0.3645 -0.0189  0.4289
  874ACN     H1 5405   0.337   2.245   2.693  2.0401  0.8024 -0.6677
  874ACN     H2 5406   0.493   2.200   2.770 -0.8773 -2.1335 -1.7507
  874ACN     H3 5407   0.340   2.186   2.860 -1.2500  0.6675 -0.1584
  874ACN     C2 5408   0.416   2.387   2.825  0.3373  0.1572 -0.1313
  874ACN     N1 5409   0.437   2.495   2.858 -0.6632 -0.3749 -0.2487
  875ACN     C1 5410   4.214   1.810   3.887 -0.0532 -0.6746 -0.4489
  875ACN     H1 5411   4.136   1.844   3.956  0.4481  0.8278 -0.5883
  875ACN     H2 5412   4.186   1.846   3.788 -2.0565  1.5962  0.8474
  875ACN     H3 5413   4.221   1.701   3.903 -1.2681 -0.5633  1.1001
  875ACN     C2 5414   4.341   1.867   3.937 -0.3193 -0.1310 -0.6587
  875ACN     N1 5415   4.435   1.919   3.982 -0.3849  0.7692  0.3521
  876ACN     C1 5416   1.564   3.788   4.463  0.0740 -0.1784  0.3709
  876ACN     H1 5417   1.511   3.724   4.535 -1.3705 -0.7024 -1.1115
  876ACN     H2 5418   1.600   3.718   4.386  1.6621  0.7507  0.2255
  876ACN     H3 5419   1.647   3.845   4.507 -0.2096  1.1926 -0.7904
  876ACN     C2 5420   1.481   3.888   4.391 -0.0225 -0.0365 -0.0941
  876ACN     N1 5421   1.421   3.974   4.339  0.4646  0.0890  0.5070
  877ACN     C1 5422   1.628   0.935   3.635  0.0072  0.4401 -0.6408
  877ACN     H1 5423   1.562   1.016   3.670 -0.7724 -0.9656  1.3016
  877ACN     H2 5424   1.619   0.852   3.705  0.0153  0.9326 -0.0502
  877ACN     H3 5425   1.732   0.968   3.624  0.0852  0.0555 -1.1044
  877ACN     C2 5426   1.568   0.884   3.513 -0.4102 -0.0050 -0.0848
  877ACN     N1 5427   1.523   0.837   3.416  0.0517 -0.9237 -0.0505
  878ACN     C1 5428   0.107   1.065   1.083  0.4631 -0.1582 -0.0068
  878ACN     H1 5429   0.163   1.081   1.176 -0.1112 -0.5152  0.4067
  878ACN     H2 5430   0.175   1.057   0.997  0.0334  0.7724 -0.4536
  878ACN     H3 5431   0.044   1.153   1.062 -0.8589 -0.8575  0.9041
  878ACN     C2 5432   0.030   0.943   1.068 -0.5955 -0.4750  0.0111
  878ACN     N1 5433  -0.024   0.843   1.059 -0.0005  0.2659  0.2601
  879ACN     C1 5434   4.492   2.891   3.243  0.4147  0.0457  0.2041
  879ACN     H1 5435   4.549   2.975   3.285  0.5522 -0.1860  0.4835
  879ACN     H2 5436   4.503   2.886   3.134 -1.0972  2.2408 -0.0972
  879ACN     H3 5437   4.385   2.909   3.257  0.1585 -1.6174  0.5982
  879ACN     C2 5438   4.527   2.762   3.316 -0.0784  0.3985 -0.2794
  879ACN     N1 5439   4.546   2.661   3.368  0.1500  0.7313 -0.5997
  880ACN     C1 5440   1.481   2.552   2.090 -0.0451  0.2171 -0.0266
  880ACN     H1 5441   1.472   2.465   2.156  0.3886  0.2639  0.0971
  880ACN     H2 5442   1.384   2.604   2.086 -1.9298 -2.9089  1.1058
  880ACN     H3 5443   1.495   2.517   1.987 -1.1516 -0.8987  0.1740
  880ACN     C2 5444   1.593   2.628   2.143 -0.0914  0.3105  0.2460
  880ACN     N1 5445   1.676   2.687   2.197 -0.0573  0.1243 -0.4059
  881ACN     C1 5446   2.147   2.675   0.759  0.0117 -0.0031 -0.1700
  881ACN     H1 5447   2.122   2.634   0.857 -0.7167  0.8376  0.0108
  881ACN     H2 5448   2.060   2.711   0.703  0.0828 -0.1435 -0.3714
  881ACN     H3 5449   2.200   2.593   0.710  2.3866  0.4881  1.3980
  881ACN     C2 5450   2.224   2.795   0.783 -0.1277 -0.4195 -0.7759
  881ACN     N1 5451   2.278   2.895   0.814  0.1344 -0.6125  0.6491
  882ACN     C1 5452   2.478   1.758   0.845  0.2224 -0.3544  0.0822
  882ACN     H1 5453   2.491   1.652   0.821  1.4809  0.0310 -1.1016
  882ACN     H2 5454   2.496   1.814   0.752  0.8511 -1.5567 -0.5485
  882ACN     H3 5455   2.558   1.791   0.911  0.1623 -0.5324  0.2427
  882ACN     C2 5456   2.349   1.788   0.890  0.2745 -0.5598 -0.2705
  882ACN     N1 5457   2.249   1.820   0.934  1.0071  0.2958 -0.5340
  883ACN     C1 5458   1.347   1.595   4.674 -0.6018 -0.1629 -0.3070
  883ACN     H1 5459   1.425   1.531   4.717  1.0723  0.9263 -1.5946
  883ACN     H2 5460   1.280   1.535   4.612  1.1658 -2.8671  0.2323
  883ACN     H3 5461   1.402   1.667   4.612 -1.3676  1.9437  1.3121
  883ACN     C2 5462   1.292   1.662   4.794  0.2205  0.1570  0.0274
  883ACN     N1 5463   1.242   1.708   4.884 -0.2061 -0.0126 -0.0362
  884ACN     C1 5464   0.369   1.765   0.259  0.1294  0.1287  0.6010
  884ACN     H1 5465   0.373   1.865   0.215 -1.7679  0.3337  0.7949
  884ACN     H2 5466   0.261   1.746   0.247  0.1778  0.7458 -1.0652
  884ACN     H3 5467   0.392   1.773   0.366  1.1114  0.5461  0.3646
  884ACN     C2 5468   0.464   1.681   0.192 -0.2456  0.0597  0.2725
  884ACN     N1 5469   0.532   1.605   0.136 -0.7333  0.1270  0.1204
  885ACN     C1 5470   0.729   2.713   1.186 -0.8898 -0.3681 -0.1372
  885ACN     H1 5471   0.835   2.713   1.157 -0.5169  0.1626  1.1851
  885ACN     H2 5472   0.697   2.617   1.227 -0.6611 -1.2418 -1.8726
  885ACN     H3 5473   0.673   2.722   1.092  0.1351  0.5271 -0.6971
  885ACN     C2 5474   0.698   2.819   1.273 -0.6465  0.1834 -0.0842
  885ACN     N1 5475   0.673   2.910   1.340  0.2934 -0.0211  0.2816
  886ACN     C1 5476   1.602   1.246   0.366  0.5169 -0.4494  0.0851
  886ACN     H1 5477   1.691   1.225   0.427  0.6748  1.0187  0.3911
  886ACN     H2 5478   1.513   1.289   0.413  1.0647  2.2824 -1.1707
  886ACN     H3 5479   1.579   1.147   0.325  0.7198 -0.0716 -0.9856
  886ACN     C2 5480   1.635   1.328   0.253  0.7203  0.4975 -0.4046
  886ACN     N1 5481   1.654   1.395   0.165 -0.6265 -0.1236  0.5430
  887ACN     C1 5482   2.450   1.093   2.873 -0.3012 -0.7656 -0.0066
  887ACN     H1 5483   2.390   1.183   2.888  0.5232 -0.3607  0.9892
  887ACN     H2 5484   2.416   1.054   2.776 -0.2937 -1.1370  0.1372
  887ACN     H3 5485   2.417   1.022   2.950 -0.3119 -0.7482  0.0051
  887ACN     C2 5486   2.586   1.141   2.884  0.0590 -0.2709 -0.5573
  887ACN     N1 5487   2.695   1.170   2.890  0.2257  1.0757 -0.0217
  888ACN     C1 5488   4.342   2.340   3.402  0.2496 -0.2193 -0.0901
  888ACN     H1 5489   4.331   2.231   3.399 -1.4859 -0.0901  0.4198
  888ACN     H2 5490   4.392   2.375   3.311 -0.6518 -1.6445 -1.1691
  888ACN     H3 5491   4.377   2.371   3.501  0.8962  1.5932 -0.8389
  888ACN     C2 5492   4.202   2.390   3.390  0.8742  0.0668  0.1490
  888ACN     N1 5493   4.095   2.431   3.373 -0.4439 -0.2365  0.4556
  889ACN     C1 5494   3.062   4.155   3.071 -0.3627  0.2509 -0.2251
  889ACN     H1 5495   2.962   4.199   3.062 -0.1186  0.6833 -0.8986
  889ACN     H2 5496   3.134   4.235   3.051  0.7843 -1.3513 -3.1892
  889ACN     H3 5497   3.075   4.089   2.984 -1.3123 -1.1913  0.6824
  889ACN     C2 5498   3.076   4.091   3.200  0.1652 -0.5792 -0.0329
  889ACN     N1 5499   3.090   4.043   3.299  0.0472  0.3866  0.1982
  890ACN     C1 5500   2.865   2.191   3.604 -0.0264 -0.3085 -0.1664
  890ACN     H1 5501   2.970   2.220   3.617 -0.1271  0.0258 -0.0638
  890ACN     H2 5502   2.807   2.178   3.696 -0.8124 -3.9390 -1.0467
  890ACN     H3 5503   2.859   2.095   3.553  0.7972 -1.9848  2.7043
  890ACN     C2 5504   2.792   2.299   3.531 -0.3686  0.7487 -0.1633
  890ACN     N1 5505   2.735   2.386   3.484  0.0027 -0.7929  0.1043
  891ACN     C1 5506   3.798   4.111   0.796  0.4652 -0.5123  0.3109
  891ACN     H1 5507   3.857   4.203   0.811  0.3187 -0.1305 -1.3227
  891ACN     H2 5508   3.765   4.123   0.692  0.0626 -0.8932  0.3916
  891ACN     H3 5509   3.709   4.104   0.860  0.8758  0.0949  0.9765
  891ACN     C2 5510   3.886   3.998   0.817 -0.6820  0.3896  0.1728
  891ACN     N1 5511   3.967   3.917   0.837 -0.5290 -0.1342  0.2935
  892ACN     C1 5512   2.908   0.673   4.633  0.3700  0.4853  0.0340
  892ACN     H1 5513   3.015   0.696   4.643  0.6888 -0.8570 -0.2130
  892ACN     H2 5514   2.847   0.763   4.615 -1.5886 -0.8384 -0.2819
  892ACN     H3 5515   2.862   0.623   4.719 -0.3846  0.0725 -0.5963
  892ACN     C2 5516   2.878   0.591   4.514 -0.4224  0.1920  0.8761
  892ACN     N1 5517   2.865   0.524   4.421 -0.3566  0.4885  0.8688
  893ACN     C1 5518   0.744   2.151   1.841 -0.0503 -0.2255  0.3853
  893ACN     H1 5519   0.646   2.158   1.794  0.1282  1.0499  0.1585
  893ACN     H2 5520   0.725   2.095   1.934  0.4332  1.5044  1.5770
  893ACN     H3 5521   0.773   2.254   1.864 -0.6453 -0.2155  1.1466
  893ACN     C2 5522   0.835   2.075   1.750  0.2774  0.0462  0.8106
  893ACN     N1 5523   0.904   2.015   1.679  0.0120  0.1736 -0.0941
  894ACN     C1 5524   4.450   1.924   2.257 -0.2052  0.0354 -0.9948
  894ACN     H1 5525   4.538   1.923   2.322 -0.9581  1.1589  0.0756
  894ACN     H2 5526   4.393   1.832   2.274  2.5953 -1.5905  0.4729
  894ACN     H3 5527   4.488   1.924   2.154  1.5691  1.2304 -0.3866
  894ACN     C2 5528   4.375   2.047   2.275 -0.7092  0.1315 -0.1148
  894ACN     N1 5529   4.323   2.146   2.280 -0.0961  0.0278  0.0100
  895ACN     C1 5530   2.420   4.137   4.464 -0.4635 -0.2358  0.1836
  895ACN     H1 5531   2.329   4.142   4.403 -0.6246 -2.4257  0.1925
  895ACN     H2 5532   2.501   4.179   4.403 -0.1298 -1.4342 -0.2183
  895ACN     H3 5533   2.445   4.033   4.484  1.0603  0.0565 -0.0600
  895ACN     C2 5534   2.407   4.206   4.592  0.4691 -0.3475  0.0368
  895ACN     N1 5535   2.393   4.251   4.696 -0.2693  0.0423 -0.7281
  896ACN     C1 5536   4.708   3.212   3.521  0.8624 -0.3719  0.6376
  896ACN     H1 5537   4.736   3.251   3.619  0.7613  0.2423  0.4308
  896ACN     H2 5538   4.737   3.287   3.445  0.3502  1.1493  1.8937
  896ACN     H3 5539   4.599   3.215   3.531  0.8469  0.2661  0.3426
  896ACN     C2 5540   4.759   3.076   3.497 -0.4017  0.0343  0.0706
  896ACN     N1 5541   4.790   2.967   3.470  0.6364  0.1380  0.0200
  897ACN     C1 5542   2.360   0.630   1.525 -0.4944  0.3712 -0.1740
  897ACN     H1 5543   2.290   0.547   1.511 -1.6387  1.1159  0.9930
  897ACN     H2 5544   2.428   0.613   1.609 -2.1266 -3.7009  0.5587
  897ACN     H3 5545   2.293   0.715   1.542 -2.7284 -1.3200 -0.1563
  897ACN     C2 5546   2.437   0.669   1.407 -0.6529  0.9182  0.3549
  897ACN     N1 5547   2.495   0.704   1.314 -0.0080  0.1125  0.0572
  898ACN     C1 5548   2.867   0.450   3.779 -0.3047  0.2419 -0.1724
  898ACN     H1 5549   2.797   0.497   3.708  0.5698 -0.2227 -1.3764
  898ACN     H2 5550   2.854   0.343   3.759 -0.6559  0.2825 -0.1781
  898ACN     H3 5551   2.835   0.474   3.881 -0.4020  2.5180 -0.6807
  898ACN     C2 5552   3.003   0.493   3.743 -0.3526 -0.1689 -0.5315
  898ACN     N1 5553   3.113   0.515   3.713  0.3755 -0.6348  0.1965
  899ACN     C1 5554   0.967   2.845   4.288  0.4238  0.5065  0.1535
  899ACN     H1 5555   0.902   2.841   4.200  1.2210 -1.2604 -0.4041
  899ACN     H2 5556   0.930   2.932   4.343 -2.0131 -0.6160  0.4345
  899ACN     H3 5557   1.068   2.874   4.256  0.5038  3.0838  2.4004
  899ACN     C2 5558   0.982   2.713   4.358 -0.6115  0.4028 -0.8812
  899ACN     N1 5559   1.005   2.607   4.406  0.6623 -0.1692 -0.0167
  900ACN     C1 5560   0.405   3.769   2.690  0.7492  0.4830  0.3925
  900ACN     H1 5561   0.427   3.772   2.798 -0.9658  0.4491  0.7628
  900ACN     H2 5562   0.313   3.711   2.680  1.0799 -0.1099  0.6916
  900ACN     H3 5563   0.489   3.726   2.635  1.6072  2.0706  0.3871
  900ACN     C2 5564   0.398   3.906   2.638  1.1501  0.6483  0.0135
  900ACN     N1 5565   0.392   4.013   2.590  0.5313 -0.2221 -0.3152
  901ACN     C1 5566   0.425   3.967   0.496  0.1700 -0.1586 -0.0252
  901ACN     H1 5567   0.436   3.985   0.388 -2.9711 -1.2868 -0.6460
  901ACN     H2 5568   0.500   3.891   0.519  0.4259 -1.0927 -3.4186
  901ACN     H3 5569   0.324   3.927   0.511  0.5372 -1.3384 -0.6219
  901ACN     C2 5570   0.424   4.093   0.570  0.1719  0.3896  0.4156
  901ACN     N1 5571   0.425   4.196   0.622  0.1173 -0.5241 -0.9772
  902ACN     C1 5572   4.625   1.292   0.969  0.0614 -0.3037 -0.7116
  902ACN     H1 5573   4.524   1.315   1.006 -0.7492 -0.6460 -2.5829
  902ACN     H2 5574   4.682   1.249   1.052  1.6544 -0.1923 -1.7039
  902ACN     H3 5575   4.673   1.383   0.930 -1.5911 -0.1405 -2.5465
  902ACN     C2 5576   4.626   1.181   0.877 -0.1150 -0.2009 -0.2962
  902ACN     N1 5577   4.632   1.099   0.799  0.6208  0.2523 -0.1383
  903ACN     C1 5578   4.401   3.504   4.471 -0.5139  0.3837  0.7355
  903ACN     H1 5579   4.505   3.482   4.499  0.2562  0.5955 -1.7035
  903ACN     H2 5580   4.372   3.446   4.383 -0.0911  1.5756 -0.2080
  903ACN     H3 5581   4.390   3.609   4.443  2.4527  0.2239 -1.5219
  903ACN     C2 5582   4.309   3.484   4.582  0.0774 -0.1528 -0.5649
  903ACN     N1 5583   4.243   3.472   4.675  0.2165  0.1564 -0.2842
  904ACN     C1 5584   4.108   3.391   4.004 -0.1338 -0.1812  0.3868
  904ACN     H1 5585   4.015   3.381   4.061 -0.3232 -1.9039 -0.1497
  904ACN     H2 5586   4.098   3.431   3.903 -0.9601 -3.7073 -1.0919
  904ACN     H3 5587   4.153   3.291   3.993 -0.3060 -0.2010 -0.1506
  904ACN     C2 5588   4.205   3.471   4.083  0.1484 -0.0785  0.2118
  904ACN     N1 5589   4.284   3.527   4.147 -0.3700 -0.5966 -0.3214
  905ACN     C1 5590   2.905   1.027   2.619  0.3716 -0.1494  0.0004
  905ACN     H1 5591   2.921   0.919   2.612  0.4460 -0.1171 -0.3675
  905ACN     H2 5592   2.934   1.060   2.720  0.2495  0.4652 -0.1579
  905ACN     H3 5593   2.800   1.049   2.596 -0.2331 -1.2953  1.5355
  905ACN     C2 5594   2.989   1.106   2.529 -0.6056  0.4628  0.8605
  905ACN     N1 5595   3.049   1.163   2.445 -0.4157 -0.1155  0.4769
  906ACN     C1 5596   2.284   0.669   0.285 -0.1659 -0.1161 -0.3470
  906ACN     H1 5597   2.276   0.738   0.199 -1.4200  0.1296 -0.0461
  906ACN     H2 5598   2.262   0.735   0.370 -1.2395 -0.2489 -0.5078
  906ACN     H3 5599   2.389   0.637   0.290 -0.7382 -1.9859  0.5478
  906ACN     C2 5600   2.205   0.551   0.282  0.2803  0.0236 -0.5888
  906ACN     N1 5601   2.138   0.461   0.274  0.3764  0.3677 -0.6240
  907ACN     C1 5602   4.096   4.612   1.178 -0.2862  0.7912 -0.0637
  907ACN     H1 5603   4.196   4.617   1.132 -0.2900 -1.0197 -0.3309
  907ACN     H2 5604   4.092   4.511   1.219  2.4533 -0.3553 -2.3149
  907ACN     H3 5605   4.014   4.635   1.108  0.2943  2.1546 -0.3298
  907ACN     C2 5606   4.098   4.716   1.276  0.1388  0.5300 -0.2525
  907ACN     N1 5607   4.113   4.795   1.357  0.7584 -0.2592  0.0038
  908ACN     C1 5608   4.779   1.514   3.432  0.3525 -0.3055  0.3607
  908ACN     H1 5609   4.872   1.571   3.438  0.4355 -0.5527  1.8494
  908ACN     H2 5610   4.743   1.485   3.532  0.8984 -3.5500 -0.2770
  908ACN     H3 5611   4.801   1.424   3.373  2.4967 -0.0913  0.7646
  908ACN     C2 5612   4.679   1.600   3.361  0.2377  0.2697  0.1388
  908ACN     N1 5613   4.609   1.670   3.307  0.3339 -0.0791 -0.1885
  909ACN     C1 5614   3.622   4.138   3.213 -0.2653 -0.2415 -0.2335
  909ACN     H1 5615   3.594   4.244   3.202 -1.4904 -0.4713  0.4695
  909ACN     H2 5616   3.529   4.081   3.220  0.7591 -2.0135 -0.4817
  909ACN     H3 5617   3.686   4.134   3.302 -1.4966 -0.5801  0.6569
  909ACN     C2 5618   3.710   4.107   3.100  0.4713  0.0998  0.1441
  909ACN     N1 5619   3.785   4.095   3.014 -0.6732 -0.4715  0.5015
  910ACN     C1 5620   4.780   4.064   4.381  0.0217 -0.3264 -0.3951
  910ACN     H1 5621   4.867   3.998   4.373 -0.3107 -0.7523 -0.5735
  910ACN     H2 5622   4.805   4.136   4.460 -1.9736 -0.2422  0.2079
  910ACN     H3 5623   4.685   4.013   4.401 -0.5163  0.2951 -1.2564
  910ACN     C2 5624   4.770   4.135   4.254 -0.2392  0.1335  1.0735
  910ACN     N1 5625   4.762   4.188   4.150 -1.0598  0.7541  0.1527
  911ACN     C1 5626   1.359   0.536   2.523  0.7823 -0.3399  0.9305
  911ACN     H1 5627   1.314   0.588   2.608 -1.1204 -1.2691  0.5560
  911ACN     H2 5628   1.455   0.498   2.559  0.8325 -0.3916  0.7454
  911ACN     H3 5629   1.380   0.604   2.440 -0.9266 -0.2150  0.5574
  911ACN     C2 5630   1.272   0.419   2.484  0.1467  0.1090  0.5779
  911ACN     N1 5631   1.216   0.326   2.444 -0.5895  0.3091 -0.4971
  912ACN     C1 5632   1.876   0.718   4.117 -0.9074 -0.2000  0.1332
  912ACN     H1 5633   1.795   0.646   4.108  0.0046 -1.2101 -0.1979
  912ACN     H2 5634   1.951   0.686   4.191 -2.0075 -0.5890  1.1076
  912ACN     H3 5635   1.825   0.808   4.155 -0.6921  0.1042 -0.2938
  912ACN     C2 5636   1.946   0.743   3.987  0.3871 -0.8174 -0.3582
  912ACN     N1 5637   1.999   0.762   3.886 -0.6049 -0.1672  0.7771
  913ACN     C1 5638   1.016   4.444   0.165 -0.3244 -0.3115  0.1501
  913ACN     H1 5639   1.023   4.427   0.056  0.9283 -1.3413  0.3709
  913ACN     H2 5640   0.923   4.401   0.203 -1.1606  1.4446  0.1582
  913ACN     H3 5641   1.028   4.552   0.180 -0.3263 -0.2272 -0.4265
  913ACN     C2 5642   1.111   4.359   0.240 -0.2989 -0.9003  0.1952
  913ACN     N1 5643   1.180   4.294   0.304 -0.8741 -0.7199  0.1339
  914ACN     C1 5644   4.717   0.716   2.829  0.4110  0.5704 -0.4596
  914ACN     H1 5645   4.772   0.757   2.915  1.8275  0.0497 -1.0826
  914ACN     H2 5646   4.774   0.722   2.736 -0.1853 -1.1861 -0.9844
  914ACN     H3 5647   4.614   0.753   2.819 -0.0286 -0.7570 -1.0313
  914ACN     C2 5648   4.722   0.577   2.869  0.6148  0.2441  0.0949
  914ACN     N1 5649   4.729   0.467   2.900  1.1031 -0.0985  0.4357
  915ACN     C1 5650   3.658   1.472   3.026  0.4749  0.5861  0.3729
  915ACN     H1 5651   3.551   1.452   3.013  0.7278 -0.5550 -0.0558
  915ACN     H2 5652   3.675   1.574   2.988 -0.2637  0.6911  0.3062
  915ACN     H3 5653   3.704   1.399   2.959 -0.5026  1.5334 -1.4176
  915ACN     C2 5654   3.687   1.473   3.170 -0.0940 -0.1074  0.1853
  915ACN     N1 5655   3.707   1.469   3.283 -0.1287  0.0899  0.0028
  916ACN     C1 5656   4.240   4.048   3.124 -0.4884 -0.1919 -0.6685
  916ACN     H1 5657   4.186   4.108   3.050 -1.2351  1.0871  0.8396
  916ACN     H2 5658   4.187   3.952   3.132  0.7553 -0.9968 -1.7010
  916ACN     H3 5659   4.228   4.100   3.220 -0.7686 -1.4185 -0.0205
  916ACN     C2 5660   4.383   4.034   3.097 -0.9074 -0.2094  0.3719
  916ACN     N1 5661   4.498   4.020   3.073  0.7753  0.0853 -0.4159
  917ACN     C1 5662   0.361   0.296   2.368  0.5796 -0.9315  0.3390
  917ACN     H1 5663   0.286   0.237   2.422  0.6536  0.9380  2.6873
  917ACN     H2 5664   0.309   0.376   2.314 -0.8164 -1.6277  0.6027
  917ACN     H3 5665   0.408   0.230   2.294  2.3827  1.4497 -0.8067
  917ACN     C2 5666   0.455   0.350   2.470  0.1865  0.2879 -0.3720
  917ACN     N1 5667   0.518   0.392   2.564 -0.0084 -0.1625 -0.2542
  918ACN     C1 5668   1.945   4.299   1.840  0.0908 -0.3341 -0.3137
  918ACN     H1 5669   1.845   4.266   1.869 -0.2610  1.6208  0.8441
  918ACN     H2 5670   1.936   4.397   1.791  3.6785 -0.7057 -2.0816
  918ACN     H3 5671   2.005   4.233   1.776  1.1934  0.9722 -0.6862
  918ACN     C2 5672   2.015   4.317   1.967 -0.3863 -0.5923  0.3568
  918ACN     N1 5673   2.069   4.327   2.067  0.0760 -0.6626 -0.0497
  919ACN     C1 5674   4.148   2.232   0.143 -0.2570 -0.5172  0.0722
  919ACN     H1 5675   4.119   2.233   0.037 -0.7638  0.0087  0.2102
  919ACN     H2 5676   4.104   2.320   0.191  1.1304 -0.6404  1.6523
  919ACN     H3 5677   4.257   2.242   0.152 -0.4581  1.8657  0.5292
  919ACN     C2 5678   4.109   2.109   0.208  0.3267 -0.1609  0.5218
  919ACN     N1 5679   4.079   2.003   0.247  0.3145 -0.3751 -0.0584
  920ACN     C1 5680   3.698   4.248   4.222 -0.1583 -0.3836  0.1064
  920ACN     H1 5681   3.654   4.174   4.154 -5.7156  2.1315  0.4063
  920ACN     H2 5682   3.804   4.240   4.249 -0.4335  0.7202  1.6901
  920ACN     H3 5683   3.644   4.243   4.318  0.8296  0.7636  0.7504
  920ACN     C2 5684   3.676   4.382   4.173 -0.4704  0.1132 -0.4282
  920ACN     N1 5685   3.659   4.491   4.144  0.1027 -0.7414  0.9996
  921ACN     C1 5686   2.025   2.103   0.031  0.2408 -0.5494 -0.7796
  921ACN     H1 5687   1.968   2.132  -0.059  1.5005  1.0613 -1.0864
  921ACN     H2 5688   2.076   2.009   0.006  2.9531 -0.0144  2.2311
  921ACN     H3 5689   1.973   2.104   0.127  0.8201  0.8714 -0.4635
  921ACN     C2 5690   2.130   2.204   0.035 -0.2865  0.3231 -0.4304
  921ACN     N1 5691   2.223   2.275   0.031  0.0884 -0.2332  0.1270
  922ACN     C1 5692   1.168   1.099   3.997 -0.2587 -0.2625  1.4028
  922ACN     H1 5693   1.105   1.187   3.979  0.8157  0.0715 -1.0553
  922ACN     H2 5694   1.106   1.010   3.979 -1.0125 -0.0301  2.6637
  922ACN     H3 5695   1.209   1.080   4.097 -0.7537  1.1492  1.8955
  922ACN     C2 5696   1.283   1.099   3.911  0.7001 -0.0502 -0.2225
  922ACN     N1 5697   1.373   1.110   3.840 -0.0612  0.0320 -0.2513
  923ACN     C1 5698   0.546   3.758   3.351  0.0062 -0.3063 -0.0775
  923ACN     H1 5699   0.591   3.855   3.375 -0.3164 -0.2267  0.2222
  923ACN     H2 5700   0.437   3.775   3.357  0.1333  0.3815  0.3693
  923ACN     H3 5701   0.580   3.680   3.420 -2.0281 -1.2722 -0.0966
  923ACN     C2 5702   0.577   3.721   3.220 -0.0057 -0.0001  0.3631
  923ACN     N1 5703   0.603   3.678   3.114  0.3344 -0.5857  0.5317
  924ACN     C1 5704   0.420   1.512   0.989  0.0557 -0.2592  0.1334
  924ACN     H1 5705   0.404   1.547   0.886  1.8700  0.0386 -0.0844
  924ACN     H2 5706   0.371   1.414   1.001  0.2985 -0.4214 -0.1663
  924ACN     H3 5707   0.377   1.581   1.062 -1.0221  0.1639 -0.8638
  924ACN     C2 5708   0.562   1.497   1.016 -0.2142  0.5372 -0.1384
  924ACN     N1 5709   0.678   1.493   1.027 -0.6648  0.2866  0.0316
  925ACN     C1 5710   2.499   4.601   4.513  0.4723  0.7510  0.6528
  925ACN     H1 5711   2.465   4.554   4.606 -1.2627  1.1774  0.2764
  925ACN     H2 5712   2.438   4.570   4.427 -1.7431  2.4710  1.5198
  925ACN     H3 5713   2.606   4.598   4.489  0.1230  0.3616 -0.9798
  925ACN     C2 5714   2.458   4.744   4.529 -0.8125 -0.0343  0.1697
  925ACN     N1 5715   2.434   4.858   4.545  0.4664 -0.3610  0.4552
  926ACN     C1 5716   1.708   4.114   1.509  0.2766  0.3549  0.3113
  926ACN     H1 5717   1.634   4.121   1.428  2.3075  0.4127 -1.6555
  926ACN     H2 5718   1.767   4.029   1.474 -0.7417 -0.5384  0.7181
  926ACN     H3 5719   1.662   4.099   1.607  0.3763 -1.0304  0.1608
  926ACN     C2 5720   1.799   4.227   1.516 -1.2241  0.1783  0.0438
  926ACN     N1 5721   1.873   4.315   1.521 -0.5051  0.0151  0.0345
  927ACN     C1 5722   1.238   4.137   4.651 -0.1350  0.1427 -0.5752
  927ACN     H1 5723   1.230   4.224   4.718 -2.6518 -0.5741  0.1920
  927ACN     H2 5724   1.330   4.135   4.591 -0.4245 -1.0147 -1.0098
  927ACN     H3 5725   1.151   4.135   4.583 -0.0006  0.4450 -0.7560
  927ACN     C2 5726   1.246   4.016   4.734 -0.2267  0.0638  0.8953
  927ACN     N1 5727   1.241   3.918   4.789  0.1949 -0.2886 -0.6407
  928ACN     C1 5728   3.004   3.379   3.588  0.4477 -0.1912  0.7360
  928ACN     H1 5729   3.080   3.354   3.512  1.0397  1.0438  0.8802
  928ACN     H2 5730   2.919   3.317   3.559  2.1347 -2.8271  1.0734
  928ACN     H3 5731   2.992   3.488   3.592 -0.7506 -0.2158 -1.1519
  928ACN     C2 5732   3.052   3.338   3.718 -0.0186  0.3488 -0.7625
  928ACN     N1 5733   3.101   3.309   3.820  0.2130 -0.2234 -0.2703
  929ACN     C1 5734   2.426   0.640   3.822 -0.1103  0.6455 -0.9147
  929ACN     H1 5735   2.334   0.699   3.831 -0.8731 -0.3285 -2.0517
  929ACN     H2 5736   2.481   0.646   3.917 -2.6439 -0.0690  0.6797
  929ACN     H3 5737   2.497   0.667   3.742  1.0960 -2.2680 -0.9511
  929ACN     C2 5738   2.387   0.499   3.807 -0.7023 -0.2694  0.6419
  929ACN     N1 5739   2.358   0.388   3.791 -0.5010 -0.6315 -0.7723
  930ACN     C1 5740   0.860   2.035   2.902  0.2122  0.9153 -0.0752
  930ACN     H1 5741   0.844   1.927   2.886 -1.6132  1.0453  0.6555
  930ACN     H2 5742   0.769   2.092   2.924 -0.1432  0.0721  0.6956
  930ACN     H3 5743   0.904   2.076   2.811  0.1517 -0.9846 -1.0117
  930ACN     C2 5744   0.958   2.049   3.010  0.2984  0.2257 -0.3051
  930ACN     N1 5745   1.026   2.065   3.101  0.0634  0.1321 -0.4555
  931ACN     C1 5746   1.834   1.664   1.715 -0.0306 -0.0718  0.1418
  931ACN     H1 5747   1.921   1.598   1.701  0.6947  0.4955  1.7377
  931ACN     H2 5748   1.788   1.652   1.814 -1.1215  1.5906 -0.1347
  931ACN     H3 5749   1.761   1.655   1.634  0.4588 -0.4126 -0.2764
  931ACN     C2 5750   1.877   1.801   1.705 -0.2137 -0.1493  0.3530
  931ACN     N1 5751   1.895   1.914   1.718 -0.5986 -0.3469  0.4199
  932ACN     C1 5752   0.217   3.250   0.066  0.2655  0.4388  0.6833
  932ACN     H1 5753   0.315   3.236   0.112  0.8438 -0.0912 -0.6555
  932ACN     H2 5754   0.149   3.290   0.142 -1.4157 -0.4864 -0.2674
  932ACN     H3 5755   0.180   3.150   0.041  0.9405  0.9781 -3.2045
  932ACN     C2 5756   0.226   3.332  -0.057  0.2652 -0.4326 -0.8420
  932ACN     N1 5757   0.229   3.402  -0.149  0.4743 -0.0591  0.0447
  933ACN     C1 5758   1.002   2.814   0.208 -0.2954  1.1386 -0.5042
  933ACN     H1 5759   0.928   2.734   0.218  1.1998 -0.1615  0.6056
  933ACN     H2 5760   1.093   2.774   0.253 -1.1028 -0.9623 -0.6187
  933ACN     H3 5761   0.978   2.907   0.261 -1.4941 -0.6449  2.2894
  933ACN     C2 5762   1.028   2.846   0.073 -0.0345  0.6762 -0.0264
  933ACN     N1 5763   1.035   2.869  -0.039  0.4604  0.3776  0.0502
  934ACN     C1 5764   3.864   4.432   2.979 -0.4519 -0.2261 -0.0234
  934ACN     H1 5765   3.898   4.336   3.022 -0.0241  0.2734  0.7869
  934ACN     H2 5766   3.898   4.432   2.875  1.3420 -0.6839  0.5135
  934ACN     H3 5767   3.917   4.514   3.030 -0.1218 -0.9178  0.7810
  934ACN     C2 5768   3.719   4.443   2.990  0.3234  0.0676 -0.3544
  934ACN     N1 5769   3.604   4.437   2.988 -0.0711 -0.4772 -1.0192
  935ACN     C1 5770   3.986   0.712   2.966  0.5165  0.3530  0.2345
  935ACN     H1 5771   3.977   0.786   3.047  0.0296 -0.2197  0.7105
  935ACN     H2 5772   3.964   0.612   3.006  1.4242  0.9215  2.3109
  935ACN     H3 5773   4.087   0.715   2.924  1.8195 -1.9279  2.9299
  935ACN     C2 5774   3.887   0.747   2.868  0.3731 -0.9609 -0.2427
  935ACN     N1 5775   3.814   0.784   2.789 -0.8278  0.4960 -0.0520
  936ACN     C1 5776   3.180   4.443   3.335  0.1932  1.2151  1.0512
  936ACN     H1 5777   3.187   4.528   3.265 -1.3955  0.1528 -0.4619
  936ACN     H2 5778   3.138   4.369   3.266  0.4459  2.8025 -0.9037
  936ACN     H3 5779   3.115   4.463   3.422  0.5010 -0.4651  1.7057
  936ACN     C2 5780   3.310   4.403   3.377 -0.3787 -0.0675  0.1307
  936ACN     N1 5781   3.418   4.371   3.404  0.1999  0.3486 -0.3746
  937ACN     C1 5782   0.105   1.120   0.578  0.3246  0.0946  0.2010
  937ACN     H1 5783   0.090   1.177   0.485 -0.1425 -0.0674  0.1772
  937ACN     H2 5784   0.200   1.066   0.563 -1.3529 -2.6935 -1.2291
  937ACN     H3 5785   0.024   1.048   0.595  1.7757 -1.1411  2.2983
  937ACN     C2 5786   0.116   1.204   0.699 -0.4890  0.1921  0.4050
  937ACN     N1 5787   0.111   1.263   0.798  0.1281  1.1140 -0.4028
  938ACN     C1 5788   4.598   4.609   1.298 -0.5555 -0.1833  0.4184
  938ACN     H1 5789   4.679   4.536   1.282 -1.9702 -1.6688 -0.1781
  938ACN     H2 5790   4.602   4.683   1.217 -2.0000 -1.8649 -1.2752
  938ACN     H3 5791   4.610   4.667   1.390  0.1613  2.0665 -1.0025
  938ACN     C2 5792   4.472   4.542   1.306  0.7722 -0.3741 -0.1299
  938ACN     N1 5793   4.375   4.482   1.312 -0.0100 -0.0843 -0.3563
  939ACN     C1 5794   3.666   0.198   4.317 -0.5988  0.3105  0.0524
  939ACN     H1 5795   3.774   0.185   4.307 -0.9106 -0.9040 -2.5741
  939ACN     H2 5796   3.623   0.127   4.390 -0.2908  0.6640  0.5803
[truncated: 81,383 more chars]
