# Supplementary material for: Metallicious: Automated Force-Field Parameterization of Covalently Bound Metals for Supramolecular Structures
Source: J Chem Theory Comput. 2024 Oct 7;20(20):9060–71. doi: 10.1021/acs.jctc.4c00850 (PMC11500408; doi:10.1021/acs.jctc.4c00850)
Supplement: Supplementary file 2 — ct4c00850_si_002.zip [file ct4c00850_si_002.zip › SI_MD_input/Zn3L3/metallicious/4_prod.gro]

GRowing Old MAkes el Chrono Sweat
 6411
    1Zn      Zn    1   1.865   4.204   2.748  0.1710  0.1674 -0.3745
    2Zn      Zn    2   2.200   3.645   3.090 -0.0733  0.2147 -0.1559
    3Zn      Zn    3   1.943   3.572   2.413  0.2087 -0.0028  0.0894
    4RES     N0    4   2.071   3.839   3.053 -0.6728  0.1723  0.1122
    4RES     N1    5   1.978   4.042   2.893 -0.4441 -0.3661 -0.2373
    4RES     N2    6   2.345   3.772   3.035 -0.1484 -0.2965  0.2951
    4RES     N3    7   1.721   4.113   2.888 -0.7208 -0.1546 -0.8362
    4RES     N4    8   1.695   4.289   2.644  0.0075  0.2137 -0.1268
    4RES     N5    9   2.340   3.476   3.065  0.7339  0.6029 -0.2767
    4RES     C6   10   2.160   3.910   2.980  0.2648 -0.4547 -0.7429
    4RES     C7   11   1.894   3.982   2.978  0.8897 -0.1024  0.1882
    4RES     C8   12   2.300   3.877   2.974  0.0235 -0.0567  0.3636
    4RES     C9   13   2.282   3.358   3.041 -0.0530 -0.2222 -0.2587
    4RES    C10   14   1.753   4.022   2.972  0.3481 -0.2993  0.3587
    4RES    C11   15   2.470   3.478   3.084 -0.0990  0.8136  0.3556
    4RES    C12   16   1.706   4.306   2.516  0.5236 -0.1256  0.6688
    4RES    C13   17   1.477   4.391   2.630 -0.6347  0.4152 -0.6293
    4RES    C14   18   2.106   4.014   2.903 -0.7504 -0.2877 -0.0792
    4RES    C15   19   1.482   4.395   2.493 -0.4980 -0.8064  0.1520
    4RES    C16   20   1.577   4.147   2.881 -0.0667 -0.7602  0.2553
    4RES    C17   21   2.530   3.613   3.107 -0.1683 -0.3992 -0.2908
    4RES    C18   22   1.582   4.330   2.704 -0.1323  0.5746 -0.0622
    4RES    C19   23   1.940   3.879   3.056  0.0757  0.4224 -0.8248
    4RES    C20   24   2.342   3.239   3.028 -0.2048 -0.8772  1.5398
    4RES    C21   25   1.604   4.361   2.430  0.7095  0.5188 -0.6365
    4RES    C22   26   1.563   4.296   2.850  0.3974 -0.4100  0.3793
    4RES    C23   27   2.549   3.364   3.078 -0.2167 -0.1169  0.2603
    4RES    C24   28   2.484   3.728   3.016 -0.4390 -0.1971  0.6017
    4RES    C25   29   2.484   3.242   3.056  0.4521 -0.6174  0.4850
    4RES    C26   30   2.165   3.070   3.023  0.1393  0.1015 -0.0355
    4RES    C27   31   1.755   4.437   2.256 -0.3244  0.3121  0.6432
    4RES    C28   32   2.242   2.840   3.079  0.0829  0.3470  0.5238
    4RES    C29   33   2.153   2.921   2.988  0.8229  1.0772 -0.0676
    4RES    C30   34   1.746   4.547   2.145 -0.3303  0.6261  0.1388
    4RES    C31   35   1.715   4.685   2.189 -0.5166  0.6303 -0.7952
    4RES    C32   36   2.360   2.791   3.037 -0.0202  0.3799 -0.7203
    4RES    C33   37   1.683   4.785   2.111 -0.5004  0.0241  0.1374
    4RES    O34   38   1.622   4.408   2.307 -0.0098  0.3467  0.5423
    4RES    O35   39   2.297   3.117   2.987  0.1605  0.1723 -0.3446
    4RES    H36   40   2.359   3.938   2.906 -0.8993  1.2208  0.6728
    4RES    H37   41   2.181   3.356   2.999 -0.1069 -0.5066 -0.1192
    4RES    H38   42   1.682   3.965   3.032  0.1722 -1.2989 -0.7456
    4RES    H39   43   1.808   4.288   2.482  1.3655  3.5386  0.8825
    4RES    H40   44   1.393   4.433   2.685  0.3699  0.2572  1.0797
    4RES    H41   45   2.175   4.061   2.833 -0.9654 -0.0214 -0.1158
    4RES    H42   46   1.414   4.447   2.426  1.8910  0.7955 -1.1599
    4RES    H43   47   1.520   4.127   2.972 -0.9852  0.9371  0.1005
    4RES    H44   48   1.528   4.094   2.798 -0.2081 -0.9751  0.4759
    4RES    H45   49   2.640   3.619   3.107 -0.1079 -1.3353 -0.5716
    4RES    H46   50   2.508   3.640   3.211  0.5120 -1.3157  0.1040
    4RES    H47   51   1.878   3.843   3.139  1.8663  0.3940  0.5548
    4RES    H48   52   1.459   4.328   2.865 -0.1959 -1.0722 -1.8456
    4RES    H49   53   1.628   4.354   2.916  1.4504 -0.8627 -0.2375
    4RES    H50   54   2.658   3.369   3.083 -0.1703 -0.5480 -0.2097
    4RES    H51   55   2.547   3.817   3.028 -0.5884 -0.1411  0.9611
    4RES    H52   56   2.514   3.707   2.912 -0.2396  1.0384  0.3871
    4RES    H53   57   2.532   3.145   3.048  2.0011  0.2125 -0.7709
    4RES    H54   58   2.086   3.125   2.971 -0.3599 -0.4840  0.0951
    4RES    H55   59   2.145   3.087   3.129  0.0049 -2.3021  0.3830
    4RES    H56   60   1.810   4.354   2.211  1.6365  1.4558  0.8159
    4RES    H57   61   1.823   4.468   2.336  1.9624  0.2396 -1.1651
    4RES    H58   62   2.199   2.811   3.175 -1.6584 -0.3930 -0.4316
    4RES    H59   63   2.052   2.881   2.998  1.5256 -1.3005 -1.6228
    4RES    H60   64   2.182   2.908   2.883 -0.7377 -1.4204 -0.2750
    4RES    H61   65   1.845   4.561   2.101  0.6245  0.5613  2.1792
    4RES    H62   66   1.666   4.528   2.072  0.7163 -0.2720 -0.8062
    4RES    H63   67   1.723   4.695   2.297  0.8095 -0.5550 -0.7479
    4RES    H64   68   2.400   2.823   2.941  0.5436  0.7235 -0.3822
    4RES    H65   69   2.419   2.731   3.106  0.7195  0.3950 -1.3314
    4RES    H66   70   1.686   4.783   2.003  1.2393  1.5387  0.0855
    4RES    H67   71   1.665   4.885   2.152 -3.5246  1.4851 -4.0508
    5RES     N0   72   1.910   3.782   2.470 -0.0675 -0.1061  0.4452
    5RES     N1   73   1.852   4.021   2.612  0.4979 -0.6066  0.3576
    5RES     N2   74   1.740   3.574   2.483 -0.2467  0.5531  0.1665
    5RES     N3   75   2.031   4.217   2.617 -0.3591 -0.3255  0.9292
    5RES     N4   76   1.935   4.372   2.857 -0.4643 -0.3594 -0.3723
    5RES     N5   77   1.939   3.353   2.413  0.0795 -0.1469  0.4410
    5RES     C6   78   1.793   3.801   2.533 -0.4872  0.0740  0.2405
    5RES     C7   79   1.969   4.005   2.545  0.4299  0.3990  0.1894
    5RES     C8   80   1.698   3.683   2.527 -0.0062  0.1932 -0.3088
    5RES     C9   81   2.049   3.280   2.444  0.7376  0.6283  0.1426
    5RES    C10   82   2.064   4.116   2.547 -0.7081  0.1460  0.2447
    5RES    C11   83   1.834   3.293   2.352 -0.4384 -0.5376 -0.1525
    5RES    C12   84   1.909   4.379   2.988  0.4913  0.5321  0.4216
    5RES    C13   85   2.036   4.590   2.872  0.2609 -0.5519 -0.3190
    5RES    C14   86   1.762   3.918   2.606 -1.0082 -0.5704  1.0049
    5RES    C15   87   1.984   4.608   3.002 -0.2413  0.0363  0.5352
    5RES    C16   88   2.112   4.342   2.606 -0.5821  0.1361  0.0863
    5RES    C17   89   1.705   3.364   2.325 -0.2386 -0.0745 -0.2751
    5RES    C18   90   1.999   4.472   2.798  0.7638 -0.4155 -0.1578
    5RES    C19   91   1.993   3.887   2.471  0.1323  0.6521  0.0472
    5RES    C20   92   2.051   3.145   2.421 -0.4153 -0.2509  0.0018
    5RES    C21   93   1.926   4.494   3.065 -0.1105 -0.2405 -0.4322
    5RES    C22   94   2.033   4.464   2.650 -0.2388  0.0337  1.0703
    5RES    C23   95   1.829   3.153   2.332 -0.0783 -0.2734  0.4719
    5RES    C24   96   1.650   3.460   2.441 -0.4857 -0.1275 -0.5451
    5RES    C25   97   1.945   3.081   2.359  0.0957  0.1271 -0.1880
    5RES    C26   98   2.262   3.107   2.540  0.4402 -0.0889 -0.2267
    5RES    C27   99   1.791   4.417   3.262 -0.1836  0.4810  0.2389
    5RES    C28  100   2.356   2.877   2.604 -0.5014 -0.0048  0.0888
    5RES    C29  101   2.380   3.010   2.540  0.2615  0.4497 -0.4430
    5RES    C30  102   1.732   4.480   3.383 -0.0481 -0.0138 -0.2749
    5RES    C31  103   1.836   4.509   3.485 -0.2991  0.0216 -0.6735
    5RES    C32  104   2.244   2.810   2.610  0.1690  0.0063 -0.5256
    5RES    C33  105   1.891   4.630   3.498 -0.6246  0.0710 -0.0698
    5RES    O34  106   1.884   4.512   3.198 -0.2752  0.5193 -0.0270
    5RES    O35  107   2.150   3.061   2.458  0.2882 -0.0695  0.5377
    5RES    H36  108   1.594   3.697   2.557 -0.0011 -0.7575  0.1744
    5RES    H37  109   2.139   3.328   2.483  0.9869  0.1365  0.1889
    5RES    H38  110   2.154   4.114   2.484 -0.7535 -0.2583  0.1877
    5RES    H39  111   1.876   4.285   3.032 -2.0907  1.1360 -0.0687
    5RES    H40  112   2.087   4.671   2.821  2.0894 -1.7345 -0.4491
    5RES    H41  113   1.666   3.932   2.656 -1.1654  0.9422  0.3142
    5RES    H42  114   1.993   4.692   3.070 -1.2460 -0.6505  1.5587
    5RES    H43  115   2.144   4.359   2.503  0.2017 -0.8747  0.1402
    5RES    H44  116   2.196   4.331   2.676 -2.8950  1.2951  3.2979
    5RES    H45  117   1.629   3.296   2.285  1.3032 -1.0337 -1.6966
    5RES    H46  118   1.724   3.422   2.234 -0.9510 -0.8315 -0.9241
    5RES    H47  119   2.086   3.867   2.416 -1.6303 -2.2997 -2.1888
    5RES    H48  120   2.106   4.545   2.638 -0.1607  0.2777  2.9032
    5RES    H49  121   1.949   4.480   2.581 -0.2576 -0.5586  0.9532
    5RES    H50  122   1.742   3.109   2.285 -1.1833  1.6635  0.6109
    5RES    H51  123   1.548   3.485   2.410 -1.2013 -4.5983 -2.6192
    5RES    H52  124   1.650   3.398   2.532  1.3411  0.1437 -0.3115
    5RES    H53  125   1.961   2.975   2.342  0.7907  0.1762  0.1457
    5RES    H54  126   2.232   3.127   2.643 -1.0086  3.1684 -1.1432
    5RES    H55  127   2.311   3.201   2.510  1.7064  0.1697  2.3638
    5RES    H56  128   1.842   4.322   3.280 -1.7846 -0.2542  1.1087
    5RES    H57  129   1.715   4.406   3.183 -0.0506 -2.5516  0.4345
    5RES    H58  130   2.447   2.845   2.655  0.1667  1.8515  0.1387
    5RES    H59  131   2.430   2.991   2.444  3.3933 -0.2147  1.1807
    5RES    H60  132   2.468   3.053   2.589  2.1196 -1.1439 -2.1816
    5RES    H61  133   1.675   4.570   3.356  1.1154  0.5254 -1.0262
    5RES    H62  134   1.661   4.412   3.431  0.5674 -1.0872 -0.8555
    5RES    H63  135   1.855   4.422   3.549  3.2378  1.6807  0.8543
    5RES    H64  136   2.160   2.843   2.549  0.7912  2.8017 -0.0127
    5RES    H65  137   2.229   2.717   2.665 -1.4292 -0.1670 -1.1792
    5RES    H66  138   1.865   4.722   3.447  1.7249  0.8551  0.0141
    5RES    H67  139   1.957   4.653   3.582 -1.2231 -0.3869  0.5344
    6RES     N0  140   2.037   3.551   2.633 -0.0194  0.2592  0.7472
    6RES     N1  141   2.154   3.599   2.878 -0.0998  0.2922  0.3317
    6RES     N2  142   2.160   3.600   2.404 -0.5464  0.3856  0.2507
    6RES     N3  143   2.023   3.549   3.105 -0.0948  0.2079  0.4135
    6RES     N4  144   2.183   3.688   3.311  0.8668  0.2874  0.3916
    6RES     N5  145   1.928   3.627   2.203  0.2167  0.6024  0.2138
    6RES     C6  146   2.164   3.593   2.636 -0.0892 -0.3477 -1.0618
    6RES     C7  147   2.027   3.552   2.868 -0.8086  0.9231  0.0627
    6RES     C8  148   2.231   3.598   2.509  0.1656 -0.6382 -0.6855
    6RES     C9  149   1.821   3.693   2.155  0.8203 -0.5269 -0.3588
    6RES    C10  150   1.955   3.516   2.991  0.1344 -0.2762 -0.1253
    6RES    C11  151   2.034   3.610   2.116  1.2396 -0.6778 -0.6027
    6RES    C12  152   2.235   3.797   3.360  0.4559  0.2917 -0.4174
    6RES    C13  153   2.163   3.595   3.538 -0.8914 -0.5684  0.4220
    6RES    C14  154   2.222   3.624   2.763 -0.3920  0.2235  0.9507
    6RES    C15  155   2.226   3.710   3.590 -0.2063  0.9208  0.4764
    6RES    C16  156   1.969   3.505   3.234 -0.3277 -0.3227  0.6041
    6RES    C17  157   2.157   3.542   2.164 -0.5143  0.1034 -0.0648
    6RES    C18  158   2.144   3.589   3.396  0.1689 -0.6578  0.4009
    6RES    C19  159   1.974   3.531   2.745 -0.0717 -0.5026 -0.3311
    6RES    C20  160   1.804   3.730   2.023  0.0725  0.8639 -0.6701
    6RES    C21  161   2.258   3.821   3.502  0.5487 -0.6773 -0.1404
    6RES    C22  162   2.083   3.476   3.328 -0.2239  1.1090 -0.1635
    6RES    C23  163   2.027   3.648   1.980  0.4687 -0.0356  0.5437
    6RES    C24  164   2.232   3.614   2.277  0.2852  0.2130 -0.6040
    6RES    C25  165   1.906   3.704   1.930  0.1634 -0.4226 -0.1198
    6RES    C26  166   1.560   3.754   1.993 -0.7945  0.6117 -0.5506
    6RES    C27  167   2.375   4.037   3.471  0.0553 -0.6063 -0.8879
    6RES    C28  168   1.336   3.789   1.905  0.4253  0.2836 -0.3060
    6RES    C29  169   1.480   3.839   1.901  0.2416 -0.1375 -0.3090
    6RES    C30  170   2.442   4.139   3.566  0.2848  0.0941 -0.0988
    6RES    C31  171   2.500   4.254   3.495  0.1472  0.1565 -0.2989
    6RES    C32  172   1.235   3.818   1.988  0.1669 -0.3855 -0.0751
    6RES    C33  173   2.631   4.267   3.467 -0.3944  0.0144 -0.6793
    6RES    O34  174   2.308   3.937   3.554  0.0897 -0.4204 -0.0127
    6RES    O35  175   1.693   3.788   1.973  0.4778 -0.9471 -0.2222
    6RES    H36  176   2.340   3.599   2.506  0.3240 -1.3289  2.1563
    6RES    H37  177   1.745   3.715   2.230  0.5205  1.6470 -1.2081
    6RES    H38  178   1.857   3.470   2.977  0.6436 -0.8952 -1.8440
    6RES    H39  179   2.249   3.875   3.285 -0.0321  0.5335 -0.2568
    6RES    H40  180   2.130   3.521   3.611 -2.3983 -0.2399  0.1155
    6RES    H41  181   2.324   3.663   2.765 -0.7214  1.4411 -1.7359
    6RES    H42  182   2.254   3.726   3.694 -0.0332  0.5847  0.4835
    6RES    H43  183   1.904   3.418   3.220 -1.2600  0.5540 -0.8652
    6RES    H44  184   1.911   3.593   3.264  2.9131  2.8770 -1.6819
    6RES    H45  185   2.222   3.522   2.078  0.5175  0.0044  0.7052
    6RES    H46  186   2.132   3.442   2.202  1.7500 -0.7180 -0.5432
    6RES    H47  187   1.869   3.505   2.730 -0.5418  0.1542  1.6306
    6RES    H48  188   2.050   3.402   3.402  0.4499  2.4528  1.5293
    6RES    H49  189   2.168   3.432   3.275 -2.0953 -0.5289 -1.9854
    6RES    H50  190   2.096   3.631   1.898 -1.1960  0.1422 -0.9639
    6RES    H51  191   2.335   3.580   2.289  0.8836  1.7181 -1.2060
    6RES    H52  192   2.241   3.721   2.254 -0.0214  0.1901 -0.8438
    6RES    H53  193   1.885   3.740   1.829 -0.4823 -1.5739 -0.4208
    6RES    H54  194   1.544   3.769   2.101  1.6960  1.0941 -0.1763
    6RES    H55  195   1.539   3.648   1.971  3.1609 -0.3690 -0.4584
    6RES    H56  196   2.307   4.083   3.399  0.2608  2.2107  0.5850
    6RES    H57  197   2.452   3.980   3.418  0.6064  0.8623 -1.7117
    6RES    H58  198   1.338   3.693   1.854  0.5050  0.8772 -1.4529
    6RES    H59  199   1.484   3.943   1.934 -0.2620  0.9911 -3.4664
    6RES    H60  200   1.512   3.824   1.797  2.4849 -1.4964  0.4962
    6RES    H61  201   2.365   4.182   3.632 -2.7181 -2.5080 -1.5838
    6RES    H62  202   2.511   4.089   3.635 -0.6489  0.2556  0.9902
    6RES    H63  203   2.432   4.331   3.458  1.3992  1.2046 -0.5044
    6RES    H64  204   1.241   3.903   2.056 -0.0917 -1.0603  0.8063
    6RES    H65  205   1.138   3.769   1.998 -0.6621  1.2198  0.2862
    6RES    H66  206   2.700   4.188   3.493  0.0241  0.6449  0.2032
    6RES    H67  207   2.676   4.358   3.426 -0.4636  0.6487  0.5818
    7BF4     B1  208   3.379   3.725   0.302 -0.5765 -0.1813 -0.0141
    7BF4     F2  209   3.493   3.800   0.328 -0.3733  1.0616  0.5392
    7BF4     F3  210   3.399   3.595   0.330  0.1424  0.1000  0.7883
    7BF4     F4  211   3.273   3.770   0.376 -0.2411 -0.8120  0.2216
    7BF4     F5  212   3.357   3.741   0.165  0.5601 -0.4266 -0.2151
    8BF4     B1  213   1.171   4.185   2.763  0.9782  0.2021  0.5712
    8BF4     F2  214   1.197   4.318   2.752 -0.0101 -0.1077  0.2190
    8BF4     F3  215   1.280   4.111   2.754 -0.2994 -0.3490  0.3277
    8BF4     F4  216   1.114   4.172   2.891 -0.3543 -0.5961  0.1779
    8BF4     F5  217   1.077   4.146   2.667 -0.0825 -0.3241  0.2477
    9BF4     B1  218   2.468   3.373   2.674 -0.6472  0.1945  0.9803
    9BF4     F2  219   2.528   3.485   2.731  0.4736  0.3088 -0.1468
    9BF4     F3  220   2.343   3.351   2.730  0.0523 -0.1173  0.4088
    9BF4     F4  221   2.456   3.397   2.534 -0.2556 -0.1523  0.4013
    9BF4     F5  222   2.549   3.262   2.694 -0.4860 -0.5384  0.0026
   10BF4     B1  223   1.908   2.565   1.461  0.3449 -0.3742 -0.4148
   10BF4     F2  224   1.932   2.500   1.346 -0.0844  0.1302  0.3140
   10BF4     F3  225   1.777   2.533   1.492  0.6317 -0.3110 -0.5430
   10BF4     F4  226   2.000   2.536   1.561 -0.0041  0.1909  0.3262
   10BF4     F5  227   1.899   2.697   1.448  0.4566  0.2760 -0.2277
   11BF4     B1  228   2.368   3.950   2.604  0.3399 -0.5049 -0.1770
   11BF4     F2  229   2.486   3.913   2.666  0.5067 -0.2278  0.3224
   11BF4     F3  230   2.354   4.087   2.569 -0.2233  0.5184 -0.3394
   11BF4     F4  231   2.351   3.882   2.487 -0.2652  0.2001  0.1083
   11BF4     F5  232   2.257   3.916   2.676 -0.0856  0.0790  0.0482
   12BF4     B1  233   1.680   3.693   2.893 -0.1033  0.1026  0.4118
   12BF4     F2  234   1.708   3.723   3.023 -0.3705  0.2172  0.5953
   12BF4     F3  235   1.590   3.767   2.826  0.0974  0.1631 -0.4030
   12BF4     F4  236   1.798   3.727   2.831  0.1629  0.1415 -0.6307
   12BF4     F5  237   1.680   3.558   2.872 -0.2419  0.2747  0.1130
   13ACN     C1  238   2.130   4.215   1.135  0.0591  0.4252 -0.0826
   13ACN     H1  239   2.121   4.150   1.223 -0.9912  1.3272  0.4993
   13ACN     H2  240   2.030   4.218   1.090  0.0701 -1.9437 -0.3698
   13ACN     H3  241   2.216   4.176   1.079 -0.9550 -0.7430 -0.8666
   13ACN     C2  242   2.151   4.350   1.185 -0.4352  0.8869  0.7423
   13ACN     N1  243   2.169   4.459   1.221  0.2882  0.4172  0.0360
   14ACN     C1  244   1.236   2.395   2.471 -0.4473  0.4027 -0.8492
   14ACN     H1  245   1.172   2.480   2.498  1.3747  1.0911  1.6778
   14ACN     H2  246   1.195   2.343   2.384  1.4842 -2.2429 -0.2767
   14ACN     H3  247   1.243   2.323   2.553  0.3031 -1.4342 -2.4524
   14ACN     C2  248   1.362   2.452   2.428  0.5128 -0.3015  0.1566
   14ACN     N1  249   1.466   2.496   2.393  0.1090  0.1049 -0.5477
   15ACN     C1  250   1.147   3.517   2.320  1.0152 -0.1859 -0.7892
   15ACN     H1  251   1.139   3.518   2.211 -2.0240  0.0034 -0.6364
   15ACN     H2  252   1.138   3.620   2.356 -2.3709 -1.4680  2.6409
   15ACN     H3  253   1.244   3.472   2.344  0.5829 -0.4229  0.6403
   15ACN     C2  254   1.033   3.447   2.386 -0.2262 -0.0608  0.0346
   15ACN     N1  255   0.949   3.391   2.441  0.1276 -0.1749  0.1010
   16ACN     C1  256   1.157   1.346   3.776  0.0916  0.3063 -0.6701
   16ACN     H1  257   1.124   1.321   3.877 -0.2758  0.1877 -0.8152
   16ACN     H2  258   1.098   1.434   3.749  1.7019  2.2884  1.8203
   16ACN     H3  259   1.133   1.261   3.710  1.9400 -1.9820  1.4337
   16ACN     C2  260   1.294   1.376   3.754  0.3827  0.1761  0.6075
   16ACN     N1  261   1.404   1.400   3.742 -0.1912  0.2878 -0.2826
   17ACN     C1  262   0.839   4.093   3.139 -0.4168  0.1833 -0.1503
   17ACN     H1  263   0.866   4.115   3.035 -0.5712  2.4118  0.2323
   17ACN     H2  264   0.781   4.178   3.178 -1.9529  0.1050 -2.1505
   17ACN     H3  265   0.936   4.088   3.191 -0.1467  0.6203 -0.5992
   17ACN     C2  266   0.774   3.964   3.155  0.0502  0.3894  0.4890
   17ACN     N1  267   0.716   3.864   3.163  0.0929 -0.2661  0.1561
   18ACN     C1  268   3.404   1.891   3.363 -0.4220  0.4440  0.3013
   18ACN     H1  269   3.479   1.855   3.434 -1.9571 -1.2732  1.1236
   18ACN     H2  270   3.343   1.805   3.332  1.7333 -0.4932 -1.6256
   18ACN     H3  271   3.451   1.924   3.269 -1.0086 -1.6934 -0.7906
   18ACN     C2  272   3.333   2.008   3.416  0.7665  0.3759 -0.9438
   18ACN     N1  273   3.291   2.105   3.464  0.2308  0.3223 -0.4992
   19ACN     C1  274   2.524   1.913   2.074 -0.0505 -0.6718  0.4889
   19ACN     H1  275   2.437   1.858   2.038 -1.1883  1.4156 -0.0738
   19ACN     H2  276   2.569   1.968   1.991  0.3610 -1.9039 -0.1266
   19ACN     H3  277   2.600   1.848   2.121 -0.8039  0.2011  3.1079
   19ACN     C2  278   2.489   2.018   2.170 -0.0544 -0.1538 -0.4344
   19ACN     N1  279   2.456   2.099   2.245 -0.5114 -0.6177  0.1786
   20ACN     C1  280   3.341   0.923   3.702 -0.0950 -0.6048  0.3376
   20ACN     H1  281   3.270   0.844   3.675  1.4536 -2.0721  0.3997
   20ACN     H2  282   3.293   1.022   3.703 -0.2315 -0.6614 -0.4481
   20ACN     H3  283   3.429   0.915   3.638  0.7058 -1.5615  1.5118
   20ACN     C2  284   3.392   0.906   3.836 -0.8828  0.0175 -0.4309
   20ACN     N1  285   3.436   0.887   3.940 -0.3031  0.1189  0.2796
   21ACN     C1  286   4.426   1.355   2.183  0.1423 -0.0994  0.4658
   21ACN     H1  287   4.436   1.459   2.215 -0.3768 -0.1286  0.7355
   21ACN     H2  288   4.408   1.359   2.075 -2.5112  0.8510  0.8534
   21ACN     H3  289   4.331   1.313   2.220  0.2503 -0.4751  0.3263
   21ACN     C2  290   4.539   1.272   2.220 -0.0488  0.6298  0.0775
   21ACN     N1  291   4.633   1.210   2.251  0.0628 -0.4599 -0.4021
   22ACN     C1  292   2.249   1.245   3.115  0.2309 -1.3064 -0.5843
   22ACN     H1  293   2.220   1.155   3.171 -2.7952  0.1127  0.3591
   22ACN     H2  294   2.275   1.242   3.008  0.4818  1.5068 -0.6640
   22ACN     H3  295   2.336   1.288   3.165 -0.1353  2.0473 -2.4894
   22ACN     C2  296   2.136   1.337   3.134 -0.1972  0.0495 -0.2835
   22ACN     N1  297   2.046   1.405   3.157  0.3413  0.5041 -0.2289
   23ACN     C1  298   0.252   0.357   3.438  0.0584  0.8364 -0.1734
   23ACN     H1  299   0.200   0.271   3.395  1.6054 -0.3521  0.2379
   23ACN     H2  300   0.360   0.337   3.438  0.4172  2.5679  0.1098
   23ACN     H3  301   0.219   0.380   3.540 -0.1555  3.0536 -0.6914
   23ACN     C2  302   0.215   0.463   3.339 -0.0698 -0.3999  0.5359
   23ACN     N1  303   0.194   0.541   3.254  0.2044  0.1473  0.5053
   24ACN     C1  304   4.660   0.916   0.780 -0.2842  0.2271 -0.4030
   24ACN     H1  305   4.551   0.907   0.787 -0.2197 -1.7293 -1.4892
   24ACN     H2  306   4.698   0.898   0.882 -1.5716 -0.6582 -0.0554
   24ACN     H3  307   4.701   1.017   0.768  1.7404 -0.3285  1.2182
   24ACN     C2  308   4.715   0.809   0.692 -0.0121  0.1296  0.0500
   24ACN     N1  309   4.752   0.719   0.629 -0.7269 -0.1059  0.9310
   25ACN     C1  310   2.455   1.193   1.591  0.1047  0.0096  0.4514
   25ACN     H1  311   2.398   1.106   1.556  1.8700 -0.7356 -0.7138
   25ACN     H2  312   2.531   1.211   1.513  0.6198  0.8782  1.1352
   25ACN     H3  313   2.491   1.179   1.693 -0.5842 -0.6825  0.6086
   25ACN     C2  314   2.360   1.305   1.587 -0.7905 -0.7469 -0.1197
   25ACN     N1  315   2.292   1.397   1.591 -0.3749 -0.0940 -0.2684
   26ACN     C1  316   2.732   0.700   2.473 -0.1363 -0.4633  0.0519
   26ACN     H1  317   2.673   0.710   2.565 -1.2738 -0.1112 -0.6864
   26ACN     H2  318   2.826   0.648   2.496 -0.6765 -1.2957  0.4110
   26ACN     H3  319   2.753   0.802   2.439  0.5873 -1.0877 -1.4575
   26ACN     C2  320   2.658   0.612   2.386 -0.0706 -1.1676  0.0151
   26ACN     N1  321   2.592   0.545   2.317 -0.1393 -0.3859  0.2992
   27ACN     C1  322   3.805   1.497   1.682  0.0977  0.4066 -0.2916
   27ACN     H1  323   3.753   1.456   1.769 -0.2433  0.2703 -0.5550
   27ACN     H2  324   3.875   1.577   1.708  1.8028 -1.1987  0.2654
   27ACN     H3  325   3.738   1.527   1.600 -0.8136  1.7355  0.9051
   27ACN     C2  326   3.885   1.391   1.627 -0.7576  0.1908  0.1682
   27ACN     N1  327   3.956   1.308   1.589  0.1453 -0.0745 -0.2036
   28ACN     C1  328   1.813   2.053   2.207  0.1298 -0.8425  0.6758
   28ACN     H1  329   1.873   2.044   2.298 -1.5051  0.9395  2.0053
   28ACN     H2  330   1.780   2.155   2.185  0.4445 -1.0925 -1.0909
   28ACN     H3  331   1.717   2.005   2.230 -0.4717  0.1081  0.1883
   28ACN     C2  332   1.881   1.988   2.091 -0.0019 -0.1434 -0.0262
   28ACN     N1  333   1.939   1.944   2.005  0.1371 -0.5847  1.0553
   29ACN     C1  334   1.557   0.825   1.782 -0.5933  0.4944 -0.3420
   29ACN     H1  335   1.465   0.778   1.819  0.7209 -1.1871  0.9366
   29ACN     H2  336   1.641   0.758   1.761  1.8070  3.3423 -0.4321
   29ACN     H3  337   1.593   0.900   1.854  3.0438 -1.0260 -0.3872
   29ACN     C2  338   1.528   0.883   1.649 -0.0039 -1.2969 -0.0636
   29ACN     N1  339   1.516   0.919   1.540  0.4812  0.6244  0.1188
   30ACN     C1  340   1.633   1.998   3.319  0.2052  0.1330 -0.1118
   30ACN     H1  341   1.583   1.980   3.415  0.3190  3.4685  0.6899
   30ACN     H2  342   1.596   1.921   3.250  0.7011  0.6527 -0.9748
   30ACN     H3  343   1.740   1.975   3.323 -0.0095 -0.8612  3.0384
   30ACN     C2  344   1.611   2.132   3.279  0.3241 -0.0171  0.1224
   30ACN     N1  345   1.598   2.245   3.257 -0.1180 -0.2155  0.2738
   31ACN     C1  346   3.070   4.600   0.159  0.5098 -0.4752  0.1102
   31ACN     H1  347   3.100   4.549   0.251 -0.5152 -0.0918  0.6726
   31ACN     H2  348   3.141   4.683   0.145 -1.0746  0.7337 -1.1752
   31ACN     H3  349   2.979   4.659   0.174  1.9518  3.3614 -3.9619
   31ACN     C2  350   3.065   4.509   0.047 -0.6527  0.2805  0.0976
   31ACN     N1  351   3.064   4.433  -0.036 -0.7365  0.1058  0.7169
   32ACN     C1  352   3.636   0.168   3.833  0.1734 -0.0959 -0.1404
   32ACN     H1  353   3.538   0.168   3.881 -0.4017  0.1480 -1.2841
   32ACN     H2  354   3.626   0.128   3.731 -1.0447  3.2856 -1.4828
   32ACN     H3  355   3.692   0.095   3.893 -0.5705  1.1002  2.1224
   32ACN     C2  356   3.702   0.300   3.825 -0.9154 -1.2562 -0.5329
   32ACN     N1  357   3.758   0.405   3.826  0.0641  0.7221 -0.2623
   33ACN     C1  358   0.494   0.384   2.972 -0.1595  0.0307  0.0426
   33ACN     H1  359   0.390   0.403   3.000 -0.0942  1.3605 -0.5629
   33ACN     H2  360   0.529   0.482   2.938 -1.7415  0.1048 -1.4807
   33ACN     H3  361   0.492   0.313   2.888 -0.2647  1.4546 -1.1905
   33ACN     C2  362   0.556   0.323   3.090 -0.6574 -0.2069 -0.8163
   33ACN     N1  363   0.598   0.265   3.182 -0.2561 -0.2169  0.1136
   34ACN     C1  364   2.135   4.542   0.477  0.0326 -0.0526 -0.2850
   34ACN     H1  365   2.173   4.539   0.580  1.4787 -2.0620 -0.8249
   34ACN     H2  366   2.224   4.529   0.416  0.5343  2.7489 -0.2837
   34ACN     H3  367   2.080   4.635   0.458  1.7139  0.8633 -0.7900
   34ACN     C2  368   2.052   4.427   0.463  0.8456  1.1420  0.1774
   34ACN     N1  369   1.980   4.337   0.451  0.2034  0.3413 -0.3740
   35ACN     C1  370   2.863   1.620   1.305  0.6372  0.3670  0.1288
   35ACN     H1  371   2.760   1.603   1.337  0.4705 -1.0342 -1.0667
   35ACN     H2  372   2.866   1.704   1.235  1.9765 -0.7800 -1.2760
   35ACN     H3  373   2.879   1.522   1.258  1.4273  0.4919  0.1146
   35ACN     C2  374   2.950   1.651   1.412 -0.1254 -0.4724 -0.7330
   35ACN     N1  375   3.032   1.670   1.489  0.1610  0.0636 -0.3537
   36ACN     C1  376   1.231   1.299   2.430 -0.4527  0.0002  0.0825
   36ACN     H1  377   1.292   1.233   2.493 -0.7400  1.1342  1.6233
   36ACN     H2  378   1.173   1.361   2.499  0.6536  0.0351  1.0162
   36ACN     H3  379   1.156   1.244   2.373 -0.6561  0.7009 -0.3368
   36ACN     C2  380   1.321   1.378   2.347 -0.0403 -0.4008  0.4590
   36ACN     N1  381   1.399   1.444   2.294  0.1876 -0.1141  0.0386
   37ACN     C1  382   0.238   0.762   3.001  0.2127  1.2017 -0.3637
   37ACN     H1  383   0.131   0.778   3.020  0.3941  0.2009  1.7691
   37ACN     H2  384   0.258   0.655   2.990 -0.6150  1.1249 -1.3366
   37ACN     H3  385   0.288   0.802   3.090  0.3167 -0.1845  0.2121
   37ACN     C2  386   0.286   0.816   2.877  0.0763  0.4171  0.1013
   37ACN     N1  387   0.317   0.859   2.775  0.1115 -0.6788 -0.5179
   38ACN     C1  388   4.043   2.140   2.325 -0.2902 -0.2228  0.1487
   38ACN     H1  389   3.984   2.070   2.265  0.1905 -0.2683 -0.2668
   38ACN     H2  390   4.077   2.101   2.422 -0.0576  0.5056  0.3716
   38ACN     H3  391   3.981   2.228   2.350 -1.3223 -1.7449  3.7356
   38ACN     C2  392   4.157   2.169   2.241  0.5509  0.3030 -0.0188
   38ACN     N1  393   4.246   2.207   2.178 -0.0126  0.7527 -0.2330
   39ACN     C1  394   1.804   3.136   1.273  0.0508 -0.1766  0.3942
   39ACN     H1  395   1.848   3.219   1.330 -2.4037  0.7296  1.1017
   39ACN     H2  396   1.697   3.159   1.260  0.1345  1.3302  1.8899
   39ACN     H3  397   1.815   3.044   1.331 -1.7176 -1.3420 -1.0182
   39ACN     C2  398   1.873   3.128   1.143  0.4947  0.5421  0.1451
   39ACN     N1  399   1.926   3.121   1.041 -0.0019 -0.3412 -0.3290
   40ACN     C1  400   2.534   1.358   1.187 -0.6611  0.1442 -0.8217
   40ACN     H1  401   2.514   1.456   1.142  1.9145  1.9009  1.4998
   40ACN     H2  402   2.550   1.361   1.296 -3.2604 -1.7978 -0.2817
   40ACN     H3  403   2.627   1.310   1.155  2.1706  2.5417  2.8772
   40ACN     C2  404   2.421   1.273   1.165  0.2273 -0.0957  0.2019
   40ACN     N1  405   2.328   1.203   1.154  0.1152 -0.3739 -0.4118
   41ACN     C1  406   4.638   3.455   2.574 -0.7584  0.6854  0.4195
   41ACN     H1  407   4.694   3.549   2.586  0.3482  0.0597  0.2521
   41ACN     H2  408   4.646   3.420   2.471  0.7935  0.6151  0.5420
   41ACN     H3  409   4.531   3.470   2.593 -1.3147 -1.5487 -0.5694
   41ACN     C2  410   4.693   3.362   2.671 -0.6539  0.4807  0.2950
   41ACN     N1  411   4.733   3.289   2.755 -0.0257 -0.4359 -0.0015
   42ACN     C1  412   1.964   2.163   1.458 -0.2325 -0.9492  0.5901
   42ACN     H1  413   1.963   2.073   1.396  0.2995 -0.5884  0.0516
   42ACN     H2  414   1.912   2.131   1.550 -2.9933 -1.9437 -1.1979
   42ACN     H3  415   1.914   2.248   1.411 -1.7362 -2.9367 -1.6156
   42ACN     C2  416   2.102   2.184   1.492  0.3645  0.2053 -0.2990
   42ACN     N1  417   2.213   2.204   1.515 -0.1085  0.4792 -0.4091
   43ACN     C1  418   4.357   1.854   2.470  0.4134 -0.4585 -0.1780
   43ACN     H1  419   4.414   1.763   2.454 -0.6721 -1.1606 -0.1663
   43ACN     H2  420   4.408   1.935   2.417 -1.1490 -0.4538 -1.7671
   43ACN     H3  421   4.344   1.877   2.577  0.1449  2.0997 -0.6856
   43ACN     C2  422   4.227   1.836   2.414  0.2288  0.1820 -0.5696
   43ACN     N1  423   4.120   1.833   2.368 -0.2180 -0.0681  0.1241
   44ACN     C1  424   3.851   0.972   2.317  0.0749 -0.6867  0.5061
   44ACN     H1  425   3.774   0.898   2.292  0.4486 -1.2146  0.9034
   44ACN     H2  426   3.924   0.981   2.235  1.2429  1.3667  1.6882
   44ACN     H3  427   3.907   0.943   2.407  2.0645 -1.9750 -1.0485
   44ACN     C2  428   3.792   1.111   2.320  0.6627  0.0385 -0.4063
   44ACN     N1  429   3.748   1.218   2.340  0.3303 -0.2377  0.2518
   45ACN     C1  430   3.242   3.260   2.539 -0.4140  0.1943  0.8862
   45ACN     H1  431   3.295   3.351   2.510 -0.7403  0.0556 -0.1552
   45ACN     H2  432   3.299   3.167   2.525 -2.9293 -1.5603  1.5023
   45ACN     H3  433   3.144   3.253   2.492 -1.0575  0.7525  2.0913
   45ACN     C2  434   3.231   3.272   2.684  0.2719  0.4251 -0.5035
   45ACN     N1  435   3.226   3.285   2.800 -0.2228 -0.3151  0.2784
   46ACN     C1  436   4.662   1.473   1.650 -0.0545 -0.2188  0.3974
   46ACN     H1  437   4.629   1.448   1.752  1.3133 -1.3123  0.5956
   46ACN     H2  438   4.579   1.538   1.619  0.9361  0.8999  0.0158
   46ACN     H3  439   4.661   1.387   1.582 -1.4157  0.2798 -0.2569
   46ACN     C2  440   4.774   1.564   1.628 -0.0541 -0.2234 -0.7028
   46ACN     N1  441   4.866   1.633   1.626 -0.7976 -0.3107  0.7199
   47ACN     C1  442   4.682   0.267   3.563  0.0477 -0.1413  0.0272
   47ACN     H1  443   4.696   0.241   3.457 -2.3073  0.9347 -0.6287
   47ACN     H2  444   4.743   0.208   3.632  0.1090  0.6225  0.6381
   47ACN     H3  445   4.578   0.242   3.589 -0.4533  1.0122 -0.7802
   47ACN     C2  446   4.712   0.405   3.582  0.3358  0.1861 -0.6381
   47ACN     N1  447   4.736   0.520   3.597  0.3292  0.2248 -0.0121
   48ACN     C1  448   0.337   0.892   0.038 -0.2937 -0.4483 -0.1304
   48ACN     H1  449   0.318   0.968   0.115  0.7748 -1.2568  0.9852
   48ACN     H2  450   0.245   0.831   0.037 -2.0614  2.0316 -2.3700
   48ACN     H3  451   0.428   0.834   0.058  0.8096  1.0945 -0.5727
   48ACN     C2  452   0.334   0.966  -0.087  0.2757  0.1746  0.0908
   48ACN     N1  453   0.325   1.010  -0.194 -0.8257 -0.3721 -0.2217
   49ACN     C1  454   3.964   0.558   1.147 -0.1890  0.3477  0.3888
   49ACN     H1  455   4.067   0.530   1.118 -0.1613 -0.3932  1.1634
   49ACN     H2  456   3.937   0.540   1.251 -2.8442 -0.2919 -0.3458
   49ACN     H3  457   3.892   0.510   1.079  0.5076  1.6275 -1.3370
   49ACN     C2  458   3.949   0.698   1.126 -0.0234 -0.7448 -0.2992
   49ACN     N1  459   3.926   0.812   1.121 -0.7841 -0.2205 -0.0585
   50ACN     C1  460   0.317   3.047   3.788 -0.8264  0.5599  0.2665
   50ACN     H1  461   0.340   3.140   3.840 -0.1063  0.2784  0.4752
   50ACN     H2  462   0.312   3.067   3.680  3.5113 -0.2299 -0.2927
   50ACN     H3  463   0.229   3.006   3.838  1.4471 -0.6825  3.5732
   50ACN     C2  464   0.423   2.951   3.805  0.5590 -0.1268 -0.2187
   50ACN     N1  465   0.520   2.891   3.819 -0.2123  0.7666 -0.5252
   51ACN     C1  466   0.793   0.229   3.499  0.1312 -1.0559 -0.1829
   51ACN     H1  467   0.706   0.189   3.552 -0.3396 -1.3762 -1.1696
   51ACN     H2  468   0.810   0.197   3.395 -0.2206 -0.0372 -0.5622
   51ACN     H3  469   0.887   0.210   3.553  0.9307  3.5658  0.4898
   51ACN     C2  470   0.774   0.376   3.498  0.7820  1.1927  0.2702
   51ACN     N1  471   0.758   0.490   3.492  0.2645  0.1198  0.2451
   52ACN     C1  472   2.581   3.159   1.341 -1.0609  0.1850  0.0702
   52ACN     H1  473   2.541   3.241   1.280 -0.6551  1.1846  1.1039
   52ACN     H2  474   2.578   3.173   1.449 -0.2599  1.8186 -0.0809
   52ACN     H3  475   2.687   3.143   1.317 -0.8598  0.4934  0.7409
   52ACN     C2  476   2.506   3.040   1.312 -0.5199 -0.6783  0.4438
   52ACN     N1  477   2.455   2.945   1.275 -0.3215 -0.1550 -0.4348
   53ACN     C1  478   2.357   0.722   3.851 -0.6648 -0.5019 -0.2181
   53ACN     H1  479   2.293   0.810   3.860  0.9481  0.5945  1.1041
   53ACN     H2  480   2.399   0.703   3.751 -1.6361 -0.9265 -0.5550
   53ACN     H3  481   2.305   0.638   3.899 -1.1272 -0.1139 -0.0294
   53ACN     C2  482   2.474   0.765   3.926  0.4458  0.6307  0.1489
   53ACN     N1  483   2.558   0.790   4.003 -0.3978 -0.0865  0.7772
   54ACN     C1  484   1.259   2.017   1.318  0.3602  0.3605 -0.1548
   54ACN     H1  485   1.250   2.074   1.224 -1.9182  1.0707  0.4362
   54ACN     H2  486   1.280   2.091   1.396 -0.6315  0.8906 -0.3786
   54ACN     H3  487   1.355   1.963   1.313 -0.8010 -1.7226 -1.4366
   54ACN     C2  488   1.139   1.933   1.336  0.4732  0.2628  0.3913
   54ACN     N1  489   1.048   1.856   1.325 -0.7675 -0.4246  0.2839
   55ACN     C1  490   2.926   3.427   0.902 -0.3345 -0.2028  0.7224
   55ACN     H1  491   3.013   3.494   0.913  0.6115 -0.6576 -2.7929
   55ACN     H2  492   2.957   3.347   0.835 -1.6361 -0.0148 -0.1237
   55ACN     H3  493   2.841   3.473   0.850  0.6206  0.3331 -0.4192
   55ACN     C2  494   2.887   3.366   1.030  0.0157 -0.0427 -0.4816
   55ACN     N1  495   2.846   3.325   1.133 -0.0626 -0.1098  0.4512
   56ACN     C1  496   3.477   1.475   2.434  0.3935 -0.1673 -0.2105
   56ACN     H1  497   3.575   1.453   2.390 -0.8307 -2.7967 -1.8734
   56ACN     H2  498   3.488   1.434   2.535 -1.8304 -0.7751 -0.1672
   56ACN     H3  499   3.402   1.415   2.381  0.4944  0.2085 -0.7871
   56ACN     C2  500   3.431   1.616   2.442  0.1706  0.0446  0.5980
   56ACN     N1  501   3.404   1.730   2.439  0.0449  0.3779  0.6259
   57ACN     C1  502   2.067   2.501   0.506  1.0061 -0.2643  0.5746
   57ACN     H1  503   2.148   2.493   0.433  0.2481  0.4313 -0.3617
   57ACN     H2  504   2.057   2.606   0.537 -1.0230 -0.0908 -0.5472
   57ACN     H3  505   2.095   2.456   0.602 -1.4786 -1.6648  0.7269
   57ACN     C2  506   1.942   2.444   0.466  0.2322 -0.3584  0.0767
   57ACN     N1  507   1.841   2.398   0.436  0.1675  0.5359 -0.4172
   58ACN     C1  508   0.711   2.460   2.999  0.2100 -0.0744  0.3584
   58ACN     H1  509   0.638   2.382   2.978 -1.7276  1.1407  2.2121
   58ACN     H2  510   0.691   2.537   2.923 -1.9040 -0.3391  0.6010
   58ACN     H3  511   0.817   2.433   2.987  0.1242  0.2451 -1.4278
   58ACN     C2  512   0.693   2.516   3.131  0.0382 -0.2577  0.1634
   58ACN     N1  513   0.677   2.568   3.229  0.4619  0.0257 -0.1089
   59ACN     C1  514   4.372   0.500   3.353  1.1933  0.5334 -0.5512
   59ACN     H1  515   4.461   0.558   3.382  1.2791  0.2336 -0.2062
   59ACN     H2  516   4.322   0.541   3.265 -1.4597  2.2442  1.6271
   59ACN     H3  517   4.297   0.510   3.432  1.7471  1.8082 -0.1682
   59ACN     C2  518   4.413   0.363   3.331  0.1252  0.5841 -0.9052
   59ACN     N1  519   4.447   0.253   3.327 -0.1377  0.2710 -0.5641
   60ACN     C1  520   4.735   0.780   1.490 -0.5148 -0.6016  0.4286
   60ACN     H1  521   4.771   0.790   1.387 -1.4222  0.7293  0.2170
   60ACN     H2  522   4.627   0.762   1.483 -0.5188 -0.1525 -1.3132
   60ACN     H3  523   4.753   0.876   1.539 -0.6370 -1.7224  2.8259
   60ACN     C2  524   4.810   0.688   1.560 -0.2378 -0.6261  0.9152
   60ACN     N1  525   4.866   0.609   1.619  0.5497 -0.6188  0.4520
   61ACN     C1  526   3.794   0.420   3.417 -0.3495 -0.0413  0.0628
   61ACN     H1  527   3.730   0.338   3.383 -1.7654  1.8943 -2.2577
   61ACN     H2  528   3.775   0.436   3.524 -1.0632  2.6544 -0.3746
   61ACN     H3  529   3.773   0.511   3.360  1.3782  1.4865  1.6999
   61ACN     C2  530   3.928   0.395   3.377  0.1738  0.5255  0.6968
   61ACN     N1  531   4.039   0.373   3.355 -0.6653  0.1795 -0.8421
   62ACN     C1  532   0.862   2.318   2.278 -0.5010 -0.1808 -0.0627
   62ACN     H1  533   0.908   2.259   2.359 -0.2882  0.8095  0.5574
   62ACN     H2  534   0.757   2.312   2.306 -0.7598  1.1387 -0.7176
   62ACN     H3  535   0.892   2.279   2.180  0.0786  0.9494 -0.3526
   62ACN     C2  536   0.924   2.456   2.294 -0.1681 -0.2069  0.1040
   62ACN     N1  537   0.966   2.561   2.303  0.0533  0.0394 -0.3630
   63ACN     C1  538   3.657   3.246   1.830  0.4224  0.4491  0.9429
   63ACN     H1  539   3.553   3.242   1.795  0.6648 -0.8350  0.2972
   63ACN     H2  540   3.714   3.260   1.738 -0.0921  3.4090  0.9758
   63ACN     H3  541   3.681   3.144   1.863  1.6843  0.2263 -0.5598
   63ACN     C2  542   3.690   3.346   1.932  0.1488  0.6239  0.5722
   63ACN     N1  543   3.714   3.406   2.024 -0.7589 -0.4822 -0.2197
   64ACN     C1  544   0.191   1.262   2.146  1.0607 -0.1583  0.4327
   64ACN     H1  545   0.103   1.228   2.090  1.5773  0.0801 -0.5302
   64ACN     H2  546   0.160   1.269   2.251  0.7322 -1.3033  0.4263
   64ACN     H3  547   0.236   1.353   2.105 -0.9192  0.7147  0.1155
   64ACN     C2  548   0.290   1.156   2.132 -0.0632 -0.6214 -0.2892
   64ACN     N1  549   0.374   1.074   2.125  1.0374  0.3343 -0.2228
   65ACN     C1  550   0.727   3.665   0.284  0.0695 -0.3900 -0.0726
   65ACN     H1  551   0.830   3.683   0.253  0.5997  2.9192  2.8874
   65ACN     H2  552   0.719   3.711   0.384 -1.9930 -2.0443  0.6131
   65ACN     H3  553   0.711   3.558   0.305  0.6823 -0.4851 -0.0758
   65ACN     C2  554   0.634   3.722   0.184 -0.5309  0.4167  0.3265
   65ACN     N1  555   0.574   3.769   0.096  0.5878  0.1331 -0.0983
   66ACN     C1  556   3.732   2.219   0.957  0.2743 -0.4737 -0.2058
   66ACN     H1  557   3.760   2.148   0.879  0.7166 -0.5487  0.0192
   66ACN     H2  558   3.801   2.304   0.953  2.2130 -2.0019 -0.9264
   66ACN     H3  559   3.740   2.173   1.057  1.7425  1.7749  0.7995
   66ACN     C2  560   3.595   2.256   0.941  0.6311  0.2281  0.0102
   66ACN     N1  561   3.484   2.285   0.935 -0.3367 -0.8148 -0.5269
   67ACN     C1  562   4.037   4.692   1.804 -0.2417 -0.7648 -0.0644
   67ACN     H1  563   4.125   4.628   1.794  1.2380  1.0458  0.7164
   67ACN     H2  564   4.073   4.793   1.826 -0.0283 -1.2985  2.2800
   67ACN     H3  565   3.967   4.673   1.887 -1.6058  0.2464 -0.9322
   67ACN     C2  566   3.960   4.713   1.680  0.4053 -0.0728 -0.3956
   67ACN     N1  567   3.891   4.728   1.585  0.0986  0.2871 -0.3010
   68ACN     C1  568   0.825   1.203   0.069 -0.0384  0.7005  0.4619
   68ACN     H1  569   0.918   1.144   0.065 -0.3600  0.2230 -0.0241
   68ACN     H2  570   0.810   1.249  -0.029 -0.6356  1.4246  0.8834
   68ACN     H3  571   0.831   1.272   0.154 -2.0471  1.5744 -0.0541
   68ACN     C2  572   0.716   1.110   0.095 -0.0954  0.6670 -0.0617
   68ACN     N1  573   0.622   1.041   0.111 -0.4324 -0.1795  0.0357
   69ACN     C1  574   1.066   3.969   3.646  0.0637  0.4516  1.3867
   69ACN     H1  575   1.140   3.909   3.701 -0.2750 -3.1903 -1.7365
   69ACN     H2  576   1.038   4.065   3.690 -2.4412  1.4308 -1.9535
   69ACN     H3  577   0.977   3.905   3.638  1.0436 -0.7904 -0.5306
   69ACN     C2  578   1.130   3.983   3.513  0.2578 -0.5412  0.6709
   69ACN     N1  579   1.173   3.999   3.407 -0.3635  0.5635  0.4094
   70ACN     C1  580   4.705   2.752   0.578 -0.4146 -0.0741 -0.1480
   70ACN     H1  581   4.620   2.820   0.592 -0.0603 -0.0939  2.8319
   70ACN     H2  582   4.687   2.660   0.635  1.3057 -0.4603 -0.1956
   70ACN     H3  583   4.800   2.799   0.608 -0.8444 -0.3652  1.8217
   70ACN     C2  584   4.708   2.719   0.431  0.1261 -0.0849  0.5419
   70ACN     N1  585   4.723   2.700   0.319  0.3738  0.5750  0.1745
   71ACN     C1  586   2.042   0.071   2.765 -0.6928  0.0344  0.1173
   71ACN     H1  587   1.987   0.018   2.686 -1.2549  0.5956  0.1323
   71ACN     H2  588   2.055   0.177   2.741  0.2916 -0.5819 -2.4837
   71ACN     H3  589   2.146   0.034   2.768  0.3565  2.8365  1.1655
   71ACN     C2  590   1.961   0.054   2.886  0.1645 -0.1373 -0.4259
   71ACN     N1  591   1.901   0.058   2.982 -0.2350  0.5022 -0.5207
   72ACN     C1  592   1.653   3.334   3.594  0.7336 -0.7763 -0.2905
   72ACN     H1  593   1.662   3.265   3.679 -2.1412 -2.1727 -0.9790
   72ACN     H2  594   1.569   3.402   3.610  1.0861 -0.3781 -0.1422
   72ACN     H3  595   1.637   3.278   3.501 -1.1188 -1.8508  0.6174
   72ACN     C2  596   1.767   3.412   3.584 -0.6652  0.4075  0.3048
   72ACN     N1  597   1.865   3.475   3.573 -0.0757  0.0239 -0.0410
   73ACN     C1  598   1.716   3.025   0.068  0.0699 -0.5360  0.1518
   73ACN     H1  599   1.808   2.980   0.030  0.0178 -1.0905  0.6771
   73ACN     H2  600   1.664   3.089  -0.005 -2.7536 -1.1268  1.4934
   73ACN     H3  601   1.738   3.072   0.165 -1.5322 -0.8148  0.6856
   73ACN     C2  602   1.629   2.915   0.074 -0.5248 -0.0989  0.0668
   73ACN     N1  603   1.558   2.826   0.083 -0.1032  0.0797 -0.6027
   74ACN     C1  604   4.280   2.669   1.433  0.4555 -0.1659  0.6761
   74ACN     H1  605   4.172   2.681   1.446  0.8092  1.1997  2.9497
   74ACN     H2  606   4.325   2.736   1.359  2.5880 -3.0584 -0.8689
   74ACN     H3  607   4.301   2.568   1.396 -1.0189 -0.0557 -0.5372
   74ACN     C2  608   4.352   2.685   1.552 -0.1684  0.3990  0.1349
   74ACN     N1  609   4.409   2.693   1.647 -0.4225 -0.0312 -0.0060
   75ACN     C1  610   0.127   1.614   0.899  0.3875 -0.2737 -0.1508
   75ACN     H1  611   0.178   1.563   0.982  1.7268  2.0486  0.5529
   75ACN     H2  612   0.169   1.584   0.802  2.1758  1.1734  0.1254
   75ACN     H3  613   0.165   1.717   0.904  1.5612 -0.7078  0.4617
   75ACN     C2  614  -0.021   1.599   0.905 -0.1371 -0.4141  0.7588
   75ACN     N1  615  -0.135   1.587   0.915  0.3141 -0.4561  0.2517
   76ACN     C1  616   0.636   4.841   3.330  0.0171 -0.4154 -0.1541
   76ACN     H1  617   0.557   4.788   3.275  0.3993 -0.2701 -0.8685
   76ACN     H2  618   0.654   4.941   3.288 -2.1087  0.8600  1.7116
   76ACN     H3  619   0.731   4.793   3.305  0.7140  0.4086  0.8305
   76ACN     C2  620   0.594   4.842   3.470 -0.2112 -0.4030  0.3447
   76ACN     N1  621   0.555   4.842   3.581  0.3494  0.1630 -0.1760
   77ACN     C1  622   1.063   4.346   3.400  0.8775 -0.4873 -0.2851
   77ACN     H1  623   0.963   4.302   3.412  0.4966 -0.1739 -2.1019
   77ACN     H2  624   1.051   4.418   3.318  0.6825 -0.7584 -0.4984
   77ACN     H3  625   1.114   4.255   3.365 -1.2628 -1.9430  0.1450
   77ACN     C2  626   1.115   4.394   3.527  0.1991 -0.3026 -0.7204
   77ACN     N1  627   1.150   4.431   3.628 -0.6278 -0.2827 -0.4063
   78ACN     C1  628   0.306   1.105   3.267 -0.2013 -0.6350  0.0920
   78ACN     H1  629   0.353   1.103   3.168 -1.9924  2.2773 -0.9270
   78ACN     H2  630   0.203   1.139   3.261  0.1975  0.9704  1.6494
   78ACN     H3  631   0.373   1.169   3.325 -1.0113 -0.3299  0.7091
   78ACN     C2  632   0.309   0.965   3.321  0.2218 -0.0289  0.4771
   78ACN     N1  633   0.310   0.857   3.360 -0.2519 -0.4789  0.1616
   79ACN     C1  634   3.075   2.428   1.944 -0.2438  0.8150 -0.5340
   79ACN     H1  635   3.031   2.441   2.044 -1.4239 -2.2943 -0.5487
   79ACN     H2  636   3.025   2.341   1.900  2.7548 -2.3051  1.6530
   79ACN     H3  637   3.182   2.403   1.943 -0.0534  1.1743 -4.6692
   79ACN     C2  638   3.053   2.551   1.876  0.3473 -0.3458  0.2930
   79ACN     N1  639   3.027   2.649   1.819 -0.0673  0.2566 -0.1498
   80ACN     C1  640   3.547   2.527   1.244 -0.3375  0.4905  0.0177
   80ACN     H1  641   3.467   2.457   1.218 -0.6176  0.9020 -0.2240
   80ACN     H2  642   3.634   2.518   1.177  1.9293  1.6679  2.5939
   80ACN     H3  643   3.585   2.505   1.344 -2.2835  0.0745  0.7032
   80ACN     C2  644   3.510   2.665   1.237 -0.0921  0.3788  0.0097
   80ACN     N1  645   3.476   2.774   1.246  0.0134  0.3903  0.0927
   81ACN     C1  646   1.733   3.506   1.518 -0.4021  0.2756  0.2633
   81ACN     H1  647   1.833   3.463   1.504 -0.3829 -0.6054  2.7165
   81ACN     H2  648   1.734   3.614   1.538 -1.9754  0.5805 -1.0544
   81ACN     H3  649   1.681   3.445   1.593 -1.9160  1.4269  0.1971
   81ACN     C2  650   1.663   3.490   1.391  0.3718 -0.0394  1.4136
   81ACN     N1  651   1.615   3.473   1.282  0.1449 -0.0822 -0.1132
   82ACN     C1  652   0.433   3.460   1.939 -0.3996  0.4656 -0.4784
   82ACN     H1  653   0.534   3.502   1.933  0.4305 -0.9930  1.7922
   82ACN     H2  654   0.361   3.541   1.953 -0.7180  0.1731 -0.4028
   82ACN     H3  655   0.435   3.387   2.021  2.0799  0.7559 -0.2078
   82ACN     C2  656   0.404   3.398   1.812 -0.2886 -0.7437 -0.3866
   82ACN     N1  657   0.376   3.353   1.711 -0.7434 -0.1321  0.4321
   83ACN     C1  658   0.705   3.801   2.548  0.1406  0.0131 -0.1267
   83ACN     H1  659   0.663   3.870   2.475  0.5906 -0.7343 -1.1191
   83ACN     H2  660   0.749   3.854   2.633 -1.3076 -0.9953  1.3337
   83ACN     H3  661   0.773   3.732   2.496  0.3263 -1.0850  1.4884
   83ACN     C2  662   0.601   3.711   2.608  0.3356 -0.9276  1.3223
   83ACN     N1  663   0.518   3.647   2.651  0.3500  0.5261  0.0141
   84ACN     C1  664   2.487   2.400   3.048 -0.0601  0.1483  0.3385
   84ACN     H1  665   2.395   2.352   3.085 -0.7713 -2.0125 -3.6039
   84ACN     H2  666   2.563   2.322   3.059 -0.2355 -0.6114 -2.8884
   84ACN     H3  667   2.512   2.491   3.103 -2.2779  0.9833  0.0742
   84ACN     C2  668   2.465   2.419   2.907  0.4689 -1.1374 -0.2550
   84ACN     N1  669   2.454   2.442   2.793  0.3939 -0.0979 -0.0680
   85ACN     C1  670   1.047   1.550   2.139  0.2300  0.0106 -0.2722
   85ACN     H1  671   0.972   1.506   2.072 -1.1578  0.5604  0.8907
   85ACN     H2  672   1.063   1.655   2.114  0.6713 -0.3285 -1.5208
   85ACN     H3  673   1.132   1.492   2.101  0.3390  0.1793 -0.2862
   85ACN     C2  674   1.012   1.527   2.277  0.5597  0.2493 -0.0693
   85ACN     N1  675   0.987   1.513   2.391  0.6557 -0.0716  0.2384
   86ACN     C1  676   0.354   2.676   1.478  0.2057 -0.2007  0.6348
   86ACN     H1  677   0.390   2.586   1.529 -1.1787 -0.8903  0.4433
   86ACN     H2  678   0.425   2.732   1.415  1.1606 -2.1700 -0.1338
   86ACN     H3  679   0.306   2.742   1.551 -0.2895 -0.4127  0.5077
   86ACN     C2  680   0.246   2.638   1.384 -0.2426 -0.2160 -0.6471
   86ACN     N1  681   0.169   2.624   1.307  0.5028  0.4020 -0.1624
   87ACN     C1  682   1.129   4.325   0.641 -0.6056 -0.1494 -0.1831
   87ACN     H1  683   1.135   4.217   0.622  1.1814 -0.7250  2.9360
   87ACN     H2  684   1.173   4.339   0.741 -0.2401  0.1412 -0.3838
   87ACN     H3  685   1.023   4.353   0.636 -0.0710  1.8360 -1.7270
   87ACN     C2  686   1.213   4.407   0.556  1.2483  0.4057 -0.4217
   87ACN     N1  687   1.279   4.475   0.494 -0.1483  0.1069 -0.7426
   88ACN     C1  688   1.924   1.825   2.610 -0.2725 -0.5541  0.0277
   88ACN     H1  689   1.877   1.915   2.569  3.1722  1.1515 -0.5634
   88ACN     H2  690   1.953   1.766   2.522 -0.7235 -1.0407  0.2069
   88ACN     H3  691   1.863   1.756   2.669  2.6094 -1.3542  2.3206
   88ACN     C2  692   2.040   1.868   2.683 -0.4665  0.2562  0.6439
   88ACN     N1  693   2.134   1.909   2.730 -0.5260  0.7121 -0.1798
   89ACN     C1  694   2.151   2.207   0.270 -0.1167  0.5705 -0.0356
   89ACN     H1  695   2.256   2.236   0.285  0.4011 -1.4106  0.4295
   89ACN     H2  696   2.088   2.210   0.360 -1.7808  0.8964 -1.1627
   89ACN     H3  697   2.155   2.108   0.223  3.3674  0.0228  1.1554
   89ACN     C2  698   2.098   2.300   0.175 -1.2185  0.3414 -0.4122
   89ACN     N1  699   2.055   2.376   0.103  0.6531  0.3132 -0.2727
   90ACN     C1  700   0.984   2.614   3.374 -0.4376  0.1150 -0.8147
   90ACN     H1  701   0.964   2.707   3.319 -1.8222 -0.0327 -0.5996
   90ACN     H2  702   0.886   2.569   3.392  0.2025 -1.7140 -1.6487
   90ACN     H3  703   1.034   2.639   3.468  0.7933 -2.8397 -0.5591
   90ACN     C2  704   1.065   2.522   3.296 -0.4577  0.1462  0.1953
   90ACN     N1  705   1.116   2.444   3.224 -0.2793  0.5510 -0.4293
   91ACN     C1  706   1.597   4.394   1.752 -0.7195  0.6516  0.3189
   91ACN     H1  707   1.516   4.447   1.804  0.0001  0.6392  1.4804
   91ACN     H2  708   1.697   4.435   1.766  1.5929 -4.6809  1.9552
   91ACN     H3  709   1.592   4.406   1.643  0.6514 -0.3115  0.1329
   91ACN     C2  710   1.587   4.248   1.776  0.0034  0.5509 -0.1162
   91ACN     N1  711   1.582   4.136   1.799  0.1274 -0.0624  0.8618
   92ACN     C1  712   0.782   2.655   2.033 -0.6655  0.0598 -0.3468
   92ACN     H1  713   0.810   2.559   1.988 -3.0574 -1.1708  0.6370
   92ACN     H2  714   0.872   2.710   2.062  0.5386 -1.9074 -0.1371
   92ACN     H3  715   0.726   2.620   2.121 -0.2492 -0.4424 -0.2797
   92ACN     C2  716   0.689   2.721   1.943 -0.2340 -0.0174 -0.2805
   92ACN     N1  717   0.618   2.765   1.864  0.3104  0.1933  0.1758
   93ACN     C1  718   1.809   1.116   2.905  0.0776  0.3186  1.7359
   93ACN     H1  719   1.872   1.041   2.952  2.9517 -0.2728 -2.5079
   93ACN     H2  720   1.817   1.212   2.958  3.6308  0.6918  0.7856
   93ACN     H3  721   1.705   1.082   2.914  0.6036 -1.3443  1.7905
   93ACN     C2  722   1.832   1.136   2.757 -0.5618  0.6356 -0.3842
   93ACN     N1  723   1.852   1.148   2.646  0.3775  0.4538  0.1106
   94ACN     C1  724   3.244   1.696   1.168  0.3472  0.3555 -0.2941
   94ACN     H1  725   3.238   1.643   1.072 -1.5146 -0.2050  0.1007
   94ACN     H2  726   3.349   1.705   1.198  0.7679  0.3781 -1.7053
   94ACN     H3  727   3.195   1.633   1.244  2.1747  1.2275  1.7136
   94ACN     C2  728   3.189   1.831   1.152  0.0869  0.0908  0.4542
   94ACN     N1  729   3.152   1.938   1.136 -0.1878  0.0710 -0.4707
   95ACN     C1  730   2.264   0.267   3.695 -0.2691  0.4532  0.3600
   95ACN     H1  731   2.346   0.339   3.685 -0.0992  0.2391  0.1802
   95ACN     H2  732   2.324   0.179   3.722 -0.1891  0.2828 -0.3301
   95ACN     H3  733   2.216   0.256   3.597 -0.0579  0.6568  0.2310
   95ACN     C2  734   2.168   0.319   3.791 -0.4604  0.8980 -0.3724
   95ACN     N1  735   2.094   0.359   3.869 -0.4896  0.6641 -0.1864
   96ACN     C1  736   1.613   4.306   3.731  0.5014  0.2130  0.4059
   96ACN     H1  737   1.716   4.335   3.706  0.2267  1.1543  0.2949
   96ACN     H2  738   1.577   4.203   3.723 -0.1676  0.3841  1.0492
   96ACN     H3  739   1.557   4.364   3.657  0.6261 -1.7899 -1.3414
   96ACN     C2  740   1.588   4.356   3.863  0.0657 -0.5508 -0.3791
   96ACN     N1  741   1.567   4.396   3.970  0.0853 -0.0311 -0.3628
   97ACN     C1  742   4.688   1.756   2.043 -0.6125 -0.4256  0.4396
   97ACN     H1  743   4.775   1.817   2.068 -0.2628 -0.3306 -0.9350
   97ACN     H2  744   4.647   1.792   1.948 -1.4903 -1.0378  0.5737
   97ACN     H3  745   4.610   1.772   2.120 -1.5004  1.8488 -0.8335
   97ACN     C2  746   4.724   1.616   2.042  0.1003  0.3356 -0.4748
   97ACN     N1  747   4.763   1.506   2.041 -0.2323 -0.1106 -0.4180
   98ACN     C1  748   0.642   3.365   3.327  0.8323 -0.1202 -0.1728
   98ACN     H1  749   0.629   3.466   3.287  1.3365 -1.0895 -3.0688
   98ACN     H2  750   0.641   3.296   3.241  0.7367 -1.9642  1.2475
   98ACN     H3  751   0.561   3.336   3.395 -0.2682 -0.0327 -1.3918
   98ACN     C2  752   0.770   3.361   3.403  0.1724  0.2959 -0.4482
   98ACN     N1  753   0.866   3.364   3.462  0.6215 -0.2732  0.2060
   99ACN     C1  754   3.940   3.325   1.397  0.5019  0.2745  0.3371
   99ACN     H1  755   3.968   3.232   1.449  0.0160 -0.0147  0.0950
   99ACN     H2  756   3.843   3.367   1.426  0.1184  0.0501 -0.5772
   99ACN     H3  757   3.924   3.306   1.290  0.2988  1.9251  0.0449
   99ACN     C2  758   4.046   3.418   1.421  0.7175  0.1159  0.2152
   99ACN     N1  759   4.136   3.484   1.446  0.2146  0.1656  0.6844
  100ACN     C1  760   4.435   3.752   2.107  0.0940  0.3235 -0.7054
  100ACN     H1  761   4.502   3.706   2.181  1.4916 -0.9036 -2.6470
  100ACN     H2  762   4.372   3.833   2.145  1.1260  1.0495 -0.4852
  100ACN     H3  763   4.370   3.667   2.082  0.0531 -0.1521  0.8940
  100ACN     C2  764   4.520   3.812   2.001 -0.1302  0.0673  0.1807
  100ACN     N1  765   4.593   3.859   1.922  0.5307  0.3948  0.7202
  101ACN     C1  766   0.687   2.879   0.881  0.9414 -0.1098  0.0409
  101ACN     H1  767   0.608   2.946   0.918 -1.8642 -2.7528 -0.7864
  101ACN     H2  768   0.681   2.886   0.772 -1.1633  1.2674  0.1922
  101ACN     H3  769   0.647   2.789   0.928  0.7495 -0.9974 -1.7540
  101ACN     C2  770   0.818   2.915   0.937  0.8296  0.9894  0.2931
  101ACN     N1  771   0.920   2.948   0.984 -0.1543  0.1744  0.2540
  102ACN     C1  772   4.472   0.180   0.143 -0.9126  0.1021 -0.1841
  102ACN     H1  773   4.388   0.221   0.200 -1.7674 -1.3949 -0.3067
  102ACN     H2  774   4.546   0.133   0.209 -0.7294 -0.4832 -0.7963
  102ACN     H3  775   4.516   0.260   0.082  0.8119 -0.8243 -0.2319
  102ACN     C2  776   4.422   0.076   0.066 -0.2758 -0.3893  0.3902
  102ACN     N1  777   4.383  -0.013   0.007 -0.0684 -0.1127 -0.2412
  103ACN     C1  778   2.892   2.763   0.750 -0.3062 -0.0325 -0.8528
  103ACN     H1  779   2.791   2.777   0.708 -0.8797  0.7204  0.6898
  103ACN     H2  780   2.960   2.733   0.670 -0.6530 -1.0765 -0.7664
  103ACN     H3  781   2.888   2.692   0.834 -0.5282  1.4548  0.4457
  103ACN     C2  782   2.915   2.894   0.803  0.3516  1.3054 -0.4015
  103ACN     N1  783   2.930   3.002   0.845 -0.0475 -0.2368  0.2856
  104ACN     C1  784   0.062   0.015   0.206 -0.3345 -0.4276 -0.0412
  104ACN     H1  785   0.166  -0.009   0.234 -0.5883 -0.3998  0.9474
  104ACN     H2  786   0.076   0.110   0.152  2.1549  0.1978  1.5373
  104ACN     H3  787   0.016   0.041   0.302 -1.1718 -0.2752 -0.4753
  104ACN     C2  788   0.007  -0.094   0.135  0.1703 -0.5905  0.1155
  104ACN     N1  789  -0.050  -0.166   0.066  0.2672 -0.4257  0.1430
  105ACN     C1  790   3.802   1.716   0.688  0.5616  0.6976 -0.4770
  105ACN     H1  791   3.837   1.674   0.783 -0.3604  1.7563  0.3689
  105ACN     H2  792   3.706   1.669   0.665  0.9510  0.1233 -0.9464
  105ACN     H3  793   3.881   1.692   0.616  1.6374  1.8485  0.2601
  105ACN     C2  794   3.791   1.862   0.701 -0.1985 -0.2755 -0.2293
  105ACN     N1  795   3.783   1.976   0.695  0.2479  0.1089  0.1342
  106ACN     C1  796   0.387   2.272   1.443 -0.0051 -0.2979  0.1616
  106ACN     H1  797   0.286   2.231   1.458  0.1173 -0.9544 -0.7146
  106ACN     H2  798   0.428   2.272   1.545 -3.4653  1.6238  1.7462
  106ACN     H3  799   0.381   2.374   1.404  1.3252 -0.5261 -0.7086
  106ACN     C2  800   0.458   2.189   1.344  0.4166 -0.9199  0.2367
  106ACN     N1  801   0.501   2.128   1.256  0.2409 -0.1402 -0.4964
  107ACN     C1  802   2.352   4.326   2.230  0.5384  0.0529 -0.2934
  107ACN     H1  803   2.369   4.434   2.232 -2.4477  0.6077 -1.1107
  107ACN     H2  804   2.394   4.280   2.320  1.1647  0.7799 -0.1994
  107ACN     H3  805   2.396   4.278   2.141 -0.3158  1.5235 -1.5493
  107ACN     C2  806   2.207   4.309   2.239  0.2121  0.1980  0.2345
  107ACN     N1  807   2.094   4.299   2.249  0.0711 -0.0226  0.7800
  108ACN     C1  808   3.841   4.255   3.436  0.1430 -0.4199 -0.1051
  108ACN     H1  809   3.880   4.346   3.483 -0.7752  0.1542 -0.4341
  108ACN     H2  810   3.901   4.172   3.476 -1.2939 -1.2432  0.4093
  108ACN     H3  811   3.844   4.264   3.327 -1.1093  1.2967 -0.0277
  108ACN     C2  812   3.715   4.234   3.499 -0.3434  0.2873  0.6666
  108ACN     N1  813   3.615   4.218   3.549 -0.1686  0.4894 -0.0562
  109ACN     C1  814   4.721   2.618   1.561 -0.3690 -0.4440  0.1296
  109ACN     H1  815   4.803   2.546   1.550  0.0757  0.1132 -0.2533
  109ACN     H2  816   4.673   2.589   1.656  0.9630  1.0732  1.3284
  109ACN     H3  817   4.653   2.627   1.475  1.0405  0.3135 -0.9452
  109ACN     C2  818   4.783   2.744   1.593  0.2877  0.5205  0.2676
  109ACN     N1  819   4.836   2.844   1.610 -0.3761  0.0066 -0.6305
  110ACN     C1  820   1.229   0.299   2.800  0.2480  0.0341 -0.6206
  110ACN     H1  821   1.312   0.236   2.769  0.0191 -0.7039  0.1985
  110ACN     H2  822   1.179   0.239   2.877  0.6392 -0.7313 -0.9646
  110ACN     H3  823   1.150   0.327   2.729  0.3751  1.6172 -0.1842
  110ACN     C2  824   1.283   0.421   2.852 -0.4759  0.3573  0.3239
  110ACN     N1  825   1.333   0.517   2.883  0.0657 -0.1798 -0.5769
  111ACN     C1  826   3.005   2.805   3.372  0.2182  0.6167 -0.2760
  111ACN     H1  827   3.113   2.822   3.363 -0.0272  2.9478  0.5329
  111ACN     H2  828   2.946   2.836   3.285 -1.2298  2.1920  1.1886
  111ACN     H3  829   2.974   2.860   3.462 -0.7885  1.1749 -0.9512
  111ACN     C2  830   2.980   2.666   3.391  0.8579 -0.3959 -0.4354
  111ACN     N1  831   2.953   2.555   3.406 -0.2522  0.1082 -0.3568
  112ACN     C1  832   2.807   2.266   3.485 -0.2445 -0.3893 -0.6417
  112ACN     H1  833   2.833   2.336   3.566 -0.1827 -2.2816  1.0553
  112ACN     H2  834   2.759   2.180   3.534  1.3925 -0.5918  0.6705
  112ACN     H3  835   2.888   2.229   3.422 -1.3592 -1.0217 -1.7631
  112ACN     C2  836   2.702   2.321   3.401  0.2177 -0.0540  0.3404
  112ACN     N1  837   2.613   2.363   3.337  0.6195  0.6341  0.2748
  113ACN     C1  838   4.669   4.879   0.803 -0.3301  0.1892 -0.0383
  113ACN     H1  839   4.741   4.963   0.806  0.9069 -0.8442  0.0326
  113ACN     H2  840   4.575   4.916   0.762  0.8568  3.4501 -0.1690
  113ACN     H3  841   4.661   4.846   0.907  0.9617  2.0798  0.7307
  113ACN     C2  842   4.702   4.764   0.728 -0.7277  0.4745  0.4022
  113ACN     N1  843   4.742   4.673   0.667 -0.4700 -0.1748  0.1102
  114ACN     C1  844   2.605   1.093   0.266 -0.2120  0.5733 -0.2484
  114ACN     H1  845   2.698   1.040   0.291 -1.0482  0.2694  2.5409
  114ACN     H2  846   2.530   1.023   0.227 -0.7088  1.5067 -1.0088
  114ACN     H3  847   2.630   1.164   0.187  0.9425 -0.7527 -1.1372
  114ACN     C2  848   2.564   1.145   0.395 -0.4496  0.8156  0.1850
  114ACN     N1  849   2.523   1.184   0.493  0.0479 -0.5103  0.3382
  115ACN     C1  850   3.500   0.685   1.468  0.0916  0.2069  0.3525
  115ACN     H1  851   3.437   0.697   1.557 -1.8024 -1.7501 -0.6070
  115ACN     H2  852   3.450   0.630   1.387 -0.9665  1.4996  0.0960
  115ACN     H3  853   3.593   0.629   1.483  0.5224 -0.1661 -2.8816
  115ACN     C2  854   3.545   0.819   1.425  0.0477 -0.3601  0.8488
  115ACN     N1  855   3.580   0.928   1.403 -0.0713 -0.1704  0.0793
  116ACN     C1  856   2.349   0.034   0.801  0.6380 -0.1291  0.4297
  116ACN     H1  857   2.372   0.132   0.756  0.3315 -0.8505 -1.3993
  116ACN     H2  858   2.322   0.041   0.907 -1.2963  0.4459 -0.0628
  116ACN     H3  859   2.431  -0.037   0.782 -1.7885 -2.4212 -2.6445
  116ACN     C2  860   2.231  -0.024   0.732  0.3573 -0.0724  0.4000
  116ACN     N1  861   2.146  -0.065   0.665 -0.1725  0.2633  0.3920
  117ACN     C1  862   4.010   1.984   1.713 -0.1104 -0.0311  0.1528
  117ACN     H1  863   4.000   2.085   1.754  0.6937  0.5951 -1.1171
  117ACN     H2  864   4.093   1.935   1.767  1.7447  0.4474 -2.0975
  117ACN     H3  865   4.038   1.993   1.607  1.8873 -0.9274  0.5665
  117ACN     C2  866   3.894   1.903   1.739 -0.2693 -0.0575  0.4224
  117ACN     N1  867   3.807   1.836   1.765  0.1865 -0.3891 -0.2530
  118ACN     C1  868   3.301   0.417   1.663  0.5486 -0.7898  0.1426
  118ACN     H1  869   3.377   0.342   1.689  2.0447  0.0772 -1.4786
  118ACN     H2  870   3.215   0.368   1.616  1.1320 -0.3575 -1.4550
  118ACN     H3  871   3.338   0.488   1.588 -0.7699  0.2756  0.4777
  118ACN     C2  872   3.255   0.496   1.783  0.1644 -0.2737  0.2873
  118ACN     N1  873   3.223   0.565   1.871 -0.1250  0.0068 -0.2771
  119ACN     C1  874   2.401   4.853   2.596 -0.1661 -0.0374  0.4769
  119ACN     H1  875   2.389   4.821   2.700  0.3792 -0.8232  0.3075
  119ACN     H2  876   2.416   4.773   2.523  1.1430 -1.2005  1.9586
  119ACN     H3  877   2.501   4.900   2.593  0.4039 -1.0563  2.2014
  119ACN     C2  878   2.305   4.948   2.543  0.2919  0.6963  0.1638
  119ACN     N1  879   2.235   5.025   2.497  0.1672 -0.0777 -0.2795
  120ACN     C1  880   0.152   3.959   0.319 -0.2144  0.9352 -0.0477
  120ACN     H1  881   0.227   4.038   0.330  2.0745 -1.3408  1.5481
  120ACN     H2  882   0.170   3.890   0.402  0.2049  1.2335  0.1138
  120ACN     H3  883   0.153   3.905   0.224 -1.3122 -0.0706  0.4850
  120ACN     C2  884   0.024   4.015   0.335 -0.6552  0.1795  0.2683
  120ACN     N1  885  -0.080   4.063   0.348  0.0203 -0.1317 -0.5969
  121ACN     C1  886   1.087   2.867   2.378 -0.2321 -0.2298 -0.0566
  121ACN     H1  887   1.151   2.955   2.363 -2.4725  1.5358  0.2866
  121ACN     H2  888   1.084   2.808   2.285  1.1098  0.3194 -0.4779
  121ACN     H3  889   0.987   2.905   2.402  0.5006  1.0039  1.1951
  121ACN     C2  890   1.146   2.787   2.486  0.6806 -0.4693  0.1792
  121ACN     N1  891   1.200   2.739   2.576  0.3424  0.0284 -0.1903
  122ACN     C1  892   3.619   3.092   1.034 -0.3311  0.4835  0.0021
  122ACN     H1  893   3.702   3.021   1.022  0.7391  1.4204  1.5331
  122ACN     H2  894   3.658   3.194   1.035 -2.4106  1.3409  0.9982
  122ACN     H3  895   3.580   3.078   1.136  0.2830  1.2989  0.3560
  122ACN     C2  896   3.520   3.085   0.926 -0.8058 -0.3794 -0.2974
  122ACN     N1  897   3.443   3.079   0.839 -0.5062 -0.0368 -0.3015
  123ACN     C1  898   2.716   4.392   0.044 -0.8875 -0.3277  0.2945
  123ACN     H1  899   2.638   4.369  -0.029 -0.6199  0.5046 -0.2604
  123ACN     H2  900   2.812   4.369  -0.003 -0.1282  3.8068 -0.5454
  123ACN     H3  901   2.705   4.328   0.133 -0.8948 -1.2946 -0.3862
  123ACN     C2  902   2.721   4.532   0.076 -0.1285  0.2366  0.1287
  123ACN     N1  903   2.717   4.647   0.095  0.6459  0.4626  0.5438
  124ACN     C1  904   2.085   3.042   3.512 -0.0122  0.6846  0.0547
  124ACN     H1  905   2.063   2.935   3.525 -2.4695  0.9599 -1.2261
  124ACN     H2  906   2.089   3.090   3.610  0.1169 -0.6211  0.7211
  124ACN     H3  907   1.999   3.090   3.464 -0.1270  0.5473  0.1220
  124ACN     C2  908   2.197   3.070   3.428 -0.9166 -0.2730 -0.6841
  124ACN     N1  909   2.282   3.095   3.353  0.1276  0.4937 -0.2338
  125ACN     C1  910   4.203   1.065   3.741 -0.1872  0.0745 -0.1226
  125ACN     H1  911   4.285   1.092   3.808 -0.5321  3.7570 -0.9589
  125ACN     H2  912   4.252   1.048   3.644 -0.1729  0.0388 -0.1092
  125ACN     H3  913   4.155   1.164   3.736 -3.2027 -0.9873  3.6000
  125ACN     C2  914   4.133   0.948   3.778  0.0168  1.1114 -0.7599
  125ACN     N1  915   4.074   0.855   3.817 -0.4129 -0.1925  0.3501
  126ACN     C1  916   3.771   1.905   2.987  0.4657  0.0723  0.9740
  126ACN     H1  917   3.712   1.829   2.934  1.1748 -1.0143  1.6997
  126ACN     H2  918   3.727   2.004   2.972 -0.4726 -0.2861  1.2795
  126ACN     H3  919   3.879   1.898   2.970  0.5513  1.5507  0.8082
  126ACN     C2  920   3.750   1.869   3.125  0.3456 -0.3280 -0.1705
  126ACN     N1  921   3.736   1.857   3.237  0.6347  0.1571 -0.6384
  127ACN     C1  922   1.459   1.121   0.130  0.2098 -0.0152 -0.0700
  127ACN     H1  923   1.417   1.020   0.117  0.6580 -0.0926 -0.9800
  127ACN     H2  924   1.462   1.172   0.033 -0.3387 -0.7689 -0.4877
  127ACN     H3  925   1.563   1.107   0.161  0.5119  0.7299 -0.7152
  127ACN     C2  926   1.368   1.197   0.219 -0.3556  0.0279 -0.3383
  127ACN     N1  927   1.303   1.269   0.278 -0.1029  0.0224  0.1267
  128ACN     C1  928   4.417   3.209   0.315 -0.0118 -0.0752  0.1172
  128ACN     H1  929   4.434   3.292   0.385  1.0171  2.9430 -3.3470
  128ACN     H2  930   4.396   3.256   0.218  1.1676 -0.5439 -0.3855
  128ACN     H3  931   4.331   3.146   0.337 -0.0248 -0.6706 -1.4874
  128ACN     C2  932   4.536   3.120   0.321 -0.0573 -0.2080 -0.6078
  128ACN     N1  933   4.631   3.051   0.336 -0.0752 -0.6812 -0.0267
  129ACN     C1  934   0.596   1.983   2.972  0.3761  0.0858  0.9207
  129ACN     H1  935   0.562   1.921   2.889 -0.4949  1.7413 -0.0210
  129ACN     H2  936   0.571   2.090   2.968  1.8441  0.4702  1.4170
  129ACN     H3  937   0.705   1.976   2.964  0.4812  0.4273  1.8780
  129ACN     C2  938   0.566   1.935   3.108  0.4823  0.5716 -0.7348
  129ACN     N1  939   0.546   1.896   3.219  0.1924  0.0374 -0.1885
  130ACN     C1  940   1.415   2.210   2.135  0.0674  0.0274 -0.3961
  130ACN     H1  941   1.467   2.288   2.192 -0.3666  0.0920 -0.0865
  130ACN     H2  942   1.467   2.117   2.161  1.4976  0.2419 -2.2311
  130ACN     H3  943   1.443   2.238   2.033 -2.0832  1.0652 -0.7670
  130ACN     C2  944   1.269   2.205   2.146  0.0967 -0.1302 -0.3629
  130ACN     N1  945   1.157   2.210   2.164 -0.1122  0.0717  0.6122
  131ACN     C1  946   2.106   1.696   2.274  0.0778 -0.7086 -0.7811
  131ACN     H1  947   2.083   1.607   2.334  0.5750 -0.4465 -0.1974
  131ACN     H2  948   2.120   1.781   2.341  1.1640 -1.4669  0.0076
  131ACN     H3  949   2.021   1.708   2.205 -0.2048 -1.0626 -0.5010
  131ACN     C2  950   2.235   1.677   2.212  0.0471  0.4765  0.3329
  131ACN     N1  951   2.336   1.657   2.158  0.0387 -0.4727 -0.4320
  132ACN     C1  952   2.430   0.556   3.175  0.1967 -0.6772  0.4494
  132ACN     H1  953   2.372   0.589   3.262 -1.1341  0.9697 -0.9755
  132ACN     H2  954   2.409   0.451   3.154 -0.3812 -0.5394  0.3157
  132ACN     H3  955   2.537   0.569   3.194  0.8546  0.9924 -3.4037
  132ACN     C2  956   2.384   0.635   3.063 -0.1537 -0.7137 -0.3859
  132ACN     N1  957   2.357   0.703   2.975  0.4082 -0.3544 -0.0910
  133ACN     C1  958   0.425   1.319   3.623 -0.1756 -0.1845 -0.1698
  133ACN     H1  959   0.341   1.290   3.558 -0.9470 -0.8583  1.0816
  133ACN     H2  960   0.523   1.286   3.588 -1.1196 -0.7418 -2.4741
  133ACN     H3  961   0.403   1.277   3.722  1.5514 -2.8073 -0.7952
  133ACN     C2  962   0.432   1.462   3.625  0.0037 -0.2134 -0.0436
  133ACN     N1  963   0.440   1.575   3.618 -0.3868 -0.3076  0.3049
  134ACN     C1  964   0.110   0.002   3.355  0.3585  0.4381  0.1741
  134ACN     H1  965   0.156   0.052   3.441 -1.0420 -2.3193  2.7083
  134ACN     H2  966   0.052   0.068   3.289 -1.2058 -0.0173  1.0375
  134ACN     H3  967   0.041  -0.078   3.384 -1.1520  1.0263 -1.5698
  134ACN     C2  968   0.210  -0.051   3.265 -0.2768  0.3668 -0.3235
  134ACN     N1  969   0.301  -0.087   3.197 -0.2984  0.5358  0.4803
  135ACN     C1  970   3.808   3.668   2.793  0.3113  0.6449 -0.2557
  135ACN     H1  971   3.823   3.765   2.840 -0.6215  0.3245  0.7279
  135ACN     H2  972   3.703   3.638   2.785  0.6652 -1.3827  1.7283
  135ACN     H3  973   3.848   3.589   2.858  0.1805  0.4998 -0.3510
  135ACN     C2  974   3.868   3.657   2.662  0.5443 -0.7069 -0.0870
  135ACN     N1  975   3.923   3.639   2.561 -0.2520 -0.4764 -0.2908
  136ACN     C1  976   4.700   2.363   0.817  0.3476 -0.0604 -0.4148
  136ACN     H1  977   4.809   2.356   0.821  0.2413 -1.7453  0.7760
  136ACN     H2  978   4.673   2.443   0.887  2.6619 -0.6592  1.2756
  136ACN     H3  979   4.656   2.265   0.842  1.7460 -1.3869 -2.7550
  136ACN     C2  980   4.663   2.389   0.678 -0.2457 -0.5059 -0.0541
  136ACN     N1  981   4.638   2.413   0.568 -0.3630  0.4107  0.8412
  137ACN     C1  982   0.408   2.764   2.631  0.1879 -0.5015 -0.1074
  137ACN     H1  983   0.436   2.664   2.664  0.2411 -0.7722 -0.9491
  137ACN     H2  984   0.299   2.778   2.644  0.2556 -0.4067  0.3746
  137ACN     H3  985   0.424   2.779   2.524  1.2624 -0.5128  0.0469
  137ACN     C2  986   0.472   2.872   2.705 -0.2168  0.3226  0.1062
  137ACN     N1  987   0.535   2.954   2.758 -1.0792  0.0378  0.1876
  138ACN     C1  988   1.415   2.933   0.416  0.0713  0.4566 -0.0765
  138ACN     H1  989   1.424   2.854   0.341  0.1311  1.6888 -1.4034
  138ACN     H2  990   1.443   2.894   0.515  0.4875  1.4698  0.2219
  138ACN     H3  991   1.311   2.966   0.404 -0.4295 -1.3985 -1.1282
  138ACN     C2  992   1.508   3.042   0.385  0.0959  0.1890  0.0903
  138ACN     N1  993   1.579   3.128   0.352  0.0756  0.7854 -0.5371
  139ACN     C1  994   2.949   4.488   2.921  0.4830 -0.5055 -0.2222
  139ACN     H1  995   3.014   4.504   2.835  1.3586 -1.5312  0.2248
  139ACN     H2  996   2.972   4.578   2.980  2.1368  1.5614 -3.6956
  139ACN     H3  997   2.986   4.402   2.978  0.3287 -1.5154 -1.6147
  139ACN     C2  998   2.807   4.476   2.892  0.2604 -0.7532 -0.1021
  139ACN     N1  999   2.694   4.490   2.868 -0.6231  0.3588  0.2259
  140ACN     C1 1000   1.152   4.474   0.118  0.1601 -0.3204  0.0506
  140ACN     H1 1001   1.165   4.495   0.011 -0.9842  0.6930  0.0845
  140ACN     H2 1002   1.252   4.476   0.162  0.1144  2.0251  0.1876
  140ACN     H3 1003   1.111   4.374   0.135  0.7939 -0.7879 -1.1049
  140ACN     C2 1004   1.069   4.574   0.178 -0.2858  0.1793  0.2422
  140ACN     N1 1005   1.022   4.669   0.224  0.2800  0.2277 -0.0838
  141ACN     C1 1006   0.681   1.073   0.897  0.4517  0.3963  0.3365
  141ACN     H1 1007   0.583   1.122   0.891  0.2923  0.0286 -0.0945
  141ACN     H2 1008   0.747   1.133   0.832  1.2073  2.2848  2.6985
  141ACN     H3 1009   0.664   0.970   0.866  0.7962  0.1428  0.9725
  141ACN     C2 1010   0.717   1.073   1.035  0.3955 -0.0995 -0.1414
  141ACN     N1 1011   0.763   1.071   1.140 -0.6732 -0.0351  1.0309
  142ACN     C1 1012   1.246   3.156   2.624 -0.1855 -0.0408 -0.3978
  142ACN     H1 1013   1.311   3.188   2.706 -2.6263  0.6846  1.3651
  142ACN     H2 1014   1.162   3.226   2.633  0.4084  0.7937 -1.1563
  142ACN     H3 1015   1.222   3.050   2.637  2.1527 -0.6480 -0.5396
  142ACN     C2 1016   1.311   3.168   2.490  0.1963 -0.0974 -0.6075
  142ACN     N1 1017   1.355   3.186   2.385  0.5486 -0.8779  0.0986
  143ACN     C1 1018   3.846   0.006   1.292  0.6826 -0.4908 -0.4116
  143ACN     H1 1019   3.917   0.059   1.227  0.0397 -0.8385 -1.4364
  143ACN     H2 1020   3.877  -0.094   1.325  2.4773  0.8801  2.4349
  143ACN     H3 1021   3.749  -0.010   1.243  1.0815 -3.3973 -0.4384
  143ACN     C2 1022   3.841   0.096   1.408 -0.2408 -0.2215  0.1206
  143ACN     N1 1023   3.853   0.155   1.506  0.4017  0.1105 -0.6798
  144ACN     C1 1024   0.094   1.632   3.758 -0.0862  0.4903 -0.2972
  144ACN     H1 1025   0.087   1.569   3.668  0.3716  0.8489 -0.5918
  144ACN     H2 1026   0.202   1.648   3.773  0.5699 -1.6230 -2.1688
  144ACN     H3 1027   0.055   1.572   3.841  0.7216 -1.4038 -1.2131
  144ACN     C2 1028   0.008   1.750   3.746 -0.7261  0.2380  0.6293
  144ACN     N1 1029  -0.053   1.845   3.724  0.2151 -0.4002 -0.2453
  145ACN     C1 1030   0.858   1.111   3.081  0.3536 -0.1142  0.0646
  145ACN     H1 1031   0.885   1.214   3.105  1.4413 -0.4453  0.3310
  145ACN     H2 1032   0.942   1.041   3.096 -0.1795 -1.3652 -2.2285
  145ACN     H3 1033   0.829   1.100   2.975  0.3546 -0.4464  0.0959
  145ACN     C2 1034   0.744   1.069   3.165 -0.3876  0.0928  0.6265
  145ACN     N1 1035   0.655   1.039   3.233  0.1263 -0.4474  0.2176
  146ACN     C1 1036   3.098   0.737   0.184 -0.1688 -0.1669  0.4015
  146ACN     H1 1037   3.037   0.749   0.093 -0.8485  1.2342  1.0101
  146ACN     H2 1038   3.185   0.803   0.189 -1.0940  1.0738  0.8849
  146ACN     H3 1039   3.144   0.638   0.173  0.3835 -0.0838  1.7883
  146ACN     C2 1040   3.021   0.733   0.314 -0.5487  0.1824 -0.1640
  146ACN     N1 1041   2.961   0.716   0.409 -0.2743  0.3584 -0.2352
  147ACN     C1 1042   2.544   1.591   3.431  0.2950  0.1908  0.5528
  147ACN     H1 1043   2.454   1.600   3.370 -0.5664  1.1895  1.9163
  147ACN     H2 1044   2.620   1.662   3.397  1.2204 -1.2379 -0.4708
  147ACN     H3 1045   2.590   1.491   3.427 -1.1904 -0.4889 -0.1167
  147ACN     C2 1046   2.496   1.618   3.570 -0.5025  0.3361  0.1341
  147ACN     N1 1047   2.459   1.631   3.681 -0.2384 -0.2204  0.0456
  148ACN     C1 1048   3.127   1.370   0.884  0.4269 -0.5109 -0.3787
  148ACN     H1 1049   3.086   1.284   0.939  1.1731 -1.0357 -0.6387
  148ACN     H2 1050   3.236   1.360   0.886  0.2393 -3.2750 -0.1017
  148ACN     H3 1051   3.093   1.466   0.927  3.2663 -0.1332  1.2863
  148ACN     C2 1052   3.054   1.375   0.758  0.2639 -0.1886  0.1745
  148ACN     N1 1053   3.003   1.381   0.653 -0.3917 -0.3708  0.0080
  149ACN     C1 1054   3.031   4.604   1.330 -0.2377  0.1379 -0.1024
  149ACN     H1 1055   2.941   4.649   1.372  0.2237 -0.9087  2.1588
  149ACN     H2 1056   3.008   4.505   1.290 -0.9664 -0.3219  1.3713
  149ACN     H3 1057   3.088   4.576   1.420  1.3143 -2.8377 -1.8304
  149ACN     C2 1058   3.109   4.689   1.239  0.1934  0.5763 -0.5843
  149ACN     N1 1059   3.173   4.750   1.164 -0.3158  0.6768 -0.6856
  150ACN     C1 1060   2.031   2.549   2.100  0.1172  0.0041 -0.7974
  150ACN     H1 1061   2.085   2.573   2.007  0.8548  1.2376 -0.0677
  150ACN     H2 1062   1.924   2.576   2.094 -0.5388 -2.2274 -0.3150
  150ACN     H3 1063   2.071   2.606   2.184  0.3867 -1.7668  0.3315
  150ACN     C2 1064   2.050   2.404   2.115  0.0488  0.2248  0.0700
  150ACN     N1 1065   2.065   2.291   2.121 -0.2422  0.3001 -0.2441
  151ACN     C1 1066   3.747   1.117   3.834 -0.0099  0.5157 -0.0172
  151ACN     H1 1067   3.752   1.178   3.743  1.2419 -0.2498 -0.5022
  151ACN     H2 1068   3.773   1.013   3.808 -2.1926 -0.0417 -0.1313
  151ACN     H3 1069   3.649   1.124   3.883 -0.7300 -1.9647 -0.9376
  151ACN     C2 1070   3.846   1.171   3.918 -0.4985 -0.3317  0.6770
  151ACN     N1 1071   3.923   1.216   3.992 -0.4397 -0.0378 -0.3573
  152ACN     C1 1072   3.289   1.466   0.281  0.2691 -0.2149  0.0992
  152ACN     H1 1073   3.267   1.387   0.353 -0.2943 -0.9518 -0.8485
  152ACN     H2 1074   3.195   1.514   0.253 -0.3463  0.3660  2.8827
  152ACN     H3 1075   3.342   1.415   0.199  2.7550  1.3707  0.6123
  152ACN     C2 1076   3.379   1.572   0.331 -1.0719  0.0261  0.0294
  152ACN     N1 1077   3.448   1.660   0.354 -0.0383  0.2340 -0.2632
  153ACN     C1 1078   0.614   2.474   3.607 -0.3802  0.2690 -0.0764
  153ACN     H1 1079   0.671   2.537   3.676  0.7093 -0.1105 -0.6066
  153ACN     H2 1080   0.659   2.378   3.582 -0.0784  0.3772  0.0471
  153ACN     H3 1081   0.595   2.524   3.512  1.8506 -0.0854 -0.7631
  153ACN     C2 1082   0.482   2.450   3.663 -0.4514 -0.2449 -0.2724
  153ACN     N1 1083   0.377   2.440   3.708 -0.3610 -0.2187 -0.8237
  154ACN     C1 1084   4.708   1.228   2.936 -0.1420 -0.3676  0.4951
  154ACN     H1 1085   4.790   1.266   2.873 -0.0893  1.0665  1.3648
  154ACN     H2 1086   4.630   1.186   2.872  1.4880  0.0446 -1.8838
  154ACN     H3 1087   4.677   1.313   2.999 -0.1078 -1.8580  2.6596
  154ACN     C2 1088   4.754   1.132   3.039  0.0431 -0.7103 -0.3333
  154ACN     N1 1089   4.782   1.065   3.128 -0.1357  0.1244 -0.2892
  155ACN     C1 1090   0.591   4.765   0.890  0.6280 -0.3432  0.1508
  155ACN     H1 1091   0.609   4.868   0.857 -1.6153 -0.3998 -1.5070
  155ACN     H2 1092   0.612   4.698   0.806  0.7092 -1.9973  1.4370
  155ACN     H3 1093   0.485   4.749   0.912  0.4520 -0.5278 -0.7939
  155ACN     C2 1094   0.667   4.721   1.002  0.1570  0.1554 -0.2271
  155ACN     N1 1095   0.735   4.691   1.086  0.1657 -0.7336 -0.1315
  156ACN     C1 1096   3.944   0.548   1.603  1.0535 -0.0699  0.2100
  156ACN     H1 1097   4.043   0.590   1.583  1.5175 -1.8348 -1.5259
  156ACN     H2 1098   3.907   0.495   1.514  0.1204 -0.2722  0.7051
  156ACN     H3 1099   3.874   0.628   1.629 -1.5082 -1.9235 -0.4692
  156ACN     C2 1100   3.943   0.458   1.715  0.0317  0.0783 -0.1085
  156ACN     N1 1101   3.936   0.381   1.798 -0.1277 -0.4482  0.3545
  157ACN     C1 1102   3.162   1.485   3.292 -0.1001  0.0842  0.4608
  157ACN     H1 1103   3.139   1.552   3.209  1.3793 -2.2950 -2.0469
  157ACN     H2 1104   3.233   1.418   3.242 -0.4238 -0.3936  0.6271
  157ACN     H3 1105   3.071   1.428   3.316  0.3620 -1.1406 -0.5416
  157ACN     C2 1106   3.215   1.551   3.410 -0.1032  0.0695  0.2801
  157ACN     N1 1107   3.255   1.606   3.501  0.2867 -0.7610  0.0324
  158ACN     C1 1108   1.922   3.220   2.001 -0.0660 -0.2090 -0.2773
  158ACN     H1 1109   1.977   3.260   2.087  3.1961 -0.5045 -2.0322
  158ACN     H2 1110   1.883   3.122   2.029 -1.7440  0.7656  0.9396
  158ACN     H3 1111   1.988   3.206   1.914 -0.4738  0.2005 -0.6580
  158ACN     C2 1112   1.814   3.309   1.963 -0.3771 -0.3501 -0.7352
  158ACN     N1 1113   1.730   3.386   1.947 -0.6882 -0.2721  0.6699
  159ACN     C1 1114   0.457   2.107   0.007 -0.1504  0.0092  0.0669
  159ACN     H1 1115   0.433   2.173  -0.077 -1.2771  0.7881  0.9628
  159ACN     H2 1116   0.417   2.154   0.098  1.1718 -0.1892  0.7726
  159ACN     H3 1117   0.565   2.100   0.023  0.0807  4.1835  1.7107
  159ACN     C2 1118   0.389   1.977   0.005  0.1612 -1.0561  0.8781
  159ACN     N1 1119   0.334   1.879   0.002 -0.7915  0.2525 -0.0306
  160ACN     C1 1120   0.087   4.849   2.117 -0.1446 -0.2714  0.1514
  160ACN     H1 1121   0.072   4.858   2.226  0.4433  1.1797  0.1226
  160ACN     H2 1122   0.186   4.811   2.092 -0.4174  0.0933 -1.5645
  160ACN     H3 1123   0.068   4.946   2.070  1.6354  0.3779  0.7012
  160ACN     C2 1124  -0.011   4.761   2.060 -0.6859  0.2495  0.2995
  160ACN     N1 1125  -0.082   4.693   1.996 -0.1882 -0.2693  1.0570
  161ACN     C1 1126   2.021   2.330   3.299 -0.2966 -0.5028 -0.0537
  161ACN     H1 1127   2.114   2.374   3.262 -0.7642 -0.7414 -1.6262
  161ACN     H2 1128   2.003   2.246   3.231  0.2737 -0.4581 -0.2673
  161ACN     H3 1129   1.941   2.405   3.296 -1.1060 -1.3307  0.3608
  161ACN     C2 1130   2.053   2.271   3.429 -0.2446  0.0516 -0.3888
  161ACN     N1 1131   2.082   2.215   3.526  0.0753  0.0716  0.6755
  162ACN     C1 1132   2.143   3.738   1.592  0.8640  0.6653  0.0747
  162ACN     H1 1133   2.196   3.652   1.635  1.6657  0.7252 -0.7890
  162ACN     H2 1134   2.036   3.719   1.610  0.3668 -1.4936 -3.9384
  162ACN     H3 1135   2.168   3.727   1.486  3.1965  1.6339  0.4727
  162ACN     C2 1136   2.187   3.871   1.614  0.1089 -0.1932  0.3839
  162ACN     N1 1137   2.236   3.975   1.620  0.8962  0.0160  0.2597
  163ACN     C1 1138   2.855   2.981   1.829 -0.0327 -0.0669  0.0249
  163ACN     H1 1139   2.881   2.875   1.823 -2.9433 -0.9182  0.6831
  163ACN     H2 1140   2.745   2.985   1.819 -0.0238  2.3958  0.4510
  163ACN     H3 1141   2.912   3.036   1.753 -0.8691  1.4784  0.4829
  163ACN     C2 1142   2.897   3.024   1.963 -0.3302 -0.1066 -0.7345
  163ACN     N1 1143   2.930   3.059   2.070  0.5928 -0.1033 -0.0542
  164ACN     C1 1144   4.103   1.459   3.771  0.0774  0.9759 -0.4753
  164ACN     H1 1145   4.140   1.379   3.835  1.3945  1.0235 -1.1526
  164ACN     H2 1146   4.005   1.489   3.811 -1.2574  1.2400 -3.6174
  164ACN     H3 1147   4.075   1.414   3.675 -0.0758  1.4961 -0.6787
  164ACN     C2 1148   4.190   1.573   3.764  0.5044  0.0960 -0.3162
  164ACN     N1 1149   4.260   1.663   3.760 -0.4953 -0.0585  0.3945
  165ACN     C1 1150   3.842   0.727   0.642 -0.2110  0.1679  0.1891
  165ACN     H1 1151   3.755   0.714   0.707 -1.5753 -0.5458 -1.6861
  165ACN     H2 1152   3.833   0.817   0.580  0.6783  0.3486  0.3018
  165ACN     H3 1153   3.845   0.636   0.581  0.1012  0.1889  0.1709
  165ACN     C2 1154   3.959   0.727   0.728  0.0580 -0.5598  0.1184
  165ACN     N1 1155   4.061   0.730   0.782 -0.4586  0.2025 -0.6628
  166ACN     C1 1156   1.078   4.713   3.258  0.5238 -0.1880  0.0031
  166ACN     H1 1157   1.149   4.673   3.332  1.3755  1.3741  0.0830
  166ACN     H2 1158   0.985   4.656   3.260  1.1403 -1.2380  2.1426
  166ACN     H3 1159   1.131   4.707   3.162  1.8857  0.0132  0.7176
  166ACN     C2 1160   1.060   4.856   3.285 -0.5810 -0.1135  0.4697
  166ACN     N1 1161   1.052   4.970   3.302 -0.5170 -0.3149  0.6197
  167ACN     C1 1162   4.284   4.132   0.455 -0.3347 -0.2810  0.4148
  167ACN     H1 1163   4.343   4.052   0.501 -1.6368 -1.8265 -0.4979
  167ACN     H2 1164   4.253   4.209   0.525 -0.7044  0.7444 -0.8334
  167ACN     H3 1165   4.198   4.076   0.414  0.2693 -0.6187 -0.4418
  167ACN     C2 1166   4.348   4.200   0.341  0.1800 -0.2311 -0.9834
  167ACN     N1 1167   4.386   4.253   0.246 -0.2892  0.2305  0.1714
  168ACN     C1 1168   4.027   0.511   2.949 -0.3317  0.3988 -0.0685
  168ACN     H1 1169   4.009   0.568   2.858  0.5761  0.8589  0.0253
  168ACN     H2 1170   3.970   0.420   2.926 -1.5121  1.2152 -0.4379
  168ACN     H3 1171   3.976   0.556   3.036 -0.6955 -0.7510  0.3395
  168ACN     C2 1172   4.168   0.479   2.987 -0.1925 -0.2128  0.0600
  168ACN     N1 1173   4.275   0.452   3.016 -0.0184 -0.2509 -0.1542
  169ACN     C1 1174   4.574   4.465   2.677 -0.2364  0.1653 -0.2200
  169ACN     H1 1175   4.558   4.467   2.785  1.6008  0.9264  0.0621
  169ACN     H2 1176   4.510   4.382   2.643  0.0204 -0.8414  1.6474
  169ACN     H3 1177   4.670   4.414   2.663 -0.0048  0.8082 -1.0237
  169ACN     C2 1178   4.548   4.581   2.596  1.0227 -0.3125  0.6383
  169ACN     N1 1179   4.537   4.676   2.531  0.6617 -0.3910 -0.8442
  170ACN     C1 1180   3.873   1.994   3.681  0.1184  0.3170  0.1270
  170ACN     H1 1181   3.977   1.978   3.652  1.0232  0.9266  2.7800
  170ACN     H2 1182   3.867   2.049   3.776 -2.1477 -0.1069  0.2927
  170ACN     H3 1183   3.828   1.896   3.703  2.3210 -0.3104  2.3167
  170ACN     C2 1184   3.796   2.059   3.575  0.1985  0.1784  0.0252
  170ACN     N1 1185   3.729   2.119   3.499  0.2427  0.3365 -0.3744
  171ACN     C1 1186   1.597   1.197   1.282  0.1149  0.4125 -0.5947
  171ACN     H1 1187   1.526   1.127   1.326  0.0452 -0.9892 -2.7815
  171ACN     H2 1188   1.615   1.277   1.355 -4.9777  1.5314 -0.1828
  171ACN     H3 1189   1.544   1.222   1.189 -1.9314 -0.3109  0.3327
  171ACN     C2 1190   1.716   1.124   1.251 -0.1952  1.0387  0.2792
  171ACN     N1 1191   1.808   1.062   1.208  0.1269 -0.1390  0.2369
  172ACN     C1 1192   0.835   4.362   2.852  0.5377 -0.0761 -0.5997
  172ACN     H1 1193   0.874   4.308   2.939  0.0962  0.0447 -0.3218
  172ACN     H2 1194   0.741   4.309   2.833  0.2906 -0.1034  0.6204
  172ACN     H3 1195   0.909   4.347   2.773  0.5258  3.0679 -1.3288
  172ACN     C2 1196   0.826   4.504   2.890 -0.3519  0.6555  1.3287
  172ACN     N1 1197   0.812   4.615   2.914  0.1630 -0.4438 -0.3198
  173ACN     C1 1198   2.278   1.633   0.056  0.9345 -0.1692  0.4075
  173ACN     H1 1199   2.307   1.731   0.016  0.5753 -1.1126 -2.3915
  173ACN     H2 1200   2.233   1.642   0.156  1.7862 -1.2440  0.9012
  173ACN     H3 1201   2.373   1.579   0.059  0.6387 -0.6769  0.6930
  173ACN     C2 1202   2.177   1.555  -0.024 -0.5112  0.6367  0.3940
  173ACN     N1 1203   2.097   1.494  -0.078  0.1666  0.4918 -0.1305
  174ACN     C1 1204   4.122   3.901   0.666  0.2259  1.1316 -0.1190
  174ACN     H1 1205   4.178   3.987   0.704 -0.6709  2.6137 -1.9619
  174ACN     H2 1206   4.161   3.798   0.671 -1.3383  0.3720 -1.9163
  174ACN     H3 1207   4.094   3.919   0.561 -0.6890 -0.5461 -0.2102
  174ACN     C2 1208   4.004   3.901   0.747  0.5243  0.0599 -0.6105
  174ACN     N1 1209   3.904   3.896   0.804  0.3553 -0.2131  0.2137
  175ACN     C1 1210   0.808   4.772   1.391 -0.7321  0.1700 -0.3887
  175ACN     H1 1211   0.850   4.681   1.346  1.3891  0.1321  1.4950
  175ACN     H2 1212   0.827   4.771   1.499  1.9925  0.1017 -0.8015
  175ACN     H3 1213   0.700   4.781   1.372 -0.6503  0.3178 -0.8053
  175ACN     C2 1214   0.882   4.884   1.329  0.0461 -1.1725 -0.9948
  175ACN     N1 1215   0.936   4.980   1.286 -0.2717 -0.2593  0.8220
  176ACN     C1 1216   3.612   3.087   2.412  0.4082 -0.3113 -0.6331
  176ACN     H1 1217   3.664   3.181   2.435  2.5246 -1.4477 -0.5263
  176ACN     H2 1218   3.557   3.050   2.500 -2.3621  0.7964 -1.7898
  176ACN     H3 1219   3.693   3.022   2.375  3.1732  2.2996  0.3860
  176ACN     C2 1220   3.504   3.113   2.321 -0.1027  0.6224  1.1574
  176ACN     N1 1221   3.415   3.116   2.245  0.1501 -0.3883  0.2352
  177ACN     C1 1222   1.014   1.711   3.590  0.1125 -0.3456 -0.7617
  177ACN     H1 1223   1.105   1.657   3.618  0.2028 -1.2476 -2.6202
  177ACN     H2 1224   1.025   1.816   3.619  1.5616 -0.1464 -1.9003
  177ACN     H3 1225   0.927   1.677   3.647 -0.1709  1.0404 -0.3267
  177ACN     C2 1226   0.986   1.717   3.446 -0.6249 -0.1380  0.0926
  177ACN     N1 1227   0.963   1.719   3.333  0.3419 -0.0577  0.1456
  178ACN     C1 1228   0.743   0.738   0.193 -0.2712 -0.5506  0.0562
  178ACN     H1 1229   0.723   0.843   0.218  1.5507 -0.4827  1.4673
  178ACN     H2 1230   0.840   0.727   0.245 -0.9876  2.1030  2.1782
  178ACN     H3 1231   0.740   0.727   0.084 -1.9392 -2.0587  0.2231
  178ACN     C2 1232   0.635   0.667   0.261 -0.2839  0.8333  0.6065
  178ACN     N1 1233   0.558   0.600   0.310 -0.0025 -0.3871 -0.6626
  179ACN     C1 1234   0.378   1.920   1.021 -0.0441  0.0572 -0.7351
  179ACN     H1 1235   0.451   1.900   1.101  0.2335 -1.1462 -1.2646
  179ACN     H2 1236   0.386   1.847   0.939  1.2556 -0.0043 -0.5850
  179ACN     H3 1237   0.406   2.015   0.973 -0.3176 -0.3569 -1.7554
  179ACN     C2 1238   0.243   1.931   1.074  0.5236  0.3155 -0.3590
  179ACN     N1 1239   0.133   1.926   1.108  0.2625  0.3692  0.4003
  180ACN     C1 1240   0.229   2.656   1.905  0.2213 -0.2071  0.0142
  180ACN     H1 1241   0.335   2.657   1.934 -0.0078 -1.8901  1.0421
  180ACN     H2 1242   0.195   2.756   1.875 -0.4320 -0.6098 -0.6070
  180ACN     H3 1243   0.169   2.629   1.993 -0.5397  2.1909  0.3003
  180ACN     C2 1244   0.210   2.561   1.796 -0.1327  0.3154  0.2984
  180ACN     N1 1245   0.193   2.479   1.714 -0.3321 -0.0887 -0.2268
  181ACN     C1 1246   1.212   4.813   0.542 -0.0782  0.1515 -0.3992
  181ACN     H1 1247   1.139   4.881   0.589  2.3960  3.0649 -0.4690
  181ACN     H2 1248   1.149   4.765   0.466 -1.3381  0.4234  0.4362
  181ACN     H3 1249   1.250   4.737   0.611 -0.4433  2.5735  2.7205
  181ACN     C2 1250   1.318   4.887   0.471 -0.0540  0.1710 -0.3060
  181ACN     N1 1251   1.406   4.939   0.417 -0.4641  0.1576 -0.0798
  182ACN     C1 1252   4.564   3.369   0.953 -0.1027  0.1439 -0.1130
  182ACN     H1 1253   4.579   3.431   0.864 -1.8359  1.4313  0.4274
  182ACN     H2 1254   4.555   3.267   0.915 -2.5985 -0.0444  0.7958
  182ACN     H3 1255   4.464   3.390   0.992 -0.9817 -1.3620 -1.4755
  182ACN     C2 1256   4.671   3.373   1.052  0.5307 -0.0688  0.2697
  182ACN     N1 1257   4.756   3.376   1.129  0.5354 -0.0862 -1.0564
  183ACN     C1 1258   2.792   2.111   0.519 -0.0138  0.4501  0.7216
  183ACN     H1 1259   2.863   2.180   0.566  2.8518 -0.2052 -2.2514
  183ACN     H2 1260   2.866   2.043   0.474 -1.4969  0.5652 -2.0774
  183ACN     H3 1261   2.732   2.144   0.433  1.1751 -0.7264 -0.6168
  183ACN     C2 1262   2.724   2.030   0.619  0.1815  0.0004 -0.2128
  183ACN     N1 1263   2.677   1.980   0.711 -0.0942 -0.1412  0.5488
  184ACN     C1 1264   3.812   3.176   3.071 -0.1691  0.2622  0.2919
  184ACN     H1 1265   3.735   3.098   3.074  0.4122 -0.2894  1.0400
  184ACN     H2 1266   3.774   3.263   3.016  0.3034  1.2816  1.5181
  184ACN     H3 1267   3.893   3.139   3.006 -0.1390  1.2086 -0.2199
  184ACN     C2 1268   3.851   3.206   3.210 -0.3051  0.9348 -0.0236
  184ACN     N1 1269   3.865   3.240   3.322  0.2886 -0.5064  0.2876
  185ACN     C1 1270   0.650   2.885   3.306 -1.8051 -0.1727 -0.3967
  185ACN     H1 1271   0.656   2.854   3.201  2.2468  1.9488 -0.9825
  185ACN     H2 1272   0.734   2.955   3.314 -2.8539  1.0748  0.0894
  185ACN     H3 1273   0.655   2.801   3.376  0.6023 -0.0730 -0.3776
  185ACN     C2 1274   0.541   2.971   3.339  0.5685 -0.7680 -0.6236
  185ACN     N1 1275   0.453   3.044   3.370 -0.7482 -0.1840 -0.3275
  186ACN     C1 1276   1.832   2.634   3.797 -0.9478 -0.2255  0.5755
  186ACN     H1 1277   1.894   2.719   3.767  0.9234 -1.2384  1.4046
  186ACN     H2 1278   1.729   2.656   3.828 -0.6026 -1.1196  2.5158
  186ACN     H3 1279   1.873   2.572   3.878 -2.3810 -1.6815  0.2382
  186ACN     C2 1280   1.808   2.552   3.676  0.4881  0.1593  0.2674
  186ACN     N1 1281   1.790   2.486   3.580  0.3865 -0.9418  0.0872
  187ACN     C1 1282   3.236   1.585   3.854 -0.2628  0.5163 -0.6675
  187ACN     H1 1283   3.308   1.625   3.781  1.6116  0.6144  1.1300
  187ACN     H2 1284   3.141   1.639   3.852  0.8937  2.6271 -2.2132
  187ACN     H3 1285   3.289   1.610   3.947 -1.3741  1.6008 -0.3031
  187ACN     C2 1286   3.215   1.439   3.838 -0.0463 -0.3260  0.0745
  187ACN     N1 1287   3.194   1.327   3.828  0.4415  0.3495 -0.0683
  188ACN     C1 1288   3.837   4.045   1.124  0.2414  0.5797  0.6122
  188ACN     H1 1289   3.885   3.948   1.140  1.0205  0.8049 -0.2418
  188ACN     H2 1290   3.730   4.024   1.141  0.5385 -0.6272  1.0708
  188ACN     H3 1291   3.852   4.091   1.025 -0.5133  1.7013  1.0019
  188ACN     C2 1292   3.879   4.138   1.224 -0.3501  0.0396 -0.4334
  188ACN     N1 1293   3.921   4.204   1.313 -0.7764  0.1952 -0.0467
  189ACN     C1 1294   0.021   3.245   0.478 -0.0723 -0.1039  0.0286
  189ACN     H1 1295  -0.019   3.249   0.376 -1.5431 -1.5006  0.5019
  189ACN     H2 1296   0.108   3.311   0.485 -0.5572  0.6348 -0.7788
  189ACN     H3 1297   0.032   3.141   0.513 -0.9372 -0.1118  0.3161
  189ACN     C2 1298  -0.088   3.299   0.564 -0.2033 -0.0482 -0.0143
  189ACN     N1 1299  -0.173   3.335   0.628 -0.7606 -0.6416  0.0153
  190ACN     C1 1300   1.403   1.114   0.594  0.0442  0.4279 -0.4905
  190ACN     H1 1301   1.344   1.199   0.557 -1.0586 -0.1121 -0.0333
  190ACN     H2 1302   1.381   1.105   0.701  2.4186 -1.9089 -0.0800
  190ACN     H3 1303   1.511   1.129   0.582  0.1215 -0.3541 -0.8513
  190ACN     C2 1304   1.354   0.997   0.521 -0.2009 -0.2394  0.2853
  190ACN     N1 1305   1.305   0.913   0.460 -0.4879 -0.2262  0.2133
  191ACN     C1 1306   0.063   4.086   1.905 -0.1932 -0.1246  0.1345
  191ACN     H1 1307   0.036   4.009   1.978 -1.5971  2.3998  2.4611
  191ACN     H2 1308  -0.023   4.081   1.837 -0.8633  1.7417  0.7768
  191ACN     H3 1309   0.157   4.080   1.850  0.8714  0.6853  1.7774
  191ACN     C2 1310   0.053   4.210   1.978  0.2139  0.1902 -0.9651
  191ACN     N1 1311   0.037   4.306   2.038 -0.1567  0.4626  0.4001
  192ACN     C1 1312   1.826   4.113   2.052 -0.0405  0.5821 -0.4836
  192ACN     H1 1313   1.917   4.171   2.036 -0.2148  0.8553 -0.4828
  192ACN     H2 1314   1.824   4.015   2.002  1.1781 -1.3457  2.8872
  192ACN     H3 1315   1.753   4.187   2.018  1.2587  2.6700  1.0453
  192ACN     C2 1316   1.807   4.077   2.193  0.6667  0.3099  0.0018
  192ACN     N1 1317   1.779   4.045   2.302 -0.3685  0.0368 -0.3163
  193ACN     C1 1318   2.313   0.365   2.803  0.8331  0.6725  0.2596
  193ACN     H1 1319   2.362   0.273   2.835 -1.2046 -0.1086  1.2724
  193ACN     H2 1320   2.282   0.361   2.697  1.4131  2.8882 -0.0465
  193ACN     H3 1321   2.387   0.447   2.803  2.0239 -0.2636 -2.6892
  193ACN     C2 1322   2.193   0.382   2.891  0.3985  0.8090 -0.0292
  193ACN     N1 1323   2.098   0.400   2.956 -0.3978  0.3131 -0.1607
  194ACN     C1 1324   4.184   0.204   1.611  0.6574  0.0926  0.2085
  194ACN     H1 1325   4.138   0.138   1.685 -1.1065 -1.5919 -2.2415
  194ACN     H2 1326   4.241   0.286   1.658  1.8280 -1.4831  1.6870
  194ACN     H3 1327   4.106   0.238   1.542  0.1635 -2.6050 -0.6491
  194ACN     C2 1328   4.260   0.113   1.537 -0.3896  0.1246  0.7600
  194ACN     N1 1329   4.330   0.053   1.467  0.1258  0.0678  0.2232
  195ACN     C1 1330   0.571   0.071   1.662  0.7047  0.1243  0.4003
  195ACN     H1 1331   0.679   0.088   1.652  0.5288 -0.0884 -3.2116
  195ACN     H2 1332   0.533   0.149   1.730  1.8107  1.0671 -0.0181
  195ACN     H3 1333   0.550  -0.024   1.711 -1.7014  0.4163  0.0473
  195ACN     C2 1334   0.509   0.072   1.535  0.0681  0.8091 -0.2144
  195ACN     N1 1335   0.473   0.057   1.429  0.6330  0.2216 -0.2337
  196ACN     C1 1336   3.619   1.024   0.319 -0.1516  0.9758  0.1277
  196ACN     H1 1337   3.675   1.068   0.236  2.0220  1.6025  1.8042
  196ACN     H2 1338   3.690   1.007   0.401 -1.4327  1.8334  1.4773
  196ACN     H3 1339   3.575   0.931   0.282  0.2303  0.1436  1.6818
  196ACN     C2 1340   3.513   1.117   0.352  0.1288 -0.2402 -0.1823
  196ACN     N1 1341   3.434   1.200   0.384 -0.1429  0.1430  0.0265
  197ACN     C1 1342   2.697   2.602   3.723 -0.5312 -0.0327  0.5554
  197ACN     H1 1343   2.607   2.570   3.668  0.4353  0.7462 -1.5807
  197ACN     H2 1344   2.768   2.520   3.705  0.5736  1.1345 -0.5529
  197ACN     H3 1345   2.680   2.606   3.831 -1.6847  1.5039  0.3603
  197ACN     C2 1346   2.742   2.734   3.681 -0.8303  0.4994  0.4915
  197ACN     N1 1347   2.792   2.834   3.645 -0.1666 -0.4385 -0.3553
  198ACN     C1 1348   2.880   0.449   0.156  0.4005 -0.4862 -0.3370
  198ACN     H1 1349   2.808   0.499   0.220  2.3304  0.2629  1.3671
  198ACN     H2 1350   2.929   0.524   0.092  0.4653  0.9706  1.3482
  198ACN     H3 1351   2.828   0.372   0.098  0.2468 -0.7831  0.1878
  198ACN     C2 1352   2.978   0.379   0.238 -0.6057 -0.4967  0.2501
  198ACN     N1 1353   3.048   0.325   0.314  0.1142 -0.2011  0.4523
  199ACN     C1 1354   0.233   0.877   1.821 -0.4268 -0.2031 -0.2952
  199ACN     H1 1355   0.166   0.913   1.742 -1.6000 -0.6365  0.4827
  199ACN     H2 1356   0.311   0.953   1.836  1.7345 -2.1117 -1.2244
  199ACN     H3 1357   0.300   0.794   1.794 -1.1998 -1.0171  0.2172
  199ACN     C2 1358   0.170   0.864   1.946  0.0887  0.0402  0.2479
  199ACN     N1 1359   0.119   0.841   2.045 -0.1901 -0.5428 -0.4254
  200ACN     C1 1360   3.844   3.912   2.376 -0.4515 -0.3778  0.0245
  200ACN     H1 1361   3.758   3.948   2.434 -1.1365 -2.1392  0.1467
  200ACN     H2 1362   3.844   3.804   2.391 -1.8370 -0.0716  2.8604
  200ACN     H3 1363   3.941   3.954   2.406 -0.3301 -0.2210 -0.5728
  200ACN     C2 1364   3.805   3.939   2.238 -0.1343 -0.0958 -0.0721
  200ACN     N1 1365   3.774   3.948   2.130 -0.2760  0.6228 -0.8479
  201ACN     C1 1366   1.794   4.173   0.873 -0.8306 -0.1036  0.6323
  201ACN     H1 1367   1.752   4.214   0.966 -0.2516 -0.3637  1.0125
  201ACN     H2 1368   1.730   4.186   0.786 -0.5352  0.6578  0.5130
  201ACN     H3 1369   1.818   4.068   0.894 -0.6244 -0.0903  0.4711
  201ACN     C2 1370   1.917   4.238   0.835 -0.3809 -0.6367  0.2119
  201ACN     N1 1371   2.020   4.280   0.803 -0.0692 -0.5702 -0.1913
  202ACN     C1 1372   1.604   1.788   2.820  0.2186  1.2191 -0.4586
  202ACN     H1 1373   1.616   1.824   2.718 -0.0677  1.4786 -0.4041
  202ACN     H2 1374   1.635   1.683   2.816  2.2009  1.8023 -1.1349
  202ACN     H3 1375   1.500   1.804   2.854 -0.0686 -0.1122 -0.6224
  202ACN     C2 1376   1.695   1.850   2.913  0.3432 -0.5788 -0.1717
  202ACN     N1 1377   1.758   1.909   2.987 -0.3079  0.3069  0.0730
  203ACN     C1 1378   3.012   4.887   0.961  0.1800  0.3639  0.5181
  203ACN     H1 1379   2.966   4.903   0.863  2.1194  1.9958 -0.2031
  203ACN     H2 1380   3.086   4.965   0.982  0.3505 -0.0857  1.6654
  203ACN     H3 1381   3.067   4.793   0.954 -0.9324 -0.4098  1.6674
  203ACN     C2 1382   2.907   4.874   1.071 -0.0490  0.3288 -0.6290
  203ACN     N1 1383   2.829   4.854   1.153  0.8468 -0.6364  0.2964
  204ACN     C1 1384   3.058   3.556   0.478 -0.1328  0.0221 -0.3542
  204ACN     H1 1385   3.056   3.623   0.391  1.3316 -0.8372 -1.0996
  204ACN     H2 1386   3.161   3.572   0.512 -0.6479  0.7408  0.9327
  204ACN     H3 1387   3.040   3.456   0.436 -0.9688  0.6188 -1.5006
  204ACN     C2 1388   2.967   3.600   0.580  0.1425 -0.5623  0.2125
  204ACN     N1 1389   2.895   3.654   0.654 -0.1437 -0.0078 -0.0979
  205ACN     C1 1390   2.101   0.954   1.309 -0.3061  0.1440  0.2836
  205ACN     H1 1391   2.047   0.875   1.257  0.9317 -0.3100 -0.3369
  205ACN     H2 1392   2.044   1.047   1.311 -0.3996  0.1308 -1.0928
  205ACN     H3 1393   2.192   0.974   1.251 -0.6815  1.3718  0.0828
  205ACN     C2 1394   2.139   0.915   1.447 -0.4596  0.1593  0.2013
  205ACN     N1 1395   2.159   0.882   1.556  0.2522  0.1601  0.2229
  206ACN     C1 1396   2.866   3.199   3.854 -0.4369 -0.0896  0.7681
  206ACN     H1 1397   2.966   3.219   3.811 -0.5688 -3.1709 -1.2665
  206ACN     H2 1398   2.851   3.091   3.858 -1.8949 -0.3502 -4.6125
  206ACN     H3 1399   2.785   3.235   3.790  1.9501  1.0181 -1.8801
  206ACN     C2 1400   2.857   3.261   3.988  0.2220  0.3157  0.6878
  206ACN     N1 1401   2.861   3.314   4.092  0.5780 -0.5213 -0.3298
  207ACN     C1 1402   2.013   0.773   0.086 -0.3997  0.5709  0.1634
  207ACN     H1 1403   2.060   0.687   0.136 -1.5769  1.4842  3.0924
  207ACN     H2 1404   1.903   0.765   0.086 -0.3274 -0.7637 -0.7100
  207ACN     H3 1405   2.043   0.774  -0.019  1.2395  2.1735  0.6066
  207ACN     C2 1406   2.048   0.900   0.142  0.5521 -0.1645 -0.0999
  207ACN     N1 1407   2.066   1.004   0.190 -0.1009 -0.5274 -0.0466
  208ACN     C1 1408   4.403   0.662   3.754 -0.2661 -0.7824 -0.2177
  208ACN     H1 1409   4.474   0.701   3.828 -1.6392  1.2260  0.1487
  208ACN     H2 1410   4.428   0.705   3.656  0.9511  1.4554  1.0085
  208ACN     H3 1411   4.309   0.711   3.782  2.1280  2.8687  2.2980
  208ACN     C2 1412   4.391   0.517   3.767 -0.6106  0.1400  0.3632
  208ACN     N1 1413   4.380   0.403   3.782  0.0353  0.0092 -0.0043
  209ACN     C1 1414   0.650   3.459   2.363  0.6497 -0.0948  0.6110
  209ACN     H1 1415   0.603   3.362   2.342  2.2333 -0.5670 -0.9421
  209ACN     H2 1416   0.749   3.457   2.316  0.5594  2.5237  0.1554
  209ACN     H3 1417   0.674   3.466   2.469  1.6103  1.5146  0.3134
  209ACN     C2 1418   0.574   3.571   2.302  0.9235 -0.0386 -0.2596
  209ACN     N1 1419   0.515   3.658   2.259  0.1480 -0.7153  0.1745
  210ACN     C1 1420   1.477   4.134   2.222  0.5998 -0.2028 -0.0433
  210ACN     H1 1421   1.533   4.187   2.145  1.8534  0.2429  1.1300
  210ACN     H2 1422   1.510   4.141   2.327 -1.3885  0.7578  0.5586
  210ACN     H3 1423   1.490   4.026   2.206 -1.4190 -0.5967  0.6264
  210ACN     C2 1424   1.335   4.167   2.208  0.1298  0.8446 -0.0604
  210ACN     N1 1425   1.222   4.188   2.211  0.2439  0.4093 -0.2827
  211ACN     C1 1426   3.500   3.688   1.914 -0.0065 -0.0769  0.1459
  211ACN     H1 1427   3.529   3.715   2.016 -1.9020 -0.2128  0.7507
  211ACN     H2 1428   3.445   3.597   1.938  0.0496  0.0027  0.5760
  211ACN     H3 1429   3.590   3.675   1.851 -1.0634  1.6831 -1.8922
  211ACN     C2 1430   3.402   3.785   1.857  0.2787 -0.2599  0.2747
  211ACN     N1 1431   3.328   3.864   1.812  0.7756  0.0987 -0.6377
  212ACN     C1 1432   2.746   4.254   1.814  0.0070 -0.3416  0.0367
  212ACN     H1 1433   2.795   4.352   1.813 -0.0050 -0.3204  0.9421
  212ACN     H2 1434   2.788   4.204   1.902  0.7049 -0.2116 -0.2147
  212ACN     H3 1435   2.771   4.186   1.731  0.6044 -0.3033  0.1803
  212ACN     C2 1436   2.597   4.266   1.824  0.8069  0.4013 -0.5086
  212ACN     N1 1437   2.485   4.260   1.853  0.5461  0.1289 -0.1672
  213ACN     C1 1438   1.275   1.639   3.138  0.0859  0.1483 -0.0656
  213ACN     H1 1439   1.296   1.565   3.216 -0.1407  1.6008  1.4213
  213ACN     H2 1440   1.345   1.718   3.168  0.0499 -0.2918  1.2666
  213ACN     H3 1441   1.176   1.685   3.147 -0.1413 -0.5215  1.0803
  213ACN     C2 1442   1.302   1.595   3.001 -0.0677  0.4133 -0.9131
  213ACN     N1 1443   1.323   1.556   2.893 -0.0252 -0.3909  0.4551
  214ACN     C1 1444   2.393   0.406   1.378 -0.2385  0.4086  0.3280
  214ACN     H1 1445   2.457   0.342   1.441 -0.7796 -0.0211  0.4523
  214ACN     H2 1446   2.470   0.445   1.310  1.0177  1.2425  2.1541
  214ACN     H3 1447   2.341   0.485   1.433 -1.9332  0.4529 -1.2193
  214ACN     C2 1448   2.302   0.320   1.302 -0.3656  0.0019  0.0950
  214ACN     N1 1449   2.229   0.255   1.240  0.1232 -0.1558  0.1140
  215ACN     C1 1450   1.316   4.691   3.599 -0.3359  0.1352  0.4521
  215ACN     H1 1451   1.207   4.696   3.589 -0.2623  0.1996 -0.4629
  215ACN     H2 1452   1.354   4.773   3.537  0.9860  0.1570  1.2516
  215ACN     H3 1453   1.353   4.595   3.562  0.6446  0.4675  0.5453
  215ACN     C2 1454   1.338   4.709   3.743  0.2997  0.2524  0.0601
  215ACN     N1 1455   1.351   4.724   3.853 -0.5103  0.3097  1.0147
  216ACN     C1 1456   4.785   4.611   1.193  0.4347 -0.4979  0.3164
  216ACN     H1 1457   4.679   4.601   1.168 -0.0125 -0.4513  2.1094
  216ACN     H2 1458   4.812   4.709   1.152 -2.8497  0.0263 -0.8116
  216ACN     H3 1459   4.851   4.532   1.155  0.6278 -0.2055  0.0389
  216ACN     C2 1460   4.786   4.605   1.337  0.2599 -0.1311  0.1007
  216ACN     N1 1461   4.778   4.596   1.450  0.0857 -0.3366 -0.3246
  217ACN     C1 1462   2.370   4.554   3.688 -0.1923  1.1816 -0.0597
  217ACN     H1 1463   2.325   4.504   3.600  0.8891 -0.5343  0.3008
  217ACN     H2 1464   2.345   4.658   3.708  1.2865  1.3055  1.3596
  217ACN     H3 1465   2.479   4.557   3.672 -0.3415  1.9447 -1.0610
  217ACN     C2 1466   2.361   4.474   3.810  0.0497  0.3932  0.1572
  217ACN     N1 1467   2.345   4.408   3.905  0.2846 -0.3149 -0.4902
  218ACN     C1 1468   2.959   3.708   3.412 -0.0792 -0.2859 -0.0296
  218ACN     H1 1469   2.958   3.661   3.511 -1.0894 -1.6443 -0.6495
  218ACN     H2 1470   2.885   3.657   3.349  0.4034 -2.5765  1.1524
  218ACN     H3 1471   3.055   3.712   3.361 -1.0755  1.0005 -1.9353
  218ACN     C2 1472   2.922   3.855   3.423 -0.8677  0.7454 -0.3604
  218ACN     N1 1473   2.892   3.966   3.421 -0.6182  0.2009  0.2618
  219ACN     C1 1474   3.153   4.802   3.312  0.1763  0.4522  0.1353
  219ACN     H1 1475   3.100   4.763   3.400 -1.5022 -0.4877 -1.2206
  219ACN     H2 1476   3.238   4.740   3.284 -0.5355  0.5138 -2.5327
  219ACN     H3 1477   3.190   4.901   3.340 -1.0377  1.6772 -2.2243
  219ACN     C2 1478   3.065   4.799   3.197  0.1015  0.8045  0.5294
  219ACN     N1 1479   2.986   4.784   3.119  0.0885 -0.4195  0.0983
  220ACN     C1 1480   0.277   0.109   0.682  0.0520 -0.8240 -0.3890
  220ACN     H1 1481   0.262   0.005   0.649 -1.5803  0.3339 -3.7621
  220ACN     H2 1482   0.213   0.108   0.772 -2.9865  0.6768 -2.3567
  220ACN     H3 1483   0.236   0.169   0.600 -0.6957 -0.2938  0.3535
  220ACN     C2 1484   0.407   0.164   0.719 -0.9238  0.5867  0.0819
  220ACN     N1 1485   0.512   0.206   0.741 -0.5798  0.4207  0.0052
  221ACN     C1 1486   2.675   2.460   0.191 -0.0669  0.1690 -0.4884
  221ACN     H1 1487   2.721   2.559   0.201  0.8766 -0.2802 -0.3443
  221ACN     H2 1488   2.686   2.402   0.283 -0.6157 -0.0374 -0.5497
  221ACN     H3 1489   2.720   2.415   0.102  0.8763  1.6875 -0.8158
  221ACN     C2 1490   2.532   2.490   0.176  0.0217 -0.8220 -0.3640
  221ACN     N1 1491   2.420   2.509   0.166  0.5114  1.0620 -0.2485
  222ACN     C1 1492   4.047   2.563   0.001 -0.7312 -0.1041 -0.2167
  222ACN     H1 1493   3.954   2.529   0.047 -0.0098 -0.8397  0.7398
  222ACN     H2 1494   4.047   2.666  -0.038  2.4887  0.4318  0.8350
  222ACN     H3 1495   4.072   2.479  -0.065 -1.9980 -1.2146  0.6889
  222ACN     C2 1496   4.161   2.549   0.093 -0.1409  0.4466  0.3782
  222ACN     N1 1497   4.251   2.538   0.163 -0.2032  0.2927 -0.4818
  223ACN     C1 1498   4.286   0.480   0.937  0.1629  0.2534 -0.3843
  223ACN     H1 1499   4.254   0.457   1.039  1.0120 -2.0826 -0.5836
  223ACN     H2 1500   4.193   0.489   0.878 -0.2452 -2.0901 -0.1988
  223ACN     H3 1501   4.324   0.385   0.898 -1.2415 -0.9009  0.9265
  223ACN     C2 1502   4.376   0.592   0.923 -0.2260  0.9037 -0.2807
  223ACN     N1 1503   4.451   0.675   0.899 -0.2112  1.0375  0.7675
  224ACN     C1 1504   2.430   1.392   1.945 -0.0697  0.4784  0.8612
  224ACN     H1 1505   2.532   1.360   1.918 -0.3797  0.6136 -0.5474
  224ACN     H2 1506   2.352   1.361   1.874 -0.6211  0.6939  1.3598
  224ACN     H3 1507   2.425   1.501   1.958 -0.0107  0.4064  1.5309
  224ACN     C2 1508   2.417   1.342   2.080 -0.1222 -0.3152  0.2500
  224ACN     N1 1509   2.406   1.319   2.192  0.5215  0.4709 -0.5475
  225ACN     C1 1510   1.610   3.236   2.926  0.0402 -0.0334 -0.1429
  225ACN     H1 1511   1.586   3.320   2.861 -2.6972  0.1211  0.9466
  225ACN     H2 1512   1.711   3.240   2.970 -0.1125  2.3020  0.1151
  225ACN     H3 1513   1.592   3.139   2.878 -2.6871  0.1395  0.3677
  225ACN     C2 1514   1.520   3.240   3.048  0.8188  0.4991  0.0210
  225ACN     N1 1515   1.457   3.238   3.142  0.4289 -0.1373 -0.2241
  226ACN     C1 1516   2.505   1.881   0.993 -0.1778 -0.0210  0.2630
  226ACN     H1 1517   2.575   1.945   0.937 -0.8387  0.2875 -0.2207
  226ACN     H2 1518   2.427   1.845   0.925 -0.7724  0.5750  0.6187
  226ACN     H3 1519   2.465   1.928   1.084 -1.1655  2.6077 -1.4311
  226ACN     C2 1520   2.586   1.763   1.038 -0.0406  0.3063  0.3406
  226ACN     N1 1521   2.652   1.674   1.078 -0.3426 -0.1572  0.0387
  227ACN     C1 1522   3.058   1.981   1.731 -0.7582  0.7306 -0.3246
  227ACN     H1 1523   3.083   1.925   1.641 -0.9722  1.1325 -0.6358
  227ACN     H2 1524   3.133   1.952   1.806 -1.8625  0.7289  0.8080
  227ACN     H3 1525   2.959   1.955   1.771 -0.6876  0.1395 -0.5227
  227ACN     C2 1526   3.070   2.122   1.696 -0.8469  0.3911  0.2533
  227ACN     N1 1527   3.084   2.234   1.670  0.3233 -0.2285  0.0527
  228ACN     C1 1528   3.745   0.687   2.523 -0.5105  0.1829 -0.6104
  228ACN     H1 1529   3.646   0.721   2.555 -1.0254 -0.0105 -1.9171
  228ACN     H2 1530   3.816   0.768   2.542 -0.3520  0.2203 -1.3141
  228ACN     H3 1531   3.740   0.664   2.415  2.2128  0.6283 -0.9119
  228ACN     C2 1532   3.777   0.564   2.604  0.3412 -0.4900  0.1640
  228ACN     N1 1533   3.800   0.466   2.661 -0.1445  0.2081 -0.0659
  229ACN     C1 1534   0.390   3.269   0.986 -0.2308 -0.5395 -0.4333
  229ACN     H1 1535   0.300   3.305   1.037  0.5507 -0.6965  1.1233
  229ACN     H2 1536   0.419   3.166   1.010 -2.2168 -1.1484 -0.4730
  229ACN     H3 1537   0.474   3.320   1.035 -0.3914  1.6093 -2.2594
  229ACN     C2 1538   0.388   3.309   0.844  0.2259 -0.1739 -0.0744
  229ACN     N1 1539   0.390   3.349   0.737  0.5622  0.2552 -0.0081
  230ACN     C1 1540   4.409   4.801   2.091  0.1389  0.2940 -0.0645
  230ACN     H1 1541   4.446   4.699   2.101 -1.9905 -0.4741  0.6938
  230ACN     H2 1542   4.477   4.867   2.147 -1.2311  0.5985  1.3095
  230ACN     H3 1543   4.304   4.800   2.123 -0.0310  0.0434 -0.6173
  230ACN     C2 1544   4.398   4.836   1.947 -0.5886  0.6631  0.3712
  230ACN     N1 1545   4.375   4.878   1.844 -0.5963  0.6336 -0.1333
  231ACN     C1 1546   3.941   3.059   0.027 -0.3733  0.7814  0.3497
  231ACN     H1 1547   3.998   3.060  -0.067  0.7387 -1.9034  0.9008
  231ACN     H2 1548   3.866   2.981   0.016  0.0803  0.6112 -2.0254
  231ACN     H3 1549   3.896   3.156   0.054 -1.3296  1.2501 -2.5511
  231ACN     C2 1550   4.038   3.013   0.119  0.6003 -0.8018 -0.3436
  231ACN     N1 1551   4.111   2.988   0.201 -0.1315 -0.1131 -0.3277
  232ACN     C1 1552   1.553   0.872   2.180 -0.0976 -0.2553 -0.1396
  232ACN     H1 1553   1.609   0.798   2.238  0.6801  0.1390 -0.3800
  232ACN     H2 1554   1.489   0.836   2.098  0.3734  2.6620 -1.9570
  232ACN     H3 1555   1.627   0.927   2.120 -0.0631  1.7788  1.6350
  232ACN     C2 1556   1.498   0.949   2.284 -0.2764  0.0011 -0.1993
  232ACN     N1 1557   1.451   1.020   2.361  0.4002  0.4228  0.4154
  233ACN     C1 1558   4.207   1.963   0.644  0.3648 -0.5537  0.2131
  233ACN     H1 1559   4.145   2.052   0.632  0.9947  0.1891  2.1784
  233ACN     H2 1560   4.200   1.913   0.546  1.0837 -0.9836  0.3734
  233ACN     H3 1561   4.182   1.895   0.726  0.8693 -2.9109 -1.4585
  233ACN     C2 1562   4.339   2.026   0.645  1.1107  0.1340 -0.4242
  233ACN     N1 1563   4.443   2.071   0.656  0.2401 -0.1820 -0.1903
  234ACN     C1 1564   1.169   2.479   1.987 -0.1876 -0.0320 -0.1092
  234ACN     H1 1565   1.170   2.512   2.092 -2.0907  1.3918 -0.4835
  234ACN     H2 1566   1.088   2.405   1.989 -0.2409  0.0133  2.2450
  234ACN     H3 1567   1.268   2.437   1.966 -0.7651 -0.7725 -1.5050
  234ACN     C2 1568   1.135   2.596   1.909  0.2642  0.2035  0.7890
  234ACN     N1 1569   1.095   2.689   1.852 -0.3529 -0.4114  0.0349
  235ACN     C1 1570   0.605   0.166   0.391  0.4872 -0.1069  0.2099
  235ACN     H1 1571   0.630   0.114   0.484  1.5939  0.5826  0.3215
  235ACN     H2 1572   0.640   0.102   0.309 -2.0754  0.0217 -1.0904
  235ACN     H3 1573   0.666   0.257   0.392 -0.7123  0.7544  2.9114
  235ACN     C2 1574   0.461   0.187   0.371 -0.5015 -0.4366 -0.6740
  235ACN     N1 1575   0.348   0.197   0.363 -0.0663 -0.5791 -0.4082
  236ACN     C1 1576   3.424   1.054   2.649  0.8012 -0.2471 -0.0681
  236ACN     H1 1577   3.430   1.128   2.568  1.4901  0.7818  0.8914
  236ACN     H2 1578   3.404   0.958   2.600  0.9200 -0.9798  1.2868
  236ACN     H3 1579   3.346   1.088   2.719  1.2049 -0.2523  0.3889
  236ACN     C2 1580   3.548   1.031   2.716  0.3403 -0.4156 -0.8026
  236ACN     N1 1581   3.648   1.006   2.767 -0.0061 -0.5080  0.1750
  237ACN     C1 1582   3.078   4.406   0.920  0.4379 -0.3904  0.2544
  237ACN     H1 1583   3.152   4.474   0.965 -0.2538  3.4628 -3.7940
  237ACN     H2 1584   3.125   4.342   0.844  0.1192  2.8158 -2.9087
  237ACN     H3 1585   3.004   4.479   0.884 -0.9339 -0.9219  1.8593
  237ACN     C2 1586   2.997   4.314   1.010  0.8058 -0.4215  1.2433
  237ACN     N1 1587   2.940   4.244   1.082 -0.3937 -0.7999  0.4779
  238ACN     C1 1588   1.408   2.631   2.871 -1.3896 -0.2791 -0.2122
  238ACN     H1 1589   1.421   2.662   2.975 -1.5619 -0.2769 -0.1899
  238ACN     H2 1590   1.501   2.636   2.814 -0.2703 -4.3261  0.9194
  238ACN     H3 1591   1.336   2.700   2.827 -0.3317  0.8184 -0.2658
  238ACN     C2 1592   1.355   2.498   2.867  0.0144 -0.3151  0.0251
  238ACN     N1 1593   1.303   2.397   2.845 -0.2959 -0.2686  0.6238
  239ACN     C1 1594   4.709   4.604   3.662  0.3378 -0.5386  0.6811
  239ACN     H1 1595   4.776   4.690   3.671 -1.4310  1.1989 -1.5320
  239ACN     H2 1596   4.635   4.638   3.589  1.2929  1.1604  0.4672
  239ACN     H3 1597   4.653   4.582   3.754 -0.2687  1.5294  0.8536
  239ACN     C2 1598   4.777   4.480   3.619  0.2442  0.1304  0.1983
  239ACN     N1 1599   4.836   4.392   3.575  0.2755  0.8205 -0.3804
  240ACN     C1 1600   2.063   4.810   2.246 -0.1907 -0.6597 -0.1051
  240ACN     H1 1601   2.037   4.785   2.142  0.9423 -1.8452 -0.1260
  240ACN     H2 1602   1.978   4.849   2.304  0.1608 -0.3751  0.2159
  240ACN     H3 1603   2.132   4.894   2.241 -2.1822  1.1015  0.4554
  240ACN     C2 1604   2.129   4.690   2.308  0.2279 -0.0180 -0.0973
  240ACN     N1 1605   2.171   4.592   2.352 -0.2011 -0.4587  0.0226
  241ACN     C1 1606   0.252   1.682   1.968  0.5163 -0.1174  0.2046
  241ACN     H1 1607   0.242   1.590   1.909 -0.2782  0.3303 -0.3802
  241ACN     H2 1608   0.161   1.741   1.954 -0.5079 -1.4559  0.9630
  241ACN     H3 1609   0.340   1.738   1.936  0.2283 -0.4961 -1.3259
  241ACN     C2 1610   0.270   1.666   2.111 -0.2053  0.2970 -0.4952
  241ACN     N1 1611   0.282   1.669   2.226 -0.3360  0.0917 -0.7287
  242ACN     C1 1612   3.445   3.981   1.114 -0.6557 -0.2543  0.0313
  242ACN     H1 1613   3.362   3.920   1.150  0.3290 -1.0192  1.0663
  242ACN     H2 1614   3.495   3.926   1.033 -0.1539  0.5955 -0.2496
  242ACN     H3 1615   3.513   4.002   1.198  0.7167  2.9787 -1.7006
  242ACN     C2 1616   3.393   4.114   1.074  0.1743  0.2969  0.0099
  242ACN     N1 1617   3.347   4.212   1.037  0.7362 -0.0476  0.0657
  243ACN     C1 1618   3.973   1.475   2.386 -0.5692 -0.0607  0.7015
  243ACN     H1 1619   4.059   1.543   2.387 -1.3485  0.9781  0.2700
  243ACN     H2 1620   3.960   1.420   2.480  2.4391  0.0460  1.2894
  243ACN     H3 1621   3.997   1.409   2.302 -2.5988 -1.0551  0.8276
  243ACN     C2 1622   3.858   1.555   2.353  0.2955  0.0327 -0.6329
  243ACN     N1 1623   3.759   1.612   2.340  0.7156  0.3049  0.2889
  244ACN     C1 1624   0.916   0.284   0.559  0.1788  0.3564 -0.2699
  244ACN     H1 1625   0.846   0.365   0.583  0.6964  0.7031  0.0968
  244ACN     H2 1626   0.968   0.293   0.462  0.7196 -0.0704 -0.0237
  244ACN     H3 1627   0.855   0.193   0.555  1.8382 -0.7499 -2.2546
  244ACN     C2 1628   1.009   0.297   0.666  0.1030  0.1382 -0.6216
  244ACN     N1 1629   1.085   0.315   0.748  0.0403  1.1684 -0.0548
  245ACN     C1 1630   2.828   1.079   3.748  0.2724  0.4388  0.3326
  245ACN     H1 1631   2.844   1.188   3.747 -0.3459  0.5322  0.1725
  245ACN     H2 1632   2.775   1.041   3.660  0.9625  1.4119 -0.5235
  245ACN     H3 1633   2.774   1.071   3.843  0.0119 -0.5146  0.1134
  245ACN     C2 1634   2.948   0.998   3.771  0.8070 -0.0702 -0.2263
  245ACN     N1 1635   3.031   0.922   3.786  0.4587 -0.2197  0.4938
  246ACN     C1 1636   3.549   2.938   2.907  0.3363  0.5743  0.8870
  246ACN     H1 1637   3.498   2.980   2.995 -0.7648 -0.1632  0.6201
  246ACN     H2 1638   3.589   2.842   2.942 -0.6207 -0.5460 -0.9105
  246ACN     H3 1639   3.636   2.997   2.877  0.4927  0.6418  1.4496
  246ACN     C2 1640   3.464   2.910   2.793 -0.1810 -0.2596 -0.2299
  246ACN     N1 1641   3.395   2.908   2.699  0.2470  0.8701  0.0743
  247ACN     C1 1642   4.611   1.963   0.926 -0.0076 -0.3629 -0.0852
  247ACN     H1 1643   4.649   2.008   0.834  0.9806 -0.7753  0.0998
  247ACN     H2 1644   4.690   1.892   0.954  0.5989  0.3719  0.1079
  247ACN     H3 1645   4.520   1.904   0.909 -0.1507  0.0864 -0.9063
  247ACN     C2 1646   4.591   2.064   1.031  0.0813  0.2642  0.2030
  247ACN     N1 1647   4.568   2.150   1.107 -0.4091 -0.3979 -0.0392
  248ACN     C1 1648   1.619   4.443   0.387  0.4914 -0.0743  0.4760
  248ACN     H1 1649   1.727   4.450   0.372  0.2557  1.9766 -0.7375
  248ACN     H2 1650   1.569   4.375   0.317  1.2397  0.9717 -1.1408
  248ACN     H3 1651   1.563   4.537   0.374 -2.7675 -2.1651 -1.9796
  248ACN     C2 1652   1.596   4.407   0.530 -0.0463 -0.8180 -0.1623
  248ACN     N1 1653   1.591   4.400   0.645 -0.1605  0.0577  0.6890
  249ACN     C1 1654   1.234   3.094   3.355 -0.2186  0.3456  0.2873
  249ACN     H1 1655   1.255   3.155   3.266  0.2685 -2.5792 -1.7751
  249ACN     H2 1656   1.235   3.163   3.440 -1.1848  0.1493  0.4693
  249ACN     H3 1657   1.319   3.027   3.373  1.9143  2.2698 -1.8389
  249ACN     C2 1658   1.103   3.026   3.353 -0.9372 -0.2120 -0.5427
  249ACN     N1 1659   1.004   2.971   3.349 -0.0494  0.6589 -0.2396
  250ACN     C1 1660   3.703   4.765   3.341 -0.0182 -0.1735 -0.1314
  250ACN     H1 1661   3.594   4.756   3.351 -0.2408  0.3170 -1.7258
  250ACN     H2 1662   3.719   4.780   3.233  1.7018  1.0170  0.2547
  250ACN     H3 1663   3.747   4.669   3.370  0.9401 -0.2855 -1.8240
  250ACN     C2 1664   3.754   4.873   3.427 -0.2778  0.9738 -0.2024
  250ACN     N1 1665   3.787   4.961   3.492  0.2114 -0.3885 -0.4183
  251ACN     C1 1666   4.379   4.827   3.181  0.5147  0.5682 -0.4933
  251ACN     H1 1667   4.312   4.879   3.249 -0.1471 -2.3195  1.2499
  251ACN     H2 1668   4.391   4.873   3.082 -1.9716  2.7281  0.0988
  251ACN     H3 1669   4.340   4.728   3.155  1.2865 -0.1215  0.8411
  251ACN     C2 1670   4.517   4.811   3.228 -0.4975  0.1585 -0.2694
  251ACN     N1 1671   4.625   4.800   3.259 -0.4127 -0.8131  0.2665
  252ACN     C1 1672   1.858   0.802   2.002 -0.2174 -0.1819  0.0224
  252ACN     H1 1673   1.893   0.903   2.024 -0.6797 -0.1125  0.4517
  252ACN     H2 1674   1.762   0.789   1.949 -0.1109 -3.0211  0.3445
  252ACN     H3 1675   1.838   0.743   2.092 -0.2578  0.1887  0.2535
  252ACN     C2 1676   1.958   0.728   1.928  0.0153  0.0089 -0.6095
  252ACN     N1 1677   2.030   0.655   1.874 -0.0477  0.0470  0.3611
  253ACN     C1 1678   2.694   2.842   0.201 -0.1374 -0.0182  0.0984
  253ACN     H1 1679   2.613   2.778   0.236 -2.4903  1.4546 -2.3355
  253ACN     H2 1680   2.718   2.808   0.100 -2.5849  0.6473 -0.7687
  253ACN     H3 1681   2.776   2.838   0.274  1.5640 -0.4162 -1.7483
  253ACN     C2 1682   2.645   2.972   0.171  0.4077  1.1318 -0.1609
  253ACN     N1 1683   2.608   3.077   0.150 -0.0347  0.5134  0.5240
  254ACN     C1 1684   1.088   0.962   1.257  0.3875  0.0158  0.4871
  254ACN     H1 1685   0.989   0.972   1.211 -0.3445  1.2225  2.1799
  254ACN     H2 1686   1.180   0.981   1.202 -0.0193 -2.2674 -1.0970
  254ACN     H3 1687   1.102   0.865   1.305 -0.6309  0.0142  0.8127
  254ACN     C2 1688   1.085   1.054   1.364 -0.6969 -0.9830 -0.6435
  254ACN     N1 1689   1.084   1.138   1.439 -0.5567  0.6508 -0.2719
  255ACN     C1 1690   3.063   1.761   2.360  0.6129  0.2621  0.3293
  255ACN     H1 1691   3.069   1.785   2.467 -1.6450 -0.9363  0.7871
  255ACN     H2 1692   3.159   1.779   2.309  0.4722 -0.9751 -0.4095
  255ACN     H3 1693   2.981   1.810   2.307  1.1075  0.7468 -0.0040
  255ACN     C2 1694   3.049   1.612   2.342 -0.0112 -1.4026  0.7041
  255ACN     N1 1695   3.017   1.505   2.331  0.0313  0.4328 -0.5366
  256ACN     C1 1696   2.966   2.570   0.375  0.5110 -0.1515 -0.3282
  256ACN     H1 1697   2.968   2.641   0.291  0.8703 -0.9627 -1.0188
  256ACN     H2 1698   2.871   2.578   0.428  1.8158 -0.8898  2.2495
  256ACN     H3 1699   3.054   2.587   0.438  0.8054 -0.7820 -0.5571
  256ACN     C2 1700   2.973   2.428   0.333 -0.3000  0.2909 -1.3955
  256ACN     N1 1701   2.973   2.317   0.313 -0.3897  0.1079  0.1869
  257ACN     C1 1702   0.442   3.654   3.012  0.5575  0.2928 -0.0482
  257ACN     H1 1703   0.441   3.764   3.019  0.9037  0.2070  1.8117
  257ACN     H2 1704   0.542   3.622   3.045 -0.2886 -1.4527  0.9525
  257ACN     H3 1705   0.426   3.622   2.908 -0.7313  0.0242  0.2210
  257ACN     C2 1706   0.351   3.594   3.106 -0.4073 -0.5149 -0.0212
  257ACN     N1 1707   0.282   3.544   3.186 -0.0353  0.3919  0.1278
  258ACN     C1 1708   0.750   3.391   0.747  0.0256 -0.6061  1.2569
  258ACN     H1 1709   0.649   3.409   0.787 -0.7321  0.4176 -0.9277
  258ACN     H2 1710   0.792   3.304   0.798  2.4751  0.1476  0.6706
  258ACN     H3 1711   0.812   3.479   0.768  0.3724 -0.1724 -1.1875
  258ACN     C2 1712   0.743   3.378   0.603  0.6301 -0.5182 -0.4821
  258ACN     N1 1713   0.737   3.362   0.492 -0.1946 -0.3035  0.6026
  259ACN     C1 1714   3.216   2.897   1.003  0.4905 -0.0390  0.5007
  259ACN     H1 1715   3.245   2.941   0.907 -0.3308  1.4483  0.8883
  259ACN     H2 1716   3.282   2.818   1.041 -0.9133 -1.6480 -0.2622
  259ACN     H3 1717   3.114   2.858   0.994  0.7749 -0.4995 -0.9123
  259ACN     C2 1718   3.198   2.991   1.106  0.1299  0.0139 -1.2271
  259ACN     N1 1719   3.176   3.069   1.187 -0.2566  0.0806 -0.2000
  260ACN     C1 1720   1.075   2.428   1.561  0.0859 -0.9080  0.5677
  260ACN     H1 1721   1.025   2.475   1.646 -1.1762 -1.3247  0.0890
  260ACN     H2 1722   1.082   2.324   1.598  0.6553 -0.8429  0.6463
  260ACN     H3 1723   1.174   2.473   1.550  0.1154 -1.2509 -0.8084
  260ACN     C2 1724   1.001   2.446   1.436  0.6657  0.4221 -0.2833
  260ACN     N1 1725   0.947   2.460   1.334  0.2305 -0.5372 -0.4184
  261ACN     C1 1726   3.138   2.905   3.793  0.2640  0.7438  0.2927
  261ACN     H1 1727   3.065   2.900   3.711  0.3101 -2.5697  0.3335
  261ACN     H2 1728   3.188   3.002   3.798 -1.4512  1.7363 -0.6287
  261ACN     H3 1729   3.206   2.822   3.774  0.4906  0.7230  1.1673
  261ACN     C2 1730   3.061   2.881   3.916  0.0018  0.1950  0.9137
  261ACN     N1 1731   3.004   2.867   4.012  0.1913 -0.0368 -0.1533
  262ACN     C1 1732   4.275   1.473   1.584 -0.0236  0.1800  0.1011
  262ACN     H1 1733   4.351   1.509   1.513 -1.0345  1.9268 -0.1557
  262ACN     H2 1734   4.333   1.453   1.674 -1.2521 -0.4813  0.7575
  262ACN     H3 1735   4.222   1.391   1.534 -2.3769 -0.5373  3.4560
  262ACN     C2 1736   4.186   1.587   1.610 -0.0142 -0.1997  0.4927
  262ACN     N1 1737   4.125   1.684   1.620  1.0219  0.4031 -0.7156
  263ACN     C1 1738   0.734   3.095   2.371 -0.4921  0.7153 -0.0777
  263ACN     H1 1739   0.642   3.145   2.404 -1.1781 -0.1705 -0.6261
  263ACN     H2 1740   0.806   3.085   2.454 -1.3655 -0.4419  0.5677
  263ACN     H3 1741   0.788   3.148   2.291 -0.9452 -0.0855 -0.9260
  263ACN     C2 1742   0.698   2.954   2.343 -0.1562 -0.2445  0.2371
  263ACN     N1 1743   0.664   2.847   2.324  0.1792  0.3119  0.1330
  264ACN     C1 1744   3.420   1.318   1.311  0.0902 -0.7375  0.1968
  264ACN     H1 1745   3.419   1.362   1.412 -0.4636 -1.2103  0.4061
  264ACN     H2 1746   3.464   1.218   1.322  0.6921 -0.8349 -2.5173
  264ACN     H3 1747   3.488   1.384   1.257  1.3726 -0.7302  1.7572
  264ACN     C2 1748   3.296   1.307   1.242  0.4238 -0.0194  0.2244
  264ACN     N1 1749   3.188   1.320   1.189 -0.4541 -0.5718 -0.0212
  265ACN     C1 1750   1.599   3.788   3.694 -0.2486  0.0816  0.1799
  265ACN     H1 1751   1.508   3.778   3.634 -1.9036 -0.9256  2.6917
  265ACN     H2 1752   1.652   3.882   3.673  1.0295 -0.7099 -0.2064
  265ACN     H3 1753   1.666   3.708   3.663 -0.0028  0.2340  0.3108
  265ACN     C2 1754   1.574   3.775   3.836 -0.0787 -0.4465 -0.2802
  265ACN     N1 1755   1.553   3.764   3.947  0.0848  1.0803 -0.6146
  266ACN     C1 1756   4.669   1.075   1.929  0.1931  0.2489 -0.4850
  266ACN     H1 1757   4.563   1.087   1.903  0.2625 -1.7692 -1.9323
  266ACN     H2 1758   4.684   0.977   1.976  2.5288  0.8698  0.1804
  266ACN     H3 1759   4.700   1.154   1.998 -0.1139  2.1649 -2.4644
  266ACN     C2 1760   4.748   1.090   1.810  0.0558 -0.4370 -0.5984
  266ACN     N1 1761   4.807   1.105   1.709  0.0720 -0.1859  0.4279
  267ACN     C1 1762   1.634   2.486   0.173  0.0981 -0.0746 -0.2026
  267ACN     H1 1763   1.581   2.395   0.143 -1.5752  1.1343 -1.0627
  267ACN     H2 1764   1.600   2.560   0.100 -1.0584  0.0601  0.4417
  267ACN     H3 1765   1.740   2.460   0.187  0.0465  0.4417  1.3737
  267ACN     C2 1766   1.585   2.525   0.304  0.4533 -0.2704 -0.8585
  267ACN     N1 1767   1.535   2.552   0.406  0.0888  0.2003  0.0639
  268ACN     C1 1768   4.753   2.925   2.769  0.1658 -0.0464  0.7486
  268ACN     H1 1769   4.790   2.978   2.680 -0.9100 -0.3304  0.1075
  268ACN     H2 1770   4.643   2.924   2.766  0.1326 -2.0278  1.3306
  268ACN     H3 1771   4.789   2.982   2.856 -2.1181 -0.1251  1.8195
  268ACN     C2 1772   4.817   2.798   2.764 -0.4526  0.3914  0.1792
  268ACN     N1 1773   4.873   2.699   2.754 -0.1260  0.4435  0.2224
  269ACN     C1 1774   0.760   0.753   2.715  0.8606  0.3130  0.0046
  269ACN     H1 1775   0.818   0.771   2.623 -0.9548  2.1293 -0.8577
  269ACN     H2 1776   0.716   0.838   2.768 -1.9357 -0.5156 -0.8186
  269ACN     H3 1777   0.830   0.706   2.785  3.1031  0.7274 -1.8199
  269ACN     C2 1778   0.645   0.667   2.699  0.7622 -0.1996  0.0773
  269ACN     N1 1779   0.554   0.602   2.672 -0.3718 -0.1058 -0.1426
  270ACN     C1 1780   4.782   2.178   3.827  0.1860 -0.6363  0.0938
  270ACN     H1 1781   4.779   2.068   3.825  1.4729 -0.7879  2.6582
  270ACN     H2 1782   4.682   2.208   3.860  1.7045  3.3441  1.7315
  270ACN     H3 1783   4.813   2.227   3.734  1.2028  1.1912  1.3351
  270ACN     C2 1784   4.886   2.224   3.925  0.4871  0.6837  0.0403
  270ACN     N1 1785   4.967   2.265   3.991 -0.3940  0.2742 -0.6213
  271ACN     C1 1786   0.532   3.046   0.545 -0.4685 -0.4284  0.3683
  271ACN     H1 1787   0.559   3.055   0.651  1.7108  1.1787 -0.2515
  271ACN     H2 1788   0.618   3.076   0.483 -1.4136  2.2010  0.1890
  271ACN     H3 1789   0.449   3.114   0.520 -0.2313 -0.2148  0.1618
  271ACN     C2 1790   0.500   2.903   0.531  0.9919  0.3105  0.4359
  271ACN     N1 1791   0.481   2.792   0.519  0.3985  0.2780  0.1004
  272ACN     C1 1792   4.701   0.703   2.220  0.2884  0.0759 -0.9276
  272ACN     H1 1793   4.728   0.806   2.245 -0.3186 -0.0963  0.4972
  272ACN     H2 1794   4.787   0.643   2.189 -0.9445 -3.1429  1.4188
  272ACN     H3 1795   4.630   0.706   2.136 -0.0687  1.5425 -0.6082
  272ACN     C2 1796   4.636   0.639   2.339 -0.0263 -0.1196 -0.0674
  272ACN     N1 1797   4.599   0.589   2.431  0.3685  0.8552 -0.3823
  273ACN     C1 1798   2.818   1.327   2.656  0.6119  0.0068 -0.0957
  273ACN     H1 1799   2.900   1.373   2.600  0.6430 -0.5589 -0.5197
  273ACN     H2 1800   2.871   1.267   2.732 -0.4527 -0.5677  0.2169
  273ACN     H3 1801   2.760   1.263   2.588 -2.4976  2.4587  0.0374
  273ACN     C2 1802   2.734   1.438   2.700 -0.3165  0.3054 -0.3586
  273ACN     N1 1803   2.666   1.525   2.730  1.0081 -0.3328 -0.0053
  274ACN     C1 1804   0.768   4.711   1.928 -0.0599 -0.1726  0.4917
  274ACN     H1 1805   0.757   4.677   2.032  0.5885 -2.2111 -0.0746
  274ACN     H2 1806   0.869   4.691   1.889 -0.7683 -1.0254 -0.9740
  274ACN     H3 1807   0.738   4.817   1.927  1.8123  0.4404  2.3346
  274ACN     C2 1808   0.679   4.642   1.829  0.5060 -0.1751  0.1556
  274ACN     N1 1809   0.607   4.597   1.749 -0.3445  0.3617  0.4077
  275ACN     C1 1810   2.067   1.796   3.114 -0.0870  0.9570  0.5361
  275ACN     H1 1811   2.059   1.689   3.092  0.9942  1.5782 -3.9386
  275ACN     H2 1812   1.969   1.842   3.129  0.6613  3.1040 -0.6826
  275ACN     H3 1813   2.107   1.852   3.028  2.5575 -1.6452 -0.1018
  275ACN     C2 1814   2.147   1.816   3.235 -0.4835 -0.1153  0.0221
  275ACN     N1 1815   2.220   1.826   3.322  0.1808 -0.0536  0.1775
  276ACN     C1 1816   3.342   2.519   2.215  0.3693 -0.1861 -0.6030
  276ACN     H1 1817   3.301   2.620   2.210  0.5686 -0.0724  0.0117
  276ACN     H2 1818   3.409   2.511   2.129 -0.1391  1.0786 -1.1391
  276ACN     H3 1819   3.250   2.460   2.200 -0.8045  0.9111  1.7140
  276ACN     C2 1820   3.398   2.490   2.339 -0.2438  0.0826  0.2793
  276ACN     N1 1821   3.454   2.472   2.434  0.3754  0.4487 -0.1440
  277ACN     C1 1822   3.915   1.221   0.866  0.1451  0.3063 -0.3934
  277ACN     H1 1823   3.902   1.136   0.934 -1.2000  1.1758  0.4985
  277ACN     H2 1824   3.984   1.289   0.917  0.5565 -0.7240  0.4647
  277ACN     H3 1825   3.821   1.277   0.855 -0.4686 -0.4505  0.8042
  277ACN     C2 1826   3.956   1.193   0.730 -0.4433 -0.1736  0.6334
  277ACN     N1 1827   3.991   1.179   0.620  0.9538  0.0000  0.4337
  278ACN     C1 1828   2.113   2.486   2.863  0.1678 -0.8056 -0.5729
  278ACN     H1 1829   2.207   2.536   2.887 -0.8299  0.2320  1.4522
  278ACN     H2 1830   2.095   2.382   2.893  2.5712 -1.2638 -0.5978
  278ACN     H3 1831   2.109   2.482   2.754  1.6041  1.5250 -0.7867
  278ACN     C2 1832   2.002   2.571   2.916 -0.4461 -0.2008 -0.2849
  278ACN     N1 1833   1.916   2.636   2.955 -0.3162  0.5481 -0.6819
  279ACN     C1 1834   1.131   2.700   1.123 -0.0577 -0.2262 -0.6660
  279ACN     H1 1835   1.214   2.628   1.128  1.7518  1.6709 -1.8576
  279ACN     H2 1836   1.055   2.633   1.080  0.9588 -1.8972  0.0298
  279ACN     H3 1837   1.158   2.780   1.053 -0.4874 -0.3712 -0.9994
  279ACN     C2 1838   1.086   2.739   1.259 -0.5120 -0.1269 -0.4108
  279ACN     N1 1839   1.045   2.778   1.359 -0.5945 -0.1611 -0.4900
  280ACN     C1 1840   2.312   1.543   2.899  0.4132  0.1303  0.0793
  280ACN     H1 1841   2.319   1.613   2.815 -0.8103 -0.3794 -0.4730
  280ACN     H2 1842   2.352   1.448   2.862  0.5743 -0.1339  0.9150
  280ACN     H3 1843   2.208   1.537   2.933  0.6917  1.8788  1.4289
  280ACN     C2 1844   2.392   1.580   3.015  0.0163 -0.7977 -0.1948
  280ACN     N1 1845   2.455   1.605   3.107  0.3874 -0.0415  0.1652
  281ACN     C1 1846   3.379   2.571   0.840 -0.1116  0.5201  0.1457
  281ACN     H1 1847   3.440   2.654   0.877  1.0050 -1.1795  2.3341
  281ACN     H2 1848   3.322   2.540   0.929  0.3743  0.3215  0.3879
  281ACN     H3 1849   3.454   2.498   0.807 -1.1268  0.1468 -1.4503
  281ACN     C2 1850   3.291   2.601   0.724 -0.1289 -0.8640  0.5582
  281ACN     N1 1851   3.213   2.606   0.639 -0.2015 -0.4016 -0.8185
  282ACN     C1 1852   2.829   1.503   3.076  0.2150  0.4994 -0.4328
  282ACN     H1 1853   2.734   1.493   3.023 -0.4564  0.1587  0.7883
  282ACN     H2 1854   2.853   1.603   3.115  0.1220 -0.4266  2.1731
  282ACN     H3 1855   2.908   1.476   3.005  1.1280  0.7538  0.4675
  282ACN     C2 1856   2.829   1.412   3.188 -0.0524  0.3015 -0.0525
  282ACN     N1 1857   2.834   1.341   3.279 -0.2708  0.2679 -0.6431
  283ACN     C1 1858   1.255   4.381   3.085 -1.0899 -0.0034 -0.1980
  283ACN     H1 1859   1.161   4.438   3.080 -1.3042 -0.1051  1.7464
  283ACN     H2 1860   1.303   4.384   2.987 -0.2445  1.3854  0.2262
  283ACN     H3 1861   1.228   4.275   3.080  0.6899 -0.5290  0.6275
  283ACN     C2 1862   1.327   4.425   3.203 -0.5496 -0.3490  0.8006
  283ACN     N1 1863   1.375   4.458   3.300  0.1811  0.3519  0.4358
  284ACN     C1 1864   0.231   4.139   0.837  0.3297  0.1293 -0.8516
  284ACN     H1 1865   0.170   4.221   0.797  0.6944  1.4271  1.0850
  284ACN     H2 1866   0.197   4.128   0.941  0.1151  3.2150 -0.4941
  284ACN     H3 1867   0.338   4.163   0.845  0.5427 -0.6769 -1.2119
  284ACN     C2 1868   0.220   4.012   0.761 -0.5966  0.5393  0.2295
  284ACN     N1 1869   0.208   3.913   0.700  0.0884  0.0611  0.2587
  285ACN     C1 1870   1.132   0.758   0.061 -0.2374  0.4376  0.4101
  285ACN     H1 1871   1.224   0.770   0.004 -1.0108 -0.2607 -1.0600
  285ACN     H2 1872   1.146   0.792   0.164 -0.7845 -1.9265  1.3391
  285ACN     H3 1873   1.112   0.650   0.054 -0.0252  0.1274  3.4020
  285ACN     C2 1874   1.015   0.832   0.001 -0.3764  0.6201 -0.4289
  285ACN     N1 1875   0.927   0.892  -0.036  0.3640 -0.0632  0.0227
  286ACN     C1 1876   3.456   1.307   3.605 -0.7441  0.0227  0.2593
  286ACN     H1 1877   3.521   1.370   3.668 -0.6065 -0.6325  0.7801
  286ACN     H2 1878   3.371   1.372   3.577 -1.9705 -1.9196 -0.7373
  286ACN     H3 1879   3.426   1.217   3.660 -2.9291  2.0975  2.7549
  286ACN     C2 1880   3.523   1.260   3.479  0.1616 -0.5587  0.1284
  286ACN     N1 1881   3.565   1.226   3.377  0.1920  0.4230  0.4981
  287ACN     C1 1882   3.283   0.337   1.169  0.4758  0.1390 -0.7791
  287ACN     H1 1883   3.286   0.227   1.165  1.2331 -0.0251  2.1103
  287ACN     H2 1884   3.210   0.363   1.246  0.3251 -1.5340 -0.3044
  287ACN     H3 1885   3.252   0.376   1.071  0.0347  1.1694 -0.2396
  287ACN     C2 1886   3.417   0.388   1.189  0.3884  0.5004 -0.2424
  287ACN     N1 1887   3.528   0.421   1.206  0.2357  0.0012  0.0956
  288ACN     C1 1888   4.351   4.873   1.119  0.0068 -0.4383 -1.0449
  288ACN     H1 1889   4.372   4.816   1.210  2.9319  0.1091 -1.2912
  288ACN     H2 1890   4.281   4.805   1.067 -0.1680 -2.1327  1.2437
  288ACN     H3 1891   4.439   4.877   1.053 -0.4954 -1.1250 -1.7793
  288ACN     C2 1892   4.285   4.998   1.153  0.7216  0.4607  0.2323
  288ACN     N1 1893   4.241   5.099   1.178  0.2691 -0.4580  0.6086
  289ACN     C1 1894   4.277   3.200   1.122  0.6654  0.1243  0.4758
  289ACN     H1 1895   4.244   3.277   1.192 -1.4943  0.0583 -0.3856
  289ACN     H2 1896   4.291   3.243   1.022 -0.6470 -1.0181 -0.2412
  289ACN     H3 1897   4.197   3.124   1.122 -0.5816  1.3971  0.3086
  289ACN     C2 1898   4.403   3.150   1.169  0.4382  0.2899  0.1959
  289ACN     N1 1899   4.509   3.119   1.201  0.4738  0.0181  0.4873
  290ACN     C1 1900   4.538   2.303   1.441 -0.3068  0.5073 -0.2301
  290ACN     H1 1901   4.508   2.307   1.336 -0.7437  2.4173 -0.0711
  290ACN     H2 1902   4.465   2.242   1.496 -0.1854 -3.1644 -3.6551
  290ACN     H3 1903   4.521   2.406   1.475 -2.4087  0.4990 -1.1336
  290ACN     C2 1904   4.677   2.262   1.461  0.3393 -0.1743 -0.2886
  290ACN     N1 1905   4.786   2.225   1.472  0.2869  0.3428  0.1527
  291ACN     C1 1906   1.385   4.023   0.801  0.8413  0.1503 -0.0148
  291ACN     H1 1907   1.289   3.974   0.822  2.0150 -2.9950 -1.2584
  291ACN     H2 1908   1.390   4.120   0.850 -1.5201  1.3166 -1.8834
  291ACN     H3 1909   1.387   4.032   0.691 -0.5455  2.0607  0.0767
  291ACN     C2 1910   1.501   3.938   0.854  0.0974 -0.0107 -0.2058
  291ACN     N1 1911   1.590   3.873   0.895  0.2327  0.0280 -0.0522
  292ACN     C1 1912   0.433   1.993   2.160 -0.1176  0.0216 -0.1870
  292ACN     H1 1913   0.333   1.947   2.161  0.5237 -1.4429 -0.3033
  292ACN     H2 1914   0.456   2.037   2.257  1.8166 -3.1244  0.9594
  292ACN     H3 1915   0.441   2.066   2.079 -0.7108 -0.4959 -0.7274
  292ACN     C2 1916   0.533   1.893   2.129 -0.2955  0.3515 -0.7766
  292ACN     N1 1917   0.620   1.821   2.100  0.0883  0.3815 -0.0618
  293ACN     C1 1918   2.761   4.172   2.242 -0.2329  0.9125 -0.1388
  293ACN     H1 1919   2.756   4.113   2.150 -2.7382 -0.5393  0.8264
  293ACN     H2 1920   2.851   4.138   2.296 -0.2830 -1.3134 -1.3922
  293ACN     H3 1921   2.677   4.143   2.306 -0.9521  0.2136 -1.3773
  293ACN     C2 1922   2.768   4.319   2.224 -0.2017  0.0127  0.3460
  293ACN     N1 1923   2.770   4.431   2.207 -0.2952 -0.5290 -0.3876
  294ACN     C1 1924   3.309   4.863   2.916 -0.6531  0.0776 -0.0399
  294ACN     H1 1925   3.228   4.936   2.916 -2.0295 -1.3534  1.5678
  294ACN     H2 1926   3.385   4.890   2.842 -1.5707  2.0234 -0.3241
  294ACN     H3 1927   3.269   4.763   2.894 -1.9121  0.8107 -1.2776
  294ACN     C2 1928   3.377   4.866   3.043 -1.2837 -0.2602 -0.1466
  294ACN     N1 1929   3.430   4.879   3.142 -0.3801 -0.1645 -0.0119
  295ACN     C1 1930   2.804   0.848   1.688  0.2428  0.5500 -0.3750
  295ACN     H1 1931   2.860   0.874   1.597  0.0506  2.2724 -0.0289
  295ACN     H2 1932   2.869   0.798   1.760  0.4731 -1.2622 -1.7535
  295ACN     H3 1933   2.729   0.774   1.655 -0.6987  1.1331  0.4104
  295ACN     C2 1934   2.736   0.961   1.748 -0.4939  0.3752  0.0166
  295ACN     N1 1935   2.691   1.049   1.808 -0.3364 -0.3163 -0.2824
  296ACN     C1 1936   3.241   0.642   2.266  0.0591  0.0101 -0.3459
  296ACN     H1 1937   3.340   0.625   2.308 -0.5115 -2.6574  0.1098
  296ACN     H2 1938   3.172   0.574   2.317 -1.2608  2.7646  1.8031
  296ACN     H3 1939   3.235   0.620   2.158 -2.9811  1.0686 -0.5064
  296ACN     C2 1940   3.192   0.777   2.295  1.0860 -0.3202 -0.2052
  296ACN     N1 1941   3.142   0.879   2.307  0.1996 -0.0303 -0.1035
  297ACN     C1 1942   2.979   1.691   1.935 -0.4957 -0.3101 -0.8532
  297ACN     H1 1943   3.079   1.693   1.979 -1.1948  1.1949  0.8447
  297ACN     H2 1944   2.947   1.588   1.959 -3.0106  0.6969  0.5561
  297ACN     H3 1945   2.994   1.712   1.829  1.1004 -0.9847 -0.7731
  297ACN     C2 1946   2.911   1.789   2.022 -0.3938  0.5002 -0.1669
  297ACN     N1 1947   2.872   1.875   2.090 -0.3600  0.9439 -0.2615
  298ACN     C1 1948   2.636   0.015   2.931 -0.5425 -0.4266 -0.5861
  298ACN     H1 1949   2.708  -0.057   2.971  0.1390  0.1887 -0.6751
  298ACN     H2 1950   2.559  -0.052   2.891  0.8051 -1.3690 -1.7058
  298ACN     H3 1951   2.678   0.075   2.849 -0.3453  1.8555  1.0784
  298ACN     C2 1952   2.582   0.108   3.025 -0.4632  0.1968 -0.6416
  298ACN     N1 1953   2.540   0.180   3.102 -0.2293 -0.0638  0.1191
  299ACN     C1 1954   0.958   2.837   0.003  0.3597  0.3975 -0.4078
  299ACN     H1 1955   0.926   2.734  -0.012  0.2815  0.4775 -0.8024
  299ACN     H2 1956   0.867   2.898   0.004 -1.0429 -1.4454  3.1223
  299ACN     H3 1957   1.016   2.865  -0.085 -0.7645 -0.9784 -1.6240
  299ACN     C2 1958   1.030   2.847   0.129 -0.9760 -0.1043 -0.4372
  299ACN     N1 1959   1.088   2.862   0.229 -0.0533  0.8931  0.0126
  300ACN     C1 1960   3.268   2.462   3.539  0.3766  0.0240  0.1567
  300ACN     H1 1961   3.365   2.413   3.524 -0.5213 -1.8003  0.0974
  300ACN     H2 1962   3.239   2.525   3.455 -0.0706  0.8709  0.9232
  300ACN     H3 1963   3.283   2.527   3.626 -0.1592  0.3321  0.0197
  300ACN     C2 1964   3.163   2.368   3.577  1.1057  0.2782  0.0564
  300ACN     N1 1965   3.095   2.283   3.615 -0.0550 -0.2427 -0.4502
  301ACN     C1 1966   4.422   1.070   3.352  0.2171 -0.5000  0.0933
  301ACN     H1 1967   4.355   1.131   3.415  0.6130 -0.4206  0.4430
  301ACN     H2 1968   4.525   1.106   3.366 -0.8629  2.4307  1.2654
  301ACN     H3 1969   4.384   1.082   3.250 -1.3971 -0.7397  0.6274
  301ACN     C2 1970   4.417   0.931   3.401 -0.5856 -1.3712  0.1941
  301ACN     N1 1971   4.423   0.820   3.438 -0.5291 -0.1892 -0.1813
  302ACN     C1 1972   4.702   3.083   3.488 -0.6411 -0.6745 -0.0450
  302ACN     H1 1973   4.663   3.177   3.529  1.1693  0.7691 -1.4086
  302ACN     H2 1974   4.608   3.031   3.466 -0.9307  0.4694 -1.6965
  302ACN     H3 1975   4.768   3.033   3.560  0.1935  2.5820  1.6930
  302ACN     C2 1976   4.780   3.104   3.370 -0.8152 -0.1538 -0.5968
  302ACN     N1 1977   4.839   3.124   3.272  0.0338 -0.8201  0.1927
  303ACN     C1 1978   2.834   3.962   2.687 -0.8218 -0.7311 -0.1178
  303ACN     H1 1979   2.784   3.992   2.594 -0.1501 -0.3839 -0.3728
  303ACN     H2 1980   2.921   3.900   2.664  0.4774  0.2717  1.8997
  303ACN     H3 1981   2.766   3.895   2.741 -1.8026  1.3364  1.3234
  303ACN     C2 1982   2.863   4.074   2.778  0.3622  0.5580 -0.5273
  303ACN     N1 1983   2.871   4.160   2.851  0.4218  0.7149 -0.1255
  304ACN     C1 1984   1.940   3.215   0.461  0.4483  0.2142  0.1969
  304ACN     H1 1985   1.925   3.312   0.412 -0.1266  0.0717  0.0713
  304ACN     H2 1986   1.937   3.139   0.381 -1.0683 -1.8824  2.0966
  304ACN     H3 1987   1.846   3.196   0.514  1.0472 -2.2873  0.5204
  304ACN     C2 1988   2.062   3.208   0.542 -0.0356 -0.4397 -0.3994
  304ACN     N1 1989   2.158   3.206   0.615  0.3950 -0.5772  0.5291
  305ACN     C1 1990   1.641   4.884   3.738 -0.2379 -0.6202  0.2715
  305ACN     H1 1991   1.650   4.813   3.655  2.4584  2.2005 -2.1598
  305ACN     H2 1992   1.624   4.827   3.829 -0.9736  1.3263  1.4189
  305ACN     H3 1993   1.556   4.948   3.711  0.6121 -0.4234 -2.3380
  305ACN     C2 1994   1.757   4.985   3.733  0.3169 -0.4950 -0.0751
  305ACN     N1 1995   1.841   5.062   3.734  0.2451 -0.5733 -0.1290
  306ACN     C1 1996   4.230   0.989   0.926 -0.1424  0.2880 -0.0601
  306ACN     H1 1997   4.318   0.990   0.861 -0.6957  1.6941 -0.8427
  306ACN     H2 1998   4.222   0.895   0.982  1.4820  0.8381  1.1805
  306ACN     H3 1999   4.143   0.991   0.859 -0.3396 -1.7406  0.0710
  306ACN     C2 2000   4.213   1.111   1.009 -0.4420 -1.5781 -0.1388
  306ACN     N1 2001   4.205   1.216   1.063 -0.3546  0.6868 -0.4839
  307ACN     C1 2002   3.394   1.907   0.858  0.2430 -0.5660  0.2402
  307ACN     H1 2003   3.389   1.931   0.965  0.2503 -0.0523  0.1276
  307ACN     H2 2004   3.488   1.952   0.823 -0.8209  0.2381 -1.7769
  307ACN     H3 2005   3.316   1.955   0.798  0.8468  0.5928  0.3531
  307ACN     C2 2006   3.399   1.765   0.846 -0.5620 -0.1382  0.4880
  307ACN     N1 2007   3.392   1.652   0.844 -0.2276  0.0214  0.3635
  308ACN     C1 2008   2.090   2.342   1.092  0.0402 -0.2458 -0.4683
  308ACN     H1 2009   2.071   2.253   1.154 -0.7616  0.7728  0.7941
  308ACN     H2 2010   2.185   2.379   1.132  0.4327 -0.3022 -1.3105
  308ACN     H3 2011   2.008   2.410   1.115 -0.5781 -1.3385  0.6659
  308ACN     C2 2012   2.096   2.307   0.950 -0.6550  0.4571  0.4911
  308ACN     N1 2013   2.115   2.278   0.838 -0.2219 -0.0924  0.0200
  309ACN     C1 2014   3.751   2.276   1.789  0.0110 -0.0031  0.0049
  309ACN     H1 2015   3.752   2.169   1.767  2.2896  0.4620 -2.7540
  309ACN     H2 2016   3.701   2.302   1.883  1.8053  2.2016  0.4470
  309ACN     H3 2017   3.690   2.312   1.705  0.6850  0.4298 -0.3124
  309ACN     C2 2018   3.890   2.332   1.789 -0.1393 -0.0159  0.3321
  309ACN     N1 2019   4.002   2.367   1.791  0.1447  0.6858  0.2255
  310ACN     C1 2020   0.322   2.604   0.955 -0.0958  0.4679 -0.4220
  310ACN     H1 2021   0.415   2.558   0.919 -0.5400  0.1202 -1.1416
  310ACN     H2 2022   0.305   2.562   1.055  0.5131 -3.2686 -1.7382
  310ACN     H3 2023   0.234   2.583   0.894  0.8216  0.7084 -1.8804
  310ACN     C2 2024   0.329   2.754   0.962  0.5602 -0.2010 -0.4001
  310ACN     N1 2025   0.334   2.868   0.971  0.0098  0.1062  0.2479
  311ACN     C1 2026   2.306   2.639   1.250 -0.3524 -0.0546 -0.1022
  311ACN     H1 2027   2.392   2.672   1.309 -0.3558  0.4108 -0.3518
  311ACN     H2 2028   2.231   2.719   1.254 -0.9637 -0.6779  2.4360
  311ACN     H3 2029   2.256   2.563   1.311  1.6851 -0.4835  1.1096
  311ACN     C2 2030   2.347   2.602   1.113 -0.1440 -0.1363 -0.6749
  311ACN     N1 2031   2.380   2.570   1.007 -0.3414  0.5537  0.3377
  312ACN     C1 2032   1.858   0.236   2.280 -0.0454  0.0120 -0.5056
  312ACN     H1 2033   1.814   0.153   2.223 -0.3955  1.6662 -2.7875
  312ACN     H2 2034   1.834   0.330   2.228 -2.2374 -0.0526  0.3158
  312ACN     H3 2035   1.964   0.208   2.287 -0.3860 -0.9698  1.1343
  312ACN     C2 2036   1.793   0.235   2.417 -0.2969  0.5119  0.5227
  312ACN     N1 2037   1.752   0.247   2.523 -0.5352 -0.0563  0.2364
  313ACN     C1 2038   1.341   3.097   0.110  0.1385  0.4643  0.0457
  313ACN     H1 2039   1.335   2.997   0.154 -0.5770  0.5633  0.1945
  313ACN     H2 2040   1.443   3.131   0.088 -0.4096  2.6259  0.5748
  313ACN     H3 2041   1.292   3.171   0.176 -0.3547  0.4369 -0.2843
  313ACN     C2 2042   1.267   3.097  -0.017 -0.4196 -0.0728  0.2761
  313ACN     N1 2043   1.204   3.094  -0.108 -0.6231 -0.1253 -0.5873
  314ACN     C1 2044   2.489   3.874   2.066 -0.3855 -0.1082 -0.2637
  314ACN     H1 2045   2.555   3.945   2.013 -0.8332  0.9332  0.5235
  314ACN     H2 2046   2.413   3.920   2.131  0.2795 -2.1027  2.0431
  314ACN     H3 2047   2.551   3.816   2.136 -0.4733 -0.4516 -0.4699
  314ACN     C2 2048   2.415   3.786   1.981 -0.9553  0.2731  0.7932
  314ACN     N1 2049   2.370   3.709   1.906  0.1207 -0.0393  0.5290
  315ACN     C1 2050   3.555   2.264   3.218 -0.2725  0.2462  0.4198
  315ACN     H1 2051   3.568   2.274   3.110 -0.9857  1.2106  0.4145
  315ACN     H2 2052   3.621   2.180   3.244  0.0874  0.2832 -0.3448
  315ACN     H3 2053   3.450   2.246   3.242 -1.5718  2.2538 -3.1390
  315ACN     C2 2054   3.607   2.387   3.275 -0.2389  0.4261 -0.8695
  315ACN     N1 2055   3.650   2.487   3.314 -0.2850 -0.4907  0.5696
  316ACN     C1 2056   3.184   4.036   0.192 -0.1154  0.1992 -0.1072
  316ACN     H1 2057   3.151   3.978   0.105 -0.3984  1.4050 -0.8318
  316ACN     H2 2058   3.291   4.058   0.180  0.1116 -0.7409  0.0892
  316ACN     H3 2059   3.164   3.980   0.284 -0.4860 -1.4821 -1.1610
  316ACN     C2 2060   3.094   4.148   0.207  0.4522 -0.5546  0.4623
  316ACN     N1 2061   3.020   4.233   0.227 -0.1831 -0.1224  0.0346
  317ACN     C1 2062   0.093   2.574   3.902  0.1604  0.3315  1.0960
  317ACN     H1 2063   0.170   2.548   3.976  0.1386 -0.3156  0.8956
  317ACN     H2 2064  -0.007   2.533   3.922  0.6679 -0.4441  2.1519
  317ACN     H3 2065   0.124   2.531   3.806  0.3401  1.5303  0.6007
  317ACN     C2 2066   0.064   2.714   3.879  0.2127 -0.4103  0.3624
  317ACN     N1 2067   0.028   2.821   3.848 -0.2572 -0.5826 -0.5047
  318ACN     C1 2068   0.275   2.748   3.523 -0.6602  0.1613 -0.0982
  318ACN     H1 2069   0.371   2.796   3.548 -1.1913  1.2728 -0.1474
  318ACN     H2 2070   0.192   2.818   3.510 -1.4742 -0.5983  0.8186
  318ACN     H3 2071   0.241   2.681   3.603 -1.1824 -1.6599 -1.7472
  318ACN     C2 2072   0.290   2.660   3.408  0.8024 -0.3025 -0.1255
  318ACN     N1 2073   0.314   2.587   3.322 -0.0785 -0.1724 -0.4906
  319ACN     C1 2074   2.154   4.047   3.800 -1.1550 -0.3190  0.2223
  319ACN     H1 2075   2.083   4.044   3.883 -0.6712  1.8387  0.7748
  319ACN     H2 2076   2.136   3.953   3.746 -0.3569  0.0681 -0.7532
  319ACN     H3 2077   2.253   4.053   3.846 -0.3624 -2.2070 -1.0711
  319ACN     C2 2078   2.125   4.164   3.722 -0.0588 -0.4805  0.8150
  319ACN     N1 2079   2.088   4.260   3.667  0.0066  0.3445 -0.3131
  320ACN     C1 2080   0.247   1.888   3.514  0.2326 -0.3529 -0.0039
  320ACN     H1 2081   0.323   1.884   3.435  0.2316 -1.5154  0.0432
  320ACN     H2 2082   0.295   1.866   3.610  0.7885  2.9903  0.6405
  320ACN     H3 2083   0.176   1.814   3.478 -0.1600  0.4463 -0.9257
  320ACN     C2 2084   0.185   2.024   3.518 -0.4266  0.0049 -0.4556
  320ACN     N1 2085   0.140   2.128   3.527 -0.5458 -0.1800  0.2281
  321ACN     C1 2086   2.883   1.020   0.598  0.3883  0.1020  0.1026
  321ACN     H1 2087   2.867   0.950   0.515  0.3666  0.0180  0.1764
  321ACN     H2 2088   2.785   1.059   0.627 -1.3869 -2.3656 -2.1285
  321ACN     H3 2089   2.940   1.108   0.568  0.3366 -0.1090 -0.6428
  321ACN     C2 2090   2.951   0.972   0.726 -0.1522  0.2349  0.3745
  321ACN     N1 2091   3.005   0.933   0.818  0.0227 -0.1263 -0.0928
  322ACN     C1 2092   0.513   0.673   3.669 -0.4300  0.2878  0.1867
  322ACN     H1 2093   0.478   0.641   3.570 -4.0161  2.2924  0.6445
  322ACN     H2 2094   0.500   0.782   3.665  2.3347  0.7068  1.0140
  322ACN     H3 2095   0.618   0.643   3.675 -0.2609  0.7388 -0.4786
  322ACN     C2 2096   0.428   0.615   3.775 -0.3890  0.0228  0.4049
  322ACN     N1 2097   0.352   0.574   3.852 -0.5268 -0.1812  0.0205
  323ACN     C1 2098   0.575   1.359   0.545  0.1080 -0.4450 -0.3518
  323ACN     H1 2099   0.665   1.400   0.591  1.3169 -0.3422 -2.6430
  323ACN     H2 2100   0.594   1.373   0.438  0.5890 -0.9845 -0.3377
  323ACN     H3 2101   0.480   1.405   0.576 -0.3027 -0.5675 -1.3864
  323ACN     C2 2102   0.559   1.219   0.564 -0.9799 -0.8628 -0.5353
  323ACN     N1 2103   0.540   1.103   0.581 -0.7845 -0.2247 -0.1449
  324ACN     C1 2104   2.635   1.898   3.226  0.0856 -0.9908 -0.6836
  324ACN     H1 2105   2.665   1.894   3.332  1.1455 -0.4814 -0.9539
  324ACN     H2 2106   2.528   1.912   3.203 -0.0288 -0.9291 -0.1403
  324ACN     H3 2107   2.664   1.802   3.184  1.2213 -1.3331  0.7811
  324ACN     C2 2108   2.705   2.006   3.161 -0.1767 -0.6798 -0.1654
  324ACN     N1 2109   2.767   2.091   3.118  0.0177  0.4580 -0.4386
  325ACN     C1 2110   1.094   4.803   0.940 -0.3586 -0.4198 -1.0893
  325ACN     H1 2111   1.062   4.863   0.854  2.7883  1.1045 -1.3305
  325ACN     H2 2112   1.029   4.817   1.027  1.4715 -0.3729  0.3231
  325ACN     H3 2113   1.198   4.819   0.969 -0.9102  2.5877 -0.4910
  325ACN     C2 2114   1.071   4.660   0.905 -0.3580  0.0203  0.0863
  325ACN     N1 2115   1.054   4.551   0.878  0.3185  0.1409 -0.0039
  326ACN     C1 2116   1.391   1.522   0.515 -0.2063 -0.3625 -0.0851
  326ACN     H1 2117   1.482   1.462   0.511  0.4484  0.6229 -0.3759
  326ACN     H2 2118   1.327   1.488   0.597 -0.9342  0.1409 -0.4326
  326ACN     H3 2119   1.348   1.495   0.418 -1.1449 -1.7929  0.6972
  326ACN     C2 2120   1.407   1.667   0.523 -0.4166  0.2158 -0.5328
  326ACN     N1 2121   1.429   1.781   0.514 -0.2377  0.5245 -0.2972
  327ACN     C1 2122   4.563   2.324   2.302  0.5444  0.0706 -0.3809
  327ACN     H1 2123   4.508   2.392   2.235  1.8144  0.5186 -1.0072
  327ACN     H2 2124   4.511   2.308   2.397  0.7618 -2.7376 -0.6557
  327ACN     H3 2125   4.656   2.382   2.313  0.4654 -0.1172  1.6594
  327ACN     C2 2126   4.586   2.189   2.237 -0.0088  0.1564 -0.0136
  327ACN     N1 2127   4.597   2.086   2.185 -0.5372 -0.0457 -0.1288
  328ACN     C1 2128   1.825   0.661   2.548 -0.0007  0.0782 -0.4051
  328ACN     H1 2129   1.771   0.669   2.453 -0.9309  0.4925  0.1379
  328ACN     H2 2130   1.761   0.624   2.629 -0.8692 -0.1586 -1.1813
  328ACN     H3 2131   1.871   0.756   2.577  0.2085 -0.0934 -0.1709
  328ACN     C2 2132   1.941   0.580   2.534 -0.1378 -0.4028  0.6345
  328ACN     N1 2133   2.031   0.508   2.524  0.1969 -0.0780 -0.2100
  329ACN     C1 2134   0.822   2.741   0.519 -0.3350  0.6266 -0.2639
  329ACN     H1 2135   0.928   2.751   0.493 -0.1871 -0.4480 -0.0965
  329ACN     H2 2136   0.766   2.825   0.475 -1.5859  0.3021  0.6454
  329ACN     H3 2137   0.802   2.752   0.626 -3.5900  2.1097 -0.8676
  329ACN     C2 2138   0.751   2.623   0.466 -0.0629  0.4018  0.3008
  329ACN     N1 2139   0.695   2.533   0.421 -1.1537  0.3432 -0.6076
  330ACN     C1 2140   1.344   3.297   2.059  0.6752 -0.2753 -0.5037
  330ACN     H1 2141   1.286   3.297   2.152 -0.4477 -1.2326 -1.1609
  330ACN     H2 2142   1.372   3.396   2.021 -1.0501  0.3090 -0.3561
  330ACN     H3 2143   1.265   3.247   2.002 -0.0560 -0.1654  0.3831
  330ACN     C2 2144   1.465   3.210   2.086 -0.0797  0.1359 -0.3984
  330ACN     N1 2145   1.552   3.133   2.101 -0.0477 -0.0896 -0.0663
  331ACN     C1 2146   1.852   0.325   3.252 -0.6565  0.4170  0.3683
  331ACN     H1 2147   1.817   0.247   3.183  1.8375  0.5512 -1.1995
  331ACN     H2 2148   1.938   0.373   3.204  1.2315 -1.4372  1.7032
  331ACN     H3 2149   1.901   0.277   3.337  1.3701 -0.9113 -1.4112
  331ACN     C2 2150   1.748   0.417   3.296 -0.0606  0.3400  0.4283
  331ACN     N1 2151   1.672   0.484   3.342 -0.0104 -0.3146  0.6069
  332ACN     C1 2152   4.427   4.639   1.560  0.5045 -0.1474 -0.0610
  332ACN     H1 2153   4.489   4.727   1.538  2.6416 -1.9029 -1.5318
  332ACN     H2 2154   4.373   4.661   1.652  0.6328  0.7555 -0.1908
  332ACN     H3 2155   4.490   4.552   1.583  0.1057 -0.1331  1.1597
  332ACN     C2 2156   4.346   4.610   1.446 -1.0224 -0.4597  0.1450
  332ACN     N1 2157   4.283   4.583   1.354  0.2971 -0.4749  0.4199
  333ACN     C1 2158   3.370   0.871   0.761  0.4697 -0.0416  0.0540
  333ACN     H1 2159   3.299   0.816   0.825  2.3066  0.2702  2.5258
  333ACN     H2 2160   3.462   0.811   0.755 -0.3133 -1.1573 -1.2993
  333ACN     H3 2161   3.388   0.972   0.798 -0.6027  1.5191 -3.3632
  333ACN     C2 2162   3.306   0.867   0.630  0.0595 -0.2183  0.1177
  333ACN     N1 2163   3.259   0.864   0.526 -0.4215 -0.0180  0.1922
  334ACN     C1 2164   1.727   2.935   3.144  0.8987 -0.2653  0.2410
  334ACN     H1 2165   1.647   2.952   3.071  0.5887 -0.8458  0.4294
  334ACN     H2 2166   1.793   2.856   3.105 -1.6451 -2.8496  0.8308
  334ACN     H3 2167   1.668   2.896   3.228 -0.4990  2.1831  0.4965
  334ACN     C2 2168   1.790   3.059   3.185 -0.3082 -1.0149  0.2712
  334ACN     N1 2169   1.840   3.157   3.211 -0.6468  0.2884  0.3713
  335ACN     C1 2170   2.916   4.141   3.743  0.1466  0.4473 -0.0700
  335ACN     H1 2171   2.885   4.176   3.843  0.8801 -1.4878  0.8739
  335ACN     H2 2172   2.987   4.207   3.691 -0.4890  1.5847  0.4432
  335ACN     H3 2173   2.828   4.124   3.681 -0.7243 -0.3770  1.3427
  335ACN     C2 2174   2.979   4.017   3.750 -0.1005 -0.2478 -0.3843
  335ACN     N1 2175   3.030   3.912   3.769 -0.1212  0.2383  0.1925
  336ACN     C1 2176   3.030   0.169   1.491  0.3126  0.3940 -0.1646
  336ACN     H1 2177   3.059   0.275   1.491  2.4895 -0.1522 -0.4962
  336ACN     H2 2178   3.116   0.113   1.529 -0.7270 -0.1662  1.4519
  336ACN     H3 2179   3.021   0.132   1.388  3.0655  0.1582 -0.3888
  336ACN     C2 2180   2.919   0.161   1.587 -0.5717 -0.3016  0.0850
  336ACN     N1 2181   2.823   0.165   1.655 -0.1400 -0.6250 -0.4313
  337ACN     C1 2182   4.432   0.553   1.296 -0.7668 -0.5826 -0.1284
  337ACN     H1 2183   4.484   0.475   1.240  0.9759  1.2011 -1.1079
  337ACN     H2 2184   4.422   0.647   1.240  2.3225  0.1716  0.4345
  337ACN     H3 2185   4.492   0.580   1.384 -0.4205  0.9994 -0.8211
  337ACN     C2 2186   4.301   0.509   1.332 -0.2108 -0.4685  0.3768
  337ACN     N1 2187   4.193   0.484   1.364  0.7127 -0.0993  1.0891
  338ACN     C1 2188   0.804   2.157   1.505 -0.7239 -0.6652  0.1119
  338ACN     H1 2189   0.757   2.233   1.441  1.2398  0.0530 -0.5648
  338ACN     H2 2190   0.819   2.206   1.602  1.9283 -0.2409 -0.4278
  338ACN     H3 2191   0.902   2.130   1.463 -0.5731 -2.3759  1.4891
  338ACN     C2 2192   0.711   2.041   1.507  0.5161 -0.2571 -0.6131
  338ACN     N1 2193   0.639   1.949   1.513  0.1248  0.0221  0.0065
  339ACN     C1 2194   4.203   3.467   2.438  0.0870 -0.1137  0.2059
  339ACN     H1 2195   4.093   3.465   2.431  0.0818 -2.9291 -0.0691
  339ACN     H2 2196   4.242   3.406   2.356  0.7731  1.3350 -0.5695
  339ACN     H3 2197   4.223   3.417   2.534 -1.4630 -2.4410 -0.5819
  339ACN     C2 2198   4.268   3.592   2.432  0.2468 -0.8243  0.9672
  339ACN     N1 2199   4.328   3.693   2.423 -0.8032  0.6697 -0.3516
  340ACN     C1 2200   1.850   2.179   3.794  0.0387 -0.3518 -0.5308
  340ACN     H1 2201   1.936   2.165   3.859 -0.2138 -1.6820 -0.4631
  340ACN     H2 2202   1.877   2.267   3.734  0.1753  0.7682  1.1305
  340ACN     H3 2203   1.764   2.202   3.858  0.1579  1.4028 -0.9476
  340ACN     C2 2204   1.819   2.066   3.710 -0.5432 -0.0260 -0.2040
  340ACN     N1 2205   1.793   1.971   3.650  0.7940 -0.1244 -0.4655
  341ACN     C1 2206   1.342   0.632   3.568  0.0823  0.2728 -0.0536
  341ACN     H1 2207   1.348   0.548   3.637  0.6414  3.5542  4.3262
  341ACN     H2 2208   1.444   0.672   3.562 -0.3951  1.7052  0.7332
  341ACN     H3 2209   1.274   0.709   3.607 -0.5064 -0.3670  0.2063
  341ACN     C2 2210   1.296   0.594   3.436  0.1441  0.1914  0.4718
  341ACN     N1 2211   1.258   0.575   3.326 -0.4292 -0.0785  0.1133
  342ACN     C1 2212   0.011   3.021   1.304  0.4000 -0.2825  0.6196
  342ACN     H1 2213  -0.002   2.975   1.206  2.6619  0.7181 -0.2234
  342ACN     H2 2214  -0.046   2.961   1.376 -0.7489  0.0209 -0.0061
  342ACN     H3 2215  -0.037   3.119   1.310  0.4768 -0.1918 -0.2201
  342ACN     C2 2216   0.149   3.014   1.344  0.8391  0.8496 -0.4739
  342ACN     N1 2217   0.259   3.002   1.379 -0.4413 -0.4003  1.2387
  343ACN     C1 2218   4.711   4.080   3.685  0.4844 -0.2742  0.7652
  343ACN     H1 2219   4.697   4.044   3.787  0.9080 -1.2700  0.4789
  343ACN     H2 2220   4.749   4.183   3.694 -0.8802  0.0985  2.6915
  343ACN     H3 2221   4.624   4.089   3.619  1.2445  1.6348 -0.0814
  343ACN     C2 2222   4.803   3.992   3.617  0.0093 -0.1938 -0.2787
  343ACN     N1 2223   4.876   3.928   3.559 -0.1088  0.2457  0.8109
  344ACN     C1 2224   0.630   1.548   2.387  0.4474 -0.0412 -0.2511
  344ACN     H1 2225   0.577   1.642   2.411 -0.7200 -0.3988 -1.3121
  344ACN     H2 2226   0.695   1.523   2.472  1.6989  1.8179 -0.5926
  344ACN     H3 2227   0.689   1.563   2.296 -0.0335  0.2951 -0.5139
  344ACN     C2 2228   0.528   1.444   2.370  0.8892 -0.2915  0.3829
  344ACN     N1 2229   0.450   1.361   2.364 -0.4842 -0.3063 -0.1243
  345ACN     C1 2230   1.660   4.769   3.147 -0.0527 -0.3831 -0.7213
  345ACN     H1 2231   1.582   4.767   3.224 -1.3326 -1.4553 -1.9976
  345ACN     H2 2232   1.756   4.741   3.192 -0.7421  0.7460  1.6249
  345ACN     H3 2233   1.673   4.872   3.114  1.1310 -0.2033  0.2260
  345ACN     C2 2234   1.626   4.672   3.035  0.1018 -0.1370  0.4864
  345ACN     N1 2235   1.585   4.605   2.948  0.1835  0.0169  0.0621
  346ACN     C1 2236   4.259   3.828   1.551  0.3434  0.2126 -0.1436
  346ACN     H1 2237   4.319   3.846   1.641  0.8270  0.3271 -0.4885
  346ACN     H2 2238   4.158   3.868   1.568  0.8220  1.1131  0.7159
  346ACN     H3 2239   4.248   3.721   1.531 -0.0543 -0.2829  2.3253
  346ACN     C2 2240   4.332   3.884   1.438  0.0153  0.0108 -0.2449
  346ACN     N1 2241   4.397   3.919   1.352  1.2823  0.1037  0.2491
  347ACN     C1 2242   4.167   3.715   1.168 -0.2032 -0.7158 -0.0293
  347ACN     H1 2243   4.139   3.671   1.265 -0.6749 -0.0165  0.1576
  347ACN     H2 2244   4.272   3.748   1.170 -0.3183 -0.3514  0.3577
  347ACN     H3 2245   4.113   3.804   1.133 -0.2461 -0.5721  0.3911
  347ACN     C2 2246   4.171   3.616   1.065  0.1598 -0.1709 -0.5128
  347ACN     N1 2247   4.181   3.538   0.979  0.2232 -0.0167  0.3661
  348ACN     C1 2248   2.074   0.102   1.717 -0.8543 -0.5009  0.5501
  348ACN     H1 2249   2.130   0.009   1.702  1.6918  0.8801  0.9763
  348ACN     H2 2250   2.045   0.105   1.822  0.6329  1.1882  0.9594
  348ACN     H3 2251   1.983   0.101   1.655 -0.8629 -1.0691  0.5710
  348ACN     C2 2252   2.173   0.209   1.693 -0.4912  0.2209  0.4243
  348ACN     N1 2253   2.245   0.293   1.677  0.1288 -1.0915 -0.4917
  349ACN     C1 2254   1.558   2.237   1.265 -0.6588  0.2047 -0.0861
  349ACN     H1 2255   1.545   2.136   1.304 -1.9704  2.1011  5.1866
  349ACN     H2 2256   1.585   2.289   1.357 -0.0526  0.4845 -0.4136
  349ACN     H3 2257   1.468   2.290   1.228 -0.8949  0.3106  0.6310
  349ACN     C2 2258   1.669   2.239   1.159  0.8352  0.4668 -0.0432
  349ACN     N1 2259   1.760   2.237   1.087 -0.1005  0.9614 -0.6429
  350ACN     C1 2260   4.458   0.316   0.555  0.5196  0.4298 -0.1093
  350ACN     H1 2261   4.417   0.338   0.655  0.2324  1.4796 -0.4512
  350ACN     H2 2262   4.562   0.346   0.536  0.9631  0.2541  1.7891
  350ACN     H3 2263   4.398   0.379   0.490  0.6322  1.6968  0.9724
  350ACN     C2 2264   4.439   0.172   0.524  0.1356 -0.1999 -0.1341
  350ACN     N1 2265   4.423   0.058   0.505 -0.1543 -0.0250  0.7648
  351ACN     C1 2266   3.967   4.223   1.974 -0.3232 -0.4764 -0.1403
  351ACN     H1 2267   3.863   4.246   1.948  0.1883  1.9597 -0.2172
  351ACN     H2 2268   4.031   4.305   1.939 -0.8482 -0.4000 -0.9519
  351ACN     H3 2269   3.981   4.131   1.915 -0.8146 -0.3442 -0.4718
  351ACN     C2 2270   3.982   4.210   2.115 -0.1144  0.4163 -0.1000
  351ACN     N1 2271   3.987   4.209   2.235  0.5203 -0.0901  0.4334
  352ACN     C1 2272   3.071   3.943   0.867  0.7324 -0.1528 -0.1065
  352ACN     H1 2273   3.177   3.949   0.893  1.0282  0.3480 -1.3818
  352ACN     H2 2274   3.008   3.989   0.944  1.4211  1.7314 -0.6077
  352ACN     H3 2275   3.043   3.838   0.849  1.1337 -0.2108 -0.4201
  352ACN     C2 2276   3.044   4.013   0.740  0.6158  0.6065 -0.4184
  352ACN     N1 2277   3.019   4.078   0.652 -0.0701 -0.6069 -0.2417
  353ACN     C1 2278   3.136   1.179   2.429 -0.2016 -0.4578  0.3595
  353ACN     H1 2279   3.231   1.131   2.400 -0.1584 -0.4632  0.5103
  353ACN     H2 2280   3.076   1.190   2.338  1.7542  1.1321 -0.8428
  353ACN     H3 2281   3.162   1.277   2.471 -0.4440 -0.2320 -0.0203
  353ACN     C2 2282   3.061   1.109   2.528 -0.0928  0.0611  0.1905
  353ACN     N1 2283   3.009   1.060   2.619  0.4828  0.1088 -0.2622
  354ACN     C1 2284   3.743   2.406   3.720 -0.4224  0.3366  0.4160
  354ACN     H1 2285   3.765   2.440   3.618 -2.6281  0.9725  0.1059
  354ACN     H2 2286   3.808   2.465   3.786 -0.0401  1.3239 -0.7948
  354ACN     H3 2287   3.760   2.298   3.727  2.1406  0.6540  0.1088
  354ACN     C2 2288   3.606   2.441   3.751 -0.2690 -0.4062 -0.3146
  354ACN     N1 2289   3.506   2.480   3.794  0.2543  0.0771 -0.2967
  355ACN     C1 2290   0.791   2.697   1.573  0.3542  0.0425 -0.5258
  355ACN     H1 2291   0.898   2.695   1.596  0.0649 -0.4767  0.9211
  355ACN     H2 2292   0.798   2.714   1.465  0.7105 -0.1323 -0.5312
  355ACN     H3 2293   0.748   2.779   1.631 -1.9225 -0.2477 -1.6980
  355ACN     C2 2294   0.722   2.566   1.589 -0.1202 -0.6366  0.4654
  355ACN     N1 2295   0.673   2.467   1.602  0.1798  0.7238 -0.1506
  356ACN     C1 2296   4.767   2.383   3.462  0.5801 -0.2104 -0.2931
  356ACN     H1 2297   4.666   2.369   3.422 -0.0761 -1.3004  1.6293
  356ACN     H2 2298   4.842   2.348   3.390  0.5474  0.5486 -0.7103
  356ACN     H3 2299   4.772   2.332   3.558  3.9892 -0.1614 -0.3167
  356ACN     C2 2300   4.776   2.532   3.482 -0.1639  0.4594  0.3178
  356ACN     N1 2301   4.776   2.647   3.506 -0.6747  0.6007  0.2201
  357ACN     C1 2302   1.568   1.723   1.348 -0.3549  0.0294  0.1180
  357ACN     H1 2303   1.570   1.717   1.458  0.1314 -2.0057  0.0250
  357ACN     H2 2304   1.669   1.740   1.311  1.0056 -1.7639  2.6993
  357ACN     H3 2305   1.524   1.818   1.314  0.2275  0.8063  1.4512
  357ACN     C2 2306   1.503   1.598   1.294 -0.3244  0.5235 -0.2584
  357ACN     N1 2307   1.447   1.506   1.253  0.3110 -0.0171  0.6787
  358ACN     C1 2308   4.241   4.695   2.852  0.3500  0.1707  0.2589
  358ACN     H1 2309   4.345   4.714   2.822  0.5525 -0.6429  0.4218
  358ACN     H2 2310   4.163   4.747   2.795  0.0326  1.5456  1.8593
  358ACN     H3 2311   4.233   4.721   2.958 -0.3933 -2.1047  0.8335
  358ACN     C2 2312   4.214   4.553   2.816 -0.1256  0.0870  0.8521
  358ACN     N1 2313   4.194   4.446   2.782  0.3422 -0.1841  0.4642
  359ACN     C1 2314   0.308   3.353   2.665  0.1739 -0.1876  0.1644
  359ACN     H1 2315   0.309   3.458   2.633 -1.0253 -0.3745 -0.5380
  359ACN     H2 2316   0.203   3.353   2.699  0.4341  3.3939  1.4827
  359ACN     H3 2317   0.380   3.319   2.741 -0.5940 -0.5174  0.7540
  359ACN     C2 2318   0.307   3.272   2.547 -0.1357  0.1577  0.0501
  359ACN     N1 2319   0.312   3.201   2.459 -0.7527  0.6641  0.1742
  360ACN     C1 2320   1.430   0.419   2.504 -0.2667  0.0883 -0.0319
  360ACN     H1 2321   1.506   0.393   2.580 -0.8483 -0.0784  0.5041
  360ACN     H2 2322   1.382   0.507   2.550  0.3732 -0.7700  2.4628
  360ACN     H3 2323   1.365   0.333   2.485  2.2686 -2.0634  0.4243
  360ACN     C2 2324   1.493   0.450   2.377  0.4234  0.4795  0.0086
  360ACN     N1 2325   1.537   0.468   2.270  0.1251 -0.3183 -0.4767
  361ACN     C1 2326   2.560   3.992   1.197  0.0839 -0.5948 -0.3298
  361ACN     H1 2327   2.610   3.896   1.179 -3.6918 -2.4296 -2.2512
  361ACN     H2 2328   2.613   4.048   1.275  0.4335 -1.6759  0.2201
  361ACN     H3 2329   2.461   3.964   1.238 -0.3968  1.0600 -0.2923
  361ACN     C2 2330   2.540   4.060   1.075 -0.0558 -0.3160  0.9143
  361ACN     N1 2331   2.525   4.124   0.980  0.7503 -0.5030 -0.1830
  362ACN     C1 2332   3.306   0.120   0.182 -0.1680  0.1701  0.4130
  362ACN     H1 2333   3.389   0.050   0.198  1.2339  1.8509  0.8360
  362ACN     H2 2334   3.356   0.217   0.172  0.8317 -0.5039 -1.9510
  362ACN     H3 2335   3.243   0.122   0.272  0.2655 -0.2812  0.7348
  362ACN     C2 2336   3.233   0.076   0.066 -0.0771  0.2761  0.4840
  362ACN     N1 2337   3.189   0.029  -0.024  0.2099  0.1523  0.9716
  363ACN     C1 2338   0.381   0.405   2.482  0.4576  0.4602  0.5549
  363ACN     H1 2339   0.292   0.366   2.430  1.3229  0.0076 -0.6389
  363ACN     H2 2340   0.403   0.356   2.577 -1.8106 -0.7370  0.5375
  363ACN     H3 2341   0.372   0.511   2.507  0.5942  0.0305  2.5799
  363ACN     C2 2342   0.488   0.397   2.389  1.2201 -0.0297 -0.1404
  363ACN     N1 2343   0.569   0.370   2.314 -0.2546 -0.7504  0.2887
  364ACN     C1 2344   0.366   3.971   2.802 -0.5861  0.3611 -0.3713
  364ACN     H1 2345   0.317   4.051   2.744  2.8645  3.0724  0.1521
  364ACN     H2 2346   0.365   3.869   2.762 -0.4264 -0.3607  1.3520
  364ACN     H3 2347   0.303   3.975   2.893 -0.7707  2.7939 -0.5326
  364ACN     C2 2348   0.507   4.015   2.826  0.4223  0.1344  0.1365
  364ACN     N1 2349   0.619   4.046   2.835 -0.0760 -0.3067 -0.0022
  365ACN     C1 2350   3.663   1.638   1.094 -0.3621 -0.3099  0.0072
  365ACN     H1 2351   3.620   1.581   1.011 -0.7182 -1.4991  0.9852
  365ACN     H2 2352   3.768   1.609   1.111  0.9806  4.2649  0.8836
  365ACN     H3 2353   3.603   1.615   1.182 -1.8018 -3.5200 -1.6633
  365ACN     C2 2354   3.656   1.783   1.071  0.7578 -0.6674  0.0321
  365ACN     N1 2355   3.639   1.893   1.055 -0.3794  0.0328 -0.3469
  366ACN     C1 2356   2.226   2.468   3.692 -0.8153 -0.2893 -0.0141
  366ACN     H1 2357   2.147   2.397   3.721 -0.9936 -2.3047 -4.5263
  366ACN     H2 2358   2.281   2.435   3.602  1.6759  1.0671  0.9144
  366ACN     H3 2359   2.297   2.468   3.776 -0.9444  1.1685  0.1106
  366ACN     C2 2360   2.176   2.597   3.673 -0.0969 -0.4865  1.2808
  366ACN     N1 2361   2.132   2.701   3.663 -0.3678  0.4182 -0.1852
  367ACN     C1 2362   4.758   0.767   3.324  0.4986  0.2767  0.0343
  367ACN     H1 2363   4.863   0.768   3.292 -0.1691 -0.0747 -2.3920
  367ACN     H2 2364   4.724   0.865   3.359 -2.2009 -0.0013 -1.5507
  367ACN     H3 2365   4.742   0.686   3.396  1.9951 -0.9352 -0.9207
  367ACN     C2 2366   4.687   0.731   3.201  0.7283  0.0897 -0.7619
  367ACN     N1 2367   4.621   0.689   3.114 -0.3545  0.4308 -0.0984
  368ACN     C1 2368   1.149   1.998   0.551  0.1538  0.2970  0.5084
  368ACN     H1 2369   1.116   2.050   0.641 -0.7987 -1.0703  0.9888
  368ACN     H2 2370   1.258   1.994   0.549  0.1680 -0.1691 -2.3367
  368ACN     H3 2371   1.104   2.031   0.456  2.3705 -1.9644 -1.4916
  368ACN     C2 2372   1.105   1.865   0.570  0.3948 -0.1929 -0.1403
  368ACN     N1 2373   1.073   1.754   0.587  0.2451 -0.7408  0.2606
  369ACN     C1 2374   1.217   3.485   2.828  0.1744 -0.0972 -0.5604
  369ACN     H1 2375   1.244   3.414   2.907  0.4083 -0.0259 -0.5746
  369ACN     H2 2376   1.196   3.576   2.887 -2.4121 -0.7718 -0.2979
  369ACN     H3 2377   1.128   3.456   2.771 -0.4832 -0.7351  0.7225
  369ACN     C2 2378   1.326   3.505   2.734 -0.2256 -0.5505  0.1082
  369ACN     N1 2379   1.417   3.528   2.670 -0.1036  0.0484  0.7791
  370ACN     C1 2380   1.731   1.877   1.784  0.6114  0.2667  0.0397
  370ACN     H1 2381   1.751   1.779   1.829 -0.6124 -1.2579 -2.4838
  370ACN     H2 2382   1.690   1.855   1.684  0.5057 -1.8024  0.4977
  370ACN     H3 2383   1.826   1.928   1.764  1.1647 -0.7359 -0.0006
  370ACN     C2 2384   1.647   1.961   1.865  0.7853 -0.3630 -0.7012
  370ACN     N1 2385   1.571   2.016   1.938  0.2791  0.1286 -0.1775
  371ACN     C1 2386   0.811   3.098   1.921  0.1651  0.0648  0.0007
  371ACN     H1 2387   0.758   3.011   1.963  1.0912 -1.4634 -1.8582
  371ACN     H2 2388   0.734   3.171   1.892 -0.1713 -0.3758 -0.2239
  371ACN     H3 2389   0.857   3.053   1.832 -0.4974 -0.9321  0.1488
  371ACN     C2 2390   0.916   3.157   2.013  0.6438 -0.0425  0.1668
  371ACN     N1 2391   0.993   3.207   2.084  0.4672 -0.2489  0.1534
  372ACN     C1 2392   3.875   3.791   1.397  0.0702 -0.3903 -0.5261
  372ACN     H1 2393   3.944   3.714   1.361  1.2523  0.0526  0.7008
  372ACN     H2 2394   3.788   3.804   1.332 -0.3852 -1.2157 -0.0815
  372ACN     H3 2395   3.922   3.890   1.392  1.0858 -0.8278  0.0190
  372ACN     C2 2396   3.850   3.765   1.542  0.2234 -0.1995 -0.1042
  372ACN     N1 2397   3.833   3.738   1.654  0.1887 -0.1188  0.7056
  373ACN     C1 2398   4.322   4.355   1.077  0.0855 -0.2593  0.2606
  373ACN     H1 2399   4.214   4.373   1.068 -0.5678 -2.7261  2.1079
  373ACN     H2 2400   4.340   4.257   1.032  1.7112 -0.7810  1.9174
  373ACN     H3 2401   4.339   4.336   1.183  1.8204 -0.0486  0.0633
  373ACN     C2 2402   4.419   4.453   1.030 -0.8687  0.4571 -0.0504
  373ACN     N1 2403   4.499   4.524   0.994  0.3853  0.2016  0.4526
  374ACN     C1 2404   0.035   2.290   2.005 -0.0174  0.2049 -0.7388
  374ACN     H1 2405  -0.069   2.316   1.984 -0.2038 -1.5784 -2.2559
  374ACN     H2 2406   0.058   2.316   2.109 -1.0892  0.3760 -0.5324
  374ACN     H3 2407   0.111   2.357   1.962  0.2395 -0.0628 -0.7044
  374ACN     C2 2408   0.077   2.155   1.985  0.6453  0.2063  0.1715
  374ACN     N1 2409   0.108   2.047   1.971 -0.3992 -0.2889 -0.2998
  375ACN     C1 2410   2.599   2.250   1.662  0.2430  0.5913  0.1688
  375ACN     H1 2411   2.598   2.228   1.555 -3.3953 -2.3479  0.6191
  375ACN     H2 2412   2.496   2.259   1.698 -0.1492  0.9897 -1.0354
  375ACN     H3 2413   2.652   2.343   1.688  0.2627  0.7032 -0.2764
  375ACN     C2 2414   2.660   2.134   1.736  0.4051 -0.3315  0.4792
  375ACN     N1 2415   2.704   2.048   1.800 -0.5435 -0.1706  0.1561
  376ACN     C1 2416   0.371   3.743   1.030 -0.2382 -0.6449  0.2438
  376ACN     H1 2417   0.415   3.670   0.961 -1.0242  1.0155 -2.1631
  376ACN     H2 2418   0.374   3.713   1.135 -0.7652  1.1326  0.8158
  376ACN     H3 2419   0.267   3.758   0.998 -0.2298  0.9058  0.8620
  376ACN     C2 2420   0.443   3.869   1.007 -0.7093  0.2584 -0.4818
  376ACN     N1 2421   0.506   3.957   0.978 -0.7153 -0.3736 -0.0001
  377ACN     C1 2422   1.838   2.106   0.688 -0.4832  0.2842 -0.1604
  377ACN     H1 2423   1.890   2.189   0.639 -0.3420  0.6008  0.5056
  377ACN     H2 2424   1.869   2.077   0.789  1.8635  0.3032 -0.8194
  377ACN     H3 2425   1.865   2.024   0.621  1.3730  1.4251 -0.8924
  377ACN     C2 2426   1.702   2.143   0.683  0.9772 -0.4067 -0.1235
  377ACN     N1 2427   1.592   2.169   0.692  0.0785  0.0672 -0.1877
  378ACN     C1 2428   1.410   3.648   1.114  0.6433  0.9496 -0.0309
  378ACN     H1 2429   1.520   3.644   1.110  0.6257 -2.1498  0.1460
  378ACN     H2 2430   1.373   3.750   1.131 -2.9826 -0.4981  1.6357
  378ACN     H3 2431   1.390   3.596   1.208 -0.3217 -0.4439 -0.9691
  378ACN     C2 2432   1.354   3.577   0.996  0.0931 -0.7145 -0.0310
  378ACN     N1 2433   1.312   3.531   0.902  0.5597 -0.4945 -0.4647
  379ACN     C1 2434   0.757   1.820   1.145 -0.2318 -0.1353 -0.2722
  379ACN     H1 2435   0.685   1.798   1.065  0.7292 -2.0742 -0.6618
  379ACN     H2 2436   0.724   1.912   1.196  2.5121  0.2049  1.0665
  379ACN     H3 2437   0.860   1.830   1.110 -0.1754 -2.0122 -0.7353
  379ACN     C2 2438   0.745   1.722   1.247  1.0816  0.4397 -0.0044
  379ACN     N1 2439   0.717   1.640   1.320 -0.0410 -0.0634  0.3741
  380ACN     C1 2440   1.228   3.407   3.593 -0.0233 -0.6573  0.8480
  380ACN     H1 2441   1.301   3.377   3.517  1.0749  0.1259  1.5744
  380ACN     H2 2442   1.253   3.354   3.685  1.7952  0.2821  0.9229
  380ACN     H3 2443   1.126   3.386   3.556  0.7021  0.5885 -2.2196
  380ACN     C2 2444   1.224   3.550   3.599  0.1863 -0.5190 -0.5002
  380ACN     N1 2445   1.208   3.664   3.602  0.1123  0.0324  0.7044
  381ACN     C1 2446   4.689   1.839   1.320 -0.5904 -0.0329  0.5489
  381ACN     H1 2447   4.781   1.814   1.374  0.4501 -0.9436 -1.5654
  381ACN     H2 2448   4.701   1.824   1.212 -1.1669  1.2212  0.2937
  381ACN     H3 2449   4.662   1.944   1.336  1.0175  0.7015 -1.3100
  381ACN     C2 2450   4.583   1.751   1.365  0.1981 -0.3276 -1.1502
  381ACN     N1 2451   4.496   1.679   1.396 -0.1275 -0.1114 -0.3091
  382ACN     C1 2452   3.243   4.425   0.499 -0.6201 -0.1385  0.0388
  382ACN     H1 2453   3.240   4.390   0.396 -0.0734 -0.8409  0.2546
  382ACN     H2 2454   3.326   4.498   0.497 -1.2482  0.5637 -1.6232
  382ACN     H3 2455   3.260   4.335   0.560 -0.7031 -0.4979 -0.4631
  382ACN     C2 2456   3.120   4.491   0.528  0.5556  0.1290 -0.3004
  382ACN     N1 2457   3.020   4.544   0.556  0.0855  0.2429 -0.0801
  383ACN     C1 2458   4.492   3.357   2.102  0.2647  0.5184 -0.4106
  383ACN     H1 2459   4.391   3.362   2.061  1.0491  1.0246 -2.4002
  383ACN     H2 2460   4.500   3.421   2.191  1.2081 -0.9179  0.5764
  383ACN     H3 2461   4.555   3.384   2.016 -0.2398 -0.4730 -1.1084
  383ACN     C2 2462   4.514   3.217   2.134  0.1963 -0.1953  0.2905
  383ACN     N1 2463   4.552   3.113   2.154 -0.3049  0.4553 -0.0746
  384ACN     C1 2464   0.878   4.576   0.529 -1.2082  0.3104  0.2329
  384ACN     H1 2465   0.859   4.528   0.626  0.1061  1.1213  0.9239
  384ACN     H2 2466   0.823   4.525   0.449 -0.4470 -1.1931  0.6204
  384ACN     H3 2467   0.983   4.564   0.499 -1.8023 -1.5220 -1.3123
  384ACN     C2 2468   0.839   4.717   0.551 -0.8886 -0.3206  0.3761
  384ACN     N1 2469   0.806   4.822   0.581  0.1516 -0.1122 -0.0411
  385ACN     C1 2470   3.276   3.346   0.993 -0.0406  0.6622  0.0245
  385ACN     H1 2471   3.178   3.324   1.035  0.8394 -1.5296  1.0797
  385ACN     H2 2472   3.302   3.289   0.903  0.5252  0.0180  0.5829
  385ACN     H3 2473   3.350   3.310   1.065 -1.7185 -0.5832  1.1885
  385ACN     C2 2474   3.292   3.488   0.964 -0.6947 -0.6698  0.2284
  385ACN     N1 2475   3.301   3.601   0.940  0.0275  0.0948 -0.0861
  386ACN     C1 2476   1.494   3.497   0.247 -0.0011 -0.2115  0.5035
  386ACN     H1 2477   1.406   3.453   0.295 -1.6691  0.2788 -1.9310
  386ACN     H2 2478   1.575   3.493   0.321  1.2846 -1.2221 -0.9130
  386ACN     H3 2479   1.472   3.600   0.217 -2.7006 -0.8183  0.1981
  386ACN     C2 2480   1.533   3.419   0.125  0.0535 -0.6666 -0.0160
  386ACN     N1 2481   1.560   3.368   0.028 -0.2748  0.7940 -0.1299
  387ACN     C1 2482   4.336   2.231   3.185 -0.6914  0.0589 -0.7427
  387ACN     H1 2483   4.422   2.170   3.153 -1.5576 -0.6083 -1.9082
  387ACN     H2 2484   4.286   2.177   3.267  0.8303  0.2985  0.3849
  387ACN     H3 2485   4.270   2.244   3.098 -2.2586 -2.1667  0.0120
  387ACN     C2 2486   4.387   2.348   3.251  0.4393  0.0824 -1.1506
  387ACN     N1 2487   4.420   2.443   3.307 -0.5636 -0.2032 -0.4441
  388ACN     C1 2488   1.179   1.149   2.023 -0.1095 -0.2405  0.0314
  388ACN     H1 2489   1.141   1.066   2.084  3.1350 -1.5587  0.4165
  388ACN     H2 2490   1.211   1.235   2.083 -1.2395  0.1997  0.0278
  388ACN     H3 2491   1.095   1.181   1.959 -0.8608 -0.3527  0.9345
  388ACN     C2 2492   1.293   1.106   1.954  0.2559  0.7784  0.5000
  388ACN     N1 2493   1.387   1.073   1.902 -0.2635  0.8344  0.9232
  389ACN     C1 2494   0.201   3.404   1.393 -0.0830 -0.0229  0.2979
  389ACN     H1 2495   0.152   3.422   1.297 -1.1877 -1.2338  0.6172
  389ACN     H2 2496   0.256   3.493   1.428 -0.8448 -1.1746  5.1973
  389ACN     H3 2497   0.275   3.324   1.382  1.5210  1.4080  0.0964
  389ACN     C2 2498   0.105   3.365   1.503 -0.3929 -0.3879  0.6161
  389ACN     N1 2499   0.043   3.346   1.595  0.4900  0.7684 -0.1921
  390ACN     C1 2500   2.920   2.414   3.041 -0.5322 -0.3702  0.3710
  390ACN     H1 2501   2.929   2.336   3.117 -0.2504  2.0869  3.0163
  390ACN     H2 2502   2.816   2.449   3.046 -0.2068  0.5952  0.6342
  390ACN     H3 2503   2.944   2.374   2.942  0.8479 -0.2748  0.6583
  390ACN     C2 2504   3.013   2.523   3.067  0.1414 -0.2832 -0.5763
  390ACN     N1 2505   3.085   2.612   3.084  0.2810  0.0750  0.1411
  391ACN     C1 2506   2.912   2.192   3.875  0.4486 -0.0576 -0.7320
  391ACN     H1 2507   2.852   2.253   3.807 -1.3933 -1.0871 -0.0865
  391ACN     H2 2508   2.983   2.252   3.933  1.0701 -2.3452  1.0302
  391ACN     H3 2509   2.963   2.109   3.824  3.0467 -0.5558  2.3859
  391ACN     C2 2510   2.825   2.121   3.974 -0.5711 -1.2234 -0.4001
  391ACN     N1 2511   2.761   2.069   4.050  0.3135  0.3327  0.0517
  392ACN     C1 2512   3.882   2.660   3.119  0.2069  0.1151 -0.9868
  392ACN     H1 2513   3.817   2.594   3.059  1.6404 -1.8582 -0.4920
  392ACN     H2 2514   3.859   2.650   3.226  1.5935  0.7685 -0.6104
  392ACN     H3 2515   3.876   2.763   3.082  4.3855  0.6052 -0.7490
  392ACN     C2 2516   4.019   2.614   3.108  0.6627 -0.4498  0.1024
  392ACN     N1 2517   4.128   2.580   3.100 -0.3639 -0.5299 -0.7101
  393ACN     C1 2518   2.243   4.511   1.872 -0.5141  0.4082 -0.1648
  393ACN     H1 2519   2.334   4.569   1.849 -0.2534  1.8311  3.6369
  393ACN     H2 2520   2.236   4.509   1.982  0.3464 -0.3910 -0.1092
  393ACN     H3 2521   2.270   4.414   1.828  2.7874  0.3319  1.6777
  393ACN     C2 2522   2.123   4.567   1.812  0.4877  0.7647 -0.4360
  393ACN     N1 2523   2.029   4.619   1.770 -0.0965  0.6322 -0.2648
  394ACN     C1 2524   4.326   1.325   2.569  0.2362 -0.0422  0.2708
  394ACN     H1 2525   4.408   1.332   2.641  0.1671 -0.2797  0.3748
  394ACN     H2 2526   4.372   1.276   2.482  0.2993  1.2810 -0.4648
  394ACN     H3 2527   4.291   1.426   2.548 -0.5874 -0.4889 -0.5774
  394ACN     C2 2528   4.219   1.247   2.621  0.5047  0.5847  0.0359
  394ACN     N1 2529   4.133   1.177   2.662 -0.6073 -0.2865 -0.9966
  395ACN     C1 2530   4.060   1.257   1.954 -0.4210  0.4076  0.1343
  395ACN     H1 2531   4.053   1.176   1.881 -0.4818  0.0058  0.5778
  395ACN     H2 2532   4.112   1.348   1.919 -0.0771  0.1925  0.0784
  395ACN     H3 2533   4.126   1.227   2.036  1.8168  1.0872 -1.3104
  395ACN     C2 2534   3.928   1.288   1.999  0.6878  0.8073 -0.0024
  395ACN     N1 2535   3.826   1.326   2.031 -0.1214 -0.2229  0.3754
  396ACN     C1 2536   3.129   4.653   1.727  0.3108  0.3025  0.4786
  396ACN     H1 2537   3.069   4.709   1.655  2.1118  0.0353 -1.3016
  396ACN     H2 2538   3.199   4.720   1.779 -0.8163  0.6392  1.6411
  396ACN     H3 2539   3.189   4.585   1.667  0.4568  2.7299 -2.3351
  396ACN     C2 2540   3.055   4.573   1.816  0.8230 -0.0512 -0.5898
  396ACN     N1 2541   2.994   4.505   1.889  0.5510 -0.3515 -0.4100
  397ACN     C1 2542   2.239   0.584   0.987 -0.8383 -0.0123  0.2794
  397ACN     H1 2543   2.235   0.499   0.919  0.5084 -1.3999  1.8228
  397ACN     H2 2544   2.334   0.637   1.000 -1.3330  1.9676 -3.1203
  397ACN     H3 2545   2.193   0.557   1.083 -1.7612  1.9092  0.4247
  397ACN     C2 2546   2.157   0.681   0.922 -0.1622  1.0949 -0.4887
  397ACN     N1 2547   2.094   0.762   0.865  0.0740  0.6781 -0.0659
  398ACN     C1 2548   3.480   3.158   3.378  0.0489  0.0025 -0.1584
  398ACN     H1 2549   3.529   3.063   3.402  2.4749  0.8059 -1.5528
  398ACN     H2 2550   3.499   3.176   3.271  1.7034 -0.0185  0.1070
  398ACN     H3 2551   3.533   3.237   3.431  1.7589 -0.2091 -1.4636
  398ACN     C2 2552   3.336   3.150   3.404 -0.5483 -0.2856 -0.1177
  398ACN     N1 2553   3.225   3.145   3.436  0.0094  0.1166 -0.2672
  399ACN     C1 2554   0.620   0.905   1.853 -0.8703  0.0710 -0.0812
  399ACN     H1 2555   0.620   0.796   1.839 -2.5724 -0.1538  1.3655
  399ACN     H2 2556   0.725   0.935   1.843 -0.6716 -0.7920 -0.8310
  399ACN     H3 2557   0.579   0.925   1.952  0.3907 -1.5738  0.8252
  399ACN     C2 2558   0.557   0.987   1.754  0.5598  0.6562  0.1092
  399ACN     N1 2559   0.505   1.049   1.673  0.7665 -0.4571 -0.2677
  400ACN     C1 2560   0.482   4.238   1.750  0.2080 -0.8914  0.0654
  400ACN     H1 2561   0.577   4.184   1.748  1.2795  0.9257  0.1350
  400ACN     H2 2562   0.411   4.196   1.677  0.8733  0.0707 -1.1813
  400ACN     H3 2563   0.508   4.343   1.734 -0.9956 -0.6721 -0.5892
  400ACN     C2 2564   0.430   4.230   1.886  0.7155  0.1832  0.3375
  400ACN     N1 2565   0.393   4.212   1.992 -0.0996 -0.0119 -0.2806
  401ACN     C1 2566   1.296   1.892   2.633  0.1030 -0.5039  0.3139
  401ACN     H1 2567   1.328   1.788   2.645 -1.6121 -1.0280  0.6351
  401ACN     H2 2568   1.268   1.926   2.734 -0.7148  1.8940 -0.6383
  401ACN     H3 2569   1.214   1.902   2.562  0.1013  0.3387  0.4121
  401ACN     C2 2570   1.404   1.971   2.574 -0.8381  0.5900  0.7124
  401ACN     N1 2571   1.479   2.046   2.522  0.0984 -0.1016 -0.4115
  402ACN     C1 2572   3.959   4.574   1.059 -0.6142  0.2014  0.0669
  402ACN     H1 2573   4.042   4.584   0.987 -1.0571 -0.4404 -0.5483
  402ACN     H2 2574   3.896   4.660   1.082 -1.6143 -0.0021 -1.7568
  402ACN     H3 2575   4.002   4.538   1.153 -0.9275 -4.2181 -1.2257
  402ACN     C2 2576   3.878   4.465   1.010 -0.3868  0.3165  0.6311
  402ACN     N1 2577   3.805   4.378   0.981 -0.1215 -0.3298 -0.8570
  403ACN     C1 2578   1.955   0.466   0.277 -0.1929  1.1911  0.2855
  403ACN     H1 2579   2.038   0.443   0.209 -1.0788 -2.9139  0.3251
  403ACN     H2 2580   1.981   0.550   0.342  1.2443 -0.7153  2.3112
  403ACN     H3 2581   1.934   0.384   0.346 -2.5748  0.8270 -0.7714
  403ACN     C2 2582   1.831   0.495   0.198 -0.0711 -0.2007 -0.4076
  403ACN     N1 2583   1.734   0.512   0.141 -0.2361 -0.1194  0.2251
  404ACN     C1 2584   1.935   2.988   2.716  0.0148 -0.7777 -0.2397
  404ACN     H1 2585   1.887   2.923   2.790  1.5286 -1.9510 -0.2519
  404ACN     H2 2586   1.883   2.991   2.619 -0.3483  0.6389 -0.0245
  404ACN     H3 2587   2.040   2.957   2.705 -0.2851 -1.4169 -1.5221
  404ACN     C2 2588   1.927   3.123   2.766 -0.2311  0.0913 -0.2199
  404ACN     N1 2589   1.923   3.226   2.814 -0.6313  0.7769  0.6349
  405ACN     C1 2590   2.623   4.287   2.614 -0.0200  0.4106 -0.2371
  405ACN     H1 2591   2.574   4.194   2.584  2.2584 -1.3926  1.2368
  405ACN     H2 2592   2.719   4.293   2.562  0.0773  2.9699  0.1295
  405ACN     H3 2593   2.625   4.297   2.724 -0.1862  0.2129 -0.2159
  405ACN     C2 2594   2.540   4.399   2.562 -0.1755 -0.1503 -0.0794
  405ACN     N1 2595   2.471   4.486   2.528 -0.0205  0.1846  0.1928
  406ACN     C1 2596   4.522   2.048   3.497  0.0562  0.3353  0.2298
  406ACN     H1 2597   4.569   1.987   3.574 -1.0797 -0.7551  0.0892
  406ACN     H2 2598   4.555   2.006   3.401  2.2951 -2.6383  2.1543
  406ACN     H3 2599   4.549   2.154   3.493  1.8779 -0.1342 -1.4553
  406ACN     C2 2600   4.378   2.034   3.515 -0.2008 -0.2307  0.1443
  406ACN     N1 2601   4.266   2.018   3.531  0.5473  0.9603  0.0274
  407ACN     C1 2602   3.963   0.970   2.813 -0.3375  0.3853  0.2888
  407ACN     H1 2603   3.902   0.943   2.900 -0.6136  1.4535  0.4521
  407ACN     H2 2604   4.042   1.032   2.858 -1.8409  1.5229  1.4685
  407ACN     H3 2605   3.905   1.039   2.750 -0.6448 -0.1235  0.0131
  407ACN     C2 2606   4.027   0.856   2.742  0.0025 -0.4077 -0.3945
  407ACN     N1 2607   4.062   0.752   2.710  0.7277 -0.1793  0.4590
  408ACN     C1 2608   3.682   0.697   2.935  0.0352 -0.2051 -0.4491
  408ACN     H1 2609   3.682   0.589   2.919 -2.1712 -0.3368  0.1277
  408ACN     H2 2610   3.582   0.742   2.924  0.0675  0.2839  0.9991
  408ACN     H3 2611   3.744   0.743   2.857 -0.9656 -2.1983 -2.5244
  408ACN     C2 2612   3.744   0.720   3.073  0.3565  0.1965  0.3163
  408ACN     N1 2613   3.793   0.731   3.179  0.1526 -0.1112  0.6469
  409ACN     C1 2614   2.634   1.778   0.103  0.2210 -0.3384 -0.5741
  409ACN     H1 2615   2.609   1.853   0.179  1.9753  0.9115 -1.1678
  409ACN     H2 2616   2.617   1.829   0.008  0.6612 -1.0331 -1.0275
  409ACN     H3 2617   2.566   1.693   0.112 -0.1073 -0.0379 -0.1179
  409ACN     C2 2618   2.773   1.737   0.111 -0.1416  0.5273  0.1659
  409ACN     N1 2619   2.886   1.701   0.101  0.6807 -0.3188  0.2983
  410ACN     C1 2620   3.845   2.497   0.719  0.6978 -0.5589 -0.5704
  410ACN     H1 2621   3.861   2.579   0.648  0.7885  0.4552  0.5782
  410ACN     H2 2622   3.944   2.458   0.748  1.8547  2.9161  0.6902
  410ACN     H3 2623   3.782   2.421   0.672 -1.1659 -0.2253  1.2397
  410ACN     C2 2624   3.778   2.547   0.839  1.3725 -0.6890  0.1433
  410ACN     N1 2625   3.715   2.588   0.925  0.6133  0.1080  0.5151
  411ACN     C1 2626   1.390   2.381   3.521 -0.4001  0.1994 -0.4527
  411ACN     H1 2627   1.344   2.480   3.509 -0.8601 -0.0444 -0.7281
  411ACN     H2 2628   1.460   2.387   3.437  1.7230 -2.9430  0.8892
  411ACN     H3 2629   1.324   2.293   3.515  0.4801 -0.8662  3.2234
  411ACN     C2 2630   1.459   2.376   3.644  0.5476 -0.3740  0.6563
  411ACN     N1 2631   1.512   2.374   3.742 -0.5263  0.3143  0.1096
  412ACN     C1 2632   0.908   0.095   2.935  0.3301  0.0175 -0.2764
  412ACN     H1 2633   0.847   0.012   2.974  0.2137  0.1479 -0.1782
  412ACN     H2 2634   1.004   0.099   2.988  0.7675 -0.1297 -1.0583
  412ACN     H3 2635   0.852   0.189   2.940 -1.0863 -0.7901 -0.0719
  412ACN     C2 2636   0.925   0.067   2.790  0.1174 -0.1214 -0.3066
  412ACN     N1 2637   0.948   0.037   2.678  0.3821  0.5203 -0.2984
  413ACN     C1 2638   0.709   1.513   3.419  0.2265  0.0498  0.7453
  413ACN     H1 2639   0.641   1.597   3.438 -1.1623 -0.5681 -1.1628
  413ACN     H2 2640   0.738   1.473   3.517 -0.7872 -0.3044  0.9143
  413ACN     H3 2641   0.797   1.549   3.364 -0.8489  3.0367  0.8165
  413ACN     C2 2642   0.627   1.409   3.346  0.0282 -0.7987 -0.3333
  413ACN     N1 2643   0.563   1.331   3.296  0.3240  0.8439  0.5261
  414ACN     C1 2644   1.882   2.838   0.469 -0.6295 -0.4633  0.1171
  414ACN     H1 2645   1.979   2.827   0.519 -0.0102 -0.4639 -1.0529
  414ACN     H2 2646   1.837   2.934   0.497 -0.1195  0.4158 -1.9307
  414ACN     H3 2647   1.823   2.750   0.498  0.4278 -1.0680  0.5196
  414ACN     C2 2648   1.888   2.828   0.323 -0.8665  0.1862 -0.0868
  414ACN     N1 2649   1.898   2.810   0.208  0.1864 -0.4689 -0.9576
  415ACN     C1 2650   0.713   3.947   1.321 -0.0804  0.5642 -0.4269
  415ACN     H1 2651   0.691   3.971   1.425 -0.0649 -3.2138  0.6131
  415ACN     H2 2652   0.767   4.029   1.273 -0.1326 -0.2443 -1.9389
  415ACN     H3 2653   0.621   3.919   1.267  0.9856 -0.7900 -1.6509
  415ACN     C2 2654   0.796   3.827   1.339  0.0166 -0.5694 -1.3587
  415ACN     N1 2655   0.861   3.735   1.366  0.0194 -0.4581  0.1716
  416ACN     C1 2656   1.861   1.778   0.082  0.1615  0.1269  0.0305
  416ACN     H1 2657   1.842   1.732  -0.016  2.0810  0.4739 -0.5324
  416ACN     H2 2658   1.963   1.815   0.089 -0.1552  1.7662 -2.5614
  416ACN     H3 2659   1.847   1.691   0.148 -1.9373  0.7064  0.4313
  416ACN     C2 2660   1.760   1.878   0.108 -0.3346 -0.1289 -0.4409
  416ACN     N1 2661   1.679   1.953   0.132 -0.4827  1.0706  0.1501
  417ACN     C1 2662   4.125   0.554   2.450 -0.0729  0.1187  0.0291
  417ACN     H1 2663   4.229   0.540   2.420  0.0201  1.1184 -0.1473
  417ACN     H2 2664   4.123   0.583   2.556 -0.9622  1.1801 -0.2519
  417ACN     H3 2665   4.069   0.460   2.439  1.2258 -0.9383  1.8878
  417ACN     C2 2666   4.074   0.650   2.354  0.0042 -0.0418 -0.9089
  417ACN     N1 2667   4.035   0.723   2.279 -0.4874 -0.1386  0.2211
  418ACN     C1 2668   1.537   4.060   3.471 -0.2116 -0.2392 -0.8000
  418ACN     H1 2669   1.445   4.097   3.519  1.6210  1.8086  1.4089
  418ACN     H2 2670   1.517   3.952   3.464 -1.7241  0.0135 -0.6985
  418ACN     H3 2671   1.616   4.090   3.541 -0.7343  0.4563 -0.4923
  418ACN     C2 2672   1.563   4.109   3.338 -0.2552  0.1101 -0.1158
  418ACN     N1 2673   1.597   4.142   3.234  0.6152 -0.4133  0.4280
  419ACN     C1 2674   3.702   2.259   2.764  0.3641  0.3009  0.5940
  419ACN     H1 2675   3.616   2.276   2.699 -1.3688  1.1295  2.9541
  419ACN     H2 2676   3.711   2.150   2.764  3.8337  0.3803 -2.2261
  419ACN     H3 2677   3.678   2.296   2.865  1.0676 -1.5396  1.4857
  419ACN     C2 2678   3.824   2.312   2.705  0.0440  0.1407  1.0207
  419ACN     N1 2679   3.924   2.345   2.652  0.3952 -0.1866  0.5584
  420ACN     C1 2680   0.257   3.182   3.006  0.0813  0.0105  0.2142
  420ACN     H1 2681   0.245   3.083   3.051  0.8531 -0.2370 -0.1125
  420ACN     H2 2682   0.214   3.260   3.070 -0.6225 -0.7975  0.7610
  420ACN     H3 2683   0.198   3.197   2.914  2.6755 -0.5129 -1.6340
  420ACN     C2 2684   0.399   3.197   2.996  0.1857  0.0589  0.8180
  420ACN     N1 2685   0.511   3.211   2.986 -0.2635 -1.3788 -0.5191
  421ACN     C1 2686   2.262   2.261   2.475  0.3136 -0.2000 -0.3163
  421ACN     H1 2687   2.198   2.179   2.441  2.3151 -2.1064  0.2255
  421ACN     H2 2688   2.353   2.253   2.415 -0.3417 -3.0168 -1.1026
  421ACN     H3 2689   2.296   2.241   2.577 -0.5990 -0.2849 -0.0194
  421ACN     C2 2690   2.186   2.393   2.465  0.1728  0.5244  0.3346
  421ACN     N1 2691   2.127   2.492   2.453 -0.5300  0.0851 -0.3204
  422ACN     C1 2692   1.318   3.406   1.585  0.0517 -0.2406 -0.1864
  422ACN     H1 2693   1.358   3.343   1.506 -0.7058 -0.6087 -0.2856
  422ACN     H2 2694   1.371   3.389   1.680 -0.4292  0.0035  0.1356
  422ACN     H3 2695   1.210   3.390   1.592 -0.2397  1.9958  2.0212
  422ACN     C2 2696   1.330   3.540   1.530 -0.1104 -0.1266 -0.4621
  422ACN     N1 2697   1.349   3.642   1.481  0.0308  0.2237 -0.1658
  423ACN     C1 2698   3.330   2.171   2.530  0.3723 -0.4581 -0.4531
  423ACN     H1 2699   3.343   2.199   2.425 -1.5415  0.9731 -0.3816
  423ACN     H2 2700   3.339   2.260   2.594  1.0156 -1.7631  1.3603
  423ACN     H3 2701   3.413   2.111   2.568  0.1015 -1.0710 -0.8136
  423ACN     C2 2702   3.201   2.110   2.556  0.2443 -0.3170 -0.4204
  423ACN     N1 2703   3.106   2.047   2.567  0.4110 -0.6978  0.0896
  424ACN     C1 2704   3.775   0.264   0.265 -0.0805  0.1160  0.5846
  424ACN     H1 2705   3.830   0.184   0.214 -2.1304 -0.1306 -1.3960
  424ACN     H2 2706   3.670   0.234   0.265  0.0060 -0.1920  0.1698
  424ACN     H3 2707   3.773   0.357   0.207  1.6429 -1.0297 -1.4573
  424ACN     C2 2708   3.804   0.288   0.409  0.1325  0.0789  0.2440
  424ACN     N1 2709   3.825   0.308   0.519  0.0695 -0.2765  0.4622
  425ACN     C1 2710   1.554   0.637   0.431  0.1583  0.1583 -0.6364
  425ACN     H1 2711   1.606   0.634   0.527 -0.4287 -2.7308 -0.3012
  425ACN     H2 2712   1.463   0.696   0.446  0.7463  1.5601 -2.2206
  425ACN     H3 2713   1.538   0.536   0.389  0.3724 -2.0889  4.0263
  425ACN     C2 2714   1.622   0.728   0.338  0.0154  0.6719 -0.1424
  425ACN     N1 2715   1.667   0.812   0.276  0.2981 -0.3217  0.5909
  426ACN     C1 2716   0.870   4.303   1.027 -0.4860  0.3924 -0.2028
  426ACN     H1 2717   0.817   4.224   1.081 -1.1903  1.2722  0.4080
  426ACN     H2 2718   0.979   4.289   1.017 -0.6774 -0.6156 -1.0376
  426ACN     H3 2719   0.853   4.400   1.074 -2.3564  0.1251 -0.2678
  426ACN     C2 2720   0.812   4.318   0.889 -0.1527 -0.4523 -0.3908
  426ACN     N1 2721   0.767   4.325   0.784  0.2393  0.0917 -0.7540
  427ACN     C1 2722   4.239   1.290   0.423  0.1803 -0.5223 -0.3022
  427ACN     H1 2723   4.250   1.229   0.514  0.0284 -0.9123 -0.5402
  427ACN     H2 2724   4.224   1.390   0.467 -0.2121 -2.0793  3.5525
  427ACN     H3 2725   4.156   1.249   0.364  1.1304  0.1750 -2.1956
  427ACN     C2 2726   4.356   1.286   0.338 -0.2624 -0.4419  0.0683
  427ACN     N1 2727   4.451   1.272   0.277 -0.7508  0.0392 -0.1586
  428ACN     C1 2728   2.451   0.789   0.487 -0.0646 -0.3506  0.7872
  428ACN     H1 2729   2.432   0.896   0.504  0.4206  0.0307 -0.9659
  428ACN     H2 2730   2.421   0.726   0.572  3.2384 -2.4705  0.5338
  428ACN     H3 2731   2.556   0.769   0.465 -0.0282  1.0148 -0.3715
  428ACN     C2 2732   2.362   0.745   0.379 -0.1281 -0.7163  0.8053
  428ACN     N1 2733   2.289   0.700   0.305  0.1859 -0.1900  0.3398
  429ACN     C1 2734   4.593   3.685   0.399  0.4293  0.3077  0.0631
  429ACN     H1 2735   4.688   3.738   0.387  2.3654 -2.4672  1.9990
  429ACN     H2 2736   4.509   3.755   0.410  0.7314  0.4200  1.9188
  429ACN     H3 2737   4.606   3.631   0.494 -0.1634  1.2104  0.6764
  429ACN     C2 2738   4.574   3.584   0.295  0.7071 -0.2675  0.7208
  429ACN     N1 2739   4.549   3.501   0.216  0.1032 -0.0169  0.1379
  430ACN     C1 2740   1.177   0.079   1.582 -0.2649  0.3527  0.2021
  430ACN     H1 2741   1.284   0.058   1.593 -0.5819 -1.4917  0.1058
  430ACN     H2 2742   1.139   0.046   1.484 -0.7741 -0.5479  0.6913
  430ACN     H3 2743   1.163   0.188   1.587 -0.9384  0.2944 -0.3275
  430ACN     C2 2744   1.102   0.017   1.688  0.1043 -0.0532  0.0402
  430ACN     N1 2745   1.041  -0.041   1.767  0.2367  0.7169  0.0175
  431ACN     C1 2746   4.519   2.819   0.052  0.3673  0.3759 -0.4397
  431ACN     H1 2747   4.587   2.904   0.036  0.1820  0.7039  0.4498
  431ACN     H2 2748   4.473   2.833   0.150  1.2588 -0.2207  0.0755
  431ACN     H3 2749   4.576   2.725   0.044  0.3799  0.1468  1.7338
  431ACN     C2 2750   4.423   2.829  -0.049  0.5705 -0.5695  0.4546
  431ACN     N1 2751   4.340   2.842  -0.131 -0.6308 -0.0826 -0.3956
  432ACN     C1 2752   2.949   4.702   3.682 -0.8721 -0.8289  0.0994
  432ACN     H1 2753   2.958   4.780   3.605 -1.1743  0.9638  1.8042
  432ACN     H2 2754   2.910   4.768   3.760  1.3502  0.7679 -0.0142
  432ACN     H3 2755   3.050   4.673   3.713 -0.8599 -0.0407  0.8278
  432ACN     C2 2756   2.878   4.586   3.645  0.4386  0.3938  0.1956
  432ACN     N1 2757   2.821   4.488   3.620  0.5085 -0.1077  0.0227
  433ACN     C1 2758   3.688   2.681   1.868  0.4188  0.0755 -0.2638
  433ACN     H1 2759   3.730   2.781   1.885 -1.4662  0.6270  1.5182
  433ACN     H2 2760   3.587   2.666   1.907  0.2615  2.0424  0.1971
  433ACN     H3 2761   3.749   2.610   1.925 -1.4797 -3.1025 -1.9094
  433ACN     C2 2762   3.695   2.636   1.731  1.2345  0.3968  0.2646
  433ACN     N1 2763   3.685   2.585   1.630 -0.0404  0.5857  0.3210
  434ACN     C1 2764   3.330   2.202   1.283 -0.3847 -0.3662 -0.0041
  434ACN     H1 2765   3.247   2.272   1.293  0.9319  1.6297 -1.9928
  434ACN     H2 2766   3.419   2.266   1.277 -0.7246 -0.0188 -3.1696
  434ACN     H3 2767   3.322   2.150   1.186  1.9980 -0.6172 -0.1258
  434ACN     C2 2768   3.322   2.096   1.384 -0.9490 -0.2097  0.0093
  434ACN     N1 2769   3.302   2.013   1.458 -0.0070 -0.5540 -0.6487
  435ACN     C1 2770   0.003   0.401   0.870  0.4879 -0.5761 -0.5122
  435ACN     H1 2771   0.049   0.356   0.782 -0.9418 -1.3232 -0.9237
  435ACN     H2 2772  -0.023   0.507   0.857 -0.1135 -0.4183  1.5243
  435ACN     H3 2773   0.068   0.403   0.959 -0.9377  0.4218  0.5561
  435ACN     C2 2774  -0.108   0.325   0.910 -0.0415  0.5155 -0.0083
  435ACN     N1 2775  -0.192   0.266   0.963 -0.0996  0.3099 -0.6707
  436ACN     C1 2776   0.889   1.234   2.655  0.2074 -0.3216 -0.0521
  436ACN     H1 2777   0.854   1.201   2.556  1.3920 -1.8680  0.0160
  436ACN     H2 2778   0.983   1.278   2.620 -0.0937 -0.0751 -0.5767
  436ACN     H3 2779   0.895   1.161   2.736  1.6911  0.9006  1.0052
  436ACN     C2 2780   0.795   1.330   2.697  0.1984 -0.4573 -0.0807
  436ACN     N1 2781   0.715   1.406   2.737 -0.6968  0.3467 -0.1195
  437ACN     C1 2782   2.187   2.760   0.077  0.1390  0.2782 -0.0201
  437ACN     H1 2783   2.118   2.745  -0.007  1.2017 -1.3284 -0.6549
  437ACN     H2 2784   2.166   2.672   0.138 -1.0520  0.0009 -0.7952
  437ACN     H3 2785   2.145   2.853   0.116 -0.1095 -0.5994  1.8878
  437ACN     C2 2786   2.323   2.777   0.019 -0.2999 -0.3864  0.0237
  437ACN     N1 2787   2.426   2.798  -0.027  0.2564  0.3813 -0.1997
  438ACN     C1 2788   2.977   3.135   0.513  0.5925  0.1934 -0.0211
  438ACN     H1 2789   2.873   3.169   0.525 -0.4995 -2.0978 -2.0771
  438ACN     H2 2790   2.999   3.134   0.406 -1.1142 -1.9306 -0.4225
  438ACN     H3 2791   2.969   3.031   0.546 -0.0444  0.0516 -0.5973
  438ACN     C2 2792   3.067   3.217   0.585 -0.0251 -0.1032 -0.2122
  438ACN     N1 2793   3.152   3.276   0.636  0.2228  0.6406 -0.3871
  439ACN     C1 2794   0.393   4.412   3.490 -0.4327  0.1662 -0.3511
  439ACN     H1 2795   0.327   4.403   3.577 -0.3537 -1.4242 -0.4189
  439ACN     H2 2796   0.478   4.344   3.503 -0.0757  0.4777 -1.0449
  439ACN     H3 2797   0.418   4.518   3.477 -1.0848  0.4424  0.5780
  439ACN     C2 2798   0.320   4.376   3.371 -0.1126  0.5055 -0.2160
  439ACN     N1 2799   0.245   4.347   3.286 -0.3262  0.1529 -0.5913
  440ACN     C1 2800   1.217   0.301   1.093 -0.2246 -0.2284  0.5313
  440ACN     H1 2801   1.191   0.196   1.107  0.6359 -0.8356 -1.9887
  440ACN     H2 2802   1.176   0.364   1.174  0.3998  0.7392  0.1244
  440ACN     H3 2803   1.164   0.339   1.005 -1.1296 -2.0895  0.2503
  440ACN     C2 2804   1.362   0.330   1.086 -0.0048  0.1894 -0.1806
  440ACN     N1 2805   1.475   0.353   1.101  0.4849  0.0515 -0.2168
  441ACN     C1 2806   1.578   1.295   2.117  0.4205 -0.1101 -0.4335
  441ACN     H1 2807   1.605   1.306   2.223  0.7341  0.4032 -0.5655
  441ACN     H2 2808   1.538   1.390   2.078 -0.2659 -0.2008  0.0237
  441ACN     H3 2809   1.495   1.223   2.115  0.3415 -0.0330 -0.1145
  441ACN     C2 2810   1.680   1.236   2.032  0.3397 -0.0735 -0.2702
  441ACN     N1 2811   1.760   1.193   1.961  0.2341  0.4128  0.3999
  442ACN     C1 2812   4.314   3.023   2.428 -0.3660  0.3496  0.4065
  442ACN     H1 2813   4.367   2.951   2.364  0.2021  3.0316 -2.3780
  442ACN     H2 2814   4.256   2.960   2.497  0.5276 -2.5466 -1.3010
  442ACN     H3 2815   4.256   3.078   2.352 -1.5392  0.1518  1.1250
  442ACN     C2 2816   4.405   3.121   2.481  0.4709  0.4629  0.7711
  442ACN     N1 2817   4.483   3.200   2.511 -0.5388  0.0511  0.3415
  443ACN     C1 2818   0.193   4.312   2.896  0.4920  0.0546 -0.3999
  443ACN     H1 2819   0.234   4.312   2.795  1.1320 -1.4096 -0.1565
  443ACN     H2 2820   0.234   4.404   2.940  1.8157 -0.9192  0.4813
  443ACN     H3 2821   0.237   4.227   2.949  0.6217  0.7223  0.6042
  443ACN     C2 2822   0.043   4.311   2.904 -0.3713 -0.1734  0.4808
  443ACN     N1 2823  -0.072   4.298   2.919  0.2177 -0.8450  0.4367
  444ACN     C1 2824   1.502   1.875   0.859  0.4136 -0.2024 -0.0999
  444ACN     H1 2825   1.450   1.779   0.849  0.3582  0.0628 -3.2145
  444ACN     H2 2826   1.434   1.954   0.823  0.2125 -0.5755 -0.5499
  444ACN     H3 2827   1.593   1.878   0.798  1.3860  1.8225  1.3224
  444ACN     C2 2828   1.537   1.916   0.994  0.1046 -0.7705  0.4269
  444ACN     N1 2829   1.566   1.949   1.099  0.6951 -0.4253 -0.3509
  445ACN     C1 2830   0.496   1.394   1.978 -0.0664  0.4722 -0.3066
  445ACN     H1 2831   0.477   1.408   2.085  0.9433 -0.1860 -0.0224
  445ACN     H2 2832   0.455   1.480   1.924 -0.6595 -0.0701 -0.7378
  445ACN     H3 2833   0.468   1.299   1.931  1.4813  0.7247 -1.8371
  445ACN     C2 2834   0.639   1.408   1.966  0.1724  0.7542  0.0091
  445ACN     N1 2835   0.756   1.412   1.964  0.6037  0.4173 -0.3367
  446ACN     C1 2836   4.652   1.927   1.690  0.0830 -1.0638  0.6505
  446ACN     H1 2837   4.699   1.972   1.601 -0.7639 -0.5068  0.4692
  446ACN     H2 2838   4.695   1.962   1.785  1.0559  0.7455 -0.3947
  446ACN     H3 2839   4.658   1.819   1.675 -2.8886 -1.2732  0.3517
  446ACN     C2 2840   4.508   1.969   1.702 -0.2774  0.6690  0.4690
  446ACN     N1 2841   4.400   1.999   1.720  0.2678  0.9926 -0.3975
  447ACN     C1 2842   3.388   2.393   1.606  0.1637  0.3115  0.2438
  447ACN     H1 2843   3.328   2.301   1.608 -0.3235  0.6114 -0.3804
  447ACN     H2 2844   3.326   2.472   1.563 -0.2543  0.5905  1.3366
  447ACN     H3 2845   3.473   2.377   1.540 -0.4898  0.3729 -0.6286
  447ACN     C2 2846   3.408   2.428   1.743 -0.0154  0.3668  0.1783
  447ACN     N1 2847   3.422   2.464   1.852 -0.4607 -0.3379  0.4456
  448ACN     C1 2848   0.246   2.464   2.352 -0.3940 -0.3870 -0.0957
  448ACN     H1 2849   0.335   2.469   2.288  0.3659  0.9943  1.0014
  448ACN     H2 2850   0.258   2.527   2.441 -1.1719  0.3471 -0.4885
  448ACN     H3 2851   0.225   2.359   2.376  1.8036 -0.4697  1.8411
  448ACN     C2 2852   0.125   2.517   2.293 -0.5159 -0.4873  0.4938
  448ACN     N1 2853   0.035   2.553   2.227 -0.6968 -0.2538 -0.3783
  449ACN     C1 2854   3.969   2.991   2.041 -0.5655 -0.1993 -0.7400
  449ACN     H1 2855   4.070   3.018   2.009 -0.3726  1.3663  1.0368
  449ACN     H2 2856   3.950   2.894   1.993  0.1078  0.0124 -1.4554
  449ACN     H3 2857   3.897   3.070   2.015 -0.1606  0.4011 -0.0484
  449ACN     C2 2858   3.957   2.968   2.187 -0.2026 -0.0991  0.5368
  449ACN     N1 2859   3.938   2.941   2.297  0.2144 -0.1042  0.0967
  450ACN     C1 2860   3.595   3.483   2.440  0.0165  0.0753 -0.2728
  450ACN     H1 2861   3.626   3.378   2.449 -0.1395 -0.1381 -1.8968
  450ACN     H2 2862   3.686   3.538   2.415  0.6887 -1.5251 -1.5286
  450ACN     H3 2863   3.547   3.516   2.533 -1.8478  0.9461 -1.4798
  450ACN     C2 2864   3.510   3.494   2.322  0.1757 -0.2849 -0.4254
  450ACN     N1 2865   3.442   3.509   2.232 -0.3408  0.3236 -0.4327
  451ACN     C1 2866   2.147   3.321   3.885 -0.3457 -0.3166 -0.4968
  451ACN     H1 2867   2.139   3.362   3.986 -0.0175  1.0004 -0.9678
  451ACN     H2 2868   2.228   3.247   3.885 -0.7191 -0.7312  0.6330
  451ACN     H3 2869   2.169   3.402   3.814 -0.1560  0.8262  0.8205
  451ACN     C2 2870   2.024   3.251   3.850  0.3386 -0.3408  0.8837
  451ACN     N1 2871   1.933   3.197   3.815 -0.0147 -0.0606  0.2439
  452ACN     C1 2872   4.414   1.099   1.575  0.9075 -0.6449 -0.7732
  452ACN     H1 2873   4.353   1.130   1.490  2.7212 -1.1557 -2.3451
  452ACN     H2 2874   4.517   1.130   1.554  0.2567  0.4846 -2.4875
  452ACN     H3 2875   4.403   0.991   1.590 -0.6488 -0.3886  0.1890
  452ACN     C2 2876   4.369   1.157   1.704  0.8456 -0.6695  0.6764
  452ACN     N1 2877   4.335   1.201   1.802  0.3662  1.0130 -0.2827
  453ACN     C1 2878   1.772   1.695   0.515 -0.2119  0.2931 -0.2092
  453ACN     H1 2879   1.841   1.626   0.465 -0.2509 -0.7468  1.0926
  453ACN     H2 2880   1.670   1.660   0.495 -0.4463  0.3209  0.8346
  453ACN     H3 2881   1.778   1.798   0.478 -0.9627  0.1582 -0.7374
  453ACN     C2 2882   1.802   1.685   0.653  0.1080  0.2066  0.8399
  453ACN     N1 2883   1.826   1.692   0.766 -0.0500 -0.5776 -0.3995
  454ACN     C1 2884   2.600   3.429   0.462  0.5644 -0.0364  0.4172
  454ACN     H1 2885   2.675   3.357   0.428 -1.8178 -1.8576 -1.3567
  454ACN     H2 2886   2.601   3.458   0.568  0.3033 -0.3187  0.4976
  454ACN     H3 2887   2.502   3.382   0.449 -0.6053  2.2325  0.6393
  454ACN     C2 2888   2.605   3.546   0.384 -0.2887 -0.2654 -0.8112
  454ACN     N1 2889   2.618   3.635   0.313 -0.1406 -0.0697 -0.0326
  455ACN     C1 2890   1.359   0.406   1.971 -0.5874 -0.0804  0.3589
  455ACN     H1 2891   1.319   0.416   1.869 -1.3488  0.2596  0.6844
  455ACN     H2 2892   1.310   0.467   2.048 -0.3523 -1.9326  2.0648
  455ACN     H3 2893   1.467   0.430   1.966 -0.2038 -0.9144  3.1589
  455ACN     C2 2894   1.334   0.266   1.999 -0.8011 -0.2546  0.6410
  455ACN     N1 2895   1.338   0.157   2.030  0.8058  0.0764  0.2733
  456ACN     C1 2896   3.482   1.099   2.149  0.3477  0.0255 -0.3063
  456ACN     H1 2897   3.489   1.203   2.184  1.1508  0.2835 -1.1850
  456ACN     H2 2898   3.568   1.082   2.083  2.4267  1.4276  1.8737
  456ACN     H3 2899   3.391   1.083   2.091  0.9447 -0.6392 -1.0888
  456ACN     C2 2900   3.479   1.002   2.251 -0.0270 -0.2198 -0.2463
  456ACN     N1 2901   3.475   0.932   2.343 -0.3704  0.3839  0.1035
  457ACN     C1 2902   2.514   2.852   1.870  0.1208 -0.0893  0.3086
  457ACN     H1 2903   2.577   2.763   1.885 -0.6836 -0.3443  2.4967
  457ACN     H2 2904   2.546   2.908   1.781 -1.9186  1.5055  0.5025
  457ACN     H3 2905   2.513   2.912   1.961 -1.2012 -0.6092  0.6630
  457ACN     C2 2906   2.376   2.806   1.855 -0.8497  0.2285 -0.1870
  457ACN     N1 2907   2.263   2.777   1.834  0.0762  0.0359 -0.0539
  458ACN     C1 2908   0.397   1.049   2.476 -0.3267  0.4159  0.1365
  458ACN     H1 2909   0.378   0.981   2.559  1.9448 -1.2564 -0.6304
  458ACN     H2 2910   0.350   1.144   2.505 -0.5242  0.5431 -0.5675
  458ACN     H3 2911   0.342   1.023   2.385  1.3055 -0.4564 -0.6350
  458ACN     C2 2912   0.540   1.032   2.455 -0.4300  0.2666 -0.0689
  458ACN     N1 2913   0.651   1.013   2.440 -0.9302  0.2117 -0.7281
  459ACN     C1 2914   1.115   0.677   0.657  0.8254  0.3600 -0.4316
  459ACN     H1 2915   1.213   0.726   0.650  0.8604  0.6567  1.6719
  459ACN     H2 2916   1.043   0.743   0.708  0.4709 -0.8194  0.6360
  459ACN     H3 2917   1.129   0.582   0.709  0.0987  0.9233  0.8431
  459ACN     C2 2918   1.056   0.648   0.517  0.1338  0.5538 -1.4267
  459ACN     N1 2919   1.000   0.623   0.423 -0.0374  0.3475 -0.1982
  460ACN     C1 2920   0.820   2.937   2.951  0.0805 -0.4801  0.6227
  460ACN     H1 2921   0.770   2.842   2.931  0.4538 -0.2762 -1.5125
  460ACN     H2 2922   0.883   2.928   3.040 -0.8192 -0.3655  1.2818
  460ACN     H3 2923   0.746   3.017   2.962  1.5417  0.7882  1.6202
  460ACN     C2 2924   0.888   2.959   2.828  0.4357  0.4401  0.2493
  460ACN     N1 2925   0.943   2.968   2.735  0.0156 -0.2479  1.3221
  461ACN     C1 2926   3.174   0.035   0.667 -0.3665  0.0096 -0.2288
  461ACN     H1 2927   3.169  -0.067   0.627 -1.4689 -1.5111  3.3893
  461ACN     H2 2928   3.218   0.014   0.765  1.3427  1.4466 -0.6296
  461ACN     H3 2929   3.074   0.080   0.672 -0.5520 -0.4658  0.5690
  461ACN     C2 2930   3.262   0.127   0.588  0.7228  0.4143  0.4897
  461ACN     N1 2931   3.323   0.204   0.527  0.1968 -0.2424 -0.2049
  462ACN     C1 2932   1.723   0.366   2.896  0.6296 -0.9332  0.0264
  462ACN     H1 2933   1.672   0.457   2.861  0.1031 -1.1720  0.1656
  462ACN     H2 2934   1.789   0.388   2.981  0.2073 -1.2543  0.4400
  462ACN     H3 2935   1.785   0.336   2.810  1.9823  2.5489 -0.4057
  462ACN     C2 2936   1.622   0.268   2.920  0.1095 -0.5414 -0.0505
  462ACN     N1 2937   1.532   0.195   2.927  0.0174  0.0625 -0.6666
  463ACN     C1 2938   2.899   0.694   2.100 -0.3353 -0.1294 -0.2431
  463ACN     H1 2939   2.906   0.682   2.209 -0.3812  1.5073 -0.0324
  463ACN     H2 2940   2.964   0.634   2.034 -2.0367  0.1141 -2.2404
  463ACN     H3 2941   2.933   0.798   2.088  2.2555 -0.8287  0.5105
  463ACN     C2 2942   2.757   0.710   2.064 -0.7035  0.0083  0.0691
  463ACN     N1 2943   2.647   0.726   2.030 -0.6193  0.1202  0.0678
  464ACN     C1 2944   2.075   1.371   2.002  0.1737  0.0784 -0.7074
  464ACN     H1 2945   2.013   1.289   1.962 -2.9977  1.5015  0.9411
  464ACN     H2 2946   2.148   1.407   1.928  0.8295  0.5814  0.1801
  464ACN     H3 2947   2.117   1.370   2.103  0.9822  0.4184 -1.0373
  464ACN     C2 2948   1.977   1.480   2.000 -0.4864 -0.1206  0.6826
  464ACN     N1 2949   1.898   1.563   2.011 -0.2564  0.4485 -0.4372
  465ACN     C1 2950   3.159   3.344   3.183 -0.8996 -1.0481  0.2172
  465ACN     H1 2951   3.167   3.353   3.292  0.0895  1.6123 -0.0122
  465ACN     H2 2952   3.172   3.240   3.151 -2.2080 -1.3301  0.5326
  465ACN     H3 2953   3.220   3.416   3.127  0.3081 -1.3875  1.0546
  465ACN     C2 2954   3.024   3.377   3.145 -0.6460  0.0107 -0.7227
  465ACN     N1 2955   2.922   3.418   3.119 -0.0864 -0.0080  0.7379
  466ACN     C1 2956   0.853   2.615   2.657  0.7675  0.7264 -0.1996
  466ACN     H1 2957   0.750   2.635   2.689  0.3318  0.6374 -1.4967
  466ACN     H2 2958   0.876   2.708   2.604 -1.9795  1.8786  0.4856
  466ACN     H3 2959   0.850   2.531   2.586 -2.6004  0.5384  0.0084
  466ACN     C2 2960   0.946   2.596   2.771 -0.3219  0.1674 -0.5177
  466ACN     N1 2961   1.022   2.592   2.859 -0.3684  0.2145 -0.0094
  467ACN     C1 2962   4.720   0.336   3.057 -0.7438  0.9281  0.0185
  467ACN     H1 2963   4.676   0.273   2.978 -0.1881 -1.3536  1.4333
  467ACN     H2 2964   4.665   0.324   3.151  1.0874  0.3161  1.0654
  467ACN     H3 2965   4.714   0.442   3.031  1.2351  1.1515  0.3041
  467ACN     C2 2966   4.860   0.290   3.069 -0.3504 -0.0562  0.1220
  467ACN     N1 2967   4.964   0.242   3.081 -0.1181  0.1370 -0.6518
  468ACN     C1 2968   4.628   3.565   3.755  0.6312 -0.2315 -0.8742
  468ACN     H1 2969   4.586   3.510   3.840  0.0300  0.4699 -0.6993
  468ACN     H2 2970   4.542   3.618   3.712  1.6822  1.1980 -1.3097
  468ACN     H3 2971   4.669   3.483   3.696 -1.9504 -0.8371 -1.9373
  468ACN     C2 2972   4.725   3.657   3.823 -0.6701 -0.1801  0.4405
  468ACN     N1 2973   4.803   3.724   3.871 -0.3049  0.0777  0.2793
  469ACN     C1 2974   0.003   0.040   1.650 -0.0562  0.0498  0.0567
  469ACN     H1 2975   0.027  -0.040   1.579  1.9490  1.7526 -1.3384
  469ACN     H2 2976  -0.025  -0.015   1.740 -2.1301  0.9583  0.0098
  469ACN     H3 2977  -0.084   0.097   1.617  0.0797 -0.3229 -1.0007
  469ACN     C2 2978   0.115   0.125   1.672 -0.2547 -0.4277  0.0625
  469ACN     N1 2979   0.208   0.195   1.679 -0.3799  0.2999 -0.6526
  470ACN     C1 2980   1.026   3.575   0.458  0.2880  0.1383  0.3054
  470ACN     H1 2981   1.039   3.613   0.356  1.9625 -0.9359  0.0671
  470ACN     H2 2982   0.928   3.528   0.470  0.6133 -0.5198  0.4336
  470ACN     H3 2983   1.055   3.641   0.540 -1.4379  0.1320  0.9572
  470ACN     C2 2984   1.118   3.464   0.455  0.7834 -0.9755  0.1379
  470ACN     N1 2985   1.170   3.364   0.452  0.7338  0.0591 -0.1446
  471ACN     C1 2986   1.594   0.911   0.840 -0.1140  0.4677 -0.2773
  471ACN     H1 2987   1.661   0.919   0.926  1.5302  1.4944 -1.6129
  471ACN     H2 2988   1.651   0.918   0.747  2.3160 -2.1922  0.8621
  471ACN     H3 2989   1.517   0.988   0.853 -1.0667 -0.8229  2.6250
  471ACN     C2 2990   1.538   0.778   0.843  0.0432  0.3233 -0.1472
  471ACN     N1 2991   1.498   0.669   0.841  1.0333  0.3394 -0.1946
  472ACN     C1 2992   0.325   3.867   1.749 -0.1620 -0.6202  0.0413
  472ACN     H1 2993   0.253   3.920   1.687 -0.3785 -1.1014 -0.1283
  472ACN     H2 2994   0.308   3.758   1.742 -2.4179 -0.5021  2.1715
  472ACN     H3 2995   0.330   3.906   1.852 -1.3750 -0.0732 -0.0973
  472ACN     C2 2996   0.455   3.882   1.689 -0.1257 -1.1871  0.2898
  472ACN     N1 2997   0.559   3.910   1.646 -0.0367  0.2987 -0.6926
  473ACN     C1 2998   0.857   3.331   1.533  0.1838 -0.1193 -0.1803
  473ACN     H1 2999   0.851   3.437   1.561 -0.2831 -0.2942  0.4167
  473ACN     H2 3000   0.774   3.313   1.464 -1.5860  1.6904  1.3243
  473ACN     H3 3001   0.844   3.271   1.624 -2.2196 -1.1770 -1.1361
  473ACN     C2 3002   0.966   3.293   1.454  0.0128 -0.0004 -0.7263
  473ACN     N1 3003   1.066   3.267   1.404 -0.5404 -0.3753  0.0536
  474ACN     C1 3004   3.403   4.717   3.689  0.5019  0.6797  0.6848
  474ACN     H1 3005   3.441   4.675   3.782  0.5673 -0.4740  0.1512
  474ACN     H2 3006   3.457   4.809   3.664 -2.0857  2.3718  0.8608
  474ACN     H3 3007   3.299   4.751   3.700 -0.0436 -0.4499 -0.6828
  474ACN     C2 3008   3.413   4.629   3.577  0.0524  0.5655 -0.3367
  474ACN     N1 3009   3.422   4.556   3.489  0.3170 -0.1594  0.1435
  475ACN     C1 3010   4.052   0.275   3.704 -0.0450 -0.2833 -1.0539
  475ACN     H1 3011   4.000   0.370   3.722 -0.3388 -0.5903 -0.2620
  475ACN     H2 3012   4.158   0.285   3.679  0.1281 -3.4147 -2.0761
  475ACN     H3 3013   4.000   0.226   3.620 -2.8237 -1.4474  1.1639
  475ACN     C2 3014   4.022   0.182   3.811 -1.5085  0.0352  0.4147
  475ACN     N1 3015   3.996   0.105   3.892  0.3278 -0.1525  0.7523
  476ACN     C1 3016   0.347   0.185   3.838  0.3333 -0.3230  0.6424
  476ACN     H1 3017   0.435   0.173   3.774  0.1324  0.6643  0.1581
  476ACN     H2 3018   0.323   0.291   3.850  1.1150 -0.1376  0.6617
  476ACN     H3 3019   0.371   0.144   3.937  0.8335 -0.7397  0.3552
  476ACN     C2 3020   0.231   0.120   3.786 -0.1838 -0.1844 -0.8173
  476ACN     N1 3021   0.133   0.070   3.757 -0.5107 -0.0703  0.1541
  477ACN     C1 3022   4.476   0.521   1.756  0.1630 -0.5046 -0.2479
  477ACN     H1 3023   4.507   0.499   1.859 -2.1825 -0.9884  0.4122
  477ACN     H2 3024   4.378   0.472   1.746  0.9497 -2.5266  1.2937
  477ACN     H3 3025   4.550   0.470   1.694 -0.9294  0.1315 -2.1683
  477ACN     C2 3026   4.474   0.662   1.738  0.5862  0.1689  0.1163
  477ACN     N1 3027   4.470   0.778   1.728  0.6141 -0.0167  0.4070
  478ACN     C1 3028   1.551   2.778   2.061  0.9414 -0.0095 -0.0685
  478ACN     H1 3029   1.583   2.873   2.017 -0.1993 -0.0985 -1.1405
  478ACN     H2 3030   1.459   2.801   2.116 -1.6021 -3.5750 -2.4005
  478ACN     H3 3031   1.625   2.719   2.117  0.3258 -0.4913  0.2578
  478ACN     C2 3032   1.519   2.694   1.943  1.0086 -0.0552 -0.0850
  478ACN     N1 3033   1.504   2.628   1.846 -0.4330 -0.0525  0.0917
  479ACN     C1 3034   2.820   3.916   0.371 -0.2216 -0.5487 -0.1326
  479ACN     H1 3035   2.908   3.967   0.412 -0.7461  2.5354 -2.4338
  479ACN     H2 3036   2.742   3.916   0.448  0.0874  0.4766  0.2003
  479ACN     H3 3037   2.839   3.813   0.339 -2.0133 -0.7151 -0.7679
  479ACN     C2 3038   2.781   3.992   0.254  0.7155 -0.4336 -0.5539
  479ACN     N1 3039   2.742   4.057   0.163  0.1767  0.2502  0.2587
  480ACN     C1 3040   3.824   1.910   2.592  0.4313  0.3388 -0.7877
  480ACN     H1 3041   3.739   1.924   2.525  0.1345 -2.3560 -1.0843
  480ACN     H2 3042   3.836   1.994   2.662 -2.6626 -1.3898  2.1471
  480ACN     H3 3043   3.918   1.904   2.536 -0.9354 -0.2737 -3.1349
  480ACN     C2 3044   3.795   1.777   2.651 -0.4145  0.2349 -0.2451
  480ACN     N1 3045   3.780   1.675   2.704 -0.3822 -0.1225  0.3902
  481ACN     C1 3046   2.032   4.559   0.121 -0.8390  0.0313  0.4902
  481ACN     H1 3047   1.994   4.498   0.205  1.7808 -1.2434  0.8491
  481ACN     H2 3048   2.118   4.506   0.079  0.1127  0.4210  1.8844
  481ACN     H3 3049   2.063   4.652   0.168 -2.4030  0.3947  0.8693
  481ACN     C2 3050   1.933   4.589   0.019 -0.9948  0.5615  0.2456
  481ACN     N1 3051   1.866   4.611  -0.067 -0.2974 -0.3304  0.8749
  482ACN     C1 3052   1.594   1.676   3.663  0.3724  0.0890 -0.1611
  482ACN     H1 3053   1.644   1.766   3.701  1.0643 -0.7796  1.0460
  482ACN     H2 3054   1.553   1.611   3.740  1.3718 -0.6245 -0.2137
  482ACN     H3 3055   1.673   1.628   3.603 -1.2940 -0.5179 -1.9866
  482ACN     C2 3056   1.477   1.704   3.578 -0.5312 -0.5815  0.3893
  482ACN     N1 3057   1.394   1.734   3.503  0.2298 -0.3525  0.1850
  483ACN     C1 3058   4.546   1.729   0.580  0.2784 -0.0318  0.3284
  483ACN     H1 3059   4.539   1.821   0.641  2.3480 -1.5513  3.0932
  483ACN     H2 3060   4.579   1.650   0.648  0.4760  0.6139  1.0092
  483ACN     H3 3061   4.625   1.749   0.507  0.5611  1.4889  1.0042
  483ACN     C2 3062   4.416   1.695   0.522  0.2841 -0.8053  1.0365
  483ACN     N1 3063   4.316   1.665   0.467 -0.0300 -0.6045  0.0749
  484ACN     C1 3064   3.243   3.269   1.997  0.2771  0.0415  0.2049
  484ACN     H1 3065   3.335   3.270   2.057  1.6180  2.2763 -1.7630
  484ACN     H2 3066   3.170   3.209   2.053  0.1606  1.1257  1.2480
  484ACN     H3 3067   3.255   3.228   1.896  0.0979  0.6943 -0.0857
  484ACN     C2 3068   3.194   3.403   1.983 -0.3786  0.1366  0.0767
  484ACN     N1 3069   3.161   3.512   1.972  0.6545 -0.3954 -0.0598
  485ACN     C1 3070   0.589   0.027   2.306  0.3674  0.2012  0.8297
  485ACN     H1 3071   0.588  -0.041   2.220  2.1665 -0.1488  1.0433
  485ACN     H2 3072   0.648   0.113   2.271  0.1643  0.1149  0.2688
  485ACN     H3 3073   0.639  -0.014   2.395  0.7932  1.0083  0.9755
  485ACN     C2 3074   0.456   0.068   2.340  0.1379 -0.5947 -0.0804
  485ACN     N1 3075   0.348   0.101   2.372 -0.6015  0.0151 -0.0048
  486ACN     C1 3076   2.859   1.509   3.709  0.0516 -0.0297 -0.3201
  486ACN     H1 3077   2.943   1.560   3.758 -0.9581 -0.3421  1.8430
  486ACN     H2 3078   2.892   1.434   3.636 -0.7674  0.3490 -1.1066
  486ACN     H3 3079   2.796   1.589   3.669  0.5798  1.8433  2.3173
  486ACN     C2 3080   2.782   1.447   3.809 -0.0583 -0.3152  0.3267
  486ACN     N1 3081   2.727   1.383   3.891  0.5769 -0.3058 -0.2998
  487ACN     C1 3082   2.218   3.096   2.050 -0.2848 -0.2061 -0.0527
  487ACN     H1 3083   2.179   3.198   2.061  2.1784  1.0585 -2.2151
  487ACN     H2 3084   2.236   3.088   1.942  1.6316  0.9802  0.1383
  487ACN     H3 3085   2.138   3.029   2.084 -2.0605  2.5290  1.5582
  487ACN     C2 3086   2.345   3.075   2.117 -0.2835 -0.1802  0.3503
  487ACN     N1 3087   2.440   3.063   2.177 -0.0800 -0.6799  0.0565
  488ACN     C1 3088   3.478   4.489   1.163 -0.7363 -0.0391 -0.4954
  488ACN     H1 3089   3.505   4.527   1.064  0.3809 -1.2521 -0.6774
  488ACN     H2 3090   3.522   4.389   1.159  0.9616  0.7007 -3.8805
  488ACN     H3 3091   3.369   4.482   1.176 -0.7658  2.1228  1.0185
  488ACN     C2 3092   3.547   4.578   1.258  0.0471  0.0024 -0.0088
  488ACN     N1 3093   3.594   4.657   1.326 -0.7533 -0.1806  0.3189
  489ACN     C1 3094   3.481   1.982   1.746  0.0050 -0.1193  0.2206
  489ACN     H1 3095   3.558   1.943   1.678 -1.4905 -1.0360 -1.0403
  489ACN     H2 3096   3.397   2.024   1.689 -0.5426 -0.3723  0.8275
  489ACN     H3 3097   3.519   2.063   1.809 -0.1162 -1.4850  2.1128
  489ACN     C2 3098   3.418   1.883   1.837  0.4006 -0.1158  0.1815
  489ACN     N1 3099   3.375   1.801   1.908 -0.1137 -0.3202  0.0904
  490ACN     C1 3100   4.361   4.083   2.370 -0.4071  0.3740  0.1700
  490ACN     H1 3101   4.346   4.006   2.447 -0.3645 -1.6770 -1.7727
  490ACN     H2 3102   4.327   4.182   2.403  2.0227  0.9726  1.1326
  490ACN     H3 3103   4.309   4.049   2.280  2.2944  2.4398 -2.3387
  490ACN     C2 3104   4.496   4.081   2.326 -0.4042 -0.5851 -0.2101
  490ACN     N1 3105   4.607   4.079   2.295  0.0551  0.0643  0.7004
  491ACN     C1 3106   4.456   3.911   0.996  0.8757 -0.6583 -0.3073
  491ACN     H1 3107   4.513   3.973   0.926  0.8035  0.9043  0.9596
  491ACN     H2 3108   4.515   3.893   1.087  2.7090  1.5897 -0.9544
  491ACN     H3 3109   4.432   3.816   0.946  1.5193 -1.4326  0.8085
  491ACN     C2 3110   4.337   3.984   1.033 -0.5819 -0.4868 -0.2580
  491ACN     N1 3111   4.240   4.033   1.069  0.1653 -0.6642 -0.0337
  492ACN     C1 3112   3.961   1.691   2.022  0.2390  0.1381  0.0081
  492ACN     H1 3113   3.968   1.719   1.916 -0.8203 -1.6740 -0.5769
  492ACN     H2 3114   3.867   1.636   2.036  0.5422  0.0876  2.1235
  492ACN     H3 3115   3.957   1.785   2.078  1.8087  0.6018 -0.6097
  492ACN     C2 3116   4.078   1.622   2.070 -0.1435 -0.5690 -0.5239
  492ACN     N1 3117   4.167   1.550   2.092 -0.1178 -0.2343 -0.0509
  493ACN     C1 3118   0.419   1.533   2.693  0.9112  0.6252  0.2675
  493ACN     H1 3119   0.470   1.609   2.633  1.3166  1.3018  1.4355
  493ACN     H2 3120   0.486   1.446   2.691 -0.6974 -0.6887  1.2112
  493ACN     H3 3121   0.325   1.495   2.651  1.5390  1.5592 -2.1721
  493ACN     C2 3122   0.401   1.573   2.831 -0.8852  0.5271 -0.7025
  493ACN     N1 3123   0.378   1.603   2.940  0.2526  1.1053 -0.3743
  494ACN     C1 3124   3.818   1.201   1.250 -1.0815  0.2075 -0.1909
  494ACN     H1 3125   3.908   1.167   1.197 -0.5971  0.5029  0.4126
  494ACN     H2 3126   3.845   1.294   1.303 -1.1311  0.4637 -0.6129
  494ACN     H3 3127   3.788   1.121   1.318 -1.7774 -0.7738 -1.6232
  494ACN     C2 3128   3.720   1.234   1.152 -0.1629  0.3499 -0.0588
  494ACN     N1 3129   3.649   1.254   1.071  0.5008 -0.0189  0.4472
  495ACN     C1 3130   0.049   1.023   2.483 -0.4587 -0.3445 -0.1033
  495ACN     H1 3131   0.130   0.954   2.511 -0.1230  0.1070  0.0509
  495ACN     H2 3132   0.011   1.002   2.383  0.6083 -1.3953 -0.3139
  495ACN     H3 3133   0.100   1.120   2.481 -0.1155 -0.5306 -1.3293
  495ACN     C2 3134  -0.060   1.016   2.569  0.2416  0.7858 -0.3279
  495ACN     N1 3135  -0.152   1.019   2.636  0.0506  0.1114  0.3638
  496ACN     C1 3136   0.801   3.037   3.629  0.0311 -1.0370 -0.6800
  496ACN     H1 3137   0.883   3.075   3.691  0.2283  0.3835 -1.7557
  496ACN     H2 3138   0.823   3.085   3.533  1.7299  0.0000  0.1586
  496ACN     H3 3139   0.700   3.071   3.653  0.1963  0.8022 -2.3073
  496ACN     C2 3140   0.801   2.889   3.615 -0.1096 -0.0765  0.6918
  496ACN     N1 3141   0.813   2.779   3.600  0.7079  0.6339 -0.4891
  497ACN     C1 3142   3.016   3.742   1.179 -0.1468  0.2280  0.0945
  497ACN     H1 3143   3.092   3.686   1.123 -1.4649 -1.5121 -0.0435
  497ACN     H2 3144   3.057   3.829   1.233 -0.5428 -0.5330  1.6569
  497ACN     H3 3145   2.978   3.663   1.244 -1.1863  1.6959  1.3404
  497ACN     C2 3146   2.900   3.781   1.093  0.2841  0.6075 -0.3055
  497ACN     N1 3147   2.809   3.810   1.039 -0.1318  0.2886  0.2473
  498ACN     C1 3148   4.779   3.714   1.321  0.3770 -0.3771  0.5528
  498ACN     H1 3149   4.869   3.675   1.370  0.2779 -3.0743 -1.1915
  498ACN     H2 3150   4.708   3.767   1.385  2.3849  2.4430  0.6402
  498ACN     H3 3151   4.732   3.625   1.278 -0.9790 -0.5288  2.2341
  498ACN     C2 3152   4.818   3.797   1.210  0.1673 -0.4891 -0.5861
  498ACN     N1 3153   4.857   3.864   1.129  0.1742 -0.5807 -0.7035
  499ACN     C1 3154   1.535   3.526   3.239  0.8934 -0.5693 -0.0250
  499ACN     H1 3155   1.523   3.539   3.131  0.7200 -1.1547 -0.0811
  499ACN     H2 3156   1.599   3.439   3.254  0.2801 -0.9687  0.3454
  499ACN     H3 3157   1.437   3.501   3.283  0.3547  0.3338 -0.6695
  499ACN     C2 3158   1.584   3.652   3.298 -0.0818 -0.8953 -0.5365
  499ACN     N1 3159   1.633   3.750   3.336  0.5093  0.7914 -0.2291
  500ACN     C1 3160   0.843   3.803   0.871  0.3522  0.3097 -0.1902
  500ACN     H1 3161   0.886   3.779   0.969  0.2699  1.2365  0.0865
  500ACN     H2 3162   0.736   3.822   0.884  0.1173 -1.0560  0.0243
  500ACN     H3 3163   0.853   3.725   0.795  1.4787  0.7022 -0.4724
  500ACN     C2 3164   0.922   3.907   0.828  0.2960 -0.0957  0.8512
  500ACN     N1 3165   0.994   3.989   0.794 -0.3986  0.4333  0.3004
  501ACN     C1 3166   1.203   3.650   0.051 -0.7568  0.1382  0.5893
  501ACN     H1 3167   1.180   3.544   0.067  0.3757  0.1825  3.0870
  501ACN     H2 3168   1.254   3.668  -0.044  1.0497  2.1695  1.8356
  501ACN     H3 3169   1.272   3.687   0.128  0.5435 -1.1521  0.0737
  501ACN     C2 3170   1.086   3.729   0.057  0.9050 -1.2651 -0.1980
  501ACN     N1 3171   0.991   3.796   0.065  0.0644  0.7068  0.2232
  502ACN     C1 3172   0.445   2.269   3.220 -0.4323  0.4197  0.2748
  502ACN     H1 3173   0.438   2.203   3.307  4.9546 -1.3696 -0.2673
  502ACN     H2 3174   0.549   2.246   3.191 -0.5190  0.0884  0.2185
  502ACN     H3 3175   0.441   2.373   3.253 -0.2282 -0.0730  1.9183
  502ACN     C2 3176   0.352   2.237   3.112  0.6110 -0.2776 -1.0516
  502ACN     N1 3177   0.273   2.210   3.032 -0.1846  0.3896  0.4892
  503ACN     C1 3178   3.773   4.408   1.571 -0.0813  0.3523  0.4183
  503ACN     H1 3179   3.744   4.501   1.520  0.4106 -0.1450 -0.7915
  503ACN     H2 3180   3.875   4.387   1.537 -0.3080  0.6245 -0.4387
  503ACN     H3 3181   3.704   4.332   1.531 -0.4483  1.0692 -0.3356
  503ACN     C2 3182   3.762   4.424   1.713 -0.1998 -0.4966 -0.2607
  503ACN     N1 3183   3.750   4.450   1.826  0.5140  0.9583 -0.9656
  504ACN     C1 3184   0.399   0.483   1.561 -0.5318 -0.4899 -0.5155
  504ACN     H1 3185   0.457   0.427   1.487 -0.4423  0.3608 -1.1086
  504ACN     H2 3186   0.311   0.426   1.593  0.2294 -0.5271  1.7361
  504ACN     H3 3187   0.375   0.579   1.513  1.6583  0.1640 -0.4081
  504ACN     C2 3188   0.472   0.510   1.685  0.7036  0.5338 -0.1459
  504ACN     N1 3189   0.535   0.523   1.783 -0.3255  0.0529 -0.7539
  505ACN     C1 3190   3.975   0.902   1.465 -0.0701 -0.4489 -0.2895
  505ACN     H1 3191   3.986   0.860   1.566  3.1954  2.3230  0.7084
  505ACN     H2 3192   3.928   1.001   1.467 -0.0541 -0.4483  0.8591
  505ACN     H3 3193   3.924   0.826   1.405 -0.2751 -0.6850  0.1812
  505ACN     C2 3194   4.110   0.901   1.410 -0.1088  0.4177 -0.2207
  505ACN     N1 3195   4.214   0.893   1.357 -0.1005 -0.5741  0.2118
  506ACN     C1 3196   0.973   1.926   0.106  0.4014 -0.0874 -0.1180
  506ACN     H1 3197   1.039   1.948   0.190  0.5101 -0.6192 -0.0608
  506ACN     H2 3198   0.993   1.820   0.084 -0.1501 -0.6050  1.6656
  506ACN     H3 3199   0.980   1.991   0.018  0.3237 -0.5030 -0.4349
  506ACN     C2 3200   0.835   1.927   0.148  0.7200 -0.1965  0.5082
  506ACN     N1 3201   0.726   1.928   0.177  0.2716 -0.5558  0.1537
  507ACN     C1 3202   1.129   1.237   0.919  0.5192  0.2855 -0.9827
  507ACN     H1 3203   1.108   1.297   0.830 -2.1112  0.8402 -0.0662
  507ACN     H2 3204   1.034   1.229   0.974  0.7900  1.2739 -0.3353
  507ACN     H3 3205   1.211   1.281   0.978 -0.5176  1.6708 -0.5194
  507ACN     C2 3206   1.173   1.106   0.879  0.6577 -0.0878 -0.4660
  507ACN     N1 3207   1.200   1.001   0.844  0.0049  0.4375  0.4032
  508ACN     C1 3208   0.197   0.502   1.241 -0.8672  1.0228 -0.4399
  508ACN     H1 3209   0.203   0.434   1.326  2.5257 -0.5875 -1.7787
  508ACN     H2 3210   0.254   0.443   1.168  0.2909  0.9359  0.4893
  508ACN     H3 3211   0.255   0.592   1.266 -0.3299  0.5011  0.2446
  508ACN     C2 3212   0.061   0.532   1.206  0.0796  0.3968  0.4292
  508ACN     N1 3213  -0.046   0.566   1.179  0.1970 -0.1190 -0.3375
  509ACN     C1 3214   0.775   3.275   2.811 -0.0911  0.0679 -0.5086
  509ACN     H1 3215   0.877   3.251   2.780  0.3252  2.7524 -1.4751
  509ACN     H2 3216   0.754   3.231   2.909  3.1661 -0.7939 -0.1002
  509ACN     H3 3217   0.711   3.248   2.726  1.9013  2.3276 -2.8876
  509ACN     C2 3218   0.779   3.422   2.836 -0.0087 -0.7529 -0.6200
  509ACN     N1 3219   0.783   3.537   2.858  0.1527 -0.2224 -0.8207
  510ACN     C1 3220   1.883   2.746   1.798 -0.4360 -0.0922  0.0985
  510ACN     H1 3221   1.872   2.817   1.715  3.3151  0.4503 -0.0718
  510ACN     H2 3222   1.988   2.714   1.791 -0.4609 -0.0288 -0.6430
  510ACN     H3 3223   1.820   2.661   1.768 -1.6015 -0.3715  2.9717
  510ACN     C2 3224   1.851   2.811   1.926 -0.3332  0.9156 -0.5151
  510ACN     N1 3225   1.845   2.846   2.035  0.4757  0.1945 -0.0936
  511ACN     C1 3226   1.910   1.268   0.503  0.0816 -0.2606 -0.2333
  511ACN     H1 3227   1.852   1.298   0.415  0.0334  1.0307  0.2048
  511ACN     H2 3228   1.963   1.350   0.553  1.1990 -1.5691  0.8052
  511ACN     H3 3229   1.980   1.189   0.475  1.1093  0.2970  0.6577
  511ACN     C2 3230   1.816   1.222   0.604 -0.2784  0.4571 -0.7462
  511ACN     N1 3231   1.745   1.181   0.681  0.6705  0.3910  0.0863
  512ACN     C1 3232   1.224   1.212   2.953  0.1060  0.0120 -0.0378
  512ACN     H1 3233   1.179   1.277   3.029  0.1821  0.9140 -0.7425
  512ACN     H2 3234   1.295   1.267   2.889  0.4607  0.3799  0.6578
  512ACN     H3 3235   1.143   1.185   2.884 -1.8433  1.6417  1.4575
  512ACN     C2 3236   1.279   1.101   3.034  0.1332  0.3980 -0.4687
  512ACN     N1 3237   1.317   1.017   3.102 -0.0394  0.3743 -0.2429
  513ACN     C1 3238   0.719   1.151   2.160  0.2528 -0.6268 -0.0288
  513ACN     H1 3239   0.741   1.174   2.054  0.2763  1.1404  0.3243
  513ACN     H2 3240   0.683   1.048   2.168 -0.3064 -0.3133  1.8338
  513ACN     H3 3241   0.639   1.215   2.198  0.1656 -0.4930 -0.4255
  513ACN     C2 3242   0.841   1.167   2.227 -0.3488 -0.6281 -0.2135
  513ACN     N1 3243   0.950   1.184   2.271  0.4559 -0.0922 -1.0286
  514ACN     C1 3244   3.200   2.534   0.070 -0.2876 -0.2019 -0.0732
  514ACN     H1 3245   3.264   2.517  -0.018 -1.0607 -2.6852 -0.2366
  514ACN     H2 3246   3.211   2.631   0.119  1.1408 -1.5415  2.4260
  514ACN     H3 3247   3.229   2.459   0.145  0.5238  1.0135  0.8613
  514ACN     C2 3248   3.055   2.536   0.035 -0.5101  0.2215 -0.0923
  514ACN     N1 3249   2.942   2.531   0.009 -0.2020 -0.6945  0.6937
  515ACN     C1 3250   4.125   4.412   3.158 -0.1411  0.5232  0.2695
  515ACN     H1 3251   4.042   4.345   3.131 -0.6206  1.0108  0.5071
  515ACN     H2 3252   4.143   4.470   3.066 -0.6351 -1.1970 -0.9623
  515ACN     H3 3253   4.223   4.367   3.176 -0.6919 -0.9699 -0.3562
  515ACN     C2 3254   4.092   4.484   3.275 -0.0299 -0.2191 -0.9203
  515ACN     N1 3255   4.056   4.537   3.372 -0.0117  0.0143 -0.5606
  516ACN     C1 3256   1.041   1.362   3.330 -0.1298  0.6638  0.0941
  516ACN     H1 3257   1.021   1.388   3.434 -0.5678 -1.2163  0.5230
  516ACN     H2 3258   1.024   1.441   3.256 -0.3721 -0.0393 -0.6304
  516ACN     H3 3259   0.962   1.288   3.310  0.1205  0.6229 -0.8214
  516ACN     C2 3260   1.176   1.299   3.334  0.3554  0.8382  0.1634
  516ACN     N1 3261   1.285   1.256   3.351  0.6642 -0.0839  0.5341
  517ACN     C1 3262   4.524   0.683   0.418 -0.4580 -0.3567 -0.7402
  517ACN     H1 3263   4.507   0.646   0.520  2.5163  0.5788  0.1896
  517ACN     H2 3264   4.632   0.700   0.411 -0.8636  2.9004 -0.5225
  517ACN     H3 3265   4.484   0.784   0.401  1.6207  0.5588 -0.4289
  517ACN     C2 3266   4.487   0.588   0.313 -0.1428  0.1277 -0.3783
  517ACN     N1 3267   4.466   0.504   0.240 -0.1884 -0.1210 -0.3642
  518ACN     C1 3268   0.965   4.032   2.380  0.1452 -0.3038  0.0767
  518ACN     H1 3269   0.860   4.052   2.405  0.7161  4.1169 -0.2587
  518ACN     H2 3270   1.028   4.021   2.469  0.2288 -0.4998 -0.0057
  518ACN     H3 3271   1.004   4.114   2.319 -1.0040 -1.1780 -1.9592
  518ACN     C2 3272   0.979   3.915   2.293 -0.1238 -0.7029  0.0665
  518ACN     N1 3273   0.981   3.829   2.217  0.1629  0.7514 -0.3889
  519ACN     C1 3274   4.430   2.739   3.444  0.4113 -0.0708  0.1598
  519ACN     H1 3275   4.525   2.769   3.491  0.6231 -0.0935 -0.2444
  519ACN     H2 3276   4.355   2.718   3.521  0.2853  0.3331  0.1487
  519ACN     H3 3277   4.461   2.656   3.379  0.9311  0.0465  0.2525
  519ACN     C2 3278   4.383   2.850   3.366  0.3676 -0.0205  0.0138
  519ACN     N1 3279   4.343   2.937   3.300 -0.9577  0.3751  0.8045
  520ACN     C1 3280   3.205   1.101   0.148 -0.1691 -0.0982 -0.1897
  520ACN     H1 3281   3.256   1.016   0.196 -0.6419  0.1667  0.7976
  520ACN     H2 3282   3.197   1.083   0.040  1.1624 -1.1775 -0.1323
  520ACN     H3 3283   3.256   1.191   0.183  0.1241 -1.0968  2.0927
  520ACN     C2 3284   3.068   1.098   0.204 -0.4399  0.0572 -0.1647
  520ACN     N1 3285   2.965   1.095   0.252 -0.3541  0.2721 -0.1346
  521ACN     C1 3286   3.562   1.526   2.016 -0.1830 -0.0165  0.9606
  521ACN     H1 3287   3.542   1.630   1.988 -0.5060 -0.2341  0.3517
  521ACN     H2 3288   3.641   1.521   2.093  1.6854  1.4019 -0.7519
  521ACN     H3 3289   3.596   1.482   1.921 -0.2057  1.0778  0.4368
  521ACN     C2 3290   3.444   1.450   2.055 -0.4676  0.5802 -0.0090
  521ACN     N1 3291   3.353   1.394   2.096  0.5327  0.1389  0.2036
  522ACN     C1 3292   2.153   4.810   1.258  0.1825  0.6795  0.0506
  522ACN     H1 3293   2.113   4.888   1.192 -3.5756 -0.2376  1.0107
  522ACN     H2 3294   2.094   4.723   1.227 -0.7690  1.5148 -0.5781
  522ACN     H3 3295   2.151   4.827   1.366 -2.0597 -1.5734  0.4689
  522ACN     C2 3296   2.290   4.786   1.215  0.2573 -0.5416  0.6480
  522ACN     N1 3297   2.397   4.782   1.173  0.4665  0.2265 -0.5783
  523ACN     C1 3298   2.646   1.398   0.704  0.5113  0.4351  0.1499
  523ACN     H1 3299   2.573   1.317   0.719 -0.7588  1.1688 -1.7418
  523ACN     H2 3300   2.670   1.402   0.597  1.3083 -2.7635  0.1255
  523ACN     H3 3301   2.730   1.375   0.771  0.6339  1.0142  0.2024
  523ACN     C2 3302   2.575   1.522   0.747  0.3264  0.1370 -0.2392
  523ACN     N1 3303   2.513   1.614   0.773  0.0655 -0.2266  0.1277
  524ACN     C1 3304   0.538   1.961   0.453  0.1570 -0.1726 -0.4541
  524ACN     H1 3305   0.593   1.874   0.416 -0.8247 -1.7771  1.6521
  524ACN     H2 3306   0.490   1.930   0.546 -0.7228 -0.6316 -1.0415
  524ACN     H3 3307   0.461   1.979   0.376 -1.6735 -0.8661  1.1330
  524ACN     C2 3308   0.616   2.080   0.479  0.1325 -0.4600  0.3440
  524ACN     N1 3309   0.686   2.170   0.498 -0.0244 -0.3534  0.3281
  525ACN     C1 3310   4.764   3.701   0.763 -0.1146 -0.3038 -0.2932
  525ACN     H1 3311   4.783   3.693   0.655 -1.0888  0.8568 -0.5660
  525ACN     H2 3312   4.663   3.666   0.786 -0.2360  0.6433  0.7010
  525ACN     H3 3313   4.777   3.806   0.790  1.8228 -0.7764  0.8422
  525ACN     C2 3314   4.855   3.616   0.841  0.4440  0.6555 -0.8773
  525ACN     N1 3315   4.917   3.545   0.907  0.3033 -0.0962  0.6340
  526ACN     C1 3316   1.231   2.110   3.179 -0.0007  0.0644  0.3119
  526ACN     H1 3317   1.283   2.204   3.201  0.0886 -0.1535  1.0719
  526ACN     H2 3318   1.135   2.128   3.130 -0.0732 -2.4573 -0.6365
  526ACN     H3 3319   1.216   2.058   3.275  1.0769  0.8959  0.9562
  526ACN     C2 3320   1.310   2.027   3.088 -0.1947 -0.0584 -0.2124
  526ACN     N1 3321   1.380   1.960   3.022  0.0677 -0.1215  0.2818
  527ACN     C1 3322   1.651   3.064   0.896  0.0394 -0.6574 -0.5366
  527ACN     H1 3323   1.716   3.135   0.845 -0.5603  0.3619  0.0848
  527ACN     H2 3324   1.642   3.090   1.002  1.1166 -1.1609 -0.3048
  527ACN     H3 3325   1.702   2.966   0.897 -0.0762 -0.7284  0.7240
  527ACN     C2 3326   1.521   3.053   0.831  0.5362  0.1452 -0.0209
  527ACN     N1 3327   1.417   3.031   0.789 -0.2451  0.1876 -0.6689
  528ACN     C1 3328   2.240   0.734   2.211 -0.2315 -0.1418 -0.1370
  528ACN     H1 3329   2.306   0.819   2.189  0.5987 -1.2133 -2.0450
  528ACN     H2 3330   2.288   0.649   2.261  0.2541 -0.4732 -1.1288
  528ACN     H3 3331   2.212   0.702   2.110  0.7388  1.1905 -0.8628
  528ACN     C2 3332   2.123   0.780   2.281 -0.0700  1.1785 -0.4901
  528ACN     N1 3333   2.024   0.828   2.322 -0.4619 -0.4548 -1.0419
  529ACN     C1 3334   1.737   4.762   1.642  0.8894  0.3879  0.4510
  529ACN     H1 3335   1.757   4.825   1.730 -1.1883 -1.2286  2.1588
  529ACN     H2 3336   1.784   4.663   1.648 -1.0229 -0.5676  0.4539
  529ACN     H3 3337   1.765   4.816   1.550  0.2336  1.3262  0.7802
  529ACN     C2 3338   1.595   4.738   1.633 -0.3134  1.3887 -0.2869
  529ACN     N1 3339   1.491   4.693   1.617  0.1119  0.0144 -0.2786
  530ACN     C1 3340   0.250   3.491   0.119 -0.4305  0.3082  0.0864
  530ACN     H1 3341   0.199   3.395   0.105 -0.5376  0.0719  1.8766
  530ACN     H2 3342   0.245   3.542   0.021 -1.2011  0.2816  0.1069
  530ACN     H3 3343   0.355   3.472   0.144 -0.2421  0.8541 -0.2675
  530ACN     C2 3344   0.166   3.555   0.216 -0.0861  0.3064 -0.6904
  530ACN     N1 3345   0.109   3.600   0.304  0.1737 -0.4550 -0.0235
  531ACN     C1 3346   0.957   3.468   3.130 -0.0349  0.5990  0.2246
  531ACN     H1 3347   0.981   3.484   3.236 -0.2207 -0.5740  0.4551
  531ACN     H2 3348   1.022   3.525   3.062 -0.8686 -0.7377 -1.7804
  531ACN     H3 3349   0.852   3.492   3.113 -0.6793 -0.3816  2.5141
  531ACN     C2 3350   0.970   3.319   3.103 -0.3840  0.0377  0.6268
  531ACN     N1 3351   0.986   3.212   3.080  0.1133 -0.0851 -0.0132
  532ACN     C1 3352   4.006   3.777   3.835 -0.1266  0.3965  0.5864
  532ACN     H1 3353   4.047   3.696   3.775  1.1551  0.1768  1.7013
  532ACN     H2 3354   4.059   3.868   3.804  0.8776 -0.3137  0.1546
  532ACN     H3 3355   4.022   3.751   3.941 -0.1242 -1.0691  0.2381
  532ACN     C2 3356   3.860   3.779   3.810 -1.2005  0.0889  0.6272
  532ACN     N1 3357   3.750   3.781   3.774 -0.5485 -0.0822 -0.5203
  533ACN     C1 3358   1.202   1.408   1.771  0.5133  0.0128 -0.6431
  533ACN     H1 3359   1.130   1.478   1.726 -0.5126 -0.7143 -0.1836
  533ACN     H2 3360   1.285   1.368   1.711  1.6634 -1.2594  1.6464
  533ACN     H3 3361   1.157   1.315   1.809 -0.6258  0.0738 -1.7562
  533ACN     C2 3362   1.277   1.476   1.876 -0.3200  0.0046 -0.3438
  533ACN     N1 3363   1.339   1.537   1.948  0.1011 -0.4768  0.4523
  534ACN     C1 3364   3.391   2.670   3.218  0.1569  0.0493  0.3373
  534ACN     H1 3365   3.410   2.562   3.211 -1.1139 -0.1318 -1.1066
  534ACN     H2 3366   3.315   2.683   3.297 -1.3779  0.6247 -1.1644
  534ACN     H3 3367   3.337   2.703   3.128  0.1386 -0.9151 -0.0236
  534ACN     C2 3368   3.511   2.750   3.241  0.7085 -0.5594  0.7259
  534ACN     N1 3369   3.607   2.814   3.263 -0.0016 -0.1785 -0.5374
  535ACN     C1 3370   4.171   2.063   2.930 -0.3500 -0.2221  0.0741
  535ACN     H1 3371   4.167   1.996   3.016  0.6992  0.8262  0.9627
  535ACN     H2 3372   4.272   2.105   2.922 -0.7315  0.7450  0.1844
  535ACN     H3 3373   4.086   2.132   2.935 -0.4850 -0.3910  0.1395
  535ACN     C2 3374   4.150   1.982   2.811 -0.3925  0.4000  0.0786
  535ACN     N1 3375   4.136   1.908   2.726 -0.4407  0.5300  0.4653
  536ACN     C1 3376   1.560   3.109   1.750 -0.6993 -0.6292  0.7669
  536ACN     H1 3377   1.583   3.013   1.798 -1.6658 -1.0902  0.3478
  536ACN     H2 3378   1.527   3.190   1.817 -3.9956  1.0878 -2.5591
  536ACN     H3 3379   1.481   3.094   1.675 -0.3754 -2.7379  0.7924
  536ACN     C2 3380   1.677   3.147   1.670 -0.5065 -0.0646  0.1502
  536ACN     N1 3381   1.772   3.169   1.609  0.4754  0.9042  0.2533
  537ACN     C1 3382   4.614   4.460   2.249 -0.4658 -0.7213 -1.1812
  537ACN     H1 3383   4.664   4.363   2.246  0.0575 -0.6438  1.8352
  537ACN     H2 3384   4.624   4.496   2.146  2.0507 -1.0575 -1.1213
  537ACN     H3 3385   4.666   4.529   2.317 -0.0859 -0.7695 -1.4196
  537ACN     C2 3386   4.478   4.437   2.298  0.2198  0.0638  0.2891
  537ACN     N1 3387   4.371   4.428   2.339  0.0711 -0.7761  0.0466
  538ACN     C1 3388   4.226   3.667   3.500 -0.1087  0.1057  0.1581
  538ACN     H1 3389   4.307   3.690   3.571 -0.7198 -0.3823  1.0271
  538ACN     H2 3390   4.188   3.565   3.516 -0.4373  0.1412 -0.3939
  538ACN     H3 3391   4.278   3.680   3.404  0.1458  1.6396  0.4833
  538ACN     C2 3392   4.123   3.773   3.519 -0.1969 -0.9001  0.0264
  538ACN     N1 3393   4.046   3.861   3.531 -0.5389  0.0026  0.1939
  539ACN     C1 3394   3.462   3.229   0.456  0.2906 -0.8456 -0.2004
  539ACN     H1 3395   3.564   3.268   0.440  0.1810 -0.3616  0.2525
  539ACN     H2 3396   3.410   3.290   0.531 -0.1529 -1.4482 -0.0160
  539ACN     H3 3397   3.471   3.127   0.496 -0.7235 -0.3952  1.2612
  539ACN     C2 3398   3.385   3.214   0.332 -0.1107 -0.7453  0.5217
  539ACN     N1 3399   3.329   3.209   0.232 -0.0480  0.2147  0.1465
  540ACN     C1 3400   3.539   3.048   0.051 -0.1728  0.0285  0.3080
  540ACN     H1 3401   3.454   3.023   0.116  0.1113 -3.6279 -0.4722
  540ACN     H2 3402   3.582   2.959   0.003  0.8647  0.0082  1.2478
  540ACN     H3 3403   3.617   3.105   0.103 -1.0460 -0.0814  1.7809
  540ACN     C2 3404   3.479   3.116  -0.064 -0.2965  0.6824 -0.3150
  540ACN     N1 3405   3.440   3.168  -0.160 -0.1800  0.6395  0.0815
  541ACN     C1 3406   0.388   3.906   3.358 -0.3986  0.1826  0.3566
  541ACN     H1 3407   0.464   3.827   3.354 -0.8640 -0.4308  2.3851
  541ACN     H2 3408   0.411   3.964   3.449 -0.6451  3.1292 -1.3480
  541ACN     H3 3409   0.298   3.846   3.374 -0.3491  0.3145  1.1983
  541ACN     C2 3410   0.408   4.000   3.250 -0.5792 -1.0686 -0.5281
  541ACN     N1 3411   0.429   4.075   3.166 -0.1633 -0.8406 -0.0519
  542ACN     C1 3412   2.786   3.374   2.121  0.5821 -0.4913  0.0109
  542ACN     H1 3413   2.880   3.397   2.173 -0.1387 -0.8002  1.5175
  542ACN     H2 3414   2.760   3.269   2.141  0.6229  0.1038  3.9193
  542ACN     H3 3415   2.821   3.392   2.018 -0.9396 -1.7366 -0.7627
  542ACN     C2 3416   2.677   3.466   2.158  0.4902 -0.0001 -0.2785
  542ACN     N1 3417   2.590   3.538   2.180 -0.1044 -0.1094 -0.6848
  543ACN     C1 3418   3.720   2.949   0.656 -0.7353  0.0651  0.4493
  543ACN     H1 3419   3.696   2.868   0.586  1.6185 -0.0462 -0.3165
  543ACN     H2 3420   3.657   2.932   0.744  0.4123 -0.7633  1.1400
  543ACN     H3 3421   3.689   3.042   0.607  0.0737  0.8830  1.4274
  543ACN     C2 3422   3.865   2.954   0.695 -0.1549  0.4028  0.0736
  543ACN     N1 3423   3.976   2.945   0.722  0.2343  0.1372  0.4825
  544ACN     C1 3424   3.206   2.890   0.402 -0.2017 -0.2597 -0.3658
  544ACN     H1 3425   3.208   2.857   0.506 -1.7402  1.7979  0.3613
  544ACN     H2 3426   3.209   2.999   0.392 -0.7774  0.1622  3.0538
  544ACN     H3 3427   3.117   2.843   0.357 -0.8489 -0.2045  0.8221
  544ACN     C2 3428   3.327   2.832   0.342 -0.7066  0.2207  0.4346
  544ACN     N1 3429   3.421   2.794   0.289 -0.0418  0.3882  0.5269
  545ACN     C1 3430   0.212   1.281   0.839 -0.1987 -0.5865  0.6161
  545ACN     H1 3431   0.242   1.189   0.787 -1.4933 -0.0563 -1.1685
  545ACN     H2 3432   0.205   1.351   0.755 -0.2386 -1.7406 -0.3574
  545ACN     H3 3433   0.286   1.318   0.911  1.1709 -1.0400 -0.5302
  545ACN     C2 3434   0.074   1.255   0.899 -0.5926 -0.4650  0.2507
  545ACN     N1 3435  -0.029   1.229   0.935  0.3380  0.1491 -0.3052
  546ACN     C1 3436   2.483   2.437   2.109 -0.4352  0.0646  0.8025
  546ACN     H1 3437   2.378   2.410   2.096 -0.4043  0.6270 -0.9233
  546ACN     H2 3438   2.530   2.343   2.142 -1.7220 -1.2255 -0.8727
  546ACN     H3 3439   2.492   2.516   2.185 -2.9205 -0.5681  1.8446
  546ACN     C2 3440   2.546   2.485   1.984 -0.2696 -0.1398  0.0591
  546ACN     N1 3441   2.604   2.511   1.889 -0.3245  0.0879  0.9533
  547ACN     C1 3442   0.389   3.001   1.704 -0.2458 -0.4869 -0.1537
  547ACN     H1 3443   0.391   2.894   1.732 -1.8441 -0.1508  1.4197
  547ACN     H2 3444   0.366   3.061   1.793 -1.3784  1.9328 -1.9611
  547ACN     H3 3445   0.305   3.017   1.635  0.1472  0.2442 -0.4750
  547ACN     C2 3446   0.521   3.038   1.656  0.4687 -0.9643  0.3789
  547ACN     N1 3447   0.624   3.076   1.625  0.0858  0.5112  0.1980
  548ACN     C1 3448   2.367   2.965   0.336 -0.6330 -0.0531 -0.6561
  548ACN     H1 3449   2.330   3.055   0.386  1.3639 -0.2503  1.3815
  548ACN     H2 3450   2.468   2.942   0.374 -1.7088 -1.1874  1.7466
  548ACN     H3 3451   2.355   2.955   0.228 -0.6489  0.4956 -0.7036
  548ACN     C2 3452   2.293   2.851   0.398  0.3841 -0.3444  0.2691
  548ACN     N1 3453   2.233   2.759   0.432 -0.4037  0.1543 -0.2708
  549ACN     C1 3454   2.544   0.882   1.387 -0.8573 -0.0376  0.3685
  549ACN     H1 3455   2.542   0.981   1.339 -1.5089 -0.0960  0.2570
  549ACN     H2 3456   2.484   0.867   1.478 -2.8908 -3.2707 -1.2962
  549ACN     H3 3457   2.651   0.864   1.403 -0.0219  1.4283 -2.7874
  549ACN     C2 3458   2.504   0.779   1.293  1.2200 -0.0111  0.1932
  549ACN     N1 3459   2.464   0.697   1.225  0.7890 -0.3957 -0.2557
  550ACN     C1 3460   3.230   2.241   0.571 -0.3687  0.3517  0.2172
  550ACN     H1 3461   3.245   2.145   0.621 -1.2793  1.0697  1.9578
  550ACN     H2 3462   3.300   2.317   0.609  0.1593 -0.4604  0.9187
  550ACN     H3 3463   3.131   2.285   0.588 -2.1304 -2.7584 -1.2262
  550ACN     C2 3464   3.264   2.231   0.430  0.2105 -0.3944 -0.4626
  550ACN     N1 3465   3.299   2.225   0.319  0.0541 -0.2873 -0.7023
  551ACN     C1 3466   3.140   2.948   2.314 -0.3137  0.3256  0.4112
  551ACN     H1 3467   3.127   3.055   2.294  0.3959  0.2629 -0.4607
  551ACN     H2 3468   3.240   2.923   2.351  0.2990  1.1566 -0.6221
  551ACN     H3 3469   3.130   2.888   2.222  0.4954 -1.2391  1.3133
  551ACN     C2 3470   3.039   2.915   2.411  0.6301  0.3043  0.2277
  551ACN     N1 3471   2.954   2.883   2.480  0.6592  0.6736 -0.0992
  552ACN     C1 3472   0.902   3.734   3.391  0.0705  0.1223  0.0229
  552ACN     H1 3473   0.987   3.693   3.448  0.0984 -2.2609 -1.5834
  552ACN     H2 3474   0.894   3.704   3.285  0.4272 -1.0339  0.3014
  552ACN     H3 3475   0.919   3.841   3.377  1.6508 -0.2198 -1.0496
  552ACN     C2 3476   0.773   3.702   3.447 -0.0228  0.1932 -0.5939
  552ACN     N1 3477   0.673   3.674   3.497 -0.2208 -0.0139 -0.4787
  553ACN     C1 3478   0.734   4.307   3.671  0.0769 -0.1945  0.2824
  553ACN     H1 3479   0.817   4.351   3.728 -0.0542 -0.0327  0.3494
  553ACN     H2 3480   0.687   4.382   3.606 -1.8588 -0.7324  0.9993
  553ACN     H3 3481   0.657   4.266   3.737  0.1345 -0.7522  0.0051
  553ACN     C2 3482   0.770   4.192   3.586 -0.2448 -0.6145  0.0847
  553ACN     N1 3483   0.787   4.098   3.524 -0.5153  0.3762  0.5824
  554ACN     C1 3484   4.377   4.525   3.881  0.1836  0.4513 -0.2812
  554ACN     H1 3485   4.302   4.560   3.810  0.5080 -1.2338 -1.5262
  554ACN     H2 3486   4.324   4.506   3.975 -1.1911  1.0992 -0.9097
  554ACN     H3 3487   4.462   4.594   3.895  0.5914  0.0301 -0.6469
  554ACN     C2 3488   4.434   4.397   3.826 -0.6709 -0.3459  0.1932
  554ACN     N1 3489   4.479   4.309   3.766 -0.2278  0.1862  0.8402
  555ACN     C1 3490   1.293   4.757   2.777  0.0352 -0.4516  0.3345
  555ACN     H1 3491   1.330   4.655   2.797 -1.8836 -0.9778  1.4779
  555ACN     H2 3492   1.198   4.747   2.723  1.1597 -1.8081 -1.5557
  555ACN     H3 3493   1.354   4.817   2.709  0.0145 -0.9026 -0.0878
  555ACN     C2 3494   1.272   4.829   2.904 -0.3982 -0.5213  0.1685
  555ACN     N1 3495   1.236   4.891   2.997  0.0948 -0.1301 -0.3091
  556ACN     C1 3496   4.337   1.542   0.874  0.1652  0.2149  0.0844
  556ACN     H1 3497   4.336   1.447   0.929  1.2085  0.8080  1.1707
  556ACN     H2 3498   4.409   1.514   0.796  1.5389  0.3284  1.2833
  556ACN     H3 3499   4.376   1.625   0.933  0.6531  0.5010 -0.6237
  556ACN     C2 3500   4.203   1.570   0.822 -0.6347  0.0758  0.4557
  556ACN     N1 3501   4.097   1.573   0.773 -0.4024  0.0144 -0.0878
  557ACN     C1 3502   0.854   0.439   3.826 -0.1586 -0.1412 -0.0202
  557ACN     H1 3503   0.941   0.504   3.842  0.3428 -0.0602 -2.6914
  557ACN     H2 3504   0.889   0.349   3.775 -2.0261  0.5973 -2.7931
  557ACN     H3 3505   0.781   0.484   3.757  0.0519  0.8917  0.4076
  557ACN     C2 3506   0.797   0.412   3.952  0.0440  0.0147  0.1654
  557ACN     N1 3507   0.752   0.385   4.053 -0.1675 -0.2816 -0.4282
  558ACN     C1 3508   2.879   3.272   3.457 -0.3875  0.7419  0.9975
  558ACN     H1 3509   2.870   3.234   3.560  1.2411 -0.8316  0.6137
  558ACN     H2 3510   2.980   3.255   3.416 -0.2712  1.4700  0.9633
  558ACN     H3 3511   2.862   3.380   3.457 -1.1582  0.6237  0.7716
  558ACN     C2 3512   2.790   3.199   3.371 -0.4030 -0.3726 -0.3566
  558ACN     N1 3513   2.728   3.126   3.305 -0.5273  0.0280  0.3605
  559ACN     C1 3514   0.232   2.844   0.256 -0.7419  0.3251 -0.2709
  559ACN     H1 3515   0.306   2.802   0.187 -1.3792  0.8469 -1.2912
  559ACN     H2 3516   0.256   2.807   0.357 -2.3651 -1.5597 -0.5016
  559ACN     H3 3517   0.133   2.799   0.239 -0.3227 -1.1377  0.9202
  559ACN     C2 3518   0.218   2.992   0.261 -0.8391  0.0491 -0.0514
  559ACN     N1 3519   0.219   3.110   0.269  0.7701  0.2959  0.2755
  560ACN     C1 3520   4.663   1.042   0.151 -0.1392 -0.3243 -0.5328
  560ACN     H1 3521   4.567   1.045   0.098 -0.3006  2.2894 -0.2562
  560ACN     H2 3522   4.639   1.067   0.256 -0.1897 -0.5265 -0.4955
  560ACN     H3 3523   4.725   1.116   0.099  1.2968 -1.4198 -0.4222
  560ACN     C2 3524   4.724   0.912   0.154  0.1596  0.3136  0.2845
  560ACN     N1 3525   4.766   0.807   0.152 -0.2104  0.3115 -0.0487
  561ACN     C1 3526   2.411   1.955   2.907 -0.0310  0.0997  0.0756
  561ACN     H1 3527   2.516   1.982   2.892  0.2474 -0.7256  0.5424
  561ACN     H2 3528   2.409   1.881   2.987 -1.5443  0.4891  0.4421
  561ACN     H3 3529   2.374   1.907   2.815 -0.4397  1.5054 -0.5409
  561ACN     C2 3530   2.330   2.066   2.953 -0.5020 -0.6425 -0.1360
  561ACN     N1 3531   2.270   2.161   2.995  0.3657  0.3473 -0.1446
  562ACN     C1 3532   2.638   0.091   0.034 -0.0533  0.2240 -0.5418
  562ACN     H1 3533   2.744   0.067   0.053 -0.4911 -1.6583 -0.3202
  562ACN     H2 3534   2.621   0.189   0.081  1.4380  0.8795 -1.3073
  562ACN     H3 3535   2.585   0.011   0.087 -0.4989 -0.0268 -1.3616
  562ACN     C2 3536   2.604   0.076  -0.102 -1.0287  0.3162  0.6726
  562ACN     N1 3537   2.577   0.050  -0.212  0.2017 -0.2040 -0.0013
  563ACN     C1 3538   4.516   3.094   3.023 -0.1724 -0.0941 -0.1128
  563ACN     H1 3539   4.505   3.181   3.089 -0.0716  0.8563 -1.2947
  563ACN     H2 3540   4.553   3.007   3.077 -2.2737 -0.5222  0.7434
  563ACN     H3 3541   4.593   3.125   2.951  0.2447 -1.6566 -0.3779
  563ACN     C2 3542   4.397   3.038   2.954 -0.2137  0.1286 -0.2856
  563ACN     N1 3543   4.313   2.997   2.887  0.2304  0.1360  0.4412
  564ACN     C1 3544   0.175   4.446   1.742 -0.1559  0.3065 -0.0084
  564ACN     H1 3545   0.083   4.504   1.745 -0.1007  0.4680 -1.0932
  564ACN     H2 3546   0.215   4.419   1.841  2.1028  0.3270 -0.8492
  564ACN     H3 3547   0.253   4.509   1.698  0.0843 -0.3385 -0.5274
  564ACN     C2 3548   0.152   4.321   1.660 -0.0943  0.8751 -0.2565
  564ACN     N1 3549   0.140   4.226   1.595 -0.4414 -1.0045  0.5393
  565ACN     C1 3550   1.507   2.797   3.558  0.5476  0.3816  0.0956
  565ACN     H1 3551   1.399   2.790   3.573  0.3939 -0.9326 -1.3589
  565ACN     H2 3552   1.540   2.709   3.502 -1.6880 -1.5908  1.6562
  565ACN     H3 3553   1.563   2.801   3.652  1.7747  2.5525 -0.6737
  565ACN     C2 3554   1.552   2.918   3.495  0.7613  0.6786 -0.1141
  565ACN     N1 3555   1.598   3.011   3.450 -0.2077 -0.0813  0.0958
  566ACN     C1 3556   2.327   2.509   1.606  0.1641  0.0228 -0.6038
  566ACN     H1 3557   2.365   2.609   1.628 -0.8365  0.2104  0.3389
  566ACN     H2 3558   2.398   2.441   1.557  2.0754  1.7083 -0.2851
  566ACN     H3 3559   2.243   2.523   1.536 -0.2423 -0.2469 -0.1724
  566ACN     C2 3560   2.280   2.463   1.733 -0.1641  0.5363 -0.6154
  566ACN     N1 3561   2.248   2.419   1.835  0.6956  0.2328  0.9179
  567ACN     C1 3562   3.441   0.240   3.370 -0.7073  0.5830  0.4078
  567ACN     H1 3563   3.505   0.163   3.324 -0.3397 -0.2799  2.2907
  567ACN     H2 3564   3.355   0.254   3.303 -1.6105  1.5686  1.7376
  567ACN     H3 3565   3.505   0.328   3.382 -1.1597  1.1712 -1.1807
  567ACN     C2 3566   3.393   0.187   3.496  0.3236  1.1582  0.5600
  567ACN     N1 3567   3.356   0.147   3.595  0.5717  0.5550 -0.3377
  568ACN     C1 3568   0.870   0.966   0.512 -0.5149  0.4172 -0.5646
  568ACN     H1 3569   0.769   0.936   0.545  0.0507  0.3501  1.2257
  568ACN     H2 3570   0.911   0.903   0.433 -0.3954 -0.0532 -0.1326
  568ACN     H3 3571   0.937   0.953   0.598 -1.4240  1.9337  0.4185
  568ACN     C2 3572   0.881   1.101   0.463 -0.4525 -0.5031  0.1056
  568ACN     N1 3573   0.882   1.214   0.437 -0.3293 -0.8553 -0.1700
  569ACN     C1 3574   0.920   3.807   1.718 -0.0998 -0.1925  0.1309
  569ACN     H1 3575   0.818   3.774   1.694 -0.1354  1.2881 -2.0693
  569ACN     H2 3576   0.988   3.736   1.668 -1.1286 -1.6483  0.7198
  569ACN     H3 3577   0.943   3.821   1.824  1.3535  0.7119 -0.2850
  569ACN     C2 3578   0.930   3.936   1.651  0.2494 -0.0629 -0.0197
  569ACN     N1 3579   0.949   4.037   1.598 -0.2360  0.0214 -1.2551
  570ACN     C1 3580   2.860   2.493   1.533  0.1290  0.1003  0.3083
  570ACN     H1 3581   2.810   2.395   1.540 -2.7775  1.4256 -0.4552
  570ACN     H2 3582   2.893   2.537   1.628  0.0444  2.5181 -0.7233
  570ACN     H3 3583   2.796   2.568   1.484 -0.7164 -0.2172  0.8889
  570ACN     C2 3584   2.978   2.484   1.448  0.1701 -0.3280 -0.6912
  570ACN     N1 3585   3.080   2.473   1.393 -0.2810  0.0231 -0.2524
  571ACN     C1 3586   2.694   0.525   0.572  0.1009  0.7636  0.5942
  571ACN     H1 3587   2.701   0.541   0.464  0.1955  1.5912  0.7162
  571ACN     H2 3588   2.591   0.526   0.609 -0.4551  1.3393 -0.8755
  571ACN     H3 3589   2.741   0.615   0.613  0.9959  0.4987  0.1699
  571ACN     C2 3590   2.773   0.415   0.618 -0.4736 -0.6479  0.0117
  571ACN     N1 3591   2.834   0.324   0.654  0.7505  0.5029  0.3855
  572ACN     C1 3592   2.341   0.949   1.877  0.4345  0.4863  0.5536
  572ACN     H1 3593   2.418   1.025   1.897 -0.1314  0.8289  1.4688
  572ACN     H2 3594   2.375   0.847   1.901  1.1923  1.2323  2.9951
  572ACN     H3 3595   2.302   0.958   1.775 -2.2222  3.3539  1.6814
  572ACN     C2 3596   2.235   0.989   1.969  0.2639 -0.0808  0.1363
  572ACN     N1 3597   2.143   1.020   2.036 -0.2007  0.6727 -0.1957
  573ACN     C1 3598   2.458   2.493   0.585 -0.0825 -0.1317  0.0111
  573ACN     H1 3599   2.521   2.445   0.660  1.5997  0.3941 -1.0214
  573ACN     H2 3600   2.363   2.535   0.621  0.5872  1.1380  0.3688
  573ACN     H3 3601   2.433   2.419   0.508 -0.8333  0.1028  0.0193
  573ACN     C2 3602   2.543   2.600   0.523  0.0826  0.2248 -0.3963
  573ACN     N1 3603   2.610   2.684   0.485 -0.8187 -0.2575  0.4822
  574ACN     C1 3604   4.272   4.195   3.498  0.1719 -0.2169 -0.1722
  574ACN     H1 3605   4.166   4.223   3.501  0.7307  1.9712  0.5108
  574ACN     H2 3606   4.294   4.112   3.567  1.4659  0.2370 -0.0180
  574ACN     H3 3607   4.321   4.285   3.535 -1.4690  0.4748  0.3850
  574ACN     C2 3608   4.295   4.157   3.358 -0.1869  0.2101 -1.1606
  574ACN     N1 3609   4.319   4.130   3.247  0.5019 -0.5417  0.6906
  575ACN     C1 3610   0.352   2.959   2.189  0.0825  0.3450 -0.5275
  575ACN     H1 3611   0.327   2.883   2.114  0.1120 -0.4162  0.2220
  575ACN     H2 3612   0.397   2.907   2.275  0.1303  1.5176  0.1833
  575ACN     H3 3613   0.264   3.006   2.234  1.3833  2.2341  0.2062
  575ACN     C2 3614   0.441   3.067   2.141 -0.2177  0.6118  0.4030
  575ACN     N1 3615   0.513   3.151   2.108  0.0870  0.4796 -0.0216
  576ACN     C1 3616   1.534   2.782   1.486  0.2168  0.5288  0.7215
  576ACN     H1 3617   1.467   2.859   1.447 -1.9856 -2.1687 -1.1990
  576ACN     H2 3618   1.552   2.808   1.591  0.3272  0.7403  0.6507
  576ACN     H3 3619   1.633   2.790   1.438  1.5512 -1.8368  2.8212
  576ACN     C2 3620   1.461   2.660   1.462 -0.5416  0.1293 -0.9726
  576ACN     N1 3621   1.391   2.570   1.444 -0.6339 -0.2014 -0.2361
  577ACN     C1 3622   3.639   4.041   2.889 -0.1953 -0.4861  0.4939
  577ACN     H1 3623   3.679   4.010   2.791  0.7141  0.2340  0.6177
  577ACN     H2 3624   3.623   3.952   2.950  0.6495 -0.8329  0.2226
  577ACN     H3 3625   3.541   4.089   2.875  0.5952  1.5095  1.4473
  577ACN     C2 3626   3.720   4.142   2.953 -0.3332  0.4323 -0.0412
  577ACN     N1 3627   3.773   4.228   3.015  0.1517  0.2312  0.1966
  578ACN     C1 3628   0.103   0.502   0.272  0.2657  0.0382  0.0088
  578ACN     H1 3629   0.103   0.612   0.283  2.1506  0.3276 -2.1863
  578ACN     H2 3630   0.209   0.485   0.251  0.0466  1.1704 -2.2875
  578ACN     H3 3631   0.029   0.486   0.193  0.3794  1.0202 -0.3161
  578ACN     C2 3632   0.070   0.435   0.389 -0.2972  0.3516 -0.2699
  578ACN     N1 3633   0.043   0.374   0.482  0.3153  0.0432 -0.7063
  579ACN     C1 3634   3.076   2.981   2.931 -0.7250  0.6333  0.2499
  579ACN     H1 3635   3.124   3.027   2.843  0.5911  0.2502  0.7315
  579ACN     H2 3636   3.028   2.892   2.887 -1.0655  1.0058 -0.1443
  579ACN     H3 3637   3.001   3.057   2.956 -0.2645  0.4042  2.4827
  579ACN     C2 3638   3.172   2.969   3.040  0.3742 -1.0275 -0.7965
  579ACN     N1 3639   3.249   2.964   3.128  0.0266  0.1063  0.2808
  580ACN     C1 3640   1.375   3.878   3.098  0.0661  0.4763  0.1943
  580ACN     H1 3641   1.338   3.913   3.001 -3.0206 -1.0702  0.6673
  580ACN     H2 3642   1.377   3.962   3.169 -2.1776 -0.1741  1.1207
  580ACN     H3 3643   1.470   3.823   3.099 -0.2146 -0.0714 -1.0266
  580ACN     C2 3644   1.272   3.790   3.144 -0.8161 -0.2555 -0.6675
  580ACN     N1 3645   1.190   3.719   3.173  0.3658 -0.2190 -0.4056
  581ACN     C1 3646   4.186   1.778   0.208 -0.1981  0.1935  0.0110
  581ACN     H1 3647   4.156   1.677   0.239 -0.2532  0.2806  0.2440
  581ACN     H2 3648   4.292   1.773   0.180 -0.2503 -1.0178 -0.0324
  581ACN     H3 3649   4.171   1.839   0.298  0.5725  0.3276  0.0516
  581ACN     C2 3650   4.099   1.816   0.099  0.4595 -0.9049 -0.2572
  581ACN     N1 3651   4.021   1.840   0.013 -0.0785  0.2051 -0.6179
  582ACN     C1 3652   2.247   3.799   1.028  0.1490  0.0541 -0.7404
  582ACN     H1 3653   2.325   3.796   0.952  1.1886 -1.7139  0.3252
  582ACN     H2 3654   2.282   3.861   1.112  0.6291  0.7155 -1.4243
  582ACN     H3 3655   2.231   3.696   1.062 -0.7657  0.0922 -1.0368
  582ACN     C2 3656   2.121   3.853   0.974 -0.2214  0.5187  0.8577
  582ACN     N1 3657   2.019   3.888   0.943  0.4839 -0.4829  0.1398
  583ACN     C1 3658   3.627   2.033   0.252 -0.1641 -0.4152  0.3021
  583ACN     H1 3659   3.544   1.989   0.308  0.5581 -1.8996  0.2439
  583ACN     H2 3660   3.721   2.024   0.306  0.5091  3.1055 -0.0727
  583ACN     H3 3661   3.611   2.141   0.242 -1.7500 -0.8125 -2.5745
  583ACN     C2 3662   3.643   1.968   0.122 -0.1861 -0.4350  0.6288
  583ACN     N1 3663   3.658   1.909   0.024 -0.1716 -0.1938 -0.0399
  584ACN     C1 3664   0.976   1.521   0.295  0.2694  0.5437  0.2454
  584ACN     H1 3665   0.994   1.420   0.333  1.3416  1.1804  1.4755
  584ACN     H2 3666   0.990   1.521   0.186 -1.4170 -0.5854 -0.0051
  584ACN     H3 3667   1.046   1.584   0.352 -1.6146  0.8356  2.3866
  584ACN     C2 3668   0.842   1.559   0.340  0.1520  0.7513 -0.0262
  584ACN     N1 3669   0.736   1.603   0.358 -0.1476 -0.7502 -0.0078
  585ACN     C1 3670   1.943   1.191   2.291 -0.4065  0.8462  0.5707
  585ACN     H1 3671   1.877   1.167   2.208 -0.6054  0.9927  0.6836
  585ACN     H2 3672   2.042   1.188   2.245  0.1247 -1.7954  1.7102
  585ACN     H3 3673   1.951   1.104   2.357  4.1841  0.0266 -0.7409
  585ACN     C2 3674   1.929   1.320   2.349 -0.8645 -0.4688  0.4382
  585ACN     N1 3675   1.908   1.421   2.403 -0.1128  1.0274 -0.0243
  586ACN     C1 3676   4.311   1.954   1.351  0.6017 -0.6647 -0.2769
  586ACN     H1 3677   4.399   1.939   1.414  1.0823 -2.6033 -1.3348
  586ACN     H2 3678   4.241   1.870   1.359  2.5725 -2.2436  1.3883
  586ACN     H3 3679   4.343   1.950   1.246  0.5502 -3.9501 -0.2514
  586ACN     C2 3680   4.232   2.067   1.394 -0.4680 -0.2372  0.0956
  586ACN     N1 3681   4.163   2.153   1.423 -0.3166  0.1794 -0.2649
  587ACN     C1 3682   1.848   1.021   1.691  0.0054 -0.6058  0.5005
  587ACN     H1 3683   1.866   0.913   1.705  0.1652 -0.3832  2.1128
  587ACN     H2 3684   1.764   1.043   1.758 -1.2050 -2.3749 -0.3328
  587ACN     H3 3685   1.827   1.037   1.584  2.0507 -2.2580 -0.2386
  587ACN     C2 3686   1.965   1.106   1.704  0.1542  0.4179 -0.6150
  587ACN     N1 3687   2.054   1.172   1.725  0.3299 -0.3599  0.4545
  588ACN     C1 3688   2.780   0.609   3.715  0.1352 -0.5840  0.2545
  588ACN     H1 3689   2.866   0.650   3.768  0.4904 -0.3665 -0.4757
  588ACN     H2 3690   2.695   0.614   3.784  0.5807  2.3943  0.6979
  588ACN     H3 3691   2.800   0.509   3.673  0.6198  0.0733 -1.1339
  588ACN     C2 3692   2.759   0.703   3.601  0.4868  0.6117 -0.1317
  588ACN     N1 3693   2.746   0.768   3.508 -0.0442 -0.5399 -0.0051
  589ACN     C1 3694   4.236   0.891   2.001 -0.7555  0.2618  0.7111
  589ACN     H1 3695   4.142   0.893   2.058 -2.3576  1.2345 -1.7630
  589ACN     H2 3696   4.310   0.967   2.027  1.3096 -1.7003  0.8183
  589ACN     H3 3697   4.210   0.890   1.894  0.6757  1.8834  0.2993
  589ACN     C2 3698   4.300   0.765   2.039  0.5352 -0.3230 -0.8106
  589ACN     N1 3699   4.350   0.669   2.078 -0.3628 -0.2207 -1.0693
  590ACN     C1 3700   1.017   3.995   0.390 -0.3995  0.2348  0.3285
  590ACN     H1 3701   1.035   3.978   0.283 -1.5788 -0.2360  0.1837
  590ACN     H2 3702   1.115   4.014   0.435  0.8786 -0.9109 -1.7886
  590ACN     H3 3703   0.966   3.906   0.430 -0.1695 -0.1682 -0.2630
  590ACN     C2 3704   0.946   4.119   0.399 -0.4152 -0.3633  0.1329
  590ACN     N1 3705   0.893   4.222   0.404  0.6167  0.1784  0.2952
  591ACN     C1 3706   4.162   4.308   1.580 -0.3391  0.0311 -0.0098
  591ACN     H1 3707   4.138   4.350   1.482 -0.9249 -0.3393 -0.0265
  591ACN     H2 3708   4.142   4.385   1.655  0.5605  0.9356 -0.6636
  591ACN     H3 3709   4.269   4.283   1.579 -0.1583  0.7912 -0.0152
  591ACN     C2 3710   4.075   4.193   1.610  0.2680  0.3743 -0.2871
  591ACN     N1 3711   4.005   4.106   1.641 -0.2300 -0.7714 -0.1859
  592ACN     C1 3712   2.461   0.393   0.236  0.7327  1.0025 -0.6163
  592ACN     H1 3713   2.354   0.407   0.258  0.6398  0.5175 -0.7669
  592ACN     H2 3714   2.501   0.295   0.264  0.6265  1.4234  1.1762
  592ACN     H3 3715   2.506   0.466   0.305  1.1173  2.5280 -2.4101
  592ACN     C2 3716   2.494   0.429   0.100  0.4961  0.4293 -0.4189
  592ACN     N1 3717   2.520   0.442  -0.013  0.1889  0.8696  0.1801
  593ACN     C1 3718   3.632   1.633   3.511 -0.3036 -0.0945  0.8398
  593ACN     H1 3719   3.573   1.562   3.452  1.4034  0.0424 -1.1117
  593ACN     H2 3720   3.573   1.700   3.576  1.2374  1.4576  0.7345
  593ACN     H3 3721   3.686   1.698   3.441 -1.1144 -1.7027 -1.3886
  593ACN     C2 3722   3.721   1.563   3.599  0.1333 -0.1218 -1.2634
  593ACN     N1 3723   3.787   1.509   3.677 -0.3807 -0.3174  0.5269
  594ACN     C1 3724   1.770   4.445   1.364  0.0373  0.1283 -0.0515
  594ACN     H1 3725   1.769   4.337   1.347 -0.1620 -0.1096  1.3688
  594ACN     H2 3726   1.813   4.498   1.278 -1.7993 -0.3987 -1.3496
  594ACN     H3 3727   1.818   4.471   1.459  1.1904  0.8222 -0.7902
  594ACN     C2 3728   1.625   4.474   1.360 -0.7439  0.5925 -0.0865
  594ACN     N1 3729   1.513   4.499   1.352 -0.0355  0.0962 -0.1518
  595ACN     C1 3730   4.352   2.940   0.774 -0.0605  0.0067  0.2828
  595ACN     H1 3731   4.265   2.875   0.764  1.2147 -1.4270 -3.0108
  595ACN     H2 3732   4.426   2.890   0.710 -0.3480  1.9499 -1.7271
  595ACN     H3 3733   4.396   2.955   0.873 -1.9755  2.1183  0.8822
  595ACN     C2 3734   4.321   3.069   0.709 -0.0365 -0.2645  0.2135
  595ACN     N1 3735   4.283   3.159   0.649 -0.2551  0.1660  0.0532
  596ACN     C1 3736   2.109   1.863   3.648  0.6995  0.4032  0.0855
  596ACN     H1 3737   2.067   1.920   3.564  0.8642 -0.2900 -0.4742
  596ACN     H2 3738   2.196   1.806   3.612  0.4808  0.2819 -0.2500
  596ACN     H3 3739   2.037   1.782   3.663 -0.2678  1.1756 -0.2588
  596ACN     C2 3740   2.130   1.944   3.767 -0.1178  0.2212 -0.2031
  596ACN     N1 3741   2.145   1.999   3.864  0.1290  0.1181  0.0054
  597ACN     C1 3742   0.346   4.600   3.756  0.6476 -0.4403 -0.0001
  597ACN     H1 3743   0.442   4.638   3.718  1.6537 -1.8834  1.0213
  597ACN     H2 3744   0.330   4.493   3.768 -1.3682 -0.1330  0.4499
  597ACN     H3 3745   0.271   4.629   3.681 -1.5398 -1.6139  1.6192
  597ACN     C2 3746   0.322   4.675   3.873 -0.0392 -0.2362  0.0516
  597ACN     N1 3747   0.310   4.733   3.967 -0.7034 -0.4745 -0.2008
  598ACN     C1 3748   3.549   3.486   0.055 -0.4891  0.3698  0.2020
  598ACN     H1 3749   3.532   3.589   0.021 -2.7668  0.6720  2.0398
  598ACN     H2 3750   3.526   3.412  -0.023  0.3985 -0.4801  0.7170
  598ACN     H3 3751   3.493   3.474   0.148 -2.2048  1.4079 -0.6418
  598ACN     C2 3752   3.689   3.470   0.084 -0.1487  0.1422  0.0246
  598ACN     N1 3753   3.798   3.455   0.116 -0.2090 -0.1093 -0.0188
  599ACN     C1 3754   3.009   0.626   3.321 -0.5612 -0.2172 -0.1826
  599ACN     H1 3755   3.084   0.548   3.302 -0.2575 -0.1463  0.6859
  599ACN     H2 3756   3.030   0.716   3.262  1.9110  1.0411  2.3775
  599ACN     H3 3757   3.014   0.648   3.428 -1.3476  1.2154 -0.4122
  599ACN     C2 3758   2.887   0.566   3.291  0.3134  0.4509 -0.2813
  599ACN     N1 3759   2.783   0.524   3.262  0.0173  0.3304 -0.6803
  600ACN     C1 3760   1.983   1.131   0.956  1.1557 -0.3012 -0.2416
  600ACN     H1 3761   1.936   1.042   0.914  1.4749 -0.4083 -0.3720
  600ACN     H2 3762   2.027   1.100   1.051 -0.0936 -3.9234 -0.7092
  600ACN     H3 3763   1.899   1.202   0.960 -0.8004 -2.4348 -1.5493
  600ACN     C2 3764   2.071   1.190   0.863 -0.6818  0.3506 -0.2477
  600ACN     N1 3765   2.139   1.230   0.779  0.8812 -0.1463  0.4191
  601ACN     C1 3766   3.602   4.866   0.500  0.6961 -0.0196  0.2489
  601ACN     H1 3767   3.614   4.967   0.458  1.6599 -1.2643 -2.7844
  601ACN     H2 3768   3.596   4.882   0.608 -0.0133 -1.7379  0.4869
  601ACN     H3 3769   3.693   4.805   0.501  1.2512  0.7839  0.8169
  601ACN     C2 3770   3.477   4.802   0.461 -0.4790 -0.1298  0.0043
  601ACN     N1 3771   3.382   4.746   0.431 -0.2269  0.2385  0.5467
  602ACN     C1 3772   2.651   3.647   2.479 -0.7570 -0.0259 -0.5041
  602ACN     H1 3773   2.724   3.565   2.483  0.5231  1.0849 -0.1549
  602ACN     H2 3774   2.620   3.680   2.578  3.9277 -1.8075  1.8692
  602ACN     H3 3775   2.573   3.615   2.409 -0.2855  1.4896 -1.7815
  602ACN     C2 3776   2.714   3.763   2.417  0.7276 -0.7336 -0.2445
  602ACN     N1 3777   2.757   3.860   2.371 -0.4814  0.3631 -0.2961
  603ACN     C1 3778   3.348   0.158   2.152  0.7553  0.0491  0.2370
  603ACN     H1 3779   3.413   0.079   2.191  2.6965  0.8859 -1.1335
  603ACN     H2 3780   3.391   0.257   2.170  1.6740 -0.2353 -0.2997
  603ACN     H3 3781   3.245   0.159   2.190  0.6865  3.1467  0.1857
  603ACN     C2 3782   3.343   0.148   2.009  0.1435 -1.1247 -0.0979
  603ACN     N1 3783   3.342   0.145   1.895 -0.4134  0.2968 -0.2661
  604ACN     C1 3784   1.806   2.474   2.382 -0.0158  0.3877 -0.1795
  604ACN     H1 3785   1.759   2.427   2.295 -0.2939 -1.1191  0.7363
  604ACN     H2 3786   1.888   2.412   2.424 -1.2660 -0.9538  0.3813
  604ACN     H3 3787   1.730   2.466   2.461  0.0908  0.1163 -0.1015
  604ACN     C2 3788   1.843   2.614   2.356 -0.1309  0.7470 -0.3945
  604ACN     N1 3789   1.863   2.724   2.337 -0.1958  0.2304 -0.5190
  605ACN     C1 3790   4.639   4.300   0.637 -0.1943  0.0947 -0.5214
  605ACN     H1 3791   4.659   4.248   0.542 -0.5049  0.1174 -0.6000
  605ACN     H2 3792   4.534   4.330   0.647 -0.7917 -1.1792 -2.5254
  605ACN     H3 3793   4.694   4.394   0.651 -1.3061  0.8540 -1.0906
  605ACN     C2 3794   4.663   4.215   0.753  0.6475 -0.2234 -0.0261
  605ACN     N1 3795   4.678   4.148   0.844 -0.5548 -0.6126  0.1279
  606ACN     C1 3796   2.005   4.593   0.934  0.2811 -0.4385 -0.1816
  606ACN     H1 3797   2.000   4.601   0.824  1.3976  1.2823 -0.1464
  606ACN     H2 3798   2.015   4.692   0.981  0.0434  0.3891 -1.7976
  606ACN     H3 3799   2.095   4.532   0.952  3.2586  3.6670  0.4311
  606ACN     C2 3800   1.878   4.543   0.986 -0.5888 -0.1144 -0.9887
  606ACN     N1 3801   1.783   4.498   1.024  0.1194 -0.1212 -0.1997
  607ACN     C1 3802   0.202   4.494   0.800 -0.3047  0.3331  0.7133
  607ACN     H1 3803   0.263   4.421   0.854  0.1084  1.8184  2.3496
  607ACN     H2 3804   0.095   4.469   0.806 -0.3153  0.3818  0.7278
  607ACN     H3 3805   0.221   4.485   0.692 -0.7953 -0.9654  0.7169
  607ACN     C2 3806   0.228   4.625   0.856 -0.2592 -0.7124  0.4567
  607ACN     N1 3807   0.239   4.729   0.905  0.7588 -0.3860  0.3957
  608ACN     C1 3808   3.625   1.068   3.067 -0.3316  0.6769  0.0995
  608ACN     H1 3809   3.625   1.054   3.176  2.6168  0.3708  0.1479
  608ACN     H2 3810   3.594   0.975   3.019  0.8521  0.0051  0.5750
  608ACN     H3 3811   3.732   1.092   3.056 -0.0152 -0.5480  0.4123
  608ACN     C2 3812   3.538   1.184   3.026  0.5971  0.1183 -0.1581
  608ACN     N1 3813   3.470   1.271   2.991 -0.8355 -0.6429  0.3175
  609ACN     C1 3814   3.126   2.139   2.956 -1.3117 -0.5180 -0.1930
  609ACN     H1 3815   3.064   2.182   2.877  0.9021  2.8825 -0.3060
  609ACN     H2 3816   3.095   2.042   2.996  0.6933 -0.5703  1.3827
  609ACN     H3 3817   3.113   2.207   3.041 -2.7397  0.1680 -0.9292
  609ACN     C2 3818   3.269   2.127   2.916  0.3913  0.3389 -0.3563
  609ACN     N1 3819   3.380   2.112   2.886  0.2015  0.5276 -0.1240
  610ACN     C1 3820   3.391   0.520   3.748 -0.2538 -0.4283 -0.0971
  610ACN     H1 3821   3.372   0.564   3.847  0.3621  1.1219 -0.6351
  610ACN     H2 3822   3.421   0.415   3.753  2.0758  0.1227 -1.0466
  610ACN     H3 3823   3.480   0.552   3.693 -0.9911 -0.0703 -1.1044
  610ACN     C2 3824   3.275   0.541   3.662  0.0689  0.2560  0.2675
  610ACN     N1 3825   3.199   0.555   3.575 -0.1219  0.1802 -0.6010
  611ACN     C1 3826   0.644   0.672   1.086 -0.5216 -0.3202  0.2783
  611ACN     H1 3827   0.710   0.623   1.013 -2.8293  0.6017 -2.6033
  611ACN     H2 3828   0.572   0.736   1.033  0.4787 -0.3369 -1.1502
  611ACN     H3 3829   0.712   0.733   1.148  0.3362  0.2443 -1.1605
  611ACN     C2 3830   0.582   0.567   1.158  0.1375  0.0604 -0.4122
  611ACN     N1 3831   0.523   0.484   1.218  0.2370 -0.2282  0.1993
  612ACN     C1 3832   0.555   2.184   2.567  0.0020 -0.1646 -0.0977
  612ACN     H1 3833   0.500   2.132   2.647 -2.2983  1.9752 -0.1711
  612ACN     H2 3834   0.539   2.129   2.474 -0.6479  2.4222 -1.6223
  612ACN     H3 3835   0.661   2.197   2.592 -0.5977  0.5860  2.2739
  612ACN     C2 3836   0.494   2.313   2.555  0.2150  0.6658  0.5264
  612ACN     N1 3837   0.456   2.422   2.548  0.0702 -0.0432 -0.1185
  613ACN     C1 3838   0.478   4.831   2.828  0.2951  0.1576 -0.4013
  613ACN     H1 3839   0.539   4.796   2.912 -0.2361  1.4633  0.5868
  613ACN     H2 3840   0.400   4.890   2.878  1.2599  1.0850  0.0573
  613ACN     H3 3841   0.436   4.742   2.781 -1.6680  0.9123 -0.1974
  613ACN     C2 3842   0.553   4.902   2.721 -0.3258 -0.1749  0.0873
  613ACN     N1 3843   0.604   4.961   2.637 -0.5601 -0.6695  0.0383
  614ACN     C1 3844   0.516   2.320   1.864  0.3812 -0.4336  0.0223
  614ACN     H1 3845   0.483   2.216   1.855  0.2934 -0.5208  1.2504
  614ACN     H2 3846   0.450   2.391   1.813  0.8415  0.3876  0.5529
  614ACN     H3 3847   0.617   2.336   1.824  0.3147  0.1298  0.0817
  614ACN     C2 3848   0.524   2.349   2.011  0.3879 -0.3698  0.1977
  614ACN     N1 3849   0.522   2.349   2.125 -0.0880 -0.0370 -0.2902
  615ACN     C1 3850   0.847   3.535   3.762 -0.0647  0.3373 -0.2003
  615ACN     H1 3851   0.939   3.512   3.817 -1.2816 -1.2009  1.2865
  615ACN     H2 3852   0.867   3.575   3.661 -1.4235  1.2967 -0.1219
  615ACN     H3 3853   0.787   3.608   3.818  0.9965  0.0704  1.3484
  615ACN     C2 3854   0.765   3.417   3.754 -0.3556 -0.6207  0.4845
  615ACN     N1 3855   0.703   3.320   3.739 -0.8324 -0.3278 -0.1161
  616ACN     C1 3856   3.381   0.821   3.362 -0.1105  0.6939 -0.7060
  616ACN     H1 3857   3.299   0.790   3.427 -0.2156  0.5684 -0.8991
  616ACN     H2 3858   3.459   0.749   3.392  1.1434  2.1681 -0.2637
  616ACN     H3 3859   3.420   0.922   3.379  0.1707  0.9107 -2.4787
  616ACN     C2 3860   3.352   0.810   3.223  0.6813 -0.4131 -0.2804
  616ACN     N1 3861   3.320   0.794   3.114  0.6524 -0.2576  0.0883
  617ACN     C1 3862   0.059   2.510   3.101  0.7046  0.4022  0.3379
  617ACN     H1 3863   0.034   2.596   3.039  0.0369 -1.3001 -1.9002
  617ACN     H2 3864   0.071   2.537   3.206 -1.5495  0.6966  0.5775
  617ACN     H3 3865   0.149   2.460   3.063  0.5784 -0.3102  0.9501
  617ACN     C2 3866  -0.043   2.411   3.081 -0.1047 -0.1193 -0.2613
  617ACN     N1 3867  -0.125   2.331   3.054 -0.7888 -0.8899  0.0899
  618ACN     C1 3868   4.152   0.333   2.041  0.4923 -0.0601 -0.0674
  618ACN     H1 3869   4.073   0.399   2.079  0.2194 -1.0781  1.1917
  618ACN     H2 3870   4.240   0.339   2.107  1.3807 -2.0880 -1.0045
  618ACN     H3 3871   4.176   0.372   1.941  0.2009  0.2006 -0.0376
  618ACN     C2 3872   4.110   0.198   2.036 -0.1806 -0.7756  0.6004
  618ACN     N1 3873   4.091   0.082   2.029  0.1548 -0.1053  0.7122
  619ACN     C1 3874   0.787   0.237   0.992  0.2691 -0.2751  0.0242
  619ACN     H1 3875   0.679   0.238   1.011  0.3069  1.7326  0.4367
  619ACN     H2 3876   0.796   0.239   0.883  0.7469  1.9123  0.0448
  619ACN     H3 3877   0.836   0.153   1.044  1.3444 -1.4153 -2.6736
  619ACN     C2 3878   0.841   0.360   1.048 -0.0295 -0.2756  0.3987
  619ACN     N1 3879   0.892   0.454   1.091 -0.2155 -0.3195 -0.4731
  620ACN     C1 3880   0.886   2.099   3.348 -0.1209  0.7724 -0.2407
  620ACN     H1 3881   0.816   2.145   3.419 -0.7733 -0.6958  0.0990
  620ACN     H2 3882   0.873   1.992   3.366 -0.5547  0.8877  0.1320
  620ACN     H3 3883   0.988   2.131   3.372  0.1099 -0.8160  1.1364
  620ACN     C2 3884   0.855   2.142   3.222  0.5077  0.0338  0.7123
  620ACN     N1 3885   0.825   2.186   3.122 -0.0507 -0.2553  0.1066
  621ACN     C1 3886   3.710   2.867   1.455  0.0814 -0.2269  0.3741
  621ACN     H1 3887   3.758   2.878   1.553  0.5917 -1.5496  0.2919
  621ACN     H2 3888   3.637   2.943   1.425 -0.1870 -0.5767  0.1365
  621ACN     H3 3889   3.663   2.768   1.454  0.2173 -0.3485 -2.3232
  621ACN     C2 3890   3.816   2.866   1.348  0.2637  0.1477  0.1961
  621ACN     N1 3891   3.884   2.868   1.258 -0.4778 -0.1786  0.3270
  622ACN     C1 3892   4.130   3.330   1.763  0.7190 -0.2838  0.3472
  622ACN     H1 3893   4.186   3.312   1.855  0.9710 -0.2577  0.2002
  622ACN     H2 3894   4.192   3.338   1.673  1.2579  1.0512  0.8166
  622ACN     H3 3895   4.062   3.416   1.773  0.9554  0.1040 -1.1325
  622ACN     C2 3896   4.035   3.221   1.743 -0.4470 -0.6733 -0.3636
  622ACN     N1 3897   3.965   3.130   1.740  0.3248  0.1788 -0.2703
  623ACN     C1 3898   0.737   0.658   0.704  0.7495 -0.8776 -0.1233
  623ACN     H1 3899   0.819   0.730   0.714  0.2548 -0.0789 -1.5658
  623ACN     H2 3900   0.745   0.567   0.765 -1.6036 -0.7187  0.5146
  623ACN     H3 3901   0.749   0.624   0.600 -0.6850 -1.5067 -0.1162
  623ACN     C2 3902   0.610   0.729   0.726 -0.4770  0.5574 -0.4596
  623ACN     N1 3903   0.507   0.773   0.756 -0.1272  0.4245  0.2629
  624ACN     C1 3904   0.155   3.546   2.373 -0.0928 -0.0836  0.8904
  624ACN     H1 3905   0.237   3.491   2.325 -0.0373 -0.2054  1.1278
  624ACN     H2 3906   0.190   3.649   2.387  0.9038 -0.1412 -0.8273
  624ACN     H3 3907   0.139   3.491   2.466  0.6409 -0.0213  1.0541
  624ACN     C2 3908   0.039   3.541   2.272  0.0301  0.2174 -0.7943
  624ACN     N1 3909  -0.056   3.533   2.212  0.4148 -0.0568 -0.0389
  625ACN     C1 3910   1.133   0.916   2.437  0.0775 -0.7238 -0.2998
  625ACN     H1 3911   1.038   0.906   2.383  0.0423 -0.6851 -0.2454
  625ACN     H2 3912   1.185   1.000   2.390  2.8786 -1.1783  1.7142
  625ACN     H3 3913   1.202   0.831   2.427 -0.8011 -1.5209  0.2153
  625ACN     C2 3914   1.119   0.950   2.585 -0.2651  0.1992 -0.4637
  625ACN     N1 3915   1.093   0.966   2.696  0.1002 -0.0667 -0.1256
  626ACN     C1 3916   1.267   4.691   2.016  0.1698 -0.0366  0.1588
  626ACN     H1 3917   1.329   4.746   2.088  1.0170 -0.8433  0.0620
  626ACN     H2 3918   1.274   4.733   1.915 -1.6770  0.2973  0.1321
  626ACN     H3 3919   1.161   4.702   2.041 -0.3776 -2.0621 -1.0091
  626ACN     C2 3920   1.315   4.552   2.025  0.4427  0.5766  0.1809
  626ACN     N1 3921   1.351   4.442   2.033 -0.4707  0.5792  0.4597
  627ACN     C1 3922   4.245   3.789   2.787 -0.3680  0.1106  0.3437
  627ACN     H1 3923   4.207   3.866   2.856 -1.7172 -1.8939  1.9507
  627ACN     H2 3924   4.278   3.828   2.690  0.0337  0.2374  0.5285
  627ACN     H3 3925   4.167   3.725   2.744 -1.0641 -0.2404  2.0513
  627ACN     C2 3926   4.347   3.710   2.848  0.0565 -0.2516 -0.0159
  627ACN     N1 3927   4.424   3.648   2.904  0.1342 -0.4681 -0.2478
  628ACN     C1 3928   0.947   3.842   2.883 -0.0823 -0.3799  0.4803
  628ACN     H1 3929   1.017   3.912   2.930 -0.7764  0.5234  0.1810
  628ACN     H2 3930   0.871   3.911   2.846 -0.1300 -0.9835 -0.5947
  628ACN     H3 3931   0.907   3.766   2.952 -1.7295 -0.5021 -0.5753
  628ACN     C2 3932   1.011   3.775   2.774  1.2813  0.1092  0.3472
  628ACN     N1 3933   1.063   3.720   2.691  0.3071 -0.6755 -0.2389
  629ACN     C1 3934   3.063   2.289   0.965 -0.1807 -0.2292 -0.4023
  629ACN     H1 3935   3.004   2.239   0.887  1.7741 -5.0001  0.8497
  629ACN     H2 3936   3.168   2.260   0.955 -0.3083 -2.5352  3.3354
  629ACN     H3 3937   3.037   2.251   1.064  0.1558  2.7926  0.9530
  629ACN     C2 3938   3.060   2.435   0.974 -0.4090 -0.2369 -0.2469
  629ACN     N1 3939   3.060   2.549   0.966 -1.1943 -0.4780  0.3460
  630ACN     C1 3940   4.040   4.368   0.169  0.4404  0.4755 -0.1708
  630ACN     H1 3941   4.072   4.425   0.258  0.4610 -2.7351  2.0386
  630ACN     H2 3942   4.128   4.345   0.109  0.5642  1.0683 -0.2249
  630ACN     H3 3943   3.970   4.422   0.103  3.7545  3.2854 -1.6994
  630ACN     C2 3944   3.975   4.248   0.217  0.8264  0.0284 -0.5656
  630ACN     N1 3945   3.925   4.155   0.267 -0.6195 -0.0029 -0.4513
  631ACN     C1 3946   3.567   4.553   0.247 -0.9927 -0.5534 -0.0394
  631ACN     H1 3947   3.620   4.472   0.195  1.5353  1.8569 -1.4675
  631ACN     H2 3948   3.612   4.578   0.344 -1.4672 -1.2240  0.3657
  631ACN     H3 3949   3.464   4.522   0.269 -1.9809  0.6295 -2.5473
  631ACN     C2 3950   3.555   4.670   0.162 -0.4412 -0.3545 -0.3658
  631ACN     N1 3951   3.546   4.764   0.096  0.4291  0.2867 -0.2814
  632ACN     C1 3952   4.358   2.006   3.869 -0.0185  0.3461 -0.4368
  632ACN     H1 3953   4.334   1.902   3.844 -2.9652  0.9391 -0.4390
  632ACN     H2 3954   4.433   2.047   3.799  0.0677 -0.0731 -0.5889
  632ACN     H3 3955   4.395   2.007   3.972 -0.4773  2.6112 -0.2242
  632ACN     C2 3956   4.239   2.088   3.843 -0.3098 -0.2704 -0.1800
  632ACN     N1 3957   4.164   2.176   3.838 -0.6257  0.2597  0.3416
  633ACN     C1 3958   3.223   2.046   2.149  0.0476  0.0709  0.2990
  633ACN     H1 3959   3.134   2.083   2.098 -0.4762  1.8156  2.3408
  633ACN     H2 3960   3.235   1.938   2.133 -0.2523  0.2446 -1.1945
  633ACN     H3 3961   3.219   2.072   2.256  1.4962 -0.1619  0.4287
  633ACN     C2 3962   3.329   2.121   2.082 -0.2343 -0.2321 -0.7803
  633ACN     N1 3963   3.421   2.179   2.047  0.2566  0.8162 -0.2792
  634ACN     C1 3964   4.284   1.280   3.041  0.3327  0.1674 -0.4573
  634ACN     H1 3965   4.334   1.182   3.033 -2.1576 -1.1488 -1.0632
  634ACN     H2 3966   4.249   1.301   3.143  0.6300  1.3356 -0.5817
  634ACN     H3 3967   4.197   1.262   2.976  2.3297 -2.3571 -2.6776
  634ACN     C2 3968   4.367   1.388   2.984  1.0907 -0.0218  0.3115
  634ACN     N1 3969   4.429   1.467   2.929 -0.7975 -0.0166 -0.6835
  635ACN     C1 3970   4.495   1.786   2.843 -0.3501 -0.3495  0.6626
  635ACN     H1 3971   4.454   1.752   2.939  1.8644  1.1174  2.2064
  635ACN     H2 3972   4.436   1.766   2.752  2.8030 -0.6978 -1.4822
  635ACN     H3 3973   4.591   1.736   2.826  0.1235  0.9084 -0.4711
  635ACN     C2 3974   4.522   1.932   2.856 -0.2618 -0.1114  0.2708
  635ACN     N1 3975   4.556   2.040   2.859  0.3966 -0.1474  0.0399
  636ACN     C1 3976   3.550   4.570   2.087 -0.2440 -0.2827  0.0454
  636ACN     H1 3977   3.610   4.495   2.035 -2.2028 -1.2103 -0.9937
  636ACN     H2 3978   3.616   4.646   2.130  0.1054  0.6735 -2.0621
  636ACN     H3 3979   3.485   4.521   2.161  0.1602 -1.2234 -0.2157
  636ACN     C2 3980   3.478   4.641   1.989  0.0500 -0.4027  0.5414
  636ACN     N1 3981   3.412   4.703   1.910  0.0901  0.4593 -0.1187
  637ACN     C1 3982   0.871   2.001   1.917  0.8522  0.0302  0.0341
  637ACN     H1 3983   0.908   1.933   1.840 -1.7764 -0.9829 -0.4338
  637ACN     H2 3984   0.911   1.980   2.016 -0.5393  1.0869  0.8591
  637ACN     H3 3985   0.765   1.975   1.922  0.2065  1.4288 -3.2327
  637ACN     C2 3986   0.887   2.138   1.890  0.6115  0.0266  0.9304
  637ACN     N1 3987   0.888   2.249   1.863  0.3434 -0.2337  0.0408
  638ACN     C1 3988   2.241   2.098   1.904  0.2659  0.1283  0.7046
  638ACN     H1 3989   2.242   2.040   1.996 -0.3505 -1.0608 -0.0200
  638ACN     H2 3990   2.324   2.171   1.908 -1.6516  2.5603 -0.7809
  638ACN     H3 3991   2.143   2.146   1.896  0.5000  0.5794  0.4389
  638ACN     C2 3992   2.264   2.018   1.778 -0.1971 -0.0805 -0.6378
  638ACN     N1 3993   2.285   1.940   1.691  0.0344 -0.1254  0.2794
  639ACN     C1 3994   1.479   4.816   1.235  0.4737  0.0252 -0.3219
  639ACN     H1 3995   1.427   4.878   1.162 -0.5673  0.1705  0.5168
  639ACN     H2 3996   1.432   4.717   1.228  1.5746 -0.4530 -1.3378
  639ACN     H3 3997   1.454   4.859   1.333  1.6075  3.2374 -1.3404
  639ACN     C2 3998   1.623   4.811   1.232  0.2093 -0.7517 -0.2501
  639ACN     N1 3999   1.737   4.823   1.222 -0.4410 -0.2395  0.4384
  640ACN     C1 4000   2.334   1.234   2.533  0.0346  0.9408 -0.4546
  640ACN     H1 4001   2.276   1.217   2.441  1.8268 -0.6451 -1.3522
  640ACN     H2 4002   2.330   1.342   2.548  1.5060  0.8127  1.1869
  640ACN     H3 4003   2.436   1.200   2.509 -0.2207 -1.9487  1.9153
  640ACN     C2 4004   2.291   1.167   2.659  1.3264  0.1909 -0.6055
  640ACN     N1 4005   2.252   1.136   2.763 -0.4982  0.9397  0.3153
  641ACN     C1 4006   2.630   3.817   0.720 -0.0274  0.0352  0.0271
  641ACN     H1 4007   2.574   3.908   0.747  0.5434  1.1963 -2.3785
  641ACN     H2 4008   2.718   3.805   0.784 -0.2336 -0.9272  0.1362
  641ACN     H3 4009   2.663   3.819   0.615 -2.1890 -0.0909 -0.7059
  641ACN     C2 4010   2.530   3.713   0.740  0.1842  0.1000  0.2250
  641ACN     N1 4011   2.465   3.619   0.761 -0.1336  0.9267  0.2636
  642ACN     C1 4012   2.277   3.727   0.249 -0.3652  0.1903  0.3307
  642ACN     H1 4013   2.282   3.747   0.142  0.6285 -1.8913 -0.0615
  642ACN     H2 4014   2.200   3.790   0.297 -0.1063  1.8913 -1.3694
  642ACN     H3 4015   2.373   3.766   0.284  0.4857  0.4738 -2.1231
  642ACN     C2 4016   2.255   3.589   0.293 -0.5518  0.3083  0.1622
  642ACN     N1 4017   2.235   3.481   0.333 -0.4384  0.3167  0.3307
  643ACN     C1 4018   3.697   2.360   2.246 -0.4220 -0.1670  0.0590
  643ACN     H1 4019   3.698   2.452   2.304  1.2622 -0.2813  0.2701
  643ACN     H2 4020   3.793   2.343   2.196 -1.1580 -0.9455 -1.1483
  643ACN     H3 4021   3.623   2.354   2.166  0.7965 -1.1572 -1.0525
  643ACN     C2 4022   3.685   2.251   2.345 -0.2893  0.7271 -0.1383
  643ACN     N1 4023   3.691   2.165   2.419  0.0972 -0.1484 -0.1623
  644ACN     C1 4024   0.573   3.506   1.382 -0.4300 -0.0606 -0.6453
  644ACN     H1 4025   0.515   3.414   1.392  1.0165 -1.4048 -3.6034
  644ACN     H2 4026   0.503   3.571   1.327 -2.8819 -2.3499 -0.4389
  644ACN     H3 4027   0.664   3.478   1.328 -0.8894 -0.8646 -1.0051
  644ACN     C2 4028   0.586   3.555   1.518  0.3234  0.5732  0.0013
  644ACN     N1 4029   0.591   3.598   1.626 -0.1762  0.7013 -0.0543
  645ACN     C1 4030   1.111   2.956   1.641 -0.4886 -0.0459  0.2280
  645ACN     H1 4031   1.112   3.032   1.562 -1.6460  0.5947  0.8112
  645ACN     H2 4032   1.152   2.859   1.610  0.9905  0.1844  1.3205
  645ACN     H3 4033   1.008   2.947   1.678  0.6981 -4.9626  3.3327
  645ACN     C2 4034   1.197   3.001   1.754 -0.4770  0.8291  0.0061
  645ACN     N1 4035   1.257   3.049   1.839 -0.0365  0.3827 -0.1839
  646ACN     C1 4036   0.127   1.168   1.274 -0.3647 -0.2271  0.2762
  646ACN     H1 4037   0.122   1.083   1.206  1.0269  0.8138 -1.1787
  646ACN     H2 4038   0.136   1.132   1.377  1.8358 -0.3104  0.0861
  646ACN     H3 4039   0.034   1.225   1.260  0.8210  1.6814 -0.1783
  646ACN     C2 4040   0.237   1.254   1.237 -0.5158 -0.3543 -0.2733
  646ACN     N1 4041   0.322   1.325   1.219 -0.3235  0.2738 -0.3623
  647ACN     C1 4042   0.698   1.629   3.038 -0.1143  0.7761 -0.2849
  647ACN     H1 4043   0.702   1.711   2.965 -0.3945  0.7681 -0.3140
  647ACN     H2 4044   0.614   1.564   3.010  1.4593 -0.2201 -3.0826
  647ACN     H3 4045   0.691   1.678   3.136 -0.6268  0.2896 -0.0696
  647ACN     C2 4046   0.823   1.555   3.035 -0.2857 -0.0550  0.4327
  647ACN     N1 4047   0.917   1.492   3.027 -0.2151 -0.1262 -0.2466
  648ACN     C1 4048   1.699   1.456   3.154 -0.9837 -0.4627 -0.4203
  648ACN     H1 4049   1.653   1.545   3.199 -1.1749 -0.9803  0.4456
  648ACN     H2 4050   1.722   1.396   3.243 -0.8642  1.5317  0.9543
  648ACN     H3 4051   1.795   1.482   3.108 -0.1384 -0.8879  1.0067
  648ACN     C2 4052   1.617   1.385   3.065  0.0339 -0.2560  0.5831
  648ACN     N1 4053   1.555   1.323   2.989  0.6260 -0.8216  0.2342
  649ACN     C1 4054   3.969   3.342   0.832 -1.1018  0.7507  0.4736
  649ACN     H1 4055   3.979   3.450   0.848  0.0749  0.7836 -0.3141
  649ACN     H2 4056   3.991   3.285   0.923 -0.6744 -1.7105 -1.1002
  649ACN     H3 4057   4.030   3.308   0.747 -1.6265 -0.2349  0.4829
  649ACN     C2 4058   3.842   3.304   0.791 -0.8568  0.3746  0.0614
  649ACN     N1 4059   3.742   3.278   0.745  0.3271  0.0962  0.3616
  650ACN     C1 4060   0.251   3.969   3.852 -0.9862  0.3554 -0.7563
  650ACN     H1 4061   0.230   3.893   3.775  0.8307 -0.5870 -0.3666
  650ACN     H2 4062   0.323   3.929   3.924 -2.2250 -1.2479 -0.3488
  650ACN     H3 4063   0.159   4.003   3.901 -0.2675  2.7531 -0.9459
  650ACN     C2 4064   0.303   4.086   3.778 -0.5083 -0.7894 -0.7916
  650ACN     N1 4065   0.359   4.172   3.724  0.2679 -0.0762 -0.3209
  651ACN     C1 4066   2.994   3.257   1.456 -0.6625 -0.1797 -0.3402
  651ACN     H1 4067   3.042   3.189   1.385 -0.1400 -0.3059  0.1237
  651ACN     H2 4068   3.009   3.218   1.558 -0.8796 -0.6229 -0.4791
  651ACN     H3 4069   2.889   3.277   1.432 -0.9810  1.1410  1.8516
  651ACN     C2 4070   3.069   3.381   1.447  0.5505  0.0236  0.4977
  651ACN     N1 4071   3.130   3.478   1.440  0.3771  0.3799  0.0785
  652ACN     C1 4072   2.785   0.686   0.930 -0.5094 -0.6529  0.1770
  652ACN     H1 4073   2.780   0.663   1.037  0.1796  0.4088  0.4623
  652ACN     H2 4074   2.863   0.618   0.893  0.3953 -0.2649  1.3016
  652ACN     H3 4075   2.822   0.789   0.918 -2.2983  0.1404  1.1628
  652ACN     C2 4076   2.651   0.673   0.873 -0.3127  0.3063  0.6389
  652ACN     N1 4077   2.549   0.657   0.819  0.0589  0.5590 -0.2368
  653ACN     C1 4078   2.756   2.273   2.735  0.1872 -0.2535  0.1094
  653ACN     H1 4079   2.721   2.372   2.702  1.7828 -0.0457 -1.0993
  653ACN     H2 4080   2.732   2.264   2.841 -0.0429  0.1038  0.0910
  653ACN     H3 4081   2.864   2.263   2.716  0.1119  0.3449 -0.6900
  653ACN     C2 4082   2.681   2.157   2.689  0.3942  0.0733 -0.3263
  653ACN     N1 4083   2.634   2.055   2.659  0.2595 -0.1293 -0.0322
  654ACN     C1 4084   3.748   1.339   2.689 -0.0188 -0.5098  0.1902
  654ACN     H1 4085   3.766   1.427   2.626  1.2585 -1.1437 -0.3852
  654ACN     H2 4086   3.743   1.253   2.621  1.5907  0.8161 -1.7137
  654ACN     H3 4087   3.642   1.349   2.716  0.1346 -1.8027  1.3887
  654ACN     C2 4088   3.839   1.320   2.807 -0.2448  0.4372  0.8972
  654ACN     N1 4089   3.910   1.302   2.898 -0.3044 -0.7373  0.0453
  655ACN     C1 4090   3.685   2.753   2.459 -0.6390 -0.2952  0.4965
  655ACN     H1 4091   3.672   2.651   2.499  1.6541  0.0328  2.2499
  655ACN     H2 4092   3.786   2.791   2.479 -0.2331 -1.1789  0.2008
  655ACN     H3 4093   3.617   2.821   2.512 -0.5313  0.3730 -0.2108
  655ACN     C2 4094   3.643   2.755   2.314  0.0745 -0.1759  0.2390
  655ACN     N1 4095   3.611   2.757   2.203 -0.5601  0.3286 -0.0591
  656ACN     C1 4096   1.811   0.366   0.924  0.4093 -0.1860 -0.2667
  656ACN     H1 4097   1.805   0.412   1.023  1.1883 -0.7360  0.0352
  656ACN     H2 4098   1.865   0.447   0.873  1.0187 -0.1413  0.4347
  656ACN     H3 4099   1.720   0.350   0.865 -0.4026  0.5170  0.7570
  656ACN     C2 4100   1.876   0.234   0.926 -0.1897  0.5543 -0.0911
  656ACN     N1 4101   1.933   0.135   0.926 -0.0616  0.4072  0.7933
  657ACN     C1 4102   4.521   1.420   1.159  0.9767  0.0678  0.3170
  657ACN     H1 4103   4.489   1.340   1.226  2.9261 -1.1293 -0.0989
  657ACN     H2 4104   4.462   1.513   1.161  1.9923  0.7576 -0.5012
  657ACN     H3 4105   4.518   1.375   1.059 -1.5784 -0.3074  0.5052
  657ACN     C2 4106   4.656   1.449   1.193  0.3531 -0.5995 -0.8590
  657ACN     N1 4107   4.769   1.472   1.205  0.2319  0.1498 -0.5617
  658ACN     C1 4108   3.152   4.061   3.202 -0.0200  0.0542 -0.2328
  658ACN     H1 4109   3.114   4.155   3.243 -0.3420  0.6516 -1.8377
  658ACN     H2 4110   3.064   3.997   3.185 -0.9229  0.9923  0.7929
  658ACN     H3 4111   3.229   4.024   3.271  0.4924 -1.5318 -1.5660
  658ACN     C2 4112   3.218   4.092   3.075  0.4164  0.6921  0.8829
  658ACN     N1 4113   3.272   4.098   2.972 -0.5020  0.2329 -0.1878
  659ACN     C1 4114   1.113   0.756   2.987  0.5262 -0.8082 -0.2255
  659ACN     H1 4115   1.130   0.838   2.916  0.4737  1.0282  1.7435
  659ACN     H2 4116   1.210   0.735   3.034  0.6060 -1.3110 -0.6131
  659ACN     H3 4117   1.102   0.672   2.919 -0.1059 -2.6327  1.9963
  659ACN     C2 4118   1.002   0.784   3.075 -0.1813 -0.5382 -0.2536
  659ACN     N1 4119   0.920   0.809   3.154 -0.3295  0.6632  0.8264
  660ACN     C1 4120   2.440   2.175   1.245 -0.2363 -0.0138  0.2424
  660ACN     H1 4121   2.383   2.129   1.327  0.6258  0.6116  1.2032
  660ACN     H2 4122   2.380   2.187   1.153  0.5430  1.6735 -0.0725
  660ACN     H3 4123   2.529   2.115   1.223  0.1582  0.6053  0.1580
  660ACN     C2 4124   2.483   2.309   1.281  0.5613 -0.2038 -0.0819
  660ACN     N1 4125   2.525   2.411   1.301  0.7675 -0.6436 -0.4113
  661ACN     C1 4126   0.141   0.473   1.892 -0.2924  0.0298 -0.2344
  661ACN     H1 4127   0.133   0.415   1.799  3.8724  0.0477 -0.8017
  661ACN     H2 4128   0.073   0.559   1.887 -2.0354 -1.3306 -1.2751
  661ACN     H3 4129   0.247   0.499   1.894 -0.0302 -1.0239  0.2468
  661ACN     C2 4130   0.102   0.418   2.022 -0.6683  0.3126 -0.0708
  661ACN     N1 4131   0.080   0.362   2.117  0.4316  0.1497 -0.5728
  662ACN     C1 4132   3.949   3.827   0.279 -0.7570  0.5833 -0.0309
  662ACN     H1 4133   3.897   3.876   0.363  1.1875  1.5895  0.6555
  662ACN     H2 4134   3.931   3.892   0.193 -0.0796 -1.0966 -1.4924
  662ACN     H3 4135   3.903   3.729   0.263  2.2940 -1.2212  1.3676
  662ACN     C2 4136   4.093   3.810   0.306  1.1351  0.4438  0.5775
  662ACN     N1 4137   4.201   3.788   0.335 -0.4843  0.3693  0.0116
  663ACN     C1 4138   3.782   1.344   0.381  0.6151 -0.4241  0.1297
  663ACN     H1 4139   3.770   1.297   0.480  0.2577 -2.3410 -0.7766
  663ACN     H2 4140   3.690   1.397   0.353  0.3852 -0.9139 -0.0448
  663ACN     H3 4141   3.798   1.272   0.301  0.8744  1.4087 -1.5408
  663ACN     C2 4142   3.886   1.445   0.381 -0.2881 -0.0881  0.0540
  663ACN     N1 4143   3.967   1.524   0.400  0.0298  0.1112 -0.0324
  664ACN     C1 4144   2.923   3.771   2.061 -0.4010 -0.4551 -0.9331
  664ACN     H1 4145   3.018   3.785   2.007  2.0047 -2.1718  2.4342
  664ACN     H2 4146   2.902   3.865   2.112  1.4704 -0.5386  0.0944
  664ACN     H3 4147   2.947   3.688   2.128 -0.8449 -0.5995 -0.9544
  664ACN     C2 4148   2.824   3.737   1.962 -0.2564 -0.3518  0.5386
  664ACN     N1 4149   2.743   3.699   1.890 -0.4229  0.2727 -0.6717
  665ACN     C1 4150   4.443   0.761   2.817  1.1870 -0.4699  1.0308
  665ACN     H1 4151   4.348   0.760   2.762  0.2445  0.8284  2.5523
  665ACN     H2 4152   4.530   0.744   2.753  0.4592  0.6490 -0.3162
  665ACN     H3 4153   4.451   0.686   2.896  1.3285  2.1817  3.7301
  665ACN     C2 4154   4.459   0.892   2.881  0.1547 -0.2281 -0.3526
  665ACN     N1 4155   4.471   0.995   2.937 -0.0592  0.1393  0.2794
  666ACN     C1 4156   3.456   3.667   1.472 -0.0337 -0.2299 -0.7510
  666ACN     H1 4157   3.402   3.665   1.376  0.4659 -1.1215 -1.0183
  666ACN     H2 4158   3.416   3.751   1.531 -0.8839 -0.4859 -0.9398
  666ACN     H3 4159   3.564   3.684   1.464 -0.2500  0.8347 -1.6540
  666ACN     C2 4160   3.429   3.544   1.545  0.1038  0.0175  0.5358
  666ACN     N1 4161   3.415   3.446   1.602 -0.4743  0.3076 -0.7474
  667ACN     C1 4162   4.055   4.520   2.368 -0.2994 -0.0303 -0.5250
  667ACN     H1 4163   4.115   4.453   2.430  0.7585 -1.4855 -2.9943
  667ACN     H2 4164   3.984   4.465   2.305  0.3153 -0.2296 -1.0532
  667ACN     H3 4165   4.116   4.571   2.293  1.2963 -1.7836 -0.4900
  667ACN     C2 4166   3.983   4.621   2.448  0.6144  0.1692  0.1963
  667ACN     N1 4167   3.925   4.703   2.507  0.5880  0.2579 -0.7004
  668ACN     C1 4168   3.786   4.157   3.856 -0.2217  0.3223  0.1470
  668ACN     H1 4169   3.757   4.053   3.839  0.8681 -0.4481  2.5458
  668ACN     H2 4170   3.768   4.185   3.960 -0.4175  0.9232 -0.0438
  668ACN     H3 4171   3.734   4.232   3.795  0.8215  2.0334  1.2982
  668ACN     C2 4172   3.926   4.180   3.815  0.1771 -0.1928 -0.4319
  668ACN     N1 4173   4.038   4.206   3.793  0.8335  0.1827  0.0336
  669ACN     C1 4174   2.404   4.728   0.369  0.2472 -0.6955  0.9799
  669ACN     H1 4175   2.386   4.696   0.472 -0.4074 -2.2259  0.4219
  669ACN     H2 4176   2.352   4.658   0.302  0.6032 -0.5725  0.5675
  669ACN     H3 4177   2.511   4.716   0.350 -0.2849 -2.7780 -1.2507
  669ACN     C2 4178   2.352   4.860   0.361  0.0124 -0.5547  0.4085
  669ACN     N1 4179   2.311   4.969   0.353 -0.0486 -0.1232 -0.4489
  670ACN     C1 4180   0.402   1.622   1.427  0.5621  0.2210  1.0751
  670ACN     H1 4181   0.293   1.625   1.414  0.2287  1.6431  3.5338
  670ACN     H2 4182   0.444   1.711   1.378 -0.4904 -0.3754 -1.0306
  670ACN     H3 4183   0.433   1.532   1.375  1.3696  0.9064  0.3440
  670ACN     C2 4184   0.424   1.623   1.569  0.4178  0.5399  0.3431
  670ACN     N1 4185   0.440   1.602   1.682  0.1002 -0.1839 -0.7085
  671ACN     C1 4186   2.544   3.032   3.584  0.1788 -0.0684  0.2150
  671ACN     H1 4187   2.527   2.930   3.621  0.8106 -1.1181 -2.1817
  671ACN     H2 4188   2.524   3.026   3.476  0.4463  0.1631  0.1535
  671ACN     H3 4189   2.648   3.064   3.598 -0.4841  2.5562 -0.3845
  671ACN     C2 4190   2.458   3.127   3.653  0.1482  0.1566  0.5506
  671ACN     N1 4191   2.384   3.202   3.704  0.3004  0.7652 -0.5685
  672ACN     C1 4192   0.377   1.608   0.356  0.6645 -0.3647  0.2700
  672ACN     H1 4193   0.370   1.529   0.280  1.2499 -0.4275  0.2808
  672ACN     H2 4194   0.337   1.706   0.325  0.1250 -1.0461 -1.3259
  672ACN     H3 4195   0.481   1.625   0.387  1.6735 -1.8725 -2.0309
  672ACN     C2 4196   0.287   1.572   0.472 -0.2571 -0.6066  0.6575
  672ACN     N1 4197   0.220   1.541   0.559  0.9356  0.4016 -0.1474
  673ACN     C1 4198   0.651   1.887   3.592  0.3647 -0.1646  0.1526
  673ACN     H1 4199   0.700   1.837   3.507  0.5138 -0.8465  0.6248
  673ACN     H2 4200   0.722   1.896   3.675  0.2801  0.0935  0.1974
  673ACN     H3 4201   0.568   1.821   3.622 -1.6968  0.9578 -2.6359
  673ACN     C2 4202   0.580   2.013   3.546  0.0205  0.2797  0.6188
  673ACN     N1 4203   0.533   2.104   3.498  0.4234  0.0911  0.9114
  674ACN     C1 4204   1.209   2.655   0.441  0.0711 -0.3099  0.6560
  674ACN     H1 4205   1.270   2.714   0.510  1.0449 -1.5900  0.9327
  674ACN     H2 4206   1.265   2.653   0.347 -1.7671  1.1842 -0.5452
  674ACN     H3 4207   1.114   2.706   0.420  0.5856  0.6228  0.5369
  674ACN     C2 4208   1.182   2.525   0.488 -0.1175  0.1693  0.1877
  674ACN     N1 4209   1.154   2.423   0.537  0.0447  0.2139  0.4843
  675ACN     C1 4210   0.209   4.029   2.263 -0.1697  0.1492  0.0153
  675ACN     H1 4211   0.105   4.021   2.298  0.8135 -0.6788  3.1038
  675ACN     H2 4212   0.244   4.129   2.236  1.2755 -0.5570 -0.8573
  675ACN     H3 4213   0.231   3.957   2.184  1.2825  1.2281 -0.6099
  675ACN     C2 4214   0.284   3.989   2.383  0.7510 -0.5227 -0.5958
  675ACN     N1 4215   0.345   3.967   2.479 -0.2027  0.2293 -0.5032
  676ACN     C1 4216   3.837   0.232   2.398 -0.0184 -0.4075  0.1951
  676ACN     H1 4217   3.739   0.236   2.447 -0.0220 -0.6746  0.2112
  676ACN     H2 4218   3.842   0.133   2.351  1.6790 -0.0129 -0.5023
  676ACN     H3 4219   3.920   0.257   2.465  0.0208  0.3517 -0.1380
  676ACN     C2 4220   3.836   0.332   2.292  0.1314  0.2947  0.6251
  676ACN     N1 4221   3.832   0.408   2.207  0.8527 -0.3027  0.3880
  677ACN     C1 4222   4.011   0.112   0.883  0.8696  0.4830 -0.4244
  677ACN     H1 4223   3.959   0.041   0.818  1.5793 -1.1026  0.6715
  677ACN     H2 4224   3.996   0.081   0.987 -1.3501  3.2831  0.2107
  677ACN     H3 4225   3.976   0.214   0.867  0.7809  0.4285 -0.5737
  677ACN     C2 4226   4.151   0.110   0.841 -0.0541 -0.8396  0.1905
  677ACN     N1 4227   4.262   0.101   0.808  0.2143  0.3572 -0.5636
  678ACN     C1 4228   4.805   4.095   3.215 -0.4903 -0.3009  0.4217
  678ACN     H1 4229   4.910   4.122   3.226  0.4068 -2.4970 -1.9059
  678ACN     H2 4230   4.743   4.182   3.189 -2.1460 -1.3496  0.7182
  678ACN     H3 4231   4.774   4.054   3.312 -2.5478 -0.6746 -0.3387
  678ACN     C2 4232   4.803   3.992   3.114  0.1133  0.2600  0.0948
  678ACN     N1 4233   4.800   3.911   3.029  0.8860  0.4324  0.1438
  679ACN     C1 4234   4.214   0.808   3.153  0.4443 -0.0355 -1.0476
  679ACN     H1 4235   4.160   0.749   3.228  2.6964  0.5512  1.1753
  679ACN     H2 4236   4.209   0.768   3.051 -1.5897 -1.8486 -0.3055
  679ACN     H3 4237   4.320   0.818   3.179  0.0216  2.1313  0.0207
  679ACN     C2 4238   4.137   0.933   3.154  0.7833 -0.1309 -0.3633
  679ACN     N1 4239   4.086   1.033   3.136  0.2754  0.3209  0.2593
  680ACN     C1 4240   1.573   0.819   3.829  0.2988 -1.1814 -0.0672
  680ACN     H1 4241   1.474   0.865   3.841 -0.1700 -2.1760 -0.0149
  680ACN     H2 4242   1.566   0.771   3.731 -0.7779  0.3350 -0.7592
  680ACN     H3 4243   1.570   0.747   3.912 -2.7000 -1.0547  0.0413
  680ACN     C2 4244   1.676   0.922   3.836 -0.5888 -0.3858 -0.1466
  680ACN     N1 4245   1.759   0.998   3.837  0.2286  0.4532 -0.2239
  681ACN     C1 4246   1.385   0.470   1.496 -0.0448 -0.3549 -0.0761
  681ACN     H1 4247   1.349   0.399   1.572 -1.2366 -0.1866 -0.4593
  681ACN     H2 4248   1.411   0.413   1.406 -0.5184 -1.0566  0.2248
  681ACN     H3 4249   1.457   0.540   1.541  0.2991 -1.0677  0.5259
  681ACN     C2 4250   1.268   0.548   1.459 -0.1017 -0.1182 -0.5437
  681ACN     N1 4251   1.177   0.608   1.425  0.2671  0.2835  0.6050
  682ACN     C1 4252   0.978   0.129   0.237  0.4818  0.6975 -0.1246
  682ACN     H1 4253   1.077   0.088   0.216  0.0504  0.8029 -2.6987
  682ACN     H2 4254   0.990   0.238   0.241  0.9211  0.7479 -2.0219
  682ACN     H3 4255   0.922   0.104   0.328  2.0654  1.1661  1.0212
  682ACN     C2 4256   0.907   0.091   0.118 -0.1343 -0.1277 -0.1559
  682ACN     N1 4257   0.848   0.059   0.020 -0.8287  0.2084  0.0665
  683ACN     C1 4258   3.903   2.469   1.349  0.3899  0.0106  0.0822
  683ACN     H1 4259   3.808   2.433   1.389  1.0634  0.7000  2.4425
  683ACN     H2 4260   3.976   2.450   1.428  2.3276  2.1493 -1.0583
  683ACN     H3 4261   3.892   2.575   1.322  2.3635 -0.3038 -2.4307
  683ACN     C2 4262   3.934   2.389   1.238 -0.2607  0.3419  0.2813
  683ACN     N1 4263   3.955   2.329   1.140  0.1476  0.1951 -0.1906
  684ACN     C1 4264   2.065   0.039   0.096  0.3187  0.5822 -0.4291
  684ACN     H1 4265   2.054   0.148   0.088  1.7492  0.6377 -2.6250
  684ACN     H2 4266   1.982  -0.007   0.040 -1.5192  0.1274  2.4245
  684ACN     H3 4267   2.051   0.010   0.201  0.9961  0.9064 -0.2457
  684ACN     C2 4268   2.196  -0.008   0.044  0.2491 -0.1510  0.3320
  684ACN     N1 4269   2.296  -0.048   0.004  0.2113  0.2610 -0.0412
  685ACN     C1 4270   1.829   0.264   1.335  0.3544 -0.8857  0.5551
  685ACN     H1 4271   1.840   0.373   1.325  0.7081 -1.0387 -0.8707
  685ACN     H2 4272   1.929   0.218   1.339  0.6782 -0.6195 -2.3121
  685ACN     H3 4273   1.789   0.231   1.239  1.0220  0.6404 -0.2863
  685ACN     C2 4274   1.740   0.236   1.442  0.1945 -0.3230 -0.3092
  685ACN     N1 4275   1.671   0.201   1.528 -0.6889  0.1546 -0.6716
  686ACN     C1 4276   1.414   2.189   0.361  1.1985  0.1110  0.2500
  686ACN     H1 4277   1.378   2.277   0.415 -2.0054  0.4022 -2.0651
  686ACN     H2 4278   1.421   2.098   0.421  0.8337 -0.6801 -0.8735
  686ACN     H3 4279   1.518   2.211   0.332  1.3194 -0.5928  0.1434
  686ACN     C2 4280   1.329   2.159   0.249 -0.0800  0.4393  0.1605
  686ACN     N1 4281   1.255   2.138   0.163  0.2258  0.4714 -0.2322
  687ACN     C1 4282   3.543   2.451   0.232 -0.3692 -0.8070 -0.6750
  687ACN     H1 4283   3.441   2.470   0.199 -0.4799 -0.6101 -0.2317
  687ACN     H2 4284   3.618   2.525   0.201 -0.1905  0.1929  1.8907
  687ACN     H3 4285   3.555   2.347   0.199 -0.4215 -0.4175 -1.9704
  687ACN     C2 4286   3.541   2.440   0.381  0.1706  0.2416  0.5251
  687ACN     N1 4287   3.540   2.425   0.495  0.2685 -0.2637 -0.2686
  688ACN     C1 4288   2.517   3.394   1.761  0.2750 -0.1607  0.6463
  688ACN     H1 4289   2.506   3.472   1.684 -0.1554 -0.9413 -0.1005
  688ACN     H2 4290   2.419   3.345   1.770  0.7372 -1.1670  0.3172
  688ACN     H3 4291   2.544   3.447   1.853 -0.3919  1.0948  0.1412
  688ACN     C2 4292   2.604   3.288   1.721 -0.2351 -1.1319  0.0100
  688ACN     N1 4293   2.679   3.206   1.695 -0.7561  0.2469  0.5707
  689ACN     C1 4294   2.160   4.075   1.926  0.5694  0.1536 -0.0082
  689ACN     H1 4295   2.259   4.066   1.879 -0.0423  3.4343 -2.3066
  689ACN     H2 4296   2.089   4.038   1.851  1.4181  3.7023 -2.8379
  689ACN     H3 4297   2.145   4.182   1.942 -1.1310  0.0223 -0.5738
  689ACN     C2 4298   2.146   3.998   2.046 -1.0279  0.0534  0.7667
  689ACN     N1 4299   2.130   3.945   2.145  0.2629 -0.3826 -0.0228
  690ACN     C1 4300   4.648   2.672   1.936  0.0095 -0.6621  0.7221
  690ACN     H1 4301   4.741   2.706   1.983  0.2850  0.4844 -0.6104
  690ACN     H2 4302   4.667   2.582   1.876  2.7792  0.9029 -0.9156
  690ACN     H3 4303   4.607   2.757   1.880  0.1477 -1.6074 -0.8713
  690ACN     C2 4304   4.551   2.638   2.041  0.3555 -0.5279  0.1474
  690ACN     N1 4305   4.477   2.616   2.126  0.5454 -0.2095 -0.1900
  691ACN     C1 4306   2.776   0.918   2.795 -0.2022  0.9005 -0.6328
  691ACN     H1 4307   2.851   0.862   2.737 -1.5765 -0.9299 -0.7236
  691ACN     H2 4308   2.806   0.997   2.865  0.7747  1.2371 -1.4018
  691ACN     H3 4309   2.723   0.838   2.848  1.6638  0.5586  0.8136
  691ACN     C2 4310   2.683   0.976   2.702  1.2312  0.2065  0.3297
  691ACN     N1 4311   2.597   1.025   2.636  0.8582  0.3115 -0.9686
  692ACN     C1 4312   0.545   4.477   3.101 -0.5597 -0.5562  0.6619
  692ACN     H1 4313   0.481   4.389   3.117  0.1370 -1.3251 -0.5954
  692ACN     H2 4314   0.502   4.572   3.136  1.5238  0.4031  0.7829
  692ACN     H3 4315   0.567   4.488   2.994 -1.1080  1.7958  0.7342
  692ACN     C2 4316   0.659   4.444   3.189  0.7130  0.6406  0.3644
  692ACN     N1 4317   0.747   4.414   3.257  0.8454 -0.2811 -0.0915
  693ACN     C1 4318   2.360   4.102   0.606  0.2298  0.5165 -0.3912
  693ACN     H1 4319   2.455   4.065   0.566 -0.2227 -1.0717 -0.0825
  693ACN     H2 4320   2.314   4.190   0.560 -1.6790 -0.0502  0.3370
  693ACN     H3 4321   2.371   4.118   0.714 -0.2001 -1.0818 -0.0770
  693ACN     C2 4322   2.278   3.987   0.585 -0.1918  0.0755  0.3361
  693ACN     N1 4323   2.213   3.895   0.567  0.2205  0.3000  0.4768
  694ACN     C1 4324   0.339   4.504   1.386  0.6255  0.2109  1.5136
  694ACN     H1 4325   0.267   4.584   1.408  1.5983  1.8701 -1.0285
  694ACN     H2 4326   0.331   4.422   1.459  2.3285 -1.6951 -0.3035
  694ACN     H3 4327   0.442   4.538   1.397  0.4670  0.5940  1.8552
  694ACN     C2 4328   0.310   4.449   1.251 -0.9316  0.0703  0.1282
  694ACN     N1 4329   0.296   4.397   1.151 -0.0128 -0.1054  0.5073
  695ACN     C1 4330   2.704   2.466   0.895 -0.0279 -0.2007 -0.3919
  695ACN     H1 4331   2.617   2.399   0.894 -0.9954  1.0257 -0.0917
  695ACN     H2 4332   2.760   2.455   0.988  1.1232  1.7809 -0.7993
  695ACN     H3 4333   2.681   2.573   0.888 -2.8174 -0.7844 -1.4866
  695ACN     C2 4334   2.783   2.431   0.783 -0.3973  0.0093  0.1513
  695ACN     N1 4335   2.838   2.414   0.684 -0.3906  0.0298  0.1439
  696ACN     C1 4336   0.150   2.337   2.704  0.4904 -0.6339  0.2885
  696ACN     H1 4337   0.206   2.431   2.698 -2.3966  1.8129  5.3329
  696ACN     H2 4338   0.159   2.295   2.806  0.9053  0.1654  0.5890
  696ACN     H3 4339   0.199   2.259   2.644 -1.3679 -1.8287  0.2472
  696ACN     C2 4340   0.010   2.362   2.673  0.3851  0.8512 -0.2350
  696ACN     N1 4341  -0.103   2.373   2.658  0.7286  0.0949  0.0875
  697ACN     C1 4342   0.409   0.257   1.983 -0.3670  0.2371  0.7110
  697ACN     H1 4343   0.384   0.275   1.878  0.1708 -2.3539  0.0855
  697ACN     H2 4344   0.325   0.263   2.053 -1.6501 -0.4440 -0.7175
  697ACN     H3 4345   0.483   0.333   2.011 -2.0284  2.3339 -0.2777
  697ACN     C2 4346   0.455   0.123   1.982 -0.4207 -0.7656 -0.4400
  697ACN     N1 4347   0.496   0.017   1.978  0.2180 -0.3706  0.0023
  698ACN     C1 4348   2.637   1.523   2.376  0.1865 -0.0965  0.5971
  698ACN     H1 4349   2.535   1.562   2.374 -0.2217 -1.1559 -0.6008
  698ACN     H2 4350   2.639   1.427   2.430  1.8440  0.2152  1.1411
  698ACN     H3 4351   2.713   1.577   2.434  0.6224 -0.8714  0.7720
  698ACN     C2 4352   2.683   1.506   2.236 -0.5327  0.0749 -0.0237
  698ACN     N1 4353   2.710   1.485   2.126  0.1415  0.0254  0.0244
  699ACN     C1 4354   3.915   1.313   3.365 -0.3365 -0.1048  0.0938
  699ACN     H1 4355   3.991   1.389   3.387 -1.3080  0.3687  2.0719
  699ACN     H2 4356   3.943   1.270   3.268 -0.2508 -2.1625  0.9677
  699ACN     H3 4357   3.818   1.365   3.362 -0.0226  0.4828  0.0297
  699ACN     C2 4358   3.918   1.202   3.461 -0.3580 -0.1226  0.2381
  699ACN     N1 4359   3.934   1.127   3.549  0.2289  0.1868 -0.3962
  700ACN     C1 4360   3.092   0.306   2.565 -0.8777  0.6467 -0.3356
  700ACN     H1 4361   3.048   0.208   2.544  1.2156 -1.1700  2.8123
  700ACN     H2 4362   3.012   0.379   2.578 -0.2783  1.1752  0.5260
  700ACN     H3 4363   3.157   0.347   2.487 -1.2799 -0.0415 -1.0414
  700ACN     C2 4364   3.162   0.289   2.693  0.4718 -0.2281  0.3500
  700ACN     N1 4365   3.206   0.284   2.798 -0.1580 -0.1814 -0.3006
  701ACN     C1 4366   0.595   4.651   0.218 -0.5177  0.1736 -0.5514
  701ACN     H1 4367   0.658   4.677   0.303 -0.4108  0.6510 -0.7738
  701ACN     H2 4368   0.591   4.737   0.150 -2.0174  0.9090  0.4122
  701ACN     H3 4369   0.496   4.632   0.260  0.8117 -1.1794  2.2163
  701ACN     C2 4370   0.646   4.537   0.136  0.2131 -0.0427 -0.0738
  701ACN     N1 4371   0.682   4.450   0.070 -0.4001  1.3412  0.4246
  702ACN     C1 4372   0.758   3.012   1.317 -0.6069  0.4483  0.6384
  702ACN     H1 4373   0.860   2.996   1.278 -0.2830 -1.3018  2.0470
  702ACN     H2 4374   0.752   3.018   1.426 -0.2559 -0.3157  0.7084
  702ACN     H3 4375   0.704   2.924   1.279 -0.3510  0.8917 -0.8167
  702ACN     C2 4376   0.710   3.125   1.237  0.1308  0.2200 -0.3165
  702ACN     N1 4377   0.674   3.212   1.169  0.2993  0.6987  0.3458
  703ACN     C1 4378   3.142   3.634   2.359  0.1421 -0.4196 -0.2181
  703ACN     H1 4379   3.058   3.575   2.398  2.4001 -2.2306  2.2157
  703ACN     H2 4380   3.132   3.623   2.250 -1.2941  2.0784 -0.4166
  703ACN     H3 4381   3.231   3.588   2.403 -0.6550 -1.0191  0.8059
  703ACN     C2 4382   3.131   3.778   2.398 -0.1335 -0.0083 -0.1282
  703ACN     N1 4383   3.120   3.896   2.418 -0.3215 -0.0694 -0.5157
  704ACN     C1 4384   2.806   2.691   2.144 -0.0495 -0.1032 -0.2182
  704ACN     H1 4385   2.818   2.679   2.036  1.0620 -2.2522  0.0935
  704ACN     H2 4386   2.729   2.621   2.180  0.2774 -0.3258  0.0559
  704ACN     H3 4387   2.768   2.790   2.173 -0.8676 -0.4409 -0.1190
  704ACN     C2 4388   2.937   2.660   2.209  0.0731  0.8764  0.3690
  704ACN     N1 4389   3.038   2.624   2.253 -0.2795 -0.3451 -0.0568
  705ACN     C1 4390   1.505   1.738   2.156 -0.2895  0.4478 -0.0245
  705ACN     H1 4391   1.571   1.824   2.171 -1.8078  1.3209  2.0874
  705ACN     H2 4392   1.550   1.665   2.224 -0.7951  0.3466  0.2100
  705ACN     H3 4393   1.504   1.698   2.053 -1.6422 -0.0631  0.1698
  705ACN     C2 4394   1.371   1.777   2.205  0.0413  0.1222  1.1038
  705ACN     N1 4395   1.263   1.805   2.244  0.4393  0.0892 -0.3869
  706ACN     C1 4396   1.993   1.481   3.491 -0.3056 -0.3994 -0.0889
  706ACN     H1 4397   2.011   1.575   3.437 -0.3903  0.3975  1.2288
  706ACN     H2 4398   1.919   1.430   3.428 -2.0016  1.6972  0.1167
  706ACN     H3 4399   1.958   1.499   3.593  2.1490  1.3686  0.5513
  706ACN     C2 4400   2.118   1.406   3.493 -0.4905 -0.0647 -0.1979
  706ACN     N1 4401   2.221   1.350   3.480 -0.2326 -0.4122 -0.1240
  707ACN     C1 4402   4.095   1.562   2.759 -0.1480  0.3637 -0.3062
  707ACN     H1 4403   4.013   1.545   2.688  1.3302 -0.5413 -1.8876
  707ACN     H2 4404   4.177   1.615   2.708 -0.9733  1.6762 -0.3163
  707ACN     H3 4405   4.146   1.465   2.772 -1.3921 -0.3600 -0.7099
  707ACN     C2 4406   4.058   1.632   2.880 -0.2176  0.2152 -0.6168
  707ACN     N1 4407   4.029   1.690   2.976 -0.3195 -0.6110  0.0103
  708ACN     C1 4408   2.576   3.126   0.941  0.0202  0.0670  0.2510
  708ACN     H1 4409   2.466   3.124   0.936  0.0926 -0.4492 -1.6926
  708ACN     H2 4410   2.615   3.024   0.935 -0.7500 -0.3068  1.2393
  708ACN     H3 4411   2.612   3.171   1.035 -1.5376  0.3862  0.7368
  708ACN     C2 4412   2.607   3.207   0.820  0.3483 -0.1535  0.3874
  708ACN     N1 4413   2.636   3.267   0.725 -0.5966  0.0567 -0.3824
  709ACN     C1 4414   0.615   3.264   0.207  0.4070 -0.4928  0.4255
  709ACN     H1 4415   0.706   3.314   0.245  2.0275 -0.6150 -2.9050
  709ACN     H2 4416   0.601   3.294   0.103  1.6493  1.9214  0.8820
  709ACN     H3 4417   0.526   3.304   0.258 -0.3951  0.4422 -1.6260
  709ACN     C2 4418   0.626   3.117   0.199 -0.3390 -0.6140  0.3146
  709ACN     N1 4419   0.640   3.002   0.203  0.2837  0.1190  0.0282
  710ACN     C1 4420   2.350   4.465   1.496  0.6018 -0.2876 -0.1806
  710ACN     H1 4421   2.364   4.474   1.605  1.0730 -1.9917 -0.0792
  710ACN     H2 4422   2.398   4.548   1.443  2.3219 -0.0513  1.6347
  710ACN     H3 4423   2.241   4.478   1.491  0.6344  0.6924  1.0574
  710ACN     C2 4424   2.404   4.342   1.446  0.4017 -0.6025 -0.6545
  710ACN     N1 4425   2.447   4.246   1.407  0.2554  0.5041 -0.5641
  711ACN     C1 4426   2.060   1.421   2.715 -0.5888 -0.8681  0.2539
  711ACN     H1 4427   2.015   1.378   2.624 -1.0711 -2.2167  1.1085
  711ACN     H2 4428   2.138   1.486   2.673  0.3350 -1.5824  0.8515
  711ACN     H3 4429   2.103   1.348   2.784  0.7861  0.4032  0.7890
  711ACN     C2 4430   1.959   1.498   2.782  0.5013  0.0787 -0.2394
  711ACN     N1 4431   1.879   1.558   2.836  0.0026 -0.6723 -0.1472
  712ACN     C1 4432   1.393   1.765   0.195  0.5628 -0.3007  0.0758
  712ACN     H1 4433   1.388   1.868   0.234  1.5410  0.0261 -0.6142
  712ACN     H2 4434   1.342   1.698   0.265 -0.6394 -0.0590 -0.5406
  712ACN     H3 4435   1.498   1.735   0.180  0.5122  0.1511 -1.3135
  712ACN     C2 4436   1.327   1.761   0.074 -0.2419  0.0127  0.8644
  712ACN     N1 4437   1.267   1.746  -0.023 -0.3444 -0.0732 -0.0083
  713ACN     C1 4438   4.004   3.304   0.357  0.3123 -0.1701  0.4912
  713ACN     H1 4439   3.950   3.399   0.355 -0.1064 -0.1806  3.9630
  713ACN     H2 4440   4.065   3.305   0.448  1.6066  0.3714 -0.3598
  713ACN     H3 4441   4.067   3.285   0.269  0.0879 -1.9055  0.6630
  713ACN     C2 4442   3.890   3.211   0.367 -0.6168 -0.7401 -0.2930
  713ACN     N1 4443   3.800   3.142   0.375 -0.6522  0.0543 -0.0808
  714ACN     C1 4444   0.771   1.766   0.674  0.9534 -1.0044 -0.3672
  714ACN     H1 4445   0.768   1.730   0.570 -0.1772 -0.0866 -0.6655
  714ACN     H2 4446   0.802   1.871   0.681 -1.7558 -0.1451 -0.2225
  714ACN     H3 4447   0.837   1.697   0.729 -0.3694 -1.1969  1.0475
  714ACN     C2 4448   0.636   1.754   0.729 -0.2405 -0.1879 -1.2666
  714ACN     N1 4449   0.536   1.717   0.771 -0.0062 -0.0841 -0.2735
  715ACN     C1 4450   0.608   0.679   3.272 -0.3017 -0.5651 -0.0100
  715ACN     H1 4451   0.710   0.638   3.280  0.7093  1.3713 -1.8923
  715ACN     H2 4452   0.596   0.771   3.330 -1.2138 -0.9807  0.4757
  715ACN     H3 4453   0.541   0.601   3.309  0.1925 -1.5867 -1.1961
  715ACN     C2 4454   0.587   0.727   3.135 -0.3271 -0.3862 -0.3519
  715ACN     N1 4455   0.578   0.775   3.032  0.0342  0.2889  0.1656
  716ACN     C1 4456   2.021   1.170   3.790  0.2828  0.1577 -0.4642
  716ACN     H1 4457   1.955   1.139   3.871  2.3955 -0.8069  0.9705
  716ACN     H2 4458   2.095   1.237   3.835  1.2473 -2.9112  2.8631
  716ACN     H3 4459   1.963   1.222   3.712  0.4003  1.9787  0.6084
  716ACN     C2 4460   2.069   1.042   3.732 -0.0142 -1.1179  0.2335
  716ACN     N1 4461   2.112   0.951   3.676  1.0007  0.0922 -0.4986
  717ACN     C1 4462   4.779   0.643   2.765 -0.1936  0.4536  0.2536
  717ACN     H1 4463   4.765   0.695   2.861  2.1353  0.8338  0.4542
  717ACN     H2 4464   4.792   0.724   2.692 -1.2611  1.8543  1.5302
  717ACN     H3 4465   4.695   0.576   2.747  0.9033 -1.2552  1.2127
  717ACN     C2 4466   4.898   0.558   2.778  0.6487  0.0081  0.3579
  717ACN     N1 4467   4.991   0.489   2.785 -0.0449 -0.1771 -0.3352
  718ACN     C1 4468   4.470   3.781   3.193  0.4865  0.2670  0.4919
  718ACN     H1 4469   4.387   3.709   3.195  1.4323 -0.8351  2.2817
  718ACN     H2 4470   4.452   3.862   3.121 -1.3827 -1.5559 -1.2432
  718ACN     H3 4471   4.560   3.721   3.172 -1.1245 -2.3541  0.5575
  718ACN     C2 4472   4.470   3.829   3.332  0.3694  0.5870 -0.5008
  718ACN     N1 4473   4.470   3.865   3.443  0.6115 -0.1733 -0.0949
  719ACN     C1 4474   2.212   0.043   3.192  0.2536  0.3246  0.1194
  719ACN     H1 4475   2.234   0.150   3.201  1.7550  0.0319  0.2078
  719ACN     H2 4476   2.103   0.030   3.201  0.5514 -2.0946  1.2168
  719ACN     H3 4477   2.273  -0.007   3.268 -1.0276 -1.9783 -0.2642
  719ACN     C2 4478   2.262   0.006   3.064 -0.6581 -0.0785  0.2620
  719ACN     N1 4479   2.302  -0.019   2.958  0.2063  0.1087 -0.6111
  720ACN     C1 4480   1.313   3.925   2.493  0.0347  0.8002 -0.1967
  720ACN     H1 4481   1.239   3.984   2.437 -0.2152  0.2254 -0.4858
  720ACN     H2 4482   1.264   3.889   2.584  1.9196  1.9887  1.3493
  720ACN     H3 4483   1.400   3.989   2.511  0.8204 -0.5568  1.0237
  720ACN     C2 4484   1.366   3.807   2.414 -0.4557  0.1756 -0.4322
  720ACN     N1 4485   1.422   3.727   2.350  0.1972  0.0988 -0.1371
  721ACN     C1 4486   2.614   4.698   3.318 -0.3319  0.3622  0.5937
  721ACN     H1 4487   2.659   4.600   3.338  3.6479  1.9805  0.4620
  721ACN     H2 4488   2.515   4.708   3.364  0.2375 -4.5999  3.5544
  721ACN     H3 4489   2.602   4.686   3.209  1.7430 -3.3250  0.5949
  721ACN     C2 4490   2.710   4.796   3.350  0.4908  0.4375  0.2252
  721ACN     N1 4491   2.792   4.870   3.376 -0.2741  0.3643 -0.2534
  722ACN     C1 4492   2.627   4.729   2.279  0.2492 -0.2725 -0.1349
  722ACN     H1 4493   2.715   4.711   2.215  0.9281  0.3915  0.5786
  722ACN     H2 4494   2.639   4.832   2.314  2.3318 -0.8243  0.9565
  722ACN     H3 4495   2.619   4.657   2.361 -0.4402  0.2681  0.2844
  722ACN     C2 4496   2.505   4.728   2.191  0.1601  0.0632 -0.0632
  722ACN     N1 4497   2.418   4.730   2.116  0.1623 -0.6067  0.5449
  723ACN     C1 4498   4.102   0.482   0.158  0.1203 -0.6807 -0.1761
  723ACN     H1 4499   4.043   0.390   0.168  1.0198 -1.1277  1.3476
  723ACN     H2 4500   4.053   0.559   0.097 -0.6621 -0.7962  0.3007
  723ACN     H3 4501   4.193   0.458   0.100 -0.2236  0.8126 -1.4158
  723ACN     C2 4502   4.140   0.532   0.291  0.1913 -0.4093 -0.3933
  723ACN     N1 4503   4.166   0.568   0.395 -0.3598 -0.0750 -0.2120
  724ACN     C1 4504   2.565   4.856   1.480 -0.0557  0.3229 -0.4152
  724ACN     H1 4505   2.586   4.766   1.420  0.1267 -1.4684  2.1993
  724ACN     H2 4506   2.546   4.945   1.418  1.7184 -0.0656 -1.6047
  724ACN     H3 4507   2.649   4.872   1.548  0.6462 -0.9697 -0.9360
  724ACN     C2 4508   2.444   4.819   1.546 -0.3274 -0.1718  0.1280
  724ACN     N1 4509   2.351   4.788   1.605 -0.1566  0.1009  0.0026
  725ACN     C1 4510   3.398   3.839   2.701  0.0487 -0.3347  0.2063
  725ACN     H1 4511   3.321   3.887   2.638  0.6194 -0.2306 -0.4212
  725ACN     H2 4512   3.393   3.871   2.806 -0.0268  0.4947 -0.0414
  725ACN     H3 4513   3.491   3.863   2.648 -0.3805 -1.6699 -1.2348
  725ACN     C2 4514   3.364   3.699   2.685 -0.8464  0.7649 -0.1937
  725ACN     N1 4515   3.330   3.589   2.667 -0.2938 -0.5958 -0.2931
  726ACN     C1 4516   2.913   1.740   0.770 -0.4307 -0.5376  0.3535
  726ACN     H1 4517   2.983   1.821   0.745  1.1846 -1.8648  0.4567
  726ACN     H2 4518   2.841   1.793   0.835  1.7106  0.4697  2.0565
  726ACN     H3 4519   2.967   1.662   0.825  0.3902  0.4264  0.9546
  726ACN     C2 4520   2.849   1.700   0.651  0.3114  0.1377 -0.7915
  726ACN     N1 4521   2.802   1.670   0.550  0.3178 -0.1494  0.4596
  727ACN     C1 4522   1.432   0.296   0.664 -0.2952 -0.1251 -0.1033
  727ACN     H1 4523   1.367   0.249   0.739 -1.6176  1.3072 -0.3094
  727ACN     H2 4524   1.490   0.223   0.607  1.6240  2.3554 -1.5223
  727ACN     H3 4525   1.502   0.361   0.717 -0.0096 -1.8300  1.7342
  727ACN     C2 4526   1.360   0.372   0.552 -0.5982  0.2365  0.0589
  727ACN     N1 4527   1.308   0.424   0.465 -0.3513  0.0610 -0.0016
  728ACN     C1 4528   2.435   0.525   1.909  0.1027 -0.0635  0.1787
  728ACN     H1 4529   2.462   0.581   1.999  0.1917 -0.6006  0.4909
  728ACN     H2 4530   2.326   0.533   1.893  0.4944 -0.2429 -3.5727
  728ACN     H3 4531   2.456   0.418   1.919 -1.5142 -0.4287 -0.0472
  728ACN     C2 4532   2.497   0.578   1.789  0.2553 -0.7419  0.5150
  728ACN     N1 4533   2.536   0.624   1.693 -0.6543  0.6894 -0.2029
  729ACN     C1 4534   4.213   2.698   1.929  0.3671  0.6705  0.2266
  729ACN     H1 4535   4.126   2.678   1.866  0.0349  0.0962  0.8526
  729ACN     H2 4536   4.295   2.633   1.895 -0.6366 -0.4930 -0.0284
  729ACN     H3 4537   4.188   2.674   2.033  1.7062 -2.9676 -0.1399
  729ACN     C2 4538   4.255   2.831   1.895  0.0406 -0.4482 -0.6932
  729ACN     N1 4539   4.297   2.935   1.867 -0.0959  0.5114  0.7417
  730ACN     C1 4540   0.799   1.256   1.599  0.5160  0.0450  0.2257
  730ACN     H1 4541   0.690   1.246   1.600  0.4787  0.3907 -0.2856
  730ACN     H2 4542   0.821   1.363   1.609 -0.1209  0.2806 -0.7453
  730ACN     H3 4543   0.831   1.228   1.498 -0.5538  1.2151 -0.4760
  730ACN     C2 4544   0.858   1.185   1.710 -0.1722 -0.2375 -0.5168
  730ACN     N1 4545   0.919   1.134   1.799  0.5082  0.3280  0.4153
  731ACN     C1 4546   3.783   1.944   1.412  0.0487 -0.1579  0.4148
  731ACN     H1 4547   3.715   1.860   1.432  0.9099 -0.9098  0.2740
  731ACN     H2 4548   3.819   1.932   1.309 -0.1426  2.3619  0.0107
  731ACN     H3 4549   3.871   1.932   1.477 -1.1260  0.7230  2.2445
  731ACN     C2 4550   3.714   2.068   1.430  0.0090  0.3533 -0.1675
  731ACN     N1 4551   3.670   2.174   1.455 -0.5502  0.5808 -0.0768
  732ACN     C1 4552   1.534   0.824   2.800  0.3345 -0.1108 -0.2977
  732ACN     H1 4553   1.594   0.752   2.857 -0.1767  0.7694  1.4207
  732ACN     H2 4554   1.571   0.927   2.789 -0.7330  0.1465 -1.8443
  732ACN     H3 4555   1.437   0.833   2.849  0.6851 -2.0602  0.8271
  732ACN     C2 4556   1.507   0.784   2.660  0.8703  0.1463  0.3205
  732ACN     N1 4557   1.478   0.747   2.552 -0.4059  0.1876 -0.5295
  733ACN     C1 4558   3.411   0.562   0.427  0.6449 -0.5053  0.6207
  733ACN     H1 4559   3.304   0.586   0.423  1.4948  3.9296 -0.8847
  733ACN     H2 4560   3.421   0.481   0.500 -0.3043 -0.5963  0.6674
  733ACN     H3 4561   3.460   0.652   0.465 -0.7497  0.2334  0.7446
  733ACN     C2 4562   3.454   0.520   0.290  0.3918  0.3489 -0.9069
  733ACN     N1 4563   3.481   0.497   0.184 -0.1300 -0.0820 -0.4817
  734ACN     C1 4564   1.204   0.182   3.712  0.2177  0.3283  0.8017
  734ACN     H1 4565   1.151   0.157   3.805  0.1259  1.0639  0.9527
  734ACN     H2 4566   1.171   0.103   3.644  1.9341 -1.1967  1.6622
  734ACN     H3 4567   1.312   0.170   3.726  0.4927 -0.3093 -1.4548
  734ACN     C2 4568   1.156   0.317   3.672 -0.3342 -0.1525  0.1156
  734ACN     N1 4569   1.115   0.420   3.644 -0.2615  0.0626  0.1013
  735ACN     C1 4570   3.475   4.451   3.133 -0.4120 -0.5270 -0.1337
  735ACN     H1 4571   3.482   4.524   3.214  0.4507 -0.4795 -0.2436
  735ACN     H2 4572   3.438   4.360   3.181  1.3040 -0.7226  0.8758
  735ACN     H3 4573   3.569   4.440   3.079 -0.1979 -2.5305  0.5803
  735ACN     C2 4574   3.369   4.498   3.036 -0.2077  0.4772 -0.0536
  735ACN     N1 4575   3.285   4.529   2.970 -0.0733 -0.1331  0.7063
  736ACN     C1 4576   1.725   0.510   3.689 -0.1215 -0.1138 -0.2107
  736ACN     H1 4577   1.796   0.438   3.648 -2.0839 -2.7191  0.6475
  736ACN     H2 4578   1.700   0.583   3.612  1.7111  0.8739  0.0937
  736ACN     H3 4579   1.765   0.552   3.782 -1.4800  0.5088  0.1172
  736ACN     C2 4580   1.608   0.430   3.706 -0.1599 -0.3005  0.1917
  736ACN     N1 4581   1.520   0.356   3.712  0.0600 -0.5637 -0.1015
  737ACN     C1 4582   2.251   1.351   0.337  0.0004 -0.3129 -0.4231
  737ACN     H1 4583   2.322   1.377   0.257 -0.5046  1.9817 -0.1739
  737ACN     H2 4584   2.287   1.398   0.429  0.8776 -1.7530  0.0135
  737ACN     H3 4585   2.231   1.243   0.347 -1.6197 -0.0229 -0.2820
  737ACN     C2 4586   2.124   1.419   0.298 -0.2818  0.8735 -0.2619
  737ACN     N1 4587   2.026   1.467   0.275 -0.0045 -0.0246 -0.2545
  738ACN     C1 4588   2.390   2.155   0.705 -0.3755  0.0110  0.6314
  738ACN     H1 4589   2.287   2.123   0.728 -1.3779  0.6779 -2.4215
  738ACN     H2 4590   2.449   2.078   0.756  1.4788  1.8878  1.4288
  738ACN     H3 4591   2.416   2.247   0.758 -1.1007  0.3266  0.4522
  738ACN     C2 4592   2.431   2.165   0.561  0.3131 -0.6597 -0.0455
  738ACN     N1 4593   2.466   2.163   0.456 -0.1052 -0.0123  1.1174
  739ACN     C1 4594   3.546   3.979   3.266 -0.0963  0.4983  0.1274
  739ACN     H1 4595   3.507   4.038   3.350 -0.5485  0.5300 -0.1040
  739ACN     H2 4596   3.643   3.934   3.289  0.3098  0.9981 -0.5683
  739ACN     H3 4597   3.556   4.048   3.182 -1.1378 -0.3559 -0.7261
  739ACN     C2 4598   3.444   3.875   3.232 -0.6812  0.4644 -0.2722
  739ACN     N1 4599   3.374   3.793   3.194  0.2639 -0.0324 -0.1794
  740ACN     C1 4600   4.378   0.209   2.886 -0.1122  0.4225  0.2200
  740ACN     H1 4601   4.380   0.213   2.996 -0.1932 -1.6446  0.3381
  740ACN     H2 4602   4.463   0.147   2.854  0.6830  0.0132  2.8919
  740ACN     H3 4603   4.397   0.312   2.852  0.8645  1.0785  2.5632
  740ACN     C2 4604   4.253   0.151   2.842 -1.0803 -0.1678 -0.0461
  740ACN     N1 4605   4.158   0.109   2.795 -0.6680  0.4190 -0.0111
  741ACN     C1 4606   1.636   0.726   1.240  0.5293  0.6394 -0.2801
  741ACN     H1 4607   1.732   0.762   1.202  0.0412  1.3519 -0.8676
  741ACN     H2 4608   1.632   0.717   1.349  0.1258  0.3077 -0.3169
  741ACN     H3 4609   1.621   0.625   1.198 -0.3634 -1.0469  3.6528
  741ACN     C2 4610   1.526   0.821   1.193 -1.1216 -0.5640 -0.3845
  741ACN     N1 4611   1.437   0.884   1.157  0.8499  0.0558 -0.5132
  742ACN     C1 4612   0.937   0.449   3.171  0.7166  1.2305  0.2604
  742ACN     H1 4613   1.040   0.487   3.178  1.7655 -1.6350  4.6213
  742ACN     H2 4614   0.879   0.517   3.234 -1.0451  1.8155 -1.8711
  742ACN     H3 4615   0.939   0.347   3.213 -0.8371  2.3800  3.4328
  742ACN     C2 4616   0.881   0.463   3.030 -0.4221 -0.1869 -0.4977
  742ACN     N1 4617   0.854   0.477   2.924 -0.2839  0.0904 -0.0821
  743ACN     C1 4618   2.568   0.325   3.441 -0.0929  0.7879  0.3639
  743ACN     H1 4619   2.530   0.295   3.343 -0.9477 -1.4655  1.3128
  743ACN     H2 4620   2.676   0.342   3.430  0.1425 -0.7187  0.1055
  743ACN     H3 4621   2.551   0.242   3.511  2.1412  1.4303  1.8085
  743ACN     C2 4622   2.500   0.451   3.478  0.4934  0.1748 -0.7387
  743ACN     N1 4623   2.444   0.546   3.508  0.2872 -0.6553 -0.4757
  744ACN     C1 4624   4.371   2.352   2.782 -0.2902 -0.0290 -0.8336
  744ACN     H1 4625   4.281   2.412   2.800 -1.7458 -2.5568  0.9141
  744ACN     H2 4626   4.402   2.302   2.874  0.6119 -0.4228 -1.3463
  744ACN     H3 4627   4.460   2.408   2.750  0.4057  0.8903  2.3606
  744ACN     C2 4628   4.348   2.248   2.686  0.0882  0.8032 -0.0363
  744ACN     N1 4629   4.319   2.172   2.600 -0.1916  0.0810 -0.4693
  745ACN     C1 4630   2.455   3.374   3.399  0.9555  0.1780 -0.7663
  745ACN     H1 4631   2.397   3.413   3.315 -0.4114 -0.8128 -0.3080
  745ACN     H2 4632   2.487   3.279   3.354  1.5852  0.3077 -0.6097
  745ACN     H3 4633   2.387   3.344   3.480  3.8807 -0.7067  1.5520
  745ACN     C2 4634   2.567   3.457   3.433  0.0097  0.5902  0.5350
  745ACN     N1 4635   2.655   3.526   3.455 -0.0544 -0.4734  0.3919
  746ACN     C1 4636   1.863   4.005   0.581 -0.0599 -0.5319 -0.0305
  746ACN     H1 4637   1.894   3.998   0.686  3.2968 -0.7495 -0.9304
  746ACN     H2 4638   1.868   3.900   0.550  1.0394 -0.8299  1.0755
  746ACN     H3 4639   1.941   4.069   0.540 -0.0229  0.5137  1.5660
  746ACN     C2 4640   1.725   4.040   0.551  0.2675 -0.3324 -0.6910
  746ACN     N1 4641   1.618   4.072   0.516 -0.2522 -0.4338 -0.3622
  747ACN     C1 4642   3.746   3.368   3.635  0.3714  0.1821 -0.2021
  747ACN     H1 4643   3.651   3.403   3.594  0.2415  3.0361  2.1336
  747ACN     H2 4644   3.772   3.421   3.728  0.2960  2.0002 -1.1684
  747ACN     H3 4645   3.822   3.394   3.560  1.2724  0.1107  0.6616
  747ACN     C2 4646   3.751   3.220   3.650  0.2187  0.6593 -0.8147
  747ACN     N1 4647   3.752   3.103   3.664  0.2684 -0.3423  0.4365
  748ACN     C1 4648   2.429   1.271   3.779  0.5504  0.0288  0.3072
  748ACN     H1 4649   2.332   1.285   3.730  1.5779 -2.6337 -2.8269
  748ACN     H2 4650   2.430   1.181   3.840  0.5379 -1.6865 -2.0817
  748ACN     H3 4651   2.439   1.358   3.845 -0.7368  1.2706 -1.0431
  748ACN     C2 4652   2.532   1.260   3.673  0.1927 -0.9951 -0.4769
  748ACN     N1 4653   2.608   1.253   3.591 -0.0770  0.9005  0.4844
  749ACN     C1 4654   0.498   1.041   1.342  0.4671 -0.5612  0.0690
  749ACN     H1 4655   0.483   1.135   1.397 -1.9760 -0.2382 -1.0207
  749ACN     H2 4656   0.597   0.995   1.345 -0.5940 -3.0295  0.1054
  749ACN     H3 4657   0.493   1.070   1.236  3.0675  1.6753  0.4577
  749ACN     C2 4658   0.389   0.957   1.374  0.3555  0.3166 -0.3148
  749ACN     N1 4659   0.303   0.888   1.398 -0.0594  0.0229 -0.0542
  750ACN     C1 4660   2.976   1.190   2.050 -0.2236  0.1717 -0.0377
  750ACN     H1 4661   3.018   1.260   2.123  0.1107 -2.2233  2.1842
  750ACN     H2 4662   2.872   1.216   2.023  0.6295  0.1661 -3.9342
  750ACN     H3 4663   2.972   1.091   2.096  0.9295 -1.5328 -3.2908
  750ACN     C2 4664   3.044   1.173   1.923 -0.0918 -0.7507 -0.3341
  750ACN     N1 4665   3.100   1.166   1.823  0.4192  0.0993 -0.1486
  751ACN     C1 4666   2.917   0.243   3.058 -1.1100  0.0445 -0.0712
  751ACN     H1 4667   2.872   0.147   3.087  3.9113 -1.7454  3.0506
  751ACN     H2 4668   2.856   0.328   3.088  1.5116  1.7600  0.7490
  751ACN     H3 4669   2.940   0.250   2.951  1.3938  0.1635  0.4138
  751ACN     C2 4670   3.045   0.267   3.127  0.3683  0.2984 -0.5891
  751ACN     N1 4671   3.146   0.287   3.181  0.5885  0.7029  0.0619
  752ACN     C1 4672   4.634   0.174   1.300  0.9577 -0.7376  0.5394
  752ACN     H1 4673   4.737   0.140   1.309  1.7087  1.4141  0.6413
  752ACN     H2 4674   4.566   0.088   1.296  2.2675 -1.8615  1.4397
  752ACN     H3 4675   4.621   0.224   1.203  1.3762 -1.4230  0.1219
  752ACN     C2 4676   4.591   0.259   1.416 -0.1629  0.3071 -0.1840
  752ACN     N1 4677   4.583   0.312   1.518  0.1924 -0.1510 -0.2311
  753ACN     C1 4678   1.090   1.516   1.372 -0.0717  0.3271 -0.9187
  753ACN     H1 4679   1.121   1.498   1.268  2.5784 -1.7210  0.1097
  753ACN     H2 4680   1.067   1.425   1.429  0.1962  0.0706 -1.2093
  753ACN     H3 4681   1.005   1.585   1.369 -0.5637 -0.1832  0.4258
  753ACN     C2 4682   1.190   1.596   1.442 -0.9917 -0.2586 -0.6060
  753ACN     N1 4683   1.269   1.647   1.503 -0.4624 -0.6099 -0.8555
  754ACN     C1 4684   2.190   0.803   2.707  0.2989  0.1336 -0.1715
  754ACN     H1 4685   2.109   0.833   2.640 -1.2830 -1.8022  0.7720
  754ACN     H2 4686   2.163   0.708   2.754  2.6077 -0.6387 -0.2877
  754ACN     H3 4687   2.211   0.879   2.784 -2.7399  0.1353  0.7746
  754ACN     C2 4688   2.300   0.786   2.624 -0.0773 -0.0870  0.5539
  754ACN     N1 4689   2.383   0.778   2.545  0.2691  0.3686 -0.6683
  755ACN     C1 4690   0.875   0.176   1.985 -0.3997 -0.4347 -0.2927
  755ACN     H1 4691   0.904   0.075   1.954  0.1211 -0.3134 -0.2130
  755ACN     H2 4692   0.782   0.169   2.043  1.5931 -2.9147  2.9522
  755ACN     H3 4693   0.861   0.245   1.901  2.1849  0.3373 -0.1645
  755ACN     C2 4694   0.968   0.231   2.081  0.0267 -0.1680 -0.0772
  755ACN     N1 4695   1.035   0.276   2.164 -0.1577  0.0095 -0.2109
  756ACN     C1 4696   2.827   2.153   2.383  0.2284  1.3606 -0.2760
  756ACN     H1 4697   2.820   2.066   2.317 -0.2727  0.2512  1.1980
  756ACN     H2 4698   2.844   2.125   2.488  0.2914 -1.7179 -1.0053
  756ACN     H3 4699   2.733   2.209   2.374 -0.8417  0.2113  2.6489
  756ACN     C2 4700   2.935   2.238   2.332  0.0809  0.2817 -0.4011
  756ACN     N1 4701   3.016   2.309   2.298  0.1622 -0.4471  0.1874
  757ACN     C1 4702   0.027   3.573   1.870  0.1735  0.6195  0.3132
  757ACN     H1 4703  -0.076   3.582   1.906  0.2682 -0.1756  0.8117
  757ACN     H2 4704   0.036   3.586   1.762 -1.1886  0.6291  0.1867
  757ACN     H3 4705   0.068   3.478   1.907  1.8470  1.4603  0.6927
  757ACN     C2 4706   0.088   3.674   1.954 -0.2960 -0.9639  0.7965
  757ACN     N1 4707   0.144   3.754   2.016  0.5858 -0.0022 -0.0622
  758ACN     C1 4708   0.127   0.183   2.624  0.5884 -0.2726  0.1648
  758ACN     H1 4709   0.120   0.177   2.514 -3.0796  0.7979  0.1958
  758ACN     H2 4710   0.208   0.249   2.657  0.1451 -0.2698  1.2911
  758ACN     H3 4711   0.145   0.082   2.663  2.2247 -1.4895 -3.3351
  758ACN     C2 4712  -0.000   0.240   2.668  0.2733  0.0034 -0.0994
  758ACN     N1 4713  -0.100   0.284   2.707  0.2614 -1.0269 -0.6964
  759ACN     C1 4714   4.383   4.238   2.017 -0.3923 -0.3158 -0.0620
  759ACN     H1 4715   4.477   4.233   2.072 -1.2522 -2.0252  1.3365
  759ACN     H2 4716   4.300   4.190   2.071 -0.0690  1.5760  2.2647
  759ACN     H3 4717   4.415   4.182   1.928  0.9048 -0.5813  0.5534
  759ACN     C2 4718   4.354   4.375   1.970 -0.7056  0.5642 -0.3364
  759ACN     N1 4719   4.333   4.484   1.930 -0.0586 -0.0850  0.3694
  760ACN     C1 4720   3.426   4.811   1.586  0.0524  0.2258 -0.4090
  760ACN     H1 4721   3.357   4.726   1.594 -0.3344  0.2146 -2.8682
  760ACN     H2 4722   3.524   4.768   1.567  0.6416  0.2803  2.1917
  760ACN     H3 4723   3.417   4.877   1.673 -3.7442  0.8964 -1.1381
  760ACN     C2 4724   3.387   4.888   1.468 -0.2543  0.1226 -0.2696
  760ACN     N1 4725   3.338   4.948   1.385  0.5641 -0.3985  0.4827
  761ACN     C1 4726   2.857   4.864   0.521 -0.1189  0.2336  0.5480
  761ACN     H1 4727   2.866   4.899   0.625 -0.9182 -0.5900  0.9156
  761ACN     H2 4728   2.803   4.769   0.513 -0.4458  0.4915 -0.4321
  761ACN     H3 4729   2.954   4.852   0.473 -1.0183 -2.7992 -0.7248
  761ACN     C2 4730   2.771   4.960   0.441 -0.1499  0.2522  0.3437
  761ACN     N1 4731   2.718   5.044   0.377 -0.5795 -0.1253 -0.6162
  762ACN     C1 4732   1.063   4.398   2.448  0.4003 -0.2664 -0.1420
  762ACN     H1 4733   0.976   4.410   2.382  0.0419 -0.6239  0.2524
  762ACN     H2 4734   1.136   4.334   2.398  1.2009  0.8011 -0.3659
  762ACN     H3 4735   1.036   4.343   2.540  1.1282 -0.0456  0.2091
  762ACN     C2 4736   1.130   4.520   2.477  0.2439  0.1784 -0.1142
  762ACN     N1 4737   1.183   4.619   2.498 -0.0327  0.1022 -0.9945
  763ACN     C1 4738   4.091   3.241   2.763 -0.0767  0.0816 -0.8302
  763ACN     H1 4739   4.042   3.329   2.805  2.6324  1.1936  0.2229
  763ACN     H2 4740   4.068   3.166   2.840  1.2045  1.4185  0.9473
  763ACN     H3 4741   4.197   3.268   2.770 -0.1870  0.1752  3.3521
  763ACN     C2 4742   4.038   3.207   2.630  0.2262 -0.2121 -0.3110
  763ACN     N1 4743   4.000   3.189   2.521  1.0187  0.7073 -0.4271
  764ACN     C1 4744   2.050   0.650   3.442  0.8104 -0.5487  0.0012
  764ACN     H1 4745   1.945   0.646   3.410  0.5809  0.7029  0.5675
  764ACN     H2 4746   2.054   0.662   3.551  0.4186  0.2727 -0.0708
  764ACN     H3 4747   2.107   0.737   3.407  0.2987 -0.7505 -1.3721
  764ACN     C2 4748   2.127   0.532   3.405 -0.7018  0.1185 -0.3547
  764ACN     N1 4749   2.171   0.434   3.366  0.1613 -0.0611  0.0997
  765ACN     C1 4750   2.688   4.554   1.116  0.1162 -0.5889  0.1244
  765ACN     H1 4751   2.764   4.598   1.181 -0.4266  0.6977 -0.0725
  765ACN     H2 4752   2.591   4.557   1.167  0.2862 -2.3697  0.6064
  765ACN     H3 4753   2.719   4.451   1.095 -1.9025 -0.7498 -2.6051
  765ACN     C2 4754   2.684   4.619   0.984  0.6633  0.0589  0.0998
  765ACN     N1 4755   2.686   4.670   0.881 -0.2585 -0.1155  0.2903
  766ACN     C1 4756   4.544   2.334   0.244 -0.2852 -0.6131 -0.2478
  766ACN     H1 4757   4.446   2.344   0.292  0.6170  3.0714  1.1497
  766ACN     H2 4758   4.612   2.376   0.318 -1.6179  0.6012  0.3337
  766ACN     H3 4759   4.545   2.398   0.155  0.4209  1.2827  1.0639
  766ACN     C2 4760   4.581   2.198   0.218  0.2683 -0.0491 -0.2850
  766ACN     N1 4761   4.603   2.089   0.204 -0.3064  0.2394 -0.0146
  767ACN     C1 4762   2.730   0.241   2.328 -0.0602  0.0449  0.3231
  767ACN     H1 4763   2.790   0.150   2.320 -3.4042 -2.3468 -0.0637
  767ACN     H2 4764   2.636   0.236   2.271  0.0020 -0.9739  0.2952
  767ACN     H3 4765   2.779   0.337   2.309 -0.4655  0.3346  0.6969
  767ACN     C2 4766   2.684   0.251   2.469 -0.8237 -0.1290 -0.3336
  767ACN     N1 4767   2.646   0.277   2.574  0.0009  0.5937  0.7454
  768ACN     C1 4768   0.717   0.950   3.608 -0.1196  0.3318  0.4791
  768ACN     H1 4769   0.610   0.957   3.587 -0.4420 -2.8325  0.5596
  768ACN     H2 4770   0.764   0.868   3.552 -1.9522 -2.0865  2.2898
  768ACN     H3 4771   0.724   0.920   3.713  3.4659 -1.8910 -0.2160
  768ACN     C2 4772   0.792   1.072   3.586 -0.2245 -0.6696 -0.8554
  768ACN     N1 4773   0.849   1.169   3.564 -0.2167 -0.6233  0.0841
  769ACN     C1 4774   3.720   1.484   3.117 -0.0380 -0.4202 -0.7122
  769ACN     H1 4775   3.793   1.561   3.144 -0.0662  0.3071 -2.5565
  769ACN     H2 4776   3.750   1.385   3.154  1.1024 -0.0662 -0.6426
  769ACN     H3 4777   3.733   1.479   3.008  0.2785  2.9239 -0.9141
  769ACN     C2 4778   3.583   1.523   3.141  1.0029 -0.1468 -0.2411
  769ACN     N1 4779   3.476   1.560   3.163  0.1049  0.2979  0.2790
  770ACN     C1 4780   3.993   4.015   3.101  0.5276 -0.5749 -0.1150
  770ACN     H1 4781   3.942   3.998   3.005  0.0967  0.5512 -0.1026
  770ACN     H2 4782   3.908   4.027   3.169 -0.1148 -2.4069 -0.5381
  770ACN     H3 4783   4.052   4.107   3.099 -2.8193  1.7514 -0.4239
  770ACN     C2 4784   4.072   3.896   3.130  0.1215 -0.3019  0.8369
  770ACN     N1 4785   4.134   3.799   3.143 -0.4416 -0.4189 -0.5031
  771ACN     C1 4786   4.553   0.273   2.181  0.5114  0.1405 -0.0712
  771ACN     H1 4787   4.497   0.348   2.238 -0.1844  0.3570 -1.0113
  771ACN     H2 4788   4.636   0.313   2.121  0.4072 -0.4476 -0.6315
  771ACN     H3 4789   4.480   0.229   2.111  0.6105 -1.4069  0.7604
  771ACN     C2 4790   4.596   0.173   2.275 -0.5154 -0.0481 -0.1504
  771ACN     N1 4791   4.636   0.095   2.349  0.4566  0.3123 -0.1436
  772ACN     C1 4792   3.020   1.869   3.583  0.0805  0.0749  0.2173
  772ACN     H1 4793   3.123   1.839   3.604 -0.2945 -1.2004  0.3001
  772ACN     H2 4794   3.011   1.978   3.586  0.5165  0.1292 -0.4637
  772ACN     H3 4795   2.954   1.830   3.662  1.1007 -0.8105  0.6626
  772ACN     C2 4796   2.992   1.822   3.445  0.0816  0.4907 -0.4932
  772ACN     N1 4797   2.955   1.789   3.344 -0.2348 -0.1979  0.8719
  773ACN     C1 4798   1.313   3.079   1.135  0.1731  0.9788  0.2967
  773ACN     H1 4799   1.357   2.996   1.079 -1.6156 -0.0976  0.4028
  773ACN     H2 4800   1.203   3.079   1.130  0.2163  0.9304 -1.8577
  773ACN     H3 4801   1.342   3.169   1.080 -4.1155  3.2067  1.2088
  773ACN     C2 4802   1.368   3.104   1.266 -0.0538 -0.0054  0.3202
  773ACN     N1 4803   1.423   3.119   1.365 -0.1760 -0.5341  0.4419
  774ACN     C1 4804   0.882   4.657   3.785 -0.4588  0.2732 -0.0821
  774ACN     H1 4805   0.786   4.689   3.829  0.0844  0.9610  0.6279
  774ACN     H2 4806   0.900   4.560   3.833  0.6964  0.7683  0.5084
  774ACN     H3 4807   0.959   4.726   3.823  1.2580 -2.0334  0.8460
  774ACN     C2 4808   0.874   4.665   3.642 -0.9247  0.0873 -0.4673
  774ACN     N1 4809   0.870   4.661   3.528 -0.6427  0.0184 -0.0306
  775ACN     C1 4810   4.000   2.204   0.244 -0.8954  0.4463 -0.0872
  775ACN     H1 4811   4.047   2.288   0.295 -0.8100  0.0999  0.4149
  775ACN     H2 4812   3.952   2.162   0.333  0.4277  2.0250  1.4202
  775ACN     H3 4813   4.058   2.126   0.193 -1.1576  1.1962 -1.6106
  775ACN     C2 4814   3.895   2.254   0.154 -0.7588 -0.1733 -0.7521
  775ACN     N1 4815   3.811   2.290   0.088 -0.1860 -0.6149  0.3358
  776ACN     C1 4816   1.372   0.236   3.233  0.0116  0.7152 -0.1028
  776ACN     H1 4817   1.264   0.237   3.219  0.0142  1.9640 -0.1173
  776ACN     H2 4818   1.405   0.339   3.217 -0.2936  1.1582  1.8307
  776ACN     H3 4819   1.413   0.172   3.154 -0.9056  0.3196 -0.2697
  776ACN     C2 4820   1.418   0.189   3.362 -0.1679  0.0708  0.8059
  776ACN     N1 4821   1.462   0.148   3.461 -0.3624  0.1393 -0.0611
  777ACN     C1 4822   0.591   1.578   0.041 -0.5818  0.3339 -0.3472
  777ACN     H1 4823   0.519   1.497   0.022 -0.6356  0.6266 -1.4816
  777ACN     H2 4824   0.610   1.589   0.148 -0.5082 -1.5292 -0.1302
  777ACN     H3 4825   0.546   1.668  -0.003  0.5065  1.4728  0.7873
  777ACN     C2 4826   0.711   1.552  -0.037  0.5588 -0.0039 -0.0618
  777ACN     N1 4827   0.807   1.524  -0.093  0.2212 -0.1362 -0.5883
  778ACN     C1 4828   4.641   1.351   0.574 -0.6319 -0.6755 -0.1758
  778ACN     H1 4829   4.721   1.410   0.621 -0.5030  0.2369 -1.4744
  778ACN     H2 4830   4.696   1.271   0.522  0.9509  0.2362  0.0366
  778ACN     H3 4831   4.591   1.414   0.500  0.3167  1.5356  0.9624
  778ACN     C2 4832   4.548   1.286   0.665 -0.4421  0.2689  0.3377
  778ACN     N1 4833   4.460   1.239   0.720  0.3289  0.0715 -0.5245
  779ACN     C1 4834   2.533   3.392   0.036 -0.6286  0.1336  0.5914
  779ACN     H1 4835   2.628   3.433   0.075  0.3779 -1.6015  0.0886
  779ACN     H2 4836   2.470   3.349   0.115 -1.1209  0.3674  0.3313
  779ACN     H3 4837   2.560   3.310  -0.031 -4.1669 -0.6847 -0.0318
  779ACN     C2 4838   2.453   3.492  -0.032 -0.0036  0.5026 -0.2418
  779ACN     N1 4839   2.401   3.578  -0.089  0.6487  0.1987 -0.2749
  780ACN     C1 4840   0.937   3.495   1.074 -0.3453 -1.0244 -0.1521
  780ACN     H1 4841   0.993   3.515   0.982 -0.5701  0.2735 -0.0353
  780ACN     H2 4842   0.985   3.562   1.147  1.2537  0.0726 -2.1221
  780ACN     H3 4843   0.945   3.390   1.105 -0.9079 -0.9976  0.0947
  780ACN     C2 4844   0.802   3.531   1.052 -0.3661  0.1867  0.1415
  780ACN     N1 4845   0.691   3.548   1.041 -0.0855 -0.1349 -0.2890
  781ACN     C1 4846   2.217   2.920   1.533 -0.4424 -0.0506 -0.3875
  781ACN     H1 4847   2.186   2.843   1.604 -0.7792 -0.0206 -0.4997
  781ACN     H2 4848   2.132   2.958   1.475  1.0918  0.3030 -2.5420
  781ACN     H3 4849   2.304   2.890   1.473  1.0618 -3.7194  3.1349
  781ACN     C2 4850   2.267   3.033   1.615  0.2720 -0.1798 -0.8444
  781ACN     N1 4851   2.303   3.114   1.694 -0.4456  0.4423  0.8816
  782ACN     C1 4852   3.627   4.070   1.725  0.3368  0.2059  0.0054
  782ACN     H1 4853   3.586   4.009   1.806 -0.5527 -2.8809 -2.5690
  782ACN     H2 4854   3.736   4.060   1.732  0.3289  0.8629  1.6059
  782ACN     H3 4855   3.601   4.176   1.737  2.1561  0.5066  1.7455
  782ACN     C2 4856   3.597   4.026   1.593 -0.0198  0.8028 -0.6265
  782ACN     N1 4857   3.582   3.976   1.492 -0.0149  0.0352  0.2142
  783ACN     C1 4858   3.305   1.527   1.694  0.1133 -0.3341 -0.7675
  783ACN     H1 4859   3.251   1.433   1.678  0.9954 -0.8357 -0.8574
  783ACN     H2 4860   3.394   1.500   1.753  0.1692  0.5040 -0.4537
  783ACN     H3 4861   3.244   1.590   1.760  0.1923  0.3941 -1.3706
  783ACN     C2 4862   3.350   1.587   1.566  0.3623 -0.7517 -0.0659
  783ACN     N1 4863   3.377   1.639   1.468  0.2583 -0.1527  0.3567
  784ACN     C1 4864   1.104   3.175   0.725  0.0289 -0.3064  0.1110
  784ACN     H1 4865   1.133   3.136   0.823 -2.5415  1.0757  1.5517
  784ACN     H2 4866   1.186   3.159   0.655  0.3140  2.0043 -0.1792
  784ACN     H3 4867   1.091   3.283   0.739  2.8200  0.1050  0.0324
  784ACN     C2 4868   0.983   3.114   0.675 -0.2530  0.2586 -0.4667
  784ACN     N1 4869   0.893   3.054   0.635 -0.4293 -0.3018  0.0293
  785ACN     C1 4870   3.215   2.643   2.656 -0.8274  0.2185  0.3392
  785ACN     H1 4871   3.234   2.696   2.749  0.1253 -0.8805  0.7966
  785ACN     H2 4872   3.308   2.611   2.608 -0.9407  0.9169 -0.3699
  785ACN     H3 4873   3.168   2.703   2.577  0.0390 -1.1342 -1.2713
  785ACN     C2 4874   3.139   2.519   2.683 -0.6545  0.1366 -0.5059
  785ACN     N1 4875   3.081   2.426   2.713  0.5768  0.9144 -0.2430
  786ACN     C1 4876   3.175   0.906   1.520 -0.3887 -0.2447  0.3976
  786ACN     H1 4877   3.169   0.797   1.530 -1.2345 -0.3928 -1.3274
  786ACN     H2 4878   3.236   0.952   1.599 -0.0232 -0.0251 -0.0107
  786ACN     H3 4879   3.076   0.949   1.534  0.2387  0.8153  1.7828
  786ACN     C2 4880   3.237   0.952   1.393  0.5598 -0.0892  0.2461
  786ACN     N1 4881   3.284   0.997   1.297  0.6352 -0.5881  0.5544
  787ACN     C1 4882   2.486   0.124   1.882  0.1793  0.1429 -0.3594
  787ACN     H1 4883   2.515   0.142   1.778 -0.1925 -0.1846 -0.5228
  787ACN     H2 4884   2.437   0.026   1.880  0.5137 -0.2601  3.8540
  787ACN     H3 4885   2.419   0.202   1.921  1.1614 -0.1834  2.1266
  787ACN     C2 4886   2.609   0.127   1.964  0.1904 -0.1424 -0.3649
  787ACN     N1 4887   2.710   0.115   2.016  0.0574 -0.2926 -0.0660
  788ACN     C1 4888   0.922   2.259   0.293 -0.4346  0.0645 -0.1232
  788ACN     H1 4889   0.917   2.273   0.402 -0.1012  2.9449 -0.4092
  788ACN     H2 4890   0.825   2.231   0.249 -0.9673  0.2513  0.9038
  788ACN     H3 4891   1.004   2.191   0.266  0.6532  1.0109  0.7203
  788ACN     C2 4892   0.953   2.395   0.257 -0.7200  0.4446  0.3632
  788ACN     N1 4893   0.976   2.501   0.233 -0.7917 -0.1242 -0.1319
  789ACN     C1 4894   2.164   1.615   0.889 -0.4180  0.0555  0.0903
  789ACN     H1 4895   2.106   1.708   0.885  0.4059  0.5562 -1.0728
  789ACN     H2 4896   2.243   1.632   0.814 -0.2063  0.9525  0.5044
  789ACN     H3 4897   2.098   1.531   0.868  1.0761 -1.2807  0.5355
  789ACN     C2 4898   2.218   1.610   1.021 -0.3366  0.3061 -0.6186
  789ACN     N1 4899   2.259   1.593   1.127 -0.3150 -0.1574 -0.7807
  790ACN     C1 4900   2.680   4.645   1.914 -0.1181 -0.4410  0.5954
  790ACN     H1 4901   2.748   4.594   1.983  2.4737 -0.4693 -1.8029
  790ACN     H2 4902   2.689   4.750   1.946  1.9814 -0.9446  1.8542
  790ACN     H3 4903   2.579   4.604   1.918  0.1910 -1.2536  0.2682
  790ACN     C2 4904   2.717   4.626   1.780 -0.1249 -0.1981  0.9364
  790ACN     N1 4905   2.738   4.612   1.670 -0.4260 -0.7471  0.2188
  791ACN     C1 4906   3.125   0.551   0.695 -0.1748 -0.1140 -0.1146
  791ACN     H1 4907   3.224   0.595   0.714  0.1016 -0.1256 -1.4249
  791ACN     H2 4908   3.126   0.486   0.606 -2.8761  0.9185 -1.0102
  791ACN     H3 4909   3.056   0.634   0.675 -0.0574 -0.0436 -0.2346
  791ACN     C2 4910   3.084   0.472   0.812  0.1731 -0.3216  0.0263
  791ACN     N1 4911   3.054   0.409   0.902  0.0701  0.0710 -0.6100
  792ACN     C1 4912   4.485   4.668   0.321 -0.8565  0.0984 -0.3234
  792ACN     H1 4913   4.431   4.749   0.270  0.3456 -0.2413 -2.2399
  792ACN     H2 4914   4.565   4.695   0.391 -0.2284  0.4866 -1.1725
  792ACN     H3 4915   4.531   4.611   0.239 -0.6710 -0.2753  0.0380
  792ACN     C2 4916   4.389   4.579   0.392  0.0335 -0.0615  0.1282
  792ACN     N1 4917   4.315   4.505   0.440  0.3779  0.0749 -0.0916
  793ACN     C1 4918   3.831   4.550   2.797  0.4468  0.0269 -0.4005
  793ACN     H1 4919   3.854   4.505   2.699  1.8191 -1.6310  0.6224
  793ACN     H2 4920   3.891   4.634   2.834  0.4312 -0.1553  0.0473
  793ACN     H3 4921   3.850   4.472   2.872  0.2355  0.6691  0.3394
  793ACN     C2 4922   3.691   4.604   2.801  0.6554 -0.5912  0.2820
  793ACN     N1 4923   3.585   4.645   2.808 -0.7321  0.2472  0.1419
  794ACN     C1 4924   4.275   2.323   1.026 -0.0955  0.4556  0.3151
  794ACN     H1 4925   4.254   2.284   1.126 -0.8279 -0.8148 -0.2938
  794ACN     H2 4926   4.382   2.318   1.001  0.1678  0.0856  1.4793
  794ACN     H3 4927   4.257   2.431   1.032 -0.0458  0.4486  0.6076
  794ACN     C2 4928   4.203   2.263   0.913 -0.1612  0.5038 -0.5678
  794ACN     N1 4929   4.134   2.227   0.830 -0.4464 -0.0481  0.4464
  795ACN     C1 4930   2.386   1.785   1.391 -0.5256 -0.5367  0.3120
  795ACN     H1 4931   2.414   1.680   1.402  1.6456  0.0087  0.4660
  795ACN     H2 4932   2.303   1.801   1.461  1.2314 -0.5036  2.5201
  795ACN     H3 4933   2.349   1.802   1.289  0.4086 -1.0330 -0.1239
  795ACN     C2 4934   2.501   1.872   1.428  0.2940 -0.0168  0.2062
  795ACN     N1 4935   2.592   1.933   1.456 -0.4720 -0.1205  0.3799
  796ACN     C1 4936   0.258   2.532   0.362  0.4182 -0.0391 -0.1685
  796ACN     H1 4937   0.172   2.575   0.308 -1.3675 -2.4942  0.5507
  796ACN     H2 4938   0.354   2.585   0.352  0.6308 -0.2791  0.5846
  796ACN     H3 4939   0.279   2.428   0.333 -2.5406 -1.1282  1.2007
  796ACN     C2 4940   0.210   2.532   0.504  0.2056 -0.4429  0.1093
  796ACN     N1 4941   0.162   2.536   0.611 -0.2418 -0.2298 -0.9795
  797ACN     C1 4942   3.754   2.825   0.303  0.0769  0.9250  0.0318
  797ACN     H1 4943   3.678   2.902   0.320 -1.9507 -0.6913 -1.2174
  797ACN     H2 4944   3.724   2.739   0.364 -3.0386 -0.1110 -2.6592
  797ACN     H3 4945   3.859   2.852   0.319 -0.0852  0.9819  1.0640
  797ACN     C2 4946   3.732   2.769   0.168  0.2704 -0.2814  0.3535
  797ACN     N1 4947   3.702   2.724   0.062 -0.2860 -0.2473 -0.2438
  798ACN     C1 4948   3.181   4.184   2.626  0.0319  1.2452  0.3418
  798ACN     H1 4949   3.154   4.083   2.659  1.5403 -0.1931 -2.4526
  798ACN     H2 4950   3.270   4.179   2.562 -0.2275 -0.4124  0.0531
  798ACN     H3 4951   3.207   4.247   2.712 -2.5729  2.5741  0.2549
  798ACN     C2 4952   3.065   4.234   2.545 -0.9636 -0.9212 -0.5275
  798ACN     N1 4953   2.977   4.271   2.490  0.2758  0.6661 -0.1758
  799ACN     C1 4954   1.832   2.327   1.817  0.5651  0.3512 -0.0466
  799ACN     H1 4955   1.931   2.373   1.808  0.4240  1.1014  1.9324
  799ACN     H2 4956   1.833   2.218   1.802 -0.6337  0.5409 -1.8919
  799ACN     H3 4957   1.769   2.363   1.734  0.7646  0.4084 -0.1735
  799ACN     C2 4958   1.770   2.371   1.943  0.4605  0.0031 -0.0332
  799ACN     N1 4959   1.710   2.386   2.040 -0.0958 -0.1248  0.0803
  800ACN     C1 4960   1.688   2.526   0.720 -0.1820 -0.0579 -0.4795
  800ACN     H1 4961   1.789   2.568   0.718 -0.9491  1.9811  0.4212
  800ACN     H2 4962   1.683   2.476   0.818  0.9705  0.5192 -0.1123
  800ACN     H3 4963   1.648   2.464   0.639 -3.5264  1.1457  0.0725
  800ACN     C2 4964   1.595   2.636   0.733 -0.1582 -0.3081  0.7110
  800ACN     N1 4965   1.527   2.729   0.741 -0.2343  0.3467  0.2665
  801ACN     C1 4966   2.838   0.559   1.391  0.2251 -0.3294  0.1450
  801ACN     H1 4967   2.765   0.476   1.385 -0.4038  0.2786 -1.0316
  801ACN     H2 4968   2.783   0.648   1.358 -1.5013 -1.8281 -1.2918
  801ACN     H3 4969   2.913   0.537   1.314  1.4162  0.0133  1.1964
  801ACN     C2 4970   2.900   0.563   1.523 -0.1286  0.0710  0.7798
  801ACN     N1 4971   2.958   0.563   1.622  0.0079 -0.3743  0.3749
  802ACN     C1 4972   2.285   2.858   0.793  0.2745  0.1615 -0.0885
  802ACN     H1 4973   2.256   2.914   0.703  0.0818 -0.7758 -0.6211
  802ACN     H2 4974   2.220   2.769   0.797  0.6469 -0.2985 -2.5749
  802ACN     H3 4975   2.263   2.920   0.881 -1.4185 -1.1198  0.4621
  802ACN     C2 4976   2.423   2.821   0.781 -0.0961 -0.1164 -0.5483
  802ACN     N1 4977   2.534   2.799   0.780 -0.2338  0.0249  0.3585
  803ACN     C1 4978   1.586   0.819   3.243 -0.8965  0.0866 -0.1541
  803ACN     H1 4979   1.647   0.868   3.165 -0.5733  0.5023  0.3549
  803ACN     H2 4980   1.554   0.718   3.214 -1.3386 -0.0992  0.9327
  803ACN     H3 4981   1.492   0.873   3.255 -0.8032 -0.0217  1.1696
  803ACN     C2 4982   1.660   0.811   3.368 -0.5465  0.0528  0.2932
  803ACN     N1 4983   1.709   0.801   3.472  0.5902 -0.4497  0.1687
  804ACN     C1 4984   1.502   4.615   0.908 -0.0434  0.2763 -0.0530
  804ACN     H1 4985   1.524   4.583   1.011  0.6858  2.4672  0.5332
  804ACN     H2 4986   1.411   4.564   0.875 -0.6729  0.7131  0.9635
  804ACN     H3 4987   1.581   4.583   0.840 -0.2117 -0.0281 -0.1080
  804ACN     C2 4988   1.489   4.758   0.889  0.6527 -0.9080  0.0399
  804ACN     N1 4989   1.468   4.872   0.882  0.0718 -0.3301  0.5410
  805ACN     C1 4990   2.015   4.217   1.578  0.1974 -0.3269  0.6918
  805ACN     H1 4991   1.989   4.112   1.557 -1.1713  0.2313 -0.5726
  805ACN     H2 4992   1.950   4.261   1.502  0.5920  0.0266  0.5569
  805ACN     H3 4993   2.121   4.239   1.560  0.0249 -0.4146 -0.4771
  805ACN     C2 4994   1.976   4.272   1.707 -0.4300  0.2909  0.3767
  805ACN     N1 4995   1.932   4.312   1.805  0.2344  0.5198  0.3238
  806ACN     C1 4996   0.587   1.433   1.012 -0.3925 -0.2120  0.2550
  806ACN     H1 4997   0.536   1.516   0.962 -1.0169 -0.6250  0.2103
  806ACN     H2 4998   0.536   1.342   0.980 -0.6139  0.8298 -2.6749
  806ACN     H3 4999   0.578   1.440   1.121  0.7396 -3.1977  0.6358
  806ACN     C2 5000   0.725   1.418   0.966  0.0873 -0.6894 -0.4422
  806ACN     N1 5001   0.832   1.410   0.923 -0.9647 -0.3201  0.3018
  807ACN     C1 5002   0.643   2.429   1.138 -0.7382  0.0515  0.1571
  807ACN     H1 5003   0.658   2.364   1.225 -0.8562  0.2336  0.3148
  807ACN     H2 5004   0.585   2.378   1.061  1.3196 -1.2191 -0.6549
  807ACN     H3 5005   0.741   2.453   1.093 -0.9222 -1.7819 -1.3246
  807ACN     C2 5006   0.579   2.555   1.174  0.3246  0.3355 -0.4440
  807ACN     N1 5007   0.518   2.648   1.207 -0.5769  0.8323 -0.0607
  808ACN     C1 5008   2.912   1.845   2.828 -0.7711  0.2220 -0.0488
  808ACN     H1 5009   2.931   1.953   2.827 -0.3633  0.1692  1.2682
  808ACN     H2 5010   2.892   1.816   2.724  2.0968 -2.7534  0.0905
  808ACN     H3 5011   2.829   1.831   2.898  0.4389 -1.5865  1.0813
  808ACN     C2 5012   3.034   1.773   2.873 -0.5238  0.5533 -0.2074
  808ACN     N1 5013   3.131   1.727   2.909 -0.1055  0.1001 -0.0610
  809ACN     C1 5014   3.634   2.580   2.767  0.3187 -0.4586  0.1226
  809ACN     H1 5015   3.638   2.530   2.669 -2.3070  0.5297 -0.5589
  809ACN     H2 5016   3.628   2.687   2.743 -2.2050 -0.2532  1.3911
  809ACN     H3 5017   3.721   2.555   2.828  0.7074  0.6956  0.0580
  809ACN     C2 5018   3.512   2.540   2.832 -1.0638  0.7913 -0.8123
  809ACN     N1 5019   3.417   2.507   2.889  0.3454 -0.3357  0.1335
  810ACN     C1 5020   2.804   4.276   1.422 -0.1518 -0.1055 -0.8653
  810ACN     H1 5021   2.855   4.258   1.326  1.8953 -1.7943  0.4709
  810ACN     H2 5022   2.761   4.181   1.457  1.4889 -0.2942  0.8027
  810ACN     H3 5023   2.730   4.357   1.415  2.0681  2.0597 -0.7167
  810ACN     C2 5024   2.904   4.314   1.518 -0.4371 -0.4061 -0.3206
  810ACN     N1 5025   2.988   4.354   1.588  0.7700 -0.0065  0.3993
  811ACN     C1 5026   0.503   2.418   0.691 -0.5281 -0.3226  0.1135
  811ACN     H1 5027   0.418   2.398   0.757 -2.5433 -1.1854 -2.5753
  811ACN     H2 5028   0.479   2.487   0.610 -1.3889  1.1392  1.5489
  811ACN     H3 5029   0.530   2.323   0.642 -0.5097 -2.0578  3.2337
  811ACN     C2 5030   0.620   2.489   0.750  0.1788 -0.0924  0.4034
  811ACN     N1 5031   0.711   2.543   0.795  0.5075  0.3099  0.0491
  812ACN     C1 5032   2.360   4.493   2.941 -0.4594  0.3654  0.4369
  812ACN     H1 5033   2.428   4.453   2.865 -1.1340 -3.7188  1.6972
  812ACN     H2 5034   2.289   4.568   2.905  0.4135  1.1428  0.3057
  812ACN     H3 5035   2.411   4.523   3.034 -2.9212 -0.3188  2.1082
  812ACN     C2 5036   2.279   4.381   2.979 -0.5251  0.3228  0.1023
  812ACN     N1 5037   2.219   4.295   3.019 -0.3171  0.8538  0.4918
  813ACN     C1 5038   1.146   1.672   0.978  0.0291 -0.7655 -0.0853
  813ACN     H1 5039   1.145   1.652   1.086 -0.2996  0.5665  0.1698
  813ACN     H2 5040   1.055   1.628   0.936 -0.0760  0.2183 -0.9389
  813ACN     H3 5041   1.236   1.626   0.935  1.7868  2.6971 -0.4675
  813ACN     C2 5042   1.148   1.814   0.943 -0.6694  0.8330  0.0024
  813ACN     N1 5043   1.143   1.922   0.921  0.9168 -1.1414 -0.2168
  814ACN     C1 5044   3.327   2.889   1.971  0.1231  0.2308 -0.5595
  814ACN     H1 5045   3.306   2.978   2.030  1.7801  0.3934 -0.1677
  814ACN     H2 5046   3.238   2.835   1.935 -0.2985  1.2223 -1.0352
  814ACN     H3 5047   3.387   2.828   2.040  2.0078  2.5738  0.0122
  814ACN     C2 5048   3.423   2.920   1.870 -0.1726  0.3545 -0.4123
  814ACN     N1 5049   3.497   2.940   1.787 -0.2942 -0.0281  0.3129
  815ACN     C1 5050   1.655   2.298   2.834  0.3759 -0.5786 -0.3455
  815ACN     H1 5051   1.578   2.334   2.765 -2.0497  0.8800  2.8461
  815ACN     H2 5052   1.616   2.218   2.898  0.4294 -0.0078  0.4157
  815ACN     H3 5053   1.680   2.386   2.894  2.2911 -0.9595 -0.5482
  815ACN     C2 5054   1.772   2.248   2.771  0.1247  0.4173 -0.3461
  815ACN     N1 5055   1.870   2.211   2.725 -0.2889  0.2558  0.2048
  816ACN     C1 5056   3.772   0.704   0.031  0.2154  0.2378 -0.1754
  816ACN     H1 5057   3.666   0.703   0.001 -0.0835 -0.9358  0.8005
  816ACN     H2 5058   3.824   0.792  -0.006 -0.0617  0.1840 -0.7080
  816ACN     H3 5059   3.819   0.619  -0.020  0.0941  0.4118 -0.5728
  816ACN     C2 5060   3.792   0.679   0.176 -0.3525  0.2535  0.2868
  816ACN     N1 5061   3.794   0.651   0.288  0.0258  0.2370 -0.6165
  817ACN     C1 5062   1.125   0.850   1.643 -0.6842  0.4955  0.1311
  817ACN     H1 5063   1.172   0.758   1.680  0.7470  1.9993  2.2936
  817ACN     H2 5064   1.179   0.883   1.553 -1.9805  2.5577  0.0409
  817ACN     H3 5065   1.146   0.922   1.723 -0.1034 -2.7475  3.1286
  817ACN     C2 5066   0.985   0.837   1.608  0.2902 -0.3400  0.2986
  817ACN     N1 5067   0.872   0.836   1.580 -0.5354 -0.1465 -0.3251
  818ACN     C1 5068   1.995   2.770   1.065 -0.4226  0.8695 -0.0597
  818ACN     H1 5069   1.983   2.682   1.130 -0.6725  1.6661  0.9983
  818ACN     H2 5070   2.101   2.793   1.082 -0.8862  1.7397  1.9710
  818ACN     H3 5071   1.939   2.852   1.111 -0.7436  0.5142  0.1976
  818ACN     C2 5072   1.956   2.756   0.933 -0.4228  0.3505  0.3742
  818ACN     N1 5073   1.935   2.744   0.820  0.3266 -0.5830 -0.1570
  819ACN     C1 5074   4.532   1.463   3.878  0.3906 -0.6576 -0.5503
  819ACN     H1 5075   4.579   1.421   3.967  0.6445  0.0794 -0.3319
  819ACN     H2 5076   4.616   1.515   3.829 -0.1532 -0.3205 -1.1493
  819ACN     H3 5077   4.450   1.532   3.902  0.6033 -0.4283 -0.4793
  819ACN     C2 5078   4.473   1.366   3.794  0.4476  0.9349 -0.8979
  819ACN     N1 5079   4.422   1.295   3.721  0.4049  1.1611  0.1431
  820ACN     C1 5080   2.853   3.394   2.761  0.8437  0.0507  0.6453
  820ACN     H1 5081   2.927   3.317   2.787 -0.1097 -0.9907  0.3739
  820ACN     H2 5082   2.781   3.409   2.842  2.6089 -0.0319  2.2913
  820ACN     H3 5083   2.803   3.355   2.671  3.7608 -1.0547 -0.6030
  820ACN     C2 5084   2.921   3.520   2.716  0.6074 -0.2892 -0.2404
  820ACN     N1 5085   2.983   3.609   2.677  0.1656 -0.4314  0.0856
  821ACN     C1 5086   4.668   4.002   1.579 -0.0298 -0.7402 -0.3798
  821ACN     H1 5087   4.633   3.914   1.636 -2.6373 -0.3195 -1.1962
  821ACN     H2 5088   4.627   3.986   1.479 -1.0980  1.4986 -0.3606
  821ACN     H3 5089   4.777   4.009   1.587 -0.0144 -1.4770  0.2106
  821ACN     C2 5090   4.593   4.111   1.643 -0.1018 -0.1389  0.3627
  821ACN     N1 5091   4.530   4.188   1.700 -0.0395 -0.2366  0.0738
  822ACN     C1 5092   1.396   4.144   0.176 -0.0738  0.2274 -0.5847
  822ACN     H1 5093   1.341   4.236   0.151 -0.1798  0.4495  0.4376
  822ACN     H2 5094   1.365   4.101   0.272  1.8329  0.1134  0.0231
  822ACN     H3 5095   1.503   4.169   0.184 -0.1946  1.6819 -2.7870
  822ACN     C2 5096   1.369   4.053   0.064 -0.2650  0.0992 -0.4597
  822ACN     N1 5097   1.351   3.989  -0.030  0.0039 -0.4390  0.2960
  823ACN     C1 5098   3.509   4.857   1.042  1.0206  0.6975 -1.2088
  823ACN     H1 5099   3.454   4.762   1.031 -0.1411  1.2562 -0.3733
  823ACN     H2 5100   3.544   4.866   1.145 -0.6085  0.4575 -0.6041
  823ACN     H3 5101   3.438   4.940   1.035 -1.2015 -0.9170  0.7207
  823ACN     C2 5102   3.617   4.866   0.938  0.3159  0.0996 -0.6213
  823ACN     N1 5103   3.700   4.871   0.863 -0.2966 -0.4234  0.2783
  824ACN     C1 5104   3.233   0.878   1.958  0.0838 -0.2194  0.8579
  824ACN     H1 5105   3.223   0.978   2.003 -2.5481  0.5336 -1.1834
  824ACN     H2 5106   3.153   0.860   1.886  2.6965 -1.6748 -1.8876
  824ACN     H3 5107   3.249   0.796   2.030 -0.7687 -1.0646  0.0993
  824ACN     C2 5108   3.350   0.871   1.871  0.5166 -0.2032  0.5217
  824ACN     N1 5109   3.435   0.866   1.794 -0.7307  0.4483 -0.2383
  825ACN     C1 5110   3.069   3.591   0.104 -0.6276 -0.1976  0.0481
  825ACN     H1 5111   3.039   3.523   0.185  3.8766 -1.9698  0.5262
  825ACN     H2 5112   3.178   3.577   0.106 -0.2775  2.0996  1.0692
  825ACN     H3 5113   3.068   3.697   0.131 -1.8890 -0.6727  2.0391
  825ACN     C2 5114   2.990   3.561  -0.022  0.3199 -0.0724 -0.8145
  825ACN     N1 5115   2.926   3.548  -0.119 -0.0624  0.3319 -0.4110
  826ACN     C1 5116   1.624   1.443   2.566  0.2480  0.2785  0.0819
  826ACN     H1 5117   1.584   1.396   2.475 -1.2449  1.4165  0.1053
  826ACN     H2 5118   1.714   1.387   2.594 -2.5618 -3.5863  2.4928
  826ACN     H3 5119   1.560   1.438   2.655 -0.9217 -1.7472 -0.8165
  826ACN     C2 5120   1.650   1.575   2.527  0.2789  0.2663  0.1983
  826ACN     N1 5121   1.675   1.674   2.477 -0.4973  0.2734 -0.5645
  827ACN     C1 5122   0.876   0.610   1.873  0.2189  0.1081  0.0245
  827ACN     H1 5123   0.834   0.569   1.966 -1.9167  1.5175 -0.2556
  827ACN     H2 5124   0.923   0.709   1.884  1.4560 -0.0276 -3.2034
  827ACN     H3 5125   0.799   0.617   1.796 -0.1487 -1.3057  0.2391
  827ACN     C2 5126   0.980   0.512   1.847 -0.5523  0.0874  0.2229
  827ACN     N1 5127   1.063   0.432   1.821  0.1716  0.2534  0.4940
  828ACN     C1 5128   0.384   2.774   3.047 -0.3214 -0.1747  0.3951
  828ACN     H1 5129   0.479   2.782   3.101 -0.2883 -0.1628  0.3358
  828ACN     H2 5130   0.397   2.849   2.967  0.2430  1.3606  1.8694
  828ACN     H3 5131   0.299   2.791   3.115  0.6934  0.2112  1.6044
  828ACN     C2 5132   0.376   2.643   2.994 -0.6392  0.0548  0.0426
  828ACN     N1 5133   0.379   2.539   2.941 -0.5222 -0.4370  0.0034
  829ACN     C1 5134   4.250   2.404   3.597  0.2589  0.0503 -0.4207
  829ACN     H1 5135   4.206   2.465   3.677 -1.1716 -1.8727  0.3110
  829ACN     H2 5136   4.262   2.464   3.506  1.7073  0.1330 -0.2026
  829ACN     H3 5137   4.192   2.312   3.589  1.5729 -1.1394  2.5046
  829ACN     C2 5138   4.381   2.372   3.638  1.1563  0.0765 -0.3579
  829ACN     N1 5139   4.486   2.337   3.664 -0.4607  0.6976  0.4621
  830ACN     C1 5140   2.154   4.309   3.334  0.0569  0.1826 -0.0532
  830ACN     H1 5141   2.186   4.241   3.254  2.3705 -3.0382  3.2437
  830ACN     H2 5142   2.176   4.249   3.423 -1.5496 -2.0029 -1.0351
  830ACN     H3 5143   2.047   4.329   3.328  0.2223  0.9232 -0.6257
  830ACN     C2 5144   2.202   4.442   3.335 -0.7932  0.0680  0.1330
  830ACN     N1 5145   2.245   4.547   3.332  0.9257 -0.3098 -0.6620
  831ACN     C1 5146   1.164   0.629   2.187  0.0208  0.0297 -0.5904
  831ACN     H1 5147   1.132   0.527   2.162  0.4899 -0.2498 -0.0684
  831ACN     H2 5148   1.260   0.619   2.240 -0.9470 -2.8730  0.8909
  831ACN     H3 5149   1.089   0.664   2.259 -0.4403 -0.6318 -0.7323
  831ACN     C2 5150   1.176   0.711   2.066  0.3966  0.4088  0.0671
  831ACN     N1 5151   1.192   0.766   1.968 -0.2564  0.4428 -0.1377
  832ACN     C1 5152   1.532   2.858   2.424 -0.4682  0.0757  0.2060
  832ACN     H1 5153   1.465   2.910   2.355  0.5340  0.3018 -0.6244
  832ACN     H2 5154   1.628   2.840   2.373 -0.2668 -0.7566  0.8651
  832ACN     H3 5155   1.485   2.761   2.447  0.3753 -0.7063 -1.2103
  832ACN     C2 5156   1.555   2.931   2.545 -0.3201  0.6751 -0.6141
  832ACN     N1 5157   1.566   2.990   2.643 -0.0004 -0.1586  0.0001
  833ACN     C1 5158   3.906   0.796   3.533  0.2257  0.4011 -0.1098
  833ACN     H1 5159   3.926   0.886   3.593  0.2969 -0.0770  0.5958
  833ACN     H2 5160   3.981   0.722   3.564 -1.8753 -1.8800 -0.2242
  833ACN     H3 5161   3.904   0.816   3.425  0.1465  0.3435 -0.1183
  833ACN     C2 5162   3.768   0.751   3.564 -0.0742  0.3382  0.3251
  833ACN     N1 5163   3.666   0.709   3.589 -0.1295 -0.1156  0.0283
  834ACN     C1 5164   3.061   3.774   1.631 -0.2618 -0.0369  0.6903
  834ACN     H1 5165   3.159   3.734   1.604 -0.5937  1.2397 -3.0057
  834ACN     H2 5166   3.059   3.797   1.738  2.2926 -1.3963  1.1020
  834ACN     H3 5167   2.988   3.695   1.608  0.4619 -0.3425 -0.6887
  834ACN     C2 5168   3.047   3.898   1.549 -0.0798 -0.2754 -0.0217
  834ACN     N1 5169   3.039   3.995   1.493  0.0126 -0.1275 -0.0983
  835ACN     C1 5170   0.794   4.340   2.106 -0.2316 -0.7450  0.2534
  835ACN     H1 5171   0.877   4.400   2.145  1.2558 -4.1224  2.9497
  835ACN     H2 5172   0.704   4.395   2.136  0.3625 -0.3250  1.3302
  835ACN     H3 5173   0.801   4.241   2.154 -0.7772 -2.7600 -3.4654
  835ACN     C2 5174   0.814   4.312   1.962 -0.7578  0.8958 -0.2345
  835ACN     N1 5175   0.827   4.291   1.847 -0.3200  0.3627 -0.3159
  836ACN     C1 5176   2.654   3.790   3.702  0.0372 -0.0348 -0.3954
  836ACN     H1 5177   2.682   3.692   3.743 -0.8280  0.4113  1.3512
  836ACN     H2 5178   2.619   3.782   3.598 -0.8831  2.7507 -0.3681
  836ACN     H3 5179   2.752   3.838   3.700  0.2515 -0.4053  0.6610
  836ACN     C2 5180   2.558   3.857   3.788  0.0226 -0.0651 -0.2740
  836ACN     N1 5181   2.478   3.911   3.854 -0.3641 -0.0070  0.7542
  837ACN     C1 5182   4.210   2.538   2.365  0.3456 -0.3714 -0.0198
  837ACN     H1 5183   4.250   2.447   2.320 -5.0115 -2.4896 -1.2469
  837ACN     H2 5184   4.289   2.614   2.360  2.1984 -2.1230  1.0205
  837ACN     H3 5185   4.204   2.503   2.469  0.6784  1.2313  0.5785
  837ACN     C2 5186   4.079   2.574   2.310  0.4496  0.7637  0.2368
  837ACN     N1 5187   3.975   2.610   2.272  0.8914  0.2438 -0.0351
  838ACN     C1 5188   4.004   2.891   3.435 -0.3903  0.1615  0.0511
  838ACN     H1 5189   4.107   2.928   3.424 -0.9143  1.6291 -0.0525
  838ACN     H2 5190   3.970   2.877   3.332 -1.0764 -3.8145  0.6567
  838ACN     H3 5191   3.941   2.954   3.498  0.6528  1.4147 -0.1144
  838ACN     C2 5192   4.008   2.757   3.498 -0.0189  0.1722 -0.0961
  838ACN     N1 5193   4.005   2.656   3.555  0.1796  0.0776 -0.1762
  839ACN     C1 5194   3.846   4.694   3.766 -0.4509 -0.0970  0.3264
  839ACN     H1 5195   3.889   4.699   3.665  0.4714  1.4207  0.7557
  839ACN     H2 5196   3.806   4.790   3.802 -0.8543 -1.2591  3.2402
  839ACN     H3 5197   3.931   4.669   3.831  0.2282 -0.2474 -0.5834
  839ACN     C2 5198   3.740   4.591   3.776  0.4296 -0.1416 -0.3577
  839ACN     N1 5199   3.667   4.504   3.780  0.4467  0.2435 -0.2116
  840ACN     C1 5200   0.379   4.043   1.334  0.4018  0.2216 -0.2694
  840ACN     H1 5201   0.437   4.040   1.241  2.6165  1.1602  1.0018
  840ACN     H2 5202   0.282   4.092   1.315 -0.3128 -0.5709  1.1227
  840ACN     H3 5203   0.432   4.094   1.415  0.7801 -0.3006 -0.1839
  840ACN     C2 5204   0.356   3.907   1.358  0.2721  0.3756 -0.2963
  840ACN     N1 5205   0.338   3.789   1.377 -0.0496 -0.2507  0.6389
  841ACN     C1 5206   1.610   2.588   1.168  0.3719  0.1721 -0.5185
  841ACN     H1 5207   1.512   2.576   1.121  0.6377 -0.2739 -0.9713
  841ACN     H2 5208   1.690   2.538   1.113  2.5212  1.5372  1.1958
  841ACN     H3 5209   1.620   2.551   1.271 -0.2495  1.5960  0.0736
  841ACN     C2 5210   1.646   2.731   1.148  0.4824  0.3992  0.2250
  841ACN     N1 5211   1.665   2.842   1.135 -0.1393  0.1066  0.2785
  842ACN     C1 5212   3.191   4.347   2.155  0.2396 -0.1429  0.5479
  842ACN     H1 5213   3.123   4.285   2.214 -0.0868  0.3406  0.6784
  842ACN     H2 5214   3.213   4.432   2.219  0.8667  0.2105 -0.1200
  842ACN     H3 5215   3.146   4.386   2.063  0.8489  2.5914  1.3358
  842ACN     C2 5216   3.324   4.280   2.122  0.8538  0.2952 -0.6644
  842ACN     N1 5217   3.427   4.235   2.102 -0.5885  0.3243  0.1655
  843ACN     C1 5218   1.567   3.955   1.493 -0.1157 -0.0306  0.3004
  843ACN     H1 5219   1.533   3.870   1.432  1.6514 -0.7000  0.2071
  843ACN     H2 5220   1.490   3.983   1.566 -1.4239 -1.0838 -0.6211
  843ACN     H3 5221   1.582   4.037   1.421 -0.3512  0.1394  0.4412
  843ACN     C2 5222   1.696   3.918   1.554  0.5946 -0.2199  0.0942
  843ACN     N1 5223   1.794   3.882   1.604 -0.3604 -0.3686  1.0542
  844ACN     C1 5224   3.123   4.354   3.425  0.0269  0.2628 -0.0918
  844ACN     H1 5225   3.123   4.260   3.482 -0.6110 -0.0582 -0.6014
  844ACN     H2 5226   3.212   4.346   3.361  0.2405 -1.3330  0.3621
  844ACN     H3 5227   3.140   4.433   3.499 -1.8551 -1.6351  2.5307
  844ACN     C2 5228   3.011   4.382   3.341  0.2822 -0.6333  0.0591
  844ACN     N1 5229   2.922   4.412   3.274 -0.3371 -0.5269 -0.3900
  845ACN     C1 5230   4.730   4.314   0.141 -0.6535 -0.2744 -0.0562
  845ACN     H1 5231   4.686   4.238   0.076 -0.0935 -0.3939 -0.3027
  845ACN     H2 5232   4.702   4.308   0.247 -1.8258 -0.3422 -0.3582
  845ACN     H3 5233   4.703   4.410   0.097 -1.6502 -0.9832 -1.0194
  845ACN     C2 5234   4.880   4.308   0.114  0.1703 -0.7633  0.4590
  845ACN     N1 5235   4.993   4.301   0.098  0.1150 -0.8917 -0.1899
  846ACN     C1 5236   0.215   2.178   0.634 -0.4616  0.1799 -0.5710
  846ACN     H1 5237   0.157   2.265   0.601  2.8096  2.6883 -0.2081
  846ACN     H2 5238   0.243   2.182   0.740 -0.3204 -0.0283 -0.5995
  846ACN     H3 5239   0.304   2.186   0.570 -0.3926 -0.9455 -0.6267
  846ACN     C2 5240   0.154   2.049   0.596 -0.4812 -0.9557 -0.2732
  846ACN     N1 5241   0.104   1.948   0.573  0.3709 -0.0924 -0.0443
  847ACN     C1 5242   2.704   0.553   2.932  0.2545  0.8413  0.4615
  847ACN     H1 5243   2.732   0.618   3.016  0.1129 -0.3779  1.4700
  847ACN     H2 5244   2.619   0.608   2.890 -2.3382 -1.6717  2.0596
  847ACN     H3 5245   2.668   0.458   2.971 -0.5315  0.6936 -0.5734
  847ACN     C2 5246   2.828   0.541   2.855 -0.9805  0.2850 -0.0455
  847ACN     N1 5247   2.917   0.525   2.788  0.0595 -0.5067  0.8271
  848ACN     C1 5248   0.703   0.676   2.272  0.9535  0.4661 -0.3170
  848ACN     H1 5249   0.655   0.737   2.350  0.5707  1.0707 -1.0066
  848ACN     H2 5250   0.638   0.618   2.206 -0.5945 -0.2006  1.6885
  848ACN     H3 5251   0.752   0.593   2.324 -1.3029  0.3638  1.7988
  848ACN     C2 5252   0.794   0.762   2.200  0.9658 -0.5014  0.4553
  848ACN     N1 5253   0.865   0.826   2.141  0.3466 -0.0666  0.5834
  849ACN     C1 5254   3.371   1.527   2.812 -0.7254  0.2211  0.1251
  849ACN     H1 5255   3.354   1.629   2.774 -0.3069  0.2812  0.0972
  849ACN     H2 5256   3.378   1.536   2.921  0.1899  2.3338 -0.0496
  849ACN     H3 5257   3.468   1.496   2.773 -0.5706  1.9540 -1.0047
  849ACN     C2 5258   3.266   1.434   2.766 -0.2210 -0.2527 -0.7328
  849ACN     N1 5259   3.190   1.360   2.737  0.6124  0.8827  0.7777
  850ACN     C1 5260   3.644   4.288   2.336  0.2921  0.2706  0.4313
  850ACN     H1 5261   3.629   4.190   2.290  0.8354  0.5618 -0.3875
  850ACN     H2 5262   3.567   4.365   2.322 -0.4176  0.3325  3.7731
  850ACN     H3 5263   3.737   4.329   2.295 -1.7882  4.1513 -0.9575
  850ACN     C2 5264   3.657   4.270   2.482  0.7340 -0.4909  0.3987
  850ACN     N1 5265   3.664   4.258   2.596 -0.2136  0.6557 -0.9880
  851ACN     C1 5266   0.212   0.811   0.921  0.4680 -0.0264 -0.1057
  851ACN     H1 5267   0.152   0.773   1.004  1.0886 -1.7869 -0.4306
  851ACN     H2 5268   0.138   0.836   0.844 -0.9142 -2.2123  0.4454
  851ACN     H3 5269   0.285   0.735   0.892  0.2600 -0.5569  0.7545
  851ACN     C2 5270   0.277   0.926   0.982  1.1895 -0.2645  0.4667
  851ACN     N1 5271   0.335   1.014   1.030  0.5882 -0.7090  0.0613
  852ACN     C1 5272   2.363   2.141   3.333  0.8813 -0.3694 -1.0990
  852ACN     H1 5273   2.268   2.093   3.305  1.0507 -2.0871  1.0009
  852ACN     H2 5274   2.352   2.250   3.339 -0.9810 -0.5731 -0.1071
  852ACN     H3 5275   2.438   2.128   3.254  1.0897  2.5942 -1.4972
  852ACN     C2 5276   2.413   2.093   3.461 -0.1944 -0.4291  0.1227
  852ACN     N1 5277   2.445   2.056   3.563 -0.4893 -0.0658  0.3140
  853ACN     C1 5278   4.259   3.163   3.594  0.3225 -0.8062  0.5426
  853ACN     H1 5279   4.223   3.158   3.697 -0.4149  1.8796  0.4712
  853ACN     H2 5280   4.172   3.190   3.532  1.6236  0.0739 -0.9991
  853ACN     H3 5281   4.307   3.065   3.576 -0.0201 -1.3441  2.4216
  853ACN     C2 5282   4.358   3.272   3.583 -1.0894  0.2045 -0.5785
  853ACN     N1 5283   4.430   3.363   3.568  0.8255  0.5301  0.4736
  854ACN     C1 5284   2.893   4.632   2.514 -0.2112  0.6398  0.4626
  854ACN     H1 5285   2.932   4.575   2.599  0.8396 -0.3712 -0.6505
  854ACN     H2 5286   2.817   4.576   2.459  0.5300  0.5289 -0.4852
  854ACN     H3 5287   2.977   4.670   2.454 -0.0400 -1.3421 -0.6446
  854ACN     C2 5288   2.823   4.735   2.578  0.5438 -0.2261  0.1929
  854ACN     N1 5289   2.784   4.821   2.637 -0.0218  0.0367 -0.2557
  855ACN     C1 5290   1.798   4.838   0.645  0.8184 -0.1250 -0.5341
  855ACN     H1 5291   1.832   4.845   0.749 -0.9563  0.5966  0.0332
  855ACN     H2 5292   1.694   4.810   0.668  1.0427  0.0249  0.7103
  855ACN     H3 5293   1.853   4.764   0.586  0.7711 -0.2288 -0.4487
  855ACN     C2 5294   1.784   4.966   0.580  0.0623 -0.3040  0.3251
  855ACN     N1 5295   1.772   5.071   0.532 -0.8199 -0.2300 -0.2904
  856ACN     C1 5296   4.333   1.856   1.992 -0.3632 -0.3062  0.4240
  856ACN     H1 5297   4.305   1.837   2.097 -0.9015  1.8582  0.7091
  856ACN     H2 5298   4.408   1.935   2.000 -0.4364  0.2080 -2.8378
  856ACN     H3 5299   4.247   1.896   1.938 -1.3874 -0.5025  1.8293
  856ACN     C2 5300   4.380   1.742   1.920  0.3051  0.5386  0.0329
  856ACN     N1 5301   4.413   1.648   1.865 -0.4808 -0.7515  0.1665
  857ACN     C1 5302   1.013   1.673   2.723  0.4183 -0.3898 -0.6494
  857ACN     H1 5303   0.912   1.630   2.724  0.3181 -0.1962  1.3922
  857ACN     H2 5304   1.010   1.735   2.632 -0.3515 -0.9089 -0.9933
  857ACN     H3 5305   1.095   1.601   2.722 -0.8305 -1.9008 -3.1588
  857ACN     C2 5306   1.018   1.759   2.846 -0.0649 -0.6869  0.5016
  857ACN     N1 5307   1.028   1.832   2.936 -0.1211  0.1417  0.2611
  858ACN     C1 5308   0.924   1.918   2.294  0.3522 -0.1202 -0.4025
  858ACN     H1 5309   1.028   1.895   2.321  1.3385  1.2299 -2.7113
  858ACN     H2 5310   0.872   1.836   2.243 -2.3264  0.6690  0.8878
  858ACN     H3 5311   0.927   2.005   2.226  2.3911 -0.2614 -0.5518
  858ACN     C2 5312   0.845   1.950   2.416 -0.5868 -0.7588  0.2242
  858ACN     N1 5313   0.783   1.976   2.509 -1.1575  0.2284  0.1964
  859ACN     C1 5314   1.412   2.035   3.753 -0.0907  0.0083  0.1533
  859ACN     H1 5315   1.501   2.080   3.706  0.4900 -1.5862 -0.3260
  859ACN     H2 5316   1.383   2.067   3.854 -1.3029 -2.1424  0.5364
  859ACN     H3 5317   1.426   1.927   3.756 -2.0410 -0.2488  2.1292
  859ACN     C2 5318   1.293   2.038   3.674 -0.0876 -0.2697  0.9130
  859ACN     N1 5319   1.212   2.046   3.591  0.1809 -0.4353 -0.3647
  860ACN     C1 5320   1.633   4.817   2.643  0.0233  0.4142 -0.2136
  860ACN     H1 5321   1.600   4.899   2.577  2.1210  1.1552 -0.4191
  860ACN     H2 5322   1.565   4.731   2.639  0.8315 -0.3058  0.9280
  860ACN     H3 5323   1.649   4.852   2.745 -1.1859 -1.8985  0.8326
  860ACN     C2 5324   1.748   4.759   2.576 -0.8972  0.2105  0.4622
  860ACN     N1 5325   1.837   4.701   2.525  0.1289 -0.0855 -0.1693
  861ACN     C1 5326   0.644   4.060   0.644  0.8414 -0.3437  0.2616
  861ACN     H1 5327   0.617   3.995   0.727  0.1775  1.8838  1.8814
  861ACN     H2 5328   0.754   4.056   0.646  0.9587  1.7086  0.5981
  861ACN     H3 5329   0.608   4.163   0.656  0.4082 -0.5639  0.8667
  861ACN     C2 5330   0.593   3.996   0.525 -0.3165 -0.5062  0.2532
  861ACN     N1 5331   0.555   3.940   0.434  0.2172 -0.6120  0.4095
  862ACN     C1 5332   0.317   0.513   0.663 -0.1624  0.0311 -0.0954
  862ACN     H1 5333   0.319   0.622   0.649 -2.6738  0.1581  0.0354
  862ACN     H2 5334   0.395   0.483   0.592  0.1885  3.1048 -1.1831
  862ACN     H3 5335   0.224   0.467   0.627  0.4089  0.4560 -2.2730
  862ACN     C2 5336   0.336   0.482   0.802  0.1968 -0.2422 -0.5587
  862ACN     N1 5337   0.348   0.460   0.917  0.2845 -0.3687  1.2094
  863ACN     C1 5338   1.907   1.892   1.103  0.3724 -0.1741 -0.3615
  863ACN     H1 5339   1.856   1.825   1.032  2.5179  0.3608 -2.5537
  863ACN     H2 5340   1.931   1.821   1.183  0.7481  0.1780 -0.1561
  863ACN     H3 5341   1.844   1.978   1.131 -0.6496 -0.6546 -1.1290
  863ACN     C2 5342   2.034   1.942   1.052  0.2594  0.1095  1.0131
  863ACN     N1 5343   2.143   1.974   1.024  0.0503  0.4721  0.7123
  864ACN     C1 5344   2.484   1.014   0.847 -0.4084  0.2589  0.1236
  864ACN     H1 5345   2.505   0.973   0.748  0.2070 -1.9465  1.1047
  864ACN     H2 5346   2.474   0.931   0.918  2.0611  0.8248  1.2547
  864ACN     H3 5347   2.392   1.074   0.843 -0.4261  0.2204 -0.0493
  864ACN     C2 5348   2.605   1.089   0.891 -0.1876  0.2830 -0.2068
  864ACN     N1 5349   2.703   1.140   0.925 -0.4007 -0.0842  0.1053
  865ACN     C1 5350   1.818   4.161   0.227 -0.0869 -0.7372  0.4832
  865ACN     H1 5351   1.891   4.105   0.287  0.7613 -1.2156 -0.9598
  865ACN     H2 5352   1.846   4.266   0.213 -1.7896 -0.1217  1.4323
  865ACN     H3 5353   1.721   4.166   0.277 -0.9513 -1.5361 -1.0770
  865ACN     C2 5354   1.801   4.096   0.095  0.2720 -0.6673  0.3268
  865ACN     N1 5355   1.783   4.048  -0.010 -0.0237  0.7592  0.3805
  866ACN     C1 5356   1.088   0.957   3.413 -0.3842 -0.1104 -0.5960
  866ACN     H1 5357   1.076   1.047   3.352 -2.3814 -1.0684 -1.7158
  866ACN     H2 5358   1.159   0.895   3.357 -1.0716  0.8868 -2.6766
  866ACN     H3 5359   0.989   0.914   3.434  0.7492 -1.3952  2.9537
  866ACN     C2 5360   1.151   0.985   3.547  0.4464  0.6457  0.2318
  866ACN     N1 5361   1.208   1.002   3.645  0.2279  0.3410 -0.2562
  867ACN     C1 5362   2.635   4.246   3.100  0.1895  0.4725  0.5543
  867ACN     H1 5363   2.643   4.321   3.179 -0.4913 -1.1615  2.2593
  867ACN     H2 5364   2.722   4.179   3.099 -0.2652 -0.1261 -0.0172
  867ACN     H3 5365   2.613   4.284   3.000  0.9887  2.8952  1.2450
  867ACN     C2 5366   2.528   4.149   3.132 -0.7914  0.0632  0.3573
  867ACN     N1 5367   2.436   4.078   3.154  0.6312  0.7634 -0.0988
  868ACN     C1 5368   3.650   0.345   0.820 -0.1444  0.5049  0.6518
  868ACN     H1 5369   3.708   0.358   0.912 -0.9329  1.1713  1.0710
  868ACN     H2 5370   3.698   0.265   0.762  0.2407  0.6621  0.7558
  868ACN     H3 5371   3.651   0.441   0.768 -0.9636  0.9292  1.3959
  868ACN     C2 5372   3.513   0.315   0.855 -0.7098 -0.8853  1.1348
  868ACN     N1 5373   3.407   0.279   0.874  0.7525 -0.2257 -0.9456
  869ACN     C1 5374   3.462   3.496   2.978  0.4075 -0.5430  0.8936
  869ACN     H1 5375   3.490   3.602   2.979 -0.6885 -0.1693 -1.4187
  869ACN     H2 5376   3.358   3.489   2.944  0.5969  0.1168  0.1593
  869ACN     H3 5377   3.462   3.457   3.080 -1.3385 -2.3021  0.2847
  869ACN     C2 5378   3.547   3.416   2.884 -0.7158 -0.5374 -0.3525
  869ACN     N1 5379   3.610   3.343   2.817 -0.1126 -1.2461  0.1308
  870ACN     C1 5380   2.436   1.828   0.480 -0.4590  0.3901  0.0298
  870ACN     H1 5381   2.463   1.863   0.580 -0.8549  0.1436  0.2247
  870ACN     H2 5382   2.495   1.736   0.464 -1.1058 -0.2374  1.1255
  870ACN     H3 5383   2.468   1.892   0.397  0.9630 -0.4503 -0.1191
  870ACN     C2 5384   2.294   1.787   0.480 -0.0433 -0.5052 -0.2385
  870ACN     N1 5385   2.184   1.756   0.482  0.3197  0.2362 -0.0269
  871ACN     C1 5386   3.190   4.171   1.832 -0.6742 -0.3806  0.3234
  871ACN     H1 5387   3.185   4.280   1.819  2.1344 -0.1135  0.8525
  871ACN     H2 5388   3.286   4.143   1.877  0.5792  1.6856 -0.8951
  871ACN     H3 5389   3.173   4.125   1.734 -2.8840 -0.3596  0.6455
  871ACN     C2 5390   3.083   4.143   1.924 -0.0389  0.0620 -0.2341
  871ACN     N1 5391   3.008   4.123   2.008 -0.3587  0.0840  0.3895
  872ACN     C1 5392   3.203   0.716   1.107 -0.3705  0.2692  0.0885
  872ACN     H1 5393   3.263   0.808   1.105 -1.6345  1.1227  0.1860
  872ACN     H2 5394   3.259   0.647   1.043 -0.0622 -1.0618  1.7183
  872ACN     H3 5395   3.106   0.749   1.068 -1.1549 -0.7513  1.1063
  872ACN     C2 5396   3.179   0.655   1.237  0.5160 -0.7818 -0.0786
  872ACN     N1 5397   3.173   0.593   1.334 -0.3372  0.5676  0.8354
  873ACN     C1 5398   2.435   0.884   3.429 -0.0032  0.4276  0.3763
  873ACN     H1 5399   2.404   0.839   3.524 -0.4556  3.6353  1.8670
  873ACN     H2 5400   2.524   0.833   3.389  0.3873  0.8139  0.7499
  873ACN     H3 5401   2.464   0.986   3.458  0.7466 -0.3475  2.5822
  873ACN     C2 5402   2.330   0.896   3.329  0.1390  0.3116  0.2184
  873ACN     N1 5403   2.248   0.905   3.252 -0.5147  0.2002  0.3134
  874ACN     C1 5404   4.071   0.912   0.318 -0.0951  0.0789 -0.1894
  874ACN     H1 5405   4.069   0.992   0.393  1.7015 -1.4276  1.5647
  874ACN     H2 5406   3.993   0.915   0.240 -0.6146 -0.6761  0.2948
  874ACN     H3 5407   4.049   0.826   0.381  0.8408 -0.4341 -0.5442
  874ACN     C2 5408   4.196   0.909   0.254  0.7516 -0.4288  0.9654
  874ACN     N1 5409   4.299   0.919   0.200  0.2166 -0.4098  0.2384
  875ACN     C1 5410   2.137   0.400   2.135  0.0570  0.1664 -0.0619
  875ACN     H1 5411   2.234   0.451   2.136  0.7529 -1.1094  1.5336
  875ACN     H2 5412   2.076   0.461   2.067  0.1915 -0.7928 -1.0734
  875ACN     H3 5413   2.098   0.387   2.236 -2.0698 -0.2649 -0.8792
  875ACN     C2 5414   2.152   0.273   2.078 -0.0239  0.0137 -0.2380
  875ACN     N1 5415   2.182   0.169   2.044 -0.0669  0.2991  0.5570
  876ACN     C1 5416   0.276   4.440   2.271 -0.2864 -0.3056 -0.0995
  876ACN     H1 5417   0.212   4.509   2.215 -3.5073 -1.7824  1.5135
  876ACN     H2 5418   0.302   4.353   2.209 -1.0685 -1.7712  1.5298
  876ACN     H3 5419   0.221   4.399   2.357 -0.8725 -0.9554 -0.7705
  876ACN     C2 5420   0.402   4.509   2.299  0.5150  0.0789 -0.1332
  876ACN     N1 5421   0.501   4.559   2.316 -0.0933  0.2796  0.7197
  877ACN     C1 5422   1.235   4.119   1.771  0.0835  0.1172 -0.2005
  877ACN     H1 5423   1.284   4.022   1.757  1.9404  0.6640  1.7758
  877ACN     H2 5424   1.291   4.169   1.852  1.1020 -1.1439 -0.0883
  877ACN     H3 5425   1.137   4.087   1.807  0.4524  0.7053  1.4216
  877ACN     C2 5426   1.239   4.186   1.646  0.1968 -0.3480  0.0661
  877ACN     N1 5427   1.243   4.243   1.545 -0.0474  0.4580  0.1103
  878ACN     C1 5428   1.594   1.331   1.689 -0.1894 -0.2710  0.4929
  878ACN     H1 5429   1.514   1.351   1.616 -0.1877  1.3198  0.8885
  878ACN     H2 5430   1.600   1.224   1.708 -0.6010 -0.7258 -1.6968
  878ACN     H3 5431   1.576   1.385   1.783 -0.7910  0.8441 -0.2327
  878ACN     C2 5432   1.715   1.376   1.620 -0.5698 -0.2089 -0.5257
  878ACN     N1 5433   1.807   1.418   1.558 -0.1058  0.6448 -0.2493
  879ACN     C1 5434   4.229   3.353   0.006  0.4188  0.4375 -0.2534
  879ACN     H1 5435   4.313   3.423   0.012 -0.8782  2.2288 -1.7437
  879ACN     H2 5436   4.190   3.354   0.109 -1.5361 -2.8824 -0.7959
  879ACN     H3 5437   4.259   3.250  -0.017  1.6391  0.7505 -0.1165
  879ACN     C2 5438   4.135   3.403  -0.096 -0.1414  0.1804  0.2785
  879ACN     N1 5439   4.069   3.451  -0.176 -0.0793  0.5496  0.1966
  880ACN     C1 5440   3.343   3.803   3.788  0.2842 -0.1884  0.1584
  880ACN     H1 5441   3.249   3.790   3.844  1.5101 -1.1048  2.1105
  880ACN     H2 5442   3.392   3.705   3.782  0.6102 -0.2384  2.6295
  880ACN     H3 5443   3.395   3.883   3.844 -1.6985  1.3660 -0.1032
  880ACN     C2 5444   3.325   3.846   3.654 -0.1936  0.1213  0.2262
  880ACN     N1 5445   3.325   3.882   3.545 -0.1036 -0.0348  0.8174
  881ACN     C1 5446   0.620   2.643   0.097 -0.1943 -0.5574  0.0626
  881ACN     H1 5447   0.673   2.685   0.184 -0.3219  3.4959 -1.6386
  881ACN     H2 5448   0.651   2.695   0.007  1.1260  0.2403  0.9441
  881ACN     H3 5449   0.515   2.672   0.112  0.4007  0.5805  2.7139
  881ACN     C2 5450   0.637   2.494   0.089 -0.1892 -0.4222  0.1148
  881ACN     N1 5451   0.653   2.378   0.071 -0.2640  0.3045  1.0112
  882ACN     C1 5452   4.334   3.972   0.045 -0.7073 -0.5218  0.6692
  882ACN     H1 5453   4.228   3.991   0.025  0.1087  2.7010 -1.3163
  882ACN     H2 5454   4.359   3.981   0.152 -0.1905  0.5241  0.4780
  882ACN     H3 5455   4.393   4.053  -0.001 -1.6503  0.0668  0.4785
  882ACN     C2 5456   4.357   3.842  -0.017  1.0928 -0.3367 -0.0165
  882ACN     N1 5457   4.345   3.739  -0.071  0.6625 -0.1926 -0.0427
  883ACN     C1 5458   2.409   1.862   2.509 -0.7226 -0.6852 -0.0324
  883ACN     H1 5459   2.411   1.893   2.403  2.3951  0.3070  0.1994
  883ACN     H2 5460   2.368   1.945   2.569  0.5585 -0.7222  0.9465
  883ACN     H3 5461   2.512   1.844   2.541 -0.7906  0.1104  0.6789
  883ACN     C2 5462   2.341   1.738   2.538  0.2257 -0.1935 -0.2018
  883ACN     N1 5463   2.288   1.637   2.560  0.3809  0.4014  0.0134
  884ACN     C1 5464   4.655   2.687   2.453  0.0033  0.2225 -0.2723
  884ACN     H1 5465   4.626   2.648   2.355  1.4828 -0.7267 -0.3652
  884ACN     H2 5466   4.684   2.789   2.427  0.3854 -0.0197 -0.8251
  884ACN     H3 5467   4.741   2.626   2.483 -0.1064  0.1760 -0.0493
  884ACN     C2 5468   4.543   2.678   2.546  0.4276 -0.2211  0.1392
  884ACN     N1 5469   4.444   2.666   2.606  0.0587  0.4581 -0.3760
  885ACN     C1 5470   3.256   2.762   1.528 -0.5513  0.0605  0.0647
  885ACN     H1 5471   3.195   2.687   1.580 -3.2175  2.4434  0.6101
  885ACN     H2 5472   3.231   2.759   1.421 -2.7756  1.2271  0.4885
  885ACN     H3 5473   3.362   2.734   1.538 -0.2152  0.7826 -1.2582
  885ACN     C2 5474   3.214   2.885   1.589  0.6453 -0.8678 -0.4116
  885ACN     N1 5475   3.191   2.993   1.630  0.3904 -0.2171  0.1183
  886ACN     C1 5476   0.779   1.670   1.673 -0.4818  0.1026 -0.5168
  886ACN     H1 5477   0.744   1.571   1.644  0.3783 -0.6594  0.9261
  886ACN     H2 5478   0.697   1.720   1.727  0.2154  0.8836 -0.1514
  886ACN     H3 5479   0.816   1.719   1.582  3.2201 -2.7316 -0.7904
  886ACN     C2 5480   0.886   1.670   1.770 -0.3673  0.1803  0.1510
  886ACN     N1 5481   0.976   1.674   1.838 -0.2660  0.0943 -0.3029
  887ACN     C1 5482   0.939   2.402   3.705  0.0668  0.3416  0.1652
  887ACN     H1 5483   0.878   2.462   3.635 -1.1745 -2.1626 -1.0148
  887ACN     H2 5484   0.963   2.468   3.789  3.2446  0.2583 -0.5565
  887ACN     H3 5485   1.028   2.376   3.647 -0.4667  0.5511 -0.7733
  887ACN     C2 5486   0.873   2.279   3.753  0.0766  0.5287 -0.0384
  887ACN     N1 5487   0.825   2.181   3.785 -0.0458  0.5518 -0.0745
  888ACN     C1 5488   2.020   0.749   3.075  0.3775  0.5153  0.4678
  888ACN     H1 5489   2.058   0.648   3.093 -1.2053 -0.6707 -2.2241
  888ACN     H2 5490   2.092   0.819   3.030  0.6296  0.0433  0.1213
  888ACN     H3 5491   1.991   0.793   3.171  1.4831 -0.3576  1.2374
  888ACN     C2 5492   1.912   0.734   2.979  0.1493  0.2581  1.0137
  888ACN     N1 5493   1.827   0.736   2.900  0.1314  0.1593 -0.3837
  889ACN     C1 5494   1.248   1.909   1.905 -0.8675 -0.1334 -0.3856
  889ACN     H1 5495   1.355   1.896   1.885 -0.4476  0.9596  0.9691
  889ACN     H2 5496   1.228   1.935   2.010  1.3286 -3.2006  0.9162
  889ACN     H3 5497   1.195   1.815   1.885  0.2957 -1.0443  0.6897
  889ACN     C2 5498   1.204   2.019   1.822  0.5550  0.1927  0.0982
  889ACN     N1 5499   1.173   2.101   1.745 -0.3756  0.3166  0.0877
  890ACN     C1 5500   4.394   4.215   2.940 -0.5098  0.2843  0.0442
  890ACN     H1 5501   4.300   4.268   2.960 -0.9493 -1.2808  2.4683
  890ACN     H2 5502   4.427   4.144   3.016  0.6961  0.0037 -0.7114
  890ACN     H3 5503   4.467   4.296   2.949  0.6040 -0.8249  1.3605
  890ACN     C2 5504   4.386   4.146   2.818 -0.6395  0.1175  0.2597
  890ACN     N1 5505   4.381   4.094   2.716 -0.1823  0.1620  0.4091
  891ACN     C1 5506   3.993   4.231   2.589  0.2084  0.6676  0.4621
  891ACN     H1 5507   3.955   4.249   2.487  0.5967 -1.6607 -0.1471
  891ACN     H2 5508   3.925   4.293   2.649 -2.7055 -1.5467 -0.3259
  891ACN     H3 5509   4.099   4.259   2.598 -0.3218  2.3020  2.0838
  891ACN     C2 5510   3.960   4.094   2.633 -0.0904 -0.0279  0.1986
  891ACN     N1 5511   3.933   3.985   2.668 -0.0734 -0.3762  0.0971
  892ACN     C1 5512   1.743   1.332   0.012  0.4219 -0.0607 -0.5068
  892ACN     H1 5513   1.825   1.375  -0.046  1.2681  2.3803  2.2680
  892ACN     H2 5514   1.769   1.234   0.053 -0.8545 -0.3717 -0.3816
  892ACN     H3 5515   1.660   1.310  -0.056  0.2760 -1.6365  0.1542
  892ACN     C2 5516   1.697   1.410   0.120  0.1479 -0.5529 -0.0287
  892ACN     N1 5517   1.655   1.475   0.204  0.5888 -0.5744 -0.1446
  893ACN     C1 5518   3.421   4.229   3.795 -0.3872  0.3636 -0.5355
  893ACN     H1 5519   3.501   4.154   3.795  2.0423  2.7858  0.6623
  893ACN     H2 5520   3.333   4.174   3.759  1.3142 -1.3647 -2.2771
  893ACN     H3 5521   3.460   4.294   3.716 -1.2556 -1.4616 -2.5814
  893ACN     C2 5522   3.394   4.281   3.926 -0.3939  0.5781 -0.0432
  893ACN     N1 5523   3.376   4.326   4.033  0.6107 -0.4385  0.5286
  894ACN     C1 5524   1.172   3.889   1.337 -0.1816 -0.6035 -0.0033
  894ACN     H1 5525   1.187   3.954   1.424  0.9091 -0.1718 -0.4901
  894ACN     H2 5526   1.131   3.791   1.365 -0.5032 -0.6589 -0.6508
  894ACN     H3 5527   1.273   3.871   1.300 -0.6148  0.6625 -1.9275
  894ACN     C2 5528   1.084   3.952   1.242 -0.8387  0.8940  0.1027
  894ACN     N1 5529   1.024   3.995   1.152  0.2007 -0.1067 -0.2775
  895ACN     C1 5530   3.628   3.673   0.955  0.1935  0.4286  0.0878
  895ACN     H1 5531   3.673   3.711   0.863  2.2401 -0.1335  0.7999
  895ACN     H2 5532   3.579   3.579   0.927  1.4385  0.0190 -0.7825
  895ACN     H3 5533   3.546   3.728   1.005  0.5636 -0.3537  1.6120
  895ACN     C2 5534   3.734   3.621   1.044  0.2621  0.2714 -0.3335
  895ACN     N1 5535   3.817   3.582   1.115 -0.0978  0.4985  0.1322
  896ACN     C1 5536   1.588   4.754   0.200  0.4474  0.1304  1.0402
  896ACN     H1 5537   1.586   4.695   0.107  0.8344 -0.6196  1.4953
  896ACN     H2 5538   1.504   4.731   0.266  0.1600 -1.7817  0.0871
  896ACN     H3 5539   1.570   4.857   0.166 -1.3082 -0.4987 -0.0876
  896ACN     C2 5540   1.721   4.752   0.260  0.2720 -0.5712  0.1776
  896ACN     N1 5541   1.823   4.742   0.308  0.0009 -0.0298  0.6536
  897ACN     C1 5542   0.236   1.938   1.659  0.1592  0.2760 -0.2930
  897ACN     H1 5543   0.253   1.923   1.552 -0.4609  0.8821 -0.4848
  897ACN     H2 5544   0.181   1.849   1.691 -0.0974  1.0025  1.4015
  897ACN     H3 5545   0.172   2.027   1.664  2.3230  1.9098 -0.5838
  897ACN     C2 5546   0.362   1.952   1.732 -0.3163 -0.0272 -0.0259
  897ACN     N1 5547   0.460   1.974   1.791  0.2357  0.0760  0.1507
  898ACN     C1 5548   0.873   0.397   1.418 -0.1245 -0.3299  0.2089
  898ACN     H1 5549   0.954   0.365   1.350 -0.0475 -0.1951  0.2359
  898ACN     H2 5550   0.775   0.382   1.373 -0.8031  1.7921  0.8674
  898ACN     H3 5551   0.887   0.503   1.443 -0.0774 -0.5749  1.2573
  898ACN     C2 5552   0.877   0.313   1.536  0.0341  0.0442  0.2221
  898ACN     N1 5553   0.885   0.241   1.627 -0.1938 -0.1823  0.7691
  899ACN     C1 5554   4.739   3.199   0.018  0.0292  0.4836  0.4328
  899ACN     H1 5555   4.785   3.210  -0.081 -0.6401  0.3257  0.0997
  899ACN     H2 5556   4.760   3.289   0.077  2.1345  0.2827  0.0828
  899ACN     H3 5557   4.766   3.106   0.069  2.8182  1.0276  0.0932
  899ACN     C2 5558   4.596   3.186  -0.013  0.5135 -0.7142  0.9563
  899ACN     N1 5559   4.485   3.163  -0.038 -0.3539  0.1464 -0.0572
  900ACN     C1 5560   2.908   1.338   1.632  0.6762  0.0146  0.4331
  900ACN     H1 5561   2.861   1.337   1.731  0.5218 -2.1094  0.3721
  900ACN     H2 5562   3.013   1.309   1.645  0.8745  1.3825  2.2123
  900ACN     H3 5563   2.899   1.441   1.594  0.2654  0.2936  1.2468
  900ACN     C2 5564   2.831   1.240   1.555 -0.4363  0.3180  0.0322
  900ACN     N1 5565   2.783   1.162   1.484 -0.3752  0.8084 -0.2962
  901ACN     C1 5566   4.801   1.144   3.535  0.0874 -0.1592 -0.3241
  901ACN     H1 5567   4.692   1.128   3.532  0.4124 -2.6880 -1.2005
  901ACN     H2 5568   4.825   1.192   3.439  1.5904 -1.3082 -0.5525
  901ACN     H3 5569   4.844   1.044   3.536  1.6383  0.4755 -0.9918
  901ACN     C2 5570   4.827   1.214   3.664  0.0600  0.5314 -0.0877
  901ACN     N1 5571   4.832   1.280   3.758  0.2171  0.0841  0.4137
  902ACN     C1 5572   4.566   3.039   1.698 -0.6726  0.5964 -0.5712
  902ACN     H1 5573   4.520   3.015   1.601  0.1826 -1.2192 -0.5609
  902ACN     H2 5574   4.674   3.055   1.691 -0.6181  0.7706  0.4353
  902ACN     H3 5575   4.555   2.954   1.766 -0.0273  0.8774 -0.1056
  902ACN     C2 5576   4.512   3.161   1.761 -0.7768 -0.1717 -0.0531
  902ACN     N1 5577   4.471   3.262   1.799 -0.3464 -0.2112 -0.0134
  903ACN     C1 5578   2.963   0.209   3.573 -0.3720  0.5334  0.5228
  903ACN     H1 5579   2.912   0.113   3.591 -0.9834  0.6136 -0.6742
  903ACN     H2 5580   2.896   0.275   3.516 -0.4116 -0.1431 -0.2307
  903ACN     H3 5581   3.052   0.201   3.509 -0.3381  1.1742  0.4885
  903ACN     C2 5582   2.997   0.277   3.696 -0.1198  0.1311 -0.3681
  903ACN     N1 5583   3.029   0.336   3.788 -0.4154  0.0802 -0.5171
  904ACN     C1 5584   0.097   4.576   0.421  0.5622  0.0385 -0.0166
  904ACN     H1 5585   0.098   4.554   0.313 -0.0493 -1.0898  0.1893
  904ACN     H2 5586   0.066   4.488   0.479 -2.6248  0.6054 -0.6858
  904ACN     H3 5587   0.012   4.646   0.431  0.8405  0.3938 -0.1095
  904ACN     C2 5588   0.223   4.639   0.469  0.2706  0.4892  0.9328
  904ACN     N1 5589   0.319   4.687   0.512  0.1277 -0.3334 -0.4370
  905ACN     C1 5590   0.217   1.916   2.860 -0.0015  0.0455 -0.2748
  905ACN     H1 5591   0.250   1.860   2.948  1.6968 -2.5296 -2.3661
  905ACN     H2 5592   0.208   2.022   2.888 -0.4599 -0.2723  0.8227
  905ACN     H3 5593   0.119   1.888   2.820  0.6596  0.3425 -2.2210
  905ACN     C2 5594   0.312   1.903   2.750  0.4433 -0.7384 -0.6072
  905ACN     N1 5595   0.381   1.888   2.661 -0.1431 -0.1953  0.4545
  906ACN     C1 5596   0.419   0.138   1.084 -0.6952 -0.6171 -0.1626
  906ACN     H1 5597   0.466   0.048   1.123 -0.7077 -0.8867 -0.7637
  906ACN     H2 5598   0.453   0.165   0.983  0.0905 -3.7556 -0.8365
  906ACN     H3 5599   0.444   0.225   1.145 -2.0431 -1.0047  1.0002
  906ACN     C2 5600   0.272   0.123   1.088 -0.0035 -0.1251 -0.7901
  906ACN     N1 5601   0.159   0.103   1.101  0.3815 -0.1353  0.0069
  907ACN     C1 5602   4.246   3.431   3.156  0.1055  0.1070 -0.2089
  907ACN     H1 5603   4.285   3.515   3.214 -0.2508 -0.7628  1.3537
  907ACN     H2 5604   4.216   3.349   3.223 -2.2999 -0.4565 -1.8390
  907ACN     H3 5605   4.333   3.393   3.102  2.2223 -1.8214  4.0596
  907ACN     C2 5606   4.129   3.466   3.074  0.1294 -0.1324  0.0711
  907ACN     N1 5607   4.034   3.488   3.013 -0.2023 -0.2369  0.2712
  908ACN     C1 5608   1.873   3.574   0.094  0.3507  0.1737 -0.2456
  908ACN     H1 5609   1.825   3.492   0.041 -0.4354 -0.7457  1.7807
  908ACN     H2 5610   1.956   3.538   0.157 -0.9603 -2.2225  0.2439
  908ACN     H3 5611   1.798   3.620   0.160  1.7209 -1.3378  2.5439
  908ACN     C2 5612   1.918   3.665  -0.003  0.0590 -0.5378  0.4985
  908ACN     N1 5613   1.954   3.739  -0.081 -0.0793 -0.0807 -0.2491
  909ACN     C1 5614   2.043   1.366   1.316  0.1763  0.2644 -0.0601
  909ACN     H1 5615   2.018   1.264   1.348 -0.3886  0.6858  0.8833
  909ACN     H2 5616   2.151   1.372   1.298  0.4282 -2.1896  0.2577
  909ACN     H3 5617   2.010   1.433   1.397 -0.6354 -0.1940  0.0020
  909ACN     C2 5618   1.963   1.403   1.202  0.7107 -0.1304 -0.3265
  909ACN     N1 5619   1.898   1.431   1.112  0.1529 -0.3033 -0.4595
  910ACN     C1 5620   1.346   4.267   1.144  0.8672 -0.6493  0.2734
  910ACN     H1 5621   1.270   4.291   1.220 -1.3982 -0.5853 -1.8665
  910ACN     H2 5622   1.432   4.334   1.146  0.1689  0.4622 -2.1318
  910ACN     H3 5623   1.304   4.270   1.042  1.0656  0.3064  0.2049
  910ACN     C2 5624   1.399   4.135   1.164 -0.0267  0.1216 -0.2477
  910ACN     N1 5625   1.434   4.025   1.171  0.0164  0.0928  0.2586
  911ACN     C1 5626   1.412   0.302   0.155  0.2453 -0.3840  0.1462
  911ACN     H1 5627   1.438   0.276   0.258  0.3319 -1.7984 -0.2117
  911ACN     H2 5628   1.413   0.206   0.101  0.8329  0.7998 -2.0789
  911ACN     H3 5629   1.497   0.364   0.124  0.1301  0.9194  2.3166
  911ACN     C2 5630   1.276   0.360   0.147 -0.5365 -0.3994  0.0810
  911ACN     N1 5631   1.177   0.424   0.146  0.1552  0.2407 -0.3425
  912ACN     C1 5632   1.683   0.217   1.864  0.2154 -0.2395  0.0721
  912ACN     H1 5633   1.619   0.256   1.783  1.9618  2.0891 -0.3011
  912ACN     H2 5634   1.749   0.150   1.809  1.7018  1.9658 -0.9771
  912ACN     H3 5635   1.619   0.169   1.939 -0.7023 -0.1906 -0.6516
  912ACN     C2 5636   1.756   0.328   1.920  0.0919 -0.7403 -0.3522
  912ACN     N1 5637   1.812   0.410   1.981  0.6322  0.0416 -0.1369
  913ACN     C1 5638   2.898   2.055   1.359  0.0579 -0.0874  0.4987
  913ACN     H1 5639   2.853   2.069   1.458  1.4681  0.9090  1.0374
  913ACN     H2 5640   2.872   1.952   1.333 -0.1076 -0.2090  1.1151
  913ACN     H3 5641   3.008   2.059   1.364  0.0438  0.4919  0.4913
  913ACN     C2 5642   2.849   2.157   1.271  0.4745  0.9300 -0.5877
  913ACN     N1 5643   2.806   2.240   1.206  0.4153 -1.0497  0.2704
  914ACN     C1 5644   3.858   0.100   2.726  0.2483 -0.2759  0.2170
  914ACN     H1 5645   3.921   0.189   2.717  0.9551 -0.7151  0.6736
  914ACN     H2 5646   3.928   0.017   2.743 -1.0066 -1.8077 -1.7468
  914ACN     H3 5647   3.817   0.074   2.628  1.9490 -0.6584 -0.4287
  914ACN     C2 5648   3.760   0.102   2.832 -0.2963 -0.5900 -0.1849
  914ACN     N1 5649   3.689   0.105   2.918  0.0890 -0.0575  0.2271
  915ACN     C1 5650   4.307   2.430   0.527  0.5292 -0.2834 -0.2893
  915ACN     H1 5651   4.273   2.477   0.434  1.9372  0.4377 -0.4645
  915ACN     H2 5652   4.386   2.356   0.506 -0.1378 -1.5004  1.2742
  915ACN     H3 5653   4.219   2.387   0.576  0.1374 -1.0342 -1.6102
  915ACN     C2 5654   4.354   2.541   0.610 -0.2047  0.6780 -0.4067
  915ACN     N1 5655   4.372   2.635   0.677 -0.2049 -0.0721 -0.1561
  916ACN     C1 5656   3.548   4.840   2.502  0.1909 -0.1462  0.2627
  916ACN     H1 5657   3.551   4.889   2.404  1.4798  1.4551  1.0539
  916ACN     H2 5658   3.481   4.879   2.579 -0.3940 -0.8978  0.1469
  916ACN     H3 5659   3.647   4.827   2.548 -0.4680 -0.9721  1.5239
  916ACN     C2 5660   3.494   4.704   2.478  0.6116  0.2911 -0.7055
  916ACN     N1 5661   3.446   4.600   2.462 -0.0193 -0.1546 -0.6972
  917ACN     C1 5662   2.851   2.896   1.170 -0.1241 -0.5079  0.0212
  917ACN     H1 5663   2.882   3.001   1.163 -0.5870 -0.2133  1.8302
  917ACN     H2 5664   2.908   2.842   1.094  0.9235 -0.6254  0.8589
  917ACN     H3 5665   2.744   2.895   1.148 -0.3622 -1.8792  1.0992
  917ACN     C2 5666   2.872   2.858   1.308 -0.2705 -0.0411 -0.0970
  917ACN     N1 5667   2.879   2.821   1.418 -0.4860  0.2392  0.2156
  918ACN     C1 5668   2.664   2.752   3.326  0.5274 -0.0267  0.1698
  918ACN     H1 5669   2.685   2.671   3.256 -1.7113 -0.7565  0.2671
  918ACN     H2 5670   2.670   2.849   3.274  1.1093  0.8791  1.8529
  918ACN     H3 5671   2.728   2.755   3.415 -2.4716 -0.5003  2.5082
  918ACN     C2 5672   2.533   2.719   3.386  0.5538  0.1969 -0.3139
  918ACN     N1 5673   2.434   2.682   3.442 -0.3290 -0.1560 -0.3605
  919ACN     C1 5674   1.876   3.930   3.517 -0.3890  0.2341  0.1072
  919ACN     H1 5675   1.863   4.000   3.601  1.9364  2.0178 -0.9097
  919ACN     H2 5676   1.783   3.876   3.496  0.5579 -0.6378 -2.0623
  919ACN     H3 5677   1.949   3.850   3.535 -0.1765  0.2419 -0.7130
  919ACN     C2 5678   1.912   4.009   3.401  0.5337  0.3257  0.0527
  919ACN     N1 5679   1.933   4.077   3.313  0.7421 -0.0812  0.6068
  920ACN     C1 5680   3.560   0.431   1.964  0.1612 -0.1200 -0.2473
  920ACN     H1 5681   3.609   0.463   2.056  0.7300 -0.1333 -0.5453
  920ACN     H2 5682   3.456   0.449   1.994  0.0279 -0.4885 -0.4815
  920ACN     H3 5683   3.579   0.323   1.953 -0.9746 -0.1368 -3.0308
  920ACN     C2 5684   3.597   0.505   1.846  0.0812 -0.4759  0.2822
  920ACN     N1 5685   3.621   0.565   1.752 -0.3208  0.2120 -0.9725
  921ACN     C1 5686   4.478   3.436   1.509  0.1208 -0.1157 -0.2413
  921ACN     H1 5687   4.426   3.489   1.590  0.3153  1.5518 -1.1446
  921ACN     H2 5688   4.445   3.332   1.504 -0.6350  0.0878  0.3517
  921ACN     H3 5689   4.586   3.430   1.528 -0.1216 -0.6827  1.0723
  921ACN     C2 5690   4.446   3.495   1.379 -0.0477 -0.0411 -0.0210
  921ACN     N1 5691   4.432   3.537   1.271 -0.2215  0.0103 -0.0744
  922ACN     C1 5692   3.630   2.750   3.622 -0.1705 -0.4753 -0.3254
  922ACN     H1 5693   3.686   2.831   3.574 -0.0833 -1.2335 -1.5190
  922ACN     H2 5694   3.640   2.762   3.731 -0.6922 -0.0828 -0.3142
  922ACN     H3 5695   3.675   2.662   3.576  1.4820  0.2549 -0.2057
  922ACN     C2 5696   3.491   2.778   3.582 -0.0821  0.4370  0.3548
  922ACN     N1 5697   3.383   2.799   3.549  0.2955  0.4482 -0.1271
  923ACN     C1 5698   4.257   4.880   2.469 -0.1496 -0.6470  0.2573
  923ACN     H1 5699   4.175   4.879   2.541 -1.3235 -1.6299 -1.0474
  923ACN     H2 5700   4.259   4.788   2.410 -1.4780  0.2605 -1.3138
  923ACN     H3 5701   4.352   4.884   2.524 -0.4725 -0.0828  0.7900
  923ACN     C2 5702   4.254   5.002   2.385 -0.9827  1.3508  0.1777
  923ACN     N1 5703   4.260   5.103   2.327  0.4958  0.3531 -0.0609
  924ACN     C1 5704   3.556   4.508   0.740  0.2221  0.0071  0.9676
  924ACN     H1 5705   3.503   4.415   0.714  0.1919  0.1155  0.6363
  924ACN     H2 5706   3.629   4.537   0.663  0.7053 -0.7487  1.1341
  924ACN     H3 5707   3.607   4.505   0.837  0.1788  1.1156  1.0319
  924ACN     C2 5708   3.446   4.605   0.744  0.1987  0.4679  0.0665
  924ACN     N1 5709   3.358   4.681   0.757  0.4741 -0.1601 -0.1487
  925ACN     C1 5710   3.618   4.072   0.330 -0.4999 -0.9662 -0.0395
  925ACN     H1 5711   3.681   3.996   0.380 -0.7205  0.0780  1.8989
  925ACN     H2 5712   3.514   4.040   0.339 -0.4529 -1.0605  0.1852
  925ACN     H3 5713   3.629   4.094   0.223 -0.6238 -2.1120 -0.3034
  925ACN     C2 5714   3.637   4.196   0.413  0.1832 -0.4583 -0.3657
  925ACN     N1 5715   3.652   4.292   0.475  1.2395 -0.7498  0.0189
  926ACN     C1 5716   4.325   2.326   1.911  0.8156  0.5831  0.2363
  926ACN     H1 5717   4.309   2.372   2.010 -0.9695 -1.4890  0.9848
  926ACN     H2 5718   4.246   2.373   1.851 -2.4881  0.1275  3.8546
  926ACN     H3 5719   4.315   2.218   1.922 -1.1995  0.6641 -0.4368
  926ACN     C2 5720   4.455   2.356   1.855  0.4074 -0.0761  0.1246
  926ACN     N1 5721   4.555   2.380   1.805  0.2404  0.0165  0.0880
  927ACN     C1 5722   1.995   0.513   1.606  0.0781  0.0748 -0.1829
  927ACN     H1 5723   2.019   0.440   1.684 -1.7415  0.0236  0.3582
  927ACN     H2 5724   2.034   0.468   1.513  1.0694 -0.1072  0.3056
  927ACN     H3 5725   2.052   0.605   1.627  1.5295 -1.1100  1.3098
  927ACN     C2 5726   1.854   0.522   1.597 -0.3249 -0.4276 -0.0081
  927ACN     N1 5727   1.740   0.538   1.588 -0.6620 -0.7009  0.1977
  928ACN     C1 5728   3.139   4.761   2.231 -0.2295 -0.3296  0.8810
  928ACN     H1 5729   3.115   4.654   2.220  0.8969 -0.3485 -2.6740
  928ACN     H2 5730   3.057   4.824   2.195  0.0645  0.3722  1.4184
  928ACN     H3 5731   3.221   4.792   2.164  0.5331 -1.9770  0.9851
  928ACN     C2 5732   3.186   4.801   2.362  0.5770 -0.8745 -0.8627
  928ACN     N1 5733   3.210   4.834   2.471 -0.3840  0.0209 -0.4021
  929ACN     C1 5734   2.705   2.647   2.636 -0.3880 -0.9230 -0.1803
  929ACN     H1 5735   2.648   2.617   2.724 -1.1807 -1.0781 -0.7388
  929ACN     H2 5736   2.804   2.602   2.651 -0.2113 -0.2310  0.8150
  929ACN     H3 5737   2.713   2.754   2.610 -0.0819 -0.9858 -0.3455
  929ACN     C2 5738   2.654   2.577   2.521  0.6256 -0.0673  0.5987
  929ACN     N1 5739   2.616   2.522   2.427 -0.7052  0.2579 -0.0297
  930ACN     C1 5740   4.733   4.072   2.651 -0.4048 -0.1140 -0.2033
  930ACN     H1 5741   4.645   4.047   2.591 -0.2360 -0.6376 -0.2392
  930ACN     H2 5742   4.808   3.991   2.651  0.5165  0.6991  0.7772
  930ACN     H3 5743   4.703   4.089   2.755  1.0841  1.2772  0.0302
  930ACN     C2 5744   4.810   4.188   2.607  0.1712  0.0552  0.0410
  930ACN     N1 5745   4.878   4.277   2.569  1.0817  0.4253 -1.0962
  931ACN     C1 5746   3.911   4.355   0.641  0.0797  0.3753  0.1697
  931ACN     H1 5747   3.919   4.339   0.533 -2.6399  2.3074 -0.4267
  931ACN     H2 5748   3.832   4.293   0.687 -1.0765  2.4103  1.0785
  931ACN     H3 5749   3.880   4.459   0.659 -0.8222  0.3788 -1.2112
  931ACN     C2 5750   4.036   4.323   0.701  0.6371  0.0448 -0.5239
  931ACN     N1 5751   4.139   4.317   0.753 -0.2331  0.3918 -0.0520
  932ACN     C1 5752   4.023   1.979   1.060 -0.4018  0.7524 -0.1912
  932ACN     H1 5753   3.946   1.958   0.986 -0.7541  0.6378  0.2028
  932ACN     H2 5754   3.987   1.942   1.157 -2.7400  0.2861 -1.1642
  932ACN     H3 5755   4.057   2.083   1.062  0.5010  0.4710 -0.4267
  932ACN     C2 5756   4.143   1.905   1.020 -0.1597  0.5004 -0.1906
  932ACN     N1 5757   4.240   1.844   0.998  0.5181  0.1409  0.2563
  933ACN     C1 5758   0.107   3.206   2.067 -0.1774  0.1911  0.8534
  933ACN     H1 5759   0.208   3.225   2.106  1.6666 -0.5442 -3.0389
  933ACN     H2 5760   0.099   3.260   1.972  5.0789 -1.5124 -0.9197
  933ACN     H3 5761   0.026   3.242   2.132  0.1081  1.9708  0.2763
  933ACN     C2 5762   0.088   3.066   2.034 -0.1956 -0.1233 -0.0509
  933ACN     N1 5763   0.075   2.951   2.013 -0.3452 -0.0181 -0.9708
  934ACN     C1 5764   4.794   4.165   1.281 -0.5708  0.1233  0.2806
  934ACN     H1 5765   4.779   4.139   1.175  0.3915 -2.1029  0.6445
  934ACN     H2 5766   4.885   4.226   1.290 -0.1700 -0.3587 -0.4111
  934ACN     H3 5767   4.800   4.078   1.347  1.1014 -0.6370 -0.8016
  934ACN     C2 5768   4.679   4.246   1.322 -0.0553 -1.0495 -0.2572
  934ACN     N1 5769   4.584   4.304   1.351 -0.5040 -0.5844  0.3770
  935ACN     C1 5770   1.361   2.381   0.867 -0.0055  1.0229 -0.1135
  935ACN     H1 5771   1.346   2.475   0.813  2.2821  0.3979 -2.0041
  935ACN     H2 5772   1.466   2.361   0.891 -0.4102  0.0514  0.9414
  935ACN     H3 5773   1.324   2.306   0.796 -0.9275  0.3456  1.0407
  935ACN     C2 5774   1.272   2.380   0.978  0.3415  0.3938  0.6610
  935ACN     N1 5775   1.210   2.360   1.071  0.0098 -0.0953  0.7564
  936ACN     C1 5776   3.125   1.897   0.317  0.0421 -0.5074 -0.1438
  936ACN     H1 5777   3.175   1.985   0.276 -0.1128  0.1935  1.1211
  936ACN     H2 5778   3.130   1.814   0.246  0.7583  0.0628 -0.7783
  936ACN     H3 5779   3.019   1.917   0.341 -0.4572 -0.9978 -1.8217
  936ACN     C2 5780   3.197   1.864   0.441  0.1749 -0.1418  0.3210
  936ACN     N1 5781   3.250   1.858   0.543 -0.4144  0.5316  0.6766
  937ACN     C1 5782   0.605   3.982   2.188 -0.2062 -0.0200  0.1171
  937ACN     H1 5783   0.582   4.089   2.188  1.7321  0.4226 -0.7324
  937ACN     H2 5784   0.509   3.928   2.186 -0.3359  0.2182 -0.1707
  937ACN     H3 5785   0.670   3.940   2.265  0.6331 -0.5985 -0.8880
  937ACN     C2 5786   0.674   3.938   2.067  0.1293  0.4787 -0.0421
  937ACN     N1 5787   0.721   3.906   1.969  0.4204  0.7565  0.6215
  938ACN     C1 5788   3.453   0.365   3.001 -0.1347  0.7150  0.1593
  938ACN     H1 5789   3.437   0.281   2.932  0.6543 -0.8908  1.8449
  938ACN     H2 5790   3.373   0.343   3.073 -0.1164 -0.2346 -0.0981
  938ACN     H3 5791   3.437   0.463   2.954 -1.5343  0.7047  0.5409
  938ACN     C2 5792   3.584   0.369   3.063  0.7319 -0.1210 -0.0111
  938ACN     N1 5793   3.682   0.377   3.120  0.5172 -0.0162 -0.6074
  939ACN     C1 5794   2.932   0.345   1.955  0.4389  0.1187  0.4664
  939ACN     H1 5795   2.840   0.384   2.000 -0.1336  1.7998 -1.9366
  939ACN     H2 5796   2.959   0.405   1.867 -0.5079  1.0628  0.7962
[truncated: 42,467 more chars]
