# Supplementary material for: Metallicious: Automated Force-Field Parameterization of Covalently Bound Metals for Supramolecular Structures
Source: J Chem Theory Comput. 2024 Oct 7;20(20):9060–71. doi: 10.1021/acs.jctc.4c00850 (PMC11500408; doi:10.1021/acs.jctc.4c00850)
Supplement: Supplementary file 2 — ct4c00850_si_002.zip [file ct4c00850_si_002.zip › SI_MD_input/Zn3L3/metallicious/3_npt.gro]

GROup of MAchos and Cynical Suckers
 6411
    1Zn      Zn    1   2.094   2.312   2.003  0.0463 -0.0893  0.3327
    2Zn      Zn    2   2.758   2.559   2.075 -0.3843  0.0302 -0.2448
    3Zn      Zn    3   2.620   1.850   2.170 -0.3483  0.2143  0.2489
    4RES     N0    4   2.534   2.530   2.064  1.0643 -0.0356 -0.4416
    4RES     N1    5   2.282   2.406   2.009  0.4501 -0.1420 -0.3647
    4RES     N2    6   2.725   2.559   1.869 -0.0291 -0.2754  0.4945
    4RES     N3    7   2.088   2.401   2.204  0.4314  0.1191  0.1887
    4RES     N4    8   1.909   2.205   2.041 -0.1188 -0.0072  0.1822
    4RES     N5    9   2.962   2.557   2.050 -1.0435  0.2784 -0.5479
    4RES     C6   10   2.501   2.493   1.937 -0.0657  0.0916 -0.1563
    4RES     C7   11   2.311   2.460   2.136  0.4334 -0.7230  0.7129
    4RES     C8   12   2.604   2.522   1.833 -0.6089 -0.2435 -0.5683
    4RES     C9   13   3.046   2.503   2.140  0.2285  0.0226 -0.3687
    4RES    C10   14   2.200   2.454   2.237  0.1502  0.0618  0.0911
    4RES    C11   15   3.012   2.630   1.943 -0.3986  0.6094  0.4513
    4RES    C12   16   1.888   2.079   1.989  0.6433  0.1905  0.1111
    4RES    C13   17   1.730   2.157   2.199 -0.2932 -0.2132 -0.1501
    4RES    C14   18   2.375   2.427   1.910  0.2088  0.5158 -0.7022
    4RES    C15   19   1.717   2.026   2.148  0.5081  0.2598  0.5795
    4RES    C16   20   1.964   2.408   2.282 -0.7227 -0.6561  0.6358
    4RES    C17   21   2.926   2.702   1.845 -0.5510 -0.5316  0.2938
    4RES    C18   22   1.827   2.245   2.140 -0.3661 -0.2001 -0.3596
    4RES    C19   23   2.438   2.512   2.160 -0.3512 -0.6249 -0.1601
    4RES    C20   24   3.182   2.523   2.136 -0.1043  0.7971 -0.2062
    4RES    C21   25   1.794   1.988   2.032  0.5637 -0.1968 -0.3064
    4RES    C22   26   1.838   2.393   2.187  0.4882  0.5290  0.5604
    4RES    C23   27   3.152   2.641   1.928  0.0638  0.5893  0.1943
    4RES    C24   28   2.818   2.611   1.772 -0.8120 -0.2991  0.0876
    4RES    C25   29   3.236   2.589   2.029  0.2447  0.4327  0.4485
    4RES    C26   30   3.371   2.377   2.187 -0.0321 -0.2658  0.1255
    4RES    C27   31   1.652   1.793   1.997 -0.0680 -0.8405 -0.3900
    4RES    C28   32   3.476   2.398   2.421 -0.2967  0.3707  0.3840
    4RES    C29   33   3.423   2.300   2.315  0.5015  0.1305 -0.2303
    4RES    C30   34   1.663   1.657   1.928  0.1357 -0.1320  0.1822
    4RES    C31   35   1.538   1.574   1.937  0.2426 -0.3792 -0.4475
    4RES    C32   36   3.533   2.514   2.390  0.0080  0.2692 -0.4453
    4RES    C33   37   1.414   1.600   1.977  0.3608  0.2581 -0.4480
    4RES    O34   38   1.776   1.870   1.973  0.0891  0.8462  0.1734
    4RES    O35   39   3.263   2.465   2.226  0.1761  0.2528  0.1881
    4RES    H36   40   2.597   2.476   1.734  1.9257 -1.5823 -0.2060
    4RES    H37   41   2.999   2.442   2.217 -0.4357  0.1328 -0.6773
    4RES    H38   42   2.209   2.518   2.325  0.3242  1.2009 -0.7266
    4RES    H39   43   1.966   2.069   1.914  1.1372 -0.8278  0.7380
    4RES    H40   44   1.683   2.178   2.295  1.6775  0.3124  0.7462
    4RES    H41   45   2.345   2.400   1.809  1.4895 -0.1590 -0.9170
    4RES    H42   46   1.649   1.951   2.185 -1.5794  1.9902  0.4164
    4RES    H43   47   1.938   2.493   2.345 -0.9324  0.2753 -0.6740
    4RES    H44   48   1.960   2.319   2.347  0.0618 -1.3964 -0.2998
    4RES    H45   49   2.988   2.745   1.765  0.7290 -0.4112  1.3185
    4RES    H46   50   2.878   2.786   1.897  1.4607  0.5931  0.4586
    4RES    H47   51   2.455   2.548   2.261 -1.5684  2.6102 -0.9936
    4RES    H48   52   1.753   2.423   2.249 -1.1845 -1.2805 -0.7438
    4RES    H49   53   1.839   2.464   2.104  0.1611  4.0924  3.3751
    4RES    H50   54   3.201   2.687   1.843 -0.3975 -1.5455 -1.2912
    4RES    H51   55   2.782   2.655   1.678  2.2201 -1.1744 -1.6066
    4RES    H52   56   2.875   2.524   1.738 -0.8425 -1.0410  1.8295
    4RES    H53   57   3.343   2.610   2.030  0.0867  1.3435 -0.4397
    4RES    H54   58   3.453   2.434   2.142 -0.7841  0.0513 -0.8922
    4RES    H55   59   3.326   2.302   2.120 -0.8765  1.5928 -1.4903
    4RES    H56   60   1.573   1.857   1.957  0.1487  0.7542  1.5744
    4RES    H57   61   1.639   1.780   2.105  0.0507  1.6886 -0.0127
    4RES    H58   62   3.454   2.365   2.522  0.8330 -0.7321  0.2975
    4RES    H59   63   3.332   2.257   2.360  0.4647  0.6400  0.1971
    4RES    H60   64   3.494   2.221   2.287 -0.7787 -0.8795 -0.7552
    4RES    H61   65   1.674   1.676   1.821  1.6780 -2.0578 -0.0618
    4RES    H62   66   1.745   1.591   1.961  0.9272  1.6638  1.9795
    4RES    H63   67   1.554   1.469   1.912 -1.6501 -0.5388 -1.1794
    4RES    H64   68   3.558   2.555   2.293 -0.8271  3.3568  0.5328
    4RES    H65   69   3.553   2.569   2.482 -1.4694  0.2046 -0.0480
    4RES    H66   70   1.381   1.699   2.008 -0.4065  0.1202 -0.8132
    4RES    H67   71   1.337   1.524   1.978 -0.8650  1.4359 -1.4252
    5RES     N0   72   2.412   1.937   2.109 -0.4503  0.1321 -0.1782
    5RES     N1   73   2.213   2.134   2.074  0.0994  0.4745  0.3375
    5RES     N2   74   2.509   1.889   2.352  0.1496 -0.3719 -0.6664
    5RES     N3   75   2.158   2.225   1.807 -0.0396  0.6160  0.0709
    5RES     N4   76   2.016   2.474   1.881  0.3829  0.3253 -0.0195
    5RES     N5   77   2.797   1.775   2.268 -0.8726 -0.4528  0.2906
    5RES     C6   78   2.348   1.994   2.214 -0.7294  0.1117  0.6065
    5RES     C7   79   2.260   2.061   1.964  0.0324 -0.6097 -0.0394
    5RES     C8   80   2.404   1.952   2.347  1.1822  0.1985  0.0235
    5RES     C9   81   2.918   1.772   2.205 -0.0579  1.0804  0.2504
    5RES    C10   82   2.200   2.101   1.830 -0.8365  0.0721  1.0048
    5RES    C11   83   2.784   1.715   2.392  0.1315 -0.8322  0.3012
    5RES    C12   84   2.003   2.600   1.936 -0.2533  0.4593  1.2435
    5RES    C13   85   1.836   2.532   1.729  0.8206  0.6274 -0.2989
    5RES    C14   86   2.245   2.087   2.195  0.0731  0.1216 -0.3332
    5RES    C15   87   1.823   2.661   1.785  0.3788  0.4442  0.4155
    5RES    C16   88   2.092   2.269   1.687  0.2408  0.2150 -0.3618
    5RES    C17   89   2.655   1.709   2.463 -0.0330 -0.3293  0.1337
    5RES    C18   90   1.934   2.447   1.778  0.1961  0.0246  0.3818
    5RES    C19   91   2.364   1.964   1.986  0.2007  0.3303 -0.2738
    5RES    C20   92   3.033   1.711   2.262 -1.3390  0.1482 -0.2304
    5RES    C21   93   1.914   2.700   1.885 -0.1405 -0.3435  0.2035
    5RES    C22   94   1.953   2.309   1.706 -0.0397  0.2198 -0.1846
    5RES    C23   95   2.898   1.664   2.454  0.0971  1.2682 -0.2673
    5RES    C24   96   2.570   1.836   2.478 -0.6721  0.5264 -0.5966
    5RES    C25   97   3.020   1.659   2.394 -0.0458  0.0514  0.1981
    5RES    C26   98   3.182   1.759   2.066  0.1990 -0.0249 -0.5957
    5RES    C27   99   2.004   2.914   1.981 -0.1971  0.4786 -0.1059
    5RES    C28  100   3.404   1.860   2.111  0.4572 -0.0165  0.4125
    5RES    C29  101   3.331   1.757   2.034 -0.0854  1.1816  0.1840
    5RES    C30  102   1.943   3.054   1.998  0.2863  0.5251  0.4093
    5RES    C31  103   1.908   3.130   1.867 -0.0687  0.3249  0.6349
    5RES    C32  104   3.434   1.976   2.050  0.1707 -0.6263 -0.5985
    5RES    C33  105   1.925   3.095   1.736 -0.7005 -0.0391 -0.0616
    5RES    O34  106   1.904   2.831   1.924 -0.3921 -0.4720  0.4018
    5RES    O35  107   3.158   1.710   2.198 -0.3496 -0.0653 -0.6705
    5RES    H36  108   2.342   1.962   2.437 -1.6436  2.9668 -1.9886
    5RES    H37  109   2.925   1.811   2.104 -2.1271  0.2029 -0.2677
    5RES    H38  110   2.199   2.020   1.756 -0.8466 -0.0936  1.1848
    5RES    H39  111   2.082   2.623   2.007  1.6514  2.4565 -1.3376
    5RES    H40  112   1.784   2.495   1.641  1.6880 -1.9944  0.1911
    5RES    H41  113   2.192   2.134   2.277 -0.6245 -1.8974  0.4302
    5RES    H42  114   1.763   2.743   1.745  2.1861  0.7230 -1.9876
    5RES    H43  115   2.109   2.209   1.597 -1.3131  0.2538 -0.7082
    5RES    H44  116   2.137   2.363   1.654  0.3940  0.4572  0.5090
    5RES    H45  117   2.669   1.673   2.566  0.0633  0.1517  0.2908
    5RES    H46  118   2.601   1.622   2.423  0.3295 -1.1054  1.2764
    5RES    H47  119   2.409   1.909   1.904 -0.0291 -1.4574  0.7434
    5RES    H48  120   1.903   2.306   1.608  1.9357  1.0859 -1.2668
    5RES    H49  121   1.898   2.227   1.754  1.5371 -0.5031  0.4280
    5RES    H50  122   2.880   1.616   2.550 -2.5041 -0.7151 -1.6342
    5RES    H51  123   2.485   1.810   2.542 -0.0156  0.7989  0.4063
    5RES    H52  124   2.624   1.915   2.531  0.1253 -0.0772 -0.4896
    5RES    H53  125   3.108   1.604   2.425 -2.2963 -3.3776  1.0774
    5RES    H54  126   3.151   1.865   2.069 -0.3412 -0.1595 -1.2989
    5RES    H55  127   3.130   1.699   1.991  0.6902  0.1525 -1.0897
    5RES    H56  128   2.090   2.927   1.914  0.8949  3.8823  1.7044
    5RES    H57  129   2.038   2.880   2.080  0.5831 -0.7837 -0.7838
    5RES    H58  130   3.425   1.841   2.216  3.4668  1.2303  0.1545
    5RES    H59  131   3.387   1.664   2.049  1.6250  2.1408 -0.0174
    5RES    H60  132   3.340   1.783   1.928 -1.6605  1.2105  0.0412
    5RES    H61  133   1.857   3.048   2.066  0.8747 -1.7921  1.0614
    5RES    H62  134   2.013   3.116   2.056  0.4834 -0.0722  0.8278
    5RES    H63  135   1.859   3.224   1.890 -0.4611  0.3949 -0.4335
    5RES    H64  136   3.414   2.005   1.947  2.5328  0.1297 -0.9181
    5RES    H65  137   3.492   2.045   2.111  0.2669 -0.8347 -0.4520
    5RES    H66  138   1.991   3.013   1.707 -0.8950  0.4688 -2.1071
    5RES    H67  139   1.882   3.155   1.657 -1.4926  0.5319  0.7793
    6RES     N0  140   2.697   2.069   2.172 -0.4496 -0.3494  0.5582
    6RES     N1  141   2.744   2.333   2.095 -0.0556  0.6395 -0.2066
    6RES     N2  142   2.698   1.874   1.975  0.1020  0.4291  0.0829
    6RES     N3  143   2.764   2.520   2.287  0.0760  0.8988 -0.1828
    6RES     N4  144   2.701   2.779   2.113  0.3400  0.1913  0.2048
    6RES     N5  145   2.515   1.670   2.109  0.8925  0.8030  0.0391
    6RES     C6  146   2.743   2.098   2.049 -0.2462  0.0159  0.0077
    6RES     C7  147   2.709   2.297   2.220  0.3812  0.2696  0.2111
    6RES     C8  148   2.752   1.985   1.949  0.0145  0.0131  0.3151
    6RES     C9  149   2.401   1.644   2.167  0.5024 -0.2024  0.4764
    6RES    C10  150   2.720   2.398   2.327 -0.4618  0.7270  0.8875
    6RES    C11  151   2.545   1.610   1.993 -0.2194 -0.5191 -0.5719
    6RES    C12  152   2.630   2.862   2.033  0.1036  0.7107  0.5815
    6RES    C13  153   2.765   2.970   2.236  0.8419 -0.5266  0.0070
    6RES    C14  154   2.760   2.232   2.009 -0.9814  0.6574  0.3882
    6RES    C15  155   2.685   3.054   2.158 -0.1404  0.5261  0.1351
    6RES    C16  156   2.772   2.630   2.386 -0.4263  0.1309  0.3485
    6RES    C17  157   2.682   1.628   1.954 -0.8703 -0.0749  0.5633
    6RES    C18  158   2.770   2.832   2.218 -0.6481 -0.4294 -0.1210
    6RES    C19  159   2.687   2.169   2.260  0.4222 -0.0169 -0.4256
    6RES    C20  160   2.299   1.564   2.105 -0.1069 -0.0264 -0.8166
    6RES    C21  161   2.612   2.997   2.052  0.4004  0.3162 -0.8436
    6RES    C22  162   2.838   2.753   2.328  0.5320  0.5114  0.8272
    6RES    C23  163   2.458   1.529   1.923 -0.7605  0.3481 -0.2795
    6RES    C24  164   2.709   1.760   1.883 -0.6686 -0.0945  0.4641
    6RES    C25  165   2.329   1.512   1.977  0.7915 -0.3423  0.0506
    6RES    C26  166   2.091   1.614   2.233 -0.7374  0.0054 -0.0694
    6RES    C27  167   2.396   3.038   1.949  0.0840  0.2502  0.7687
    6RES    C28  168   1.863   1.625   2.329  0.4430 -0.2066 -0.1062
    6RES    C29  169   1.961   1.541   2.255  0.4701  0.5965 -0.1765
    6RES    C30  170   2.331   3.143   1.857  0.1181 -0.4769 -0.1633
    6RES    C31  171   2.405   3.166   1.726 -0.0530 -0.6406 -0.0548
    6RES    C32  172   1.814   1.593   2.452  0.0725  0.6081 -0.2593
    6RES    C33  173   2.491   3.267   1.703 -0.5165 -0.2205  0.0383
    6RES    O34  174   2.532   3.083   1.980  0.2344  0.3612  0.2724
    6RES    O35  175   2.179   1.525   2.168 -0.6937  0.3837  0.5371
    6RES    H36  176   2.794   2.005   1.850 -1.9512  0.6167 -0.4316
    6RES    H37  177   2.378   1.679   2.267 -0.7137 -2.6185  1.1076
    6RES    H38  178   2.688   2.368   2.427  1.6113  0.4596  1.5204
    6RES    H39  179   2.597   2.810   1.944 -1.6616 -0.4735  1.8432
    6RES    H40  180   2.815   3.028   2.313  0.9884  0.9620 -1.1622
    6RES    H41  181   2.784   2.246   1.904  0.4317 -1.1632  0.4093
    6RES    H42  182   2.679   3.163   2.166  2.4294  0.9432 -2.3245
    6RES    H43  183   2.832   2.602   2.474  1.4032  1.0402 -0.5555
    6RES    H44  184   2.674   2.665   2.422  0.1256  0.8494  1.1936
    6RES    H45  185   2.715   1.543   1.892  1.7586  0.1963  1.4708
    6RES    H46  186   2.745   1.625   2.043  4.1167  3.4542 -2.3300
    6RES    H47  187   2.662   2.133   2.360 -0.6813 -1.4772 -1.1769
    6RES    H48  188   2.842   2.821   2.413 -2.5398  0.5898  1.0193
    6RES    H49  189   2.934   2.708   2.299 -0.1904 -2.6324  2.8069
    6RES    H50  190   2.496   1.478   1.835  1.4117 -0.0217  0.8017
    6RES    H51  191   2.810   1.767   1.841 -0.4705 -1.0592  0.7562
    6RES    H52  192   2.637   1.763   1.800  0.9558 -0.4405 -1.0166
    6RES    H53  193   2.258   1.452   1.922 -0.0475 -0.2172  0.9653
    6RES    H54  194   2.075   1.701   2.169 -0.0401 -0.4608 -0.9029
    6RES    H55  195   2.147   1.654   2.318 -2.3599 -0.9314  1.5051
    6RES    H56  196   2.331   3.017   2.035  0.2549 -0.2746  0.7729
    6RES    H57  197   2.391   2.953   1.881  3.3416  0.3240  0.2780
    6RES    H58  198   1.808   1.700   2.273  1.3380  1.7854  1.5389
    6RES    H59  199   1.919   1.509   2.158 -0.6905 -1.6009  0.9633
    6RES    H60  200   1.993   1.451   2.308  1.6124  0.2464 -1.4050
    6RES    H61  201   2.226   3.124   1.831  0.4775 -0.3832 -1.8360
    6RES    H62  202   2.323   3.227   1.927 -2.1164 -0.4785 -0.3457
    6RES    H63  203   2.383   3.087   1.654 -3.5420 -0.3303  0.5241
    6RES    H64  204   1.857   1.504   2.497 -0.6610 -0.8055 -2.2664
    6RES    H65  205   1.728   1.646   2.493 -1.1116  0.6981 -2.6781
    6RES    H66  206   2.495   3.352   1.771 -0.9658 -1.1158  1.2163
    6RES    H67  207   2.536   3.285   1.606  0.7726  0.7011  0.7605
    7BF4     B1  208   2.810   0.295   0.796  0.5495  0.2476  0.2058
    7BF4     F2  209   2.909   0.198   0.816 -0.1463  0.1225 -0.7444
    7BF4     F3  210   2.837   0.414   0.861  0.2524  0.0323 -0.2654
    7BF4     F4  211   2.808   0.315   0.654  0.2382 -0.4010 -0.5071
    7BF4     F5  212   2.683   0.252   0.818  0.7257  0.3180 -0.1860
    8BF4     B1  213   0.078   1.808   3.762 -0.5180 -0.0154 -0.6242
    8BF4     F2  214   0.069   1.895   3.660 -0.1005  0.5919  0.1599
    8BF4     F3  215  -0.048   1.776   3.809  0.0564  0.0618 -0.6598
    8BF4     F4  216   0.148   1.698   3.732  0.1408  0.1104  0.1667
    8BF4     F5  217   0.139   1.872   3.866 -0.3175  0.1317  0.2939
    9BF4     B1  218   4.266   1.013   0.912 -0.0333 -1.1722 -0.4475
    9BF4     F2  219   4.362   1.006   0.808  0.0061 -0.2574 -0.2608
    9BF4     F3  220   4.214   1.141   0.924  0.2585  0.1350 -0.9120
    9BF4     F4  221   4.170   0.919   0.896  0.2285  0.9430  0.3802
    9BF4     F5  222   4.344   0.994   1.024  0.2803  0.0262 -0.0578
   10BF4     B1  223   1.735   3.964   3.769  0.6506  0.4131 -0.0729
   10BF4     F2  224   1.794   3.848   3.717 -0.5661 -0.3131 -0.5524
   10BF4     F3  225   1.689   4.049   3.669  0.0913 -0.2631 -0.2652
   10BF4     F4  226   1.632   3.921   3.847  0.2282  0.1246  0.1824
   10BF4     F5  227   1.821   4.032   3.849 -0.3653  0.4147  0.2069
   11BF4     B1  228   1.476   1.879   2.395  0.7842  0.2484 -1.1568
   11BF4     F2  229   1.508   1.797   2.289 -0.0314 -0.2883 -0.2174
   11BF4     F3  230   1.341   1.876   2.412 -0.1289  0.6017  0.3700
   11BF4     F4  231   1.555   1.837   2.505 -0.1344 -0.5757  0.5268
   11BF4     F5  232   1.518   2.006   2.374  0.2109  0.4372 -0.5138
   12BF4     B1  233   3.010   2.785   0.486  0.3065 -0.4795 -0.3906
   12BF4     F2  234   2.941   2.725   0.391  0.2094 -0.7656  0.1327
   12BF4     F3  235   2.950   2.903   0.536  0.0459 -0.0800  0.4567
   12BF4     F4  236   3.032   2.695   0.595  0.1454 -0.1782 -0.8173
   12BF4     F5  237   3.130   2.822   0.433  0.1826 -0.0808 -0.1753
   13ACN     C1  238   3.546   4.772   1.106 -0.1408 -0.0664  0.1464
   13ACN     H1  239   3.597   4.773   1.009  0.9629  1.4108  0.7054
   13ACN     H2  240   3.631   4.791   1.172 -0.2056  1.5822 -0.1943
   13ACN     H3  241   3.503   4.673   1.125 -0.9064 -0.0867 -1.4879
   13ACN     C2  242   3.431   4.867   1.099 -0.2595  0.2923 -0.0007
   13ACN     N1  243   3.337   4.934   1.094  0.2495 -0.1993  0.6207
   14ACN     C1  244   3.905   1.238   2.994  1.0762 -0.3732  0.4514
   14ACN     H1  245   3.996   1.179   3.010  1.1515 -1.1751 -2.4956
   14ACN     H2  246   3.822   1.205   3.058  0.9178 -1.0641 -0.1111
   14ACN     H3  247   3.886   1.248   2.887  1.6939  0.3960  0.4004
   14ACN     C2  248   3.934   1.373   3.027  0.0499 -0.4919 -0.0898
   14ACN     N1  249   3.964   1.484   3.052  1.0415  0.6658 -0.8276
   15ACN     C1  250   4.240   0.761   0.033  0.0420  0.7030 -0.4822
   15ACN     H1  251   4.227   0.808  -0.065  0.4607  1.8471 -0.0102
   15ACN     H2  252   4.341   0.785   0.069  0.7246 -1.7559 -0.5302
   15ACN     H3  253   4.256   0.653   0.027  0.1646  0.7041 -0.2161
   15ACN     C2  254   4.140   0.786   0.132 -0.3005  0.5503 -0.0023
   15ACN     N1  255   4.063   0.809   0.215  0.0026  0.2709 -0.6981
   16ACN     C1  256   2.052   3.598   3.807 -0.0736  0.3947  0.3882
   16ACN     H1  257   1.967   3.529   3.818  1.0349 -1.2395 -0.7534
   16ACN     H2  258   2.012   3.695   3.776 -0.2692  1.6347  4.0320
   16ACN     H3  259   2.122   3.555   3.734 -1.1070 -3.2170  1.3182
   16ACN     C2  260   2.124   3.620   3.930 -0.4961  0.9813 -0.0642
   16ACN     N1  261   2.181   3.622   4.031  0.1045 -0.3625  0.0513
   17ACN     C1  262   4.609   4.079   1.090  0.2263  1.2349  0.5145
   17ACN     H1  263   4.585   4.183   1.063 -0.1933  1.4296  1.5756
   17ACN     H2  264   4.515   4.023   1.082  0.7473  0.2255  1.2043
   17ACN     H3  265   4.641   4.089   1.195 -1.3394  2.7808  0.8916
   17ACN     C2  266   4.711   4.020   1.000 -0.1022 -0.4785  0.3255
   17ACN     N1  267   4.795   3.984   0.931 -0.3999 -0.0138  0.0045
   18ACN     C1  268   4.256   1.429   0.683 -0.1046  0.3236 -0.3022
   18ACN     H1  269   4.296   1.344   0.739 -0.1098  0.2333 -0.4352
   18ACN     H2  270   4.329   1.463   0.608 -1.6445 -0.6759 -2.3496
   18ACN     H3  271   4.248   1.513   0.754  1.1334 -0.8958  1.3546
   18ACN     C2  272   4.131   1.418   0.622  1.1076 -0.2010 -0.0442
   18ACN     N1  273   4.030   1.416   0.576  0.8284  0.7241 -0.1974
   19ACN     C1  274   2.606   0.309   3.550  0.0626 -0.4000  0.2286
   19ACN     H1  275   2.507   0.355   3.549 -0.2291 -1.0011 -1.3568
   19ACN     H2  276   2.589   0.200   3.547 -0.3102 -0.3139 -1.5988
   19ACN     H3  277   2.661   0.343   3.638 -0.2892 -1.3109  0.8254
   19ACN     C2  278   2.668   0.355   3.426  0.0371 -0.1153  0.6322
   19ACN     N1  279   2.722   0.389   3.331  0.3629  0.0735 -0.1353
   20ACN     C1  280   1.892   4.040   2.103 -0.4239  0.0938  0.3090
   20ACN     H1  281   1.905   4.130   2.165  0.7283  1.4176 -1.7208
   20ACN     H2  282   1.856   3.954   2.160 -0.7697 -1.0771 -1.6191
   20ACN     H3  283   1.988   4.007   2.061 -1.2495 -1.2532 -0.5481
   20ACN     C2  284   1.801   4.082   1.997  0.1846  0.2714  0.3498
   20ACN     N1  285   1.721   4.104   1.914 -0.2042  0.0557 -0.8859
   21ACN     C1  286   0.765   3.946   2.340  0.3719 -0.4050  0.2816
   21ACN     H1  287   0.843   3.999   2.395  0.2820  0.7609 -0.6539
   21ACN     H2  288   0.705   3.888   2.410  2.3358 -2.6494  0.2020
   21ACN     H3  289   0.822   3.880   2.274  1.0977  0.2649  0.2289
   21ACN     C2  290   0.689   4.045   2.267 -0.7500  0.4317  0.6325
   21ACN     N1  291   0.628   4.128   2.214  0.0318  0.2106  0.3566
   22ACN     C1  292   0.879   2.183   2.948 -0.6162 -0.2345 -0.1376
   22ACN     H1  293   0.846   2.096   2.890 -1.6653 -1.4310  2.1021
   22ACN     H2  294   0.823   2.274   2.924  1.5972  0.9374 -1.1364
   22ACN     H3  295   0.986   2.187   2.925 -1.1404 -0.4352 -2.9526
   22ACN     C2  296   0.870   2.154   3.086  0.4756  0.2480 -0.0179
   22ACN     N1  297   0.847   2.124   3.193 -0.4149  0.0702  0.0475
   23ACN     C1  298   1.915   2.878   1.139 -0.2528  0.6097 -0.2077
   23ACN     H1  299   1.856   2.788   1.161 -0.0486  0.6317  0.4742
   23ACN     H2  300   1.964   2.891   1.237 -2.3915  0.1499  0.9990
   23ACN     H3  301   1.848   2.965   1.136 -0.5959  0.3736  0.3869
   23ACN     C2  302   1.999   2.851   1.024 -0.0949  0.0844 -0.0728
   23ACN     N1  303   2.064   2.831   0.932 -0.2162 -0.1583  0.3612
   24ACN     C1  304   0.119   0.527   1.350  0.1989  0.0368  0.4648
   24ACN     H1  305   0.016   0.544   1.315  0.4774  0.5271 -0.1326
   24ACN     H2  306   0.127   0.503   1.457  0.2390 -2.2396  0.0081
   24ACN     H3  307   0.170   0.621   1.325 -1.4801  1.3070  1.5931
   24ACN     C2  308   0.169   0.416   1.276 -0.4424 -0.2478 -0.3406
   24ACN     N1  309   0.206   0.326   1.211  0.2574 -0.6282 -0.4250
   25ACN     C1  310   2.197   3.362   1.454  0.0861  0.0355 -0.0718
   25ACN     H1  311   2.225   3.378   1.559 -0.3072 -0.8369  0.1765
   25ACN     H2  312   2.265   3.430   1.400 -0.9999  4.2767  3.3400
   25ACN     H3  313   2.095   3.388   1.425  1.1552  2.2909 -2.2411
   25ACN     C2  314   2.229   3.226   1.407  0.4989 -0.3748  0.4383
   25ACN     N1  315   2.254   3.119   1.370 -0.2134 -0.1284 -0.0593
   26ACN     C1  316   3.460   4.351   1.470 -0.6369  0.0449 -0.1124
   26ACN     H1  317   3.409   4.425   1.407  1.0465  1.8754  0.5563
   26ACN     H2  318   3.400   4.263   1.444  1.0722 -0.3646 -3.0961
   26ACN     H3  319   3.465   4.382   1.575  1.5143  0.2838 -0.2362
   26ACN     C2  320   3.593   4.317   1.414 -0.6318  0.2056 -0.8697
   26ACN     N1  321   3.699   4.283   1.382  0.7709  0.0838 -0.1925
   27ACN     C1  322   2.842   1.091   1.888  0.5766  0.3414 -0.4237
   27ACN     H1  323   2.814   0.989   1.915  1.7617 -0.0165 -0.4793
   27ACN     H2  324   2.839   1.093   1.778  2.2712 -1.8604 -0.5678
   27ACN     H3  325   2.944   1.116   1.919  0.6506 -0.5938  0.1162
   27ACN     C2  326   2.746   1.186   1.946  0.2015 -0.2366  0.2470
   27ACN     N1  327   2.663   1.258   1.982  0.0776  0.0461 -0.4061
   28ACN     C1  328   0.444   0.511   1.746  0.2099 -0.2811 -0.5096
   28ACN     H1  329   0.398   0.412   1.740  2.7211 -1.7757  2.1730
   28ACN     H2  330   0.551   0.486   1.756  0.1425  0.0617  1.5043
   28ACN     H3  331   0.406   0.560   1.836  1.8437  0.3329 -0.1123
   28ACN     C2  332   0.421   0.605   1.631 -0.3610 -0.3919  0.0317
   28ACN     N1  333   0.415   0.676   1.541  0.1470 -0.5912  0.1877
   29ACN     C1  334   3.936   4.177   1.145 -0.0863 -0.3261 -0.1018
   29ACN     H1  335   3.854   4.234   1.189 -0.7428 -1.1838 -0.1726
   29ACN     H2  336   3.934   4.074   1.184  1.2415 -0.1333  0.5027
   29ACN     H3  337   4.034   4.217   1.173 -0.8494  0.4276  1.6147
   29ACN     C2  338   3.924   4.184   1.001 -0.0529  0.1695 -0.4741
   29ACN     N1  339   3.910   4.203   0.889 -0.0637  0.5796  0.2387
   30ACN     C1  340   3.970   3.692   0.849 -0.3712 -0.0988 -0.1887
   30ACN     H1  341   4.054   3.754   0.815  1.1472 -0.3780  2.7564
   30ACN     H2  342   4.011   3.595   0.880 -1.0389 -0.4360 -0.3518
   30ACN     H3  343   3.903   3.671   0.765  1.1191 -0.3937 -1.3584
   30ACN     C2  344   3.912   3.756   0.966  0.3944  0.0496 -1.2963
   30ACN     N1  345   3.861   3.808   1.053 -0.0618  0.5535 -0.1011
   31ACN     C1  346   2.318   0.783   2.367 -0.1063 -0.4680  0.3707
   31ACN     H1  347   2.323   0.677   2.392  1.4904 -0.8562 -1.3817
   31ACN     H2  348   2.415   0.833   2.376 -0.0878 -0.4883  0.2874
   31ACN     H3  349   2.247   0.831   2.435 -1.0189 -0.3093 -0.6524
   31ACN     C2  350   2.264   0.805   2.239  0.3796 -0.3223  0.1343
   31ACN     N1  351   2.215   0.812   2.134 -0.7497 -0.1427 -0.6853
   32ACN     C1  352   4.052   1.346   3.489  0.5274  0.5285  0.4485
   32ACN     H1  353   3.969   1.416   3.507 -1.4288 -1.8188  1.2924
   32ACN     H2  354   4.048   1.283   3.579 -0.9936 -0.5680 -0.3283
   32ACN     H3  355   4.150   1.394   3.479  0.8506 -0.1764  0.1404
   32ACN     C2  356   4.044   1.256   3.372  0.0216 -0.3424 -0.1161
   32ACN     N1  357   4.028   1.186   3.283 -0.0901  0.3892 -0.1604
   33ACN     C1  358   4.044   1.948   0.848  0.1073  0.3189 -0.5060
   33ACN     H1  359   4.005   2.040   0.802 -1.1215 -0.5931 -1.3474
   33ACN     H2  360   3.961   1.878   0.864  2.2965 -2.4545 -0.5482
   33ACN     H3  361   4.094   1.961   0.945  0.7884  0.8147 -0.9096
   33ACN     C2  362   4.142   1.890   0.759 -0.2039 -0.2113  0.5145
   33ACN     N1  363   4.215   1.838   0.685  0.6428  0.1115 -0.5262
   34ACN     C1  364   1.529   2.941   3.136 -0.4730 -0.5854 -0.2544
   34ACN     H1  365   1.441   2.898   3.185 -0.0083 -0.7051  0.4952
   34ACN     H2  366   1.531   3.050   3.144 -1.4784 -0.3147 -2.6983
   34ACN     H3  367   1.522   2.915   3.030 -1.3639 -0.8544 -0.1392
   34ACN     C2  368   1.648   2.880   3.194  0.6982 -0.4172  1.0022
   34ACN     N1  369   1.727   2.825   3.257  0.6969  0.3275  0.2826
   35ACN     C1  370   2.841   1.187   0.476  0.3143 -0.0321 -0.0268
   35ACN     H1  371   2.732   1.188   0.476  0.2622 -0.8955  2.0501
   35ACN     H2  372   2.874   1.178   0.580 -0.5777 -3.1727  0.0801
   35ACN     H3  373   2.871   1.287   0.442  0.4104 -0.6467 -1.8563
   35ACN     C2  374   2.899   1.082   0.386  0.0965  0.5155 -0.4579
   35ACN     N1  375   2.939   1.001   0.319  0.1602  1.2705  0.2498
   36ACN     C1  376   2.942   0.722   0.615 -0.2101  0.1414 -0.8944
   36ACN     H1  377   3.042   0.765   0.621  0.0166 -0.4226 -0.5518
   36ACN     H2  378   2.878   0.810   0.625  0.2923  0.2258  3.4981
   36ACN     H3  379   2.927   0.653   0.700  1.0593  0.2788 -0.5392
   36ACN     C2  380   2.914   0.654   0.485  0.1898  0.0938 -0.4753
   36ACN     N1  381   2.901   0.592   0.387 -0.1311 -1.1513 -0.8308
   37ACN     C1  382   3.346   4.547   2.785 -0.0842 -0.1384  0.2705
   37ACN     H1  383   3.426   4.559   2.859  0.7597  1.9861 -0.8933
   37ACN     H2  384   3.303   4.451   2.815 -0.3874 -0.4407 -1.0571
   37ACN     H3  385   3.390   4.550   2.685  1.2821  2.1514  0.8807
   37ACN     C2  386   3.258   4.665   2.809 -0.5143 -0.3838 -0.1760
   37ACN     N1  387   3.188   4.751   2.823  0.4206 -0.0938 -0.0021
   38ACN     C1  388   3.554   1.058   2.070 -0.5649  0.2394 -0.4403
   38ACN     H1  389   3.487   0.974   2.093  2.4135 -2.1134  0.2479
   38ACN     H2  390   3.638   1.055   2.140 -0.9373  0.8745  0.0451
   38ACN     H3  391   3.512   1.160   2.073 -1.7332 -0.1960 -1.1459
   38ACN     C2  392   3.613   1.042   1.941  0.2113  0.6887 -0.0758
   38ACN     N1  393   3.654   1.014   1.839  1.1653  0.2465  0.7294
   39ACN     C1  394   2.008   4.275   1.093  0.8047  0.3283 -0.0111
   39ACN     H1  395   1.927   4.202   1.108  1.1000 -0.2537 -1.1282
   39ACN     H2  396   1.967   4.371   1.128  0.8832  0.1980  0.4458
   39ACN     H3  397   2.025   4.292   0.986 -1.7264 -0.9015 -0.6905
   39ACN     C2  398   2.130   4.241   1.165  0.2015  0.7133  0.1155
   39ACN     N1  399   2.224   4.200   1.224  0.1188 -0.4714  0.2977
   40ACN     C1  400   4.779   3.539   3.769  0.2830  0.2199  0.9072
   40ACN     H1  401   4.781   3.638   3.722  1.0051  0.0449  0.5593
   40ACN     H2  402   4.853   3.473   3.724  0.2654 -1.3796  3.0924
   40ACN     H3  403   4.683   3.490   3.750  0.4700 -0.0022  0.5378
   40ACN     C2  404   4.811   3.550   3.907 -0.2258 -0.3535 -0.4097
   40ACN     N1  405   4.847   3.547   4.014 -0.1050 -0.0686 -0.2043
   41ACN     C1  406   3.801   3.295   3.599 -0.6578  0.9133  0.4661
   41ACN     H1  407   3.889   3.229   3.602 -1.1649  0.1403 -0.9101
   41ACN     H2  408   3.709   3.237   3.589 -0.2017  0.3967 -1.0333
   41ACN     H3  409   3.799   3.357   3.509 -0.8104  0.2241 -0.0068
   41ACN     C2  410   3.800   3.378   3.718 -0.4897  0.5272  0.2264
   41ACN     N1  411   3.788   3.435   3.817  0.0782  0.1147  0.0268
   42ACN     C1  412   3.360   0.153   2.150  0.9445  0.0680  0.2916
   42ACN     H1  413   3.280   0.078   2.134  0.3201  1.1542 -2.2160
   42ACN     H2  414   3.427   0.123   2.068  0.0521  0.6069 -0.6616
   42ACN     H3  415   3.426   0.149   2.237  2.6652  1.1518 -0.9079
   42ACN     C2  416   3.306   0.282   2.125 -0.9648 -0.2998 -0.2793
   42ACN     N1  417   3.256   0.387   2.113 -1.2733 -0.0988  0.0917
   43ACN     C1  418   1.472   1.070   0.544  0.0442  0.1497 -0.0858
   43ACN     H1  419   1.496   1.025   0.447 -0.4818  1.0660 -0.6568
   43ACN     H2  420   1.409   0.998   0.597  0.7339 -1.9199 -1.9451
   43ACN     H3  421   1.433   1.172   0.534  1.8266  1.1063  1.7538
   43ACN     C2  422   1.589   1.090   0.622  0.4953  0.4283  0.4046
   43ACN     N1  423   1.686   1.110   0.673  0.2861 -0.1847 -0.1711
   44ACN     C1  424   4.543   4.523   0.143  0.3654  0.1836  0.4093
   44ACN     H1  425   4.516   4.518   0.249  2.2182 -2.2186  0.8407
   44ACN     H2  426   4.482   4.603   0.099 -1.7361 -0.4540  2.0158
   44ACN     H3  427   4.508   4.425   0.109 -1.2509  1.2697 -1.2654
   44ACN     C2  428   4.687   4.541   0.128 -0.4564  0.1587 -1.3353
   44ACN     N1  429   4.800   4.571   0.120  0.4666  0.3950  0.1148
   45ACN     C1  430   3.702   4.322   3.246 -0.5338 -0.0709  0.2154
   45ACN     H1  431   3.803   4.352   3.218 -0.5989 -0.1868 -0.1469
   45ACN     H2  432   3.623   4.383   3.200 -0.5708 -0.4414 -0.2165
   45ACN     H3  433   3.702   4.338   3.355 -1.2892  5.5145 -0.3066
   45ACN     C2  434   3.679   4.187   3.199  0.1641  0.2682  0.6911
   45ACN     N1  435   3.665   4.074   3.171 -0.3110 -0.0876 -0.4491
   46ACN     C1  436   1.677   4.753   3.204  0.2863 -0.0688  0.6773
   46ACN     H1  437   1.593   4.823   3.206 -0.1669 -0.5952  0.5042
   46ACN     H2  438   1.697   4.721   3.307  0.2242 -0.0554  0.6938
   46ACN     H3  439   1.771   4.785   3.159  0.5253 -1.4851  0.1202
   46ACN     C2  440   1.644   4.637   3.121  0.0677 -0.0321 -0.1637
   46ACN     N1  441   1.615   4.543   3.063 -0.3614 -0.0934  0.3844
   47ACN     C1  442   1.754   0.182   2.158  0.0462  0.5543  0.0723
   47ACN     H1  443   1.766   0.281   2.203 -0.1182  0.7562 -0.3287
   47ACN     H2  444   1.756   0.100   2.231  0.6462  1.1428  0.7352
   47ACN     H3  445   1.829   0.169   2.080 -1.5457  1.0071 -1.5975
   47ACN     C2  446   1.622   0.191   2.097  0.4375  0.1341  0.4192
   47ACN     N1  447   1.515   0.201   2.058  0.3065 -0.1130  0.9465
   48ACN     C1  448   1.041   1.098   3.046 -0.1053  0.7815  0.4504
   48ACN     H1  449   1.008   1.123   2.945  1.0713  0.3861 -0.0474
   48ACN     H2  450   0.959   1.121   3.116 -0.6430  0.3685 -0.0320
   48ACN     H3  451   1.131   1.153   3.077  0.1129 -0.2040  1.6547
   48ACN     C2  452   1.062   0.957   3.069  0.3086  0.0680  0.1358
   48ACN     N1  453   1.078   0.846   3.071 -0.7078  0.0691  0.0184
   49ACN     C1  454   1.581   0.588   2.834  1.0342 -0.2679 -0.7190
   49ACN     H1  455   1.562   0.565   2.940  1.3579 -1.7723 -0.9601
   49ACN     H2  456   1.624   0.497   2.790 -0.3303 -0.8804 -0.8090
   49ACN     H3  457   1.658   0.666   2.839 -0.3593  1.1236 -0.0990
   49ACN     C2  458   1.468   0.635   2.758  0.1976  0.7606  0.2556
   49ACN     N1  459   1.394   0.682   2.685 -0.0621  0.1671  0.2165
   50ACN     C1  460   1.378   3.994   2.120  0.0975 -0.1310 -0.3159
   50ACN     H1  461   1.451   4.043   2.055  1.3004 -2.0842 -0.5353
   50ACN     H2  462   1.289   3.958   2.067  0.6672  2.6094 -3.4730
   50ACN     H3  463   1.340   4.063   2.197 -0.5227  0.0998 -0.8152
   50ACN     C2  464   1.448   3.888   2.187 -0.4649 -0.2505 -0.3130
   50ACN     N1  465   1.506   3.808   2.243  0.2908  0.1336 -0.2136
   51ACN     C1  466   0.117   3.275   1.361  0.6192  0.1076 -0.4788
   51ACN     H1  467   0.166   3.183   1.395  2.5018  0.6932 -1.4966
   51ACN     H2  468   0.190   3.348   1.398 -0.5275  0.8731  0.3292
   51ACN     H3  469   0.023   3.298   1.412  0.2859  0.0942 -1.0726
   51ACN     C2  470   0.105   3.272   1.215 -0.3107 -0.1471 -0.0168
   51ACN     N1  471   0.087   3.262   1.102  0.1512 -0.0527 -0.1311
   52ACN     C1  472   3.059   3.428   1.777  0.7768 -0.0477  0.4202
   52ACN     H1  473   3.053   3.537   1.779  0.9382  0.0010 -0.9641
   52ACN     H2  474   3.163   3.395   1.792  0.3139 -1.5861  0.4166
   52ACN     H3  475   3.023   3.395   1.679  2.8528  1.1632 -0.8218
   52ACN     C2  476   2.983   3.363   1.881  0.3351  0.3718  0.4130
   52ACN     N1  477   2.907   3.306   1.952 -0.6989 -0.9188 -0.2630
   53ACN     C1  478   4.353   4.618   1.829 -0.3455 -0.1036  0.3465
   53ACN     H1  479   4.383   4.515   1.853  4.5387  0.7802 -0.7544
   53ACN     H2  480   4.248   4.615   1.797 -0.2930 -0.1358  0.1740
   53ACN     H3  481   4.409   4.644   1.738 -0.7175 -1.9744 -0.4854
   53ACN     C2  482   4.373   4.705   1.945 -0.2319  0.5077  0.0270
   53ACN     N1  483   4.378   4.778   2.033  0.6130 -0.4198  0.5400
   54ACN     C1  484   2.705   0.346   2.934 -0.0036  0.2537 -0.0377
   54ACN     H1  485   2.758   0.370   3.027 -0.5772 -1.4922  0.7967
   54ACN     H2  486   2.775   0.302   2.863 -0.6525  0.7093 -0.9850
   54ACN     H3  487   2.654   0.432   2.889 -0.0976 -0.6481 -1.7353
   54ACN     C2  488   2.597   0.255   2.979  0.1305 -0.6411 -0.0851
   54ACN     N1  489   2.520   0.175   3.001  0.4177 -0.4864  0.1982
   55ACN     C1  490   2.954   0.876   2.730 -0.6641 -0.1039  0.2065
   55ACN     H1  491   2.910   0.867   2.630 -1.2790 -1.1013  0.5539
   55ACN     H2  492   2.939   0.775   2.770 -0.1452 -0.5605 -0.7171
   55ACN     H3  493   2.879   0.946   2.769 -0.7597  0.4921 -1.0052
   55ACN     C2  494   3.096   0.903   2.735 -0.5994  0.1867 -0.0631
   55ACN     N1  495   3.212   0.924   2.749  0.5458  0.4506  0.3647
   56ACN     C1  496   0.835   0.346   0.807  0.6545  0.4430 -0.3003
   56ACN     H1  497   0.894   0.435   0.780  1.0691  0.7499  1.4700
   56ACN     H2  498   0.905   0.262   0.800 -0.6448 -0.5957 -1.1718
   56ACN     H3  499   0.751   0.336   0.738  0.8688 -0.7856 -0.3931
   56ACN     C2  500   0.785   0.358   0.950  0.1388  0.7162  0.0563
   56ACN     N1  501   0.742   0.368   1.058  0.4113 -0.4251 -0.3472
   57ACN     C1  502   0.269   1.589   2.173 -0.2686  0.1886 -0.3369
   57ACN     H1  503   0.302   1.490   2.204 -0.4852 -0.2442 -1.4478
   57ACN     H2  504   0.207   1.626   2.256 -0.4592 -3.1934  1.2035
   57ACN     H3  505   0.215   1.572   2.079 -2.2982  2.2683  0.3347
   57ACN     C2  506   0.391   1.675   2.150 -0.1465  0.4925  0.0424
   57ACN     N1  507   0.473   1.748   2.125  0.1810 -0.0794 -0.2201
   58ACN     C1  508   3.276   3.506   2.687 -0.5210 -0.1906  0.5762
   58ACN     H1  509   3.252   3.613   2.689 -1.1158 -0.2804 -0.7998
   58ACN     H2  510   3.273   3.468   2.790  2.0238 -0.3264  0.6661
   58ACN     H3  511   3.380   3.501   2.652 -0.6237 -1.3268  0.3842
   58ACN     C2  512   3.189   3.429   2.600  0.6728  0.1049 -0.0501
   58ACN     N1  513   3.123   3.380   2.522 -0.4187  0.2943  0.7644
   59ACN     C1  514   0.473   1.467   1.810 -0.4957 -1.0127  0.1291
   59ACN     H1  515   0.471   1.359   1.793 -0.2348 -1.3885  2.1928
   59ACN     H2  516   0.468   1.484   1.919 -1.5158 -1.6493  0.1938
   59ACN     H3  517   0.387   1.510   1.756  0.2921 -1.3611 -1.4426
   59ACN     C2  518   0.606   1.513   1.757  0.2213 -0.3256  0.0580
   59ACN     N1  519   0.705   1.551   1.719  0.3044 -0.0440  0.0950
   60ACN     C1  520   4.062   2.336   2.485  0.2248 -0.3970 -0.2896
   60ACN     H1  521   4.114   2.418   2.434 -0.0293  1.0937  1.7203
   60ACN     H2  522   4.121   2.322   2.577  0.5733 -0.1064 -0.4666
   60ACN     H3  523   4.046   2.257   2.411  0.9787 -3.9911  3.0647
   60ACN     C2  524   3.926   2.379   2.532 -0.3780 -0.2745  0.0669
   60ACN     N1  525   3.825   2.423   2.568 -0.1831  0.0654 -0.4030
   61ACN     C1  526   1.526   3.590   3.710 -0.0853  0.0362 -0.4531
   61ACN     H1  527   1.598   3.665   3.674  0.9220 -1.4140 -1.5739
   61ACN     H2  528   1.436   3.645   3.741  0.7037  1.5460 -0.7431
   61ACN     H3  529   1.547   3.535   3.802 -0.8734 -2.1982 -1.5240
   61ACN     C2  530   1.505   3.490   3.606 -0.0761 -0.3206 -0.1103
   61ACN     N1  531   1.492   3.417   3.517  0.0497  0.2459 -0.1985
   62ACN     C1  532   1.270   2.627   2.683 -0.1092 -0.0205  0.4424
   62ACN     H1  533   1.198   2.571   2.743  0.4852  0.8294  2.0191
   62ACN     H2  534   1.244   2.733   2.676 -0.6719 -0.2731 -2.0959
   62ACN     H3  535   1.285   2.584   2.583  2.6312  0.1756  0.6760
   62ACN     C2  536   1.404   2.624   2.751  0.0035  0.1067  0.0522
   62ACN     N1  537   1.502   2.624   2.807 -0.6448 -0.2829 -0.2435
   63ACN     C1  538   4.787   0.928   3.602 -0.0859  0.6514 -0.3750
   63ACN     H1  539   4.708   0.880   3.544  1.0368 -1.8364 -0.0258
   63ACN     H2  540   4.884   0.920   3.550  1.4197  2.5699  1.8972
   63ACN     H3  541   4.787   0.882   3.702  0.4164  0.8252 -0.2873
   63ACN     C2  542   4.764   1.064   3.628 -0.2599  0.2397  0.2244
   63ACN     N1  543   4.734   1.175   3.646 -0.5633  0.0719  0.7768
   64ACN     C1  544   1.037   0.559   3.896  0.9594 -0.2821 -0.6242
   64ACN     H1  545   0.973   0.618   3.962  0.8378 -2.1922  1.0225
   64ACN     H2  546   0.966   0.488   3.852  0.3888  1.2634 -2.3492
   64ACN     H3  547   1.118   0.511   3.952  0.8745  0.7249  0.3938
   64ACN     C2  548   1.080   0.639   3.784 -0.0980  0.0680  0.0656
   64ACN     N1  549   1.115   0.696   3.690 -0.6036 -0.0217 -0.2288
   65ACN     C1  550   4.066   0.428   2.603 -0.2218  0.3553 -0.3380
   65ACN     H1  551   3.963   0.463   2.612  0.1716  1.1070  2.0789
   65ACN     H2  552   4.086   0.376   2.698 -2.3148 -0.9673 -0.5564
   65ACN     H3  553   4.125   0.520   2.600 -0.9763  1.0557  2.6085
   65ACN     C2  554   4.085   0.344   2.490  0.8586  0.6427  0.0494
   65ACN     N1  555   4.122   0.280   2.401  0.5012  0.4039  0.2299
   66ACN     C1  556   1.682   4.521   1.941 -0.7450  0.7418 -0.1260
   66ACN     H1  557   1.719   4.430   1.991  1.4450  1.2310 -0.7643
   66ACN     H2  558   1.576   4.538   1.965 -1.1069  1.2614 -1.9028
   66ACN     H3  559   1.686   4.511   1.832 -0.8207 -0.6290 -0.0294
   66ACN     C2  560   1.765   4.624   1.993  0.6402 -0.4645 -0.2193
   66ACN     N1  561   1.821   4.722   2.021 -0.7172  0.1714 -0.0317
   67ACN     C1  562   4.417   2.644   3.496  0.5580  0.2872  0.0995
   67ACN     H1  563   4.316   2.663   3.456  0.2517  0.5365  0.9687
   67ACN     H2  564   4.488   2.717   3.456  1.0280 -0.8764 -1.2968
   67ACN     H3  565   4.451   2.546   3.460 -0.0136  0.0167  0.2750
   67ACN     C2  566   4.419   2.644   3.639 -0.3837  0.0889  0.3501
   67ACN     N1  567   4.417   2.635   3.754 -0.4502  0.3556  0.6213
   68ACN     C1  568   3.411   4.688   2.232  0.0662 -0.9513  0.3418
   68ACN     H1  569   3.486   4.712   2.308 -0.0538  0.3494  0.0837
   68ACN     H2  570   3.455   4.738   2.145 -0.2665  2.7429  2.0788
   68ACN     H3  571   3.320   4.747   2.252  0.7037  1.3451 -2.7723
   68ACN     C2  572   3.374   4.548   2.214 -0.1340  0.9047  0.0256
   68ACN     N1  573   3.346   4.439   2.191  0.0351 -0.5866 -0.0293
   69ACN     C1  574   1.797   0.472   1.538  0.1153 -0.1648  0.6609
   69ACN     H1  575   1.850   0.508   1.627  1.9595 -1.5477  0.2075
   69ACN     H2  576   1.709   0.531   1.511  1.6602  1.1843 -1.8638
   69ACN     H3  577   1.759   0.370   1.557  0.1070 -0.3013 -0.0505
   69ACN     C2  578   1.881   0.476   1.423  0.2911 -0.2671  0.1381
   69ACN     N1  579   1.951   0.477   1.328  0.2104 -0.2742  0.2513
   70ACN     C1  580   0.220   1.227   3.801 -0.7950  0.4658 -0.3850
   70ACN     H1  581   0.232   1.194   3.697  0.3451  0.2151 -0.1891
   70ACN     H2  582   0.158   1.161   3.863  2.1619  0.5511  3.0089
   70ACN     H3  583   0.163   1.321   3.801  0.8771  1.5611  1.2547
   70ACN     C2  584   0.351   1.237   3.863 -0.2639  0.2734 -0.5179
   70ACN     N1  585   0.454   1.232   3.913  0.3457  0.3216 -0.6062
   71ACN     C1  586   0.202   1.181   0.467 -0.4341  0.6461 -0.2001
   71ACN     H1  587   0.282   1.106   0.458 -0.0374  1.0792 -0.3342
   71ACN     H2  588   0.143   1.158   0.557 -1.6661  0.4753 -1.0363
   71ACN     H3  589   0.135   1.175   0.381  0.1397 -0.3008 -0.6026
   71ACN     C2  590   0.270   1.309   0.482 -0.5907  0.3441 -0.2522
   71ACN     N1  591   0.317   1.409   0.503  0.0393 -0.6924  0.8574
   72ACN     C1  592   4.161   1.667   1.539 -0.1187 -0.1483  0.1610
   72ACN     H1  593   4.214   1.697   1.630 -0.0024 -0.2526  0.1268
   72ACN     H2  594   4.141   1.560   1.544 -0.7722 -0.0615 -0.3720
   72ACN     H3  595   4.223   1.692   1.453  1.6129 -3.8535  0.1528
   72ACN     C2  596   4.034   1.738   1.544 -0.5464  0.7144  0.2474
   72ACN     N1  597   3.933   1.788   1.549 -0.0260 -0.7992 -0.2754
   73ACN     C1  598   4.523   3.010   2.603  0.2970 -0.2407 -0.3298
   73ACN     H1  599   4.567   3.094   2.548 -0.8400 -0.1295 -1.1121
   73ACN     H2  600   4.510   2.931   2.528 -2.3585 -0.9752  0.7951
   73ACN     H3  601   4.422   3.038   2.635  0.8116  1.1996  0.1005
   73ACN     C2  602   4.601   2.951   2.703 -0.3426  0.4869 -0.1523
   73ACN     N1  603   4.679   2.896   2.767 -0.0671  0.2277  0.0776
   74ACN     C1  604   3.681   0.297   3.223  0.1772  0.6767 -0.4341
   74ACN     H1  605   3.682   0.398   3.181  0.7339  1.2431  0.8953
   74ACN     H2  606   3.650   0.294   3.329 -0.0283 -4.8642 -0.3697
   74ACN     H3  607   3.782   0.256   3.212  0.4521  1.9018 -3.3355
   74ACN     C2  608   3.590   0.204   3.153 -0.4113 -0.0725 -0.0464
   74ACN     N1  609   3.526   0.123   3.095 -0.2787  0.4420 -1.0333
   75ACN     C1  610   3.345   2.906   0.196 -0.5030 -0.5490  0.3391
   75ACN     H1  611   3.369   2.867   0.296 -0.8482  0.0690  0.6757
   75ACN     H2  612   3.319   3.012   0.210 -0.8369 -0.6881  0.8268
   75ACN     H3  613   3.252   2.850   0.180 -0.9726  0.9675 -3.0123
   75ACN     C2  614   3.448   2.893   0.093 -0.7889  0.4372 -0.0862
   75ACN     N1  615   3.534   2.873   0.018 -0.0004 -0.0118  0.8021
   76ACN     C1  616   2.882   4.357   2.742 -0.0425  0.5050  0.1609
   76ACN     H1  617   2.943   4.405   2.664  0.2763  1.3631  0.9234
   76ACN     H2  618   2.849   4.255   2.717  1.0119  0.2786 -0.3640
   76ACN     H3  619   2.799   4.428   2.749 -0.8735 -0.5900  2.4324
   76ACN     C2  620   2.951   4.345   2.873 -0.2221 -0.0839 -0.1677
   76ACN     N1  621   3.000   4.333   2.977 -0.1728  0.5104  0.5914
   77ACN     C1  622   4.194   4.864   3.332  0.3989  0.0431 -0.1892
   77ACN     H1  623   4.225   4.968   3.318  0.1327  0.0837 -0.4735
   77ACN     H2  624   4.259   4.817   3.407  0.6246 -2.3523 -1.7558
   77ACN     H3  625   4.186   4.796   3.247 -3.2229 -0.9438  0.7658
   77ACN     C2  626   4.058   4.869   3.374  0.7535 -0.0600 -0.3601
   77ACN     N1  627   3.950   4.890   3.417  0.1709 -0.3453  0.9413
   78ACN     C1  628   2.330   4.381   3.681 -0.3994  0.1641  0.5067
   78ACN     H1  629   2.338   4.286   3.627  0.8664 -0.8577  2.3636
   78ACN     H2  630   2.338   4.344   3.785 -1.4743 -0.2157  0.4712
   78ACN     H3  631   2.234   4.431   3.660  0.3064  0.8952 -1.1060
   78ACN     C2  632   2.444   4.456   3.639 -0.0845 -0.0611  0.6011
   78ACN     N1  633   2.535   4.511   3.593 -0.0909  0.0107  0.3935
   79ACN     C1  634   1.681   0.149   3.504 -0.0612  0.2168 -0.1321
   79ACN     H1  635   1.666   0.076   3.585 -1.4141  0.8122  0.1918
   79ACN     H2  636   1.695   0.243   3.559  0.6591 -0.9679  1.8091
   79ACN     H3  637   1.590   0.162   3.444  0.9260  2.7632 -1.2082
   79ACN     C2  638   1.800   0.125   3.422  0.1152 -0.1620  0.0672
   79ACN     N1  639   1.891   0.104   3.355  0.1572  0.2205 -0.0262
   80ACN     C1  640   2.913   2.163   2.794 -0.3108 -0.2805 -0.2522
   80ACN     H1  641   3.011   2.203   2.769 -0.1167  0.9355  2.1873
   80ACN     H2  642   2.867   2.239   2.858  0.1375  0.3165 -0.6348
   80ACN     H3  643   2.935   2.072   2.852  1.6791  0.3087 -0.0128
   80ACN     C2  644   2.840   2.139   2.669 -0.2756  0.4615  0.6946
   80ACN     N1  645   2.778   2.113   2.575 -0.7641  0.0535  0.0071
   81ACN     C1  646   2.076   2.174   0.927 -0.0525 -0.8078 -0.1616
   81ACN     H1  647   2.022   2.143   0.837 -1.0772  1.3438 -0.3574
   81ACN     H2  648   2.165   2.223   0.885  0.3851 -0.6972  0.8647
   81ACN     H3  649   2.102   2.088   0.989  0.0362 -1.1868 -0.7193
   81ACN     C2  650   2.013   2.280   0.997  0.4431 -0.7389 -0.1603
   81ACN     N1  651   1.963   2.368   1.059  0.3461 -0.1590  0.4096
   82ACN     C1  652   1.677   4.366   3.742  0.5375 -0.3554 -0.5522
   82ACN     H1  653   1.645   4.316   3.835 -0.3679 -0.8137 -1.1003
   82ACN     H2  654   1.621   4.460   3.733  1.8126  0.6241  1.0230
   82ACN     H3  655   1.668   4.298   3.657  1.7918 -0.6032 -0.5032
   82ACN     C2  656   1.814   4.410   3.745 -0.1650 -0.1209  0.3640
   82ACN     N1  657   1.924   4.445   3.745  0.8534  0.2666  0.1838
   83ACN     C1  658   4.797   3.342   0.815  0.3381 -0.0524 -0.7017
   83ACN     H1  659   4.733   3.399   0.746 -2.0687 -2.6541 -0.7959
   83ACN     H2  660   4.735   3.297   0.893  1.1409 -0.2437 -0.1589
   83ACN     H3  661   4.874   3.405   0.862  1.7633 -2.4284  0.3422
   83ACN     C2  662   4.866   3.236   0.747  0.2303 -0.5284 -0.1455
   83ACN     N1  663   4.925   3.157   0.690  0.2859  0.0270  0.5174
   84ACN     C1  664   0.159   1.795   0.528 -0.5216  0.3039  0.2627
   84ACN     H1  665   0.143   1.862   0.442  0.2246  0.0561 -0.0793
   84ACN     H2  666   0.148   1.847   0.624 -0.5670 -0.1796  0.5217
   84ACN     H3  667   0.264   1.761   0.529 -0.3976  0.6713  1.8481
   84ACN     C2  668   0.070   1.680   0.525  0.0465 -0.0309  0.2151
   84ACN     N1  669  -0.009   1.598   0.532  0.3351 -0.0958  0.0172
   85ACN     C1  670   3.011   0.388   0.015 -0.3882 -0.1682  0.3137
   85ACN     H1  671   3.012   0.496   0.034  1.3515  0.4194 -2.4771
   85ACN     H2  672   2.988   0.376  -0.092  1.6667  2.3350 -0.5236
   85ACN     H3  673   2.946   0.339   0.088 -0.8217 -0.8452 -0.5042
   85ACN     C2  674   3.145   0.330   0.037 -0.2478 -0.4622 -0.4198
   85ACN     N1  675   3.250   0.286   0.051  0.6423  0.3197 -0.5735
   86ACN     C1  676   0.811   1.560   2.336 -0.8799  0.0448 -0.1259
   86ACN     H1  677   0.789   1.518   2.435  0.3541 -3.0938 -1.0404
   86ACN     H2  678   0.917   1.548   2.313 -0.6899  1.6752 -0.1777
   86ACN     H3  679   0.791   1.667   2.347  0.2071  0.3526 -1.0247
   86ACN     C2  680   0.729   1.490   2.232  0.3698  0.1697 -0.8085
   86ACN     N1  681   0.653   1.449   2.155  0.3943  0.0461 -0.0598
   87ACN     C1  682   0.528   4.039   0.291 -0.3141  0.0707 -0.5923
   87ACN     H1  683   0.479   4.045   0.389  0.3155 -1.0122 -0.2037
   87ACN     H2  684   0.637   4.049   0.303 -0.5178 -0.1304  1.8145
   87ACN     H3  685   0.482   4.109   0.220 -0.8410 -0.4808 -0.8039
   87ACN     C2  686   0.517   3.904   0.232  0.3800  0.0519  0.5666
   87ACN     N1  687   0.501   3.798   0.188 -0.3964 -0.3461  0.5975
   88ACN     C1  688   4.023   0.897   2.902  0.2209 -0.2110 -0.3538
   88ACN     H1  689   3.987   0.997   2.876 -2.6553 -0.5008  1.9720
   88ACN     H2  690   4.076   0.851   2.818 -0.1559  0.7838 -1.1552
   88ACN     H3  691   3.931   0.844   2.929 -0.3363  0.3157 -1.1691
   88ACN     C2  692   4.099   0.904   3.028 -1.4142 -0.6277  0.1423
   88ACN     N1  693   4.167   0.917   3.120  0.1982  0.1960  0.0628
   89ACN     C1  694   0.661   3.012   1.467  0.2814 -1.0162  1.0350
   89ACN     H1  695   0.570   3.042   1.414 -0.1948 -3.2494  0.5213
   89ACN     H2  696   0.689   3.098   1.530 -0.2712 -0.4406  0.5106
   89ACN     H3  697   0.737   2.988   1.392  1.3215  1.5068  1.1573
   89ACN     C2  698   0.631   2.898   1.552  0.3358  0.3984 -0.6392
   89ACN     N1  699   0.601   2.805   1.615 -0.3226 -0.5397 -0.8646
   90ACN     C1  700   4.069   0.963   2.341 -1.1937 -0.2627  0.4405
   90ACN     H1  701   4.054   1.071   2.354 -0.1071  0.5087 -3.3308
   90ACN     H2  702   4.176   0.947   2.322 -0.5857  2.5215  1.0440
   90ACN     H3  703   4.014   0.918   2.258 -1.2099  0.9466 -0.2275
   90ACN     C2  704   4.046   0.881   2.457 -0.3442 -0.1373 -0.8817
   90ACN     N1  705   4.022   0.816   2.552  0.3405 -0.3294 -0.0165
   91ACN     C1  706   0.665   2.030   0.574 -0.0488  0.2437  0.1996
   91ACN     H1  707   0.646   2.137   0.555  1.4004  0.6594  0.8715
   91ACN     H2  708   0.753   2.008   0.512 -0.0072  0.3458  0.2218
   91ACN     H3  709   0.576   1.974   0.545  0.1609 -0.8154  1.5048
   91ACN     C2  710   0.702   2.006   0.715  0.4980 -0.7258  0.1962
   91ACN     N1  711   0.726   1.993   0.828 -0.5904  0.2494 -0.9707
   92ACN     C1  712   0.243   3.051   3.222  0.4330 -0.8195  0.7010
   92ACN     H1  713   0.225   2.952   3.266 -1.7308 -0.2669  1.1353
   92ACN     H2  714   0.203   3.016   3.126 -0.1034  0.4865  0.4312
   92ACN     H3  715   0.351   3.068   3.212  0.5892 -1.4799  1.1570
   92ACN     C2  716   0.163   3.162   3.283 -0.0811  0.2686 -0.1774
   92ACN     N1  717   0.107   3.245   3.341 -0.8945  0.6652 -0.7896
   93ACN     C1  718   1.876   1.183   3.751  0.1231  0.8822 -0.3786
   93ACN     H1  719   1.916   1.239   3.666 -0.7017 -0.9382 -2.0508
   93ACN     H2  720   1.774   1.149   3.727  0.1750  0.6354 -0.2562
   93ACN     H3  721   1.865   1.256   3.832  0.1271  1.9986 -1.3550
   93ACN     C2  722   1.966   1.075   3.782 -0.6673  1.2634  0.3816
   93ACN     N1  723   2.034   0.985   3.800  0.0663  0.4333 -0.0482
   94ACN     C1  724   3.811   3.150   2.238  0.4188 -0.4391  0.5050
   94ACN     H1  725   3.757   3.078   2.301 -0.8267  0.6706  0.7630
   94ACN     H2  726   3.912   3.117   2.214  1.1173  2.3684 -0.8797
   94ACN     H3  727   3.823   3.235   2.306 -1.5812 -2.8224  4.1914
   94ACN     C2  728   3.744   3.192   2.113 -0.1642 -0.0079  0.4225
   94ACN     N1  729   3.695   3.223   2.016  0.4472  0.4556  0.0105
   95ACN     C1  730   3.223   2.675   3.011 -0.2889 -0.2635 -0.2697
   95ACN     H1  731   3.169   2.720   2.927 -0.3860 -0.5249 -0.3505
   95ACN     H2  732   3.168   2.595   3.063  0.8376 -0.8487  0.0575
   95ACN     H3  733   3.244   2.754   3.084 -0.4032 -0.4475 -0.0359
   95ACN     C2  734   3.346   2.621   2.965 -0.3019 -0.1987  0.5109
   95ACN     N1  735   3.449   2.590   2.923 -0.1579 -0.5553 -0.2544
   96ACN     C1  736   4.347   0.138   1.022 -0.0494  0.7603  0.3858
   96ACN     H1  737   4.362   0.215   0.945  1.6485  0.1514  0.0599
   96ACN     H2  738   4.392   0.163   1.118  3.5139 -0.9947 -0.6719
   96ACN     H3  739   4.393   0.041   0.998  0.5834  1.6131 -2.1609
   96ACN     C2  740   4.204   0.116   1.043  0.3977  0.5787  0.0774
   96ACN     N1  741   4.095   0.085   1.048  1.1154 -0.3156 -0.8661
   97ACN     C1  742   2.148   4.735   1.823  0.2209  0.0138  0.2467
   97ACN     H1  743   2.156   4.824   1.887 -0.3968  0.1098  0.1967
   97ACN     H2  744   2.073   4.667   1.865 -0.0897  0.7742  0.9443
   97ACN     H3  745   2.244   4.688   1.796 -0.0363 -0.1393 -0.4275
   97ACN     C2  746   2.092   4.787   1.700 -0.8626  0.3669 -0.1561
   97ACN     N1  747   2.046   4.823   1.601 -0.0131 -0.2038  0.0686
   98ACN     C1  748   2.866   1.140   0.024  0.4019 -0.5603  0.1192
   98ACN     H1  749   2.914   1.053  -0.022  2.3513  0.4492  0.1136
   98ACN     H2  750   2.847   1.224  -0.045  0.2381 -0.5850  0.1329
   98ACN     H3  751   2.925   1.179   0.108 -1.9995 -1.3087  2.2642
   98ACN     C2  752   2.739   1.114   0.079  0.5016  0.5194  0.1202
   98ACN     N1  753   2.643   1.091   0.136 -0.1245  0.8597  0.0805
   99ACN     C1  754   1.555   2.891   2.622  0.3914 -0.2372  0.1332
   99ACN     H1  755   1.630   2.849   2.689 -1.3030 -1.7495  1.1705
   99ACN     H2  756   1.469   2.940   2.669  1.0050  0.3076  0.7077
   99ACN     H3  757   1.525   2.814   2.549  0.5059 -1.3808  1.2612
   99ACN     C2  758   1.610   3.001   2.546  0.8434 -0.9862  0.2485
   99ACN     N1  759   1.642   3.086   2.476 -0.0195 -0.0824 -0.3572
  100ACN     C1  760   3.449   3.870   2.690  0.4024  0.5309 -0.1275
  100ACN     H1  761   3.491   3.972   2.681  0.3466  0.6411  0.7504
  100ACN     H2  762   3.362   3.860   2.625  0.7213 -0.9323 -0.3636
  100ACN     H3  763   3.413   3.842   2.790 -2.1443 -2.4928 -1.7215
  100ACN     C2  764   3.550   3.781   2.651  0.3577 -0.1018 -0.3399
  100ACN     N1  765   3.639   3.715   2.617 -0.5080 -0.2430  0.1649
  101ACN     C1  766   1.294   1.466   0.740  0.2509 -0.0176 -0.0054
  101ACN     H1  767   1.286   1.383   0.668 -0.8278  1.6806 -1.9438
  101ACN     H2  768   1.196   1.516   0.740  0.5777  0.7188  2.3603
  101ACN     H3  769   1.377   1.533   0.714 -0.5712  0.0763 -2.6859
  101ACN     C2  770   1.318   1.418   0.879  0.0060  0.6332 -0.2120
  101ACN     N1  771   1.344   1.380   0.982  0.4309  0.4918  0.0725
  102ACN     C1  772   3.672   2.773   0.811 -0.5399 -0.0463 -0.1328
  102ACN     H1  773   3.744   2.692   0.793  1.6094  1.7580  0.0187
  102ACN     H2  774   3.641   2.770   0.916 -0.2935 -0.3959 -0.0676
  102ACN     H3  775   3.578   2.753   0.758 -0.0308  0.8072 -1.3964
  102ACN     C2  776   3.731   2.896   0.768  0.0746 -0.4624 -0.4700
  102ACN     N1  777   3.781   2.989   0.724  0.2652 -0.4843 -0.4958
  103ACN     C1  778   4.327   4.446   3.119 -0.0083  0.5481  0.0433
  103ACN     H1  779   4.344   4.341   3.093 -1.1763  0.3294  0.1293
  103ACN     H2  780   4.409   4.503   3.073  0.1222  0.8660  0.6562
  103ACN     H3  781   4.342   4.462   3.227  0.2221 -0.5200  0.1842
  103ACN     C2  782   4.198   4.498   3.063 -0.9463 -0.2581 -0.4372
  103ACN     N1  783   4.104   4.540   3.013 -0.1545  0.4542  0.3186
  104ACN     C1  784   1.368   2.888   0.067 -0.4207  1.4747 -0.2782
  104ACN     H1  785   1.318   2.818   0.134  1.8457  1.6691  1.7700
  104ACN     H2  786   1.445   2.939   0.127 -0.0356  2.6758 -1.7188
  104ACN     H3  787   1.296   2.957   0.021 -1.7432  1.0958  1.1374
  104ACN     C2  788   1.427   2.804  -0.038 -0.0543  0.4865 -0.0624
  104ACN     N1  789   1.463   2.741  -0.130  0.3504  0.0469 -0.0316
  105ACN     C1  790   2.494   1.759   0.516 -0.0319 -0.8872  0.0582
  105ACN     H1  791   2.579   1.712   0.465  1.0473 -0.6657  1.5700
  105ACN     H2  792   2.408   1.741   0.452  0.0174 -2.3326  0.3733
  105ACN     H3  793   2.519   1.864   0.536 -1.5332 -0.7295  1.2564
  105ACN     C2  794   2.475   1.701   0.652 -0.1968  0.4534  0.0466
  105ACN     N1  795   2.471   1.657   0.759  0.4062  0.4658 -0.6385
  106ACN     C1  796   2.053   4.707   0.194  0.2711 -0.1384  0.1477
  106ACN     H1  797   2.019   4.811   0.190 -0.5816 -0.3461  1.3590
  106ACN     H2  798   2.105   4.698   0.291  1.4423  0.5789 -0.4004
  106ACN     H3  799   2.114   4.692   0.105 -1.2910  0.1678 -1.0133
  106ACN     C2  800   1.940   4.617   0.189 -0.4711  0.6655 -0.1959
  106ACN     N1  801   1.847   4.549   0.194 -0.0029  0.1741  0.6864
  107ACN     C1  802   1.506   2.897   1.185  0.2317  0.5010 -0.5588
  107ACN     H1  803   1.580   2.913   1.106  1.4912 -1.5933  0.1246
  107ACN     H2  804   1.553   2.906   1.283  0.5136  0.3568 -0.6807
  107ACN     H3  805   1.463   2.796   1.179  1.0817  0.0354  0.8614
  107ACN     C2  806   1.384   2.974   1.174 -0.3008  0.2905 -0.1673
  107ACN     N1  807   1.288   3.040   1.169 -0.4799  0.7392  0.0789
  108ACN     C1  808   1.893   1.297   2.998  0.0032  0.0139  0.2275
  108ACN     H1  809   1.783   1.308   2.997 -0.0896  1.4081  4.2766
  108ACN     H2  810   1.927   1.194   2.982 -0.2108 -0.0094 -0.0848
  108ACN     H3  811   1.918   1.336   3.098 -0.7384  0.7742  0.1359
  108ACN     C2  812   1.936   1.406   2.904 -0.4625  0.3829 -0.0750
  108ACN     N1  813   1.952   1.497   2.835 -0.2462  0.0235  0.0336
  109ACN     C1  814   1.528   1.024   2.468 -0.5890  0.4684  0.1122
  109ACN     H1  815   1.587   1.111   2.437 -0.0550 -0.3522 -1.2400
  109ACN     H2  816   1.526   0.972   2.372 -2.4700  1.3342 -0.3693
  109ACN     H3  817   1.426   1.059   2.486 -2.5124 -3.1710 -2.4726
  109ACN     C2  818   1.590   0.952   2.582 -0.2121 -0.6200  0.2898
  109ACN     N1  819   1.641   0.903   2.672 -0.0211  0.0986  0.0489
  110ACN     C1  820   1.799   3.727   3.427 -0.3528  0.6234  0.3674
  110ACN     H1  821   1.861   3.699   3.513 -2.2529 -1.4091  1.1804
  110ACN     H2  822   1.741   3.816   3.454  1.8835  1.8530  1.3543
  110ACN     H3  823   1.717   3.655   3.413  0.3860 -0.3244  0.7417
  110ACN     C2  824   1.871   3.745   3.303  1.0229 -0.8299  0.1933
  110ACN     N1  825   1.928   3.754   3.204 -0.4923 -0.0811 -0.3810
  111ACN     C1  826   0.922   4.144   3.605 -0.0588 -0.6740  1.0271
  111ACN     H1  827   0.899   4.122   3.500 -2.0997  0.8881  1.0916
  111ACN     H2  828   0.926   4.049   3.661  0.8462 -0.4761  1.3101
  111ACN     H3  829   0.850   4.219   3.639  0.6820  0.6016 -0.1322
  111ACN     C2  830   1.054   4.207   3.619 -0.5364 -0.4651 -0.7905
  111ACN     N1  831   1.162   4.242   3.628  0.6324  0.3326 -0.2371
  112ACN     C1  832   2.671   0.418   1.181 -0.1812  0.0896 -0.1779
  112ACN     H1  833   2.702   0.425   1.076 -0.5041 -0.3492 -0.3040
  112ACN     H2  834   2.598   0.493   1.214 -0.5406  0.7881 -2.3598
  112ACN     H3  835   2.766   0.441   1.230  0.7596 -1.6866 -1.0888
  112ACN     C2  836   2.620   0.286   1.212 -0.0025  0.5788 -0.2919
  112ACN     N1  837   2.589   0.178   1.243 -0.8221  0.1349  0.0541
  113ACN     C1  838   1.615   1.090   0.159  0.1401 -0.1115  0.3640
  113ACN     H1  839   1.650   1.135   0.252  0.1509 -0.6192  0.6119
  113ACN     H2  840   1.559   0.996   0.172 -0.8081  0.3891 -0.0534
  113ACN     H3  841   1.712   1.073   0.110  0.0635  0.6397 -0.0683
  113ACN     C2  842   1.538   1.186   0.081 -1.2202 -1.0496 -0.2982
  113ACN     N1  843   1.480   1.268   0.027 -0.0642 -0.5320  0.5403
  114ACN     C1  844   4.642   2.840   1.944  0.5963  0.8386 -0.6356
  114ACN     H1  845   4.611   2.738   1.969 -1.9905  2.0128  1.5241
  114ACN     H2  846   4.711   2.860   1.862  0.1160 -0.9775 -1.5193
  114ACN     H3  847   4.685   2.893   2.031  1.9972  1.6037 -1.7549
  114ACN     C2  848   4.512   2.896   1.906  1.2985 -0.8543  0.0773
  114ACN     N1  849   4.406   2.926   1.874 -0.4076  0.4807 -0.1790
  115ACN     C1  850   3.849   2.029   1.326  0.6511  0.4669 -0.1663
  115ACN     H1  851   3.778   2.086   1.266  0.5689  2.6395  1.8064
  115ACN     H2  852   3.792   1.940   1.353 -0.2691  1.9269  3.2958
  115ACN     H3  853   3.857   2.093   1.415 -0.7536  0.1726  0.1892
  115ACN     C2  854   3.975   1.977   1.271 -0.1585 -0.5127 -0.2979
  115ACN     N1  855   4.076   1.933   1.237  0.0365  0.0819 -0.4067
  116ACN     C1  856   2.243   0.308   2.306 -0.9605  0.0277  1.0060
  116ACN     H1  857   2.238   0.225   2.234 -0.5469 -1.5693  2.7510
  116ACN     H2  858   2.338   0.361   2.292 -1.7321  1.0725 -0.5144
  116ACN     H3  859   2.244   0.282   2.412 -1.0980 -0.9228  0.7880
  116ACN     C2  860   2.134   0.404   2.281 -0.0118  0.0939 -0.1897
  116ACN     N1  861   2.039   0.468   2.281  0.1797 -0.5785  0.7354
  117ACN     C1  862   2.630   4.159   3.478  0.6473  0.3871  0.2151
  117ACN     H1  863   2.669   4.179   3.378 -0.7511  0.7662 -0.2774
  117ACN     H2  864   2.644   4.245   3.545 -0.5318 -0.0224  1.0340
  117ACN     H3  865   2.686   4.077   3.525 -0.2891 -0.5514 -0.2519
  117ACN     C2  866   2.489   4.115   3.463 -0.1021 -0.3550 -0.2274
  117ACN     N1  867   2.383   4.074   3.441  0.2589 -0.2972 -0.4418
  118ACN     C1  868   1.301   0.965   1.372 -0.0565  0.0436  0.2798
  118ACN     H1  869   1.262   1.002   1.468  1.2290  0.8465  0.5195
  118ACN     H2  870   1.382   1.037   1.353 -0.2907  0.6191  1.3440
  118ACN     H3  871   1.228   0.960   1.290 -0.0415  0.1106  0.2620
  118ACN     C2  872   1.369   0.838   1.389 -0.3051 -0.4238  0.4288
  118ACN     N1  873   1.421   0.737   1.410  0.2941  0.0621 -0.0259
  119ACN     C1  874   2.323   2.403   1.366 -0.3882  1.0438  0.1717
  119ACN     H1  875   2.394   2.419   1.284  0.7987 -0.1512  0.9251
  119ACN     H2  876   2.258   2.319   1.339  1.8667 -0.6793 -0.2904
  119ACN     H3  877   2.258   2.491   1.368 -2.4087 -0.3575 -0.4745
  119ACN     C2  878   2.382   2.381   1.498 -0.5676 -0.1811 -0.4263
  119ACN     N1  879   2.436   2.356   1.599  0.2454 -0.7261  0.7411
  120ACN     C1  880   0.135   1.881   1.074  0.2574 -0.8615  0.5121
  120ACN     H1  881   0.121   1.778   1.041 -1.5347 -0.4370 -0.1718
  120ACN     H2  882   0.238   1.912   1.052  0.3066  0.9167  2.8686
  120ACN     H3  883   0.119   1.891   1.182  1.2037  1.7440  0.4853
  120ACN     C2  884   0.043   1.973   1.011  0.6329 -0.4381 -0.6249
  120ACN     N1  885  -0.042   2.033   0.953 -0.0199  0.2899  0.1029
  121ACN     C1  886   4.482   3.251   2.932 -0.1637 -0.3170  0.0879
  121ACN     H1  887   4.411   3.276   2.852  0.6528 -0.1922 -0.6139
  121ACN     H2  888   4.568   3.206   2.881 -0.6625 -0.1412 -0.9338
  121ACN     H3  889   4.440   3.165   2.985  1.1998 -1.2037 -0.2147
  121ACN     C2  890   4.524   3.357   3.018  0.4664  0.2445 -0.5272
  121ACN     N1  891   4.547   3.434   3.099  0.5322  0.2250  0.1203
  122ACN     C1  892   2.701   2.739   1.336 -0.5078 -0.2391  0.1514
  122ACN     H1  893   2.738   2.652   1.281  0.9280  0.0962  0.5508
  122ACN     H2  894   2.637   2.794   1.266 -0.1266  1.0083  0.7461
  122ACN     H3  895   2.786   2.805   1.355 -1.6021  0.7339  1.9363
  122ACN     C2  896   2.629   2.698   1.451  0.1324 -0.5090  0.0537
  122ACN     N1  897   2.568   2.662   1.544  0.0132  0.6824 -0.2893
  123ACN     C1  898   3.156   3.056   2.010  0.1963 -0.4561 -0.2237
  123ACN     H1  899   3.249   3.109   2.030 -1.0216  1.4995  0.5477
  123ACN     H2  900   3.081   3.128   2.047  0.6722 -0.2694  0.4015
  123ACN     H3  901   3.138   2.969   2.076  2.1030 -0.3466  0.5093
  123ACN     C2  902   3.129   3.013   1.870 -0.2862  0.8670 -0.4974
  123ACN     N1  903   3.114   2.985   1.761 -0.3559 -0.3220  0.1351
  124ACN     C1  904   0.872   0.028   1.053  0.3762 -0.0781  0.1458
  124ACN     H1  905   0.767   0.050   1.074  0.6948 -0.5987  2.6162
  124ACN     H2  906   0.929   0.089   1.124 -0.6326  1.7149 -0.5217
  124ACN     H3  907   0.899   0.056   0.950 -0.1483 -1.9212 -0.5318
  124ACN     C2  908   0.903  -0.117   1.078 -0.0982  0.0592  0.7277
  124ACN     N1  909   0.930  -0.229   1.087 -0.5626 -0.2151  0.4848
  125ACN     C1  910   4.733   0.152   1.139 -0.8620  0.4755 -0.7708
  125ACN     H1  911   4.728   0.251   1.092  1.8134  1.9875  1.8096
  125ACN     H2  912   4.838   0.118   1.142 -0.9799  0.1628  0.1312
  125ACN     H3  913   4.680   0.069   1.092 -1.1586  0.4687 -0.4263
  125ACN     C2  914   4.698   0.161   1.283  0.6945 -0.2377 -0.7177
  125ACN     N1  915   4.673   0.159   1.394  0.0329 -0.1453 -0.2739
  126ACN     C1  916   3.824   3.008   1.222 -1.0064  0.3406  0.6172
  126ACN     H1  917   3.930   3.018   1.198 -1.3631 -1.3914 -2.0657
  126ACN     H2  918   3.784   3.072   1.142 -2.8266 -0.0680  1.1385
  126ACN     H3  919   3.786   3.043   1.319 -1.3857 -0.5858  0.8109
  126ACN     C2  920   3.786   2.873   1.194  0.5245  0.2617  0.0650
  126ACN     N1  921   3.749   2.767   1.168 -0.0220  0.0142  0.4240
  127ACN     C1  922   4.219   3.494   0.245 -0.2464 -0.1329 -0.4290
  127ACN     H1  923   4.131   3.533   0.299 -0.8333 -0.4312 -1.1470
  127ACN     H2  924   4.200   3.433   0.156  0.8245 -1.1228 -0.0028
  127ACN     H3  925   4.260   3.426   0.321 -1.5424 -0.2460  0.1976
  127ACN     C2  926   4.308   3.597   0.194 -0.5599  0.2320 -1.7070
  127ACN     N1  927   4.378   3.679   0.155 -0.2660  0.6088  0.0347
  128ACN     C1  928   1.373   4.504   0.517 -0.0340  0.1014 -0.1420
  128ACN     H1  929   1.372   4.611   0.492  0.7934  0.3673  0.8951
  128ACN     H2  930   1.359   4.487   0.624 -1.6124 -1.5322 -0.5566
  128ACN     H3  931   1.467   4.458   0.482 -0.4825 -0.4975 -0.5720
  128ACN     C2  932   1.260   4.435   0.449 -0.0456  0.1543 -0.4514
  128ACN     N1  933   1.178   4.379   0.395 -0.2142  1.2106 -0.1478
  129ACN     C1  934   0.316   4.805   0.631 -0.2573 -0.0047  1.2144
  129ACN     H1  935   0.279   4.734   0.557 -0.8755  1.6180 -0.0974
  129ACN     H2  936   0.253   4.894   0.644 -0.3456  0.6986 -2.8011
  129ACN     H3  937   0.412   4.848   0.600 -0.9960  2.6067  2.3103
  129ACN     C2  938   0.336   4.725   0.753 -0.3116 -0.1019 -0.5363
  129ACN     N1  939   0.328   4.663   0.850 -0.1667 -0.1337  0.1313
  130ACN     C1  940   1.192   3.256   0.005 -0.7788 -0.3088 -0.7772
  130ACN     H1  941   1.275   3.191  -0.026 -0.6405 -0.6155  0.1984
  130ACN     H2  942   1.176   3.212   0.105  0.3233  0.4593 -0.2411
  130ACN     H3  943   1.106   3.245  -0.062 -1.3864  0.7320 -0.1888
  130ACN     C2  944   1.245   3.394   0.012  0.1584  0.2136  0.8726
  130ACN     N1  945   1.287   3.502   0.016  0.7888  0.0692  0.1491
  131ACN     C1  946   1.227   3.715   0.297  0.3784 -0.5097 -0.3997
  131ACN     H1  947   1.159   3.754   0.220  0.0134 -0.0522  0.1434
  131ACN     H2  948   1.230   3.781   0.385  3.0192 -0.4037 -0.4803
  131ACN     H3  949   1.325   3.714   0.248  0.8589 -2.0692  0.5047
  131ACN     C2  950   1.194   3.581   0.330  0.4630  0.1281 -0.1222
  131ACN     N1  951   1.167   3.473   0.349  0.3187  0.5565  0.4378
  132ACN     C1  952   0.119   3.647   1.070 -0.2458 -0.1360 -0.3780
  132ACN     H1  953   0.137   3.553   1.016  1.4660 -1.6774  2.5894
  132ACN     H2  954   0.149   3.738   1.018  2.0226 -0.8297 -0.3638
  132ACN     H3  955   0.188   3.646   1.155  0.5137  1.8300 -0.9244
  132ACN     C2  956  -0.017   3.651   1.121  0.2385 -0.3108  0.3726
  132ACN     N1  957  -0.124   3.649   1.162  0.1035  0.4637  0.0713
  133ACN     C1  958   4.714   2.596   2.561  0.3233 -0.0643 -0.7966
  133ACN     H1  959   4.647   2.601   2.474 -0.8688 -0.1994  0.0962
  133ACN     H2  960   4.734   2.491   2.585  0.3781  0.8277  4.1225
  133ACN     H3  961   4.671   2.639   2.652  0.3000  0.5969 -1.1113
  133ACN     C2  962   4.829   2.683   2.530 -0.8253  0.7646  0.0491
  133ACN     N1  963   4.925   2.748   2.516 -0.5433  0.2843 -0.0338
  134ACN     C1  964   1.712   4.306   2.827  0.1077 -0.5586  0.0311
  134ACN     H1  965   1.637   4.276   2.901 -1.4802  0.3563 -1.1403
  134ACN     H2  966   1.747   4.219   2.771  1.1856 -0.7437  0.9396
  134ACN     H3  967   1.799   4.339   2.886  0.7553 -1.1304 -0.5863
  134ACN     C2  968   1.660   4.417   2.743  0.3656 -0.2233  0.1410
  134ACN     N1  969   1.613   4.494   2.669 -0.3749  0.3153 -0.4471
  135ACN     C1  970   2.316   4.131   0.827  0.6242  0.0209 -0.0369
  135ACN     H1  971   2.303   4.027   0.795 -1.5816 -0.2281  1.4568
  135ACN     H2  972   2.278   4.147   0.929 -0.7580  1.2590 -0.7299
  135ACN     H3  973   2.253   4.193   0.763  1.5591  2.9888  1.7047
  135ACN     C2  974   2.460   4.169   0.818  0.3241  0.7381 -0.0097
  135ACN     N1  975   2.576   4.196   0.818  0.5181  0.3435 -0.2317
  136ACN     C1  976   1.776   0.669   0.701  0.0962 -0.8355 -0.1416
  136ACN     H1  977   1.692   0.613   0.744  0.4806 -0.2527  1.4049
  136ACN     H2  978   1.739   0.726   0.615  2.2215 -0.6180 -0.9547
  136ACN     H3  979   1.843   0.598   0.651 -2.4593 -2.0185 -2.1176
  136ACN     C2  980   1.843   0.757   0.794 -0.2256 -0.7146  0.6550
  136ACN     N1  981   1.898   0.830   0.866  0.0662  0.2060  0.2605
  137ACN     C1  982   1.781   0.308   0.118  1.0798  0.1513  0.5452
  137ACN     H1  983   1.748   0.279   0.017  2.4383  1.2062 -0.2459
  137ACN     H2  984   1.820   0.215   0.162 -0.6116 -1.1272 -0.5387
  137ACN     H3  985   1.686   0.343   0.160  0.7200  0.1230 -0.2307
  137ACN     C2  986   1.891   0.404   0.118  0.1707  0.3465  0.0420
  137ACN     N1  987   1.989   0.467   0.120 -0.4555 -0.0377 -0.1110
  138ACN     C1  988   4.707   0.238   2.346 -0.4873  0.3678  0.1191
  138ACN     H1  989   4.702   0.145   2.405 -3.2878 -0.7375 -1.6688
  138ACN     H2  990   4.721   0.222   2.239  0.6092  1.3024  0.1072
  138ACN     H3  991   4.791   0.296   2.388 -0.0270  0.1895 -0.5428
  138ACN     C2  992   4.582   0.316   2.375 -0.2867 -0.5763  0.0474
  138ACN     N1  993   4.491   0.378   2.395  0.4779  0.4540 -0.2104
  139ACN     C1  994   2.866   3.501   2.704 -0.1541 -0.7560 -0.3223
  139ACN     H1  995   2.811   3.423   2.651 -0.3814  0.3652 -1.8244
  139ACN     H2  996   2.790   3.570   2.744  0.5463  0.0964 -0.4114
  139ACN     H3  997   2.932   3.565   2.643  0.9852 -1.6726 -0.0905
  139ACN     C2  998   2.928   3.458   2.826 -0.2755 -0.0298  0.1650
  139ACN     N1  999   2.974   3.435   2.926  0.6708  0.2280  0.5433
  140ACN     C1 1000   1.087   2.628   2.247 -0.2576  0.2448  0.4465
  140ACN     H1 1001   1.086   2.595   2.351 -3.2017 -1.9520 -0.1361
  140ACN     H2 1002   1.095   2.737   2.244  0.5516  0.1811 -1.7307
  140ACN     H3 1003   1.003   2.581   2.195 -1.3369  1.0585  1.4225
  140ACN     C2 1004   1.211   2.584   2.184  0.2484  0.2303  0.1024
  140ACN     N1 1005   1.303   2.541   2.129 -0.6753 -0.0701  0.6159
  141ACN     C1 1006   4.231   4.409   0.250 -0.5540  0.4331 -0.3036
  141ACN     H1 1007   4.286   4.500   0.277 -1.9859  1.1406  0.2818
  141ACN     H2 1008   4.127   4.423   0.281  0.0334  0.3613  1.8764
  141ACN     H3 1009   4.281   4.322   0.294  1.3958  0.9064 -1.4567
  141ACN     C2 1010   4.225   4.386   0.111  0.4592  0.3444  0.0977
  141ACN     N1 1011   4.203   4.373  -0.002  0.0704  0.0138 -0.6453
  142ACN     C1 1012   4.373   0.020   2.336  0.1231  0.3607  0.4751
  142ACN     H1 1013   4.415   0.035   2.437 -1.3725 -1.7301  1.5004
  142ACN     H2 1014   4.448  -0.013   2.263 -0.9764 -2.5785  0.5307
  142ACN     H3 1015   4.324   0.106   2.291 -1.8691 -1.0691 -0.2389
  142ACN     C2 1016   4.269  -0.075   2.348 -0.1264 -0.3029 -0.6501
  142ACN     N1 1017   4.190  -0.159   2.362  0.1554  0.0135 -0.1284
  143ACN     C1 1018   2.001   0.734   2.866  0.0043  0.1735 -0.1637
  143ACN     H1 1019   2.046   0.664   2.938  0.2410  2.8927  2.5546
  143ACN     H2 1020   1.896   0.752   2.893  0.3712  3.3702 -0.4381
  143ACN     H3 1021   1.995   0.696   2.764 -2.6855 -2.1195  0.7232
  143ACN     C2 1022   2.071   0.859   2.881  0.5519 -0.3920 -0.5160
  143ACN     N1 1023   2.128   0.960   2.889  0.4983  0.3103 -0.2454
  144ACN     C1 1024   0.781   4.263   1.119 -0.6769 -0.4911 -0.5791
  144ACN     H1 1025   0.887   4.283   1.100 -1.0643  0.2117 -2.1292
  144ACN     H2 1026   0.721   4.295   1.033 -2.5500 -1.3174  0.3706
  144ACN     H3 1027   0.761   4.325   1.207  2.3405 -1.4460  0.9255
  144ACN     C2 1028   0.753   4.122   1.137 -0.1498 -0.4670  0.1972
  144ACN     N1 1029   0.740   4.007   1.161 -0.3737 -0.1500  0.1488
  145ACN     C1 1030   1.187   4.849   0.169  0.0559  0.6227  0.0292
  145ACN     H1 1031   1.272   4.918   0.172  1.6181 -1.1843 -0.4927
  145ACN     H2 1032   1.217   4.760   0.111 -0.0263 -0.6410  1.8212
  145ACN     H3 1033   1.103   4.882   0.108  1.1502  0.8986 -1.3776
  145ACN     C2 1034   1.167   4.801   0.305 -0.0293  0.7072 -0.1299
  145ACN     N1 1035   1.137   4.773   0.415 -0.1768 -0.4854  0.4698
  146ACN     C1 1036   2.595   2.058   1.562 -0.1508  1.0812  0.0244
  146ACN     H1 1037   2.514   1.993   1.527 -2.6988  2.6626  2.5338
  146ACN     H2 1038   2.608   2.143   1.495  0.0156  1.1318  0.1190
  146ACN     H3 1039   2.687   2.000   1.579 -1.8541 -1.5606  1.0143
  146ACN     C2 1040   2.557   2.105   1.696 -0.6734 -0.2540 -0.0693
  146ACN     N1 1041   2.521   2.140   1.800 -0.1329 -0.0545 -0.2380
  147ACN     C1 1042   0.432   0.155   0.950  0.0635  0.2145 -0.4190
  147ACN     H1 1043   0.528   0.134   0.901  1.1121  0.3311  1.5089
  147ACN     H2 1044   0.355   0.142   0.872  0.9085 -0.5072 -1.1610
  147ACN     H3 1045   0.425   0.253   0.997  0.5896  0.1906 -0.2911
  147ACN     C2 1046   0.417   0.064   1.056 -0.3387 -0.5359 -0.5801
  147ACN     N1 1047   0.407  -0.009   1.144  0.4308 -0.0226 -0.1475
  148ACN     C1 1048   4.135   2.960   3.475  0.3957  0.1102  0.2405
  148ACN     H1 1049   4.201   2.950   3.562  0.3897  3.1988  0.7282
  148ACN     H2 1050   4.188   2.957   3.379 -0.0205 -0.7603  0.0322
  148ACN     H3 1051   4.085   3.057   3.487 -1.9902 -1.1985  1.5994
  148ACN     C2 1052   4.029   2.859   3.476 -0.4563  0.0996 -0.7631
  148ACN     N1 1053   3.934   2.790   3.474 -0.2677 -0.4561  0.1857
  149ACN     C1 1054   4.346   2.165   1.518 -0.0417 -0.1371 -0.8549
  149ACN     H1 1055   4.282   2.174   1.430 -1.9267  2.5236  0.6383
  149ACN     H2 1056   4.319   2.241   1.592 -0.3697 -2.6655  1.8458
  149ACN     H3 1057   4.447   2.182   1.479 -0.4804  1.4171 -1.3680
  149ACN     C2 1058   4.340   2.033   1.572 -0.4135 -0.2670  0.4375
  149ACN     N1 1059   4.328   1.931   1.624 -0.0935  0.5305  0.2788
  150ACN     C1 1060   0.891   2.741   2.821  0.4090 -0.0999 -0.6893
  150ACN     H1 1061   0.991   2.701   2.839  0.2460  0.2894  1.4433
  150ACN     H2 1062   0.877   2.833   2.879 -0.1962 -0.2348 -0.6099
  150ACN     H3 1063   0.815   2.670   2.856  0.2933 -0.1283 -1.0037
  150ACN     C2 1064   0.871   2.759   2.681 -0.4324  0.7278  0.1112
  150ACN     N1 1065   0.846   2.770   2.568  0.2602  0.1434 -0.3455
  151ACN     C1 1066   2.853   4.107   1.070  0.0105 -0.1230 -0.2407
  151ACN     H1 1067   2.848   4.060   1.170 -2.3453 -1.0262 -0.7025
  151ACN     H2 1068   2.938   4.175   1.072  0.1161 -0.2651  0.3204
  151ACN     H3 1069   2.762   4.164   1.049 -0.4240 -0.8134 -0.2577
  151ACN     C2 1070   2.859   3.994   0.976 -0.2244  0.0606  0.0541
  151ACN     N1 1071   2.880   3.905   0.906 -0.0231 -0.4189  0.1162
  152ACN     C1 1072   2.679   2.075   3.825 -0.4305 -0.0557  0.1113
  152ACN     H1 1073   2.652   2.180   3.840  2.1896  1.0190 -1.9766
  152ACN     H2 1074   2.713   2.060   3.722  0.6111  1.2842  0.2317
  152ACN     H3 1075   2.599   2.005   3.854  2.2705 -2.5168  2.2201
  152ACN     C2 1076   2.792   2.059   3.914  0.1893 -0.7254 -0.3474
  152ACN     N1 1077   2.886   2.041   3.977 -0.3309  0.2475  0.6168
  153ACN     C1 1078   0.100   2.953   1.033  0.3470  0.2605  0.3185
  153ACN     H1 1079   0.168   3.030   0.993  1.8627 -2.2255 -2.2037
  153ACN     H2 1080   0.067   2.995   1.130  0.7733  2.9404 -0.5982
  153ACN     H3 1081   0.161   2.865   1.057 -0.3357 -0.7751 -1.5776
  153ACN     C2 1082  -0.002   2.924   0.936  0.6467 -0.1369 -0.0496
  153ACN     N1 1083  -0.093   2.912   0.867  0.6168 -0.0964  0.1400
  154ACN     C1 1084   0.047   1.454   2.950  0.0730  0.0771  0.3156
  154ACN     H1 1085  -0.002   1.448   3.048 -1.9422  1.7974 -0.4943
  154ACN     H2 1086   0.107   1.545   2.941 -0.9129  0.5658 -5.2165
  154ACN     H3 1087  -0.031   1.459   2.872 -1.2723 -0.4265  1.5808
  154ACN     C2 1088   0.132   1.334   2.917  0.2036 -0.3142  0.2606
  154ACN     N1 1089   0.202   1.252   2.888 -0.1298  0.3012 -0.1868
  155ACN     C1 1090   0.500   4.826   2.659  0.5197 -1.1003  0.4003
  155ACN     H1 1091   0.581   4.828   2.585 -0.0137 -0.1185 -0.1776
  155ACN     H2 1092   0.425   4.749   2.637  0.5525 -0.9268 -0.3547
  155ACN     H3 1093   0.447   4.920   2.680 -0.6273 -2.0588  2.0537
  155ACN     C2 1094   0.550   4.796   2.788 -0.5283  0.3660  0.3098
  155ACN     N1 1095   0.583   4.783   2.898 -0.7898 -0.1200  0.2373
  156ACN     C1 1096   1.412   4.862   1.799  0.0537 -0.5349  0.1435
  156ACN     H1 1097   1.467   4.839   1.890  2.1388  1.8627 -0.4054
  156ACN     H2 1098   1.304   4.872   1.816 -0.3632 -3.6950 -0.0408
  156ACN     H3 1099   1.421   4.785   1.722 -0.4120 -0.6095  0.1588
  156ACN     C2 1100   1.474   4.987   1.746  0.2585  0.5050  0.2071
  156ACN     N1 1101   1.527   5.078   1.702 -0.1358 -0.7753  0.3990
  157ACN     C1 1102   0.173   1.374   1.069  0.1647  0.1780 -0.5775
  157ACN     H1 1103   0.241   1.458   1.053  1.9967 -0.9958  0.7637
  157ACN     H2 1104   0.079   1.409   1.114  0.0738 -0.7730  0.0017
  157ACN     H3 1105   0.215   1.296   1.133 -0.5168  0.3537  0.0984
  157ACN     C2 1106   0.146   1.306   0.943 -0.3498 -0.6397  0.0621
  157ACN     N1 1107   0.135   1.256   0.838  0.3956  0.4886  0.0574
  158ACN     C1 1108   1.959   2.982   2.415  0.0298 -0.0629  0.1938
  158ACN     H1 1109   1.933   2.998   2.520  0.9437  1.1003  0.2684
  158ACN     H2 1110   2.019   3.070   2.388 -0.8668 -0.0736 -1.9981
  158ACN     H3 1111   1.869   2.989   2.352 -0.1894  1.3403  0.6235
  158ACN     C2 1112   2.036   2.862   2.392  0.8933 -0.6164  0.5734
  158ACN     N1 1113   2.092   2.765   2.376  0.2617 -0.3147 -0.3719
  159ACN     C1 1114   0.428   2.170   0.880 -0.0405 -0.2833  0.2172
  159ACN     H1 1115   0.333   2.147   0.930  0.5891 -4.2806 -0.0645
  159ACN     H2 1116   0.477   2.072   0.878  0.5563  0.0279 -1.1431
  159ACN     H3 1117   0.490   2.242   0.934 -1.7071 -0.0486  1.9399
  159ACN     C2 1118   0.406   2.222   0.746  0.0015 -0.2056 -0.1131
  159ACN     N1 1119   0.389   2.264   0.638  0.2776  0.2203 -0.2799
  160ACN     C1 1120   0.817   3.638   1.116 -0.2477 -0.0080  0.1840
  160ACN     H1 1121   0.848   3.740   1.144  2.1668  0.2125 -2.8025
  160ACN     H2 1122   0.797   3.632   1.009 -0.6440 -2.0215  0.3240
  160ACN     H3 1123   0.727   3.610   1.172 -1.0862  2.0249 -0.0668
  160ACN     C2 1124   0.932   3.554   1.149  0.4320  0.2988  0.1982
  160ACN     N1 1125   1.019   3.490   1.175  0.2299  0.5588 -0.3387
  161ACN     C1 1126   4.513   2.220   3.652 -0.7156  0.3651  0.0416
  161ACN     H1 1127   4.576   2.148   3.704 -1.6246  0.1893  0.9370
  161ACN     H2 1128   4.472   2.293   3.724 -1.4521 -0.0277  0.0312
  161ACN     H3 1129   4.425   2.170   3.609 -0.5657 -3.1920  3.4128
  161ACN     C2 1130   4.594   2.288   3.557  0.0698  0.7173  0.3808
  161ACN     N1 1131   4.651   2.344   3.474  0.1050  0.1472  0.0314
  162ACN     C1 1132   4.366   3.835   3.761  0.2570 -0.0083  0.8405
  162ACN     H1 1133   4.319   3.891   3.842  0.2548 -0.4588  1.1531
  162ACN     H2 1134   4.330   3.876   3.665  0.6384 -0.7115  0.3874
  162ACN     H3 1135   4.328   3.732   3.767  3.6131 -1.3998  0.1609
  162ACN     C2 1136   4.511   3.839   3.766 -0.1399  0.2111  0.0006
  162ACN     N1 1137   4.627   3.840   3.766 -0.4137 -0.0144 -0.1083
  163ACN     C1 1138   4.562   1.699   2.055  0.8294  0.0678  0.7456
  163ACN     H1 1139   4.537   1.805   2.052  0.6182  0.0024 -0.1231
  163ACN     H2 1140   4.550   1.661   2.157  2.3156 -0.5508  0.7258
  163ACN     H3 1141   4.668   1.691   2.026  0.3807 -0.2848 -0.9147
  163ACN     C2 1142   4.475   1.626   1.960  0.0592 -0.8865 -0.4658
  163ACN     N1 1143   4.407   1.581   1.878  0.4966  0.4834  0.0785
  164ACN     C1 1144   1.179   1.841   1.242  0.0719 -0.2224  0.4764
  164ACN     H1 1145   1.280   1.883   1.227  0.2834 -0.4962  1.0841
  164ACN     H2 1146   1.114   1.928   1.257  1.2850  0.5930  1.2903
  164ACN     H3 1147   1.162   1.771   1.325  1.9581  0.2158  1.2948
  164ACN     C2 1148   1.145   1.780   1.113 -0.0772  0.2738  0.7348
  164ACN     N1 1149   1.115   1.730   1.012 -0.3456  0.2488  0.1789
  165ACN     C1 1150   4.199   1.972   2.671  0.0644  0.3059  0.4147
  165ACN     H1 1151   4.145   2.057   2.715 -2.3757  0.4581 -2.5059
  165ACN     H2 1152   4.307   1.983   2.678  0.0757  0.7379 -0.3604
  165ACN     H3 1153   4.169   1.970   2.565  0.4579  1.3984  0.2745
  165ACN     C2 1154   4.160   1.852   2.746  0.6520 -0.2771 -0.0610
  165ACN     N1 1155   4.141   1.764   2.819  0.7834 -0.6868  0.1364
  166ACN     C1 1156   1.379   1.015   2.903  0.6681 -0.3003 -0.8074
  166ACN     H1 1157   1.297   1.086   2.889  0.1377 -0.4730  1.1654
  166ACN     H2 1158   1.476   1.046   2.862  0.3083  2.0712 -0.0286
  166ACN     H3 1159   1.346   0.925   2.850 -0.1294  0.8500 -2.3278
  166ACN     C2 1160   1.403   0.992   3.043  0.1295  0.4858  0.7501
  166ACN     N1 1161   1.424   0.970   3.151  0.7517  0.7898  0.3090
  167ACN     C1 1162   0.703   4.855   0.509 -0.4637 -1.0983  0.2113
  167ACN     H1 1163   0.802   4.818   0.480 -0.5470 -0.6395 -0.7065
  167ACN     H2 1164   0.617   4.789   0.492 -1.4214  0.6918 -2.6298
  167ACN     H3 1165   0.696   4.956   0.466  0.8764 -1.9245 -2.0802
  167ACN     C2 1166   0.715   4.879   0.653 -0.2509 -0.4469 -0.0392
  167ACN     N1 1167   0.713   4.900   0.769  0.1676 -0.0513  0.5903
  168ACN     C1 1168   0.754   2.190   1.087  0.0811  0.5495 -0.0371
  168ACN     H1 1169   0.752   2.262   1.170 -0.9280 -0.8102  1.1667
  168ACN     H2 1170   0.730   2.229   0.987 -0.3169  0.7515  0.1380
  168ACN     H3 1171   0.688   2.108   1.119  1.3480  0.3312  2.2251
  168ACN     C2 1172   0.888   2.134   1.080 -0.0259  0.0303  0.4655
  168ACN     N1 1173   0.992   2.094   1.081 -0.2386  0.3363 -0.0593
  169ACN     C1 1174   0.033   3.696   2.161 -0.5456 -0.0393  0.0513
  169ACN     H1 1175   0.046   3.594   2.201  1.2404  0.5230  1.0090
  169ACN     H2 1176  -0.071   3.701   2.125 -0.3776 -0.8384 -0.5741
  169ACN     H3 1177   0.105   3.703   2.079 -1.3535 -2.5233 -0.9742
  169ACN     C2 1178   0.064   3.801   2.258 -0.6428 -0.6795 -0.4906
  169ACN     N1 1179   0.084   3.880   2.343 -0.0874  0.2165  0.6113
  170ACN     C1 1180   2.568   3.482   2.094  0.0955 -0.0375  0.6672
  170ACN     H1 1181   2.653   3.413   2.095  1.2278  1.2577 -0.7428
  170ACN     H2 1182   2.486   3.440   2.035  0.1684  0.8746 -0.1040
  170ACN     H3 1183   2.600   3.577   2.050  0.9388  0.9618  3.2566
  170ACN     C2 1184   2.521   3.525   2.225  0.5220 -0.0213  0.0404
  170ACN     N1 1185   2.483   3.557   2.330  0.0842 -0.0267  0.3863
  171ACN     C1 1186   3.758   3.366   0.761 -0.2063  0.4099 -0.0240
  171ACN     H1 1187   3.762   3.269   0.812  1.5638 -0.1238 -1.1045
  171ACN     H2 1188   3.743   3.353   0.653  2.0784  0.3497 -0.3839
  171ACN     H3 1189   3.852   3.418   0.779 -0.3388  0.1690  1.5152
  171ACN     C2 1190   3.657   3.455   0.825 -0.6620  0.1762  0.4117
  171ACN     N1 1191   3.582   3.536   0.856  0.1145  0.1022  0.1660
  172ACN     C1 1192   2.889   4.571   3.205  0.5655 -0.0705  0.3129
  172ACN     H1 1193   2.798   4.632   3.199 -0.1567 -1.1403  0.1136
  172ACN     H2 1194   2.957   4.591   3.122  1.2932 -0.7600  0.7276
  172ACN     H3 1195   2.867   4.463   3.204 -1.1443  0.2557 -0.6465
  172ACN     C2 1196   2.953   4.622   3.329 -0.1234  0.3556 -0.2541
  172ACN     N1 1197   2.996   4.654   3.429 -0.7543 -0.3216  0.0096
  173ACN     C1 1198   3.306   1.029   1.612 -0.1257  0.2128  0.4659
  173ACN     H1 1199   3.348   1.075   1.703 -0.1669  0.7822  0.2003
  173ACN     H2 1200   3.206   1.064   1.583 -0.6957 -1.0162  0.8897
  173ACN     H3 1201   3.310   0.919   1.616 -1.6476  0.0767 -0.6282
  173ACN     C2 1202   3.403   1.070   1.509 -0.1395  0.2090  0.5125
  173ACN     N1 1203   3.475   1.102   1.423 -0.3829 -0.2568 -0.2536
  174ACN     C1 1204   0.535   0.234   1.325  0.6111 -0.0875 -0.1519
  174ACN     H1 1205   0.449   0.166   1.326  0.8679 -0.4970  2.4219
  174ACN     H2 1206   0.517   0.332   1.280 -0.5837 -0.1829  0.0771
  174ACN     H3 1207   0.615   0.179   1.274  0.7309 -0.8135  0.7827
  174ACN     C2 1208   0.572   0.261   1.466 -0.2326  1.1596  0.2810
  174ACN     N1 1209   0.602   0.266   1.575 -0.4464 -0.1128  0.1194
  175ACN     C1 1210   3.223   4.455   3.629 -0.1826 -0.1736  0.1099
  175ACN     H1 1211   3.176   4.379   3.693  1.8239 -1.8185 -0.2693
  175ACN     H2 1212   3.314   4.495   3.676 -0.7542  1.9593 -0.4754
  175ACN     H3 1213   3.158   4.543   3.630  1.4965  1.1196  1.0514
  175ACN     C2 1214   3.249   4.398   3.497  0.1605  0.4112  0.4662
  175ACN     N1 1215   3.264   4.347   3.396 -0.2556 -0.3282  0.9895
  176ACN     C1 1216   3.704   0.375   0.891  0.0431  0.2207  0.1241
  176ACN     H1 1217   3.596   0.389   0.878 -0.2131 -3.0498 -2.6828
  176ACN     H2 1218   3.744   0.434   0.974  0.3144 -2.3788  1.9520
  176ACN     H3 1219   3.746   0.407   0.795  1.5324 -0.1584  0.6271
  176ACN     C2 1220   3.737   0.238   0.916  0.2599 -0.3969 -0.1056
  176ACN     N1 1221   3.742   0.124   0.945  0.2126 -1.1966 -0.1147
  177ACN     C1 1222   0.122   4.283   1.025  0.5995 -0.0880  0.4419
  177ACN     H1 1223   0.190   4.364   0.996  0.9953 -0.9612 -1.1980
  177ACN     H2 1224   0.171   4.203   0.969  1.0246  0.5191 -0.0758
  177ACN     H3 1225   0.016   4.297   1.001  0.8013 -1.7917 -1.6867
  177ACN     C2 1226   0.116   4.254   1.163  0.5106  0.3900 -0.0456
  177ACN     N1 1227   0.114   4.237   1.277  0.1556  0.1182  0.4214
  178ACN     C1 1228   0.384   4.369   0.754 -0.4894  0.4101 -0.1177
  178ACN     H1 1229   0.389   4.291   0.831  2.5703  1.8693  1.3388
  178ACN     H2 1230   0.469   4.435   0.775 -0.3201 -0.0658  0.7383
  178ACN     H3 1231   0.284   4.414   0.754 -1.2206 -1.0964  0.9753
  178ACN     C2 1232   0.410   4.312   0.625  0.2049  0.8797 -0.1474
  178ACN     N1 1233   0.418   4.262   0.523 -0.4887  0.3879  0.1537
  179ACN     C1 1234   3.385   2.865   1.090  0.6932  0.0822 -0.3553
  179ACN     H1 1235   3.373   2.857   1.199 -2.2883  1.3498 -0.4932
  179ACN     H2 1236   3.286   2.841   1.050  0.8636  0.7656 -1.2322
  179ACN     H3 1237   3.449   2.783   1.057 -0.3936 -1.0764  0.3187
  179ACN     C2 1238   3.433   3.001   1.065 -0.1488  0.4378  0.0684
  179ACN     N1 1239   3.488   3.105   1.048 -0.3600 -0.4751 -0.4701
  180ACN     C1 1240   3.674   1.802   1.819  0.2368  0.6413 -0.4498
  180ACN     H1 1241   3.577   1.756   1.836  1.9073 -3.2587 -0.4311
  180ACN     H2 1242   3.662   1.910   1.830  1.3595  0.5932  1.7342
  180ACN     H3 1243   3.715   1.785   1.719  0.6201 -1.2774 -0.0041
  180ACN     C2 1244   3.755   1.740   1.927 -0.0728  0.1581  0.1101
  180ACN     N1 1245   3.825   1.680   1.993 -0.6716  0.0093 -0.3072
  181ACN     C1 1246   0.337   3.768   3.328  0.7685  0.0695  0.1926
  181ACN     H1 1247   0.339   3.696   3.246 -1.2733  0.1081  0.0548
  181ACN     H2 1248   0.296   3.862   3.288 -1.6747 -0.0527  2.1433
  181ACN     H3 1249   0.429   3.789   3.383  2.1385 -1.7497 -1.2928
  181ACN     C2 1250   0.240   3.721   3.425 -0.0215  0.1648 -0.3473
  181ACN     N1 1251   0.157   3.684   3.495  0.0446 -0.2150  0.1215
  182ACN     C1 1252   1.323   1.231   1.857  0.7907  0.1072 -0.1562
  182ACN     H1 1253   1.355   1.280   1.764  1.3565 -0.7386 -0.4190
  182ACN     H2 1254   1.254   1.296   1.913 -0.3813  0.0685 -1.4984
  182ACN     H3 1255   1.406   1.189   1.915  1.3830  1.4946  0.0218
  182ACN     C2 1256   1.253   1.112   1.818 -0.4940  0.2774 -0.3810
  182ACN     N1 1257   1.209   1.009   1.788 -0.1814  0.1064  0.2294
  183ACN     C1 1258   2.348   4.172   1.542 -0.4285  0.3466  0.1315
  183ACN     H1 1259   2.297   4.257   1.496 -1.0834  0.5003  1.1117
  183ACN     H2 1260   2.331   4.181   1.650  1.8730  3.8779  0.3549
  183ACN     H3 1261   2.456   4.183   1.523 -0.5072  3.3094  0.8451
  183ACN     C2 1262   2.302   4.043   1.482  0.1416 -0.1056 -0.1340
  183ACN     N1 1263   2.260   3.942   1.436  0.1677  0.1764 -0.1319
  184ACN     C1 1264   3.528   0.842   0.806  0.1982 -0.1800 -0.2507
  184ACN     H1 1265   3.467   0.814   0.893 -0.1704  1.3392  0.0141
  184ACN     H2 1266   3.585   0.935   0.820  0.8478 -0.6497  0.3053
  184ACN     H3 1267   3.464   0.855   0.718  1.9634 -0.4922 -1.6248
  184ACN     C2 1268   3.627   0.736   0.787  0.3113  0.1442 -0.2211
  184ACN     N1 1269   3.707   0.654   0.768  0.1772 -0.4735 -0.6042
  185ACN     C1 1270   4.459   2.764   2.959 -0.2921 -0.9041  0.1344
  185ACN     H1 1271   4.542   2.697   2.936 -0.7346 -2.1454  1.9022
  185ACN     H2 1272   4.384   2.764   2.879 -0.4185  1.1049  0.1951
  185ACN     H3 1273   4.499   2.865   2.948 -0.2137 -1.1377 -2.0174
  185ACN     C2 1274   4.402   2.738   3.090  0.0019 -0.3127  0.4548
  185ACN     N1 1275   4.340   2.708   3.180  0.1711 -0.1469  0.0021
  186ACN     C1 1276   2.184   1.766   2.832  0.1867  0.0632 -0.2282
  186ACN     H1 1277   2.084   1.753   2.789  0.6278  1.0357 -1.6161
  186ACN     H2 1278   2.237   1.671   2.819  1.9442  0.8653  0.7214
  186ACN     H3 1279   2.178   1.789   2.939 -1.4276  1.1924 -0.5400
  186ACN     C2 1280   2.247   1.877   2.752  0.1493  0.6909 -0.7087
  186ACN     N1 1281   2.290   1.959   2.688  0.4403  0.0298 -0.0568
  187ACN     C1 1282   2.919   3.520   2.310 -0.0215 -0.9474  0.0373
  187ACN     H1 1283   2.901   3.549   2.205 -2.4945 -0.2269  0.5891
  187ACN     H2 1284   2.864   3.590   2.374  0.7555 -1.1774  0.9761
  187ACN     H3 1285   3.025   3.529   2.335  0.1176  0.5443 -0.9502
  187ACN     C2 1286   2.879   3.383   2.338  0.1877 -0.3122  0.5019
  187ACN     N1 1287   2.835   3.284   2.362 -0.2543  0.0742  0.2288
  188ACN     C1 1288   1.723   3.008   0.340  0.5606  0.9296  0.3980
  188ACN     H1 1289   1.623   2.963   0.333  0.9352  0.1594 -0.1424
  188ACN     H2 1290   1.793   2.930   0.310  0.4413  1.0976 -0.3299
  188ACN     H3 1291   1.752   3.039   0.441  1.1510  0.8123  0.2664
  188ACN     C2 1292   1.732   3.123   0.245  0.3887  0.3638 -0.4028
  188ACN     N1 1293   1.740   3.208   0.172 -0.5963  0.2382 -0.4412
  189ACN     C1 1294   0.658   3.775   1.422  0.0412  0.5742 -0.4254
  189ACN     H1 1295   0.634   3.832   1.512  1.2642  1.3436 -0.5754
  189ACN     H2 1296   0.742   3.705   1.428 -0.3016  0.0951 -1.0125
  189ACN     H3 1297   0.693   3.856   1.357  0.4104 -0.3736 -1.4508
  189ACN     C2 1298   0.543   3.704   1.372  0.1236  0.8603  0.0006
  189ACN     N1 1299   0.458   3.641   1.321  0.1603  0.2404  0.0062
  190ACN     C1 1300   1.640   3.000   3.602  0.0677  0.2564 -0.1014
  190ACN     H1 1301   1.642   3.049   3.504  0.8812  0.4780  0.0146
  190ACN     H2 1302   1.745   2.972   3.621  0.9618  1.2875 -2.9821
  190ACN     H3 1303   1.585   2.906   3.588  0.6336 -0.1451  0.2959
  190ACN     C2 1304   1.584   3.080   3.709  0.3179 -0.1333 -0.6184
  190ACN     N1 1305   1.539   3.144   3.796 -0.5071 -0.0183  0.0053
  191ACN     C1 1306   4.722   1.929   1.822  0.3898  0.5076 -0.1677
  191ACN     H1 1307   4.769   1.847   1.765  2.7610  2.0413 -0.5591
  191ACN     H2 1308   4.787   1.975   1.897  0.3198  0.4512 -0.0717
  191ACN     H3 1309   4.629   1.890   1.866  0.3556  1.2901  0.4674
  191ACN     C2 1310   4.686   2.023   1.716 -0.2984  0.8452  0.7985
  191ACN     N1 1311   4.664   2.094   1.631  0.3559 -0.2588  0.5083
  192ACN     C1 1312   1.369   2.454   0.072  0.4307  0.2543 -0.0213
  192ACN     H1 1313   1.267   2.489   0.094  1.5022  2.7586  1.4282
  192ACN     H2 1314   1.392   2.368   0.135  0.4545  0.3273  0.0705
  192ACN     H3 1315   1.431   2.539   0.101  1.5711 -0.8798  0.9642
  192ACN     C2 1316   1.370   2.415  -0.069 -0.0442 -0.2925  0.3336
  192ACN     N1 1317   1.380   2.377  -0.181  0.7530 -0.2738 -0.2152
  193ACN     C1 1318   1.193   1.840   0.716 -0.2918 -0.5933 -0.1120
  193ACN     H1 1319   1.156   1.898   0.630  0.9263  0.5552  0.1084
  193ACN     H2 1320   1.148   1.740   0.723 -1.1074 -0.1299  1.9284
  193ACN     H3 1321   1.173   1.894   0.809  0.4584  0.4145 -0.5229
  193ACN     C2 1322   1.338   1.824   0.689  0.4653 -0.9688 -0.5787
  193ACN     N1 1323   1.450   1.816   0.664  0.4184 -0.3097  0.3935
  194ACN     C1 1324   3.587   4.637   3.839 -0.0025  0.7847  0.2930
  194ACN     H1 1325   3.629   4.727   3.793  0.0436 -0.2258 -1.7369
  194ACN     H2 1326   3.502   4.607   3.777  1.7824  2.5962 -3.3633
  194ACN     H3 1327   3.554   4.650   3.943 -0.4320 -1.0719  0.4204
  194ACN     C2 1328   3.683   4.530   3.814  0.1624  0.1411 -0.0555
  194ACN     N1 1329   3.759   4.442   3.802  0.4684  0.0136 -0.1480
  195ACN     C1 1330   0.486   2.633   3.714  0.1923 -0.0726  0.0075
  195ACN     H1 1331   0.556   2.586   3.643  0.4625 -1.1321  0.9520
  195ACN     H2 1332   0.394   2.578   3.695  0.3928 -0.2496 -0.4709
  195ACN     H3 1333   0.468   2.735   3.677  0.8524 -0.6066 -1.9389
  195ACN     C2 1334   0.529   2.610   3.853  0.6367  0.0531  0.1763
  195ACN     N1 1335   0.555   2.595   3.960  0.3889  0.0186 -0.4612
  196ACN     C1 1336   1.912   0.677   3.688 -0.7310 -0.2773 -0.4888
  196ACN     H1 1337   2.002   0.659   3.747 -1.1789  0.1255  0.3491
  196ACN     H2 1338   1.876   0.575   3.670 -0.4561 -0.2668 -1.1046
  196ACN     H3 1339   1.938   0.731   3.596  1.8730  1.4053  1.0934
  196ACN     C2 1340   1.815   0.754   3.764  0.2469 -0.7731 -0.4205
  196ACN     N1 1341   1.741   0.813   3.831 -0.0748  0.2274 -0.7981
  197ACN     C1 1342   0.540   4.644   3.238 -0.7961  0.1183 -0.1497
  197ACN     H1 1343   0.608   4.564   3.206  1.5712  1.4589  1.2275
  197ACN     H2 1344   0.550   4.735   3.176 -0.7913  1.2547  1.4695
  197ACN     H3 1345   0.570   4.663   3.341  0.0166  1.3497 -0.5870
  197ACN     C2 1346   0.403   4.602   3.233 -0.1660 -0.5836 -0.5500
  197ACN     N1 1347   0.294   4.575   3.242 -0.2053  0.0370 -0.1804
  198ACN     C1 1348   1.078   3.352   2.703 -0.5238  0.3035  0.4148
  198ACN     H1 1349   1.128   3.300   2.621  0.4236 -0.8472  1.6957
  198ACN     H2 1350   1.075   3.294   2.796  0.2014 -2.7868 -1.3564
  198ACN     H3 1351   0.974   3.375   2.676 -0.3821  0.3410 -0.1160
  198ACN     C2 1352   1.158   3.468   2.727 -1.0194  0.3502 -0.9545
  198ACN     N1 1353   1.220   3.562   2.752  0.0763 -0.2002 -0.1298
  199ACN     C1 1354   3.514   0.838   2.961 -0.1847  0.0710 -0.3057
  199ACN     H1 1355   3.548   0.734   2.956 -0.5724 -0.0749  0.0264
  199ACN     H2 1356   3.419   0.842   3.016  0.3416  1.2560  0.5643
  199ACN     H3 1357   3.498   0.872   2.858  1.4770  0.8137 -0.3499
  199ACN     C2 1358   3.631   0.914   3.028 -0.4360  0.3179 -0.1131
  199ACN     N1 1359   3.718   0.966   3.078  0.0072 -0.3567  0.0064
  200ACN     C1 1360   0.001   4.422   0.580 -0.1163 -0.5380  0.8082
  200ACN     H1 1361   0.050   4.514   0.547 -1.2097 -0.6521 -1.2994
  200ACN     H2 1362  -0.056   4.456   0.667 -0.2049  0.5306  0.3463
  200ACN     H3 1363   0.080   4.351   0.604 -0.1439 -0.4037  1.2984
  200ACN     C2 1364  -0.076   4.373   0.467  0.2152 -0.3237 -0.0992
  200ACN     N1 1365  -0.127   4.326   0.375  0.3822 -0.2255  0.4012
  201ACN     C1 1366   0.037   1.095   2.000 -0.4899  0.0226  0.4038
  201ACN     H1 1367  -0.058   1.118   2.049  0.2381  1.4135  1.2251
  201ACN     H2 1368   0.021   1.046   1.903 -3.1793  1.6007 -0.0455
  201ACN     H3 1369   0.096   1.027   2.063 -1.9566  0.4238  2.2817
  201ACN     C2 1370   0.118   1.214   1.973 -0.6168  0.1340 -0.4976
  201ACN     N1 1371   0.180   1.306   1.949  0.4037 -0.2715 -0.0752
  202ACN     C1 1372   3.864   2.678   2.275  0.8516 -0.5061  0.1528
  202ACN     H1 1373   3.892   2.749   2.354  0.6778 -1.3995  1.0241
  202ACN     H2 1374   3.774   2.618   2.295  1.0217 -0.1887  2.0035
  202ACN     H3 1375   3.942   2.604   2.260  0.5594 -1.0823  1.3883
  202ACN     C2 1376   3.856   2.754   2.149  0.5889 -1.0644  0.0047
  202ACN     N1 1377   3.847   2.818   2.054 -0.0798 -0.0756 -0.0329
  203ACN     C1 1378   4.612   4.128   2.879 -1.2044 -0.7575  0.7979
  203ACN     H1 1379   4.515   4.139   2.929 -1.0315  2.5513  0.6614
  203ACN     H2 1380   4.688   4.112   2.956  0.4897  1.9690 -0.1298
  203ACN     H3 1381   4.642   4.224   2.835 -1.7062 -1.1595 -0.4676
  203ACN     C2 1382   4.605   4.018   2.784 -0.3993 -0.0289 -0.0618
  203ACN     N1 1383   4.599   3.934   2.707  0.0676 -0.0720  0.4539
  204ACN     C1 1384   2.300   0.785   3.727 -0.0508 -0.8643 -0.0420
  204ACN     H1 1385   2.296   0.866   3.653  0.0959 -1.7178 -0.9979
  204ACN     H2 1386   2.214   0.791   3.795 -0.6232 -0.1570 -0.8085
  204ACN     H3 1387   2.389   0.810   3.786  1.0907  1.8228 -2.6324
  204ACN     C2 1388   2.310   0.652   3.672  0.2426 -0.0275 -0.3432
  204ACN     N1 1389   2.317   0.552   3.618  0.1258 -0.3386 -0.1810
  205ACN     C1 1390   4.204   1.566   0.269  0.3369  0.5077  0.0352
  205ACN     H1 1391   4.138   1.539   0.352 -0.2064 -1.5405 -1.0004
  205ACN     H2 1392   4.175   1.666   0.232 -1.8915 -0.3173 -0.6069
  205ACN     H3 1393   4.187   1.484   0.198 -3.2329  0.8348  0.3449
  205ACN     C2 1394   4.335   1.557   0.315 -0.5372  0.4530  0.4543
  205ACN     N1 1395   4.444   1.548   0.348 -0.3144  0.2386 -0.1208
  206ACN     C1 1396   2.373   4.131   2.582  0.0839 -0.7431  0.0539
  206ACN     H1 1397   2.452   4.097   2.650 -3.3524 -0.5990  4.5128
  206ACN     H2 1398   2.277   4.098   2.623 -0.4564 -0.1708 -0.7251
  206ACN     H3 1399   2.393   4.091   2.482  0.6011  2.2887 -1.1792
  206ACN     C2 1400   2.377   4.278   2.551  0.6343  0.4901 -0.2735
  206ACN     N1 1401   2.395   4.391   2.529 -0.7306 -0.3765 -0.5487
  207ACN     C1 1402   4.774   2.413   0.885  0.4318  0.1924  0.0776
  207ACN     H1 1403   4.873   2.367   0.890 -0.5542 -1.9763  0.7340
  207ACN     H2 1404   4.697   2.335   0.891 -0.9783  1.6058  1.1630
  207ACN     H3 1405   4.756   2.452   0.784 -0.4654  0.6383  0.3918
  207ACN     C2 1406   4.756   2.519   0.990  0.2167 -0.1683  0.1532
  207ACN     N1 1407   4.733   2.605   1.067  0.2163  0.1219  0.3899
  208ACN     C1 1408   4.132   2.431   3.069 -0.3537  0.0787  0.0192
  208ACN     H1 1409   4.105   2.325   3.082 -1.2278 -0.0769 -2.6133
  208ACN     H2 1410   4.237   2.444   3.100  0.1314 -0.4532 -1.3179
  208ACN     H3 1411   4.066   2.493   3.130 -0.9775 -1.4041  0.9154
  208ACN     C2 1412   4.126   2.459   2.927 -0.2508  0.3025 -0.1530
  208ACN     N1 1413   4.129   2.476   2.812 -0.1064  0.1044  0.1377
  209ACN     C1 1414   4.723   1.520   0.109 -0.2943 -0.0569  0.0389
  209ACN     H1 1415   4.674   1.505   0.012 -0.2889  0.6459 -0.0738
  209ACN     H2 1416   4.659   1.562   0.187  0.6635 -1.2948  1.5677
  209ACN     H3 1417   4.800   1.594   0.087 -0.8860  0.7206  0.5357
  209ACN     C2 1418   4.794   1.394   0.146 -0.1729  0.0274  0.4841
  209ACN     N1 1419   4.855   1.297   0.165 -0.6688  0.8603  0.1918
  210ACN     C1 1420   1.019   1.467   1.175  0.1296 -0.4229 -0.3888
  210ACN     H1 1421   1.041   1.566   1.216 -0.3636 -0.4079 -0.1508
  210ACN     H2 1422   1.028   1.466   1.066 -0.4977 -0.8632 -0.4497
  210ACN     H3 1423   0.915   1.444   1.201  0.4491 -1.9171 -0.3422
  210ACN     C2 1424   1.110   1.368   1.229 -0.1068 -0.3822 -0.6748
  210ACN     N1 1425   1.178   1.290   1.276 -0.6183  0.0495 -0.7158
  211ACN     C1 1426   1.048   3.012   3.028 -0.7055 -0.2104  0.3180
  211ACN     H1 1427   1.072   3.080   3.111 -0.8676 -0.5364  0.6338
  211ACN     H2 1428   1.047   3.066   2.933 -0.4161  1.5331  1.2545
  211ACN     H3 1429   0.949   2.971   3.052 -0.7900 -0.0484  0.2497
  211ACN     C2 1430   1.151   2.908   3.006 -0.2754 -0.3797  0.7138
  211ACN     N1 1431   1.237   2.833   2.987  0.2855  0.4109  0.0113
  212ACN     C1 1432   0.752   0.849   1.406 -0.3067 -0.6315  0.4749
  212ACN     H1 1433   0.687   0.781   1.464 -1.1245 -0.3214 -0.0533
  212ACN     H2 1434   0.789   0.795   1.318  1.8278  0.2340  0.8000
  212ACN     H3 1435   0.838   0.882   1.466 -0.3348 -0.6282  0.5136
  212ACN     C2 1436   0.666   0.959   1.372  0.7805 -0.9312 -0.1905
  212ACN     N1 1437   0.602   1.045   1.330  0.4144  0.3218  0.5835
  213ACN     C1 1438   1.798   2.487   1.314 -0.6059 -0.1947 -0.0692
  213ACN     H1 1439   1.754   2.387   1.318  0.8927 -0.8333  1.0071
  213ACN     H2 1440   1.720   2.545   1.365 -0.6782 -1.3115  1.1010
  213ACN     H3 1441   1.823   2.508   1.209  2.2574 -3.7532 -0.2789
  213ACN     C2 1442   1.926   2.516   1.380 -0.0394  0.1304 -0.2692
  213ACN     N1 1443   2.024   2.536   1.441 -0.1843  0.4395  0.5178
  214ACN     C1 1444   3.619   0.744   1.512  0.6702  0.0106  0.1891
  214ACN     H1 1445   3.584   0.743   1.408  3.0920  0.6926 -0.7087
  214ACN     H2 1446   3.532   0.790   1.561  0.3240  1.4076 -1.6197
  214ACN     H3 1447   3.704   0.813   1.513 -0.2993  1.2693 -0.2629
  214ACN     C2 1448   3.652   0.611   1.565 -0.5198 -0.4647 -0.1421
  214ACN     N1 1449   3.684   0.512   1.622  0.0425 -0.6124  0.1451
  215ACN     C1 1450   2.814   3.576   0.806 -0.3542 -0.4434  0.4018
  215ACN     H1 1451   2.873   3.492   0.845 -2.2105 -1.9528  0.1124
  215ACN     H2 1452   2.751   3.546   0.722 -0.3280  2.5396 -0.8186
  215ACN     H3 1453   2.878   3.659   0.774  2.4511 -1.5324  2.7139
  215ACN     C2 1454   2.734   3.622   0.922 -0.8444  0.3210 -0.8511
  215ACN     N1 1455   2.667   3.652   1.015 -0.1594  0.1165  0.4643
  216ACN     C1 1456   1.599   4.655   0.950  0.6866  0.0469 -0.3301
  216ACN     H1 1457   1.547   4.565   0.987 -1.0461  0.8538 -0.6854
  216ACN     H2 1458   1.691   4.675   1.005  1.9000  0.4805 -2.4472
  216ACN     H3 1459   1.537   4.741   0.979 -0.2402 -0.9114  0.6282
  216ACN     C2 1460   1.613   4.649   0.808  0.2433  0.0062  0.1754
  216ACN     N1 1461   1.619   4.653   0.694 -0.0227 -0.4084  0.5496
  217ACN     C1 1462   2.362   3.791   1.049 -0.4093  0.4181  1.1450
  217ACN     H1 1463   2.315   3.787   0.950 -2.4750  1.1972  2.0322
  217ACN     H2 1464   2.309   3.875   1.094 -0.3182  2.5184 -2.2716
  217ACN     H3 1465   2.470   3.809   1.046  0.2424 -2.8573  0.7452
  217ACN     C2 1466   2.325   3.661   1.111  0.4465 -0.7165  0.6321
  217ACN     N1 1467   2.306   3.558   1.154 -0.1177  0.5377 -0.1810
  218ACN     C1 1468   4.192   2.653   1.747 -0.0488  0.5529 -0.0857
  218ACN     H1 1469   4.153   2.674   1.847 -0.5541 -0.5366 -0.0351
  218ACN     H2 1470   4.187   2.736   1.675 -0.7628  0.8724  0.3196
  218ACN     H3 1471   4.126   2.572   1.712  0.3135  0.5747 -0.8411
  218ACN     C2 1472   4.326   2.604   1.769  0.6995  0.0681 -0.4531
  218ACN     N1 1473   4.433   2.582   1.789  0.4104 -0.0995  0.5706
  219ACN     C1 1474   2.492   2.143   0.672 -0.3129 -0.2349  0.3377
  219ACN     H1 1475   2.491   2.238   0.727  0.4552  0.2352 -0.4317
  219ACN     H2 1476   2.593   2.103   0.674  0.6410  1.4164 -3.9048
  219ACN     H3 1477   2.463   2.171   0.569  0.6201  0.7892  0.3370
  219ACN     C2 1478   2.396   2.061   0.743  0.1907 -0.6330  0.1877
  219ACN     N1 1479   2.315   2.001   0.799 -0.1297 -0.8261 -0.4838
  220ACN     C1 1480   4.557   2.561   1.417  0.7669  0.3912 -0.5765
  220ACN     H1 1481   4.568   2.541   1.309 -0.0642 -0.0094 -0.5970
  220ACN     H2 1482   4.627   2.637   1.453  2.6528 -1.4620 -0.1399
  220ACN     H3 1483   4.561   2.466   1.472  0.1447  0.2774 -0.7175
  220ACN     C2 1484   4.423   2.613   1.431  0.2540 -0.1464  0.4076
  220ACN     N1 1485   4.320   2.661   1.430  0.7414 -0.1170 -0.3668
  221ACN     C1 1486   0.113   2.740   1.393  0.1847 -0.5994  0.2283
  221ACN     H1 1487   0.088   2.709   1.291 -2.1825 -2.4060  1.2597
  221ACN     H2 1488   0.095   2.659   1.465 -0.6122 -0.1746  0.5105
  221ACN     H3 1489   0.050   2.824   1.425  0.5045 -0.6067  0.9148
  221ACN     C2 1490   0.251   2.784   1.390  0.9144 -0.0826 -0.4310
  221ACN     N1 1491   0.360   2.824   1.389  0.3095 -0.1139 -0.3781
  222ACN     C1 1492   1.854   0.241   1.169 -0.1432 -0.1658  0.4064
  222ACN     H1 1493   1.776   0.314   1.194 -1.2530 -1.6066  1.3760
  222ACN     H2 1494   1.915   0.222   1.258 -0.5383  0.3312  0.7900
  222ACN     H3 1495   1.925   0.287   1.099 -2.0112  1.7139 -0.3313
  222ACN     C2 1496   1.795   0.120   1.113  0.3612  0.1880 -0.0670
  222ACN     N1 1497   1.754   0.025   1.067  0.5031 -0.0302  0.2804
  223ACN     C1 1498   2.836   4.806   0.508  0.3908 -0.4787 -0.1598
  223ACN     H1 1499   2.778   4.896   0.533  0.7218 -0.2317 -0.2716
  223ACN     H2 1500   2.936   4.817   0.551  1.1946  0.3971 -2.1453
  223ACN     H3 1501   2.859   4.804   0.401  0.7311 -0.1064 -0.0947
  223ACN     C2 1502   2.766   4.685   0.547  0.0708  0.5358  0.2136
  223ACN     N1 1503   2.699   4.597   0.578  0.7399  0.2579 -0.6150
  224ACN     C1 1504   0.018   4.422   3.336 -0.6775  0.0117 -0.3384
  224ACN     H1 1505   0.037   4.482   3.246  2.1900  0.1655  0.2600
  224ACN     H2 1506   0.021   4.480   3.430 -2.7867 -1.9887  1.0707
  224ACN     H3 1507   0.096   4.347   3.352 -1.0273 -0.2607  0.1558
  224ACN     C2 1508  -0.105   4.351   3.322  0.4605  0.1388  0.7377
  224ACN     N1 1509  -0.202   4.298   3.307  0.8749 -0.1288 -0.2061
  225ACN     C1 1510   1.942   2.803   2.996  0.3329  0.0923  0.0907
  225ACN     H1 1511   1.848   2.758   2.963  0.9525 -0.5795 -0.8278
  225ACN     H2 1512   2.017   2.737   3.041  0.0725  0.4635  1.0954
  225ACN     H3 1513   1.933   2.884   3.069 -0.6203 -0.5511  0.7046
  225ACN     C2 1514   1.988   2.868   2.878 -1.0186  0.0556  0.1745
  225ACN     N1 1515   2.017   2.925   2.782  0.2582 -0.2665 -0.0412
  226ACN     C1 1516   0.824   3.327   1.789 -0.3808 -0.9740  0.1332
  226ACN     H1 1517   0.809   3.370   1.689 -0.1072  1.0030  0.8974
  226ACN     H2 1518   0.805   3.407   1.862 -0.5842 -0.0587 -0.8810
  226ACN     H3 1519   0.922   3.280   1.796 -0.0142 -0.4359 -1.1464
  226ACN     C2 1520   0.730   3.215   1.805  0.9736 -0.2200 -0.0213
  226ACN     N1 1521   0.642   3.139   1.818 -0.4885 -0.4035 -0.4934
  227ACN     C1 1522   2.069   3.245   1.079  0.2025  0.0897 -0.0995
  227ACN     H1 1523   2.111   3.180   1.001 -0.5789 -0.8347  0.2316
  227ACN     H2 1524   2.106   3.348   1.077 -2.7007  1.2385  0.5821
  227ACN     H3 1525   2.081   3.198   1.177  1.7602 -0.8932 -0.7353
  227ACN     C2 1526   1.924   3.254   1.062 -0.9777 -0.2349  0.3191
  227ACN     N1 1527   1.812   3.258   1.055 -0.1696  0.3284 -0.2760
  228ACN     C1 1528   0.672   2.263   3.475 -0.1839 -0.0744 -0.9920
  228ACN     H1 1529   0.663   2.246   3.367 -2.6074 -2.8942 -0.4787
  228ACN     H2 1530   0.725   2.178   3.519  0.3494  2.1336  3.1889
  228ACN     H3 1531   0.568   2.263   3.509  0.2180 -0.8834  0.2819
  228ACN     C2 1532   0.739   2.386   3.498 -0.2631  0.0871  0.2482
  228ACN     N1 1533   0.803   2.480   3.511 -0.4657  0.1036 -0.1770
  229ACN     C1 1534   4.570   2.370   3.148  0.4209  0.2739 -0.3689
  229ACN     H1 1535   4.610   2.309   3.230 -1.3539  1.7091  1.6756
  229ACN     H2 1536   4.520   2.452   3.201  0.1475  0.3132 -0.6824
  229ACN     H3 1537   4.492   2.314   3.096  1.5847 -3.8805  1.9358
  229ACN     C2 1538   4.668   2.416   3.056  0.2147 -0.7344  0.0885
  229ACN     N1 1539   4.734   2.467   2.977  0.2186 -0.1586 -0.4981
  230ACN     C1 1540   4.796   2.547   0.059 -0.0700  0.1316 -0.3964
  230ACN     H1 1541   4.870   2.527   0.138  0.5165 -1.1982 -1.2540
  230ACN     H2 1542   4.859   2.542  -0.030 -0.7444 -0.8792 -0.8348
  230ACN     H3 1543   4.752   2.646   0.075 -3.5658 -1.5064  1.3263
  230ACN     C2 1544   4.684   2.460   0.051 -0.5584 -0.4831  1.2102
  230ACN     N1 1545   4.590   2.388   0.051 -0.4079 -0.3641  0.4477
  231ACN     C1 1546   3.521   1.899   1.503 -0.3222  0.6047 -0.1047
  231ACN     H1 1547   3.616   1.952   1.492  1.3699 -1.6711  2.3468
  231ACN     H2 1548   3.542   1.795   1.532 -0.5099  0.3340 -0.9140
  231ACN     H3 1549   3.474   1.882   1.405  0.7094 -0.2512 -0.4827
  231ACN     C2 1550   3.436   1.948   1.611  0.8988 -0.6013 -0.8596
  231ACN     N1 1551   3.359   1.987   1.692 -0.0611 -0.0572 -0.2059
  232ACN     C1 1552   1.805   0.729   3.276 -0.4952  0.7402  0.0248
  232ACN     H1 1553   1.723   0.734   3.203  0.0905 -1.4707 -0.8482
  232ACN     H2 1554   1.797   0.823   3.333  1.7230  0.0854  1.5318
  232ACN     H3 1555   1.902   0.717   3.227 -0.3262  1.2786  0.2114
  232ACN     C2 1556   1.782   0.620   3.373  1.1105  0.4965  0.0171
  232ACN     N1 1557   1.756   0.533   3.446  0.5098  0.0553  0.0951
  233ACN     C1 1558   4.567   0.384   0.206 -0.1352  0.1943  0.6185
  233ACN     H1 1559   4.669   0.349   0.227  0.2920  1.6806  1.1354
  233ACN     H2 1560   4.502   0.329   0.275  2.0238 -1.9107  1.0993
  233ACN     H3 1561   4.557   0.353   0.101 -2.0983  0.9228  0.5598
  233ACN     C2 1562   4.562   0.530   0.228 -0.2881  0.6935 -0.5594
  233ACN     N1 1563   4.543   0.643   0.255  0.0654  0.0997 -0.0767
  234ACN     C1 1564   2.675   0.728   3.800  0.6356 -0.2499  0.3054
  234ACN     H1 1565   2.707   0.815   3.859 -0.4923 -0.1753  0.8439
  234ACN     H2 1566   2.604   0.761   3.722 -0.9566 -2.5689  0.6848
  234ACN     H3 1567   2.614   0.658   3.857 -0.2276 -0.4662 -0.8358
  234ACN     C2 1568   2.785   0.655   3.738 -0.1325  0.3319 -0.6366
  234ACN     N1 1569   2.876   0.604   3.686  0.3840 -0.2704  0.2872
  235ACN     C1 1570   3.829   2.710   2.718 -0.2150  0.8125 -0.0953
  235ACN     H1 1571   3.776   2.683   2.626  0.0318 -0.0516  0.0050
  235ACN     H2 1572   3.937   2.713   2.699  0.1112  0.2834  1.4554
  235ACN     H3 1573   3.802   2.620   2.775 -1.9360  1.3017 -0.0956
  235ACN     C2 1574   3.788   2.828   2.790  0.2311  0.5345  0.3330
  235ACN     N1 1575   3.748   2.916   2.851 -0.3838 -0.0288  0.5397
  236ACN     C1 1576   1.841   4.760   2.738  0.5992  0.0252  0.7051
  236ACN     H1 1577   1.918   4.818   2.791 -0.4217  0.7896  1.3969
  236ACN     H2 1578   1.751   4.749   2.799 -0.0682 -1.0345 -0.4278
  236ACN     H3 1579   1.865   4.655   2.717 -1.1339 -0.1111 -0.9019
  236ACN     C2 1580   1.794   4.826   2.608 -0.5920 -0.1517 -0.5419
  236ACN     N1 1581   1.777   4.883   2.511  0.7012  0.1523  0.1145
  237ACN     C1 1582   3.512   1.251   2.819  0.2294 -0.1032  0.0768
  237ACN     H1 1583   3.545   1.256   2.714 -0.8911  0.3202 -0.2689
  237ACN     H2 1584   3.593   1.226   2.889  0.7663 -0.5395 -0.6896
  237ACN     H3 1585   3.434   1.175   2.824  1.6375 -1.5973  0.0886
  237ACN     C2 1586   3.458   1.381   2.858  0.3661  0.3158  0.2497
  237ACN     N1 1587   3.406   1.481   2.887 -0.0713  0.2302  0.6396
  238ACN     C1 1588   2.268   0.971   0.848  0.0968 -0.1012 -0.5426
  238ACN     H1 1589   2.194   1.043   0.885  0.3320 -0.0730 -0.1298
  238ACN     H2 1590   2.266   0.961   0.738 -1.4705 -1.5354 -0.4301
  238ACN     H3 1591   2.238   0.874   0.890  1.8709 -0.1955  0.5869
  238ACN     C2 1592   2.397   1.004   0.913 -0.4551 -0.1803  0.1810
  238ACN     N1 1593   2.498   1.039   0.958  0.6786 -0.0221 -0.2507
  239ACN     C1 1594   1.892   1.482   0.606  0.0572  0.2492  0.1969
  239ACN     H1 1595   1.906   1.582   0.564 -2.3035  0.9429  0.8973
  239ACN     H2 1596   1.989   1.450   0.646 -0.1460  0.5917  0.9991
  239ACN     H3 1597   1.881   1.415   0.520  1.1546  2.7179 -1.9808
  239ACN     C2 1598   1.781   1.475   0.708  0.5809  0.0462  0.5351
  239ACN     N1 1599   1.695   1.469   0.781  0.2669 -0.7050 -0.7035
  240ACN     C1 1600   2.716   4.224   3.863  0.1235  0.2720  0.6222
  240ACN     H1 1601   2.649   4.190   3.782  0.2312  0.2408  0.5454
  240ACN     H2 1602   2.759   4.141   3.920 -0.9940 -0.6769  0.1291
  240ACN     H3 1603   2.673   4.303   3.926  2.2172  1.8944  0.1167
  240ACN     C2 1604   2.822   4.285   3.795  0.1059 -0.8932 -0.1803
  240ACN     N1 1605   2.905   4.350   3.746 -0.1783 -0.1997 -0.3526
  241ACN     C1 1606   2.882   0.913   3.072 -0.0400  0.1413 -0.1138
  241ACN     H1 1607   2.983   0.920   3.030  1.0154 -1.0936  2.0708
  241ACN     H2 1608   2.826   0.989   3.015 -2.1010  0.3896  2.0766
  241ACN     H3 1609   2.887   0.938   3.179  2.0234  0.9236 -0.3537
  241ACN     C2 1610   2.848   0.778   3.040 -0.0626 -1.0765 -0.2739
  241ACN     N1 1611   2.828   0.671   3.008  0.2501 -0.1943  0.1480
  242ACN     C1 1612   3.779   0.169   2.226 -0.0499  0.5019 -0.0618
  242ACN     H1 1613   3.851   0.167   2.308 -2.1073 -0.3024  1.8319
  242ACN     H2 1614   3.705   0.091   2.248  0.6187  0.1673  1.0511
  242ACN     H3 1615   3.833   0.149   2.132 -0.5702 -1.1801 -0.0371
  242ACN     C2 1616   3.715   0.298   2.219 -0.1834 -0.2615  0.0914
  242ACN     N1 1617   3.659   0.400   2.215  0.1367  0.4298 -0.0867
  243ACN     C1 1618   0.322   3.081   1.730  0.1106  0.5797  0.4658
  243ACN     H1 1619   0.299   2.995   1.666 -1.5672  0.6835  0.8837
  243ACN     H2 1620   0.398   3.057   1.807 -0.7471 -1.6784  0.6606
  243ACN     H3 1621   0.229   3.099   1.785 -2.0317 -2.5893 -1.7901
  243ACN     C2 1622   0.359   3.193   1.654 -0.2818 -0.4673 -0.4704
  243ACN     N1 1623   0.376   3.287   1.592 -0.0448 -0.2769 -0.1900
  244ACN     C1 1624   1.803   3.459   3.116  0.2530 -0.0741  0.3559
  244ACN     H1 1625   1.782   3.466   3.224  1.0289  0.5392  0.4736
  244ACN     H2 1626   1.908   3.477   3.093 -0.0320 -0.9446 -1.8203
  244ACN     H3 1627   1.758   3.538   3.055  2.1528  0.8575  0.0713
  244ACN     C2 1628   1.756   3.325   3.064 -0.5387  0.0110 -0.5055
  244ACN     N1 1629   1.724   3.215   3.036 -0.1886 -0.2604  0.1876
  245ACN     C1 1630   2.458   0.080   1.971  0.4317 -0.4926  0.1214
  245ACN     H1 1631   2.356   0.118   1.987  0.9404  1.6229 -1.2330
  245ACN     H2 1632   2.477  -0.008   2.034  0.0507 -1.1518 -0.6525
  245ACN     H3 1633   2.517   0.168   1.999 -0.8063  0.7796 -1.1049
  245ACN     C2 1634   2.475   0.054   1.832  0.6792 -0.5336  1.1580
  245ACN     N1 1635   2.479   0.043   1.715 -0.7084  0.8665 -0.3243
  246ACN     C1 1636   3.410   1.760   0.537 -0.5313  0.0043  0.5427
  246ACN     H1 1637   3.383   1.855   0.585  0.5148  0.8147 -0.4201
  246ACN     H2 1638   3.317   1.723   0.493  1.0601 -2.0773 -1.3035
  246ACN     H3 1639   3.451   1.681   0.602  0.7607  0.4782  0.3274
  246ACN     C2 1640   3.514   1.789   0.433  0.0656 -0.6186 -0.4809
  246ACN     N1 1641   3.594   1.812   0.354 -0.5878 -0.2026 -0.2063
  247ACN     C1 1642   2.477   0.094   0.450  0.1320  0.5700  1.2276
  247ACN     H1 1643   2.566   0.150   0.482  2.0382 -2.1560  1.0637
  247ACN     H2 1644   2.520   0.012   0.390 -0.7958 -0.2011  1.6001
  247ACN     H3 1645   2.409   0.162   0.399  0.5277  0.5332  0.6305
  247ACN     C2 1646   2.417   0.028   0.559  0.0591 -0.0363 -0.2165
  247ACN     N1 1647   2.360  -0.023   0.647 -0.6319 -0.5346  0.0878
  248ACN     C1 1648   0.651   1.399   3.239 -0.6971 -0.2114  0.4216
  248ACN     H1 1649   0.668   1.298   3.198  0.2562  0.3251 -0.5475
  248ACN     H2 1650   0.655   1.391   3.348 -2.1386 -0.1851  0.4904
  248ACN     H3 1651   0.553   1.431   3.203 -1.1105 -1.7081  0.1363
  248ACN     C2 1652   0.758   1.482   3.175 -0.1489  0.1871  0.8917
  248ACN     N1 1653   0.845   1.543   3.127  0.5063  0.2661 -0.3103
  249ACN     C1 1654   1.875   4.463   0.551  0.2232 -0.4921  0.0055
  249ACN     H1 1655   1.942   4.535   0.502 -1.1403 -0.0136 -1.2155
  249ACN     H2 1656   1.887   4.368   0.498  0.7365  0.1241 -1.0017
  249ACN     H3 1657   1.770   4.495   0.545  0.0726 -0.1577  2.9709
  249ACN     C2 1658   1.904   4.444   0.694  0.6048  1.1264  0.9480
  249ACN     N1 1659   1.923   4.423   0.805 -0.0722  0.0891 -0.4935
  250ACN     C1 1660   0.763   2.907   3.547 -0.0177 -0.1541  0.3744
  250ACN     H1 1661   0.657   2.934   3.539 -0.1146 -0.1234  1.6213
  250ACN     H2 1662   0.807   2.881   3.450  0.4831  0.8588  0.3184
  250ACN     H3 1663   0.769   2.819   3.612 -0.2164  1.1166  2.1932
  250ACN     C2 1664   0.848   3.015   3.596 -0.5985 -0.2276  0.1827
  250ACN     N1 1665   0.915   3.100   3.635  0.5137 -0.6310 -0.0110
  251ACN     C1 1666   1.553   4.328   3.327  1.2005 -0.4035  0.0347
  251ACN     H1 1667   1.628   4.356   3.251 -0.7716  3.1814 -0.8449
  251ACN     H2 1668   1.536   4.420   3.384 -0.7412 -0.0191 -1.0487
  251ACN     H3 1669   1.581   4.248   3.396 -0.0163 -0.5851  0.3361
  251ACN     C2 1670   1.425   4.297   3.264 -0.5182  0.5435  1.0342
  251ACN     N1 1671   1.333   4.273   3.207 -0.3988 -0.5723  0.1785
  252ACN     C1 1672   0.410   3.111   0.467 -0.1958 -0.1135  0.0955
  252ACN     H1 1673   0.350   3.112   0.559  0.6194  1.4773  0.6573
  252ACN     H2 1674   0.478   3.025   0.465  0.4997  0.3815  1.3092
  252ACN     H3 1675   0.475   3.200   0.464 -0.0268 -0.2647 -1.5753
  252ACN     C2 1676   0.321   3.109   0.356  0.8896 -0.4455  0.8165
  252ACN     N1 1677   0.256   3.106   0.257 -0.4514  0.5379  0.7396
  253ACN     C1 1678   4.141   2.907   0.915 -0.5660  0.0885  0.3566
  253ACN     H1 1679   4.169   2.980   0.992 -1.9015  0.8161  0.1827
  253ACN     H2 1680   4.231   2.900   0.852 -1.1119  1.2456 -0.5909
  253ACN     H3 1681   4.055   2.954   0.866 -0.3589  0.2038  0.0997
  253ACN     C2 1682   4.116   2.778   0.971 -0.6129 -0.3708  0.4180
  253ACN     N1 1683   4.095   2.678   1.022 -0.1502 -0.0719  0.0746
  254ACN     C1 1684   1.287   3.284   1.882  0.0481  0.8047 -0.6834
  254ACN     H1 1685   1.319   3.360   1.810  0.9142 -1.8520 -3.3262
  254ACN     H2 1686   1.203   3.236   1.829 -0.4885  0.3838  0.5079
  254ACN     H3 1687   1.251   3.319   1.980  1.1953  1.5290 -0.4995
  254ACN     C2 1688   1.396   3.187   1.899 -0.9012 -0.1064  0.0707
  254ACN     N1 1689   1.479   3.113   1.923  0.2271  0.4862  0.2559
  255ACN     C1 1690   0.240   0.957   1.545 -0.4166  0.5940 -0.5914
  255ACN     H1 1691   0.339   0.948   1.498  0.4470 -1.0551  1.3447
  255ACN     H2 1692   0.170   0.878   1.515 -0.4262  0.4124 -0.1052
  255ACN     H3 1693   0.193   1.055   1.531 -1.2508  0.2582 -0.2470
  255ACN     C2 1694   0.269   0.929   1.688 -1.2768 -0.1903  0.7904
  255ACN     N1 1695   0.300   0.919   1.800 -0.0095 -0.2732  0.2791
  256ACN     C1 1696   0.974   1.668   2.829  0.1710  0.0899  0.8510
  256ACN     H1 1697   1.008   1.768   2.857 -1.1898  0.7616  0.1852
  256ACN     H2 1698   0.866   1.655   2.845 -0.6313  2.9743 -1.3890
  256ACN     H3 1699   1.022   1.588   2.887 -1.0638 -0.4760  1.1303
  256ACN     C2 1700   0.984   1.658   2.683 -0.6838 -0.5484 -0.0167
  256ACN     N1 1701   1.001   1.650   2.570  0.1736 -0.0948 -0.2149
  257ACN     C1 1702   0.969   4.250   2.118  0.1278 -0.2050  0.0221
  257ACN     H1 1703   1.067   4.301   2.117 -0.1857  0.3974 -1.0872
  257ACN     H2 1704   0.922   4.272   2.022  1.5497  0.1128 -0.6349
  257ACN     H3 1705   0.909   4.294   2.198 -0.2965 -0.8526  0.0593
  257ACN     C2 1706   0.991   4.106   2.132  0.0275 -0.0422 -0.4700
  257ACN     N1 1707   0.995   3.991   2.139  0.2924 -0.5017  0.1763
  258ACN     C1 1708   1.658   4.750   3.833  0.2837  0.6629  0.1708
  258ACN     H1 1709   1.575   4.706   3.776  0.2282  1.7374 -0.6183
  258ACN     H2 1710   1.743   4.773   3.767  0.6304  3.8056  1.5113
  258ACN     H3 1711   1.697   4.668   3.895  0.2356 -0.7741 -1.6278
  258ACN     C2 1712   1.615   4.870   3.898 -0.2082  0.0693  0.7682
  258ACN     N1 1713   1.583   4.969   3.947 -0.1324  0.0669 -0.9928
  259ACN     C1 1714   3.742   4.119   1.987 -0.2181  0.6571  0.7139
  259ACN     H1 1715   3.685   4.082   2.073  0.9719  0.9024  1.6373
  259ACN     H2 1716   3.700   4.079   1.894 -0.3361 -0.2599  1.1475
  259ACN     H3 1717   3.841   4.074   2.001 -0.1021  0.2673 -1.0864
  259ACN     C2 1718   3.752   4.265   1.994  0.0044 -0.5983  0.4657
  259ACN     N1 1719   3.752   4.380   1.987 -0.1526 -0.3060 -0.1739
  260ACN     C1 1720   2.076   4.216   0.151 -0.0185 -0.0277 -0.1270
  260ACN     H1 1721   2.010   4.277   0.088  0.7689  0.1803 -0.7658
  260ACN     H2 1722   2.169   4.274   0.152 -0.5518  0.8544 -0.3853
  260ACN     H3 1723   2.102   4.122   0.100 -1.0674  0.1868 -1.0946
  260ACN     C2 1724   2.031   4.187   0.282 -0.1641 -0.5160 -0.0407
  260ACN     N1 1725   1.993   4.156   0.387 -0.0683 -0.0600 -0.1224
  261ACN     C1 1726   2.289   0.104   1.420  0.5616 -0.7750  0.4092
  261ACN     H1 1727   2.270  -0.004   1.424  0.4956 -0.8049 -0.6284
  261ACN     H2 1728   2.398   0.105   1.435  0.8859  2.1296 -1.5123
  261ACN     H3 1729   2.233   0.147   1.503 -2.0131  0.8374 -2.0196
  261ACN     C2 1730   2.257   0.169   1.290 -0.3382  0.0145 -0.2364
  261ACN     N1 1731   2.245   0.217   1.185 -0.3948  0.1349  0.0216
  262ACN     C1 1732   1.298   1.830   1.702  0.2732 -0.6085  0.3306
  262ACN     H1 1733   1.312   1.728   1.666 -1.9459 -0.6253 -0.6759
  262ACN     H2 1734   1.371   1.859   1.779 -0.5468 -0.1130  0.9424
  262ACN     H3 1735   1.195   1.840   1.740  0.5591  0.3801  0.8998
  262ACN     C2 1736   1.315   1.918   1.585 -0.2835 -0.4502  0.3427
  262ACN     N1 1737   1.326   1.983   1.492  0.2934 -0.1241  0.3934
  263ACN     C1 1738   1.879   1.193   0.952 -0.0706 -0.5626  0.6902
  263ACN     H1 1739   1.901   1.098   0.901  0.4799  0.9188 -2.0180
  263ACN     H2 1740   1.838   1.180   1.053 -0.4026 -0.3368  0.5839
  263ACN     H3 1741   1.798   1.242   0.898 -0.1479  0.2342  1.4987
  263ACN     C2 1742   2.006   1.269   0.935  0.4441  0.8186 -1.3371
  263ACN     N1 1743   2.102   1.323   0.911  0.0649 -0.5481  0.5308
  264ACN     C1 1744   1.149   3.881   1.071 -0.0365 -0.1385  0.1289
  264ACN     H1 1745   1.203   3.825   0.993  0.2574  0.0177  0.2176
  264ACN     H2 1746   1.206   3.893   1.164  0.2065 -2.2710  0.3019
  264ACN     H3 1747   1.054   3.831   1.092 -1.0800  0.2597 -2.9976
  264ACN     C2 1748   1.114   4.016   1.040  0.1473  0.7289 -0.2586
  264ACN     N1 1749   1.072   4.116   0.999 -0.6225 -0.2648 -0.4575
  265ACN     C1 1750   0.015   2.376   1.825  0.4460 -0.0656  0.2220
  265ACN     H1 1751  -0.056   2.456   1.802  1.7520  1.0015 -0.2338
  265ACN     H2 1752   0.086   2.432   1.888 -1.9742 -0.3329  3.4285
  265ACN     H3 1753   0.059   2.332   1.735 -1.4565 -0.8437 -0.3791
  265ACN     C2 1754  -0.040   2.279   1.919 -0.3999  0.1491 -0.4938
  265ACN     N1 1755  -0.088   2.198   1.988 -0.2281 -0.9649 -0.5124
  266ACN     C1 1756   2.359   1.682   1.466  0.6617 -1.0096 -0.1477
  266ACN     H1 1757   2.329   1.762   1.398 -1.9127 -0.3353  1.6081
  266ACN     H2 1758   2.457   1.641   1.438  0.5344 -1.3783 -0.0583
  266ACN     H3 1759   2.279   1.608   1.454  0.6890 -1.1083  0.2469
  266ACN     C2 1760   2.350   1.743   1.600 -0.3093 -0.0612  0.1083
  266ACN     N1 1761   2.356   1.772   1.711 -0.2628  0.4406 -0.0379
  267ACN     C1 1762   1.778   3.413   1.598  0.0847  0.5970  0.2205
  267ACN     H1 1763   1.775   3.359   1.502 -1.2892 -0.1197  0.6522
  267ACN     H2 1764   1.881   3.448   1.615 -0.1997  1.3522  0.4484
  267ACN     H3 1765   1.767   3.333   1.672  0.6879 -0.3776 -0.7152
  267ACN     C2 1766   1.671   3.517   1.591  0.1082 -0.2912 -0.6204
  267ACN     N1 1767   1.579   3.589   1.590 -0.2437 -0.4013 -0.2598
  268ACN     C1 1768   4.626   0.988   1.294  0.8734  0.6153 -0.3453
  268ACN     H1 1769   4.529   0.994   1.345 -0.4048  0.3090 -2.6378
  268ACN     H2 1770   4.619   0.925   1.205  2.5144 -2.6556  1.6547
  268ACN     H3 1771   4.704   0.938   1.353  0.0384  2.0616  2.1319
  268ACN     C2 1772   4.679   1.123   1.264 -0.1207 -0.4080 -0.3555
  268ACN     N1 1773   4.714   1.231   1.239  0.1924 -1.0837  1.2005
  269ACN     C1 1774   2.987   2.255   1.477  0.5721 -0.0085  0.1108
  269ACN     H1 1775   3.027   2.161   1.515  0.0717 -0.7143 -1.0812
  269ACN     H2 1776   2.936   2.235   1.382  0.6383 -0.4022  0.1592
  269ACN     H3 1777   3.067   2.330   1.465  0.9764 -0.8644 -4.0704
  269ACN     C2 1778   2.882   2.280   1.577 -0.4637  0.2522  0.4597
  269ACN     N1 1779   2.815   2.307   1.667  0.3363  0.0186 -0.3850
  270ACN     C1 1780   1.604   4.758   0.341  0.3270  0.3877 -0.1684
  270ACN     H1 1781   1.543   4.786   0.428  0.9676  3.4658 -0.6040
  270ACN     H2 1782   1.694   4.699   0.365  0.8103  0.0347 -2.6027
  270ACN     H3 1783   1.618   4.854   0.290 -0.0784 -0.2258 -1.4731
  270ACN     C2 1784   1.528   4.666   0.256 -0.7267 -0.3356 -0.1013
  270ACN     N1 1785   1.454   4.593   0.200  0.2989  0.2010  0.3025
  271ACN     C1 1786   2.807   0.832   2.245  0.2751 -0.0262  0.3293
  271ACN     H1 1787   2.733   0.793   2.316 -0.3598  0.5204 -0.0187
  271ACN     H2 1788   2.771   0.904   2.170  0.2144  1.7018  1.9653
  271ACN     H3 1789   2.860   0.745   2.203 -0.5012 -0.2296 -0.2582
  271ACN     C2 1790   2.898   0.919   2.321  0.4630 -1.2905  0.3443
  271ACN     N1 1791   2.952   1.000   2.386  0.9589  0.7990  0.3731
  272ACN     C1 1792   4.024   1.600   3.802  0.2377 -0.3343  0.9190
  272ACN     H1 1793   4.128   1.565   3.807  0.4020  0.1371  0.8440
  272ACN     H2 1794   3.951   1.527   3.838 -0.2169 -0.4478 -0.2031
  272ACN     H3 1795   4.003   1.620   3.697  0.5280 -2.7580  0.3477
  272ACN     C2 1796   4.016   1.730   3.883 -0.1517  0.0584  0.1263
  272ACN     N1 1797   4.015   1.825   3.953 -0.3049 -0.3860 -0.2068
  273ACN     C1 1798   3.625   1.257   3.267 -1.3567  0.5331 -0.2146
  273ACN     H1 1799   3.699   1.176   3.264 -0.7385  1.0022  1.2221
  273ACN     H2 1800   3.556   1.220   3.344 -2.3906 -1.2159 -1.8906
  273ACN     H3 1801   3.587   1.273   3.166 -0.6420 -0.5367 -0.6730
  273ACN     C2 1802   3.690   1.377   3.312  0.2097 -0.0441  0.0000
  273ACN     N1 1803   3.742   1.475   3.344  0.0717 -0.2742 -0.5232
  274ACN     C1 1804   3.857   1.214   0.311 -0.4363 -0.0527 -0.1679
  274ACN     H1 1805   3.936   1.204   0.386 -2.1835 -0.1734  1.7362
  274ACN     H2 1806   3.767   1.202   0.373 -0.5396  0.9195 -0.1042
  274ACN     H3 1807   3.861   1.128   0.244 -0.9828  0.0503 -0.3414
  274ACN     C2 1808   3.858   1.340   0.235  0.0664  0.5542  0.7181
  274ACN     N1 1809   3.870   1.430   0.165  0.6887  0.0451  0.2224
  275ACN     C1 1810   0.596   0.716   1.111  0.4860  0.3465 -0.0570
  275ACN     H1 1811   0.682   0.711   1.044  0.1001 -0.2952 -0.5199
  275ACN     H2 1812   0.584   0.816   1.154 -0.0463  0.7385 -1.0655
  275ACN     H3 1813   0.603   0.641   1.191 -4.2464  1.9149  2.2001
  275ACN     C2 1814   0.475   0.685   1.032 -1.0278  0.1201  0.2781
  275ACN     N1 1815   0.372   0.665   0.987 -0.2214  0.7699  0.0292
  276ACN     C1 1816   1.011   2.765   0.036  0.3559  0.7330  0.1812
  276ACN     H1 1817   1.086   2.795  -0.037 -0.3538 -0.8303 -1.2648
  276ACN     H2 1818   1.019   2.660   0.068  1.6337  0.4120 -1.1246
  276ACN     H3 1819   0.911   2.780  -0.007 -0.8079 -0.3882  2.2892
  276ACN     C2 1820   1.021   2.855   0.150 -0.5381 -0.5382 -0.1584
  276ACN     N1 1821   1.017   2.924   0.239  0.5095 -0.0777  0.5964
  277ACN     C1 1822   4.779   2.183   1.314  0.2720 -0.5908 -0.6596
  277ACN     H1 1823   4.683   2.152   1.356  0.8666 -0.1684  1.1298
  277ACN     H2 1824   4.775   2.221   1.211 -1.1272 -1.3390 -0.8983
  277ACN     H3 1825   4.851   2.100   1.322  0.0036 -1.4175 -4.7580
  277ACN     C2 1826   4.827   2.299   1.397 -0.1548 -0.1300  0.4065
  277ACN     N1 1827   4.866   2.377   1.475 -0.1550 -0.2506  0.1397
  278ACN     C1 1828   1.008   1.982   2.442 -0.2066  0.5136 -0.1721
  278ACN     H1 1829   0.994   2.080   2.396 -0.8687  1.5489  2.0836
  278ACN     H2 1830   1.079   1.912   2.397 -1.3916 -0.9727  0.1629
  278ACN     H3 1831   0.908   1.939   2.427  0.5054 -0.7761 -1.4972
  278ACN     C2 1832   1.029   1.997   2.588  0.9484 -0.3108 -0.1801
  278ACN     N1 1833   1.033   2.008   2.703 -0.0351 -0.5312 -0.0348
  279ACN     C1 1834   4.488   0.628   0.583 -0.1728  0.5462  0.0099
  279ACN     H1 1835   4.554   0.687   0.518 -0.8039  1.0910 -0.1536
  279ACN     H2 1836   4.431   0.690   0.654 -1.0447 -0.7216  0.4550
  279ACN     H3 1837   4.552   0.554   0.631 -0.2887  1.0406  0.9396
  279ACN     C2 1838   4.384   0.556   0.508  0.0173  0.3145  0.4932
  279ACN     N1 1839   4.306   0.494   0.450 -0.7620 -0.2774  0.7741
  280ACN     C1 1840   1.270   4.771   3.382  0.2917  0.1484  0.2614
  280ACN     H1 1841   1.183   4.807   3.439 -0.2764 -3.0049  1.5874
  280ACN     H2 1842   1.294   4.845   3.305 -0.9049 -0.7057 -0.9725
  280ACN     H3 1843   1.245   4.680   3.326  3.4958 -1.4914  1.2226
  280ACN     C2 1844   1.379   4.734   3.469 -1.5931 -0.4803  0.2482
  280ACN     N1 1845   1.473   4.708   3.529  0.6198 -0.0125 -0.5382
  281ACN     C1 1846   3.499   2.046   2.622  0.7731  0.0879 -0.7110
  281ACN     H1 1847   3.583   2.100   2.577  1.5515  0.4790  1.1331
  281ACN     H2 1848   3.400   2.091   2.601  0.7129 -0.2322 -1.1175
  281ACN     H3 1849   3.507   2.045   2.731 -0.3742 -0.2434 -0.6109
  281ACN     C2 1850   3.486   1.908   2.576  0.7154 -0.0057 -0.5939
  281ACN     N1 1851   3.469   1.801   2.528 -0.8644 -0.4903  0.4871
  282ACN     C1 1852   2.509   1.359   0.260  0.3568  0.0018  0.5239
  282ACN     H1 1853   2.556   1.344   0.162 -0.3365  0.7992  0.0596
  282ACN     H2 1854   2.468   1.262   0.291 -2.2857  1.1803  0.9874
  282ACN     H3 1855   2.421   1.424   0.259 -0.9175 -1.6302  1.5432
  282ACN     C2 1856   2.593   1.425   0.355 -0.1243 -0.1109 -0.2516
  282ACN     N1 1857   2.660   1.479   0.431 -0.0121  0.6224 -0.3161
  283ACN     C1 1858   3.412   3.891   0.076 -0.0519 -0.3237  0.5982
  283ACN     H1 1859   3.459   3.973   0.021 -1.5053  0.5695  0.6325
  283ACN     H2 1860   3.306   3.877   0.051  0.4593 -0.1704 -1.8906
  283ACN     H3 1861   3.429   3.881   0.184 -0.0011 -1.5014  0.5047
  283ACN     C2 1862   3.480   3.773   0.019  0.1556 -0.2539  0.1291
  283ACN     N1 1863   3.535   3.675  -0.017 -0.2025 -0.3728  0.4190
  284ACN     C1 1864   2.101   4.481   1.452 -0.1056 -0.0308 -0.5363
  284ACN     H1 1865   2.067   4.547   1.372  1.5768  1.8084  0.1623
  284ACN     H2 1866   2.110   4.378   1.415  0.2448 -0.5699  0.9571
  284ACN     H3 1867   2.026   4.485   1.532 -0.6975 -0.2089 -1.0727
  284ACN     C2 1868   2.234   4.528   1.508  0.3510 -0.2778  0.2625
  284ACN     N1 1869   2.339   4.556   1.553  0.4294 -0.0420  0.1921
  285ACN     C1 1870   2.217   2.632   2.651  0.3076 -0.0292 -0.1850
  285ACN     H1 1871   2.126   2.619   2.590 -0.4835 -0.3104  1.0190
  285ACN     H2 1872   2.219   2.551   2.724  0.3032 -0.1616 -0.3303
  285ACN     H3 1873   2.197   2.727   2.702 -1.4301 -0.7084  0.4715
  285ACN     C2 1874   2.336   2.636   2.572  0.2490 -0.0251  0.3598
  285ACN     N1 1875   2.428   2.638   2.502  0.0542  0.0460  0.1636
  286ACN     C1 1876   0.938   0.385   1.342  0.4868 -0.2499  0.1569
  286ACN     H1 1877   0.887   0.291   1.318  0.0558 -0.1320  0.6002
  286ACN     H2 1878   0.940   0.455   1.257 -1.8547 -0.2308  0.0391
  286ACN     H3 1879   1.040   0.353   1.364 -0.0195 -0.5359  2.3042
  286ACN     C2 1880   0.875   0.464   1.451  0.2635 -0.1417 -0.0645
  286ACN     N1 1881   0.823   0.524   1.537 -0.2454 -0.1458 -0.1272
  287ACN     C1 1882   4.005   1.137   1.174 -0.0149 -0.3206 -0.2590
  287ACN     H1 1883   4.016   1.085   1.078  0.9109  0.2030 -0.4467
  287ACN     H2 1884   4.096   1.129   1.234  1.4515 -0.3748 -2.3529
  287ACN     H3 1885   3.922   1.086   1.224  1.7243 -2.1937  0.8240
  287ACN     C2 1886   3.983   1.275   1.137  0.3276 -0.1146 -0.2103
  287ACN     N1 1887   3.964   1.381   1.090 -0.4915  0.9467  0.4993
  288ACN     C1 1888   0.748   3.997   0.795  0.3499  0.9364 -0.8151
  288ACN     H1 1889   0.796   4.088   0.758  3.1100  0.0430  0.3293
  288ACN     H2 1890   0.680   3.953   0.720 -0.7847 -0.6411  1.0568
  288ACN     H3 1891   0.700   4.012   0.892  0.8086  1.2335 -0.6350
  288ACN     C2 1892   0.859   3.898   0.823  0.2818  0.1982 -0.5005
  288ACN     N1 1893   0.942   3.819   0.838 -0.0874 -0.0076  0.7395
  289ACN     C1 1894   1.995   4.680   3.488 -0.5161  0.6755 -0.1861
  289ACN     H1 1895   1.970   4.740   3.400 -0.1016 -0.3526 -1.0316
  289ACN     H2 1896   1.905   4.631   3.526  1.0521 -2.7743 -0.4823
  289ACN     H3 1897   2.044   4.743   3.564  0.1827  1.1674 -1.0356
  289ACN     C2 1898   2.089   4.579   3.437 -0.0820  0.0890  0.5802
  289ACN     N1 1899   2.170   4.506   3.397  0.0755 -0.4825  0.0033
  290ACN     C1 1900   4.371   0.393   1.494  0.3698 -0.5245 -0.0576
  290ACN     H1 1901   4.291   0.320   1.503 -0.5423  0.2040 -1.7822
  290ACN     H2 1902   4.348   0.459   1.409  0.7943  0.2172  0.3870
  290ACN     H3 1903   4.460   0.330   1.483  2.1650  1.3315  2.4919
  290ACN     C2 1904   4.376   0.466   1.629 -0.3151 -0.4479 -0.1351
  290ACN     N1 1905   4.376   0.511   1.736 -0.1508  0.2564  0.0996
  291ACN     C1 1906   0.022   1.242   3.322 -0.1931  0.8242 -0.9433
  291ACN     H1 1907   0.079   1.202   3.406 -1.4275 -0.6231 -0.7567
  291ACN     H2 1908  -0.087   1.236   3.336 -0.0884  1.7534  0.5769
  291ACN     H3 1909   0.047   1.181   3.235 -1.0541 -0.0774 -0.5853
  291ACN     C2 1910   0.068   1.383   3.314  0.6331 -0.0609  0.3436
  291ACN     N1 1911   0.102   1.493   3.305 -0.4778  0.0881 -0.3116
  292ACN     C1 1912   2.157   3.003   0.201 -0.9258  0.4841 -0.2926
  292ACN     H1 1913   2.115   3.098   0.236 -0.3932 -0.0252  1.8739
  292ACN     H2 1914   2.264   2.998   0.226 -0.8014  0.8206 -0.7598
  292ACN     H3 1915   2.151   2.986   0.093 -0.4505 -1.9214  0.0190
  292ACN     C2 1916   2.097   2.890   0.269 -0.0123 -0.0410  0.3840
  292ACN     N1 1917   2.057   2.792   0.316  0.0530 -0.8931 -0.1253
  293ACN     C1 1918   1.466   0.199   2.440  0.0523  0.2848  0.6228
  293ACN     H1 1919   1.541   0.224   2.364 -2.9416  1.9128 -2.0474
  293ACN     H2 1920   1.452   0.092   2.458 -0.3942  0.4193  1.0935
  293ACN     H3 1921   1.372   0.246   2.409  0.6825  2.4862  1.8471
  293ACN     C2 1922   1.505   0.249   2.568 -0.0995 -0.0632 -0.6639
  293ACN     N1 1923   1.539   0.284   2.673 -0.1267  0.2867 -0.6204
  294ACN     C1 1924   3.122   1.764   1.651 -0.2589  0.3853 -0.0169
  294ACN     H1 1925   3.076   1.674   1.606  1.3381 -1.4161  1.7548
  294ACN     H2 1926   3.201   1.799   1.584 -1.2595 -0.3566 -1.6674
  294ACN     H3 1927   3.176   1.745   1.744  2.3653  0.5583 -1.4301
  294ACN     C2 1928   3.028   1.877   1.665  0.0949 -0.0411  0.2456
  294ACN     N1 1929   2.958   1.968   1.672 -0.3669  0.6717  0.1324
  295ACN     C1 1930   0.461   4.184   1.435  0.1142 -0.1312  0.4647
  295ACN     H1 1931   0.483   4.233   1.530 -0.8920 -2.2306  1.8459
  295ACN     H2 1932   0.373   4.119   1.442  1.3557 -1.8353  1.0530
  295ACN     H3 1933   0.548   4.117   1.429  0.7538  0.6986  0.3020
  295ACN     C2 1934   0.454   4.266   1.313  0.2850  0.5401  0.3717
  295ACN     N1 1935   0.442   4.313   1.213 -0.2382  0.1134  0.3149
  296ACN     C1 1936   3.252   4.214   0.669  0.0957 -0.1842  0.9650
  296ACN     H1 1937   3.202   4.122   0.636  0.9388 -0.4705  0.4889
  296ACN     H2 1938   3.257   4.282   0.583  0.2578 -0.3852  0.8156
  296ACN     H3 1939   3.357   4.186   0.681 -0.5939 -3.4394  0.3039
  296ACN     C2 1940   3.189   4.275   0.779 -0.6245  0.0536 -0.1372
  296ACN     N1 1941   3.146   4.333   0.872  0.4105  0.3322 -0.1603
  297ACN     C1 1942   4.670   1.948   0.149  0.7694  0.2564 -0.8278
  297ACN     H1 1943   4.602   2.016   0.097  2.0875  0.6586 -2.0989
  297ACN     H2 1944   4.767   1.953   0.097  2.2631 -0.1052  1.7557
  297ACN     H3 1945   4.635   1.845   0.138 -0.3682  0.3758  1.1918
  297ACN     C2 1946   4.682   1.987   0.287 -0.3975 -0.3277  0.0476
  297ACN     N1 1947   4.679   2.017   0.399  0.4147  0.1788 -0.1888
  298ACN     C1 1948   3.897   0.622   2.277 -0.0059  0.1437  0.1304
  298ACN     H1 1949   3.994   0.667   2.253  0.4507 -0.3390  1.0203
  298ACN     H2 1950   3.899   0.572   2.375 -1.7865 -0.5427 -0.1475
  298ACN     H3 1951   3.871   0.559   2.191  0.2432  1.2817 -0.8101
  298ACN     C2 1952   3.796   0.728   2.280 -0.2954  0.7192  0.4147
  298ACN     N1 1953   3.722   0.815   2.277 -0.0151  0.5438 -0.2749
  299ACN     C1 1954   3.165   4.682   0.862 -0.0437 -0.2790 -0.0877
  299ACN     H1 1955   3.160   4.773   0.924 -2.6032 -0.3242 -0.1145
  299ACN     H2 1956   3.116   4.692   0.765 -0.7856 -2.8743 -0.0780
  299ACN     H3 1957   3.109   4.609   0.923  2.0978 -0.0806  2.2874
  299ACN     C2 1958   3.311   4.648   0.846  0.1672  0.2636 -0.0568
  299ACN     N1 1959   3.420   4.619   0.830 -0.5271  0.0768 -0.6144
  300ACN     C1 1960   4.755   4.266   1.630 -0.2273  0.1262  0.3487
  300ACN     H1 1961   4.730   4.289   1.734 -1.1180  0.7557  0.0067
  300ACN     H2 1962   4.853   4.219   1.620  0.0866  0.6552  0.8567
  300ACN     H3 1963   4.754   4.366   1.585 -0.3804 -0.2609 -0.5260
  300ACN     C2 1964   4.654   4.167   1.576 -0.9973  0.5296  0.4258
  300ACN     N1 1965   4.569   4.099   1.544 -0.3596 -0.0160  0.8126
  301ACN     C1 1966   1.422   3.330   1.309  0.4120  0.1173  0.7929
  301ACN     H1 1967   1.440   3.326   1.201  0.5150  0.4284  0.7983
  301ACN     H2 1968   1.328   3.276   1.324 -0.4892  1.1539 -0.8066
  301ACN     H3 1969   1.415   3.435   1.338 -0.2382  0.3249 -0.0888
  301ACN     C2 1970   1.531   3.244   1.368  0.5869 -0.0968  0.2796
  301ACN     N1 1971   1.624   3.192   1.410  0.0354  0.8122 -0.7584
  302ACN     C1 1972   3.508   2.224   3.381 -0.1861 -0.7893 -0.4945
  302ACN     H1 1973   3.611   2.212   3.344  0.0096  0.3112 -0.3318
  302ACN     H2 1974   3.457   2.128   3.369 -1.4745 -0.5777  2.4426
  302ACN     H3 1975   3.465   2.309   3.326  0.6185  0.0566  0.1461
  302ACN     C2 1976   3.518   2.250   3.526 -0.9211  0.0009  0.1808
  302ACN     N1 1977   3.525   2.264   3.639 -0.1946 -0.0845 -0.3076
  303ACN     C1 1978   0.296   0.976   1.156 -1.2251  0.8268  0.0942
  303ACN     H1 1979   0.384   0.912   1.170 -2.6861 -0.9564  1.7725
  303ACN     H2 1980   0.299   1.015   1.054  1.0388 -1.9297 -1.0225
  303ACN     H3 1981   0.300   1.058   1.228  3.2289  1.6670 -0.8257
  303ACN     C2 1982   0.173   0.895   1.173 -0.1247 -0.2009 -0.1302
  303ACN     N1 1983   0.080   0.831   1.185 -0.0113  0.1674 -0.3962
  304ACN     C1 1984   0.268   4.447   2.678 -0.0972  0.0082 -0.3296
  304ACN     H1 1985   0.322   4.510   2.750  0.2066 -1.4341  0.7699
  304ACN     H2 1986   0.163   4.462   2.703  0.4476  3.4849  0.4624
  304ACN     H3 1987   0.295   4.342   2.696  1.2884  0.1949 -1.1508
  304ACN     C2 1988   0.303   4.474   2.542  0.7934  0.6194 -0.1092
  304ACN     N1 1989   0.328   4.495   2.435  0.5565  0.3447 -0.2584
  305ACN     C1 1990   1.538   3.525   1.997 -0.3045 -0.6033 -0.7672
  305ACN     H1 1991   1.580   3.437   2.048 -2.2850 -2.1051 -1.5981
  305ACN     H2 1992   1.499   3.592   2.075  2.2918 -0.5658  0.6085
  305ACN     H3 1993   1.463   3.503   1.920 -1.7597 -0.0284  0.4338
  305ACN     C2 1994   1.643   3.606   1.941 -0.0288 -0.7316 -0.4079
  305ACN     N1 1995   1.728   3.672   1.901  0.4219 -0.0522  0.2354
  306ACN     C1 1996   1.935   1.054   2.045  0.8016  0.8288  0.3287
  306ACN     H1 1997   2.014   0.992   2.089 -0.3525  0.5262  2.0707
  306ACN     H2 1998   1.879   1.079   2.136  2.7530 -0.0449  1.8693
  306ACN     H3 1999   1.865   0.994   1.986  0.0540  0.7284  1.2901
  306ACN     C2 2000   1.979   1.171   1.978 -0.0854 -0.0101  0.0563
  306ACN     N1 2001   2.007   1.268   1.928 -0.2470  0.5152  0.4337
  307ACN     C1 2002   3.504   3.295   0.018 -0.3724 -0.8276 -0.1359
  307ACN     H1 2003   3.525   3.314   0.125  2.1760  1.2078 -0.8801
  307ACN     H2 2004   3.589   3.237  -0.021 -0.1772 -0.9724  0.4865
  307ACN     H3 2005   3.495   3.397  -0.021  2.9977 -0.4281 -0.1660
  307ACN     C2 2006   3.380   3.231   0.004 -0.0830  0.4790  0.3420
  307ACN     N1 2007   3.279   3.176   0.000 -0.5760  0.4636  0.3568
  308ACN     C1 2008   0.790   2.984   2.245  0.0400  0.3925 -0.3583
  308ACN     H1 2009   0.693   3.036   2.248  0.9192  2.1357 -0.5938
  308ACN     H2 2010   0.786   2.897   2.311 -1.9284  1.7417  1.4616
  308ACN     H3 2011   0.862   3.051   2.294  1.2473 -0.6995 -0.5888
  308ACN     C2 2012   0.829   2.951   2.108  0.5369  0.1055 -0.2824
  308ACN     N1 2013   0.849   2.924   1.999 -0.2209  0.3616  0.2444
  309ACN     C1 2014   2.310   2.826   3.625  0.1206  0.0461  0.0222
  309ACN     H1 2015   2.277   2.724   3.601  1.0370 -0.9527  2.6258
  309ACN     H2 2016   2.294   2.843   3.732 -2.6738 -1.6674 -0.0101
  309ACN     H3 2017   2.256   2.905   3.572  2.1593  1.3292 -0.2256
  309ACN     C2 2018   2.445   2.834   3.577 -0.1676  0.1354  0.3632
  309ACN     N1 2019   2.554   2.848   3.534 -0.1644  0.1498 -0.4358
  310ACN     C1 2020   0.733   1.841   1.144 -0.5580 -0.2481  0.8226
  310ACN     H1 2021   0.638   1.889   1.118  0.2831  0.9069 -0.2589
  310ACN     H2 2022   0.770   1.889   1.235  0.7103  3.8289 -1.5752
  310ACN     H3 2023   0.812   1.859   1.070 -0.7045  2.2376  1.1719
  310ACN     C2 2024   0.708   1.702   1.157  0.6372 -0.2859  0.2165
  310ACN     N1 2025   0.689   1.592   1.165 -0.1906  0.3346 -0.0822
  311ACN     C1 2026   0.341   2.623   0.837 -0.0644 -0.0306 -0.3554
  311ACN     H1 2027   0.323   2.580   0.738 -0.6045  1.6051 -1.0016
  311ACN     H2 2028   0.279   2.711   0.859  1.0617  0.9795 -1.0642
  311ACN     H3 2029   0.442   2.667   0.846  0.6990 -1.6185 -0.8305
  311ACN     C2 2030   0.320   2.522   0.937  0.3312 -0.1664  0.0813
  311ACN     N1 2031   0.300   2.440   1.015  0.2098 -0.1616  0.3147
  312ACN     C1 2032   1.937   1.128   2.633 -0.6817 -0.2035 -0.0889
  312ACN     H1 2033   1.960   1.053   2.711  1.0159 -1.8217 -2.0304
  312ACN     H2 2034   1.963   1.224   2.679  1.4403 -1.6547  1.9422
  312ACN     H3 2035   1.831   1.122   2.604 -0.2012  0.7857 -2.2287
  312ACN     C2 2036   2.021   1.093   2.523  0.1879 -0.3279 -0.1576
  312ACN     N1 2037   2.089   1.064   2.431  0.0649  0.4244 -0.5468
  313ACN     C1 2038   3.527   0.457   0.531  0.0583 -0.1032  0.7368
  313ACN     H1 2039   3.436   0.513   0.556 -1.1680 -0.6308 -2.1771
  313ACN     H2 2040   3.497   0.370   0.472 -1.0966  1.0648 -0.4572
  313ACN     H3 2041   3.566   0.417   0.626 -2.7635  0.2844  2.1761
  313ACN     C2 2042   3.624   0.538   0.455 -0.9956 -0.4736  0.1269
  313ACN     N1 2043   3.689   0.605   0.381 -0.4508 -0.6882 -0.2827
  314ACN     C1 2044   3.242   3.203   1.492 -0.9016 -0.5777 -0.0337
  314ACN     H1 2045   3.283   3.289   1.546 -3.6662  1.2669 -0.6880
  314ACN     H2 2046   3.203   3.249   1.400 -1.4933  2.3041  1.5561
  314ACN     H3 2047   3.158   3.167   1.553  0.5240 -2.9156  0.6860
  314ACN     C2 2048   3.349   3.102   1.462  0.6660  0.3783  0.4046
  314ACN     N1 2049   3.417   3.018   1.428  0.1006  0.0924 -0.3232
  315ACN     C1 2050   2.971   2.388   0.539  0.1881 -0.5407  0.2118
  315ACN     H1 2051   3.034   2.309   0.495 -0.5634 -0.3028 -1.3166
  315ACN     H2 2052   2.984   2.478   0.478 -0.6489 -0.4714  0.1370
  315ACN     H3 2053   3.000   2.400   0.644  2.3129 -2.3982 -0.0868
  315ACN     C2 2054   2.830   2.359   0.529 -0.0486 -0.2680  0.9860
  315ACN     N1 2055   2.716   2.350   0.518 -0.0753 -0.7567 -0.0845
  316ACN     C1 2056   3.527   4.213   3.610 -0.3169 -0.7169  0.4256
  316ACN     H1 2057   3.475   4.279   3.680  0.0408 -0.8167  0.7888
  316ACN     H2 2058   3.634   4.220   3.635  0.0689 -0.5320 -1.1841
  316ACN     H3 2059   3.508   4.243   3.506 -0.2368 -0.0713  0.5923
  316ACN     C2 2060   3.474   4.080   3.621  0.2441 -0.7444  1.2778
  316ACN     N1 2061   3.436   3.971   3.628 -0.3423 -0.1011  0.0491
  317ACN     C1 2062   4.556   4.306   2.113  0.4080 -0.4396  0.6483
  317ACN     H1 2063   4.634   4.311   2.035  1.2185  3.7259  1.5236
  317ACN     H2 2064   4.512   4.403   2.135 -1.1511 -1.0622  0.3800
  317ACN     H3 2065   4.614   4.279   2.202  3.9164  4.1639  0.1550
  317ACN     C2 2066   4.455   4.203   2.085 -0.4451  0.5883  0.0308
  317ACN     N1 2067   4.373   4.122   2.070 -0.7477 -0.0756  0.6647
  318ACN     C1 2068   1.360   0.154   1.011 -0.2069 -0.1038 -0.1853
  318ACN     H1 2069   1.345   0.046   0.996  1.9304 -0.4441 -0.0804
  318ACN     H2 2070   1.421   0.194   0.930  0.8641  0.1434  0.7243
  318ACN     H3 2071   1.413   0.157   1.107  1.1178  1.1797 -0.9268
  318ACN     C2 2072   1.235   0.223   1.034  0.6844  0.1802 -0.2283
  318ACN     N1 2073   1.134   0.284   1.052 -0.8540 -0.3861 -0.2398
  319ACN     C1 2074   0.419   2.042   2.882 -0.3076 -0.4330  0.1420
  319ACN     H1 2075   0.392   2.053   2.988  0.6897 -1.1856  0.4935
  319ACN     H2 2076   0.426   2.146   2.847 -0.0094 -0.8049 -0.9431
  319ACN     H3 2077   0.342   1.988   2.826 -0.3563 -3.1414  2.6014
  319ACN     C2 2078   0.548   1.967   2.875  0.1983  0.0889  0.6947
  319ACN     N1 2079   0.637   1.899   2.856 -0.4392 -0.5286 -0.2468
  320ACN     C1 2080   2.721   2.604   0.794 -0.1611  0.0511 -0.0697
  320ACN     H1 2081   2.714   2.517   0.862 -0.0649 -0.7820 -1.1047
  320ACN     H2 2082   2.746   2.569   0.694 -0.8901  1.8771 -0.9320
  320ACN     H3 2083   2.810   2.664   0.817 -1.4585  2.2947 -0.6075
  320ACN     C2 2084   2.613   2.702   0.790  0.0401 -0.0196  0.2382
  320ACN     N1 2085   2.527   2.778   0.791  0.1991 -0.1719 -0.3893
  321ACN     C1 2086   4.099   1.425   2.676 -0.0345  0.3829 -0.1587
  321ACN     H1 2087   4.053   1.514   2.632 -2.3077  0.5165  2.2601
  321ACN     H2 2088   4.017   1.370   2.722  1.1343 -1.0873  0.2485
  321ACN     H3 2089   4.175   1.470   2.741 -0.0975  1.0428 -0.5278
  321ACN     C2 2090   4.164   1.337   2.581 -0.7143  0.6920 -0.5175
  321ACN     N1 2091   4.222   1.275   2.501  0.5880 -0.0633  0.0056
  322ACN     C1 2092   0.738   0.085   0.146  0.1316  0.4179 -0.6126
  322ACN     H1 2093   0.846   0.092   0.159  0.1514  1.7986 -1.3288
  322ACN     H2 2094   0.678   0.151   0.210 -0.3054  2.1744 -2.6974
  322ACN     H3 2095   0.701  -0.017   0.163  0.5008  0.6305  1.6958
  322ACN     C2 2096   0.710   0.107   0.004 -0.2327  0.5368  0.3983
  322ACN     N1 2097   0.683   0.117  -0.105 -0.4004 -0.0004  0.6472
  323ACN     C1 2098   0.234   0.126   1.552 -0.0567 -0.0405 -0.1742
  323ACN     H1 2099   0.153   0.086   1.489 -1.5626 -1.9531  2.7286
  323ACN     H2 2100   0.188   0.179   1.635 -1.0211  1.5376 -1.6447
  323ACN     H3 2101   0.292   0.204   1.501  0.9003  0.7344  1.9988
  323ACN     C2 2102   0.320   0.020   1.603 -0.3267 -0.2558  0.0144
  323ACN     N1 2103   0.392  -0.062   1.634 -0.1010  0.2630 -0.2327
  324ACN     C1 2104   3.058   0.377   2.403 -0.4675 -0.2445  0.3716
  324ACN     H1 2105   2.950   0.361   2.417 -0.1595 -1.1804  2.0156
  324ACN     H2 2106   3.112   0.303   2.342  0.4655  0.0798  0.7830
  324ACN     H3 2107   3.108   0.355   2.498  0.6486 -1.0448 -0.3743
  324ACN     C2 2108   3.091   0.512   2.360 -0.6115 -0.4849  0.9557
  324ACN     N1 2109   3.104   0.622   2.336  0.3317 -0.5051 -0.4694
  325ACN     C1 2110   4.324   2.087   1.036  0.5219 -0.3595 -0.6770
  325ACN     H1 2111   4.361   2.070   0.934 -0.5163 -0.6273 -1.0188
  325ACN     H2 2112   4.330   1.986   1.079  0.6866 -0.1699 -0.2406
  325ACN     H3 2113   4.217   2.109   1.048  1.0279  0.8699  3.0787
  325ACN     C2 2114   4.408   2.190   1.096 -0.9707 -0.7316  0.0946
  325ACN     N1 2115   4.472   2.263   1.158  0.1891  0.4199 -0.0214
  326ACN     C1 2116   4.102   3.528   3.187 -0.2210 -0.2108  0.0718
  326ACN     H1 2117   4.202   3.490   3.164 -0.2463 -1.0646  1.2834
  326ACN     H2 2118   4.071   3.597   3.108 -2.5985  1.4416  2.2914
  326ACN     H3 2119   4.119   3.579   3.282  0.0835 -0.3973  0.1178
  326ACN     C2 2120   4.006   3.418   3.189  0.3023 -0.9435  0.3784
  326ACN     N1 2121   3.928   3.336   3.203  0.0711  0.1790  0.1686
  327ACN     C1 2122   0.747   4.444   2.776 -0.1350 -0.0719  0.1109
  327ACN     H1 2123   0.779   4.546   2.751  2.8324 -1.3106 -1.7057
  327ACN     H2 2124   0.839   4.397   2.814 -0.3907 -0.1258  0.6720
  327ACN     H3 2125   0.712   4.402   2.681 -0.8302  0.1755  0.2524
  327ACN     C2 2126   0.636   4.446   2.869 -0.3448  0.0195 -0.0970
  327ACN     N1 2127   0.553   4.457   2.950 -0.5200  0.1541 -0.0535
  328ACN     C1 2128   0.095   3.437   1.694  0.5011 -0.2832 -0.0299
  328ACN     H1 2129   0.064   3.333   1.687 -2.0161  0.3554  0.6297
  328ACN     H2 2130   0.174   3.470   1.625  0.6201 -1.5608 -0.5295
  328ACN     H3 2131   0.136   3.467   1.792 -0.5671  0.7981  0.1138
  328ACN     C2 2132  -0.028   3.509   1.681 -0.1298  0.5410  0.1922
  328ACN     N1 2133  -0.125   3.575   1.665 -1.0219  0.1475  0.0061
  329ACN     C1 2134   3.305   3.036   3.578 -0.3941 -0.4091 -0.4094
  329ACN     H1 2135   3.298   3.144   3.595 -0.2298 -0.3018 -1.0018
  329ACN     H2 2136   3.241   3.000   3.497 -0.7589  0.9207 -0.7273
  329ACN     H3 2137   3.286   2.991   3.677 -0.7944  0.9797  0.1707
  329ACN     C2 2138   3.447   3.018   3.549 -0.2612  0.3063  0.0158
  329ACN     N1 2139   3.555   3.012   3.513  0.7675  0.3720 -0.6614
  330ACN     C1 2140   0.032   0.420   3.125  0.1201  0.0523 -0.0688
  330ACN     H1 2141   0.109   0.472   3.183  1.5811 -3.0593  1.0134
  330ACN     H2 2142  -0.044   0.384   3.196 -0.7175 -0.0943 -1.0123
  330ACN     H3 2143   0.081   0.327   3.093  0.0715 -0.0103  0.0354
  330ACN     C2 2144  -0.023   0.489   3.008 -1.0078  0.3735 -0.0341
  330ACN     N1 2145  -0.078   0.530   2.917  0.1504  0.6101 -0.2084
  331ACN     C1 2146   1.958   4.526   2.420 -0.1807  0.7218 -0.3338
  331ACN     H1 2147   1.936   4.613   2.483  1.5278  1.1925 -0.3484
  331ACN     H2 2148   2.063   4.538   2.390  0.1412  0.7700  0.7681
  331ACN     H3 2149   1.886   4.524   2.337 -1.4333  0.0101  0.7263
  331ACN     C2 2150   1.939   4.403   2.497 -0.1493 -0.2684 -0.3785
  331ACN     N1 2151   1.928   4.302   2.554  0.5901 -0.0820  0.2115
  332ACN     C1 2152   0.224   2.561   2.801  0.2623 -0.2002  0.4142
  332ACN     H1 2153   0.123   2.558   2.759  0.2652 -0.0101  0.3913
  332ACN     H2 2154   0.301   2.520   2.735 -0.0017 -0.3249  0.1815
  332ACN     H3 2155   0.225   2.506   2.896  0.6663  2.6890  2.2236
  332ACN     C2 2156   0.260   2.699   2.827 -0.2961  0.3286 -0.0540
  332ACN     N1 2157   0.300   2.805   2.843  0.5831  0.2819  0.1409
  333ACN     C1 2158   1.977   3.824   2.864 -0.3072 -0.2831  0.6310
  333ACN     H1 2159   1.905   3.896   2.904 -0.1828  0.6944 -0.8386
  333ACN     H2 2160   1.961   3.802   2.758 -0.1812 -0.7632  0.7072
  333ACN     H3 2161   1.961   3.739   2.933  0.4994  1.2173  2.7872
  333ACN     C2 2162   2.112   3.868   2.873  0.0250 -0.0699 -0.6336
  333ACN     N1 2163   2.224   3.894   2.881 -0.5092 -0.0451  0.1925
  334ACN     C1 2164   1.133   4.724   2.320 -0.4179 -0.0628  0.1574
  334ACN     H1 2165   1.064   4.809   2.320 -2.4453 -1.5913 -1.7096
  334ACN     H2 2166   1.198   4.744   2.234 -1.7565  0.0221 -0.8674
  334ACN     H3 2167   1.075   4.631   2.325 -0.8984 -0.1051 -3.7156
  334ACN     C2 2168   1.211   4.746   2.434  0.0497 -0.5840  0.4684
  334ACN     N1 2169   1.286   4.767   2.516  0.0163 -0.4114 -0.2272
  335ACN     C1 2170   3.315   1.463   1.506 -0.4791 -0.3126 -0.7714
  335ACN     H1 2171   3.236   1.526   1.463  0.7352 -0.3389 -3.2491
  335ACN     H2 2172   3.370   1.435   1.416 -3.1336 -0.8858 -2.3380
  335ACN     H3 2173   3.284   1.361   1.532 -0.0859 -0.2733 -0.1492
  335ACN     C2 2174   3.383   1.529   1.617 -0.7892  0.2478  0.0242
  335ACN     N1 2175   3.439   1.570   1.710 -0.7313 -0.2154  0.0567
  336ACN     C1 2176   2.776   3.638   1.614  0.3694 -0.0385 -0.2335
  336ACN     H1 2177   2.813   3.570   1.693 -1.5601  1.9635  2.6049
  336ACN     H2 2178   2.867   3.678   1.567  0.2211  0.4812 -0.0896
  336ACN     H3 2179   2.711   3.714   1.658 -0.2450 -0.3731 -0.5591
  336ACN     C2 2180   2.688   3.572   1.517 -0.5549 -0.3518 -0.4226
  336ACN     N1 2181   2.608   3.536   1.444  0.4013 -0.2123  0.8296
  337ACN     C1 2182   4.260   4.855   2.714  0.6098  0.1670  1.0285
  337ACN     H1 2183   4.160   4.869   2.672  1.1841  1.4280  0.0219
  337ACN     H2 2184   4.329   4.930   2.673 -0.7480  0.8162 -0.1781
  337ACN     H3 2185   4.305   4.756   2.698 -0.0475  0.0876 -0.5635
  337ACN     C2 2186   4.238   4.884   2.853  0.2014  0.9162 -0.0157
  337ACN     N1 2187   4.205   4.897   2.960 -0.1105  0.1871 -0.5618
  338ACN     C1 2188   1.036   2.131   0.287  0.3277 -0.1234 -0.0346
  338ACN     H1 2189   1.068   2.034   0.248 -2.2356 -0.9682 -0.2164
  338ACN     H2 2190   0.944   2.164   0.237 -0.3709  2.0274  2.4734
  338ACN     H3 2191   1.112   2.208   0.271  0.6786 -0.8102 -1.9454
  338ACN     C2 2192   1.016   2.119   0.428  0.8866 -0.1693  0.1673
  338ACN     N1 2193   0.996   2.120   0.541 -0.1917 -0.1732  0.5141
  339ACN     C1 2194   4.138   3.212   0.654 -0.4071 -0.4328  0.9128
  339ACN     H1 2195   4.208   3.130   0.672  1.0429  0.6126  0.1520
  339ACN     H2 2196   4.061   3.182   0.727  0.8100  0.5372  2.6606
  339ACN     H3 2197   4.095   3.206   0.553  1.6551  0.9342 -0.1003
  339ACN     C2 2198   4.188   3.340   0.699 -0.4887 -0.0886 -0.0214
  339ACN     N1 2199   4.219   3.445   0.732  0.1740  0.1044 -0.7461
  340ACN     C1 2200   3.785   1.594   1.257 -0.1180  0.5805  0.2780
  340ACN     H1 2201   3.885   1.593   1.303 -0.8775 -0.3423  2.0265
  340ACN     H2 2202   3.708   1.602   1.335 -0.7646  0.0972 -0.2960
  340ACN     H3 2203   3.765   1.507   1.193  0.5839  1.1398 -0.7169
  340ACN     C2 2204   3.781   1.707   1.165 -0.6176  0.2997 -0.0930
  340ACN     N1 2205   3.799   1.800   1.100  0.0839 -0.1997 -0.2604
  341ACN     C1 2206   2.871   3.081   3.599 -0.4536  0.2079 -0.8176
  341ACN     H1 2207   2.793   3.108   3.528 -1.5053 -1.8510 -0.5084
  341ACN     H2 2208   2.808   3.057   3.686 -0.1377  0.4627 -0.5129
  341ACN     H3 2209   2.944   3.161   3.617 -1.6959  1.4863 -1.3566
  341ACN     C2 2210   2.927   2.953   3.556  0.0789 -0.9831 -0.6851
  341ACN     N1 2211   2.970   2.854   3.527  0.0669  0.1692  0.0950
  342ACN     C1 2212   1.073   4.683   1.425 -0.2638  0.1055 -0.0955
  342ACN     H1 2213   1.094   4.621   1.337 -2.4408 -2.2668  0.9104
  342ACN     H2 2214   1.136   4.642   1.505  1.1729 -1.4705 -1.9483
  342ACN     H3 2215   0.965   4.665   1.430 -0.0770 -1.1136  0.0621
  342ACN     C2 2216   1.099   4.825   1.396 -0.2761  0.3789  0.4187
  342ACN     N1 2217   1.118   4.936   1.370 -0.0610 -0.3616  0.2225
  343ACN     C1 2218   3.056   4.098   3.378  0.2979  0.1106  0.4968
  343ACN     H1 2219   3.060   4.104   3.488  2.0658 -0.4264  0.5005
  343ACN     H2 2220   3.152   4.054   3.348  0.4516  1.3688 -0.9831
  343ACN     H3 2221   3.046   4.201   3.341  2.1515  0.1217 -0.1055
  343ACN     C2 2222   2.953   3.998   3.348 -0.1638 -0.1523 -0.4353
  343ACN     N1 2223   2.871   3.917   3.334 -0.7770  0.3167  0.0473
  344ACN     C1 2224   1.356   2.251   2.558 -0.4989  0.1556  0.4764
  344ACN     H1 2225   1.358   2.152   2.512  1.1758  1.0038 -1.4186
  344ACN     H2 2226   1.430   2.315   2.510  0.0590  0.7378  2.0316
  344ACN     H3 2227   1.386   2.261   2.663 -0.6581  0.8764  0.4606
  344ACN     C2 2228   1.223   2.303   2.535  0.1387  0.3764  0.1259
  344ACN     N1 2229   1.125   2.354   2.509  0.1598 -0.0884  0.3831
  345ACN     C1 2230   4.558   3.319   2.136 -0.1628  1.0208 -0.2520
  345ACN     H1 2231   4.554   3.211   2.119 -0.4631  1.0988 -0.7152
  345ACN     H2 2232   4.663   3.346   2.152  0.1595 -1.0261  1.5096
  345ACN     H3 2233   4.497   3.337   2.225 -0.2438 -0.0822 -0.0706
  345ACN     C2 2234   4.505   3.387   2.017  0.6219  0.1699  0.5930
  345ACN     N1 2235   4.455   3.443   1.929 -0.9421 -0.4190  0.2787
  346ACN     C1 2236   0.773   0.317   2.181  1.0501 -0.4166 -0.0237
  346ACN     H1 2237   0.742   0.212   2.187  0.5853 -0.2288  1.0453
  346ACN     H2 2238   0.882   0.310   2.186  1.0079 -0.2749  1.3917
  346ACN     H3 2239   0.753   0.382   2.267 -1.5281 -0.3448 -0.5956
  346ACN     C2 2240   0.740   0.380   2.056  0.8420  0.2067  0.1526
  346ACN     N1 2241   0.715   0.444   1.964  0.4570 -0.3646  0.1971
  347ACN     C1 2242   1.088   4.472   0.803 -0.2549  0.1018  0.0528
  347ACN     H1 2243   1.024   4.516   0.724 -0.3203  0.8081  0.4900
  347ACN     H2 2244   1.144   4.387   0.764 -0.2183 -0.1014  0.5472
  347ACN     H3 2245   1.020   4.442   0.884 -0.1190 -1.3387 -0.3423
  347ACN     C2 2246   1.192   4.558   0.863  0.4793  0.3958 -0.2330
  347ACN     N1 2247   1.270   4.636   0.906 -0.1985  0.0213  0.0968
  348ACN     C1 2248   2.304   2.092   3.317  0.7782  0.2719  0.6056
  348ACN     H1 2249   2.217   2.065   3.377  0.5361 -0.4285 -0.0391
  348ACN     H2 2250   2.382   2.018   3.340 -0.4444 -1.5243 -0.7809
  348ACN     H3 2251   2.345   2.187   3.352 -1.4828  0.4768  3.0166
  348ACN     C2 2252   2.273   2.082   3.174  0.4494  0.7062  0.1126
  348ACN     N1 2253   2.255   2.069   3.061 -0.6454 -0.2207 -0.0226
  349ACN     C1 2254   2.094   1.611   0.157 -0.2329 -0.5313  0.1502
  349ACN     H1 2255   2.101   1.710   0.205 -2.5899 -0.3245  0.1865
  349ACN     H2 2256   2.175   1.541   0.180 -0.6578 -1.4791 -1.1652
  349ACN     H3 2257   2.105   1.629   0.050 -3.0490  1.5605  0.1110
  349ACN     C2 2258   1.965   1.555   0.184  0.2868 -0.8757  0.4124
  349ACN     N1 2259   1.858   1.514   0.203 -0.7237  0.2956 -0.3601
  350ACN     C1 2260   2.820   2.994   1.562 -0.4016 -0.2217 -0.2860
  350ACN     H1 2261   2.904   2.942   1.515  1.5543  1.5827  1.0392
  350ACN     H2 2262   2.822   2.974   1.669 -0.2425  0.0934 -0.2279
  350ACN     H3 2263   2.722   2.967   1.520 -1.2568  0.3309  1.2691
  350ACN     C2 2264   2.841   3.135   1.534  0.3210  0.1905  0.0997
  350ACN     N1 2265   2.843   3.247   1.511 -0.1679 -0.2075  0.5081
  351ACN     C1 2266   3.518   3.032   1.786  0.4311 -0.3659  0.0421
  351ACN     H1 2267   3.581   2.985   1.711 -0.5134 -1.6290  0.0157
  351ACN     H2 2268   3.420   3.051   1.740 -0.6155 -2.3014  1.3031
  351ACN     H3 2269   3.560   3.129   1.818 -1.7744 -0.1375  2.6451
  351ACN     C2 2270   3.493   2.944   1.897 -0.2838 -0.3037 -0.7488
  351ACN     N1 2271   3.458   2.873   1.977 -0.3197  0.4586 -0.4800
  352ACN     C1 2272   2.671   1.625   3.684 -0.2466 -0.4277  0.6665
  352ACN     H1 2273   2.706   1.725   3.714 -1.8321 -0.2185  1.9981
  352ACN     H2 2274   2.726   1.588   3.597  1.8445 -0.4090  1.9024
  352ACN     H3 2275   2.562   1.628   3.675 -0.4305  0.8322  2.5782
  352ACN     C2 2276   2.694   1.539   3.795 -0.6647 -0.3006 -0.1975
  352ACN     N1 2277   2.724   1.472   3.882  0.1591  0.4747 -0.0939
  353ACN     C1 2278   2.955   3.108   2.742 -0.0730 -0.0316 -0.5367
  353ACN     H1 2279   2.894   3.083   2.830 -0.2003 -1.0412 -0.8956
  353ACN     H2 2280   3.010   3.203   2.750  1.3757 -0.7442 -1.4806
  353ACN     H3 2281   2.897   3.107   2.650  0.1405 -2.4837 -0.7159
  353ACN     C2 2282   3.035   2.988   2.737  1.3034 -0.5288 -0.5508
  353ACN     N1 2283   3.092   2.889   2.747 -0.0910 -0.0061 -0.1792
  354ACN     C1 2284   0.184   2.557   3.219  0.5651 -0.3396  0.2812
  354ACN     H1 2285   0.199   2.641   3.151 -1.3883  0.3896  0.6638
  354ACN     H2 2286   0.152   2.468   3.163 -0.4962  1.6663 -2.5316
  354ACN     H3 2287   0.095   2.580   3.280  1.4153  1.1082  1.0277
  354ACN     C2 2288   0.299   2.537   3.306 -0.1133  0.5402 -0.1068
  354ACN     N1 2289   0.399   2.533   3.366 -0.0250  0.4418 -0.1911
  355ACN     C1 2290   2.741   0.133   2.320  0.7834 -0.5777 -0.5923
  355ACN     H1 2291   2.667   0.071   2.268  0.6634 -0.3854 -0.6544
  355ACN     H2 2292   2.735   0.103   2.426  0.0053 -0.1342 -0.4964
  355ACN     H3 2293   2.716   0.240   2.312 -0.4519 -0.8312 -0.4031
  355ACN     C2 2294   2.868   0.107   2.255 -0.6969  0.2470 -0.0912
  355ACN     N1 2295   2.965   0.084   2.197 -0.5724  0.3133  0.2821
  356ACN     C1 2296   2.157   4.824   0.966 -0.7889 -0.3760 -0.3384
  356ACN     H1 2297   2.254   4.872   0.982 -0.6688 -0.6818 -0.1497
  356ACN     H2 2298   2.167   4.729   0.911  0.2160  0.2143 -1.2074
  356ACN     H3 2299   2.073   4.874   0.916 -0.1679  1.3564  0.2941
  356ACN     C2 2300   2.100   4.775   1.094 -0.2063 -0.5777  0.2018
  356ACN     N1 2301   2.048   4.738   1.185  0.0624 -0.7531 -0.7173
  357ACN     C1 2302   2.901   0.105   3.188  0.0805 -0.6194 -0.7838
  357ACN     H1 2303   2.986   0.036   3.196  1.7809  1.5683  1.7765
  357ACN     H2 2304   2.888   0.134   3.083  1.3355  1.7742 -0.3432
  357ACN     H3 2305   2.937   0.194   3.242 -1.8830 -0.1793 -0.1087
  357ACN     C2 2306   2.780   0.059   3.247  0.1729 -0.9138  0.6687
  357ACN     N1 2307   2.674   0.032   3.285 -0.7329  0.0222  0.5165
  358ACN     C1 2308   2.771   4.028   3.035 -0.2722 -0.0616  0.1805
  358ACN     H1 2309   2.799   4.132   3.056  1.7681 -0.2486 -1.2907
  358ACN     H2 2310   2.713   3.978   3.113 -0.0327 -2.3240 -0.9788
  358ACN     H3 2311   2.867   3.974   3.030  1.2356  2.4430  0.5871
  358ACN     C2 2312   2.706   4.029   2.907  0.1848 -0.0113  0.0096
  358ACN     N1 2313   2.664   4.038   2.801 -0.7023 -0.5462 -0.2923
  359ACN     C1 2314   1.590   0.692   0.244  0.3927 -0.6784 -0.1907
  359ACN     H1 2315   1.580   0.733   0.143  1.0416 -1.6894 -0.6805
  359ACN     H2 2316   1.635   0.592   0.245 -2.3227 -1.9708  1.3079
  359ACN     H3 2317   1.501   0.685   0.307 -0.2347  2.6202 -0.5445
  359ACN     C2 2318   1.691   0.764   0.318  0.0741  0.2489  0.0483
  359ACN     N1 2319   1.783   0.808   0.375  0.5038 -0.1300 -0.3945
  360ACN     C1 2320   2.001   2.477   3.695 -0.2966 -0.2909  0.0713
  360ACN     H1 2321   1.897   2.456   3.723  0.2784 -0.3838  2.3220
  360ACN     H2 2322   1.998   2.570   3.637 -2.6475 -1.2275 -1.4438
  360ACN     H3 2323   2.040   2.397   3.631 -0.4247 -0.5245  0.2838
  360ACN     C2 2324   2.079   2.474   3.814  0.2304 -0.6511  0.0271
  360ACN     N1 2325   2.130   2.474   3.916 -0.4854  0.1983  0.1420
  361ACN     C1 2326   3.468   3.005   0.578 -0.3486 -0.4290  0.0997
  361ACN     H1 2327   3.361   2.997   0.558 -0.1698  0.2364 -1.2330
  361ACN     H2 2328   3.520   2.911   0.556 -0.5292 -0.7618  1.0445
  361ACN     H3 2329   3.481   3.021   0.686 -1.1183 -2.0877  0.4678
  361ACN     C2 2330   3.541   3.088   0.479  0.0339 -0.1905  0.0712
  361ACN     N1 2331   3.594   3.147   0.392  0.2762  0.7010 -0.1679
  362ACN     C1 2332   3.303   3.274   0.829 -0.0711 -0.0472  0.8620
  362ACN     H1 2333   3.272   3.181   0.780 -1.9683  0.2751  1.3588
  362ACN     H2 2334   3.395   3.318   0.790  1.2472 -0.3800  3.3967
  362ACN     H3 2335   3.288   3.249   0.935 -0.6031 -0.1248  0.7724
  362ACN     C2 2336   3.203   3.371   0.792 -0.4529 -0.8370 -0.1443
  362ACN     N1 2337   3.123   3.449   0.771  0.0274 -0.5705 -0.4120
  363ACN     C1 2338   2.940   1.314   2.239 -0.0419 -0.7421  0.4723
  363ACN     H1 2339   2.918   1.357   2.140 -0.4914 -0.3127  0.7478
  363ACN     H2 2340   3.040   1.348   2.268 -0.1103  1.5020 -1.5452
  363ACN     H3 2341   2.943   1.205   2.226  3.1037 -0.5002 -2.2144
  363ACN     C2 2342   2.844   1.352   2.342  0.4613  0.1200 -0.2679
  363ACN     N1 2343   2.771   1.379   2.426  0.0504  0.6228 -0.1442
  364ACN     C1 2344   0.988   3.691   1.881  0.3441 -0.6524 -0.8604
  364ACN     H1 2345   0.925   3.603   1.860  1.0570 -1.3696 -0.0751
  364ACN     H2 2346   0.950   3.743   1.970 -2.6811  1.8173 -3.3457
  364ACN     H3 2347   0.981   3.772   1.808  2.5971  0.2749 -0.1205
  364ACN     C2 2348   1.121   3.654   1.917 -0.0942 -0.5675  0.4336
  364ACN     N1 2349   1.228   3.624   1.946  0.6388 -0.4521  0.3160
  365ACN     C1 2350   2.465   3.270   3.560 -0.1840 -0.4642 -1.1245
  365ACN     H1 2351   2.453   3.187   3.631  1.2230 -0.1230 -0.4434
  365ACN     H2 2352   2.552   3.329   3.592 -0.1171 -1.3804  0.4990
  365ACN     H3 2353   2.383   3.340   3.580  0.9571  0.0455  2.6494
  365ACN     C2 2354   2.476   3.226   3.419  1.0807 -0.1655  0.2761
  365ACN     N1 2355   2.478   3.193   3.309 -0.0944 -0.1281 -0.0849
  366ACN     C1 2356   2.199   1.296   3.563 -0.3156 -0.4418  0.0568
  366ACN     H1 2357   2.231   1.196   3.596  1.5561 -0.1788 -0.8453
  366ACN     H2 2358   2.125   1.327   3.638  0.8662  0.6242  0.8041
  366ACN     H3 2359   2.150   1.297   3.465 -0.8965 -1.6338  0.3200
  366ACN     C2 2360   2.319   1.381   3.569  0.5957 -0.0665  0.1917
  366ACN     N1 2361   2.412   1.448   3.575 -0.1501 -0.0639 -0.0727
  367ACN     C1 2362   3.554   3.380   1.268  0.0112  0.4134 -0.1793
  367ACN     H1 2363   3.579   3.469   1.328 -0.2934 -0.8348  1.8903
  367ACN     H2 2364   3.533   3.294   1.333 -2.5396  0.9165 -0.2118
  367ACN     H3 2365   3.628   3.354   1.193  0.1154  1.3242 -0.4046
  367ACN     C2 2366   3.422   3.411   1.214  0.3096 -0.4216  0.4868
  367ACN     N1 2367   3.315   3.431   1.177  0.3033 -0.1824  0.0833
  368ACN     C1 2368   1.592   1.589   0.457  0.2818 -0.4737  0.2546
  368ACN     H1 2369   1.596   1.592   0.567 -0.8767 -0.8583  0.3264
  368ACN     H2 2370   1.675   1.644   0.412  0.5784 -0.5060  0.7480
  368ACN     H3 2371   1.506   1.652   0.432  0.2233 -0.7535 -0.2677
  368ACN     C2 2372   1.568   1.454   0.403 -0.0993 -0.0469 -0.3727
  368ACN     N1 2373   1.541   1.347   0.365 -0.2824  0.0992 -0.7192
  369ACN     C1 2374   2.942   3.542   1.291  0.0765 -0.0928 -0.1852
  369ACN     H1 2375   2.835   3.521   1.288 -0.1010  0.8658 -1.7106
  369ACN     H2 2376   2.996   3.498   1.206  1.6648 -1.1738  1.2938
  369ACN     H3 2377   2.999   3.514   1.381  1.1396  1.8115 -0.2201
  369ACN     C2 2378   2.958   3.689   1.281 -0.2089  0.5277 -0.5904
  369ACN     N1 2379   2.977   3.802   1.275 -0.1560 -0.3497 -0.0668
  370ACN     C1 2380   2.955   0.902   1.020 -0.6639 -0.4000 -0.3204
  370ACN     H1 2381   2.880   0.832   1.059 -2.0474  0.5783 -1.1038
  370ACN     H2 2382   3.043   0.854   0.977 -1.4501 -0.7406 -1.6376
  370ACN     H3 2383   2.981   0.966   1.105 -1.0692  0.9705 -1.1873
  370ACN     C2 2384   2.898   0.970   0.901 -0.4222 -0.9984 -0.0737
  370ACN     N1 2385   2.863   1.023   0.803  0.4223 -0.1039  0.2012
  371ACN     C1 2386   3.283   2.174   1.206  0.9326  0.2692 -0.2717
  371ACN     H1 2387   3.221   2.106   1.147 -0.7030  0.9860  0.5428
  371ACN     H2 2388   3.222   2.194   1.296 -2.1020  0.0360 -2.1526
  371ACN     H3 2389   3.290   2.272   1.156  0.9216 -0.4294 -1.6713
  371ACN     C2 2390   3.420   2.121   1.229 -0.2395 -0.3847  0.0332
  371ACN     N1 2391   3.528   2.086   1.247  0.1588  0.0939 -0.3142
  372ACN     C1 2392   2.440   3.844   1.720  0.2812 -0.1705  0.3648
  372ACN     H1 2393   2.538   3.863   1.766  0.4472 -1.4172  0.5554
  372ACN     H2 2394   2.449   3.846   1.611 -0.3621 -1.0107  0.2888
  372ACN     H3 2395   2.376   3.922   1.763  0.7667  0.6320 -0.3399
  372ACN     C2 2396   2.397   3.709   1.754  0.1659  0.3059 -0.5341
  372ACN     N1 2397   2.377   3.607   1.801 -0.5772  0.0017  0.2043
  373ACN     C1 2398   4.608   1.309   1.797 -0.1557 -0.7147  0.3596
  373ACN     H1 2399   4.549   1.394   1.760  0.3732 -0.4150  0.1945
  373ACN     H2 2400   4.571   1.271   1.893  1.1612 -0.0047  1.1830
  373ACN     H3 2401   4.707   1.348   1.823 -0.8343  0.3945  1.4078
  373ACN     C2 2402   4.616   1.202   1.701  0.1569 -0.2287 -0.5291
  373ACN     N1 2403   4.619   1.115   1.625  0.3055  0.4996 -1.2062
  374ACN     C1 2404   0.037   2.688   3.626 -0.3913  0.1293 -0.0883
  374ACN     H1 2405   0.046   2.611   3.549 -2.9128  0.3895 -0.7358
  374ACN     H2 2406   0.125   2.691   3.692  1.1348  2.0046 -2.0462
  374ACN     H3 2407  -0.057   2.669   3.679 -0.2385  0.3718  0.2794
  374ACN     C2 2408   0.024   2.821   3.564 -0.1279 -0.0389 -0.7885
  374ACN     N1 2409   0.007   2.928   3.526 -0.2865 -0.4504  0.0477
  375ACN     C1 2410   3.594   2.745   1.462 -0.1595 -0.2454  0.3829
  375ACN     H1 2411   3.611   2.852   1.447  0.7931 -0.4880 -0.4224
  375ACN     H2 2412   3.693   2.698   1.469 -0.0964 -0.1337  0.2550
  375ACN     H3 2413   3.550   2.721   1.365 -0.1714 -1.4953  0.6802
  375ACN     C2 2414   3.504   2.710   1.569 -0.2320 -0.5252  0.0642
  375ACN     N1 2415   3.439   2.674   1.657 -0.5010 -0.3929  0.0568
  376ACN     C1 2416   0.428   4.409   2.017  0.4012  1.0086 -0.4285
  376ACN     H1 2417   0.504   4.377   1.945  1.5035 -1.8806  1.8043
  376ACN     H2 2418   0.445   4.363   2.115  0.3577 -1.5958 -1.5586
  376ACN     H3 2419   0.329   4.373   1.986 -0.6920  1.7901  1.9295
  376ACN     C2 2420   0.420   4.546   2.024  0.4226 -0.1394  0.3353
  376ACN     N1 2421   0.415   4.661   2.034  0.2731  0.4947  0.6751
  377ACN     C1 2422   1.813   2.057   1.207 -1.1033  0.9618  0.4612
  377ACN     H1 2423   1.796   2.131   1.128 -0.0988  1.0928  0.3590
  377ACN     H2 2424   1.857   1.964   1.168  0.1906  0.8975  1.9687
  377ACN     H3 2425   1.724   2.038   1.268 -0.7437 -0.9141  0.4867
  377ACN     C2 2426   1.910   2.135   1.289 -0.0369  0.7363  0.1272
  377ACN     N1 2427   1.995   2.191   1.339  0.0692 -0.3348  0.2539
  378ACN     C1 2428   0.720   1.017   3.532 -0.0543  0.6472 -0.3671
  378ACN     H1 2429   0.804   1.003   3.601 -0.3940  1.3517  0.1938
  378ACN     H2 2430   0.648   1.090   3.571 -1.1155 -0.2199 -0.6397
  378ACN     H3 2431   0.671   0.918   3.538  0.3669  0.4580  0.0078
  378ACN     C2 2432   0.757   1.035   3.396 -0.3154 -0.0968  0.8171
  378ACN     N1 2433   0.785   1.055   3.286  0.2325 -0.5308 -0.2235
  379ACN     C1 2434   2.604   0.419   0.375  0.5980  0.1766  1.3763
  379ACN     H1 2435   2.648   0.439   0.474 -0.4971  2.6623  1.4332
  379ACN     H2 2436   2.613   0.515   0.323  0.5654 -1.0738 -1.1132
  379ACN     H3 2437   2.500   0.389   0.390  0.3826  0.7337  1.0232
  379ACN     C2 2438   2.684   0.319   0.294  0.3325 -0.4103  0.6461
  379ACN     N1 2439   2.740   0.243   0.232 -0.1279  0.7558  0.1061
  380ACN     C1 2440   3.499   1.485   0.226 -0.3234  0.1184 -0.7869
  380ACN     H1 2441   3.591   1.543   0.238  0.3742 -0.8328 -1.4433
  380ACN     H2 2442   3.522   1.407   0.153  0.2054 -1.2670  0.7911
  380ACN     H3 2443   3.417   1.549   0.192  0.5848  1.2817 -0.8534
  380ACN     C2 2444   3.457   1.425   0.350  0.4864 -0.3709 -0.2988
  380ACN     N1 2445   3.414   1.383   0.447  0.1288 -0.8000  0.2657
  381ACN     C1 2446   0.337   0.928   0.728  0.4731 -0.2332 -0.6373
  381ACN     H1 2447   0.252   0.960   0.791 -0.0998 -0.2832 -1.3763
  381ACN     H2 2448   0.293   0.888   0.637 -0.1279 -1.3856  0.1387
  381ACN     H3 2449   0.386   0.848   0.784 -0.0395  0.3151  0.6483
  381ACN     C2 2450   0.430   1.032   0.708 -0.8150  0.4756  0.3641
  381ACN     N1 2451   0.503   1.119   0.695  0.0117 -0.4111  0.2314
  382ACN     C1 2452   4.574   3.993   0.174 -0.0417  0.1303  1.2227
  382ACN     H1 2453   4.579   3.884   0.185  0.7471  0.0013 -0.1670
  382ACN     H2 2454   4.587   4.021   0.069  1.2917  1.7586  1.7616
  382ACN     H3 2455   4.649   4.042   0.238  0.0806  1.6256 -0.0129
  382ACN     C2 2456   4.444   4.042   0.194 -0.2831  0.1888 -0.2274
  382ACN     N1 2457   4.334   4.071   0.218  0.0245  0.1974  0.9655
  383ACN     C1 2458   2.032   0.005   2.304 -0.1920 -0.3733  0.3114
  383ACN     H1 2459   2.083  -0.002   2.401  0.4447 -0.0911  0.0001
  383ACN     H2 2460   2.009   0.100   2.253 -0.1411 -1.7267 -2.3980
  383ACN     H3 2461   1.932  -0.037   2.320  0.5894 -2.5069 -0.0728
  383ACN     C2 2462   2.106  -0.075   2.206  0.5763 -0.6556  0.7031
  383ACN     N1 2463   2.163  -0.137   2.131 -0.8605 -0.1678 -0.1013
  384ACN     C1 2464   4.501   3.846   1.826  0.5090  0.4460  0.0153
  384ACN     H1 2465   4.494   3.744   1.786 -0.8177  0.3129  0.5270
  384ACN     H2 2466   4.431   3.861   1.909  0.3985  0.8684 -0.1472
  384ACN     H3 2467   4.473   3.919   1.748 -2.0900  0.1803  0.6163
  384ACN     C2 2468   4.638   3.881   1.874 -0.4125  0.2748 -0.4635
  384ACN     N1 2469   4.740   3.914   1.915 -0.2187  0.2492 -0.1264
  385ACN     C1 2470   0.329   2.512   1.740 -0.5646 -0.6947 -0.0881
  385ACN     H1 2471   0.306   2.437   1.816  1.8001 -1.1723  0.2340
  385ACN     H2 2472   0.290   2.477   1.643 -0.4675 -1.7178  0.2332
  385ACN     H3 2473   0.438   2.527   1.745 -0.7880  0.6520  1.6064
  385ACN     C2 2474   0.266   2.643   1.773 -0.7748 -0.0326 -0.3526
  385ACN     N1 2475   0.215   2.743   1.800 -0.7470  0.1029 -0.1956
  386ACN     C1 2476   2.110   0.681   1.097  0.5391 -0.0126 -1.1530
  386ACN     H1 2477   2.210   0.666   1.140  0.1107 -3.0512 -1.0376
  386ACN     H2 2478   2.108   0.789   1.077  0.4665 -0.0177 -1.1748
  386ACN     H3 2479   2.029   0.650   1.165  1.0294  0.6240 -0.2553
  386ACN     C2 2480   2.088   0.602   0.976  0.4500  0.3973  0.1944
  386ACN     N1 2481   2.064   0.535   0.888 -0.2569  0.6576  0.2231
  387ACN     C1 2482   0.655   1.838   3.248  0.6297  0.3262 -0.3189
  387ACN     H1 2483   0.663   1.778   3.340 -1.1764  1.4195  0.6267
  387ACN     H2 2484   0.622   1.780   3.161  1.1749  2.8644 -2.3136
  387ACN     H3 2485   0.755   1.875   3.225  0.4073 -0.6160 -3.1663
  387ACN     C2 2486   0.552   1.941   3.273  0.2651 -0.5032 -0.8973
  387ACN     N1 2487   0.468   2.018   3.289  0.0096  0.4155  0.0236
  388ACN     C1 2488   3.893   3.543   2.295 -0.1071 -0.0302  0.4390
  388ACN     H1 2489   3.974   3.525   2.366  2.0190 -2.0215 -2.2488
  388ACN     H2 2490   3.795   3.539   2.344  0.2371 -0.0104  1.1413
  388ACN     H3 2491   3.912   3.474   2.212 -3.1648 -0.5886  0.0623
  388ACN     C2 2492   3.891   3.680   2.247  0.1476 -0.6569  0.0533
  388ACN     N1 2493   3.884   3.791   2.207 -0.4096  0.0282 -0.3845
  389ACN     C1 2494   1.126   1.085   0.995 -0.9216  0.1747 -0.2105
  389ACN     H1 2495   1.085   1.143   0.911 -1.6635  0.4847  0.3540
  389ACN     H2 2496   1.207   1.145   1.037  0.2486 -0.4246 -1.5236
  389ACN     H3 2497   1.164   0.995   0.946  0.0015  0.2561  0.3404
  389ACN     C2 2498   1.025   1.070   1.096  0.4307  0.5723 -0.0805
  389ACN     N1 2499   0.943   1.064   1.179 -0.2015  0.8655  0.3173
  390ACN     C1 2500   1.832   1.986   2.514  0.3067 -0.0189  0.3843
  390ACN     H1 2501   1.783   1.894   2.548  0.9879 -0.6860 -0.3909
  390ACN     H2 2502   1.847   2.060   2.594 -1.9587  1.1649 -0.2076
  390ACN     H3 2503   1.762   2.019   2.436 -1.2294 -4.4757 -0.3826
  390ACN     C2 2504   1.958   1.950   2.456 -0.0257 -0.2821  0.2332
  390ACN     N1 2505   2.058   1.914   2.410  0.1966  0.1129  0.6021
  391ACN     C1 2506   3.374   4.213   1.948 -0.0838 -0.5137 -0.1637
  391ACN     H1 2507   3.444   4.283   1.996  0.3069 -1.5630  0.8448
  391ACN     H2 2508   3.287   4.279   1.937 -0.2089 -0.4712  0.9269
  391ACN     H3 2509   3.354   4.139   2.026  1.1849 -0.5139  0.1932
  391ACN     C2 2510   3.414   4.155   1.822  0.1633  0.4759  0.1807
  391ACN     N1 2511   3.454   4.113   1.723  0.0159  0.1447 -0.8967
  392ACN     C1 2512   2.839   2.410   0.171 -0.4054  0.3181  1.3549
  392ACN     H1 2513   2.776   2.336   0.220 -2.4287 -0.4116 -2.0269
  392ACN     H2 2514   2.842   2.510   0.216 -2.3618  1.1627 -0.2098
  392ACN     H3 2515   2.814   2.425   0.065 -1.8387  0.8282  1.7448
  392ACN     C2 2516   2.969   2.345   0.185 -0.2990 -0.5768 -0.2677
  392ACN     N1 2517   3.069   2.290   0.188 -0.9650 -0.7977  0.0549
  393ACN     C1 2518   3.019   2.763   0.002 -0.5136  0.2866  0.2958
  393ACN     H1 2519   3.039   2.868  -0.021  2.0811  0.1746  1.7400
  393ACN     H2 2520   3.080   2.719   0.082  0.1211  1.5229  0.5234
  393ACN     H3 2521   3.040   2.701  -0.086 -1.9579  0.3032 -0.0949
  393ACN     C2 2522   2.881   2.741   0.033  0.8219  0.5208  0.1674
  393ACN     N1 2523   2.771   2.711   0.059  1.5322 -0.1703  0.3627
  394ACN     C1 2524   3.898   0.323   3.515 -0.7837 -0.1176  0.4715
  394ACN     H1 2525   3.797   0.366   3.523 -0.3386  0.8127  1.3989
  394ACN     H2 2526   3.922   0.311   3.409 -2.4518  3.2435 -0.4504
  394ACN     H3 2527   3.898   0.230   3.572  0.4654 -0.0721  0.5776
  394ACN     C2 2528   3.993   0.414   3.579  0.6538 -0.0871  0.0857
  394ACN     N1 2529   4.070   0.485   3.632  0.7257 -0.2831 -0.6341
  395ACN     C1 2530   4.205   0.104   3.697  0.0537 -0.2302 -0.2162
  395ACN     H1 2531   4.244   0.001   3.696 -1.2655 -0.7471 -0.9234
  395ACN     H2 2532   4.197   0.144   3.595 -1.0138  1.6360  0.5629
  395ACN     H3 2533   4.280   0.158   3.756 -1.2415 -1.3818  2.6173
  395ACN     C2 2534   4.073   0.102   3.756 -0.5925 -0.2777 -0.6840
  395ACN     N1 2535   3.964   0.089   3.801 -1.1302 -0.0419  1.1945
  396ACN     C1 2536   3.886   3.836   1.707 -0.2296  0.2755  0.2062
  396ACN     H1 2537   3.842   3.890   1.792  1.4752  1.1931  0.5591
  396ACN     H2 2538   3.874   3.905   1.623  1.5874 -1.2456 -1.3880
  396ACN     H3 2539   3.836   3.741   1.686 -0.0752 -0.3745  2.4771
  396ACN     C2 2540   4.029   3.810   1.736  0.4906 -0.1853  0.9315
  396ACN     N1 2541   4.142   3.788   1.749  0.1364 -0.3874  0.0610
  397ACN     C1 2542   1.623   2.399   0.974  0.3928 -0.4465  0.0523
  397ACN     H1 2543   1.703   2.331   1.005  0.1545 -0.5116  0.5390
  397ACN     H2 2544   1.635   2.501   1.010  0.9492 -0.0651 -1.1844
  397ACN     H3 2545   1.523   2.364   1.003 -0.6913  1.3146 -1.3845
  397ACN     C2 2546   1.603   2.412   0.829 -0.8751 -0.3412  0.3669
  397ACN     N1 2547   1.579   2.429   0.720 -1.1488  0.3657  0.2679
  398ACN     C1 2548   1.414   3.914   1.754  1.0968  0.3360 -0.1924
  398ACN     H1 2549   1.485   3.956   1.826  1.1067  0.4245 -0.2553
  398ACN     H2 2550   1.422   3.804   1.755  0.0910  0.2501 -0.3367
  398ACN     H3 2551   1.416   3.945   1.649 -2.0946  0.1417 -0.3994
  398ACN     C2 2552   1.277   3.945   1.796 -0.7932  0.5812  0.1986
  398ACN     N1 2553   1.171   3.971   1.828 -0.3207  0.1563 -0.1704
  399ACN     C1 2554   2.229   3.081   3.119  0.7574  0.2527  0.2554
  399ACN     H1 2555   2.158   3.058   3.039  1.4907 -2.0099  0.1880
  399ACN     H2 2556   2.214   3.183   3.156 -0.9399 -0.5724  2.0468
  399ACN     H3 2557   2.336   3.076   3.099  0.6990  1.4516 -0.5045
  399ACN     C2 2558   2.210   2.982   3.228 -0.8324  0.6043 -0.3141
  399ACN     N1 2559   2.189   2.899   3.310 -0.3380  0.5343  0.2539
  400ACN     C1 2560   2.663   1.801   2.941 -0.1153  0.0374 -0.0754
  400ACN     H1 2561   2.601   1.878   2.894 -1.6582 -0.4073  1.1421
  400ACN     H2 2562   2.592   1.718   2.947  0.8573 -0.7983  0.2383
  400ACN     H3 2563   2.688   1.836   3.042 -0.8567  2.0722 -0.5435
  400ACN     C2 2564   2.771   1.784   2.846 -0.5143  1.1410 -0.0551
  400ACN     N1 2565   2.864   1.775   2.780  0.3756  0.3542  0.2084
  401ACN     C1 2566   0.264   4.006   2.007  0.3351 -0.5769 -0.1262
  401ACN     H1 2567   0.359   4.055   2.032 -0.8429  2.9837 -1.9246
  401ACN     H2 2568   0.242   3.906   2.047 -0.1126 -0.5313 -0.2582
  401ACN     H3 2569   0.271   4.001   1.898 -0.4365 -1.4965 -0.1408
  401ACN     C2 2570   0.165   4.105   2.040  0.3699 -0.1425  0.0545
  401ACN     N1 2571   0.091   4.192   2.067 -0.2030 -0.0961 -0.9232
  402ACN     C1 2572   1.271   4.426   2.914 -0.6179  0.6825 -0.1420
  402ACN     H1 2573   1.283   4.491   3.001 -0.8602  0.6970 -0.1193
  402ACN     H2 2574   1.273   4.319   2.935  0.4863  0.5388 -0.8758
  402ACN     H3 2575   1.357   4.454   2.852  0.8882 -1.8646  0.6467
  402ACN     C2 2576   1.149   4.471   2.855  0.0472 -0.5575  0.0259
  402ACN     N1 2577   1.051   4.513   2.808 -0.4601  0.7217 -0.0045
  403ACN     C1 2578   3.749   2.649   0.226  0.2198 -0.2175  0.0866
  403ACN     H1 2579   3.786   2.546   0.217  1.1697 -0.0599  1.6775
  403ACN     H2 2580   3.657   2.682   0.177 -0.1571  1.6904  1.9296
  403ACN     H3 2581   3.818   2.717   0.175  1.6046 -0.5699  1.3872
  403ACN     C2 2582   3.728   2.679   0.363 -0.1275  0.0941  0.4174
  403ACN     N1 2583   3.720   2.702   0.474  0.2129  0.4876  0.0829
  404ACN     C1 2584   3.568   0.632   1.983  0.1709  0.4137  0.1659
  404ACN     H1 2585   3.553   0.525   2.001  2.0939 -0.0826 -0.8341
  404ACN     H2 2586   3.666   0.636   1.934 -0.3170  0.0993 -0.8601
  404ACN     H3 2587   3.562   0.699   2.070 -0.3262  1.1501 -0.4156
  404ACN     C2 2588   3.480   0.695   1.881 -0.1287  0.1989 -0.0790
  404ACN     N1 2589   3.412   0.746   1.805 -0.1044 -0.4355  0.1353
  405ACN     C1 2590   2.250   1.379   2.606 -0.1503  0.2224  0.1533
  405ACN     H1 2591   2.264   1.390   2.714  1.8517 -0.2267 -0.0152
  405ACN     H2 2592   2.144   1.359   2.584  0.2683 -0.2831 -1.5311
  405ACN     H3 2593   2.317   1.307   2.558  0.7085  1.5524 -0.7066
  405ACN     C2 2594   2.277   1.506   2.542  0.2027 -0.5638 -0.1649
  405ACN     N1 2595   2.313   1.605   2.496  0.1680 -0.8405 -0.4068
  406ACN     C1 2596   3.050   4.325   0.227  0.4343  0.1183  1.0312
  406ACN     H1 2597   2.994   4.341   0.134  0.5982 -0.3691  0.8459
  406ACN     H2 2598   3.057   4.420   0.280 -2.4862  0.7246  0.5333
  406ACN     H3 2599   3.149   4.294   0.191 -0.6739 -0.7244 -1.5502
  406ACN     C2 2600   2.967   4.227   0.290  0.2366  0.0402  0.3607
  406ACN     N1 2601   2.899   4.144   0.336  0.5474  0.0650  0.0056
  407ACN     C1 2602   3.611   4.360   0.226 -0.6839 -0.1613  0.4353
  407ACN     H1 2603   3.694   4.431   0.231 -2.1613  1.5529  2.2967
  407ACN     H2 2604   3.523   4.414   0.190 -0.3130 -0.8334 -1.6158
  407ACN     H3 2605   3.596   4.315   0.325  2.1348 -1.8220  0.2257
  407ACN     C2 2606   3.633   4.256   0.129  0.3943  0.6959  0.1860
  407ACN     N1 2607   3.649   4.180   0.045  0.1358  0.2324  0.0757
  408ACN     C1 2608   4.690   0.747   2.128 -0.1334  0.8555 -0.4248
  408ACN     H1 2609   4.766   0.709   2.197 -0.6013  0.6425 -0.0201
  408ACN     H2 2610   4.743   0.808   2.054 -1.1253  0.8406 -1.1704
  408ACN     H3 2611   4.613   0.808   2.177  2.1042  5.0408 -1.5994
  408ACN     C2 2612   4.632   0.635   2.053  1.0436  0.1969 -0.1363
  408ACN     N1 2613   4.586   0.538   2.009 -0.0716  1.1954  0.5683
  409ACN     C1 2614   2.347   2.037   1.224  0.6964 -0.8727  0.3972
  409ACN     H1 2615   2.282   2.094   1.157  0.7952 -1.4904 -0.2281
  409ACN     H2 2616   2.440   2.094   1.220 -1.2265  2.4304 -1.0822
  409ACN     H3 2617   2.361   1.937   1.181  3.2760 -1.1716  1.7154
  409ACN     C2 2618   2.291   2.030   1.357  0.2399  0.1604 -0.6260
  409ACN     N1 2619   2.257   2.030   1.466  0.2779 -0.3628  0.3871
  410ACN     C1 2620   2.856   1.093   3.525 -0.5416 -0.4979 -0.1477
  410ACN     H1 2621   2.869   1.014   3.451  2.6890 -1.7693  1.5854
  410ACN     H2 2622   2.899   1.180   3.475  0.5587 -1.1070 -0.2799
  410ACN     H3 2623   2.925   1.065   3.605 -0.5731 -3.6565 -1.0975
  410ACN     C2 2624   2.721   1.129   3.572  0.0804  0.8713 -0.3702
  410ACN     N1 2625   2.612   1.147   3.614 -0.4649 -0.3379  0.7009
  411ACN     C1 2626   2.621   0.649   0.844  0.5919  0.0038  0.3004
  411ACN     H1 2627   2.640   0.545   0.814 -1.6815 -0.3238 -0.2519
  411ACN     H2 2628   2.595   0.704   0.753  1.0089 -0.0059  0.1742
  411ACN     H3 2629   2.718   0.687   0.878  0.3835  1.5500 -0.7244
  411ACN     C2 2630   2.511   0.658   0.940 -0.5377  0.3214 -0.3177
  411ACN     N1 2631   2.433   0.652   1.025 -0.2115  0.3164  0.2060
  412ACN     C1 2632   0.474   4.336   3.629  0.0274 -0.5006 -0.1937
  412ACN     H1 2633   0.414   4.253   3.668  0.6992 -0.3682  1.1771
  412ACN     H2 2634   0.408   4.407   3.579 -1.2668 -1.0375  0.7020
  412ACN     H3 2635   0.551   4.317   3.553 -0.5504  1.8884 -1.4797
  412ACN     C2 2636   0.530   4.410   3.738 -0.4098  0.2508 -0.9725
  412ACN     N1 2637   0.593   4.471   3.816  0.5149 -0.0424 -0.4541
  413ACN     C1 2638   4.335   4.203   3.683  0.4056 -0.5287 -0.1486
  413ACN     H1 2639   4.252   4.273   3.671 -1.1889 -2.6725 -2.9056
  413ACN     H2 2640   4.334   4.138   3.594 -1.0676  1.3374 -1.5820
  413ACN     H3 2641   4.329   4.144   3.775 -0.4797 -1.2210 -0.6366
  413ACN     C2 2642   4.463   4.276   3.686  0.0597 -0.1704 -0.1813
  413ACN     N1 2643   4.564   4.325   3.706  0.5046  0.5080  0.5292
  414ACN     C1 2644   1.356   1.961   3.756 -0.5315  0.5256 -0.4203
  414ACN     H1 2645   1.457   1.922   3.775 -0.2804 -0.7215 -3.6866
  414ACN     H2 2646   1.339   1.990   3.652  0.8681 -0.9709 -1.1131
  414ACN     H3 2647   1.347   2.037   3.834  3.7272 -0.0829  0.9541
  414ACN     C2 2648   1.263   1.854   3.784 -0.0126  0.6727 -0.9568
  414ACN     N1 2649   1.204   1.758   3.815 -0.2851 -0.8642 -0.1047
  415ACN     C1 2650   4.399   0.515   3.584 -0.4777 -0.3910 -0.2200
  415ACN     H1 2651   4.336   0.503   3.673 -0.5848  0.8203 -0.1151
  415ACN     H2 2652   4.506   0.526   3.605 -0.4865  0.9783 -0.7922
  415ACN     H3 2653   4.367   0.613   3.546  3.0657  1.2866  0.6659
  415ACN     C2 2654   4.366   0.401   3.493  0.5718 -0.1340  0.3431
  415ACN     N1 2655   4.349   0.308   3.419  0.0125 -0.0737 -0.9025
  416ACN     C1 2656   2.303   1.304   1.251 -0.9348 -0.2548  0.5584
  416ACN     H1 2657   2.234   1.335   1.330  1.2350 -2.0054  3.3121
  416ACN     H2 2658   2.397   1.291   1.305  1.8029  0.9055 -3.4907
  416ACN     H3 2659   2.323   1.375   1.170  1.0160 -0.5355  0.7476
  416ACN     C2 2660   2.261   1.175   1.197 -0.1703  0.2783 -0.1662
  416ACN     N1 2661   2.228   1.074   1.151 -0.4521 -0.1867 -0.4018
  417ACN     C1 2662   1.197   3.197   3.551 -0.1034  0.7765 -0.2732
  417ACN     H1 2663   1.093   3.205   3.516 -0.8118  1.2522  1.8315
  417ACN     H2 2664   1.189   3.133   3.639 -0.9019  0.6694 -0.4162
  417ACN     H3 2665   1.240   3.295   3.574 -0.1455  1.3347 -2.3458
  417ACN     C2 2666   1.286   3.142   3.448  0.4854  0.4155  0.7569
  417ACN     N1 2667   1.340   3.105   3.351 -0.2167 -0.1079  0.1586
  418ACN     C1 2668   2.351   1.090   1.949 -0.1332 -0.1980  0.3293
  418ACN     H1 2669   2.263   1.072   1.887  0.3976  0.4624 -0.6590
  418ACN     H2 2670   2.333   1.059   2.052 -1.4675 -3.4334 -0.7446
  418ACN     H3 2671   2.369   1.198   1.939 -0.5354 -0.1400  0.2042
  418ACN     C2 2672   2.457   1.010   1.893  0.5113  0.7099  0.3045
  418ACN     N1 2673   2.541   0.945   1.852 -0.5041  0.7960 -0.4863
  419ACN     C1 2674   2.976   0.107   1.151  0.1736  1.0294 -0.0423
  419ACN     H1 2675   2.870   0.082   1.166 -0.1070 -0.2206 -3.3100
  419ACN     H2 2676   2.991   0.120   1.044 -0.9677 -0.6585 -0.4418
  419ACN     H3 2677   3.036   0.025   1.193  1.8682  2.9228  1.4662
  419ACN     C2 2678   3.002   0.229   1.221  0.3301 -0.6461 -0.1751
  419ACN     N1 2679   3.011   0.328   1.283  0.3033 -0.0236  0.0741
  420ACN     C1 2680   2.807   0.870   1.552  0.0170  0.4505  0.0851
  420ACN     H1 2681   2.876   0.819   1.620 -1.2277 -1.7578 -0.1917
  420ACN     H2 2682   2.838   0.967   1.513 -1.2587 -0.1346 -2.6695
  420ACN     H3 2683   2.708   0.860   1.600 -0.0183 -0.3813 -0.1332
  420ACN     C2 2684   2.800   0.776   1.438 -0.1055  0.0159 -0.4698
  420ACN     N1 2685   2.808   0.708   1.345  1.1696  0.2526 -0.0436
  421ACN     C1 2686   0.600   1.397   1.417 -0.4498  0.0927  0.3840
  421ACN     H1 2687   0.636   1.501   1.419 -0.6516  0.2481 -1.7398
  421ACN     H2 2688   0.642   1.340   1.501  0.8094  0.4093 -0.0069
  421ACN     H3 2689   0.652   1.341   1.338  1.3588 -0.6353  2.0088
  421ACN     C2 2690   0.458   1.396   1.400  0.2190 -0.3464 -0.4196
  421ACN     N1 2691   0.343   1.390   1.398 -0.1212  0.7839  0.2126
  422ACN     C1 2692   1.439   4.810   2.837  0.2638  0.0591  0.3615
  422ACN     H1 2693   1.520   4.842   2.904  0.0935  1.1742  0.0584
  422ACN     H2 2694   1.465   4.716   2.787 -0.1653 -0.6657  1.4664
  422ACN     H3 2695   1.426   4.873   2.749 -0.3211 -0.8715 -0.2292
  422ACN     C2 2696   1.314   4.790   2.916 -0.0770  0.7835  0.0155
  422ACN     N1 2697   1.219   4.783   2.978 -0.3920  0.4829 -0.2410
  423ACN     C1 2698   3.370   1.776   1.070 -0.0123 -0.3691 -0.4367
  423ACN     H1 2699   3.439   1.861   1.076  2.8478 -2.4788 -0.9825
  423ACN     H2 2700   3.419   1.685   1.034  1.2662 -0.7710  2.0883
  423ACN     H3 2701   3.288   1.801   1.001 -0.1033 -1.8437 -0.8975
  423ACN     C2 2702   3.303   1.750   1.193  0.7384 -0.2203  0.2653
  423ACN     N1 2703   3.250   1.737   1.297 -0.0936  0.2247  0.2796
  424ACN     C1 2704   4.441   2.331   2.700 -0.9409 -0.4185  0.2700
  424ACN     H1 2705   4.487   2.391   2.779 -1.9723  3.4414 -1.8070
  424ACN     H2 2706   4.343   2.298   2.736  0.2095 -2.1950  1.9290
  424ACN     H3 2707   4.509   2.251   2.668 -1.4157  0.2434 -2.6716
  424ACN     C2 2708   4.434   2.428   2.594  0.0357  0.7341  1.2546
  424ACN     N1 2709   4.423   2.510   2.516  0.8002  0.1682  0.1498
  425ACN     C1 2710   4.144   3.464   1.607 -0.1514 -0.0565 -0.0474
  425ACN     H1 2711   4.083   3.380   1.644 -0.7530  1.4108  2.5070
  425ACN     H2 2712   4.242   3.444   1.561 -0.8191 -0.9484 -1.1257
  425ACN     H3 2713   4.159   3.527   1.695 -1.4607 -0.4065  0.4550
  425ACN     C2 2714   4.059   3.534   1.510 -0.0965 -0.0508 -0.0691
  425ACN     N1 2715   3.998   3.591   1.433  0.3791 -0.3773  0.2314
  426ACN     C1 2716   3.751   2.743   3.186 -0.0417 -0.0635 -0.1832
  426ACN     H1 2717   3.860   2.755   3.198  0.0995 -1.9892  0.7995
  426ACN     H2 2718   3.712   2.780   3.090 -0.1673 -2.2285 -1.0349
  426ACN     H3 2719   3.703   2.807   3.261 -0.5414 -2.0763  1.2849
  426ACN     C2 2720   3.716   2.602   3.211  0.5841  0.2189 -1.4580
  426ACN     N1 2721   3.677   2.494   3.233 -0.1686 -0.0884  0.4358
  427ACN     C1 2722   2.689   2.906   3.214  0.0934  0.2688  0.3343
  427ACN     H1 2723   2.594   2.851   3.207  0.3851 -0.7187  2.8278
  427ACN     H2 2724   2.709   2.940   3.316 -0.0600  0.4507  0.3031
  427ACN     H3 2725   2.685   2.992   3.147 -1.1916 -0.2966 -0.3561
  427ACN     C2 2726   2.804   2.824   3.167  0.1428  0.2083 -0.1949
  427ACN     N1 2727   2.894   2.765   3.122  0.0346 -0.0715 -0.1474
  428ACN     C1 2728   1.146   2.806   1.846 -0.1592 -0.2142 -0.0528
  428ACN     H1 2729   1.112   2.849   1.751 -1.3467 -0.2542  0.3368
  428ACN     H2 2730   1.110   2.870   1.927  0.4385 -0.2257  0.2281
  428ACN     H3 2731   1.254   2.822   1.854 -0.5265  1.6971  2.0876
  428ACN     C2 2732   1.103   2.671   1.860 -0.3887 -0.2125  0.4468
  428ACN     N1 2733   1.073   2.561   1.876  0.2058 -0.2782 -0.2536
  429ACN     C1 2734   1.000   4.232   3.250  0.3104  0.0919  0.2341
  429ACN     H1 2735   1.091   4.289   3.274  1.1207  0.1057 -2.5469
  429ACN     H2 2736   0.908   4.273   3.292 -1.2242  0.2676 -3.0007
  429ACN     H3 2737   0.999   4.130   3.291 -0.2470 -0.5568 -1.3320
  429ACN     C2 2738   0.989   4.219   3.102 -0.2508  0.3501 -0.2967
  429ACN     N1 2739   0.987   4.205   2.988 -0.7522 -0.5844  0.0833
  430ACN     C1 2740   4.293   4.338   0.992 -0.4658 -0.1791  0.4389
  430ACN     H1 2741   4.223   4.387   0.923  0.9629  0.6664 -0.4798
  430ACN     H2 2742   4.398   4.348   0.962 -0.4229 -2.1641 -0.2646
  430ACN     H3 2743   4.269   4.231   1.003 -1.9226  0.3085  2.5336
  430ACN     C2 2744   4.278   4.401   1.123 -0.0555  0.3657  0.3982
  430ACN     N1 2745   4.268   4.445   1.229  0.1005 -0.5882 -0.2134
  431ACN     C1 2746   3.121   1.975   2.512 -0.0551 -0.0688  0.5378
  431ACN     H1 2747   3.228   1.955   2.499  0.5767  1.0637  3.3182
  431ACN     H2 2748   3.106   2.024   2.609 -0.3411  0.4939  0.2153
  431ACN     H3 2749   3.089   1.871   2.524  0.9934 -0.2179  2.3016
  431ACN     C2 2750   3.070   2.054   2.403  0.3452 -0.4573  0.0353
  431ACN     N1 2751   3.032   2.120   2.316  0.5014  0.2803  0.7202
  432ACN     C1 2752   0.734   2.396   0.632  0.2410 -0.2527 -0.0453
  432ACN     H1 2753   0.788   2.302   0.651  0.5397  0.3100  2.1172
  432ACN     H2 2754   0.649   2.396   0.563  1.5804 -1.3900 -1.7990
  432ACN     H3 2755   0.800   2.472   0.589  1.1024 -1.7008 -1.4221
  432ACN     C2 2756   0.696   2.451   0.757 -0.1999  0.1710  0.5800
  432ACN     N1 2757   0.676   2.494   0.863  0.2556  0.0253 -0.2573
  433ACN     C1 2758   2.905   1.497   3.391 -0.0363 -0.1265 -0.7198
  433ACN     H1 2759   2.861   1.396   3.401 -2.9614  1.1332  0.1855
  433ACN     H2 2760   3.006   1.491   3.349  1.3904 -0.0551  2.4664
  433ACN     H3 2761   2.915   1.528   3.495 -1.2010 -0.9443 -0.3348
  433ACN     C2 2762   2.822   1.587   3.315  0.4329  0.3519  0.0513
  433ACN     N1 2763   2.756   1.659   3.252 -0.6372  0.0857  0.3253
  434ACN     C1 2764   1.915   3.589   0.725 -0.0887 -0.2167 -0.4741
  434ACN     H1 2765   1.939   3.517   0.646  2.4865  0.1735 -0.1175
  434ACN     H2 2766   1.813   3.596   0.764  0.3970 -0.2564  0.8349
  434ACN     H3 2767   1.947   3.686   0.684 -1.3732  0.7152  0.6118
  434ACN     C2 2768   1.992   3.572   0.848 -0.4488  0.0709  0.1447
  434ACN     N1 2769   2.053   3.569   0.948  0.3953  0.5168  0.1708
  435ACN     C1 2770   3.153   2.603   0.979  0.5189 -0.0611  0.3634
  435ACN     H1 2771   3.259   2.576   0.969  1.4244  2.8072  1.4455
  435ACN     H2 2772   3.133   2.644   0.879 -1.8288  0.5819  1.0476
  435ACN     H3 2773   3.144   2.678   1.058  0.8405 -2.4152  2.7712
  435ACN     C2 2774   3.074   2.483   1.019 -0.1335 -0.1214  0.0847
  435ACN     N1 2775   3.011   2.391   1.041  0.3015 -0.8830 -0.7571
  436ACN     C1 2776   4.184   2.929   1.379 -0.2674 -0.4568 -0.0229
  436ACN     H1 2777   4.184   2.875   1.474  0.9286 -0.1121  0.1879
  436ACN     H2 2778   4.119   2.865   1.317 -0.0428 -0.3891 -0.3322
  436ACN     H3 2779   4.287   2.939   1.344 -0.5432  2.1379 -0.2929
  436ACN     C2 2780   4.121   3.058   1.408 -0.2916  0.0424  0.2209
  436ACN     N1 2781   4.084   3.160   1.444  0.7684 -0.2974  0.2567
  437ACN     C1 2782   1.969   3.196   3.393 -0.7539  0.0439  0.3285
  437ACN     H1 2783   1.933   3.109   3.337 -0.1794  0.1982 -0.2961
  437ACN     H2 2784   1.991   3.264   3.310 -0.4008 -0.3420  0.1062
  437ACN     H3 2785   2.050   3.165   3.460 -1.0153  0.8525  1.0458
  437ACN     C2 2786   1.872   3.264   3.473  0.3131 -0.6351  0.5784
  437ACN     N1 2787   1.803   3.313   3.552 -0.1227 -0.4011  0.3407
  438ACN     C1 2788   0.961   1.689   3.487 -0.2286  0.2460  0.4822
  438ACN     H1 2789   0.968   1.789   3.532  0.6765  0.7417 -0.6908
  438ACN     H2 2790   1.043   1.633   3.535  0.0825 -1.0920 -1.5016
  438ACN     H3 2791   0.983   1.699   3.380  0.5189  1.4713  0.7330
  438ACN     C2 2792   0.831   1.632   3.502 -0.0950  0.6228  0.1469
  438ACN     N1 2793   0.736   1.572   3.526  0.0365 -0.0404 -0.0385
  439ACN     C1 2794   1.701   1.365   1.197 -0.5388 -0.3375  0.5837
  439ACN     H1 2795   1.638   1.275   1.189 -1.3707  0.2991 -0.4037
  439ACN     H2 2796   1.627   1.446   1.194 -3.3525 -2.6802  1.1328
  439ACN     H3 2797   1.762   1.376   1.107  1.0284  0.1297  1.6803
  439ACN     C2 2798   1.793   1.366   1.313 -0.0209 -0.3122 -0.2236
  439ACN     N1 2799   1.855   1.377   1.408  0.0878 -0.1499  0.3898
  440ACN     C1 2800   2.404   3.452   0.840  0.1022 -0.0927  0.0073
  440ACN     H1 2801   2.468   3.469   0.752  0.9496  0.4818  0.7113
  440ACN     H2 2802   2.333   3.535   0.849  0.7939  0.4287  0.9440
  440ACN     H3 2803   2.474   3.455   0.925 -0.4772  0.6276  0.4803
  440ACN     C2 2804   2.335   3.329   0.824  0.1866  0.3245  0.2722
  440ACN     N1 2805   2.299   3.220   0.814 -0.2778  0.1521  0.1349
  441ACN     C1 2806   1.092   1.831   3.140 -0.1428 -0.0881 -0.3638
  441ACN     H1 2807   0.994   1.807   3.182 -1.1346  0.5054 -2.2323
  441ACN     H2 2808   1.077   1.897   3.054  1.9117  0.0319 -0.6812
  441ACN     H3 2809   1.135   1.734   3.115  1.6346  0.8841 -1.2925
  441ACN     C2 2810   1.163   1.901   3.246  0.0213 -0.8393 -0.2067
  441ACN     N1 2811   1.223   1.959   3.322 -1.3563  0.7244 -0.1322
  442ACN     C1 2812   1.239   0.915   2.164 -0.1333  0.3404  0.4283
  442ACN     H1 2813   1.154   0.890   2.101  0.2247 -0.1444  0.1339
  442ACN     H2 2814   1.328   0.878   2.112 -2.6643  0.8196 -4.8791
  442ACN     H3 2815   1.226   0.867   2.262  0.9052 -0.0818  0.3790
  442ACN     C2 2816   1.251   1.061   2.184 -0.0953  0.3360 -0.1723
  442ACN     N1 2817   1.275   1.171   2.192 -0.0827  0.1397  0.3234
  443ACN     C1 2818   0.825   3.252   0.546 -0.5874  0.0573  0.0649
  443ACN     H1 2819   0.886   3.211   0.628  1.7513  1.8421 -0.6857
  443ACN     H2 2820   0.884   3.325   0.490 -0.9793  1.4711  1.4199
  443ACN     H3 2821   0.738   3.305   0.586 -0.5461 -0.0530  0.3058
  443ACN     C2 2822   0.771   3.140   0.469  0.3852 -0.7874  1.0737
  443ACN     N1 2823   0.735   3.048   0.409  0.3612  0.3180 -0.4574
  444ACN     C1 2824   4.361   1.327   3.138 -0.3535  0.6465 -0.1174
  444ACN     H1 2825   4.351   1.372   3.238 -2.4783  0.2222 -0.1028
  444ACN     H2 2826   4.370   1.408   3.065  0.7887  0.3630 -0.3187
  444ACN     H3 2827   4.273   1.263   3.126 -0.2185  0.0384  1.8282
  444ACN     C2 2828   4.475   1.237   3.138 -0.3665  0.2896  0.3912
  444ACN     N1 2829   4.561   1.158   3.119 -0.1279 -0.1557 -0.1782
  445ACN     C1 2830   4.458   0.634   2.612 -0.2617  0.6278 -0.1071
  445ACN     H1 2831   4.506   0.721   2.566  0.3754  0.8823  0.9917
  445ACN     H2 2832   4.538   0.559   2.622 -1.0718 -0.1778  0.4728
  445ACN     H3 2833   4.384   0.588   2.546  1.1968 -0.6401 -0.9531
  445ACN     C2 2834   4.403   0.654   2.743  0.3788  0.2524  0.0816
  445ACN     N1 2835   4.360   0.671   2.848 -0.3255  0.4718  0.2746
  446ACN     C1 2836   0.463   3.717   2.221  0.1536  0.1965  0.3389
  446ACN     H1 2837   0.386   3.661   2.166  1.9869  0.2583 -2.5127
  446ACN     H2 2838   0.446   3.702   2.328  1.5881 -0.5635  0.4885
  446ACN     H3 2839   0.438   3.822   2.202 -0.5586  0.2652  1.5460
  446ACN     C2 2840   0.597   3.674   2.192 -0.0176  0.6282 -0.1608
  446ACN     N1 2841   0.709   3.660   2.172 -0.8276 -0.2182 -0.1366
  447ACN     C1 2842   3.259   2.707   3.395 -0.3888  0.0960 -0.1917
  447ACN     H1 2843   3.160   2.752   3.384 -0.0874  0.6031 -0.9142
  447ACN     H2 2844   3.310   2.732   3.488 -0.6790  2.1573 -0.5367
  447ACN     H3 2845   3.325   2.735   3.312 -0.1580  1.6840  0.4797
  447ACN     C2 2846   3.246   2.558   3.382 -0.1029  0.5099  0.3164
  447ACN     N1 2847   3.231   2.441   3.377 -0.6099 -0.3419 -0.9262
  448ACN     C1 2848   3.758   3.825   0.239 -0.1057 -0.4399 -0.9520
  448ACN     H1 2849   3.862   3.822   0.272  0.0748 -2.7860 -1.5526
  448ACN     H2 2850   3.726   3.721   0.255 -0.0458 -0.0426  2.8426
  448ACN     H3 2851   3.749   3.858   0.135 -1.5895  3.3944  0.1977
  448ACN     C2 2852   3.675   3.916   0.316  0.3373 -0.2440 -0.3951
  448ACN     N1 2853   3.608   3.994   0.370  0.2093 -0.1870 -0.1939
  449ACN     C1 2854   1.235   4.114   0.640 -0.1410  0.0367 -0.1526
  449ACN     H1 2855   1.267   4.159   0.545 -0.7665  1.5906  0.3434
  449ACN     H2 2856   1.129   4.135   0.660 -0.3530 -1.6874  0.7403
  449ACN     H3 2857   1.311   4.158   0.706 -0.2264 -0.9390  0.6046
  449ACN     C2 2858   1.249   3.975   0.636 -0.1032  0.6732 -0.0026
  449ACN     N1 2859   1.254   3.857   0.647  0.1549 -0.8102 -1.0625
  450ACN     C1 2860   1.180   0.278   2.110 -0.0015  0.1144 -0.2025
  450ACN     H1 2861   1.281   0.253   2.144 -0.4365 -0.7965  0.4739
  450ACN     H2 2862   1.190   0.328   2.013  0.9998 -0.1117 -0.2184
  450ACN     H3 2863   1.134   0.346   2.184  0.0430  0.2439 -0.2928
  450ACN     C2 2864   1.105   0.151   2.101 -0.0369 -0.0153  0.7130
  450ACN     N1 2865   1.040   0.058   2.086 -0.2890 -0.5443 -0.4087
  451ACN     C1 2866   0.722   0.733   1.802 -0.1487  0.1798 -0.2342
  451ACN     H1 2867   0.634   0.733   1.866  0.3251  1.8946  0.4759
  451ACN     H2 2868   0.712   0.650   1.730 -1.4926 -0.9914  1.2370
  451ACN     H3 2869   0.809   0.708   1.863  0.7186  1.3202 -0.9591
  451ACN     C2 2870   0.741   0.872   1.746 -0.0334 -0.1058  0.0105
  451ACN     N1 2871   0.761   0.980   1.708 -0.1331 -0.1204 -0.0690
  452ACN     C1 2872   0.375   1.573   2.749 -0.5012  0.1429 -0.1479
  452ACN     H1 2873   0.378   1.496   2.827  1.4422  2.2129  1.9879
  452ACN     H2 2874   0.385   1.668   2.803  0.7669 -0.3959  0.6207
  452ACN     H3 2875   0.283   1.561   2.690 -0.5858 -2.5780  0.3889
  452ACN     C2 2876   0.495   1.553   2.665 -0.3301 -0.3886  0.8676
  452ACN     N1 2877   0.590   1.536   2.597  0.6291 -0.0676  0.1669
  453ACN     C1 2878   2.458   1.329   2.329 -0.0802  0.3204  0.1480
  453ACN     H1 2879   2.352   1.358   2.330 -0.6133 -1.4343 -0.9359
  453ACN     H2 2880   2.509   1.359   2.421  0.5300  1.4496 -0.5355
  453ACN     H3 2881   2.507   1.382   2.247  2.1486 -1.5831  0.1476
  453ACN     C2 2882   2.468   1.185   2.304  0.2506  0.5305  0.5575
  453ACN     N1 2883   2.472   1.071   2.282 -0.0503  0.2088  0.0334
  454ACN     C1 2884   2.539   2.144   0.259 -0.5530 -0.0189  0.1897
  454ACN     H1 2885   2.617   2.135   0.336  0.0556 -1.6283 -0.5653
  454ACN     H2 2886   2.562   2.080   0.173 -1.1777  2.6362 -2.0884
  454ACN     H3 2887   2.542   2.250   0.232  0.4084  0.3031  1.4720
  454ACN     C2 2888   2.405   2.115   0.313  0.7183 -0.2620  0.1730
  454ACN     N1 2889   2.300   2.098   0.350 -0.3297  0.6625 -0.3569
  455ACN     C1 2890   1.429   3.297   2.923 -0.7888  0.6953  0.2908
  455ACN     H1 2891   1.522   3.322   2.872 -0.9251  0.0450 -0.2924
  455ACN     H2 2892   1.368   3.388   2.914 -0.9231  0.4297 -2.0198
  455ACN     H3 2893   1.452   3.275   3.028  0.4078  0.2693 -0.0536
  455ACN     C2 2894   1.368   3.187   2.853 -0.6888 -0.8426 -0.5174
  455ACN     N1 2895   1.321   3.101   2.797  0.2955  0.1082  0.1255
  456ACN     C1 2896   0.950   1.809   2.109  0.1936 -0.3609 -0.2967
  456ACN     H1 2897   0.895   1.721   2.076 -0.7032 -0.4124  1.2407
  456ACN     H2 2898   1.034   1.839   2.045 -0.0284 -1.1741 -0.9838
  456ACN     H3 2899   0.975   1.785   2.213 -1.7914  0.4088  0.3963
  456ACN     C2 2900   0.858   1.922   2.122 -0.1082  0.5374 -0.0968
  456ACN     N1 2901   0.768   1.991   2.138  0.0408 -0.4040  0.7740
  457ACN     C1 2902   4.463   1.020   2.275  0.4502 -0.7467 -0.6227
  457ACN     H1 2903   4.393   1.083   2.332  1.8178 -0.2453  0.5805
  457ACN     H2 2904   4.438   1.051   2.173  2.3555 -0.1204 -0.9276
  457ACN     H3 2905   4.451   0.913   2.293  0.4240 -1.0216 -2.2037
  457ACN     C2 2906   4.597   1.076   2.307 -0.4129  0.7875 -0.7999
  457ACN     N1 2907   4.692   1.118   2.352 -0.6458 -0.1532  0.7063
  458ACN     C1 2908   0.692   1.173   0.990  0.4770  0.0158 -0.2337
  458ACN     H1 2909   0.708   1.081   1.046  0.3933  0.2970  0.2597
  458ACN     H2 2910   0.693   1.160   0.881 -0.3168 -1.7532 -0.0666
  458ACN     H3 2911   0.770   1.240   1.027 -0.0592 -0.3918  1.7584
  458ACN     C2 2912   0.565   1.230   1.026 -0.5966 -0.1230 -0.9727
  458ACN     N1 2913   0.462   1.280   1.053  0.4012 -0.2752  0.2685
  459ACN     C1 2914   3.308   3.730   1.328 -0.3492  0.4607  0.3295
  459ACN     H1 2915   3.256   3.729   1.231  1.3096  0.2626 -0.5786
  459ACN     H2 2916   3.299   3.837   1.351 -1.9589  1.2740 -3.3188
  459ACN     H3 2917   3.410   3.700   1.305  0.0289  1.6711  0.3652
  459ACN     C2 2918   3.253   3.632   1.419 -0.4523 -0.4451 -0.6730
  459ACN     N1 2919   3.209   3.553   1.492  0.5607 -0.2994 -0.3957
  460ACN     C1 2920   1.444   0.270   0.444 -0.0984  0.4239  0.1026
  460ACN     H1 2921   1.513   0.297   0.525  1.7098  0.2433 -1.3022
  460ACN     H2 2922   1.365   0.206   0.484 -0.8349 -0.5184 -2.6731
  460ACN     H3 2923   1.484   0.201   0.368 -1.3949  0.8479 -1.0069
  460ACN     C2 2924   1.392   0.395   0.388  0.3750 -0.2170  0.2763
  460ACN     N1 2925   1.348   0.490   0.341  0.1601  0.2194  0.0363
  461ACN     C1 2926   4.606   0.248   0.595 -0.3441 -0.0497 -0.6893
  461ACN     H1 2927   4.507   0.275   0.556 -0.2865  1.9159  0.4156
  461ACN     H2 2928   4.627   0.140   0.584 -0.3366 -0.0511 -0.6610
  461ACN     H3 2929   4.615   0.275   0.700 -0.3308  2.5385 -1.2876
  461ACN     C2 2930   4.710   0.321   0.523  1.3132 -0.6377  0.1349
  461ACN     N1 2931   4.798   0.370   0.472 -0.0601 -0.3890 -0.4032
  462ACN     C1 2932   3.946   4.182   3.611 -0.5006  0.1778 -0.0430
  462ACN     H1 2933   3.977   4.125   3.699 -0.4730  0.8385  0.3777
  462ACN     H2 2934   4.030   4.211   3.547 -0.4112 -2.2281 -1.1427
  462ACN     H3 2935   3.892   4.270   3.648 -0.3724 -0.0416  0.6735
  462ACN     C2 2936   3.851   4.109   3.527  1.2939 -1.1599 -0.6764
  462ACN     N1 2937   3.783   4.047   3.457 -0.5452 -0.3401 -0.3431
  463ACN     C1 2938   3.117   0.276   0.397 -0.4148 -0.1203 -0.1637
  463ACN     H1 2939   3.151   0.228   0.304  3.1900  2.0287 -0.1380
  463ACN     H2 2940   3.151   0.211   0.479 -0.6462  0.1412  0.1438
  463ACN     H3 2941   3.008   0.265   0.394 -0.2434 -1.9613 -1.0311
  463ACN     C2 2942   3.161   0.414   0.423  0.6899 -0.2837  0.8101
  463ACN     N1 2943   3.200   0.521   0.439 -0.1366  0.1809 -0.6335
  464ACN     C1 2944   0.421   2.317   0.242 -0.0297 -0.3853 -0.2659
  464ACN     H1 2945   0.360   2.226   0.250 -3.0157  1.3564 -1.7958
  464ACN     H2 2946   0.380   2.387   0.316  3.3567  1.1447  0.3609
  464ACN     H3 2947   0.403   2.369   0.147 -1.6923 -0.7825 -0.1955
  464ACN     C2 2948   0.565   2.285   0.264  0.4023 -0.3249  0.0132
  464ACN     N1 2949   0.673   2.250   0.277 -0.4803 -0.1761  0.4291
  465ACN     C1 2950   1.729   1.243   1.722  0.0394  0.1926 -0.1682
  465ACN     H1 2951   1.774   1.338   1.693  1.6376 -0.4623  0.0594
  465ACN     H2 2952   1.701   1.241   1.829  0.5172 -1.5887 -0.0373
  465ACN     H3 2953   1.811   1.174   1.701 -0.4866 -0.2356 -0.8400
  465ACN     C2 2954   1.616   1.209   1.632  0.5278  0.6714 -0.4430
  465ACN     N1 2955   1.529   1.182   1.557 -0.0651 -0.6553  0.3181
  466ACN     C1 2956   1.953   4.073   1.517  0.3060  0.0105 -0.9748
  466ACN     H1 2957   1.855   4.039   1.551  1.4005 -0.5748  1.9029
  466ACN     H2 2958   1.950   4.105   1.412 -0.6009  1.1369 -0.6344
  466ACN     H3 2959   2.013   3.981   1.525 -2.4715 -1.8394 -0.3061
  466ACN     C2 2960   1.996   4.181   1.604  0.1761  0.7508  0.0137
  466ACN     N1 2961   2.022   4.271   1.665 -0.4967  0.3194 -0.2616
  467ACN     C1 2962   2.543   4.291   0.279 -0.6117 -0.0553  0.4267
  467ACN     H1 2963   2.601   4.379   0.311  0.3655 -0.2802 -0.6638
  467ACN     H2 2964   2.616   4.229   0.226  0.6582 -0.0724  2.1122
  467ACN     H3 2965   2.466   4.323   0.208  1.0365  0.5894 -1.1532
  467ACN     C2 2966   2.492   4.206   0.385 -0.1482  0.0185  0.2679
  467ACN     N1 2967   2.450   4.134   0.462 -0.3058  0.1766 -0.0966
  468ACN     C1 2968   0.112   4.365   3.761  0.6540  0.1662  0.1098
  468ACN     H1 2969   0.140   4.274   3.707 -2.9784 -1.2397  0.3433
  468ACN     H2 2970   0.165   4.366   3.857  0.4266  0.4948  0.2345
  468ACN     H3 2971   0.004   4.358   3.781  0.2817  0.6524 -1.5790
  468ACN     C2 2972   0.145   4.492   3.697  0.3582 -0.2230  0.1152
  468ACN     N1 2973   0.175   4.597   3.660 -0.6313  0.3784 -0.3349
  469ACN     C1 2974   1.522   1.747   0.997 -0.7180 -0.8712 -0.0937
  469ACN     H1 2975   1.572   1.675   0.931 -3.1722 -1.4620 -1.4432
  469ACN     H2 2976   1.418   1.714   1.007 -0.4021 -1.3081  2.4447
  469ACN     H3 2977   1.522   1.843   0.944 -2.3010 -0.8114 -0.0340
  469ACN     C2 2978   1.588   1.749   1.123  0.0633 -0.2934 -0.4239
  469ACN     N1 2979   1.644   1.749   1.223  0.3550 -0.0894  0.4208
  470ACN     C1 2980   2.133   2.243   2.825 -0.2149  0.5387  1.0990
  470ACN     H1 2981   2.241   2.253   2.843  0.4005 -1.2023 -1.1446
  470ACN     H2 2982   2.073   2.287   2.906 -1.3407 -1.5196  1.4603
  470ACN     H3 2983   2.113   2.136   2.838 -2.0691  0.5543 -0.9582
  470ACN     C2 2984   2.092   2.277   2.687 -0.5601  0.5327  0.0258
  470ACN     N1 2985   2.066   2.300   2.579  0.4181  0.2716 -0.0132
  471ACN     C1 2986   4.510   2.582   0.727  0.6007  0.7716 -0.4802
  471ACN     H1 2987   4.481   2.541   0.824 -0.7454  0.7512 -0.8683
  471ACN     H2 2988   4.530   2.503   0.653  0.1852 -0.5760  0.7954
  471ACN     H3 2989   4.605   2.631   0.748  0.9246 -1.1216  3.2115
  471ACN     C2 2990   4.412   2.687   0.689 -0.2908  0.0928  0.8154
  471ACN     N1 2991   4.353   2.777   0.647  0.5198  0.5603  0.2757
  472ACN     C1 2992   1.997   1.068   0.575  0.5456  0.3476 -0.1445
  472ACN     H1 2993   1.981   1.018   0.671 -0.7283  2.1365  0.6373
  472ACN     H2 2994   1.990   1.177   0.584 -0.7686  0.3569 -1.0448
  472ACN     H3 2995   1.924   1.028   0.504  0.8831  0.1839 -0.3998
  472ACN     C2 2996   2.123   1.032   0.520 -0.1383 -0.1026 -0.5132
  472ACN     N1 2997   2.228   1.005   0.485  0.4884  0.0154 -0.1352
  473ACN     C1 2998   2.765   4.873   2.760  0.9546 -0.6065  0.2958
  473ACN     H1 2999   2.661   4.906   2.749  0.8088 -1.5565 -1.5828
  473ACN     H2 3000   2.826   4.958   2.794 -1.2803  0.6180  1.4388
  473ACN     H3 3001   2.802   4.842   2.661  1.1561  0.4236  0.0364
  473ACN     C2 3002   2.769   4.774   2.862  0.0371  0.4470 -0.2824
  473ACN     N1 3003   2.774   4.696   2.946  0.4341 -0.0537  0.6938
  474ACN     C1 3004   2.524   4.468   1.111  0.0928 -0.0504 -0.5798
  474ACN     H1 3005   2.519   4.530   1.201  1.0834 -0.9041  0.0904
  474ACN     H2 3006   2.554   4.368   1.145  1.9414  0.5122 -0.4441
  474ACN     H3 3007   2.611   4.494   1.049  0.6980 -1.7768 -0.5237
  474ACN     C2 3008   2.405   4.452   1.029 -0.4592 -0.4928  1.3396
  474ACN     N1 3009   2.307   4.462   0.973 -0.1115  0.1166  0.4451
  475ACN     C1 3010   0.499   4.194   3.262 -0.5551 -0.5339 -1.2236
  475ACN     H1 3011   0.404   4.142   3.277 -0.7341  0.2274  0.5433
  475ACN     H2 3012   0.497   4.284   3.325  0.4282 -1.5790  0.3946
  475ACN     H3 3013   0.530   4.206   3.157  2.6972  0.1077 -0.3116
  475ACN     C2 3014   0.587   4.101   3.337 -0.6321 -0.2138  0.5145
  475ACN     N1 3015   0.661   4.033   3.397 -0.3326 -0.3631  0.0479
  476ACN     C1 3016   1.547   2.923   1.601 -0.1253  0.6517  0.5173
  476ACN     H1 3017   1.453   2.924   1.545  0.3076 -0.1010 -0.2504
  476ACN     H2 3018   1.533   2.863   1.691  1.3988  0.1467  0.4465
  476ACN     H3 3019   1.580   3.026   1.620  3.7610 -0.1727 -0.7970
  476ACN     C2 3020   1.651   2.849   1.527  0.5999 -0.2496  0.4821
  476ACN     N1 3021   1.732   2.802   1.460  0.0665 -0.3209  0.6088
  477ACN     C1 3022   2.933   1.854   1.085 -0.3230 -0.0844 -0.0475
  477ACN     H1 3023   2.922   1.746   1.104  0.8674 -0.0700  0.8080
  477ACN     H2 3024   2.843   1.894   1.035 -0.4644  0.9019  0.9590
  477ACN     H3 3025   3.015   1.871   1.014 -1.3048  0.7284 -1.0278
  477ACN     C2 3026   2.940   1.920   1.209 -0.0617 -0.5442 -0.3974
  477ACN     N1 3027   2.950   1.960   1.316  0.2018 -0.7755  0.0697
  478ACN     C1 3028   1.387   1.484   3.024  0.2479  0.4724 -0.4464
  478ACN     H1 3029   1.406   1.542   2.933 -0.2776  2.0608  0.4168
  478ACN     H2 3030   1.339   1.388   3.001 -1.0322  1.0983 -0.4853
  478ACN     H3 3031   1.308   1.523   3.090  0.8931  0.9223  0.0770
  478ACN     C2 3032   1.508   1.452   3.100  0.5862  0.3428  0.1973
  478ACN     N1 3033   1.605   1.419   3.150  0.1251  0.1559 -0.3380
  479ACN     C1 3034   4.223   4.442   2.648 -0.2944 -0.1127 -0.3530
  479ACN     H1 3035   4.213   4.360   2.575 -0.6022 -1.7061  1.4174
  479ACN     H2 3036   4.139   4.451   2.717 -0.3423 -0.5383 -0.3563
  479ACN     H3 3037   4.226   4.538   2.594  2.2135  0.4315  0.5842
  479ACN     C2 3038   4.337   4.428   2.733  0.7271  0.1890  0.3794
  479ACN     N1 3039   4.427   4.419   2.799 -0.5699 -0.7126 -0.2683
  480ACN     C1 3040   2.754   4.478   2.409 -0.1072  0.1564 -0.2865
  480ACN     H1 3041   2.849   4.422   2.410  0.1642  0.5807 -1.4101
  480ACN     H2 3042   2.767   4.584   2.384  2.2620 -0.3082 -1.2894
  480ACN     H3 3043   2.708   4.473   2.509 -0.3796 -0.0708 -0.4224
  480ACN     C2 3044   2.665   4.418   2.311  0.3336 -0.1910  0.0772
  480ACN     N1 3045   2.589   4.369   2.238  0.6685  0.4157 -0.8123
  481ACN     C1 3046   3.106   4.671   0.051  0.1005  0.3142  0.5558
  481ACN     H1 3047   3.150   4.754  -0.005  1.6233  0.2930  1.6399
  481ACN     H2 3048   3.050   4.608  -0.018  1.0585 -0.4009  0.4011
  481ACN     H3 3049   3.037   4.706   0.128 -0.0994 -1.2406  1.1292
  481ACN     C2 3050   3.226   4.599   0.101 -0.3845 -0.4050  0.3867
  481ACN     N1 3051   3.318   4.536   0.135  0.3470  0.1903  0.7608
  482ACN     C1 3052   3.451   0.362   1.233  0.1757  0.1783 -0.1952
  482ACN     H1 3053   3.410   0.337   1.134 -0.7901 -1.1467  0.5139
  482ACN     H2 3054   3.508   0.280   1.277  0.1227  0.1954 -0.0966
  482ACN     H3 3055   3.363   0.385   1.294  0.2927  0.7206 -0.2215
  482ACN     C2 3056   3.549   0.465   1.221  0.2321 -0.7821 -0.3253
  482ACN     N1 3057   3.626   0.551   1.218 -0.2272  0.5143  0.0184
  483ACN     C1 3058   1.248   3.592   1.572  0.2400 -0.3775 -0.0117
  483ACN     H1 3059   1.313   3.503   1.573 -1.1824 -1.4620  1.4242
  483ACN     H2 3060   1.267   3.651   1.482 -1.4796 -0.4548 -0.4575
  483ACN     H3 3061   1.280   3.652   1.658 -0.6146  0.9419 -0.5849
  483ACN     C2 3062   1.096   3.570   1.581 -0.0738  0.4078 -0.3577
  483ACN     N1 3063   0.981   3.562   1.587 -0.3194  0.3254 -0.1550
  484ACN     C1 3064   0.380   4.815   0.062  0.1253  0.3428  0.1497
  484ACN     H1 3065   0.285   4.853   0.023  0.5971  0.1943 -1.1920
  484ACN     H2 3066   0.456   4.855  -0.005 -1.8094  0.5225 -2.0423
  484ACN     H3 3067   0.364   4.706   0.058 -0.8971  0.5376 -2.2764
  484ACN     C2 3068   0.405   4.861   0.200 -0.5451  0.3308  0.2458
  484ACN     N1 3069   0.427   4.890   0.308 -0.1852  0.0538  0.0566
  485ACN     C1 3070   1.268   1.530   2.363  0.8491  0.6975 -0.7263
  485ACN     H1 3071   1.298   1.428   2.390 -0.0054 -0.4125 -3.6547
  485ACN     H2 3072   1.358   1.591   2.353  0.6274  1.0221 -0.7353
  485ACN     H3 3073   1.217   1.584   2.444  2.4461  2.6855 -0.9663
  485ACN     C2 3074   1.189   1.534   2.238 -0.5689 -0.3421 -0.2324
  485ACN     N1 3075   1.129   1.556   2.144 -0.0956 -0.0016 -0.1262
  486ACN     C1 3076   2.278   3.923   3.829 -0.2896 -0.2738  0.3549
  486ACN     H1 3077   2.212   3.927   3.742 -3.3254  0.8275  2.5573
  486ACN     H2 3078   2.350   3.845   3.800  0.8146  0.9404 -0.2658
  486ACN     H3 3079   2.229   3.885   3.920 -2.1275  2.4917  0.6232
  486ACN     C2 3080   2.354   4.047   3.846 -0.1484 -0.4340 -0.6637
  486ACN     N1 3081   2.425   4.143   3.859  0.4308  0.6738  0.6724
  487ACN     C1 3082   2.182   3.719   3.447  0.3816  0.6278  0.7203
  487ACN     H1 3083   2.089   3.755   3.493  0.4621  0.7352  0.7969
  487ACN     H2 3084   2.277   3.742   3.496 -0.4495 -0.7840  3.1817
  487ACN     H3 3085   2.202   3.760   3.348  0.0934 -1.2348 -0.1493
  487ACN     C2 3086   2.170   3.572   3.441 -0.9212 -0.0645  0.0093
  487ACN     N1 3087   2.161   3.458   3.441  0.8569  0.0879 -0.2130
  488ACN     C1 3088   4.186   3.384   3.768  0.8079 -0.3550  0.1530
  488ACN     H1 3089   4.106   3.453   3.798 -1.4416 -3.1705  1.0954
  488ACN     H2 3090   4.194   3.382   3.658  1.5360  0.2991  0.1826
  488ACN     H3 3091   4.160   3.281   3.795 -0.8332 -0.2920 -1.0280
  488ACN     C2 3092   4.324   3.408   3.807  0.5720 -0.1563 -0.1108
  488ACN     N1 3093   4.430   3.422   3.842 -0.2594 -0.6712 -0.0735
  489ACN     C1 3094   4.436   2.592   2.175 -0.3397 -0.2346  0.2338
  489ACN     H1 3095   4.482   2.510   2.232  0.3198  0.3967  0.6331
  489ACN     H2 3096   4.330   2.576   2.198 -0.5825  2.9933  1.9421
  489ACN     H3 3097   4.461   2.590   2.068  1.9069  0.9194  0.6671
  489ACN     C2 3098   4.476   2.715   2.244  0.1222 -0.0065  0.1160
  489ACN     N1 3099   4.514   2.815   2.283  0.1260  0.8056 -0.2449
  490ACN     C1 3100   0.784   2.819   0.743  0.4535 -0.0447  0.2749
  490ACN     H1 3101   0.863   2.895   0.740  0.7211 -0.3246 -2.4599
  490ACN     H2 3102   0.813   2.772   0.838  2.4134  1.6046  0.5837
  490ACN     H3 3103   0.790   2.759   0.652  1.7788  0.0609  0.2704
  490ACN     C2 3104   0.649   2.863   0.758  0.0931 -0.2068  0.4547
  490ACN     N1 3105   0.541   2.897   0.775 -0.1189 -0.1887 -0.0051
  491ACN     C1 3106   2.238   2.538   1.016  0.2289  0.0192  0.5173
  491ACN     H1 3107   2.241   2.647   1.029 -1.0912 -0.0000  1.1066
  491ACN     H2 3108   2.170   2.515   0.933 -1.8123  3.4449  1.0303
  491ACN     H3 3109   2.190   2.494   1.104 -1.5722  1.2886  0.2378
  491ACN     C2 3110   2.373   2.475   0.998  0.4233 -0.7641 -0.5211
  491ACN     N1 3111   2.479   2.424   0.994 -0.1957  0.4028 -0.2212
  492ACN     C1 3112   1.820   2.732   3.899  0.3178 -0.2561 -0.2265
  492ACN     H1 3113   1.874   2.690   3.985 -0.3262 -0.7401 -0.0532
  492ACN     H2 3114   1.756   2.810   3.941  0.3562  0.7083 -1.8591
  492ACN     H3 3115   1.756   2.658   3.848 -0.3930  0.7522 -0.8240
  492ACN     C2 3116   1.910   2.798   3.807 -0.2804 -0.1517 -0.0324
  492ACN     N1 3117   1.989   2.848   3.737 -0.0414  0.1766 -0.0225
  493ACN     C1 3118   2.686   3.924   0.585  0.0470 -0.1002  0.0719
  493ACN     H1 3119   2.668   3.928   0.477 -0.4176 -1.6074  0.0865
  493ACN     H2 3120   2.689   4.027   0.624  1.5343  0.4720 -1.4053
  493ACN     H3 3121   2.781   3.873   0.606  0.8003  1.3264  0.3401
  493ACN     C2 3122   2.577   3.857   0.646 -0.0183 -0.1843 -0.9337
  493ACN     N1 3123   2.474   3.817   0.678  0.3273  0.8432 -0.2451
  494ACN     C1 3124   2.411   2.946   2.369 -0.1892  0.6617 -0.5067
  494ACN     H1 3125   2.451   3.040   2.328  1.4471 -0.2806 -1.1393
  494ACN     H2 3126   2.315   2.986   2.405 -0.4824  0.2080 -0.7746
  494ACN     H3 3127   2.461   2.908   2.458 -3.0296 -0.9593  0.5408
  494ACN     C2 3128   2.390   2.845   2.268  0.0037 -0.2728 -0.5025
  494ACN     N1 3129   2.360   2.770   2.186 -0.3280  0.3037 -0.5071
  495ACN     C1 3130   4.315   1.340   2.113  0.6376 -0.1075  0.1785
  495ACN     H1 3131   4.247   1.389   2.185 -1.5979 -0.3172 -1.6498
  495ACN     H2 3132   4.310   1.397   2.019  1.2289  1.0333  0.8157
  495ACN     H3 3133   4.288   1.235   2.099  0.6210 -0.0035 -0.6331
  495ACN     C2 3134   4.446   1.360   2.160  0.4455 -0.4888 -0.1328
  495ACN     N1 3135   4.550   1.379   2.201 -0.0322  0.4114 -0.2838
  496ACN     C1 3136   4.206   4.251   0.637 -0.4711  0.4486 -0.3673
  496ACN     H1 3137   4.243   4.333   0.699 -0.3562 -2.6822  4.1481
  496ACN     H2 3138   4.258   4.236   0.541  1.0625 -0.5776  0.5945
  496ACN     H3 3139   4.099   4.266   0.616 -0.0550  0.1179 -3.1932
  496ACN     C2 3140   4.222   4.124   0.711 -0.3643  0.6207  0.5478
  496ACN     N1 3141   4.232   4.025   0.772  0.5104  0.1286  0.3786
  497ACN     C1 3142   0.141   3.855   0.654  0.8396 -0.3214 -0.7106
  497ACN     H1 3143   0.086   3.925   0.591  0.8303 -0.7354 -1.1657
  497ACN     H2 3144   0.174   3.768   0.596  0.4689 -0.5233 -0.6215
  497ACN     H3 3145   0.074   3.839   0.739 -0.2546  2.0127 -1.0704
  497ACN     C2 3146   0.254   3.924   0.711 -0.8298  0.0107 -0.3738
  497ACN     N1 3147   0.345   3.985   0.744  0.1742  0.3409 -0.0131
  498ACN     C1 3148   0.608   1.230   0.342 -0.2768  0.0328  0.3074
  498ACN     H1 3149   0.717   1.229   0.333 -0.3353  1.6313 -0.9839
  498ACN     H2 3150   0.569   1.290   0.258 -0.0674 -1.0228 -0.5699
  498ACN     H3 3151   0.580   1.273   0.439 -0.9254  0.4986 -0.0730
  498ACN     C2 3152   0.549   1.091   0.339 -0.0530 -0.7606  0.1208
  498ACN     N1 3153   0.499   0.985   0.328 -0.1976 -0.1898 -0.4528
  499ACN     C1 3154   4.649   4.504   2.550  0.8691 -0.7052 -0.4490
  499ACN     H1 3155   4.658   4.479   2.657 -3.4092 -0.7781  0.0670
  499ACN     H2 3156   4.572   4.450   2.492  0.5089 -1.2063  0.4696
  499ACN     H3 3157   4.748   4.480   2.509  1.0800 -1.2931  0.3802
  499ACN     C2 3158   4.639   4.649   2.547  0.7535 -0.9530  0.3001
  499ACN     N1 3159   4.636   4.766   2.545 -0.6913  0.2049  0.2601
  500ACN     C1 3160   0.573   3.051   0.086  0.2854  0.5145  0.1538
  500ACN     H1 3161   0.567   3.051   0.195 -0.4463 -0.6410  0.1258
  500ACN     H2 3162   0.493   3.113   0.042  0.2694 -1.4874 -2.9603
  500ACN     H3 3163   0.553   2.949   0.050 -0.0148  0.3194  0.8717
  500ACN     C2 3164   0.702   3.099   0.050 -0.2267  0.0879  1.1972
  500ACN     N1 3165   0.806   3.140   0.024 -0.4214  0.3044  0.0313
  501ACN     C1 3166   1.964   0.624   1.978  0.4720 -0.5348  0.3203
  501ACN     H1 3167   2.002   0.557   1.900 -0.2078 -1.4328  0.7461
  501ACN     H2 3168   1.962   0.729   1.945 -0.2959 -0.7229 -0.2609
  501ACN     H3 3169   2.019   0.625   2.073 -0.6652  0.0427  0.9974
  501ACN     C2 3170   1.828   0.575   2.004  0.7123 -0.2880 -0.0426
  501ACN     N1 3171   1.721   0.542   2.030 -0.1313  0.3969 -0.8841
  502ACN     C1 3172   3.084   1.961   0.442 -0.4673  0.2607 -0.2598
  502ACN     H1 3173   3.124   1.997   0.538 -0.4574  2.5463 -1.0778
  502ACN     H2 3174   3.105   1.856   0.417 -0.3476  0.2951 -0.3049
  502ACN     H3 3175   3.118   2.023   0.359  0.4599 -1.1515 -0.9826
  502ACN     C2 3176   2.942   1.980   0.462  0.5037 -0.3162  0.6174
  502ACN     N1 3177   2.827   1.988   0.476  0.7116 -0.0983 -0.5031
  503ACN     C1 3178   3.897   2.213   0.175  0.2430  0.0875 -0.8708
  503ACN     H1 3179   3.984   2.146   0.171  0.5691  0.4107  0.4767
  503ACN     H2 3180   3.904   2.307   0.120 -0.2037  0.1100 -0.8921
  503ACN     H3 3181   3.881   2.241   0.280  0.5120  0.2619 -0.8770
  503ACN     C2 3182   3.773   2.149   0.131 -0.1068 -0.0175 -0.1471
  503ACN     N1 3183   3.680   2.090   0.098  0.1794 -0.3487 -0.1474
  504ACN     C1 3184   0.247   0.040   2.321  0.5672  0.0943  0.4104
  504ACN     H1 3185   0.303  -0.026   2.254 -2.2111 -1.4620 -0.5438
  504ACN     H2 3186   0.190  -0.022   2.391 -1.7631 -1.0516 -2.3192
  504ACN     H3 3187   0.174   0.104   2.270  1.9531  1.6494  0.2600
  504ACN     C2 3188   0.340   0.129   2.388 -0.0396 -0.2519 -0.8769
  504ACN     N1 3189   0.411   0.211   2.419 -0.2883 -0.3847 -0.0053
  505ACN     C1 3190   1.823   2.613   2.649 -0.2117 -0.3526 -0.9280
  505ACN     H1 3191   1.900   2.539   2.672 -0.5828 -0.4941 -0.1067
  505ACN     H2 3192   1.863   2.698   2.593  2.0576  0.3274  1.5053
  505ACN     H3 3193   1.785   2.643   2.748  2.6459 -2.4457  0.9645
  505ACN     C2 3194   1.712   2.551   2.570 -0.4481 -1.2014 -0.5485
  505ACN     N1 3195   1.634   2.508   2.493 -0.4507 -0.4471 -0.6727
  506ACN     C1 3196   0.795   1.538   0.398 -0.2324 -0.3714 -0.2794
  506ACN     H1 3197   0.823   1.462   0.324 -1.6236 -1.6056  0.3991
  506ACN     H2 3198   0.864   1.530   0.482  0.2952  2.1297 -0.4008
  506ACN     H3 3199   0.689   1.527   0.425 -0.3655 -0.4913 -0.8386
  506ACN     C2 3200   0.817   1.675   0.348 -0.1720  0.5848  0.3596
  506ACN     N1 3201   0.826   1.784   0.315  0.3097 -0.7101  0.3564
  507ACN     C1 3202   1.196   3.941   3.097  0.5149  0.3444 -0.1841
  507ACN     H1 3203   1.259   4.015   3.046  1.6845 -1.5802 -1.6684
  507ACN     H2 3204   1.227   3.839   3.069 -2.4929 -0.4849 -0.8388
  507ACN     H3 3205   1.096   3.962   3.057  0.0544  0.9512  1.2098
  507ACN     C2 3206   1.196   3.947   3.240  0.1726  0.2304 -0.6148
  507ACN     N1 3207   1.181   3.940   3.356  0.6050 -0.2607  0.8367
  508ACN     C1 3208   0.547   3.898   3.724 -0.7124 -0.0520  0.5218
  508ACN     H1 3209   0.505   3.811   3.775 -0.2474 -1.4393 -1.3396
  508ACN     H2 3210   0.466   3.936   3.662 -0.6836  2.1335  1.7360
  508ACN     H3 3211   0.630   3.853   3.667  1.2380  1.9875  1.5574
  508ACN     C2 3212   0.588   4.001   3.808 -0.0009  0.8039  0.1992
  508ACN     N1 3213   0.630   4.084   3.873 -0.1803 -0.1887 -0.0639
  509ACN     C1 3214   1.557   2.117   3.419  0.1606  0.1968  0.6193
  509ACN     H1 3215   1.500   2.035   3.372 -2.5232  1.5145  1.3547
  509ACN     H2 3216   1.660   2.085   3.438 -0.4234 -2.3300  0.0125
  509ACN     H3 3217   1.499   2.145   3.507 -0.2068 -2.0494  1.1620
  509ACN     C2 3218   1.562   2.227   3.324  0.4799 -0.1017  1.0699
  509ACN     N1 3219   1.561   2.298   3.233  0.6538  0.7119  0.1730
  510ACN     C1 3220   3.839   4.832   3.027 -0.8231 -0.2556 -0.9807
  510ACN     H1 3221   3.845   4.845   3.136 -1.0743  0.0995 -1.0071
  510ACN     H2 3222   3.934   4.785   3.001  1.4420  2.3405  1.9204
  510ACN     H3 3223   3.834   4.921   2.963  0.4142 -0.8650 -1.9809
  510ACN     C2 3224   3.724   4.745   3.000  0.1132  0.2038 -0.2512
  510ACN     N1 3225   3.634   4.679   2.972  0.2649 -0.3482 -0.3713
  511ACN     C1 3226   1.290   2.508   0.554 -0.1373 -0.4180 -0.1974
  511ACN     H1 3227   1.267   2.609   0.592 -2.0016 -0.6181 -0.7057
  511ACN     H2 3228   1.274   2.427   0.626 -0.1498 -1.2604 -1.1311
  511ACN     H3 3229   1.394   2.508   0.519 -0.6979 -0.5874 -1.9503
  511ACN     C2 3230   1.200   2.494   0.440  0.3656  0.2394 -0.7431
  511ACN     N1 3231   1.129   2.499   0.350 -0.3486  0.0576  0.1561
  512ACN     C1 3232   1.748   4.827   1.420 -0.4054  0.4808  0.4527
  512ACN     H1 3233   1.706   4.771   1.335  0.7672 -0.1760  0.2747
  512ACN     H2 3234   1.698   4.924   1.425 -1.3332  0.0969 -0.7089
  512ACN     H3 3235   1.853   4.859   1.415 -0.0219 -0.6511  0.8961
  512ACN     C2 3236   1.721   4.747   1.539 -0.5809  0.3625 -0.3055
  512ACN     N1 3237   1.706   4.674   1.625  0.2073 -0.2956 -0.5630
  513ACN     C1 3238   2.703   1.355   0.806 -0.0153 -0.0071  0.5804
  513ACN     H1 3239   2.702   1.247   0.787  1.7757 -0.0407  0.4453
  513ACN     H2 3240   2.606   1.377   0.850  0.1540 -0.6219  1.2898
  513ACN     H3 3241   2.730   1.404   0.712  1.2256 -0.0231  0.9016
  513ACN     C2 3242   2.805   1.379   0.909 -0.7104 -0.4779  0.5297
  513ACN     N1 3243   2.886   1.408   0.986  0.0718 -0.3257 -0.0166
  514ACN     C1 3244   4.242   3.107   2.068  0.6218 -0.0746 -0.0458
  514ACN     H1 3245   4.289   3.141   1.976 -0.6612  2.1569  0.0573
  514ACN     H2 3246   4.310   3.046   2.129 -0.4067 -0.6581  0.5502
  514ACN     H3 3247   4.177   3.029   2.026  1.3262 -1.0629  0.6369
  514ACN     C2 3248   4.175   3.211   2.141  1.0737 -0.0694 -1.2053
  514ACN     N1 3249   4.109   3.275   2.213  0.2651  0.0955  0.6335
  515ACN     C1 3250   1.499   2.799   0.709 -0.3541  0.1688  0.8430
  515ACN     H1 3251   1.423   2.720   0.708  0.5761 -0.7637 -1.0092
  515ACN     H2 3252   1.462   2.902   0.702  0.8683  0.7244  2.0369
  515ACN     H3 3253   1.567   2.782   0.625 -0.6991 -1.0117  0.7842
  515ACN     C2 3254   1.573   2.779   0.832  0.2567  0.2845 -0.8052
  515ACN     N1 3255   1.639   2.754   0.925  0.1587 -0.7224 -0.0529
  516ACN     C1 3256   3.235   1.064   0.630  0.2756 -0.0462  0.0617
  516ACN     H1 3257   3.174   1.068   0.721 -0.6088  0.2798 -0.5291
  516ACN     H2 3258   3.198   1.134   0.555 -0.4427  1.9586  2.1649
  516ACN     H3 3259   3.246   0.961   0.592 -1.8339 -0.9286  1.6140
  516ACN     C2 3260   3.367   1.113   0.673  0.5607 -0.5776  0.9146
  516ACN     N1 3261   3.473   1.153   0.703  0.1624 -0.1935  0.1912
  517ACN     C1 3262   3.984   4.559   2.157  0.5347  0.0319  0.2209
  517ACN     H1 3263   3.990   4.489   2.241 -0.6201 -1.6432 -1.0235
  517ACN     H2 3264   3.989   4.502   2.063  0.0471  1.7492 -0.8971
  517ACN     H3 3265   4.074   4.621   2.152  0.7167 -0.2295  0.2259
  517ACN     C2 3266   3.864   4.650   2.166 -0.2659  0.3629 -0.3843
  517ACN     N1 3267   3.785   4.732   2.173  0.6105 -0.5692 -0.4022
  518ACN     C1 3268   0.398   1.523   3.481  0.0670 -0.0329  0.6350
  518ACN     H1 3269   0.307   1.551   3.537  0.1867 -0.0143  0.8196
  518ACN     H2 3270   0.481   1.514   3.552  1.5087  1.0691 -0.8499
  518ACN     H3 3271   0.412   1.590   3.396 -0.3638 -2.1362 -1.1797
  518ACN     C2 3272   0.369   1.384   3.443  0.2642 -0.0404 -0.5407
  518ACN     N1 3273   0.364   1.278   3.400  0.3579  0.2281  0.3814
  519ACN     C1 3274   2.580   3.082   0.615  0.4169 -0.2670 -0.7096
  519ACN     H1 3275   2.637   3.021   0.543  0.2357  0.8742 -1.8598
  519ACN     H2 3276   2.602   3.034   0.711  1.5485  0.0266 -0.7995
  519ACN     H3 3277   2.474   3.073   0.590  0.3644 -0.8101 -0.3121
  519ACN     C2 3278   2.630   3.219   0.606 -0.2865 -0.2813 -1.0233
  519ACN     N1 3279   2.662   3.328   0.608 -0.3198 -0.1818 -0.1217
  520ACN     C1 3280   4.219   2.305   0.501  0.1309  0.4838  0.5973
  520ACN     H1 3281   4.291   2.223   0.490 -0.2570  0.2482 -0.3174
  520ACN     H2 3282   4.116   2.266   0.493 -0.4402  1.9014  0.8349
  520ACN     H3 3283   4.242   2.370   0.417 -0.2415 -0.9484 -0.6694
  520ACN     C2 3284   4.233   2.363   0.629  0.0851  0.5271  0.1519
  520ACN     N1 3285   4.241   2.408   0.737  0.6293 -0.3444 -0.3778
  521ACN     C1 3286   0.610   2.011   1.814  0.0269  0.6710  0.0083
  521ACN     H1 3287   0.606   1.963   1.912  3.1859  0.6343  0.2271
  521ACN     H2 3288   0.607   1.927   1.743  2.4718 -0.1763  0.8199
  521ACN     H3 3289   0.714   2.046   1.808  1.2478 -2.7840 -1.3646
  521ACN     C2 3290   0.509   2.106   1.784 -0.5895  0.1317  0.7387
  521ACN     N1 3291   0.432   2.190   1.759 -0.0987  0.6761 -0.1651
  522ACN     C1 3292   2.979   3.641   3.205 -0.7191  0.5020  0.0003
  522ACN     H1 3293   3.012   3.652   3.309  4.2916 -0.6879 -1.2177
  522ACN     H2 3294   2.871   3.660   3.203 -0.6773  0.7392 -2.2799
  522ACN     H3 3295   2.991   3.536   3.178 -1.7012 -0.0401  1.5325
  522ACN     C2 3296   3.036   3.745   3.117 -0.1891  0.0604  0.2980
  522ACN     N1 3297   3.077   3.830   3.047  0.1174  0.2365 -0.1607
  523ACN     C1 3298   2.579   3.302   1.203 -0.4651  0.2272  0.6518
  523ACN     H1 3299   2.471   3.288   1.189 -0.4974  0.8708  0.2037
  523ACN     H2 3300   2.614   3.235   1.283 -1.8840 -0.1691  0.9620
  523ACN     H3 3301   2.600   3.409   1.217  0.7382  0.8447 -3.9923
  523ACN     C2 3302   2.645   3.271   1.079 -0.6665  0.3067 -0.1387
  523ACN     N1 3303   2.695   3.250   0.976  0.1807  0.1157  0.3386
  524ACN     C1 3304   2.218   2.776   1.579  0.2068  1.0353  0.2363
  524ACN     H1 3305   2.108   2.774   1.569  0.3417  0.1228 -1.3766
  524ACN     H2 3306   2.261   2.873   1.550 -0.2117  0.0743 -4.2506
  524ACN     H3 3307   2.259   2.706   1.506 -1.6998 -0.1683  0.2299
  524ACN     C2 3308   2.265   2.746   1.717  0.2766 -0.3756  0.3818
  524ACN     N1 3309   2.301   2.726   1.827  0.2238  0.0990 -0.8511
  525ACN     C1 3310   2.307   0.494   1.413 -0.0328  0.0394  0.9239
  525ACN     H1 3311   2.270   0.453   1.318  1.1570 -0.3646  0.6159
  525ACN     H2 3312   2.272   0.598   1.404 -1.4517 -0.6078 -2.9921
  525ACN     H3 3313   2.415   0.505   1.425 -0.1093  1.7165  0.3174
  525ACN     C2 3314   2.252   0.431   1.534  0.5350  0.3255  0.5208
  525ACN     N1 3315   2.213   0.396   1.637  0.1957 -0.9545  0.4607
  526ACN     C1 3316   1.673   4.095   0.287  0.3874 -0.4265  0.2260
  526ACN     H1 3317   1.723   4.175   0.231 -1.6623  0.2594 -0.7277
  526ACN     H2 3318   1.743   4.011   0.296 -1.5572 -2.7734 -3.9118
  526ACN     H3 3319   1.589   4.054   0.229  0.8243 -2.6337  1.0467
  526ACN     C2 3320   1.634   4.129   0.427  0.4438  0.3109 -0.6674
  526ACN     N1 3321   1.606   4.174   0.530 -0.7297 -0.3477  0.0212
  527ACN     C1 3322   2.709   2.008   3.332  0.6215 -0.6724 -0.2245
  527ACN     H1 3323   2.710   2.071   3.422 -1.0850  1.2646 -1.4656
  527ACN     H2 3324   2.636   1.930   3.353 -1.7893  1.4254 -0.3539
  527ACN     H3 3325   2.811   1.968   3.320  0.6091 -0.7407 -0.1062
  527ACN     C2 3326   2.654   2.090   3.220  0.6126  0.5599 -0.1917
  527ACN     N1 3327   2.611   2.148   3.131 -0.3687  0.2150  0.0748
  528ACN     C1 3328   3.825   4.361   2.918 -0.5778 -0.2002  0.1448
  528ACN     H1 3329   3.770   4.444   2.964 -1.0701 -1.5134  2.0580
  528ACN     H2 3330   3.801   4.267   2.970 -2.4454  0.9260  1.3908
  528ACN     H3 3331   3.934   4.370   2.922 -0.4823 -0.4722 -1.1554
  528ACN     C2 3332   3.790   4.351   2.773  0.4263  0.5871  0.6691
  528ACN     N1 3333   3.765   4.354   2.659 -0.1040 -0.1282 -0.3480
  529ACN     C1 3334   4.027   2.835   0.506  0.0900 -0.1924  0.0890
  529ACN     H1 3335   3.994   2.901   0.425 -1.7627 -0.3115  0.6909
  529ACN     H2 3336   3.941   2.818   0.573 -0.5284  2.7630  0.1819
  529ACN     H3 3337   4.115   2.875   0.558  1.1987 -1.7402 -0.5156
  529ACN     C2 3338   4.064   2.707   0.453  0.4640 -0.0834  0.3069
  529ACN     N1 3339   4.105   2.607   0.406  0.6271 -0.1900 -0.2068
  530ACN     C1 3340   3.181   3.723   0.943  0.2002 -0.0513 -1.4130
  530ACN     H1 3341   3.145   3.785   1.026  1.5196 -2.6346  1.3064
  530ACN     H2 3342   3.086   3.688   0.901 -0.8397  2.6641 -1.4645
  530ACN     H3 3343   3.241   3.637   0.976  0.6540  0.1805 -1.6272
  530ACN     C2 3344   3.244   3.795   0.835  0.6238 -0.1975 -0.1772
  530ACN     N1 3345   3.307   3.854   0.757  0.3153 -0.3444 -0.1394
  531ACN     C1 3346   2.056   4.452   2.869 -0.1545  0.0381 -0.0655
  531ACN     H1 3347   2.078   4.494   2.771 -2.2304 -0.8954 -0.9895
  531ACN     H2 3348   2.050   4.343   2.862  1.0861 -0.2426  2.2145
  531ACN     H3 3349   1.961   4.492   2.907  0.2889  0.7916  0.2782
  531ACN     C2 3350   2.157   4.486   2.974  0.0201  0.5521  0.9883
  531ACN     N1 3351   2.233   4.511   3.053 -0.7007 -0.1829 -0.6658
  532ACN     C1 3352   2.126   1.888   0.540  0.0109  0.1343 -0.0513
  532ACN     H1 3353   2.116   1.997   0.538  1.7377  0.3630 -3.0530
  532ACN     H2 3354   2.142   1.847   0.640  2.2454 -1.3352 -0.9264
  532ACN     H3 3355   2.217   1.859   0.486  1.1260 -0.1210  1.8808
  532ACN     C2 3356   2.009   1.836   0.478 -0.5723 -0.0898 -0.0394
  532ACN     N1 3357   1.907   1.805   0.431  0.0666  0.0742 -0.0988
  533ACN     C1 3358   1.105   0.503   3.037  0.1942  0.2952 -0.4485
  533ACN     H1 3359   1.204   0.548   3.025  0.1135  0.7071  0.3874
  533ACN     H2 3360   1.024   0.572   3.010  0.0140 -0.3872 -1.7278
  533ACN     H3 3361   1.094   0.462   3.138  1.1695 -0.7966 -0.7700
  533ACN     C2 3362   1.073   0.399   2.948  0.0096 -1.1031 -0.2008
  533ACN     N1 3363   1.052   0.320   2.867  0.5562  0.3745  0.0565
  534ACN     C1 3364   0.800   3.340   3.113  0.1132  0.1122  0.1486
  534ACN     H1 3365   0.846   3.419   3.174  2.8028 -1.2059 -0.0635
  534ACN     H2 3366   0.885   3.302   3.056  0.6207  0.1812  0.8485
  534ACN     H3 3367   0.729   3.385   3.042  0.6306 -0.2105 -0.5775
  534ACN     C2 3368   0.745   3.235   3.193  0.3639 -0.3549 -0.0470
  534ACN     N1 3369   0.690   3.152   3.249  0.4717 -0.1952 -0.1817
  535ACN     C1 3370   3.095   0.500   0.987 -0.6555  0.1631  0.6063
  535ACN     H1 3371   3.071   0.395   0.966 -2.3238  0.6296  0.0102
  535ACN     H2 3372   3.063   0.525   1.089 -1.6100  1.3118  0.0556
  535ACN     H3 3373   3.046   0.563   0.911 -1.4924 -0.4816  0.6035
  535ACN     C2 3374   3.237   0.500   0.965  0.4644 -0.1449  0.4467
  535ACN     N1 3375   3.349   0.506   0.947 -0.5961  0.1370 -0.1255
  536ACN     C1 3376   0.544   2.855   1.119  0.1547 -0.1245 -0.0022
  536ACN     H1 3377   0.593   2.829   1.024 -1.3786 -1.9878 -0.3511
  536ACN     H2 3378   0.614   2.854   1.203 -0.5002  0.6236  0.5727
  536ACN     H3 3379   0.484   2.770   1.155 -1.4515  1.1194  0.3898
  536ACN     C2 3380   0.474   2.980   1.120 -0.1736  0.4367 -0.1193
  536ACN     N1 3381   0.418   3.080   1.119 -0.8449 -0.4147 -0.5277
  537ACN     C1 3382   1.199   0.850   3.397  0.2453 -0.4020  0.2310
  537ACN     H1 3383   1.206   0.866   3.289 -3.2114  0.2283 -0.0127
  537ACN     H2 3384   1.140   0.757   3.409 -1.0766  0.0801 -1.9782
  537ACN     H3 3385   1.136   0.934   3.429 -2.7667 -2.2035 -0.5237
  537ACN     C2 3386   1.328   0.857   3.460  0.0487 -0.1000 -0.7236
  537ACN     N1 3387   1.434   0.873   3.500 -0.5658 -0.2505 -0.1945
  538ACN     C1 3388   2.707   1.115   1.217 -0.2393 -0.3206  0.0129
  538ACN     H1 3389   2.634   1.062   1.155 -0.1342  0.1917 -0.5576
  538ACN     H2 3390   2.814   1.111   1.193 -0.6849  2.8042 -3.5399
  538ACN     H3 3391   2.691   1.067   1.314 -0.7375 -0.7493 -0.2702
  538ACN     C2 3392   2.663   1.254   1.251  0.8650  0.1410  0.3500
  538ACN     N1 3393   2.632   1.362   1.275  0.0329 -0.4977 -0.3715
  539ACN     C1 3394   1.825   0.062   0.672 -0.6533  0.8983  0.3113
  539ACN     H1 3395   1.860  -0.036   0.709  0.4893 -0.8274 -4.5808
  539ACN     H2 3396   1.893   0.140   0.709  0.7158 -0.2047  0.2260
  539ACN     H3 3397   1.724   0.063   0.713 -0.2536 -0.2485  1.4114
  539ACN     C2 3398   1.851   0.053   0.528 -0.7737 -0.4046  0.2014
  539ACN     N1 3399   1.878   0.054   0.414  0.5865  0.5447 -0.1921
  540ACN     C1 3400   0.990   1.348   1.619  0.4550  0.7228  0.4577
  540ACN     H1 3401   0.882   1.338   1.637  0.8410  0.4458  2.9614
  540ACN     H2 3402   1.021   1.259   1.563 -2.2356 -0.1227  0.1512
  540ACN     H3 3403   1.050   1.350   1.711  0.9538 -4.3912  0.5212
  540ACN     C2 3404   1.013   1.468   1.542 -0.3400 -0.0959 -0.5816
  540ACN     N1 3405   1.039   1.570   1.497  0.8645 -0.2029 -0.0024
  541ACN     C1 3406   1.230   4.156   0.150 -0.6770  0.2957 -0.8034
  541ACN     H1 3407   1.292   4.140   0.238  0.6812  1.0148 -1.5974
  541ACN     H2 3408   1.298   4.188   0.070 -1.3753  2.0002 -0.7713
  541ACN     H3 3409   1.157   4.235   0.173  1.3747  1.9970  0.2142
  541ACN     C2 3410   1.174   4.031   0.103  0.4010 -0.2955 -0.1811
  541ACN     N1 3411   1.124   3.933   0.060  0.1163 -0.1758 -0.2097
  542ACN     C1 3412   2.627   3.379   3.081  0.5963  0.1158 -0.6577
  542ACN     H1 3413   2.696   3.390   3.166  0.1753  0.8953 -0.4133
  542ACN     H2 3414   2.642   3.472   3.027  3.0908  2.3147  3.3304
  542ACN     H3 3415   2.527   3.366   3.123  0.8259 -1.3805 -0.5072
  542ACN     C2 3416   2.656   3.263   2.998  0.2408  0.3348  0.0494
  542ACN     N1 3417   2.690   3.179   2.931 -0.5595  0.0718 -0.3231
  543ACN     C1 3418   0.987   1.286   2.636 -0.1645  0.2913  0.0546
  543ACN     H1 3419   1.029   1.211   2.569  0.6462 -2.9548  3.8373
  543ACN     H2 3420   0.882   1.265   2.659  0.0438  0.2430  0.9948
  543ACN     H3 3421   0.986   1.389   2.598 -0.6472  0.6770  1.0773
  543ACN     C2 3422   1.068   1.297   2.758 -0.1027  0.6886  0.0519
  543ACN     N1 3423   1.128   1.325   2.848  0.0435  0.1702 -0.0012
  544ACN     C1 3424   3.438   0.297   1.794  0.0973  0.0553  0.3698
  544ACN     H1 3425   3.541   0.326   1.816 -0.3461  0.5415  2.0019
  544ACN     H2 3426   3.375   0.375   1.839  0.3699  0.6960 -0.3631
  544ACN     H3 3427   3.411   0.201   1.842 -2.3162  0.3815 -0.1871
  544ACN     C2 3428   3.418   0.270   1.651 -0.0986 -0.1437 -0.2892
  544ACN     N1 3429   3.417   0.247   1.538 -0.3560  0.9708  0.2961
  545ACN     C1 3430   1.902   2.098   3.167  0.6700 -0.2478 -1.1193
  545ACN     H1 3431   2.003   2.064   3.141  1.5719  1.3661  0.0900
  545ACN     H2 3432   1.860   2.150   3.080  1.2790  0.6270 -0.9033
  545ACN     H3 3433   1.910   2.174   3.246  2.0779  0.4371 -1.8713
  545ACN     C2 3434   1.822   1.991   3.226 -0.2223  0.3199 -0.7639
  545ACN     N1 3435   1.758   1.900   3.263 -0.3146 -0.4164  0.0331
  546ACN     C1 3436   3.394   1.619   3.420  0.6416 -0.0395 -0.0261
  546ACN     H1 3437   3.391   1.649   3.526  0.7531  0.2227 -0.0944
  546ACN     H2 3438   3.501   1.615   3.396  1.2514  2.5656  1.7614
  546ACN     H3 3439   3.342   1.702   3.370  0.4558  0.3686  0.8209
  546ACN     C2 3440   3.317   1.493   3.415  0.8447 -0.0990  0.3597
  546ACN     N1 3441   3.251   1.400   3.411  0.0740 -0.1732 -0.4272
  547ACN     C1 3442   2.311   4.499   0.627  0.0613 -0.2007  0.7935
  547ACN     H1 3443   2.307   4.601   0.668 -2.5836 -0.1053  0.5131
  547ACN     H2 3444   2.243   4.432   0.682  1.7460 -1.9204  0.8703
  547ACN     H3 3445   2.412   4.458   0.634  0.0253 -0.4718 -0.1269
  547ACN     C2 3446   2.272   4.492   0.489 -0.5770  0.7149  0.2518
  547ACN     N1 3447   2.241   4.498   0.379  0.3084  0.4943  0.4733
  548ACN     C1 3448   4.274   0.823   1.344  0.6295 -0.1442  0.0365
  548ACN     H1 3449   4.259   0.840   1.236  2.4619 -4.3220 -1.0936
  548ACN     H2 3450   4.378   0.837   1.376  0.1742 -0.0775  1.5484
  548ACN     H3 3451   4.251   0.719   1.370 -2.8438  0.4840  0.0019
  548ACN     C2 3452   4.175   0.912   1.415  0.0091  0.8220 -0.2229
  548ACN     N1 3453   4.109   0.986   1.471 -0.3476 -0.2839 -0.5796
  549ACN     C1 3454   2.140   4.122   3.260 -0.0166  0.7692 -0.0869
  549ACN     H1 3455   2.125   4.050   3.341 -1.6618 -0.9533 -1.8041
  549ACN     H2 3456   2.229   4.085   3.208 -1.2117 -0.2113 -1.5312
  549ACN     H3 3457   2.159   4.221   3.303  0.9667  0.6478 -0.2246
  549ACN     C2 3458   2.026   4.128   3.166  0.5977 -0.0460  0.2467
  549ACN     N1 3459   1.949   4.145   3.083  0.2800 -0.5581  0.6410
  550ACN     C1 3460   4.328   0.018   1.386 -0.2394  0.2858 -0.1820
  550ACN     H1 3461   4.423   0.050   1.431  0.2271 -1.5510  0.2162
  550ACN     H2 3462   4.347  -0.038   1.294 -0.8653 -0.2960  0.0383
  550ACN     H3 3463   4.264   0.105   1.369  1.0852  1.2945 -0.2000
  550ACN     C2 3464   4.257  -0.068   1.489  0.7039 -0.5284  1.2591
  550ACN     N1 3465   4.196  -0.142   1.551 -0.3220 -0.4828 -0.2494
  551ACN     C1 3466   0.564   0.683   2.902 -0.8149 -0.2126  0.2271
  551ACN     H1 3467   0.580   0.758   2.981  0.3121 -1.0363  0.8038
  551ACN     H2 3468   0.602   0.705   2.802  1.2329 -3.6276  0.0885
  551ACN     H3 3469   0.456   0.671   2.884 -0.3729 -2.0179 -1.4542
  551ACN     C2 3470   0.631   0.555   2.933  0.5034  0.2167  0.4982
  551ACN     N1 3471   0.682   0.451   2.949  0.6928 -0.4661  0.2290
  552ACN     C1 3472   1.907   1.716   1.439 -0.5286  0.4598  0.1023
  552ACN     H1 3473   1.941   1.733   1.336 -0.5538  1.0831  0.1955
  552ACN     H2 3474   1.952   1.621   1.470 -3.1647 -0.6860  0.7040
  552ACN     H3 3475   1.799   1.700   1.432 -0.2532 -0.8268 -2.4532
  552ACN     C2 3476   1.947   1.815   1.538  0.4045  0.3635 -0.6945
  552ACN     N1 3477   1.991   1.894   1.611 -0.1711  0.3703 -0.3251
  553ACN     C1 3478   1.108   2.259   3.484  0.4373  0.2856 -0.8099
  553ACN     H1 3479   1.137   2.331   3.561  1.1800 -1.4906  0.6365
  553ACN     H2 3480   1.195   2.233   3.423  0.6312  0.6859 -0.7051
  553ACN     H3 3481   1.025   2.300   3.424  0.2173  1.7016  0.3981
  553ACN     C2 3482   1.068   2.145   3.567 -0.0405  0.0461  0.3584
  553ACN     N1 3483   1.050   2.053   3.635  0.4947  0.2827  0.4005
  554ACN     C1 3484   0.620   4.569   1.003 -0.5360  0.3608 -0.2276
  554ACN     H1 3485   0.552   4.491   1.040  0.5355 -0.7469 -0.5606
  554ACN     H2 3486   0.678   4.611   1.087 -0.6307 -0.3623  0.2046
  554ACN     H3 3487   0.562   4.652   0.960 -0.9321  0.8964  1.2803
  554ACN     C2 3488   0.709   4.513   0.897 -0.4521  0.3862 -0.5706
  554ACN     N1 3489   0.770   4.473   0.811  0.6801  0.6544  0.1504
  555ACN     C1 3490   1.175   3.571   0.850  0.1516  0.9525  0.2793
  555ACN     H1 3491   1.128   3.643   0.782 -0.7079  1.8261  1.7488
  555ACN     H2 3492   1.116   3.543   0.938  1.5280  0.9834  1.2515
  555ACN     H3 3493   1.264   3.620   0.892 -0.0390 -0.6132  2.7622
  555ACN     C2 3494   1.206   3.446   0.786 -1.0153 -0.1571  0.3444
  555ACN     N1 3495   1.240   3.342   0.748 -0.4664 -0.5645  1.2599
  556ACN     C1 3496   4.236   0.517   2.119  0.1714  0.0942 -0.5207
  556ACN     H1 3497   4.291   0.555   2.032 -1.3220 -2.6223 -2.8033
  556ACN     H2 3498   4.267   0.415   2.146  2.2735  0.1055 -2.5608
  556ACN     H3 3499   4.127   0.519   2.104  0.5901  0.8416 -4.6805
  556ACN     C2 3500   4.263   0.612   2.229 -0.4475 -0.5939 -1.1526
  556ACN     N1 3501   4.287   0.694   2.305  0.1041 -0.0122 -0.9649
  557ACN     C1 3502   4.396   4.765   0.468  0.2332  0.4779  0.2292
  557ACN     H1 3503   4.457   4.688   0.420  1.6885  1.2344  0.8040
  557ACN     H2 3504   4.430   4.761   0.573  0.5360 -0.2643  0.1085
  557ACN     H3 3505   4.288   4.744   0.463 -0.0443  1.6553  0.8267
  557ACN     C2 3506   4.433   4.892   0.399  0.3291 -0.3799 -0.4465
  557ACN     N1 3507   4.459   4.997   0.358  0.1222 -0.4285 -0.1593
  558ACN     C1 3508   3.484   1.055   0.291 -0.6186  0.0323 -0.0338
  558ACN     H1 3509   3.560   1.120   0.245 -2.2616  1.7008 -0.5124
  558ACN     H2 3510   3.493   1.063   0.400  1.9336 -1.3014 -0.0706
  558ACN     H3 3511   3.505   0.948   0.278 -0.5497 -0.0894  1.0068
  558ACN     C2 3512   3.351   1.093   0.249  0.5756 -0.1478 -0.2000
  558ACN     N1 3513   3.248   1.116   0.208  0.1972  0.2409  0.1034
  559ACN     C1 3514   4.606   1.521   0.852 -0.2934 -0.3887  0.3377
  559ACN     H1 3515   4.498   1.540   0.846 -0.8591 -3.2440  0.3184
  559ACN     H2 3516   4.666   1.553   0.766  1.9277 -0.9050  1.6319
  559ACN     H3 3517   4.628   1.414   0.860  0.1046 -0.4049 -0.7588
  559ACN     C2 3518   4.659   1.582   0.970 -0.6082 -0.0677 -0.1946
  559ACN     N1 3519   4.707   1.641   1.057  0.0887  0.2105  0.6570
  560ACN     C1 3520   0.483   0.619   0.321  0.1449 -0.2643 -0.1627
  560ACN     H1 3521   0.471   0.543   0.399 -0.1567 -0.8881 -0.8015
  560ACN     H2 3522   0.423   0.706   0.350 -0.6094 -0.1401 -1.9609
  560ACN     H3 3523   0.447   0.579   0.225  1.4287 -1.6550 -0.1000
  560ACN     C2 3524   0.620   0.649   0.313  0.3792 -0.1845  0.5516
  560ACN     N1 3525   0.731   0.658   0.307  0.2513  0.2337  0.2739
  561ACN     C1 3526   1.199   2.247   1.278  0.6871 -0.4955  0.8087
  561ACN     H1 3527   1.256   2.153   1.278  0.8466 -0.4057  1.5803
  561ACN     H2 3528   1.170   2.264   1.383 -1.7056  0.6641  0.0521
  561ACN     H3 3529   1.100   2.248   1.230  1.3427  0.1597 -0.5495
  561ACN     C2 3530   1.287   2.353   1.227  0.6409 -0.7995 -0.5363
  561ACN     N1 3531   1.341   2.446   1.185  0.6108  0.4019  0.2820
  562ACN     C1 3532   4.558   1.869   0.685  0.1864  0.3951  0.1979
  562ACN     H1 3533   4.619   1.851   0.774 -1.3943  1.5348  1.5926
  562ACN     H2 3534   4.471   1.802   0.693  1.1585 -0.8435  0.5541
  562ACN     H3 3535   4.626   1.848   0.602 -0.7922 -2.5351  0.0406
  562ACN     C2 3536   4.521   2.013   0.688 -0.9527 -0.3813  0.0105
  562ACN     N1 3537   4.510   2.125   0.679 -0.2807  0.0183  0.3365
  563ACN     C1 3538   3.616   1.933   0.787 -0.7702 -0.6053 -0.2135
  563ACN     H1 3539   3.547   1.848   0.791 -0.4216 -0.8696  0.3482
  563ACN     H2 3540   3.634   1.953   0.680 -0.9370 -1.0851 -0.3370
  563ACN     H3 3541   3.713   1.915   0.834 -1.4804  0.4411  1.7469
  563ACN     C2 3542   3.558   2.039   0.863 -0.3028  0.7513  0.5008
  563ACN     N1 3543   3.513   2.124   0.930  0.0255  0.4723  0.0559
  564ACN     C1 3544   0.072   4.695   2.097  0.0881  0.1108  0.5440
  564ACN     H1 3545   0.058   4.631   2.185  0.0199 -1.5085 -0.6109
  564ACN     H2 3546   0.048   4.632   2.011  1.7341 -0.2593  0.3173
  564ACN     H3 3547   0.176   4.732   2.094  0.1105 -0.0283 -0.4823
  564ACN     C2 3548  -0.016   4.801   2.098  0.1745  0.4961 -0.0128
  564ACN     N1 3549  -0.087   4.891   2.103 -0.6655 -0.5580  0.3703
  565ACN     C1 3550   2.489   1.105   2.636  0.3118 -0.3806 -0.1801
  565ACN     H1 3551   2.409   1.108   2.561 -0.1091 -1.9386  0.1682
  565ACN     H2 3552   2.448   1.053   2.724 -1.7645  1.6616  0.1641
  565ACN     H3 3553   2.513   1.204   2.678  0.8050 -0.6331  0.1357
  565ACN     C2 3554   2.608   1.030   2.588  0.2558  0.1542  0.7632
  565ACN     N1 3555   2.702   0.972   2.564 -0.0626 -0.6791  0.4658
  566ACN     C1 3556   4.607   0.295   2.732 -0.0388 -0.8631 -0.2774
  566ACN     H1 3557   4.626   0.365   2.650 -0.0999  1.0659  1.2929
  566ACN     H2 3558   4.688   0.303   2.806 -0.0532  1.1979 -0.4226
  566ACN     H3 3559   4.597   0.193   2.693 -0.0919 -0.7082 -0.6734
  566ACN     C2 3560   4.481   0.321   2.796  0.5884 -0.1287 -1.1256
  566ACN     N1 3561   4.386   0.347   2.857  0.7219 -0.6191 -0.2973
  567ACN     C1 3562   2.470   3.711   2.656 -0.4119 -0.7361 -0.2311
  567ACN     H1 3563   2.457   3.604   2.676 -2.2794 -0.2174  1.6899
  567ACN     H2 3564   2.447   3.768   2.746 -2.2907  0.3622 -1.3251
  567ACN     H3 3565   2.397   3.740   2.579  1.4955 -1.0525 -2.2637
  567ACN     C2 3566   2.598   3.749   2.607  0.1525 -0.9705 -0.2059
  567ACN     N1 3567   2.704   3.781   2.574  0.0675 -0.3847  0.1486
  568ACN     C1 3568   1.272   2.116   2.159  0.2153  0.5308 -0.1556
  568ACN     H1 3569   1.283   2.218   2.196 -0.7932  1.0061 -1.0967
  568ACN     H2 3570   1.166   2.093   2.141  0.4116 -1.0662  0.6042
  568ACN     H3 3571   1.310   2.052   2.239 -1.0370 -1.0215 -0.7450
  568ACN     C2 3572   1.348   2.086   2.042  0.2785  0.0762  0.8810
  568ACN     N1 3573   1.415   2.051   1.957 -0.1526 -0.5455  0.3951
  569ACN     C1 3574   4.509   3.747   3.332  0.0412 -0.1670 -0.3567
  569ACN     H1 3575   4.462   3.816   3.261 -0.0759 -0.0207 -0.1380
  569ACN     H2 3576   4.572   3.800   3.406  1.9054 -2.4136 -0.2197
  569ACN     H3 3577   4.580   3.683   3.279 -0.2554 -3.9393  3.2281
  569ACN     C2 3578   4.410   3.669   3.401  0.4628 -0.4760  0.0362
  569ACN     N1 3579   4.321   3.621   3.457  0.0531  0.8119  0.0834
  570ACN     C1 3580   4.579   4.696   2.894  0.1240 -0.0843 -0.0702
  570ACN     H1 3581   4.639   4.776   2.850  2.9461 -2.0069 -0.0508
  570ACN     H2 3582   4.491   4.673   2.833 -1.8537  1.5192  2.0235
  570ACN     H3 3583   4.540   4.716   2.994  1.5790 -2.1240  1.0018
  570ACN     C2 3584   4.682   4.597   2.908 -0.1219 -0.0700 -0.1131
  570ACN     N1 3585   4.768   4.523   2.925  0.0765  0.2136  0.3824
  571ACN     C1 3586   3.335   4.593   0.498 -0.0461 -0.3971  0.6226
  571ACN     H1 3587   3.396   4.553   0.416 -2.7204  0.4889 -1.9928
  571ACN     H2 3588   3.404   4.634   0.572  1.1570  1.1544 -1.2598
  571ACN     H3 3589   3.272   4.512   0.538 -0.2713 -0.7411 -0.4112
  571ACN     C2 3590   3.264   4.702   0.435 -0.2680 -0.0216 -0.3488
  571ACN     N1 3591   3.213   4.793   0.394  0.7103 -0.0497  0.1139
  572ACN     C1 3592   2.565   4.868   0.958  0.1889  0.2288  1.2082
  572ACN     H1 3593   2.582   4.975   0.943  0.6302  0.0656  0.4998
  572ACN     H2 3594   2.509   4.833   0.871  2.1404 -0.4909  0.1891
  572ACN     H3 3595   2.503   4.843   1.045  0.9426 -1.8759  1.1965
  572ACN     C2 3596   2.684   4.788   0.971  0.4111  0.2208 -0.0313
  572ACN     N1 3597   2.777   4.723   0.986  0.3819  0.4331  0.1189
  573ACN     C1 3598   3.492   0.072   2.744  0.5395  0.3050 -0.0605
  573ACN     H1 3599   3.478   0.180   2.759  0.3562 -0.0175  2.3705
  573ACN     H2 3600   3.445   0.010   2.821  0.8720  0.6697  0.4410
  573ACN     H3 3601   3.600   0.054   2.734  0.8171  1.3893  0.8079
  573ACN     C2 3602   3.427   0.039   2.617 -0.6233  0.6085  0.8267
  573ACN     N1 3603   3.377   0.018   2.514  0.3185  0.2338  0.3058
  574ACN     C1 3604   0.462   0.377   3.261 -0.0251  0.5743  0.1790
  574ACN     H1 3605   0.568   0.406   3.260  1.5295 -4.2119  0.2444
  574ACN     H2 3606   0.454   0.274   3.226  0.6684  0.5676  0.0366
  574ACN     H3 3607   0.408   0.444   3.193 -0.4784  1.5100  1.4212
  574ACN     C2 3608   0.417   0.377   3.397  0.1446  0.0689 -0.4964
  574ACN     N1 3609   0.377   0.378   3.506  0.1108 -0.6334  0.1179
  575ACN     C1 3610   3.022   4.400   2.085  0.4599  0.4579 -0.0722
  575ACN     H1 3611   3.033   4.504   2.117  1.5074  0.2407  0.3058
  575ACN     H2 3612   3.111   4.371   2.028  0.9570  0.1661  0.8356
  575ACN     H3 3613   2.938   4.393   2.016  0.8897  1.4647 -0.7173
  575ACN     C2 3614   3.016   4.316   2.201 -0.2042  0.3333 -0.2213
  575ACN     N1 3615   3.003   4.242   2.291 -0.1353 -0.2888  0.5075
  576ACN     C1 3616   3.958   4.148   0.142 -0.0138 -0.4127 -0.1760
  576ACN     H1 3617   4.052   4.145   0.199 -0.3815  1.0424  0.5490
  576ACN     H2 3618   3.954   4.243   0.087 -0.2991  0.4566  1.2910
  576ACN     H3 3619   3.877   4.132   0.214  2.2475 -4.1418  1.8640
  576ACN     C2 3620   3.961   4.026   0.066 -0.1706 -0.0397  0.0915
  576ACN     N1 3621   3.977   3.928   0.009  0.3764  0.5427  0.3044
  577ACN     C1 3622   4.255   2.850   0.116 -0.0215 -0.1079 -0.0816
  577ACN     H1 3623   4.247   2.878   0.222 -0.7130 -2.6585  0.6212
  577ACN     H2 3624   4.327   2.771   0.094  1.7267  0.9946  1.4187
  577ACN     H3 3625   4.292   2.934   0.058 -0.5481 -0.5818 -1.1305
  577ACN     C2 3626   4.129   2.822   0.052 -0.6446 -0.3088 -0.2255
  577ACN     N1 3627   4.028   2.799   0.005  0.2294 -0.2883 -0.6402
  578ACN     C1 3628   0.758   0.120   3.052 -0.7169 -0.4429 -0.4406
  578ACN     H1 3629   0.700   0.177   2.978  0.9394  0.5501 -1.0243
  578ACN     H2 3630   0.856   0.092   3.011 -0.6748  0.8369 -1.2715
  578ACN     H3 3631   0.698   0.031   3.076 -0.0138 -1.1109 -1.0975
  578ACN     C2 3632   0.786   0.212   3.169  0.1481  0.5725  0.6467
  578ACN     N1 3633   0.815   0.284   3.254 -0.6896  0.5323 -1.4658
  579ACN     C1 3634   3.566   4.332   1.022  0.7466 -0.1556 -0.0385
  579ACN     H1 3635   3.604   4.229   1.021  1.6535  0.1674 -0.7626
  579ACN     H2 3636   3.492   4.347   1.101 -0.6116  1.9736 -1.5903
  579ACN     H3 3637   3.509   4.359   0.932 -2.6623 -0.2748  1.9106
  579ACN     C2 3638   3.676   4.434   1.035 -0.8771  1.0096 -0.0989
  579ACN     N1 3639   3.768   4.507   1.045 -0.1628 -0.8306  0.7103
  580ACN     C1 3640   3.135   2.716   1.470  0.7083  0.5961  0.5697
  580ACN     H1 3641   3.035   2.763   1.475  0.0483 -0.8575  2.1305
  580ACN     H2 3642   3.217   2.788   1.481  0.4447  0.9324  0.3697
  580ACN     H3 3643   3.138   2.660   1.376  2.0185 -0.4592  1.2171
  580ACN     C2 3644   3.141   2.610   1.569 -0.0082 -0.1534 -0.3809
  580ACN     N1 3645   3.142   2.514   1.633 -0.7594 -0.1996  0.0227
  581ACN     C1 3646   2.187   3.534   3.051  0.2957 -0.1457  0.8561
  581ACN     H1 3647   2.130   3.627   3.061  1.5902  0.6057  1.3196
  581ACN     H2 3648   2.118   3.456   3.088 -1.0795  0.7956  0.3725
  581ACN     H3 3649   2.275   3.544   3.116  0.2938  3.5327  0.5004
  581ACN     C2 3650   2.227   3.506   2.911  0.3096  0.1781  0.3169
  581ACN     N1 3651   2.253   3.482   2.801  0.3481 -0.4206  0.0763
  582ACN     C1 3652   4.493   0.134   3.168 -0.2991 -0.1479  0.2434
  582ACN     H1 3653   4.529   0.125   3.271  1.0708  1.4143 -0.0554
  582ACN     H2 3654   4.436   0.227   3.156  1.2062  0.6777 -0.7429
  582ACN     H3 3655   4.431   0.049   3.137 -0.7100 -0.2508  1.3135
  582ACN     C2 3656   4.609   0.129   3.086 -0.5262  0.7461 -0.1719
  582ACN     N1 3657   4.704   0.125   3.019 -0.0529  0.0424 -0.1376
  583ACN     C1 3658   1.908   2.647   0.673  0.1391 -0.2255  0.3708
  583ACN     H1 3659   1.962   2.647   0.768 -0.9714  0.4713  1.0311
  583ACN     H2 3660   1.818   2.586   0.684 -1.0497  1.3724 -0.0043
  583ACN     H3 3661   1.972   2.612   0.591 -0.5869 -0.8886  0.0749
  583ACN     C2 3662   1.867   2.781   0.645 -0.0503 -0.9096  0.0230
  583ACN     N1 3663   1.850   2.893   0.618  0.0916  0.0063  0.0726
  584ACN     C1 3664   1.904   1.910   3.585  0.6179  0.1071 -0.5981
  584ACN     H1 3665   1.947   1.853   3.668  3.4573  0.3372 -1.8042
  584ACN     H2 3666   1.796   1.918   3.604  0.5120  1.2789 -1.5645
  584ACN     H3 3667   1.911   1.854   3.491  1.0203 -1.4056  0.2927
  584ACN     C2 3668   1.957   2.044   3.585 -0.0711 -0.1822  0.2450
  584ACN     N1 3669   2.000   2.151   3.603  0.1677  0.1280  0.4003
  585ACN     C1 3670   1.164   1.699   0.234  0.1062  0.2855  0.6918
  585ACN     H1 3671   1.239   1.779   0.235  1.1779 -0.6740 -0.2349
  585ACN     H2 3672   1.200   1.624   0.162 -1.0025  1.0057 -0.6679
  585ACN     H3 3673   1.074   1.749   0.196 -0.7718 -0.0507  2.2317
  585ACN     C2 3674   1.140   1.644   0.367  0.4181  0.3493  0.1969
  585ACN     N1 3675   1.113   1.614   0.475  0.2440  0.1877 -0.3267
  586ACN     C1 3676   0.565   3.650   0.474  0.0332  0.0178 -0.6224
  586ACN     H1 3677   0.548   3.553   0.425 -2.6670  0.8860 -1.6061
  586ACN     H2 3678   0.471   3.706   0.465 -0.9311 -1.0909  1.7433
  586ACN     H3 3679   0.647   3.709   0.431  0.1580 -0.2442 -0.7487
  586ACN     C2 3680   0.596   3.627   0.614 -0.1989 -0.1885 -0.1973
  586ACN     N1 3681   0.622   3.620   0.727 -0.4412 -0.1200 -0.2099
  587ACN     C1 3682   3.960   3.669   3.562  0.4781  0.1308 -0.1874
  587ACN     H1 3683   4.045   3.600   3.576  2.0521  1.9456 -0.3859
  587ACN     H2 3684   3.992   3.771   3.538  4.3765 -0.9816 -0.4223
  587ACN     H3 3685   3.903   3.677   3.655 -0.0423 -0.1744 -0.4747
  587ACN     C2 3686   3.864   3.635   3.458  0.4882  0.4273  0.4284
  587ACN     N1 3687   3.787   3.615   3.376 -0.0523  0.7191  0.2043
  588ACN     C1 3688   0.446   1.535   0.824 -0.4774 -0.4189  0.6887
  588ACN     H1 3689   0.522   1.491   0.889 -0.6901  0.4649  1.5472
  588ACN     H2 3690   0.351   1.488   0.854 -0.5038 -0.6615  0.2433
  588ACN     H3 3691   0.473   1.506   0.721 -2.1706 -0.6951  0.2904
  588ACN     C2 3692   0.439   1.679   0.851  1.0677  0.4269  0.0407
  588ACN     N1 3693   0.434   1.795   0.865  1.0006  0.6209  0.0034
  589ACN     C1 3694   0.138   3.130   2.764  0.0663  0.5441  0.4912
  589ACN     H1 3695   0.073   3.093   2.684  0.4527  1.2615 -0.1687
  589ACN     H2 3696   0.181   3.219   2.718 -1.2375  0.3096 -1.3064
  589ACN     H3 3697   0.200   3.040   2.761 -2.5365 -1.3702  0.0663
  589ACN     C2 3698   0.066   3.154   2.889  0.1323  0.3898 -0.2152
  589ACN     N1 3699  -0.002   3.173   2.980 -0.6992 -0.2208 -0.4841
  590ACN     C1 3700   0.335   4.118   2.404 -0.1953  0.0627 -0.2047
  590ACN     H1 3701   0.226   4.117   2.408 -0.2951  0.8440 -1.8626
  590ACN     H2 3702   0.378   4.205   2.456  0.4701  0.0859 -0.7814
  590ACN     H3 3703   0.369   4.119   2.299  0.3682  0.7466 -0.0292
  590ACN     C2 3704   0.384   3.997   2.467  0.3989 -0.6611  0.2064
  590ACN     N1 3705   0.433   3.908   2.517 -0.0313 -0.4167  0.3073
  591ACN     C1 3706   3.400   2.412   0.047  0.5656  0.6410  0.0118
  591ACN     H1 3707   3.443   2.466  -0.038 -1.4746  0.4280 -1.2294
  591ACN     H2 3708   3.439   2.310   0.057  0.8456  0.5150 -1.9430
  591ACN     H3 3709   3.294   2.409   0.016  0.7782 -1.8321 -0.6787
  591ACN     C2 3710   3.413   2.493   0.167  0.3571  0.0984  0.4278
  591ACN     N1 3711   3.420   2.551   0.263  0.7085 -0.3987 -0.8079
  592ACN     C1 3712   0.293   3.494   2.601 -0.2854  0.3095 -0.6503
  592ACN     H1 3713   0.235   3.455   2.686 -0.5702 -1.3619 -1.5516
  592ACN     H2 3714   0.392   3.446   2.595 -0.2530  0.0784  1.1475
  592ACN     H3 3715   0.314   3.600   2.618  1.0244  0.2593 -1.7747
  592ACN     C2 3716   0.218   3.468   2.478 -0.0597 -0.2160 -0.6713
  592ACN     N1 3717   0.156   3.452   2.387 -0.0080  0.1400  0.1854
  593ACN     C1 3718   3.124   0.079   3.620 -0.2977 -0.0554  0.4168
  593ACN     H1 3719   3.091   0.129   3.712  0.9439  1.3532  0.1332
  593ACN     H2 3720   3.134   0.157   3.543 -0.4425 -0.6926 -0.2603
  593ACN     H3 3721   3.048   0.001   3.605  0.3434 -0.3071 -1.9696
  593ACN     C2 3722   3.253   0.012   3.643  0.2002 -0.4501  0.3002
  593ACN     N1 3723   3.348  -0.048   3.665  0.0631 -0.3771  0.2257
  594ACN     C1 3724   0.508   1.960   0.113  0.3147  0.1579 -0.4869
  594ACN     H1 3725   0.616   1.979   0.113  0.3963 -0.2650 -1.0021
  594ACN     H2 3726   0.505   1.869   0.051  0.0584 -0.4730  0.4431
  594ACN     H3 3727   0.449   2.041   0.069 -0.6554  0.4141  1.2215
  594ACN     C2 3728   0.467   1.924   0.244  0.8685 -0.1271  0.2201
  594ACN     N1 3729   0.412   1.893   0.337 -0.5492  0.2153  0.1771
  595ACN     C1 3730   2.591   1.328   1.626 -0.2652 -0.2765 -0.2967
  595ACN     H1 3731   2.543   1.303   1.531  0.2806 -1.6103 -0.2398
  595ACN     H2 3732   2.547   1.263   1.703 -2.0443 -0.1421 -1.1486
  595ACN     H3 3733   2.580   1.435   1.645 -0.8021 -0.3843  0.0020
  595ACN     C2 3734   2.734   1.313   1.612  0.2884 -0.0224 -0.4323
  595ACN     N1 3735   2.844   1.306   1.593 -0.3738  0.0882 -0.0263
  596ACN     C1 3736   3.193   0.561   3.042  0.5338  0.6873  0.0987
  596ACN     H1 3737   3.160   0.617   2.953 -3.4150 -0.0827  0.9086
  596ACN     H2 3738   3.128   0.473   3.053  2.2871 -0.6689  0.1263
  596ACN     H3 3739   3.183   0.625   3.130  0.2200  1.9650 -0.8303
  596ACN     C2 3740   3.332   0.516   3.026  0.3379 -0.5951  0.6408
  596ACN     N1 3741   3.441   0.473   3.019  0.3591  0.0749  0.0025
  597ACN     C1 3742   2.827   4.339   0.708 -0.5656 -0.5662 -0.0337
  597ACN     H1 3743   2.759   4.295   0.633  0.7776  0.8337 -2.1761
  597ACN     H2 3744   2.871   4.268   0.778  0.1916  0.5828  0.6812
  597ACN     H3 3745   2.765   4.409   0.766 -1.1250 -0.7629 -0.3774
  597ACN     C2 3746   2.932   4.406   0.637 -0.9856 -0.3077 -0.1935
  597ACN     N1 3747   3.017   4.462   0.578  0.5251 -0.0673  0.2823
  598ACN     C1 3748   4.214   0.486   3.137 -0.0653 -0.0701 -0.1026
  598ACN     H1 3749   4.198   0.539   3.042 -1.0623 -1.0736 -0.5233
  598ACN     H2 3750   4.198   0.550   3.225  2.0462 -1.2369  1.1902
  598ACN     H3 3751   4.313   0.440   3.140 -1.3632 -3.1083 -0.1088
  598ACN     C2 3752   4.119   0.383   3.154 -0.0693 -0.2824  0.1223
  598ACN     N1 3753   4.044   0.300   3.184  0.2275 -0.3053 -0.2743
  599ACN     C1 3754   0.203   4.825   2.929  0.3985  0.6719  0.3309
  599ACN     H1 3755   0.297   4.769   2.918 -0.3909 -0.3566 -1.5478
  599ACN     H2 3756   0.228   4.918   2.982  2.3271  0.7165 -0.5541
  599ACN     H3 3757   0.133   4.763   2.986 -0.0811  0.2702 -0.6761
  599ACN     C2 3758   0.151   4.843   2.794 -0.5269 -0.1885  0.2811
  599ACN     N1 3759   0.119   4.857   2.687  0.0497  0.0975  0.5911
  600ACN     C1 3760   3.800   1.201   1.539  0.4973  0.1987  0.5948
  600ACN     H1 3761   3.738   1.120   1.498 -1.1884  0.9352  1.5599
  600ACN     H2 3762   3.897   1.207   1.489  0.0388 -1.5498 -0.6074
  600ACN     H3 3763   3.819   1.180   1.645 -1.0678 -1.0395  0.6718
  600ACN     C2 3764   3.718   1.324   1.521 -0.3097  0.2174  0.2513
  600ACN     N1 3765   3.657   1.420   1.508  0.1581  0.0163 -1.3108
  601ACN     C1 3766   0.121   3.873   2.690  0.0861  0.2687 -0.2982
  601ACN     H1 3767   0.208   3.813   2.661  1.5475  2.1782 -0.0854
  601ACN     H2 3768   0.071   3.827   2.776  1.8830  1.4267  1.4488
  601ACN     H3 3769   0.054   3.893   2.605  2.7069  2.2562 -2.0892
  601ACN     C2 3770   0.169   3.998   2.728 -0.3066 -0.5578  0.0259
  601ACN     N1 3771   0.207   4.102   2.745  0.1639 -0.1115 -0.2160
  602ACN     C1 3772   0.822   1.666   3.879  0.1401 -0.1306  0.5689
  602ACN     H1 3773   0.744   1.607   3.828  1.5527 -1.8860  0.3390
  602ACN     H2 3774   0.774   1.726   3.957 -0.3400 -0.6786  0.7044
  602ACN     H3 3775   0.874   1.740   3.817  0.3717 -1.5246 -0.9828
  602ACN     C2 3776   0.918   1.567   3.930 -0.5718  0.8687 -0.1609
  602ACN     N1 3777   0.975   1.484   3.983 -0.0355  0.0109  0.0410
  603ACN     C1 3778   2.534   1.643   1.083 -0.1033 -0.3276  0.2121
  603ACN     H1 3779   2.605   1.634   1.000  0.5539 -1.4268  0.8692
  603ACN     H2 3780   2.542   1.553   1.146  2.4504 -0.9964 -0.9042
  603ACN     H3 3781   2.432   1.645   1.044  0.0355  0.9531 -0.1171
  603ACN     C2 3782   2.576   1.761   1.157 -0.6498  0.7105  0.2747
  603ACN     N1 3783   2.622   1.852   1.208 -0.0746 -0.0932  0.3092
  604ACN     C1 3784   4.401   3.159   1.621 -0.2306  0.1892  0.2721
  604ACN     H1 3785   4.355   3.217   1.541  0.1732  1.1775  0.7489
  604ACN     H2 3786   4.383   3.051   1.613  0.5316  0.0447  0.4382
  604ACN     H3 3787   4.357   3.188   1.717 -2.9033  1.0782 -1.1280
  604ACN     C2 3788   4.543   3.186   1.606 -0.0304  0.1054  0.0760
  604ACN     N1 3789   4.655   3.205   1.592 -0.1027  0.1371 -0.2689
  605ACN     C1 3790   2.359   1.309   0.589 -0.3689  0.1428 -0.0197
  605ACN     H1 3791   2.444   1.370   0.621 -0.0751 -0.3991  0.2533
  605ACN     H2 3792   2.325   1.258   0.680  1.7589 -1.8765 -0.2541
  605ACN     H3 3793   2.394   1.231   0.520  0.9919  1.2267 -0.5888
  605ACN     C2 3794   2.269   1.385   0.516  0.7203 -0.1429 -0.2665
  605ACN     N1 3795   2.201   1.456   0.448 -0.1461  0.0297 -0.1219
  606ACN     C1 3796   2.388   4.859   3.479 -0.3589 -0.2186  0.5172
  606ACN     H1 3797   2.431   4.919   3.399  2.0139  0.0568  1.9185
  606ACN     H2 3798   2.468   4.797   3.521 -1.9192 -3.8249 -1.2950
  606ACN     H3 3799   2.331   4.781   3.426  0.6651 -0.6888  0.0743
  606ACN     C2 3800   2.324   4.942   3.578  0.7692 -0.7943  0.2161
  606ACN     N1 3801   2.268   5.021   3.643  0.4055 -0.0209  0.4450
  607ACN     C1 3802   1.997   3.226   3.882 -0.5645  0.1664  0.0749
  607ACN     H1 3803   1.967   3.122   3.862 -0.6609  0.2875 -0.4189
  607ACN     H2 3804   1.967   3.242   3.986 -1.0610  0.4987 -0.1165
  607ACN     H3 3805   1.930   3.292   3.826 -0.2448 -1.0520 -1.8539
  607ACN     C2 3806   2.136   3.257   3.853 -0.4874  0.1992 -0.3707
  607ACN     N1 3807   2.248   3.280   3.836  0.7673 -0.9092 -0.2824
  608ACN     C1 3808   2.567   4.726   0.156  0.2125  0.4267  0.0734
  608ACN     H1 3809   2.616   4.823   0.170  0.6089  0.3012 -0.4303
  608ACN     H2 3810   2.518   4.724   0.058  0.2761  0.0296  0.0473
  608ACN     H3 3811   2.496   4.706   0.237 -0.0156  0.6625 -0.0653
  608ACN     C2 3812   2.662   4.615   0.156 -0.4501 -0.0192 -0.9341
  608ACN     N1 3813   2.740   4.532   0.153 -0.6287  0.2821 -0.5335
  609ACN     C1 3814   3.361   4.198   2.421  0.2609  0.4891  0.4296
  609ACN     H1 3815   3.405   4.099   2.436  3.1133  1.3346 -1.6366
  609ACN     H2 3816   3.300   4.181   2.331  0.2308 -0.4094  0.6073
  609ACN     H3 3817   3.439   4.273   2.406 -1.1084  2.0640  0.8075
  609ACN     C2 3818   3.282   4.228   2.540 -0.2958 -0.2115  0.3812
  609ACN     N1 3819   3.215   4.236   2.634  0.0745 -0.1930  0.2955
  610ACN     C1 3820   0.085   0.715   0.426  0.0676  0.8447  0.8250
  610ACN     H1 3821   0.108   0.695   0.320 -0.7330 -1.4840  1.0384
  610ACN     H2 3822  -0.021   0.696   0.446  0.0509 -1.8991 -1.2803
  610ACN     H3 3823   0.095   0.824   0.428 -4.8185  1.7723 -3.2733
  610ACN     C2 3824   0.174   0.652   0.528 -0.0142  0.7421 -0.3210
  610ACN     N1 3825   0.245   0.603   0.603 -0.1789 -0.1654  0.0041
  611ACN     C1 3826   4.044   3.099   3.002 -0.3824  0.2037 -0.7596
  611ACN     H1 3827   3.959   3.036   3.031  1.3376 -1.8149  0.1505
  611ACN     H2 3828   4.101   3.116   3.094  0.2817 -0.4635 -1.0413
  611ACN     H3 3829   4.006   3.191   2.956  0.9431  0.7406 -0.8247
  611ACN     C2 3830   4.126   3.042   2.896 -0.4213 -0.2091  0.6182
  611ACN     N1 3831   4.196   2.988   2.819  0.3218  0.2168  0.6326
  612ACN     C1 3832   0.970   3.887   1.444 -0.8458 -0.1908  0.3252
  612ACN     H1 3833   0.940   3.854   1.545  0.1309  1.2017  1.1123
  612ACN     H2 3834   0.908   3.976   1.430  0.3531  1.0352  2.3091
  612ACN     H3 3835   0.937   3.810   1.373 -3.6502  1.4557 -0.3007
  612ACN     C2 3836   1.111   3.912   1.451 -0.1782  0.2720 -0.6766
  612ACN     N1 3837   1.226   3.937   1.457  0.2247  0.0112  0.0350
  613ACN     C1 3838   0.491   1.158   2.004 -0.1215  0.2219  0.7522
  613ACN     H1 3839   0.408   1.198   2.062 -0.0631  1.1666  0.1930
  613ACN     H2 3840   0.557   1.241   1.978 -1.2894  0.9005 -0.1283
  613ACN     H3 3841   0.454   1.109   1.913  0.1881 -2.0663  1.7691
  613ACN     C2 3842   0.573   1.064   2.071 -1.2026 -0.0863 -0.1635
  613ACN     N1 3843   0.631   0.975   2.119 -0.8633  0.1195  0.5530
  614ACN     C1 3844   1.177   0.999   3.819  0.3602  0.5782 -0.0785
  614ACN     H1 3845   1.178   0.928   3.735 -0.8185  0.8127 -0.3043
  614ACN     H2 3846   1.074   1.035   3.830  0.6426  1.1135  0.9014
  614ACN     H3 3847   1.234   1.089   3.798 -0.0144  0.4035 -1.9848
  614ACN     C2 3848   1.227   0.943   3.942 -0.1985  0.1202  0.4272
  614ACN     N1 3849   1.261   0.914   4.048 -0.2163 -0.4418  0.0573
  615ACN     C1 3850   3.541   0.252   3.755  0.3995  0.1930  0.5394
  615ACN     H1 3851   3.502   0.149   3.755 -0.9080  0.6727  0.2434
  615ACN     H2 3852   3.648   0.245   3.775  1.1702 -1.4089 -3.2667
  615ACN     H3 3853   3.488   0.302   3.838  1.4127 -0.5134  1.6462
  615ACN     C2 3854   3.506   0.304   3.628 -0.1496 -0.0125  0.0850
  615ACN     N1 3855   3.480   0.338   3.522 -1.0203  0.0707 -0.2636
  616ACN     C1 3856   4.613   1.776   3.360 -0.2708 -0.1364 -0.2021
  616ACN     H1 3857   4.561   1.774   3.457 -0.8039  2.3194 -0.3726
  616ACN     H2 3858   4.722   1.772   3.376 -0.1974 -1.4584 -0.8986
  616ACN     H3 3859   4.586   1.873   3.317  1.8791  0.4455 -0.3577
  616ACN     C2 3860   4.583   1.674   3.273  0.2851  1.2609 -0.0476
  616ACN     N1 3861   4.551   1.596   3.196 -0.2963  0.2745 -0.3877
  617ACN     C1 3862   0.058   4.802   3.271  0.1744  0.2271 -0.3476
  617ACN     H1 3863  -0.004   4.766   3.187  0.5978 -1.6755  0.1080
  617ACN     H2 3864   0.135   4.858   3.216 -1.3303  1.5826 -1.1629
  617ACN     H3 3865   0.090   4.707   3.316 -1.6023 -0.0505  0.4005
  617ACN     C2 3866  -0.007   4.891   3.363  0.5698 -0.6224 -0.5222
  617ACN     N1 3867  -0.049   4.955   3.448  0.6961 -0.1886  0.4431
  618ACN     C1 3868   0.398   0.509   2.151 -0.0112  0.0205 -0.5549
  618ACN     H1 3869   0.437   0.450   2.067 -0.1818 -1.7767  0.5838
  618ACN     H2 3870   0.412   0.615   2.124  2.7374 -0.1344 -0.0386
  618ACN     H3 3871   0.461   0.485   2.237  2.5972 -0.4374 -2.4377
  618ACN     C2 3872   0.258   0.467   2.172  0.0260  0.5680  0.5059
  618ACN     N1 3873   0.154   0.416   2.169  0.0339  0.0491 -0.1309
  619ACN     C1 3874   2.606   0.709   3.347  0.3164 -0.7314 -0.0314
  619ACN     H1 3875   2.617   0.667   3.246 -0.5315  0.8185 -0.8035
  619ACN     H2 3876   2.696   0.689   3.406  1.8780 -1.0984 -2.4135
  619ACN     H3 3877   2.517   0.667   3.397  0.3347  1.1260  1.6628
  619ACN     C2 3878   2.585   0.854   3.344  0.0742  0.5269 -0.5248
  619ACN     N1 3879   2.574   0.967   3.330  0.3921  0.2782 -0.0346
  620ACN     C1 3880   1.004   0.707   1.028 -0.7434 -0.5233 -0.1907
  620ACN     H1 3881   0.980   0.789   1.097 -2.0193  0.5845 -1.8700
  620ACN     H2 3882   0.996   0.748   0.927  0.9071 -0.2561 -0.2374
  620ACN     H3 3883   0.930   0.627   1.041 -0.8629 -0.0586  2.5200
  620ACN     C2 3884   1.140   0.666   1.049  0.3051  0.5057 -0.1968
  620ACN     N1 3885   1.245   0.643   1.088 -0.1804 -0.5160  0.1810
  621ACN     C1 3886   2.132   0.777   0.198  0.2002 -0.2487 -1.0008
  621ACN     H1 3887   2.140   0.886   0.188  1.4578 -0.3074 -0.7623
  621ACN     H2 3888   2.049   0.739   0.137  1.1094 -2.4541 -0.9422
  621ACN     H3 3889   2.122   0.746   0.303  2.2704 -0.4463 -0.8169
  621ACN     C2 3890   2.252   0.717   0.161  0.6439  0.1704  1.1658
  621ACN     N1 3891   2.349   0.667   0.129 -0.1303  0.3793  0.0643
  622ACN     C1 3892   2.890   2.341   3.267 -0.0623 -0.1938  0.6685
  622ACN     H1 3893   2.913   2.234   3.271 -0.3630 -0.3696 -1.1811
  622ACN     H2 3894   2.929   2.391   3.356 -0.2733 -0.4232  0.8873
  622ACN     H3 3895   2.782   2.354   3.269 -0.0195  2.3821 -3.1798
  622ACN     C2 3896   2.949   2.385   3.140  0.3650  0.4068 -0.2540
  622ACN     N1 3897   2.998   2.414   3.039  0.1168  0.3125 -0.0606
  623ACN     C1 3898   4.043   2.456   1.323 -0.1876 -0.4614 -0.8322
  623ACN     H1 3899   4.113   2.372   1.315  0.5111  0.1486 -1.1733
  623ACN     H2 3900   4.037   2.501   1.224 -1.4071  0.3574 -0.4105
  623ACN     H3 3901   4.089   2.526   1.394 -0.5488  0.2736 -1.3209
  623ACN     C2 3902   3.908   2.429   1.369 -0.7577 -0.1903 -0.1055
  623ACN     N1 3903   3.802   2.413   1.414 -0.7802  1.0229  0.7359
  624ACN     C1 3904   1.419   1.479   1.400 -0.2131  0.6491 -0.2966
  624ACN     H1 3905   1.399   1.552   1.320  1.0802  1.8152  0.4046
  624ACN     H2 3906   1.463   1.387   1.361  1.2406  1.1680  0.0752
  624ACN     H3 3907   1.329   1.448   1.455  2.1139 -3.4118  1.6942
  624ACN     C2 3908   1.511   1.549   1.490  0.2065  0.0030 -0.0100
  624ACN     N1 3909   1.579   1.613   1.557  1.2183 -0.1893  0.2045
  625ACN     C1 3910   1.376   3.992   3.671 -0.5147  0.1220  0.1319
  625ACN     H1 3911   1.431   4.086   3.680  0.1630 -0.2679  0.1503
  625ACN     H2 3912   1.277   4.009   3.628 -0.4288 -1.1325 -0.6359
  625ACN     H3 3913   1.364   3.938   3.766 -0.7123  0.1191  0.1062
  625ACN     C2 3914   1.451   3.910   3.572 -0.6871 -0.4871  0.4646
  625ACN     N1 3915   1.501   3.846   3.489 -1.0426 -0.7734 -0.4231
  626ACN     C1 3916   3.427   3.036   2.583  0.7510 -0.3033  0.0001
  626ACN     H1 3917   3.355   2.973   2.529 -0.3473 -0.0736  1.1401
  626ACN     H2 3918   3.396   3.038   2.688 -0.3139  0.1190 -0.3047
  626ACN     H3 3919   3.419   3.137   2.538 -0.4586 -0.4116 -0.0623
  626ACN     C2 3920   3.560   2.987   2.561  0.3845 -0.1582 -0.1632
  626ACN     N1 3921   3.667   2.946   2.538  0.5147 -0.1719 -0.6759
  627ACN     C1 3922   0.204   4.260   3.040  0.3860 -0.0705  0.1243
  627ACN     H1 3923   0.301   4.214   3.020  0.3122 -0.5933  0.9232
  627ACN     H2 3924   0.165   4.299   2.946 -0.5038  0.4720  0.7048
  627ACN     H3 3925   0.216   4.334   3.120  1.7224 -1.1096  0.9286
  627ACN     C2 3926   0.117   4.158   3.105 -0.4450 -0.1132 -0.3598
  627ACN     N1 3927   0.047   4.080   3.151  0.1282 -0.1706 -0.0972
  628ACN     C1 3928   1.873   0.364   2.609  0.1815 -0.2398 -0.3889
  628ACN     H1 3929   1.822   0.319   2.523  1.5188  0.0559 -1.3740
  628ACN     H2 3930   1.813   0.397   2.694  2.7375  2.5246  0.5235
  628ACN     H3 3931   1.940   0.445   2.577  0.2822 -0.9976 -2.2758
  628ACN     C2 3932   1.957   0.249   2.654 -0.2499  0.4061  0.1378
  628ACN     N1 3933   2.016   0.159   2.695 -0.1314 -0.1403 -1.4031
  629ACN     C1 3934   1.440   0.956   1.052 -0.8622 -0.4007 -0.3514
  629ACN     H1 3935   1.414   1.012   0.961  0.4393 -1.7014 -1.5919
  629ACN     H2 3936   1.436   0.848   1.030 -0.1401  0.0844 -3.3502
  629ACN     H3 3937   1.356   0.965   1.122 -0.5963 -1.0686  0.0611
  629ACN     C2 3938   1.572   0.983   1.116  0.0511 -0.4047  0.2371
  629ACN     N1 3939   1.676   0.997   1.157  0.1192 -0.2494  0.0576
  630ACN     C1 3940   3.913   2.293   0.808 -0.5163  0.3759  0.6998
  630ACN     H1 3941   3.830   2.230   0.776  0.9349 -1.4720  0.4237
  630ACN     H2 3942   3.893   2.399   0.789  0.7256  0.5659  0.3615
  630ACN     H3 3943   4.003   2.270   0.750 -0.5005  1.1335  0.4076
  630ACN     C2 3944   3.943   2.272   0.948 -0.1705  0.4533  0.2744
  630ACN     N1 3945   3.956   2.259   1.061 -0.0902 -0.5479  0.4775
  631ACN     C1 3946   2.504   4.393   2.844 -0.6065 -0.9477  0.2950
  631ACN     H1 3947   2.453   4.490   2.837 -0.7854 -0.8072  2.6986
  631ACN     H2 3948   2.578   4.410   2.923  0.1284 -1.4532 -0.2644
  631ACN     H3 3949   2.562   4.347   2.764  0.5070  0.8389  0.0025
  631ACN     C2 3950   2.409   4.298   2.897 -0.0836  0.2613 -0.3902
  631ACN     N1 3951   2.323   4.221   2.919 -0.0404 -0.4047  0.2809
  632ACN     C1 3952   3.184   0.255   2.812  0.3253  0.2296  0.4469
  632ACN     H1 3953   3.178   0.232   2.919 -2.9731 -0.4187  0.2074
  632ACN     H2 3954   3.188   0.157   2.763  1.3504  0.2742  0.4014
  632ACN     H3 3955   3.277   0.311   2.793 -0.2838  1.1839  0.1887
  632ACN     C2 3956   3.073   0.343   2.773  0.0800 -0.8635  0.4589
  632ACN     N1 3957   3.001   0.428   2.747  0.7736  0.4845 -0.1988
  633ACN     C1 3958   4.056   4.598   3.639 -0.2229  0.8071 -0.3152
  633ACN     H1 3959   4.024   4.690   3.589 -2.2702 -0.6158 -1.8137
  633ACN     H2 3960   3.971   4.533   3.662  2.5180 -2.0815  2.7907
  633ACN     H3 3961   4.109   4.621   3.732  0.1558  0.7792 -0.5219
  633ACN     C2 3962   4.145   4.528   3.558 -0.2234  0.5045  1.1634
  633ACN     N1 3963   4.215   4.474   3.486 -0.9756  0.2734 -0.2380
  634ACN     C1 3964   3.619   4.676   1.859  0.4668  0.0293  0.4979
  634ACN     H1 3965   3.524   4.641   1.900  0.7991 -0.9066  0.4850
  634ACN     H2 3966   3.623   4.651   1.753  3.2153 -1.0007  0.7586
  634ACN     H3 3967   3.696   4.618   1.911 -0.8646 -1.5747  0.7549
  634ACN     C2 3968   3.629   4.819   1.880 -0.5187  0.0757 -0.0915
  634ACN     N1 3969   3.639   4.929   1.902  0.3397  0.0942 -0.4895
  635ACN     C1 3970   1.314   0.348   1.423 -0.7434 -0.7394 -0.2613
  635ACN     H1 3971   1.265   0.250   1.427 -2.4470  0.0542 -0.8536
  635ACN     H2 3972   1.337   0.386   1.523 -0.7262 -1.7095  0.1159
  635ACN     H3 3973   1.262   0.421   1.359 -2.3661 -0.5536  1.2053
  635ACN     C2 3974   1.441   0.319   1.355  0.0090  0.0153 -0.9221
  635ACN     N1 3975   1.537   0.296   1.299 -0.6252  0.2255  0.2181
  636ACN     C1 3976   4.144   1.028   0.490 -0.5811 -0.1514  0.8581
  636ACN     H1 3977   4.192   0.953   0.554 -3.1395 -0.5031  2.4701
  636ACN     H2 3978   4.082   1.104   0.539 -0.2150  1.1293 -0.5810
  636ACN     H3 3979   4.087   0.986   0.406 -0.8945 -0.6214  1.2990
  636ACN     C2 3980   4.255   1.093   0.414  0.5003  0.0979 -0.5197
  636ACN     N1 3981   4.341   1.139   0.352  0.7286 -0.5291  0.0623
  637ACN     C1 3982   3.080   1.327   1.224 -0.0627 -0.0342  0.4654
  637ACN     H1 3983   3.176   1.375   1.245  1.7049 -2.0429 -2.3359
  637ACN     H2 3984   3.086   1.304   1.117 -1.8242 -1.7397  0.6900
  637ACN     H3 3985   2.994   1.394   1.231  0.7145  1.2040 -1.0950
  637ACN     C2 3986   3.055   1.198   1.288 -0.0164 -0.6449 -0.5206
  637ACN     N1 3987   3.039   1.102   1.346  0.8959  0.4686 -0.0791
  638ACN     C1 3988   0.163   2.999   2.230 -0.8368  0.0431  0.1262
  638ACN     H1 3989   0.164   2.892   2.254  0.0845 -0.0688 -0.3423
  638ACN     H2 3990   0.063   3.041   2.214 -0.4800  1.2917  1.0190
  638ACN     H3 3991   0.232   3.021   2.147  1.3017 -1.3290  1.4257
  638ACN     C2 3992   0.221   3.068   2.347  0.4612  0.1746 -0.4215
  638ACN     N1 3993   0.259   3.129   2.437  0.3476 -0.2564 -0.1883
  639ACN     C1 3994   2.831   1.602   1.372 -0.2491 -0.0354 -0.7157
  639ACN     H1 3995   2.848   1.493   1.376 -0.1429  0.0098  1.9847
  639ACN     H2 3996   2.778   1.628   1.280 -0.3430 -2.4252 -1.4050
  639ACN     H3 3997   2.928   1.652   1.369 -1.3919  2.5532  1.4654
  639ACN     C2 3998   2.759   1.661   1.482  0.0436  0.1590 -1.3653
  639ACN     N1 3999   2.698   1.705   1.568 -0.2321  0.1112 -0.0322
  640ACN     C1 4000   3.876   0.759   1.089  0.6798 -0.4110 -0.2348
  640ACN     H1 4001   3.958   0.802   1.030 -0.0491 -0.7085 -1.5116
  640ACN     H2 4002   3.928   0.710   1.172 -0.3644 -0.1228  0.6044
  640ACN     H3 4003   3.823   0.678   1.037 -0.2490 -0.4045  0.6731
  640ACN     C2 4004   3.784   0.861   1.149  0.3153  0.1537  0.4212
  640ACN     N1 4005   3.722   0.941   1.199 -0.2957 -0.1887 -0.1358
  641ACN     C1 4006   1.497   2.346   1.861  0.2487  0.3717  0.5975
  641ACN     H1 4007   1.488   2.361   1.970 -0.7014  1.9880  0.3347
  641ACN     H2 4008   1.422   2.271   1.833  1.3548 -0.6552  0.3147
  641ACN     H3 4009   1.593   2.297   1.840  0.3467 -0.1958  2.2201
  641ACN     C2 4010   1.474   2.469   1.781  0.0940  0.5392  0.3431
  641ACN     N1 4011   1.458   2.562   1.714 -0.4432 -0.4284  0.0637
  642ACN     C1 4012   0.777   4.666   1.758  0.4122  0.1158  0.6310
  642ACN     H1 4013   0.840   4.685   1.846  2.1417 -0.7626 -0.3665
  642ACN     H2 4014   0.833   4.682   1.665  1.0890 -0.6498  0.8938
  642ACN     H3 4015   0.695   4.739   1.758  0.7173  0.4647  0.4961
  642ACN     C2 4016   0.726   4.530   1.763 -0.2154 -0.0318  0.2041
  642ACN     N1 4017   0.698   4.418   1.772  0.8723 -0.2934 -0.3012
  643ACN     C1 4018   1.280   1.420   3.730  0.2670 -0.6690 -0.4313
  643ACN     H1 4019   1.265   1.313   3.749 -0.3215 -0.8045 -1.5786
  643ACN     H2 4020   1.324   1.464   3.820  1.8825 -1.7291 -0.6694
  643ACN     H3 4021   1.186   1.473   3.710 -0.0382 -0.3802  1.5563
  643ACN     C2 4022   1.370   1.438   3.623 -0.4012  0.5522  0.1490
  643ACN     N1 4023   1.436   1.446   3.531 -0.2246  0.1486  0.3007
  644ACN     C1 4024   1.659   4.253   0.862 -0.2409 -0.3329  0.5142
  644ACN     H1 4025   1.739   4.277   0.933 -0.3937  1.2903  0.1791
  644ACN     H2 4026   1.659   4.146   0.837 -3.2232 -0.1470 -0.6910
  644ACN     H3 4027   1.678   4.312   0.772 -1.1206 -1.2308 -0.2994
  644ACN     C2 4028   1.521   4.261   0.908  0.8752  0.5181  0.3560
  644ACN     N1 4029   1.408   4.247   0.934  0.0561 -0.8413 -0.4275
  645ACN     C1 4030   0.976   4.159   2.664  0.6487 -0.3370 -0.2023
  645ACN     H1 4031   1.023   4.089   2.595  1.4626  2.0111 -2.1758
  645ACN     H2 4032   1.056   4.203   2.725 -0.0015  2.1961 -1.0465
  645ACN     H3 4033   0.904   4.111   2.732  1.0534 -3.9641 -2.1199
  645ACN     C2 4034   0.928   4.264   2.574  0.0838 -0.2434 -0.9709
  645ACN     N1 4035   0.889   4.354   2.506  0.2686  0.0948 -0.3247
  646ACN     C1 4036   3.802   2.183   2.180 -0.0697 -0.3878 -0.2102
  646ACN     H1 4037   3.702   2.183   2.135  1.0445  0.3716 -2.8660
  646ACN     H2 4038   3.852   2.100   2.128  2.1377 -0.2247  1.5174
  646ACN     H3 4039   3.806   2.171   2.289  0.0160 -1.7312 -0.3362
  646ACN     C2 4040   3.884   2.293   2.146  0.1556  0.3315  0.7560
  646ACN     N1 4041   3.947   2.385   2.114  0.2621  0.1610 -0.3589
  647ACN     C1 4042   4.066   4.133   2.230  0.4365 -0.3019  0.0409
  647ACN     H1 4043   4.064   4.095   2.127  0.1058 -1.1511  0.3525
  647ACN     H2 4044   3.963   4.151   2.264  0.6446  2.5853 -0.5783
  647ACN     H3 4045   4.139   4.212   2.252 -0.1060 -0.2494  1.8181
  647ACN     C2 4046   4.123   4.021   2.307 -0.2350 -0.0867 -0.0988
  647ACN     N1 4047   4.165   3.933   2.366 -0.5702  0.1033 -0.4670
  648ACN     C1 4048   4.551   3.337   1.163 -0.2646  0.1301  0.0268
  648ACN     H1 4049   4.484   3.424   1.167 -0.9334 -0.2105 -2.5047
  648ACN     H2 4050   4.611   3.320   1.254  1.8275 -0.1030 -1.3238
  648ACN     H3 4051   4.633   3.351   1.092  0.8393  1.2342  1.4324
  648ACN     C2 4052   4.461   3.225   1.144  0.5244  0.1127 -0.1238
  648ACN     N1 4053   4.390   3.136   1.124 -0.0278  0.0075  0.5883
  649ACN     C1 4054   2.598   3.900   1.292  0.2417 -0.1043  0.1490
  649ACN     H1 4055   2.488   3.908   1.301  0.1095 -0.0765 -1.2728
  649ACN     H2 4056   2.630   3.959   1.205 -1.1634  1.4395  0.6098
  649ACN     H3 4057   2.621   3.793   1.284 -0.7809 -0.4687  1.5743
  649ACN     C2 4058   2.672   3.960   1.403  0.0052  0.2895  0.1892
  649ACN     N1 4059   2.728   3.999   1.491  0.1720 -0.0613 -0.1651
  650ACN     C1 4060   1.960   0.294   3.688 -0.1534 -0.2942 -0.7575
  650ACN     H1 4061   1.877   0.361   3.712 -1.2944 -0.3548 -4.0558
  650ACN     H2 4062   2.049   0.344   3.729  0.1095  0.2824 -1.9855
  650ACN     H3 4063   1.983   0.302   3.581 -1.0102 -0.7650 -0.9830
  650ACN     C2 4064   1.940   0.156   3.736 -0.0151 -0.5971 -0.2034
  650ACN     N1 4065   1.931   0.049   3.775 -0.1763 -0.5674  0.3489
  651ACN     C1 4066   2.563   0.621   1.988  0.2876  0.1321 -0.0297
  651ACN     H1 4067   2.517   0.547   1.921  1.7774 -0.9489  0.1018
  651ACN     H2 4068   2.486   0.697   2.005 -2.1745 -1.7927 -1.7988
  651ACN     H3 4069   2.658   0.643   1.938 -1.2366  2.8269 -2.0161
  651ACN     C2 4070   2.583   0.552   2.117  0.0067 -0.6714 -0.0834
  651ACN     N1 4071   2.594   0.501   2.221  0.3223  0.5187  0.4393
  652ACN     C1 4072   1.425   0.259   3.023  0.0406 -0.5919  0.3180
  652ACN     H1 4073   1.335   0.202   3.048  0.9253 -2.3314 -0.3388
  652ACN     H2 4074   1.400   0.365   3.037 -0.7918 -0.6461 -0.7172
  652ACN     H3 4075   1.460   0.246   2.920  1.9965  1.4083  0.6367
  652ACN     C2 4076   1.533   0.225   3.111 -0.4547  0.2425 -0.5738
  652ACN     N1 4077   1.622   0.190   3.181  0.5074 -0.1125  0.4424
  653ACN     C1 4078   4.114   0.293   0.736 -0.5113 -0.7339  0.4892
  653ACN     H1 4079   4.214   0.253   0.757 -0.7298 -0.6747  1.7405
  653ACN     H2 4080   4.047   0.207   0.731  0.1400 -1.2789  0.9954
  653ACN     H3 4081   4.118   0.361   0.650  0.8250  1.8258  2.4198
  653ACN     C2 4082   4.080   0.377   0.849  0.4393  0.2307  0.9656
  653ACN     N1 4083   4.059   0.440   0.941  1.0248 -0.0026 -0.2096
  654ACN     C1 4084   0.894   0.156   1.792  0.7200  1.3572  0.0000
  654ACN     H1 4085   0.917   0.050   1.809  3.0355  1.8171  0.0427
  654ACN     H2 4086   0.865   0.190   1.892  1.2958 -1.4010  1.2017
  654ACN     H3 4087   0.819   0.164   1.712 -0.7750  0.0157  1.1834
  654ACN     C2 4088   1.020   0.225   1.752  0.2012 -0.0326  0.5367
  654ACN     N1 4089   1.127   0.245   1.721 -0.5743 -0.2564 -0.0911
  655ACN     C1 4090   2.732   3.082   0.111 -0.5624 -0.6305 -0.4747
  655ACN     H1 4091   2.769   2.991   0.159 -1.4796  0.1199  1.8153
  655ACN     H2 4092   2.811   3.148   0.074 -1.4539 -0.3547 -1.9846
  655ACN     H3 4093   2.677   3.133   0.191  0.1544  1.4859 -1.2738
  655ACN     C2 4094   2.630   3.050   0.011 -0.3998 -0.2267 -0.4496
  655ACN     N1 4095   2.551   3.008  -0.064 -0.1598  0.0118  0.9963
  656ACN     C1 4096   1.651   3.674   0.167 -0.5593 -0.0587 -0.1572
  656ACN     H1 4097   1.755   3.704   0.146 -0.6211 -0.4032 -0.9867
  656ACN     H2 4098   1.642   3.565   0.160  0.3663 -0.0361 -2.9792
  656ACN     H3 4099   1.579   3.710   0.093 -2.3356 -1.2600  0.9327
  656ACN     C2 4100   1.621   3.713   0.308  0.5358 -1.0499  0.0305
  656ACN     N1 4101   1.599   3.740   0.415 -0.4966  0.0822 -0.9424
  657ACN     C1 4102   4.684   1.523   3.617  0.0239  0.1283  0.7210
  657ACN     H1 4103   4.738   1.434   3.652  0.5936  0.6938  1.2959
  657ACN     H2 4104   4.740   1.578   3.541  2.0316 -1.7035  0.7956
  657ACN     H3 4105   4.668   1.591   3.701  1.0979  2.6179 -0.9735
  657ACN     C2 4106   4.552   1.484   3.566 -0.5002  0.3969  0.0780
  657ACN     N1 4107   4.457   1.448   3.518 -0.5697 -0.2190 -0.2065
  658ACN     C1 4108   2.228   3.889   0.444 -0.4130  0.0737 -0.1583
  658ACN     H1 4109   2.261   3.924   0.542  2.1556 -0.9928 -0.5789
  658ACN     H2 4110   2.155   3.966   0.415  0.4887  0.7277 -0.7522
  658ACN     H3 4111   2.188   3.787   0.458  2.8319 -1.2715  0.1384
  658ACN     C2 4112   2.339   3.875   0.347  0.1950  0.8910  0.3137
  658ACN     N1 4113   2.428   3.866   0.272 -0.5292 -0.3128  0.0465
  659ACN     C1 4114   2.723   0.270   1.556  0.1345  0.2442 -0.3751
  659ACN     H1 4115   2.651   0.215   1.494  1.4800 -1.2077 -0.7533
  659ACN     H2 4116   2.809   0.299   1.494 -0.7080  0.0182 -1.6814
  659ACN     H3 4117   2.764   0.207   1.636 -2.9676 -1.6035 -0.1169
  659ACN     C2 4118   2.683   0.405   1.605 -0.4066 -0.1752 -0.1137
  659ACN     N1 4119   2.642   0.505   1.646 -0.1750  0.2212 -0.6293
  660ACN     C1 4120   0.061   3.902   1.403  0.6877 -0.4146 -0.1461
  660ACN     H1 4121  -0.018   3.934   1.473 -1.3847  0.9075 -2.8935
  660ACN     H2 4122   0.088   3.974   1.326  4.0831 -0.8950  0.4280
  660ACN     H3 4123   0.028   3.809   1.355 -1.7988  0.1381  0.3179
  660ACN     C2 4124   0.184   3.883   1.487  0.3863  0.1528 -0.0096
  660ACN     N1 4125   0.272   3.870   1.560  0.1957  0.2484  0.2391
  661ACN     C1 4126   0.658   4.610   2.362 -0.9007  0.2840  0.1020
  661ACN     H1 4127   0.722   4.577   2.445  0.6488  1.6751 -0.4872
  661ACN     H2 4128   0.646   4.719   2.375  2.3381  0.4804  3.2539
  661ACN     H3 4129   0.568   4.549   2.368  0.1934 -1.3379  0.5985
  661ACN     C2 4130   0.728   4.588   2.233  0.4071 -0.5555 -0.3338
  661ACN     N1 4131   0.780   4.567   2.133 -0.2745  0.4518  0.5917
  662ACN     C1 4132   2.318   1.148   0.031 -0.4321  0.0530 -1.3846
  662ACN     H1 4133   2.370   1.223  -0.030  0.4619  1.1332  0.5956
  662ACN     H2 4134   2.363   1.117   0.126 -3.1301 -1.2691 -0.4331
  662ACN     H3 4135   2.285   1.062  -0.028 -1.6960 -0.3903 -0.1083
  662ACN     C2 4136   2.198   1.218   0.079 -0.2322 -0.0322  0.2780
  662ACN     N1 4137   2.101   1.269   0.110  0.2655  0.4336 -0.5655
  663ACN     C1 4138   3.005   3.136   0.304  0.1112  0.4101  0.0421
  663ACN     H1 4139   3.027   3.125   0.197 -1.7298 -1.8263 -0.1887
  663ACN     H2 4140   2.957   3.046   0.344 -0.8728  0.5265 -0.8405
  663ACN     H3 4141   2.938   3.223   0.305 -0.1273  0.2288 -0.0635
  663ACN     C2 4142   3.119   3.180   0.387 -0.0186 -0.2161 -0.7143
  663ACN     N1 4143   3.197   3.215   0.465  0.0632  0.1369 -0.0632
  664ACN     C1 4144   0.807   4.295   0.473  0.1538 -0.3949 -0.5434
  664ACN     H1 4145   0.801   4.263   0.578 -0.7432 -2.8675 -1.2542
  664ACN     H2 4146   0.755   4.220   0.412 -2.0163  0.4538  0.1714
  664ACN     H3 4147   0.913   4.312   0.450  0.5876 -1.6355  0.4201
  664ACN     C2 4148   0.743   4.427   0.460  0.1526  0.4120 -0.1758
  664ACN     N1 4149   0.699   4.533   0.461 -0.0191 -0.7002  0.2295
  665ACN     C1 4150   0.046   2.266   0.537 -0.0125  0.4872 -0.6812
  665ACN     H1 4151   0.122   2.194   0.572 -0.6984 -0.1715 -0.5061
  665ACN     H2 4152   0.063   2.360   0.589  0.7482 -0.1029  0.1739
  665ACN     H3 4153  -0.056   2.230   0.552  0.2077 -0.3684 -1.1420
  665ACN     C2 4154   0.072   2.284   0.394  0.1379 -0.5031 -0.7178
  665ACN     N1 4155   0.095   2.299   0.281  0.3317 -0.2957 -0.0535
  666ACN     C1 4156   1.581   4.448   1.296 -0.0245  0.0330 -0.5164
  666ACN     H1 4157   1.570   4.372   1.218  0.6291  0.3451 -0.9159
  666ACN     H2 4158   1.678   4.497   1.283 -0.9483  2.5099  1.0612
  666ACN     H3 4159   1.585   4.403   1.396  0.2189  0.9359 -0.1051
  666ACN     C2 4160   1.483   4.550   1.296 -0.2809  0.0779 -0.2027
  666ACN     N1 4161   1.395   4.622   1.297 -0.1305 -0.4890  0.1369
  667ACN     C1 4162   3.710   1.461   0.733  0.0128  0.3760 -0.2524
  667ACN     H1 4163   3.764   1.414   0.816  2.3309  2.4041 -0.4770
  667ACN     H2 4164   3.601   1.471   0.744  0.0905 -0.3823  1.5477
  667ACN     H3 4165   3.735   1.397   0.648  1.4088 -1.6014  1.5555
  667ACN     C2 4166   3.770   1.591   0.716  0.2690 -0.2234  0.5761
  667ACN     N1 4167   3.816   1.696   0.704 -0.0380  0.0913  0.0999
  668ACN     C1 4168   0.175   2.162   3.843 -0.1198 -0.0285 -0.4328
  668ACN     H1 4169   0.089   2.102   3.812 -0.3098 -0.4987  0.9317
  668ACN     H2 4170   0.262   2.102   3.812 -1.3618 -1.8806 -0.5038
  668ACN     H3 4171   0.183   2.174   3.951  0.2370 -0.4856 -0.4034
  668ACN     C2 4172   0.180   2.290   3.773  0.2088  0.2581 -0.2514
  668ACN     N1 4173   0.193   2.391   3.720  0.0859 -0.0322  0.3834
  669ACN     C1 4174   0.267   4.483   1.676 -0.0235 -0.3043  0.6234
  669ACN     H1 4175   0.349   4.545   1.714 -0.2601  0.1527  0.3877
  669ACN     H2 4176   0.256   4.507   1.570  2.1128 -0.6972  0.2744
  669ACN     H3 4177   0.173   4.505   1.729  0.4457 -0.9450  1.7547
  669ACN     C2 4178   0.294   4.346   1.704  0.0688  0.1952 -0.1285
  669ACN     N1 4179   0.307   4.234   1.733  0.1517  0.9925  0.3141
  670ACN     C1 4180   0.432   0.806   2.429  0.3916  0.2967 -0.1669
  670ACN     H1 4181   0.443   0.698   2.438 -0.6868  0.2302  0.5616
  670ACN     H2 4182   0.531   0.836   2.394  0.1193 -1.3273 -2.5468
  670ACN     H3 4183   0.410   0.855   2.525 -0.4996 -1.0727  0.3551
  670ACN     C2 4184   0.322   0.846   2.331  0.3395 -0.1064 -0.4002
  670ACN     N1 4185   0.242   0.876   2.254  0.0721 -0.4929 -0.5248
  671ACN     C1 4186   0.427   3.793   0.995  0.2519 -0.1614 -0.0173
  671ACN     H1 4187   0.358   3.789   0.910  0.4618  2.3619 -0.3932
  671ACN     H2 4188   0.523   3.828   0.954 -0.6855  0.1259 -2.0879
  671ACN     H3 4189   0.456   3.696   1.037  1.4473 -0.3339 -1.1506
  671ACN     C2 4190   0.385   3.886   1.098  0.5095  0.4492  0.3355
  671ACN     N1 4191   0.358   3.962   1.183  0.7417 -0.4055  0.6291
  672ACN     C1 4192   1.135   0.636   1.668 -0.1368 -0.4004  0.2794
  672ACN     H1 4193   1.236   0.621   1.628 -0.2262  1.1380 -0.6341
  672ACN     H2 4194   1.070   0.558   1.628 -0.9709  0.7146 -0.6055
  672ACN     H3 4195   1.093   0.729   1.626  0.0308 -0.2696  0.3995
  672ACN     C2 4196   1.125   0.641   1.813 -0.3501  0.0281  0.2277
  672ACN     N1 4197   1.129   0.644   1.927  0.2433 -0.2151 -0.5934
  673ACN     C1 4198   3.183   0.901   1.984  0.2420  0.2641  0.2570
  673ACN     H1 4199   3.156   0.989   2.043  2.6538  1.2376  0.0515
  673ACN     H2 4200   3.254   0.829   2.026  1.6787  1.2572 -0.3503
  673ACN     H3 4201   3.218   0.955   1.895  3.4759  1.5452  2.1256
  673ACN     C2 4202   3.066   0.822   1.936 -0.2903 -0.3022  0.1598
  673ACN     N1 4203   2.978   0.763   1.894  0.2436 -0.4178 -0.2281
  674ACN     C1 4204   4.410   0.656   1.033  0.1790 -0.1018  0.2377
  674ACN     H1 4205   4.485   0.666   1.111  0.5780  2.6758 -0.4147
  674ACN     H2 4206   4.404   0.747   0.973  0.2111  1.0686  1.9467
  674ACN     H3 4207   4.310   0.642   1.076  0.2959 -1.8106  0.0233
  674ACN     C2 4208   4.439   0.539   0.953  0.7516 -0.3763  0.3348
  674ACN     N1 4209   4.453   0.449   0.885 -0.3653  0.7997 -0.3084
  675ACN     C1 4210   0.908   4.645   3.069  0.2336 -0.3881 -0.4347
  675ACN     H1 4211   1.005   4.638   3.019 -0.4349 -1.5021 -1.6345
  675ACN     H2 4212   0.872   4.542   3.081  0.3841 -0.6033 -1.6709
  675ACN     H3 4213   0.849   4.690   2.988  0.2800  1.6375  0.5832
  675ACN     C2 4214   0.904   4.722   3.195  0.4830  0.6095 -0.2719
  675ACN     N1 4215   0.905   4.786   3.286  0.3073 -0.8855 -0.9695
  676ACN     C1 4216   0.858   0.625   3.427 -0.2538  0.5779  0.0290
  676ACN     H1 4217   0.917   0.699   3.482  0.9755 -0.5125  0.2235
  676ACN     H2 4218   0.863   0.527   3.476  0.7951  0.6686  0.1258
  676ACN     H3 4219   0.896   0.609   3.325  1.6888 -0.0049  0.7933
  676ACN     C2 4220   0.717   0.655   3.421 -0.3872 -0.3896  0.8643
  676ACN     N1 4221   0.607   0.686   3.417 -0.2481  0.0906 -0.2834
  677ACN     C1 4222   4.457   2.817   1.103 -0.0327 -0.2430  0.3029
  677ACN     H1 4223   4.490   2.836   1.000  3.1086  0.9032  1.4033
  677ACN     H2 4224   4.444   2.712   1.131  0.3087 -0.1376  0.8680
  677ACN     H3 4225   4.363   2.872   1.116 -0.1982 -0.3004 -0.5629
  677ACN     C2 4226   4.549   2.885   1.194  0.3904  0.0001  0.4910
  677ACN     N1 4227   4.609   2.958   1.258  0.4136  0.3680  0.3019
  678ACN     C1 4228   4.534   1.827   2.928 -0.5306 -0.5175 -0.0425
  678ACN     H1 4229   4.598   1.749   2.972 -0.6208 -0.8360 -0.4611
  678ACN     H2 4230   4.444   1.835   2.990  1.0911  0.5097  2.3116
  678ACN     H3 4231   4.521   1.805   2.821  1.6490  0.5208 -0.5674
  678ACN     C2 4232   4.591   1.958   2.932  0.7890 -0.1597  0.4149
  678ACN     N1 4233   4.637   2.064   2.943  0.3673 -0.2354 -0.6495
  679ACN     C1 4234   2.174   3.445   2.439 -0.9218 -0.1429  0.1068
  679ACN     H1 4235   2.196   3.551   2.422  0.1016  0.0262  2.1952
  679ACN     H2 4236   2.066   3.428   2.427 -1.5143  2.7944  0.6319
  679ACN     H3 4237   2.206   3.424   2.542  0.5528  0.4899 -0.1996
  679ACN     C2 4238   2.231   3.348   2.346  0.5392 -0.2818  0.0241
  679ACN     N1 4239   2.269   3.266   2.273 -0.8333 -0.7221 -0.3862
  680ACN     C1 4240   3.466   0.528   0.140 -0.0328  0.1885  0.0231
  680ACN     H1 4241   3.393   0.546   0.220 -0.1506 -2.3515  0.5755
  680ACN     H2 4242   3.490   0.422   0.130 -1.8635 -0.1851 -0.8464
  680ACN     H3 4243   3.555   0.588   0.160 -0.7159  0.7195  1.5871
  680ACN     C2 4244   3.415   0.575   0.014 -0.4953 -0.1576 -0.1065
  680ACN     N1 4245   3.374   0.623  -0.082  0.0062  0.4923 -0.2360
  681ACN     C1 4246   4.519   0.793   3.162  0.7336 -0.1936  0.3133
  681ACN     H1 4247   4.540   0.759   3.060  1.0552 -0.7925  0.5723
  681ACN     H2 4248   4.429   0.732   3.172  0.3620  0.1668 -0.7369
  681ACN     H3 4249   4.500   0.901   3.162  0.4377 -0.2301 -0.6978
  681ACN     C2 4250   4.622   0.744   3.258  0.2458 -0.7063 -0.4794
  681ACN     N1 4251   4.705   0.712   3.337 -0.1173  0.0603 -0.1170
  682ACN     C1 4252   3.354   2.254   3.015 -0.1016  0.4421  0.3984
  682ACN     H1 4253   3.366   2.146   3.020 -0.9216  0.1023 -2.8526
  682ACN     H2 4254   3.438   2.307   3.061 -0.0785 -1.1970  2.3764
  682ACN     H3 4255   3.266   2.275   3.077  0.1174  0.0956  0.8268
  682ACN     C2 4256   3.332   2.290   2.875  0.5255 -0.0753 -0.1440
  682ACN     N1 4257   3.334   2.304   2.764 -0.7724 -0.2846 -0.4810
  683ACN     C1 4258   0.800   2.637   1.223  0.1595 -0.4602  0.4362
  683ACN     H1 4259   0.745   2.658   1.130  2.5999 -0.3907 -1.0560
  683ACN     H2 4260   0.740   2.598   1.307  0.6869  1.8084  1.9785
  683ACN     H3 4261   0.857   2.722   1.264  0.4295  0.1734 -1.2004
  683ACN     C2 4262   0.901   2.536   1.182  0.0325 -0.0203 -0.1117
  683ACN     N1 4263   0.978   2.455   1.165 -0.2045 -0.0567  0.0279
  684ACN     C1 4264   1.198   3.911   2.747 -0.8683 -0.0087  0.1910
  684ACN     H1 4265   1.185   4.019   2.760  1.4138  0.3558 -0.1275
  684ACN     H2 4266   1.275   3.876   2.816  0.4879  1.0123 -0.7651
  684ACN     H3 4267   1.245   3.903   2.649 -0.3115  0.7610  0.3846
  684ACN     C2 4268   1.063   3.845   2.741  0.1933 -1.0998 -0.3607
  684ACN     N1 4269   0.960   3.794   2.738 -0.0943 -0.2299  0.0003
  685ACN     C1 4270   3.146   0.550   1.638 -0.3089  0.0928  0.6253
  685ACN     H1 4271   3.039   0.543   1.619 -0.3057  2.3125 -0.4778
  685ACN     H2 4272   3.202   0.455   1.635  0.7065  0.6938 -1.3055
  685ACN     H3 4273   3.158   0.592   1.738 -0.3608  0.9904  0.2600
  685ACN     C2 4274   3.211   0.635   1.537 -0.0200  0.6468  0.2803
  685ACN     N1 4275   3.257   0.708   1.463 -0.2672  0.4157  0.0169
  686ACN     C1 4276   2.367   3.462   0.397  0.4214 -0.7645  0.0140
  686ACN     H1 4277   2.421   3.372   0.426  1.4236 -0.4107 -0.7039
  686ACN     H2 4278   2.316   3.426   0.307  1.8250 -2.0358 -0.3163
  686ACN     H3 4279   2.442   3.536   0.365  0.0212  0.9903  2.7970
  686ACN     C2 4280   2.283   3.522   0.498  0.2592 -0.2717 -0.2221
  686ACN     N1 4281   2.200   3.561   0.566  0.2662 -0.2861  0.2285
  687ACN     C1 4282   0.109   0.465   0.143  0.7165  0.1710  0.0135
  687ACN     H1 4283   0.202   0.502   0.098  1.2664 -0.5294  0.5582
  687ACN     H2 4284   0.013   0.493   0.097 -0.1135 -1.1227  0.8938
  687ACN     H3 4285   0.104   0.476   0.252 -0.5138 -0.0457 -0.0067
  687ACN     C2 4286   0.123   0.323   0.119  0.2263 -0.2900  0.6992
  687ACN     N1 4287   0.150   0.214   0.098 -0.3681 -0.4670  0.5589
  688ACN     C1 4288   0.806   2.287   3.835  0.7734 -0.5178  0.6343
  688ACN     H1 4289   0.828   2.212   3.911  0.6126  0.3015  1.4988
  688ACN     H2 4290   0.722   2.349   3.868  2.9324  2.5733  0.7247
  688ACN     H3 4291   0.783   2.235   3.741 -1.5292  0.6919  0.4499
  688ACN     C2 4292   0.922   2.366   3.803 -0.4707 -0.1178  0.2245
  688ACN     N1 4293   1.019   2.431   3.789  0.2084 -0.2474  0.4619
  689ACN     C1 4294   3.064   1.470   0.173 -0.0865 -0.3120 -0.2609
  689ACN     H1 4295   3.081   1.363   0.190  1.3020  0.4766  4.6741
  689ACN     H2 4296   2.982   1.491   0.102  0.7996 -1.3937 -1.6744
  689ACN     H3 4297   3.157   1.506   0.126  0.2401  0.7540  1.1365
  689ACN     C2 4298   3.038   1.540   0.295 -0.0976 -0.4403  0.4418
  689ACN     N1 4299   3.020   1.594   0.392  0.3703  0.0291 -0.2436
  690ACN     C1 4300   2.509   2.898   2.838 -0.4209 -1.0050  0.0257
  690ACN     H1 4301   2.485   3.001   2.864  3.3543 -0.2857  1.3486
  690ACN     H2 4302   2.419   2.838   2.821 -3.8545  3.2606  1.4409
  690ACN     H3 4303   2.570   2.848   2.914  2.4386  2.9975  0.6831
  690ACN     C2 4304   2.597   2.908   2.725 -0.0991  0.4932 -0.1918
  690ACN     N1 4305   2.665   2.926   2.630  0.1539 -0.3411  0.2827
  691ACN     C1 4306   0.669   4.101   1.877 -0.7610  1.0413 -0.4037
  691ACN     H1 4307   0.589   4.086   1.951  0.3661  0.4357  0.7321
  691ACN     H2 4308   0.759   4.129   1.934 -2.3724  0.3133  2.7244
  691ACN     H3 4309   0.637   4.186   1.815 -2.9438  0.7176  0.1976
  691ACN     C2 4310   0.705   3.984   1.801 -0.2792 -0.4912  0.1524
  691ACN     N1 4311   0.731   3.894   1.739 -0.4287 -0.3990 -0.0037
  692ACN     C1 4312   1.228   1.276   0.257  0.2846 -0.2662 -0.0998
  692ACN     H1 4313   1.265   1.312   0.353 -0.1040 -0.3029  0.0647
  692ACN     H2 4314   1.295   1.198   0.219 -0.3487 -0.3625 -1.0474
  692ACN     H3 4315   1.230   1.354   0.180  0.2784 -0.7244 -0.5688
  692ACN     C2 4316   1.099   1.212   0.290  0.0911 -0.1370  1.0116
  692ACN     N1 4317   1.001   1.156   0.313 -0.3346 -0.0442 -0.0008
  693ACN     C1 4318   4.735   4.717   0.909 -0.3566 -0.0827  0.0258
  693ACN     H1 4319   4.759   4.773   1.000 -0.7731 -0.6353  0.4808
  693ACN     H2 4320   4.830   4.717   0.854 -0.2267 -0.0742  0.2524
  693ACN     H3 4321   4.669   4.778   0.846  0.2900 -0.8862 -1.4930
  693ACN     C2 4322   4.680   4.586   0.922  0.0491 -0.2719  0.4346
  693ACN     N1 4323   4.631   4.482   0.918  0.5297  0.3637  0.2964
  694ACN     C1 4324   2.524   3.459   0.027 -0.0614  0.4855  0.1468
  694ACN     H1 4325   2.527   3.354  -0.003 -1.2879  0.7507 -0.9797
  694ACN     H2 4326   2.630   3.487   0.025 -0.5723  2.8164  1.7345
  694ACN     H3 4327   2.483   3.478   0.128 -0.2750 -0.5292  0.2575
  694ACN     C2 4328   2.458   3.526  -0.089  0.0651 -0.2446  0.0431
  694ACN     N1 4329   2.400   3.577  -0.175  0.2540 -0.3743  0.0561
  695ACN     C1 4330   3.757   1.001   2.570  0.2469 -0.4861  0.1729
  695ACN     H1 4331   3.855   1.049   2.561  0.1042 -0.1754  0.2751
  695ACN     H2 4332   3.730   0.986   2.675 -1.4937 -0.6321 -0.2644
  695ACN     H3 4333   3.755   0.902   2.523  0.5813 -0.2227 -0.4010
  695ACN     C2 4334   3.656   1.082   2.505 -0.0416  0.7353 -0.1199
  695ACN     N1 4335   3.571   1.144   2.459 -0.8689  0.1059 -0.1711
  696ACN     C1 4336   1.590   3.968   3.126  0.4929 -0.4931 -0.4279
  696ACN     H1 4337   1.502   3.984   3.189  0.2774  0.8471 -1.0420
  696ACN     H2 4338   1.640   3.870   3.122  2.4477  0.4925 -1.6214
  696ACN     H3 4339   1.673   4.033   3.156 -0.4896  0.3808  0.5047
  696ACN     C2 4340   1.536   3.987   2.994  0.2877  0.2759 -0.6520
  696ACN     N1 4341   1.495   4.011   2.890  0.3130  0.8579 -0.3282
  697ACN     C1 4342   1.992   3.224   0.670  0.5703 -0.6121  0.3519
  697ACN     H1 4343   1.890   3.227   0.629  0.2924  0.0033  1.0706
  697ACN     H2 4344   2.008   3.125   0.713  1.9504 -0.6500 -0.2229
  697ACN     H3 4345   2.013   3.306   0.740  0.5587 -2.2959  2.4182
  697ACN     C2 4346   2.082   3.235   0.555 -0.2426  0.4362  0.3662
  697ACN     N1 4347   2.147   3.228   0.457  0.4009 -0.1242  0.3097
  698ACN     C1 4348   0.172   1.828   3.237 -0.6706  0.2905 -0.6675
  698ACN     H1 4349   0.210   1.879   3.326  2.5767 -0.7762 -1.3151
  698ACN     H2 4350   0.134   1.903   3.165 -0.7992  2.9544  1.9665
  698ACN     H3 4351   0.091   1.762   3.270 -0.7001  1.2331  1.2923
  698ACN     C2 4352   0.279   1.746   3.175  0.0360  0.3784  0.2552
  698ACN     N1 4353   0.365   1.687   3.126  0.7016  0.0480  0.0577
  699ACN     C1 4354   1.189   4.470   3.888 -0.0188  0.5459  0.3127
  699ACN     H1 4355   1.251   4.487   3.976  0.3712  1.3280 -0.1048
  699ACN     H2 4356   1.100   4.423   3.932 -0.2825  0.9798  0.2439
  699ACN     H3 4357   1.249   4.407   3.821  0.3229  1.8853 -0.6769
  699ACN     C2 4358   1.164   4.595   3.813 -0.2746  0.1165  0.2818
  699ACN     N1 4359   1.148   4.696   3.752 -0.6692 -0.0824  0.1704
  700ACN     C1 4360   0.833   4.389   0.108  0.7311 -0.7049 -0.2052
  700ACN     H1 4361   0.878   4.338   0.022 -0.6690 -0.3196 -1.2010
  700ACN     H2 4362   0.883   4.358   0.200 -1.1907 -1.6249  0.5899
  700ACN     H3 4363   0.727   4.360   0.117 -0.1807  2.2002 -0.4506
  700ACN     C2 4364   0.842   4.532   0.089  0.4010  0.7267  1.0419
  700ACN     N1 4365   0.856   4.642   0.075 -0.7043  0.3969  0.0904
  701ACN     C1 4366   3.814   4.036   2.533  1.1855 -0.2939  0.3604
  701ACN     H1 4367   3.749   3.985   2.605  1.7863 -0.4542  0.7996
  701ACN     H2 4368   3.878   3.964   2.480  0.6149 -1.0946  0.7414
  701ACN     H3 4369   3.890   4.102   2.578  0.8809  0.0151  0.4235
  701ACN     C2 4370   3.734   4.088   2.422  0.0420  0.4010 -0.2517
  701ACN     N1 4371   3.689   4.145   2.332 -0.4623 -0.0407  0.6107
  702ACN     C1 4372   1.682   2.162   3.769 -0.8551  0.8947  0.9488
  702ACN     H1 4373   1.736   2.194   3.679 -0.8854 -1.8746 -0.1768
  702ACN     H2 4374   1.685   2.052   3.776 -4.2802  0.6723  0.6280
  702ACN     H3 4375   1.576   2.187   3.756 -0.8341  1.2371  1.4283
  702ACN     C2 4376   1.753   2.228   3.880 -0.0910 -0.0363  0.3937
  702ACN     N1 4377   1.806   2.280   3.968 -0.0381  0.0747  0.2230
  703ACN     C1 4378   2.844   2.686   2.795  0.5302 -0.2036  0.4676
  703ACN     H1 4379   2.878   2.684   2.690 -0.3318  3.8192 -0.0750
  703ACN     H2 4380   2.829   2.794   2.808  0.8350 -0.2290  1.0140
  703ACN     H3 4381   2.932   2.665   2.856  1.8004  0.2771 -1.1372
  703ACN     C2 4382   2.715   2.617   2.814 -0.7394 -0.2132 -0.3437
  703ACN     N1 4383   2.612   2.571   2.835 -0.2416  0.2217 -0.1022
  704ACN     C1 4384   4.183   4.097   3.233  0.6053 -0.8853 -0.2926
  704ACN     H1 4385   4.268   4.167   3.236  1.0542 -1.4654  0.9376
  704ACN     H2 4386   4.209   4.023   3.156 -0.5156 -0.9727 -0.6086
  704ACN     H3 4387   4.094   4.159   3.214  1.1717  0.1932  0.4574
  704ACN     C2 4388   4.183   4.021   3.356  0.3287  0.2339 -0.5452
  704ACN     N1 4389   4.173   3.957   3.453 -0.0548 -0.4339 -0.2394
  705ACN     C1 4390   0.750   3.356   3.706 -1.0561 -0.7464  0.2953
  705ACN     H1 4391   0.751   3.283   3.624 -0.5110  0.1769 -0.5574
  705ACN     H2 4392   0.846   3.344   3.758  0.8356  0.8087 -2.5442
  705ACN     H3 4393   0.679   3.313   3.777 -0.6298 -0.3862  0.9508
  705ACN     C2 4394   0.712   3.495   3.668 -0.1177 -0.1475 -0.1214
  705ACN     N1 4395   0.686   3.607   3.651  0.1210  0.2138  0.2668
  706ACN     C1 4396   1.765   3.556   2.339  0.1613 -0.0383  0.0646
  706ACN     H1 4397   1.732   3.634   2.270 -1.3789  0.5063  1.3507
  706ACN     H2 4398   1.678   3.540   2.404 -0.3103 -1.7931 -0.9128
  706ACN     H3 4399   1.856   3.578   2.396  0.0243  0.2468  0.1734
  706ACN     C2 4400   1.794   3.429   2.270 -0.3928 -0.1085  0.1302
  706ACN     N1 4401   1.820   3.334   2.204  1.0559 -0.1672 -0.1934
  707ACN     C1 4402   4.775   4.059   3.545  0.1428 -0.0751  0.1378
  707ACN     H1 4403   4.713   4.085   3.458 -0.6203  2.9101  1.4366
  707ACN     H2 4404   4.738   3.962   3.581  0.9038 -0.6741 -0.6686
  707ACN     H3 4405   4.754   4.131   3.626  1.0663  1.4838 -0.9524
  707ACN     C2 4406   4.918   4.068   3.521  0.2685  1.1097 -1.0756
  707ACN     N1 4407   5.034   4.073   3.497  0.3106  0.1347 -0.4580
  708ACN     C1 4408   1.434   0.600   3.769 -0.2109 -0.2669  0.3610
  708ACN     H1 4409   1.451   0.708   3.779  2.1076 -0.6374  0.8742
  708ACN     H2 4410   1.370   0.582   3.682  0.4262  0.2605 -0.2259
  708ACN     H3 4411   1.384   0.581   3.865 -0.6148  1.0787  0.4303
  708ACN     C2 4412   1.552   0.521   3.757  0.0213  0.4555 -0.8158
  708ACN     N1 4413   1.641   0.448   3.749  0.3068  0.0436 -0.3550
  709ACN     C1 4414   2.064   3.963   2.451  0.5229  0.1037 -0.0201
  709ACN     H1 4415   2.109   3.988   2.548  1.5219  0.5388 -0.5758
  709ACN     H2 4416   2.139   3.902   2.397  0.6243 -0.3299  0.6049
  709ACN     H3 4417   2.032   4.055   2.401  2.0137  1.4813  1.4401
  709ACN     C2 4418   1.945   3.880   2.477  0.1475 -0.8818  0.5034
  709ACN     N1 4419   1.847   3.825   2.500 -0.7791 -0.3182  0.0232
  710ACN     C1 4420   2.788   4.022   2.359  0.2949  0.1339 -0.0004
  710ACN     H1 4421   2.742   4.004   2.457  1.1122 -0.9192  0.2111
  710ACN     H2 4422   2.896   4.006   2.360  0.5613  1.6767 -0.9620
  710ACN     H3 4423   2.771   4.127   2.333 -0.9704 -0.5744 -2.3034
  710ACN     C2 4424   2.726   3.942   2.257  0.0098 -0.2101  0.7373
  710ACN     N1 4425   2.688   3.868   2.177 -0.2039 -0.0736 -0.2533
  711ACN     C1 4426   3.334   2.583   0.587 -0.1994  0.7961  0.4618
  711ACN     H1 4427   3.405   2.558   0.507 -1.6696  1.1529 -0.9914
  711ACN     H2 4428   3.235   2.537   0.588 -0.7911  2.0064 -0.2192
  711ACN     H3 4429   3.330   2.692   0.592  0.0075  0.8448 -0.3047
  711ACN     C2 4430   3.398   2.536   0.710 -0.3671 -0.2855  0.1466
  711ACN     N1 4431   3.451   2.500   0.808  0.0254 -0.4077  0.3859
  712ACN     C1 4432   3.137   3.936   1.578 -0.3953 -0.3164  0.2894
  712ACN     H1 4433   3.082   3.948   1.483  2.0734  2.0262 -0.9837
  712ACN     H2 4434   3.138   4.040   1.612 -0.3312  0.3223 -1.5299
  712ACN     H3 4435   3.238   3.906   1.549 -1.5968 -3.0278 -1.4866
  712ACN     C2 4436   3.080   3.854   1.676  0.3255  0.7857  0.5042
  712ACN     N1 4437   3.034   3.782   1.755 -0.3685  0.0489  0.5281
  713ACN     C1 4438   4.604   3.015   3.266  0.5448 -0.6535 -0.3156
  713ACN     H1 4439   4.605   3.069   3.170  0.8856 -0.0883 -0.0046
  713ACN     H2 4440   4.504   3.008   3.311  1.2486 -0.4850  1.3441
  713ACN     H3 4441   4.676   3.071   3.328  1.3685 -0.4780 -1.3962
  713ACN     C2 4442   4.665   2.883   3.246  0.7190  0.4251  0.1488
  713ACN     N1 4443   4.714   2.778   3.225  0.2549  0.4827 -1.2358
  714ACN     C1 4444   3.435   0.581   2.429  0.1302 -0.1729  0.1600
  714ACN     H1 4445   3.371   0.528   2.356  1.4835 -2.1913  0.3475
  714ACN     H2 4446   3.373   0.666   2.459 -1.0407 -0.9083 -0.1130
  714ACN     H3 4447   3.533   0.610   2.390  0.2345  0.2485  0.7167
  714ACN     C2 4448   3.468   0.491   2.540  0.3393 -0.3491  0.1210
  714ACN     N1 4449   3.498   0.423   2.628 -0.2208  0.1564  0.2301
  715ACN     C1 4450   3.545   3.691   2.249  0.1072 -0.0860  0.3221
  715ACN     H1 4451   3.615   3.669   2.168 -0.9386  0.4417 -0.7544
  715ACN     H2 4452   3.598   3.680   2.345  0.0709  1.7232  0.5838
  715ACN     H3 4453   3.473   3.608   2.252 -1.7839  1.3529 -1.7331
  715ACN     C2 4454   3.474   3.817   2.230  0.8982 -0.1578 -0.8879
  715ACN     N1 4455   3.423   3.918   2.222  0.1375  0.2515  0.2688
  716ACN     C1 4456   3.656   1.373   1.879 -0.6844 -0.5207  0.4857
  716ACN     H1 4457   3.748   1.313   1.891 -1.1093 -1.2615  0.1194
  716ACN     H2 4458   3.578   1.306   1.841 -0.2712  0.4382 -2.2833
  716ACN     H3 4459   3.658   1.454   1.805 -2.5247 -0.5348  0.3921
  716ACN     C2 4460   3.616   1.414   2.013  0.4439  0.7612 -0.9130
  716ACN     N1 4461   3.581   1.438   2.121  0.3412 -0.1253  0.4733
  717ACN     C1 4462   4.376   1.296   0.033  0.1884 -0.1631 -0.2663
  717ACN     H1 4463   4.431   1.356  -0.042  0.5126  1.1310  0.9565
  717ACN     H2 4464   4.375   1.355   0.126  0.8317  0.0637 -0.3936
  717ACN     H3 4465   4.437   1.205   0.041 -2.5204 -2.3634 -2.5401
  717ACN     C2 4466   4.250   1.263  -0.022 -0.3463  0.5388 -0.0663
  717ACN     N1 4467   4.144   1.239  -0.058 -0.1840  0.0083  0.0797
  718ACN     C1 4468   1.663   1.303   2.172 -0.4318  0.1298  0.4963
  718ACN     H1 4469   1.571   1.362   2.178 -0.3646  1.0326 -3.7876
  718ACN     H2 4470   1.722   1.362   2.100 -1.4892  0.7456  0.1035
  718ACN     H3 4471   1.635   1.214   2.115 -0.2033  1.3696 -1.6585
  718ACN     C2 4472   1.726   1.285   2.300 -0.2599  0.0443 -0.5418
  718ACN     N1 4473   1.786   1.278   2.402  0.9446 -0.2452 -0.2155
  719ACN     C1 4474   3.714   1.327   3.726  0.5607  0.4131  0.0913
  719ACN     H1 4475   3.770   1.324   3.632  1.3271 -2.3858  0.5584
  719ACN     H2 4476   3.775   1.398   3.784  2.0131 -1.9513  1.5877
  719ACN     H3 4477   3.715   1.228   3.773  1.3013 -0.0527 -0.8774
  719ACN     C2 4478   3.579   1.378   3.710 -0.3982  0.1187 -0.7766
  719ACN     N1 4479   3.474   1.423   3.699 -0.0872 -0.2049  0.0412
  720ACN     C1 4480   0.822   1.614   0.805 -0.1782 -0.6965 -0.3175
  720ACN     H1 4481   0.714   1.603   0.792 -0.2143  1.1924 -2.1906
  720ACN     H2 4482   0.853   1.687   0.881 -0.0119 -0.6424 -0.4356
  720ACN     H3 4483   0.858   1.659   0.712  0.5884  2.5392  1.3848
  720ACN     C2 4484   0.892   1.491   0.834  0.0200  0.0884  0.2841
  720ACN     N1 4485   0.935   1.388   0.856 -0.2651 -0.7834  0.6174
  721ACN     C1 4486   4.161   3.407   1.175  0.1989  0.2337 -0.3340
  721ACN     H1 4487   4.224   3.347   1.243  0.2239  0.2076 -0.3802
  721ACN     H2 4488   4.222   3.475   1.113  1.1746 -0.1098  0.2247
  721ACN     H3 4489   4.098   3.472   1.237  1.4110  1.2257 -0.0936
  721ACN     C2 4490   4.093   3.310   1.082  0.5309 -0.5378  0.4016
  721ACN     N1 4491   4.036   3.234   1.012  0.0406 -0.0047 -0.1495
  722ACN     C1 4492   3.058   4.722   2.492  0.1478  0.2038  0.3097
  722ACN     H1 4493   2.997   4.656   2.555 -2.7958  1.0333 -1.4966
  722ACN     H2 4494   3.035   4.705   2.386 -0.5693 -0.1245  0.5132
  722ACN     H3 4495   3.165   4.700   2.505  0.2227  1.3503  1.9204
  722ACN     C2 4496   3.034   4.862   2.516  0.3897 -0.0307 -0.0650
  722ACN     N1 4497   3.025   4.973   2.528 -0.9480 -0.3848  0.1790
  723ACN     C1 4498   4.247   3.854   0.506 -0.5774  0.0161 -0.1881
  723ACN     H1 4499   4.246   3.793   0.597  0.4800  1.0211  0.5183
  723ACN     H2 4500   4.303   3.785   0.443  0.3174  0.4663  0.1039
  723ACN     H3 4501   4.318   3.936   0.521 -1.6451  1.2518 -1.5334
  723ACN     C2 4502   4.119   3.906   0.455 -0.9750 -0.3212 -0.0663
  723ACN     N1 4503   4.032   3.970   0.411  0.0563 -0.0958  0.2463
  724ACN     C1 4504   2.588   1.279   3.211  1.0193 -0.7389  0.3199
  724ACN     H1 4505   2.658   1.243   3.287  2.3796  2.0769  0.5292
  724ACN     H2 4506   2.623   1.379   3.181  0.6018 -0.4926  0.6276
  724ACN     H3 4507   2.483   1.287   3.242  1.1334 -1.0989  0.8142
  724ACN     C2 4508   2.597   1.185   3.099 -0.1855  0.7754 -0.8802
  724ACN     N1 4509   2.604   1.118   3.008  0.1363 -0.1918  0.0596
  725ACN     C1 4510   3.794   0.089   0.567 -0.2980  0.0412  0.0537
  725ACN     H1 4511   3.727   0.007   0.536  0.9114 -2.4341  3.3365
  725ACN     H2 4512   3.785   0.127   0.669  0.7348  0.2117  0.0928
  725ACN     H3 4513   3.791   0.181   0.507 -0.5523 -1.1559 -1.8645
  725ACN     C2 4514   3.923   0.028   0.548 -0.3351 -0.0342 -0.1804
  725ACN     N1 4515   4.022  -0.021   0.522 -0.7806 -0.3440 -0.4998
  726ACN     C1 4516   4.010   3.717   2.618  0.3853  0.3478  0.1903
  726ACN     H1 4517   3.974   3.819   2.637 -0.5663 -0.1392  1.0630
  726ACN     H2 4518   4.076   3.724   2.531 -1.4299  1.1717 -1.1821
  726ACN     H3 4519   3.925   3.662   2.577  0.8377  0.0312 -0.3254
  726ACN     C2 4520   4.059   3.638   2.734  0.3599  0.5932 -0.7177
  726ACN     N1 4521   4.101   3.568   2.819  1.3094 -0.4405 -0.4010
  727ACN     C1 4522   1.153   2.229   0.819  0.5465  0.3952 -0.3776
  727ACN     H1 4523   1.120   2.326   0.858  0.0599  0.3746 -0.7223
  727ACN     H2 4524   1.172   2.248   0.713 -0.9164 -1.3940 -1.0223
  727ACN     H3 4525   1.061   2.170   0.829 -0.1175  1.5941  0.9802
  727ACN     C2 4526   1.261   2.168   0.891  0.3182 -0.3363 -0.4124
  727ACN     N1 4527   1.357   2.127   0.947 -0.0998  1.2532  1.3377
  728ACN     C1 4528   3.580   2.424   1.147 -0.1852 -0.0509 -0.3672
  728ACN     H1 4529   3.661   2.498   1.157 -0.5330  0.3787 -0.6550
  728ACN     H2 4530   3.605   2.340   1.212  0.7783 -0.3063 -1.0503
  728ACN     H3 4531   3.575   2.389   1.043  1.3952  1.0785 -0.8621
  728ACN     C2 4532   3.453   2.484   1.202 -0.9896 -0.6334  0.5460
  728ACN     N1 4533   3.364   2.534   1.250  0.3650 -0.6585  0.0102
  729ACN     C1 4534   3.913   0.783   3.338  0.4391  0.1347  0.2340
  729ACN     H1 4535   3.873   0.884   3.323  0.0744 -0.2104 -1.2896
  729ACN     H2 4536   3.869   0.746   3.432  2.0100  0.9372  1.3404
  729ACN     H3 4537   4.022   0.783   3.345  0.8086  0.0753 -3.5359
  729ACN     C2 4538   3.874   0.694   3.230  0.2327  0.5446 -0.2988
  729ACN     N1 4539   3.842   0.629   3.143  0.2354 -0.0994  0.3860
  730ACN     C1 4540   0.680   3.721   3.161  0.5891  0.1794 -0.2640
  730ACN     H1 4541   0.574   3.746   3.173  0.8694  1.7730 -0.8357
  730ACN     H2 4542   0.686   3.667   3.066  0.3369 -0.9615  0.3500
  730ACN     H3 4543   0.725   3.660   3.241  0.8772  3.0640  1.9348
  730ACN     C2 4544   0.759   3.845   3.144  0.0929 -0.2155 -1.1132
  730ACN     N1 4545   0.834   3.931   3.130 -0.6247 -0.2320 -0.3468
  731ACN     C1 4546   3.228   3.914   0.384 -0.4408 -0.0189 -0.1670
  731ACN     H1 4547   3.301   3.860   0.446  0.3254  0.7878 -0.3516
  731ACN     H2 4548   3.281   3.974   0.309  2.4085  0.0468  1.7544
  731ACN     H3 4549   3.158   3.973   0.446 -1.3537 -0.4854 -0.7382
  731ACN     C2 4550   3.148   3.818   0.301 -0.2191 -0.5815  0.5772
  731ACN     N1 4551   3.076   3.743   0.251  0.2895 -0.3121  0.2826
  732ACN     C1 4552   3.942   1.432   2.169  0.2266  0.2720  0.0678
  732ACN     H1 4553   4.006   1.457   2.084 -1.2266 -0.3252 -1.2548
  732ACN     H2 4554   3.846   1.484   2.166  0.3401  0.5406  0.8472
  732ACN     H3 4555   3.989   1.451   2.267 -0.5807  1.8800  0.1798
  732ACN     C2 4556   3.917   1.287   2.149 -0.7329  0.3815 -0.6646
  732ACN     N1 4557   3.904   1.172   2.145 -1.0272  0.0935  0.5695
  733ACN     C1 4558   1.135   4.604   1.970 -0.5397 -0.4551 -0.0601
  733ACN     H1 4559   1.200   4.535   2.025  0.9964 -0.9522 -2.3864
  733ACN     H2 4560   1.184   4.701   1.954 -0.8115 -0.4174 -0.6876
  733ACN     H3 4561   1.034   4.613   2.013  0.0363  1.5528  1.0023
  733ACN     C2 4562   1.118   4.543   1.847 -0.2522  0.2689  0.1254
  733ACN     N1 4563   1.112   4.498   1.737  0.3202  0.3066 -0.1832
  734ACN     C1 4564   3.391   3.722   1.804 -0.5586 -0.5341 -1.3248
  734ACN     H1 4565   3.360   3.824   1.777 -0.9944 -0.7545 -1.6874
  734ACN     H2 4566   3.391   3.659   1.715 -0.0893 -2.3086 -0.1184
  734ACN     H3 4567   3.319   3.674   1.872  0.2906 -0.4989 -0.3893
  734ACN     C2 4568   3.523   3.732   1.865 -0.7566  0.2030  0.4872
  734ACN     N1 4569   3.626   3.745   1.921  0.0996 -0.1361  0.2348
  735ACN     C1 4570   0.001   1.487   1.434 -0.2575 -0.2450  0.3147
  735ACN     H1 4571   0.102   1.455   1.407 -0.5616 -1.0726  0.1485
  735ACN     H2 4572  -0.058   1.396   1.451  1.9173 -1.5356  1.3589
  735ACN     H3 4573  -0.038   1.554   1.356 -0.1938  0.2555  0.7058
  735ACN     C2 4574   0.017   1.551   1.563  0.3253  0.4888 -0.0155
  735ACN     N1 4575   0.034   1.597   1.667  0.1292  0.3927  0.6751
  736ACN     C1 4576   3.935   2.058   3.709  0.8153 -0.2054  0.3241
  736ACN     H1 4577   3.922   2.167   3.704 -1.2813 -0.3192  2.0060
  736ACN     H2 4578   3.881   2.013   3.793  0.8615  0.2379  0.5944
  736ACN     H3 4579   4.042   2.045   3.728  0.8245  0.9225  1.1757
  736ACN     C2 4580   3.907   2.007   3.573  0.5347  0.5767 -0.6045
  736ACN     N1 4581   3.885   1.959   3.467  0.2094 -0.0774  0.4931
  737ACN     C1 4582   3.763   3.310   1.566 -0.1993  0.1917  0.1565
  737ACN     H1 4583   3.816   3.400   1.599  1.0486 -0.6729  0.5756
  737ACN     H2 4584   3.811   3.227   1.619 -1.4576  0.1960  1.3788
  737ACN     H3 4585   3.774   3.296   1.458 -1.6284  1.4907 -0.1954
  737ACN     C2 4586   3.622   3.320   1.604 -0.5581  0.2428  0.1774
  737ACN     N1 4587   3.510   3.328   1.631  0.0817  0.0868 -0.2932
  738ACN     C1 4588   1.522   1.695   3.356 -1.0622 -0.1198 -0.1576
  738ACN     H1 4589   1.433   1.632   3.354 -0.7301 -0.6157  0.3593
  738ACN     H2 4590   1.490   1.782   3.296 -0.4314  0.3631  0.1876
  738ACN     H3 4591   1.613   1.645   3.321 -0.6188  1.2297 -1.0215
  738ACN     C2 4592   1.558   1.754   3.484 -0.4446 -0.6460 -0.0910
  738ACN     N1 4593   1.586   1.790   3.592 -0.0311 -0.1294  0.3862
  739ACN     C1 4594   1.600   2.239   2.880  0.3198 -0.1530 -0.6859
  739ACN     H1 4595   1.595   2.152   2.946  1.0171  1.5601  1.7653
  739ACN     H2 4596   1.523   2.301   2.928 -0.1812 -0.9610 -0.4376
  739ACN     H3 4597   1.562   2.237   2.777  0.0986 -0.0412 -0.6063
  739ACN     C2 4598   1.727   2.313   2.881 -0.5802 -0.2413 -1.3414
  739ACN     N1 4599   1.822   2.379   2.881  0.1949 -0.1144 -0.4326
  740ACN     C1 4600   0.760   1.283   3.768 -0.2819 -0.2979 -0.2398
  740ACN     H1 4601   0.771   1.359   3.847  2.0576  1.0807 -1.7792
  740ACN     H2 4602   0.686   1.314   3.693 -0.2696  0.2948 -0.0102
  740ACN     H3 4603   0.720   1.195   3.820 -0.0249  0.1166  0.6912
  740ACN     C2 4604   0.888   1.261   3.702 -0.2931 -0.1173  0.3813
  740ACN     N1 4605   0.991   1.246   3.653  0.2892 -0.2414  0.0382
  741ACN     C1 4606   2.443   2.696   0.118 -0.5504  0.0706  0.1814
  741ACN     H1 4607   2.447   2.706   0.227 -1.2024  0.6280  0.1607
  741ACN     H2 4608   2.516   2.763   0.070 -1.6303 -0.0671 -1.7566
  741ACN     H3 4609   2.340   2.712   0.084 -0.7548 -0.2947  0.6129
  741ACN     C2 4610   2.476   2.566   0.069  0.3582  0.3163 -0.3846
  741ACN     N1 4611   2.514   2.468   0.028  0.3420  0.3423 -0.2222
  742ACN     C1 4612   1.191   4.395   1.156 -0.5965 -0.4545 -0.0447
  742ACN     H1 4613   1.174   4.502   1.170  0.8165  0.0804 -1.9884
  742ACN     H2 4614   1.296   4.385   1.126 -0.4816 -2.9506  0.9393
  742ACN     H3 4615   1.123   4.352   1.081 -1.0553  0.6295 -0.2593
  742ACN     C2 4616   1.171   4.321   1.283 -1.3924  0.0584 -0.1488
  742ACN     N1 4617   1.169   4.265   1.383  0.8797  0.5796 -0.3901
  743ACN     C1 4618   2.331   0.376   3.308 -0.6098  0.3925 -0.5540
  743ACN     H1 4619   2.329   0.272   3.344 -2.0309  0.4906 -0.2757
  743ACN     H2 4620   2.435   0.409   3.316  0.2163 -1.7026 -1.8190
  743ACN     H3 4621   2.265   0.439   3.369  0.5971 -1.3445  2.8170
  743ACN     C2 4622   2.289   0.387   3.172  0.4608 -0.1706 -0.1280
  743ACN     N1 4623   2.258   0.404   3.062  0.1247  0.2323 -0.3724
  744ACN     C1 4624   4.148   3.899   1.336 -0.3141 -0.2088  0.3894
  744ACN     H1 4625   4.048   3.935   1.361 -0.7679 -0.9152 -0.3222
  744ACN     H2 4626   4.129   3.802   1.287 -1.7259 -0.5321  1.5082
  744ACN     H3 4627   4.205   3.886   1.428  0.3679  1.3080  0.2121
  744ACN     C2 4628   4.215   3.993   1.250  0.0428 -0.0205 -0.0772
  744ACN     N1 4629   4.271   4.064   1.185  0.1629 -0.1711 -0.3056
  745ACN     C1 4630   0.560   0.900   0.029  0.3897 -0.0124  0.1285
  745ACN     H1 4631   0.525   0.990  -0.023  1.5880 -0.3328 -1.3110
  745ACN     H2 4632   0.474   0.838   0.057  0.8119 -0.5733  0.2029
  745ACN     H3 4633   0.610   0.926   0.122 -0.3697  0.3440  0.4492
  745ACN     C2 4634   0.655   0.835  -0.060 -0.0229 -0.1122  0.0553
  745ACN     N1 4635   0.729   0.784  -0.133 -0.1926  0.1985 -0.2424
  746ACN     C1 4636   2.459   3.873   3.158  1.1563  0.2607  0.0456
  746ACN     H1 4637   2.414   3.958   3.105 -0.0970  0.2507  1.0290
  746ACN     H2 4638   2.376   3.824   3.210 -1.4808  2.0739 -2.1663
  746ACN     H3 4639   2.530   3.906   3.234  1.1115  0.4534  0.0055
  746ACN     C2 4640   2.517   3.779   3.065 -0.7998  0.3701 -0.2364
  746ACN     N1 4641   2.566   3.704   2.991  0.6300  0.3881  0.1469
  747ACN     C1 4642   2.389   0.335   0.912  0.4559 -0.4643 -1.0374
  747ACN     H1 4643   2.480   0.299   0.960 -0.2560  0.8344  1.4312
  747ACN     H2 4644   2.333   0.396   0.984  0.9851 -2.2773  0.9931
  747ACN     H3 4645   2.326   0.246   0.900 -0.6494  0.2344 -0.5602
  747ACN     C2 4646   2.396   0.389   0.778  0.4455  0.5786  0.5236
  747ACN     N1 4647   2.407   0.436   0.673  0.5311 -0.8140 -0.4665
  748ACN     C1 4648   4.773   0.281   1.816 -0.1768  0.1631 -0.2772
  748ACN     H1 4649   4.683   0.321   1.865 -0.3860  0.9647 -1.2774
  748ACN     H2 4650   4.742   0.235   1.721 -0.5535  1.9098 -1.0497
  748ACN     H3 4651   4.812   0.199   1.877  1.3185 -0.3393 -1.8312
  748ACN     C2 4652   4.858   0.390   1.783 -0.6691  0.3462 -0.2585
  748ACN     N1 4653   4.933   0.459   1.732  0.1737  0.2707 -0.0943
  749ACN     C1 4654   3.232   2.249   1.844 -0.0010  0.2906 -0.6746
  749ACN     H1 4655   3.321   2.248   1.909  0.1264 -0.2832 -0.8535
  749ACN     H2 4656   3.252   2.212   1.743 -0.0891  1.2655 -1.0583
  749ACN     H3 4657   3.197   2.353   1.840 -4.1202 -0.6252  3.1768
  749ACN     C2 4658   3.131   2.171   1.910  0.1763 -0.2882 -0.0753
  749ACN     N1 4659   3.052   2.108   1.968 -0.1819  0.9012 -0.4600
  750ACN     C1 4660   4.342   2.234   1.930 -1.8392 -0.4752 -0.1596
  750ACN     H1 4661   4.268   2.241   1.850 -0.6364  0.1517 -1.2761
  750ACN     H2 4662   4.319   2.299   2.015  0.0291 -1.2947  1.0431
  750ACN     H3 4663   4.434   2.280   1.889 -0.4849 -1.1322  1.9863
  750ACN     C2 4664   4.367   2.098   1.968  0.7737  0.1081  1.2523
  750ACN     N1 4665   4.381   1.990   2.002 -0.0735  0.3003 -0.1764
  751ACN     C1 4666   3.624   2.286   0.445 -0.0453 -0.0036  1.0038
  751ACN     H1 4667   3.584   2.330   0.353  0.2291  0.0336  0.9008
  751ACN     H2 4668   3.667   2.367   0.504  1.7714 -0.7255  0.7471
  751ACN     H3 4669   3.704   2.218   0.412  0.3662  1.0225 -0.2049
  751ACN     C2 4670   3.522   2.221   0.517  0.0484 -0.0816  0.4763
  751ACN     N1 4671   3.444   2.153   0.566  0.0327  0.1526  0.0517
  752ACN     C1 4672   3.338   2.009   0.140  0.3892  0.4107 -0.1360
  752ACN     H1 4673   3.259   2.085   0.140 -0.0018  0.0075  0.2723
  752ACN     H2 4674   3.404   2.007   0.228  2.1127 -1.0865 -1.3726
  752ACN     H3 4675   3.396   2.021   0.047  1.7690  2.2653  0.8978
  752ACN     C2 4676   3.266   1.884   0.141 -0.5066  0.2448 -0.0067
  752ACN     N1 4677   3.202   1.793   0.155  0.1020 -0.0166 -0.1093
  753ACN     C1 4678   2.548   3.319   2.564 -0.4160  0.0753  0.3012
  753ACN     H1 4679   2.556   3.336   2.456 -0.2893 -1.0554  0.1256
  753ACN     H2 4680   2.549   3.417   2.614  3.9152  1.6978 -2.3846
  753ACN     H3 4681   2.646   3.273   2.583 -0.6807  0.1933  2.1557
  753ACN     C2 4682   2.448   3.220   2.601  0.9476 -0.8527 -0.5237
  753ACN     N1 4683   2.364   3.147   2.635  0.4458 -0.3102 -0.7707
  754ACN     C1 4684   0.519   2.372   3.077  0.4685  0.3078  0.3218
  754ACN     H1 4685   0.414   2.377   3.109 -0.1216 -1.0876 -1.2694
  754ACN     H2 4686   0.536   2.267   3.050  0.6512  0.6084 -0.7726
  754ACN     H3 4687   0.576   2.386   3.170  1.0333 -0.0318  0.0319
  754ACN     C2 4688   0.557   2.470   2.978  0.6778  0.5266  0.6797
  754ACN     N1 4689   0.585   2.531   2.879 -0.8036  0.0878  0.3602
  755ACN     C1 4690   2.025   2.365   0.370  0.6900  0.1148  0.0899
  755ACN     H1 4691   1.955   2.345   0.288  0.4233 -3.6658  1.0114
  755ACN     H2 4692   2.031   2.471   0.396 -0.4518  0.1640  0.2019
  755ACN     H3 4693   2.120   2.320   0.339  1.0312  0.9293 -0.0736
  755ACN     C2 4694   1.977   2.288   0.484  0.0257 -0.2839 -0.6497
  755ACN     N1 4695   1.939   2.238   0.583 -0.1511 -0.0431  0.3201
  756ACN     C1 4696   4.029   2.965   1.778 -1.3220  0.2432 -0.9673
  756ACN     H1 4697   3.968   3.021   1.850 -1.4737 -0.6397 -0.3881
  756ACN     H2 4698   4.073   2.887   1.840 -0.3726  1.0624 -0.5847
  756ACN     H3 4699   4.110   3.027   1.737 -0.4192 -1.1269 -1.3119
  756ACN     C2 4700   3.962   2.907   1.666 -0.4543 -0.4261 -0.2978
  756ACN     N1 4701   3.911   2.853   1.577 -0.6500 -0.3200 -0.5942
  757ACN     C1 4702   3.252   1.200   3.741  0.4775  0.2410  0.5200
  757ACN     H1 4703   3.201   1.108   3.710  1.2999 -0.9516  2.4888
  757ACN     H2 4704   3.325   1.228   3.664 -0.4012 -0.1744 -0.4847
  757ACN     H3 4705   3.302   1.180   3.836 -2.3121 -1.5123  1.7509
  757ACN     C2 4706   3.144   1.297   3.744  0.3011 -0.1908  0.0615
  757ACN     N1 4707   3.053   1.365   3.740  0.0597 -0.1844  0.3445
  758ACN     C1 4708   2.045   2.039   0.091 -0.4776  0.2271 -0.5421
  758ACN     H1 4709   2.133   1.975   0.080 -1.5294 -1.2455 -0.6938
  758ACN     H2 4710   2.055   2.116   0.013 -1.4508  0.6306 -0.2808
  758ACN     H3 4711   2.034   2.089   0.188 -0.6763  3.2953 -2.0128
  758ACN     C2 4712   1.933   1.957   0.059 -0.1582  0.6995 -0.0516
  758ACN     N1 4713   1.844   1.892   0.026  0.5739 -0.1183 -0.1009
  759ACN     C1 4714   0.901   3.366   2.145  0.1871 -0.3374  0.8034
  759ACN     H1 4715   0.930   3.314   2.053 -1.5132  0.3607 -0.1767
  759ACN     H2 4716   0.796   3.340   2.164  0.4288  0.0377  2.8878
  759ACN     H3 4717   0.907   3.476   2.145  1.2536 -0.3587 -1.0677
  759ACN     C2 4718   0.964   3.319   2.274  0.2210 -0.0321  0.1301
  759ACN     N1 4719   1.001   3.282   2.376 -0.6884  0.2011 -0.3676
  760ACN     C1 4720   0.492   3.201   2.932 -0.6022 -0.6258  0.1214
  760ACN     H1 4721   0.479   3.204   3.041  2.1000  2.2528  0.5078
  760ACN     H2 4722   0.492   3.308   2.905 -2.4693 -0.7183 -0.3481
  760ACN     H3 4723   0.411   3.156   2.873 -0.3242  0.0195 -0.7886
  760ACN     C2 4724   0.612   3.125   2.902 -0.1704  0.0835  0.0548
  760ACN     N1 4725   0.703   3.059   2.870  0.2032 -0.0568 -0.2547
  761ACN     C1 4726   3.099   4.548   1.750  0.2303 -0.1892 -0.3555
  761ACN     H1 4727   3.060   4.455   1.707  0.7978 -0.9481  0.7224
  761ACN     H2 4728   3.057   4.571   1.849 -0.1269  0.6067 -0.6840
  761ACN     H3 4729   3.078   4.638   1.692 -0.1585  0.4391  0.7336
  761ACN     C2 4730   3.244   4.529   1.744  0.1800 -0.4131 -0.9107
  761ACN     N1 4731   3.354   4.520   1.728  0.1417 -0.2585  0.2060
  762ACN     C1 4732   0.870   1.214   1.952 -0.0096  0.1744  0.0688
  762ACN     H1 4733   0.847   1.113   1.916  2.6508 -1.0205  1.3358
  762ACN     H2 4734   0.777   1.268   1.936 -0.3184  0.2579  1.9340
  762ACN     H3 4735   0.951   1.259   1.893 -0.3005  0.2422 -0.2815
  762ACN     C2 4736   0.903   1.198   2.095 -0.1625  0.4960 -0.1271
  762ACN     N1 4737   0.923   1.171   2.205  0.8985 -0.5727  0.3999
  763ACN     C1 4738   2.717   2.551   3.634  0.7889 -0.6009 -0.4233
  763ACN     H1 4739   2.812   2.551   3.688  1.4054 -2.4916 -1.4103
  763ACN     H2 4740   2.722   2.619   3.549  0.2688 -2.1042 -1.7058
  763ACN     H3 4741   2.637   2.589   3.699  3.3280  4.0984  0.4326
  763ACN     C2 4742   2.683   2.425   3.572  0.4988 -0.3978  0.5378
  763ACN     N1 4743   2.664   2.316   3.533  0.2103 -0.3977 -0.0386
  764ACN     C1 4744   3.252   0.139   0.755  0.7843 -0.1346 -0.0708
  764ACN     H1 4745   3.216   0.239   0.725 -2.1014 -1.2929 -0.8304
  764ACN     H2 4746   3.173   0.064   0.747 -0.5925  1.0524  1.5946
  764ACN     H3 4747   3.294   0.135   0.856  2.7869 -2.8311 -0.8914
  764ACN     C2 4748   3.371   0.104   0.673 -0.3842 -0.8169  0.0247
  764ACN     N1 4749   3.465   0.071   0.608  0.3164 -0.0210  0.0291
  765ACN     C1 4750   4.000   0.884   3.707 -0.0673 -0.0871  0.5904
  765ACN     H1 4751   4.070   0.942   3.768  0.8721 -1.1264  0.5406
  765ACN     H2 4752   3.926   0.827   3.765 -1.1040  1.6678  1.0478
  765ACN     H3 4753   4.058   0.813   3.646  0.3333  0.1390  0.7100
  765ACN     C2 4754   3.927   0.969   3.613  0.3380  0.0454 -0.0765
  765ACN     N1 4755   3.860   1.029   3.543  0.2653 -0.2755 -0.0598
  766ACN     C1 4756   2.387   2.998   1.072 -1.1319 -0.0209  0.2056
  766ACN     H1 4757   2.489   3.010   1.033 -0.7610  2.2240  1.6451
  766ACN     H2 4758   2.327   2.968   0.985 -2.6853 -1.0180  1.5534
  766ACN     H3 4759   2.348   3.093   1.112 -0.1182  0.1557  0.8043
  766ACN     C2 4760   2.383   2.903   1.184  0.3048 -0.3696  0.4705
  766ACN     N1 4761   2.378   2.832   1.275  0.3515  0.7851  0.0793
  767ACN     C1 4762   1.926   0.756   2.433  0.2756 -0.4105 -0.2679
  767ACN     H1 4763   1.899   0.812   2.523 -0.1373 -2.4257  0.9298
  767ACN     H2 4764   1.913   0.651   2.460  1.3486 -0.0590  1.8458
  767ACN     H3 4765   2.030   0.782   2.407  0.9107 -2.5103 -0.0534
  767ACN     C2 4766   1.835   0.801   2.326  0.1082  0.4535  0.5463
  767ACN     N1 4767   1.767   0.852   2.246 -0.0926  0.0067  0.1587
  768ACN     C1 4768   1.501   3.363   0.433  0.1674 -0.5810  0.6072
  768ACN     H1 4769   1.523   3.376   0.327  0.2067 -0.2937  0.6481
  768ACN     H2 4770   1.414   3.428   0.453  0.2590 -0.7561  1.6398
  768ACN     H3 4771   1.579   3.394   0.504 -1.2727  3.1416  0.7976
  768ACN     C2 4772   1.465   3.225   0.458  0.0251 -0.0156  0.1253
  768ACN     N1 4773   1.464   3.110   0.474 -0.4302 -0.2476  0.4125
  769ACN     C1 4774   3.998   0.657   0.514  0.3624 -0.3660 -0.9931
  769ACN     H1 4775   4.023   0.690   0.616  0.3208 -1.6785 -0.5294
  769ACN     H2 4776   4.091   0.653   0.455  0.2670  0.3815 -1.2021
  769ACN     H3 4777   3.916   0.716   0.473 -0.5926 -0.0367  1.2423
  769ACN     C2 4778   3.940   0.527   0.532 -0.0302  0.0178 -0.1873
  769ACN     N1 4779   3.897   0.423   0.540 -0.1243  0.0363 -0.0446
  770ACN     C1 4780   4.727   0.972   0.856 -0.4423 -0.0647 -0.2536
  770ACN     H1 4781   4.621   0.990   0.875 -0.6578 -1.7917  0.3331
  770ACN     H2 4782   4.784   0.980   0.950 -0.5763 -0.4171 -0.1440
  770ACN     H3 4783   4.771   1.037   0.779  0.1842  1.4026  1.2659
  770ACN     C2 4784   4.740   0.830   0.811 -0.0449 -0.4698 -0.6765
  770ACN     N1 4785   4.750   0.730   0.766 -0.3012 -0.6028 -0.4390
  771ACN     C1 4786   1.149   2.988   0.542 -0.0716 -0.0094  0.5654
  771ACN     H1 4787   1.192   3.084   0.514  1.4144 -0.3397  1.6027
  771ACN     H2 4788   1.201   2.908   0.488 -0.1269 -0.4219  1.1155
  771ACN     H3 4789   1.043   2.981   0.516 -0.0306 -0.1938  0.4434
  771ACN     C2 4790   1.163   2.979   0.686 -0.6496  0.7557 -0.0499
  771ACN     N1 4791   1.173   2.975   0.802  0.1593 -0.5276  0.1288
  772ACN     C1 4792   0.874   0.773   2.166  0.3136 -0.0329  0.0584
  772ACN     H1 4793   0.893   0.764   2.059 -2.3237 -0.1812 -0.4517
  772ACN     H2 4794   0.766   0.763   2.178  0.2313  1.4403  0.8504
  772ACN     H3 4795   0.897   0.874   2.203  3.3979 -0.4843 -0.3603
  772ACN     C2 4796   0.948   0.672   2.238  0.1031  0.6738 -0.0815
  772ACN     N1 4797   1.011   0.589   2.292  0.3291 -0.0445 -0.3256
  773ACN     C1 4798   4.100   2.062   3.241  0.4240  0.1958 -0.3464
  773ACN     H1 4799   4.088   1.953   3.243  0.8671  0.1450 -0.3302
  773ACN     H2 4800   4.109   2.096   3.345 -1.9212 -1.3864  0.4572
  773ACN     H3 4801   4.002   2.096   3.206 -0.1806 -2.1863 -1.1111
  773ACN     C2 4802   4.210   2.084   3.155  0.8742  0.2344  0.4751
  773ACN     N1 4803   4.304   2.099   3.094  0.0917 -0.6718  0.7090
  774ACN     C1 4804   3.801   3.070   0.075 -0.1671 -0.0925  0.4981
  774ACN     H1 4805   3.776   3.070  -0.031  1.3722 -1.2769  0.1038
  774ACN     H2 4806   3.842   2.971   0.099  4.3121  1.1788 -0.8484
  774ACN     H3 4807   3.706   3.088   0.127 -0.7837 -0.2564 -0.5422
  774ACN     C2 4808   3.902   3.172   0.084  0.2817  1.1866 -0.0302
  774ACN     N1 4809   3.978   3.250   0.105  0.1482 -0.2556 -0.3239
  775ACN     C1 4810   3.098   0.783   0.130 -0.7258 -0.2856 -0.4934
  775ACN     H1 4811   2.994   0.775   0.166 -1.0533 -0.0558 -1.3793
  775ACN     H2 4812   3.165   0.696   0.129  1.1188  1.0693 -0.1862
  775ACN     H3 4813   3.150   0.858   0.191 -2.4204  0.0176  0.6335
  775ACN     C2 4814   3.088   0.832  -0.009  0.1477  0.8042 -0.0295
  775ACN     N1 4815   3.066   0.846  -0.120  0.3791  0.0534 -0.4080
  776ACN     C1 4816   3.986   0.960   1.854  1.1560  0.2119  0.0674
  776ACN     H1 4817   3.894   0.987   1.908  0.8749  1.1660 -0.8659
  776ACN     H2 4818   4.017   1.057   1.813 -0.8763  0.3279 -1.3156
  776ACN     H3 4819   3.958   0.891   1.774  3.6912 -1.0863  0.1827
  776ACN     C2 4820   4.071   0.888   1.943 -0.4854 -0.3669  0.1454
  776ACN     N1 4821   4.148   0.845   2.017 -0.0369  0.0009 -0.1480
  777ACN     C1 4822   3.191   1.736   2.923 -0.9529  0.5427  0.2797
  777ACN     H1 4823   3.289   1.693   2.949 -0.6656  0.8767 -0.2393
  777ACN     H2 4824   3.131   1.743   3.014 -1.3129  0.4187  0.0524
  777ACN     H3 4825   3.145   1.683   2.839 -0.6649  0.8697 -0.0906
  777ACN     C2 4826   3.225   1.869   2.865  0.4860  0.0459  0.0281
  777ACN     N1 4827   3.254   1.969   2.814 -0.5502  0.5699  0.4571
  778ACN     C1 4828   2.489   2.236   2.690  0.0473 -0.0648  0.7419
  778ACN     H1 4829   2.583   2.291   2.681 -0.4583  0.6460 -0.3629
  778ACN     H2 4830   2.425   2.278   2.769 -0.8751  2.2534 -1.0867
  778ACN     H3 4831   2.514   2.131   2.704  1.5061 -0.1100 -1.6035
  778ACN     C2 4832   2.426   2.253   2.552  0.3681  0.1492 -0.8757
  778ACN     N1 4833   2.380   2.258   2.447  0.2511  0.7079 -0.2956
  779ACN     C1 4834   2.726   1.418   2.794 -0.0424  0.3549  0.6310
  779ACN     H1 4835   2.811   1.482   2.823  0.8947  0.9520 -2.8830
  779ACN     H2 4836   2.713   1.330   2.857  1.0903 -0.1962  0.1192
  779ACN     H3 4837   2.749   1.393   2.690 -2.5331  1.8784 -0.3817
  779ACN     C2 4838   2.604   1.490   2.785  0.8737 -0.4746  0.4195
  779ACN     N1 4839   2.512   1.553   2.781  0.6525 -0.4332 -0.5706
  780ACN     C1 4840   3.264   1.410   0.789 -0.5383  0.5469 -0.0925
  780ACN     H1 4841   3.282   1.518   0.795  0.0177  0.4123  0.9321
  780ACN     H2 4842   3.270   1.356   0.884  0.4123  2.1359  0.7978
  780ACN     H3 4843   3.346   1.369   0.728 -1.2320 -1.6959  0.4126
  780ACN     C2 4844   3.142   1.388   0.714 -0.4145 -0.4253 -0.2063
  780ACN     N1 4845   3.046   1.380   0.657  0.7961 -0.1777 -0.0673
  781ACN     C1 4846   1.546   3.720   2.677  0.0000  0.5189 -0.0313
  781ACN     H1 4847   1.481   3.747   2.761 -0.6112 -2.9624  0.7678
  781ACN     H2 4848   1.632   3.667   2.719  0.5623  1.1793 -0.3439
  781ACN     H3 4849   1.592   3.807   2.628 -1.8108  1.6284  0.1572
  781ACN     C2 4850   1.487   3.633   2.580  0.0201  0.4554  0.7668
  781ACN     N1 4851   1.432   3.563   2.509  0.0731  0.2848 -0.3131
  782ACN     C1 4852   2.724   2.155   1.070 -0.4473 -0.4125 -0.6917
  782ACN     H1 4853   2.660   2.202   0.994  0.5871  1.7595 -0.2899
  782ACN     H2 4854   2.831   2.145   1.050 -0.5011 -1.0002 -0.6860
  782ACN     H3 4855   2.680   2.058   1.095  1.7752 -0.7269  2.5595
  782ACN     C2 4856   2.712   2.236   1.190 -0.2328  0.0413 -0.1764
  782ACN     N1 4857   2.703   2.303   1.284  0.2575 -0.9739 -0.7788
  783ACN     C1 4858   0.792   2.546   1.654 -0.8018  0.5906 -0.0034
  783ACN     H1 4859   0.727   2.597   1.581 -0.0352  1.3449 -0.1693
  783ACN     H2 4860   0.733   2.465   1.700  1.8918 -2.1528 -1.0830
  783ACN     H3 4861   0.814   2.619   1.732 -0.5174 -0.5385  1.0027
  783ACN     C2 4862   0.908   2.487   1.590 -0.2511  0.0147  0.2624
  783ACN     N1 4863   0.999   2.439   1.546 -0.3164  0.3651 -0.0929
  784ACN     C1 4864   3.753   3.945   1.385 -0.1677  0.2796 -0.3774
  784ACN     H1 4865   3.694   3.967   1.295 -1.9318  0.7864  0.8404
  784ACN     H2 4866   3.761   4.033   1.450 -0.0409  1.0477 -1.4209
  784ACN     H3 4867   3.845   3.894   1.354 -0.8207 -1.5633  0.5333
  784ACN     C2 4868   3.672   3.846   1.462 -0.7815 -0.0317  0.0155
  784ACN     N1 4869   3.607   3.777   1.525  0.2528  0.3499  0.0258
  785ACN     C1 4870   0.344   0.034   3.605 -0.2128 -0.1244  0.1978
  785ACN     H1 4871   0.447   0.011   3.634  0.7960  1.8898 -1.4766
  785ACN     H2 4872   0.325   0.130   3.655 -0.2299  0.2859 -0.5721
  785ACN     H3 4873   0.271  -0.041   3.638 -0.7286  0.0008 -0.6230
  785ACN     C2 4874   0.344   0.046   3.458 -0.1770 -0.5176  0.2138
  785ACN     N1 4875   0.351   0.052   3.341  0.3499 -0.5097 -0.1353
  786ACN     C1 4876   1.147   0.484   2.593 -0.0254  0.1449  0.2599
  786ACN     H1 4877   1.062   0.519   2.653  0.7402  2.3002  0.1753
  786ACN     H2 4878   1.232   0.455   2.656  0.8091 -0.4858 -1.1132
  786ACN     H3 4879   1.176   0.556   2.515  3.5748  0.1075  1.3871
  786ACN     C2 4880   1.105   0.366   2.516 -0.3364 -0.3778  0.2047
  786ACN     N1 4881   1.077   0.273   2.460  0.7344 -0.5191 -0.4433
  787ACN     C1 4882   4.035   0.088   1.827 -0.4775 -0.5260  0.0471
  787ACN     H1 4883   4.121   0.022   1.808 -0.8485 -0.9394 -0.2252
  787ACN     H2 4884   3.940   0.038   1.852 -2.8295  2.9114 -1.2810
  787ACN     H3 4885   4.017   0.150   1.738  1.2914 -1.2272 -0.8522
  787ACN     C2 4886   4.055   0.201   1.917  0.1828 -0.2948 -0.9341
  787ACN     N1 4887   4.071   0.285   1.994 -0.2553  0.4648  0.4291
  788ACN     C1 4888   2.402   0.748   3.004  0.1281  0.1291  0.1509
  788ACN     H1 4889   2.321   0.675   3.020 -1.7162  1.8710 -0.8287
  788ACN     H2 4890   2.493   0.719   3.057  0.4234 -1.3636 -1.0951
  788ACN     H3 4891   2.376   0.851   3.030 -1.2253 -0.7780  2.7584
  788ACN     C2 4892   2.446   0.744   2.863 -1.0220  0.9421 -0.0008
  788ACN     N1 4893   2.491   0.747   2.759 -0.0118 -0.1165  0.1314
  789ACN     C1 4894   2.332   0.356   0.033 -0.6344 -0.4144  0.2979
  789ACN     H1 4895   2.367   0.385  -0.067 -1.0396 -2.7209 -0.5630
  789ACN     H2 4896   2.224   0.374   0.037 -1.1341 -2.8327 -0.5540
  789ACN     H3 4897   2.392   0.416   0.102 -0.4832 -1.0771  0.7446
  789ACN     C2 4898   2.368   0.218   0.062  0.2086 -0.7876  0.4659
  789ACN     N1 4899   2.382   0.104   0.080  0.1116 -0.7032  0.1982
  790ACN     C1 4900   4.196   1.254   1.705  0.3668 -0.0933 -0.3826
  790ACN     H1 4901   4.245   1.312   1.626 -2.1967  0.5310 -1.6152
  790ACN     H2 4902   4.275   1.212   1.769 -0.6099 -2.0659 -0.4007
  790ACN     H3 4903   4.161   1.161   1.658  1.3181 -1.0281  0.6883
  790ACN     C2 4904   4.090   1.335   1.770 -0.1486 -1.0250 -0.2932
  790ACN     N1 4905   4.015   1.406   1.819  0.2901 -0.6423  0.4289
  791ACN     C1 4906   3.526   1.505   2.468  0.3933 -0.6105  0.0332
  791ACN     H1 4907   3.601   1.427   2.449 -0.1243 -1.2707  0.6226
  791ACN     H2 4908   3.551   1.596   2.413  2.1466 -2.8886 -3.3457
  791ACN     H3 4909   3.513   1.527   2.574  2.6999 -0.6088  0.3480
  791ACN     C2 4910   3.394   1.457   2.413 -0.0741  0.0305 -0.2695
  791ACN     N1 4911   3.289   1.440   2.368  0.1836  0.4833 -0.3236
  792ACN     C1 4912   2.012   0.429   0.448  0.5806 -0.3531 -0.2878
  792ACN     H1 4913   2.056   0.335   0.413  2.1839  0.0954  0.4007
  792ACN     H2 4914   2.042   0.512   0.383 -2.5621  2.3940  1.4556
  792ACN     H3 4915   2.054   0.456   0.546 -2.4131  0.0730  0.9819
  792ACN     C2 4916   1.861   0.425   0.466  0.5209 -0.0464  0.2000
  792ACN     N1 4917   1.746   0.425   0.465 -0.2468 -0.0604  0.2700
  793ACN     C1 4918   4.438   3.737   0.914  0.7027  0.2486  0.1598
  793ACN     H1 4919   4.440   3.823   0.982  2.2917 -0.4309  1.0233
  793ACN     H2 4920   4.352   3.735   0.846  0.7530 -0.1488  0.1081
  793ACN     H3 4921   4.416   3.661   0.991 -1.0565  0.3996 -0.1334
  793ACN     C2 4922   4.565   3.711   0.843  0.8392 -0.2898  0.3424
  793ACN     N1 4923   4.661   3.690   0.785  0.1847  0.7904 -0.5621
  794ACN     C1 4924   3.926   4.363   1.619  0.5588  0.3487  0.4000
  794ACN     H1 4925   3.880   4.335   1.715 -0.8355 -2.2793 -0.9244
  794ACN     H2 4926   4.001   4.441   1.639  1.3463  0.3739 -2.3397
  794ACN     H3 4927   3.849   4.406   1.553  1.8588  0.5076 -1.0731
  794ACN     C2 4928   3.989   4.241   1.571  0.1741 -0.1430  0.3264
  794ACN     N1 4929   4.048   4.154   1.525  0.8770  0.2013 -0.6656
  795ACN     C1 4930   1.327   0.287   3.801  0.1793 -0.2216  0.1742
  795ACN     H1 4931   1.292   0.391   3.788 -0.5448 -0.4630  0.1563
  795ACN     H2 4932   1.254   0.238   3.866 -2.7512  0.1061 -2.5918
  795ACN     H3 4933   1.430   0.284   3.836  1.0959  0.7804 -2.1887
  795ACN     C2 4934   1.317   0.218   3.669 -0.1340 -0.1798 -0.2960
  795ACN     N1 4935   1.320   0.169   3.566  0.0726 -0.1068 -0.3852
  796ACN     C1 4936   3.780   0.438   2.893  0.3723 -1.2135 -0.3791
  796ACN     H1 4937   3.683   0.422   2.943  0.9097 -2.4204  0.2913
  796ACN     H2 4938   3.796   0.354   2.825 -1.1507 -1.7958 -0.0696
  796ACN     H3 4939   3.858   0.441   2.970  1.3913  1.4012 -1.3794
  796ACN     C2 4940   3.773   0.573   2.828 -0.3596  0.0808  1.0625
  796ACN     N1 4941   3.759   0.675   2.777  0.5305  0.0806  0.2530
  797ACN     C1 4942   0.445   3.271   0.844  0.2018 -0.3862  0.3996
  797ACN     H1 4943   0.398   3.289   0.942 -0.2725 -0.6905  0.2303
  797ACN     H2 4944   0.418   3.351   0.774 -2.5944  0.6608  2.4944
  797ACN     H3 4945   0.401   3.183   0.796 -1.4079  1.5154 -1.8071
  797ACN     C2 4946   0.587   3.262   0.853  0.3898 -0.1141  0.3972
  797ACN     N1 4947   0.701   3.281   0.861 -0.1443  0.2468 -0.1073
  798ACN     C1 4948   2.007   4.114   3.569 -0.4093 -0.0724  0.0961
  798ACN     H1 4949   2.086   4.190   3.561  0.5715 -1.0810 -0.0968
  798ACN     H2 4950   1.982   4.106   3.675  0.0720 -1.6557  0.1204
  798ACN     H3 4951   2.039   4.016   3.530 -0.5520 -0.0086 -0.1848
  798ACN     C2 4952   1.903   4.172   3.495 -0.2067 -0.0473  0.1076
  798ACN     N1 4953   1.825   4.218   3.427 -0.2630  0.3301  0.7332
  799ACN     C1 4954   3.193   2.582   2.558  0.2394 -0.2919  0.3699
  799ACN     H1 4955   3.167   2.683   2.594 -2.5514 -1.2987  1.4595
  799ACN     H2 4956   3.265   2.545   2.632 -0.4057 -0.6343  0.8350
  799ACN     H3 4957   3.236   2.586   2.457 -1.0810 -3.8272 -0.4521
  799ACN     C2 4958   3.085   2.489   2.556 -0.6443  0.3650  0.2756
  799ACN     N1 4959   2.998   2.414   2.550  0.7385 -0.2729 -0.1316
  800ACN     C1 4960   4.778   1.749   2.601  0.0546 -0.2789 -0.3530
  800ACN     H1 4961   4.674   1.784   2.610 -0.1945 -0.2680 -2.5624
  800ACN     H2 4962   4.830   1.807   2.523 -2.0310  2.5605  0.1936
  800ACN     H3 4963   4.776   1.641   2.582  1.0954 -0.2378 -0.7744
  800ACN     C2 4964   4.838   1.792   2.726  0.1417 -0.1303  0.1603
  800ACN     N1 4965   4.888   1.816   2.826 -0.4978 -0.7199 -0.9962
  801ACN     C1 4966   4.299   3.334   2.476 -0.7652 -0.3940  1.0760
  801ACN     H1 4967   4.343   3.271   2.554  1.1136 -0.2245  0.1957
  801ACN     H2 4968   4.190   3.326   2.473 -0.8851 -0.0129  3.0690
  801ACN     H3 4969   4.344   3.294   2.384 -0.6038 -2.3119  1.9374
  801ACN     C2 4970   4.334   3.471   2.498 -0.9410 -0.4083 -0.6597
  801ACN     N1 4971   4.345   3.583   2.521  0.1503 -0.2491 -0.2135
  802ACN     C1 4972   0.344   1.754   1.435  0.2231 -0.4740  0.5840
  802ACN     H1 4973   0.282   1.712   1.515 -2.2955 -0.2041 -1.1142
  802ACN     H2 4974   0.292   1.845   1.405  0.4010 -1.5917 -3.9212
  802ACN     H3 4975   0.341   1.679   1.355  1.4716 -1.9253  1.8255
  802ACN     C2 4976   0.479   1.786   1.479  0.0305 -1.1527 -0.4716
  802ACN     N1 4977   0.589   1.809   1.501  0.2777  0.1076  0.1307
  803ACN     C1 4978   3.822   4.148   0.566  0.5407 -0.2898 -0.0467
  803ACN     H1 4979   3.798   4.043   0.541 -2.6382 -0.1895  2.0229
  803ACN     H2 4980   3.874   4.198   0.483 -0.5587 -2.0842 -1.9365
  803ACN     H3 4981   3.894   4.141   0.648 -0.3809 -3.4461  0.6272
  803ACN     C2 4982   3.693   4.211   0.598 -0.1115  0.2484  0.3445
  803ACN     N1 4983   3.600   4.279   0.620 -0.2877  0.4033  0.0004
  804ACN     C1 4984   3.140   2.233   3.644 -0.6616  0.2580  0.1897
  804ACN     H1 4985   3.204   2.234   3.556 -1.1885 -0.2512 -0.2109
  804ACN     H2 4986   3.189   2.173   3.722  0.7722  0.6757 -0.3632
  804ACN     H3 4987   3.057   2.171   3.608 -0.1617  0.4201 -1.2894
  804ACN     C2 4988   3.090   2.355   3.703  0.4002 -0.3652 -0.1233
  804ACN     N1 4989   3.060   2.456   3.752  0.6984 -0.4477 -0.2476
  805ACN     C1 4990   0.670   3.634   2.578 -0.4547 -0.2325 -0.2655
  805ACN     H1 4991   0.611   3.600   2.491  0.6433  0.4535 -1.3056
  805ACN     H2 4992   0.632   3.732   2.608 -0.7023  0.3217 -2.2663
  805ACN     H3 4993   0.773   3.639   2.543 -0.1605  0.1840  0.6277
  805ACN     C2 4994   0.651   3.534   2.676  0.3324  0.0854 -0.7473
  805ACN     N1 4995   0.630   3.445   2.749  0.5091 -0.4664  0.3059
  806ACN     C1 4996   2.370   2.472   0.452 -0.4499  0.7734  0.4291
  806ACN     H1 4997   2.471   2.440   0.479  0.6307  4.0276  0.5658
  806ACN     H2 4998   2.329   2.413   0.368 -0.3361  0.2888  0.7104
  806ACN     H3 4999   2.371   2.576   0.417  0.8997  0.5283 -0.3361
  806ACN     C2 5000   2.287   2.469   0.574 -0.4811 -1.1316 -0.7357
  806ACN     N1 5001   2.230   2.466   0.670  0.2866  0.3084 -0.6916
  807ACN     C1 5002   3.876   3.533   1.920  0.1402 -0.3833 -0.1405
  807ACN     H1 5003   3.847   3.570   1.821  1.5016  0.0242 -0.4091
  807ACN     H2 5004   3.788   3.518   1.984 -0.6713 -0.0903 -1.1602
  807ACN     H3 5005   3.937   3.610   1.968  1.5643 -2.2636  1.2111
  807ACN     C2 5006   3.953   3.414   1.912 -0.4415 -0.7271  0.7128
  807ACN     N1 5007   4.017   3.318   1.892  0.1560 -0.2724  0.4890
  808ACN     C1 5008   1.655   4.104   2.407  0.6077 -0.2568  0.3407
  808ACN     H1 5009   1.562   4.121   2.463  0.6133  2.6753 -0.3767
  808ACN     H2 5010   1.641   4.004   2.362 -1.3706 -0.1486  0.6298
  808ACN     H3 5011   1.746   4.109   2.468 -0.9640  0.6642  2.7462
  808ACN     C2 5012   1.661   4.215   2.313 -0.0764 -0.3446 -0.6152
  808ACN     N1 5013   1.652   4.302   2.237  0.5672 -0.4233  0.3149
  809ACN     C1 5014   3.553   2.323   1.582 -0.2898 -0.3359  0.3019
  809ACN     H1 5015   3.478   2.345   1.659  0.3324  0.1422  0.7895
  809ACN     H2 5016   3.607   2.415   1.554  0.8556 -0.6454  1.3668
  809ACN     H3 5017   3.497   2.295   1.492  0.9571  2.0460 -1.3419
  809ACN     C2 5018   3.647   2.222   1.630 -0.3085  0.2219  0.4877
  809ACN     N1 5019   3.701   2.134   1.684 -0.1461  0.3240 -0.0806
  810ACN     C1 5020   4.785   0.942   2.893 -0.3673  0.0693  0.5134
  810ACN     H1 5021   4.803   1.044   2.858 -0.6198 -0.0204  0.1169
  810ACN     H2 5022   4.680   0.916   2.911 -0.2905 -1.8450 -1.3824
  810ACN     H3 5023   4.843   0.935   2.986 -2.0634  1.3095  1.7139
  810ACN     C2 5024   4.840   0.858   2.782 -0.2017  0.1487 -0.6699
  810ACN     N1 5025   4.879   0.789   2.703  0.1133 -0.0011  0.1923
  811ACN     C1 5026   4.540   1.385   2.571  0.0309 -1.1907 -0.0403
  811ACN     H1 5027   4.549   1.317   2.657  3.2503  2.1872  2.6266
  811ACN     H2 5028   4.459   1.351   2.506 -0.3653 -1.6171  0.6682
  811ACN     H3 5029   4.637   1.390   2.520  1.3507 -2.2770  2.1812
  811ACN     C2 5030   4.496   1.518   2.623  0.2499 -0.5197  0.6138
  811ACN     N1 5031   4.450   1.616   2.654 -0.0018 -0.9879  0.1601
  812ACN     C1 5032   0.527   1.149   2.941  0.1369 -0.7704 -0.7236
  812ACN     H1 5033   0.532   1.175   2.834  0.1972  0.5774 -0.4111
  812ACN     H2 5034   0.434   1.106   2.978  1.1354 -1.2782  1.3615
  812ACN     H3 5035   0.543   1.244   2.995 -2.2467  0.3273 -1.8152
  812ACN     C2 5036   0.636   1.053   2.956  0.6292  0.4697  0.1637
  812ACN     N1 5037   0.720   0.971   2.951  0.0448 -0.0336 -0.2454
  813ACN     C1 5038   0.085   0.453   0.894 -0.6418  0.2328  0.4154
  813ACN     H1 5039  -0.016   0.475   0.929 -0.8478  0.4468 -0.2987
  813ACN     H2 5040   0.151   0.446   0.981 -2.0147  1.2359  1.5747
  813ACN     H3 5041   0.129   0.531   0.830 -0.2705  0.0318  0.4167
  813ACN     C2 5042   0.101   0.319   0.834 -0.1203 -0.3454 -0.3595
  813ACN     N1 5043   0.110   0.215   0.789 -0.0183  0.0178  0.4336
  814ACN     C1 5044   4.553   2.144   2.273 -0.2287  0.0138  0.2768
  814ACN     H1 5045   4.586   2.235   2.223 -0.7294 -0.6484 -1.3307
  814ACN     H2 5046   4.626   2.120   2.352 -0.4139 -0.8364  0.1972
  814ACN     H3 5047   4.544   2.063   2.199 -1.9207  1.3328 -1.0243
  814ACN     C2 5048   4.435   2.155   2.351 -0.0544 -0.5947  0.6939
  814ACN     N1 5049   4.343   2.141   2.419  0.1963  0.0256 -0.3474
  815ACN     C1 5050   0.836   2.330   1.966  0.2465  0.1930 -0.4451
  815ACN     H1 5051   0.845   2.222   1.982  3.1799  0.0673 -2.1968
  815ACN     H2 5052   0.877   2.356   1.868 -0.8553 -2.3263 -1.6659
  815ACN     H3 5053   0.892   2.376   2.048  0.0901 -0.9274  0.3221
  815ACN     C2 5054   0.696   2.365   1.969 -0.1911  0.2725 -0.4420
  815ACN     N1 5055   0.587   2.402   1.967 -0.5481  0.8001 -0.4268
  816ACN     C1 5056   3.023   3.101   3.121 -0.4549 -0.7191 -0.5560
  816ACN     H1 5057   2.989   3.031   3.044 -0.1626  0.3090 -1.6445
  816ACN     H2 5058   2.948   3.114   3.200  1.8015  0.6280  1.5207
  816ACN     H3 5059   3.044   3.196   3.071  0.3383  0.3539  1.6736
  816ACN     C2 5060   3.149   3.051   3.174 -0.2808  0.6710 -0.3105
  816ACN     N1 5061   3.248   3.011   3.212 -0.2789  0.1711 -0.4354
  817ACN     C1 5062   2.028   1.601   1.815  0.1717 -0.4308 -0.8677
  817ACN     H1 5063   2.118   1.559   1.769  1.2654  0.3752  0.4589
  817ACN     H2 5064   1.993   1.525   1.886  0.6843  0.4063  0.3201
  817ACN     H3 5065   1.956   1.613   1.733  1.3250 -1.5237 -2.0771
  817ACN     C2 5066   2.054   1.733   1.874  0.2759  0.3765  0.2313
  817ACN     N1 5067   2.080   1.839   1.912 -0.2867  0.7987  0.5185
  818ACN     C1 5068   1.146   2.216   1.700 -0.1611 -0.6988  0.5679
  818ACN     H1 5069   1.105   2.197   1.600  1.9662  1.2771 -0.8058
  818ACN     H2 5070   1.117   2.318   1.729  0.5852 -0.8577  1.9400
  818ACN     H3 5071   1.256   2.222   1.698 -0.1645  0.2733  1.9988
  818ACN     C2 5072   1.105   2.127   1.805  0.0225  0.2868 -0.0634
  818ACN     N1 5073   1.062   2.061   1.894 -0.2427  0.1022  0.1403
  819ACN     C1 5074   3.070   1.735   3.704 -0.3898 -0.9814  0.1227
  819ACN     H1 5075   2.997   1.694   3.775 -0.7665  2.4951  1.9465
  819ACN     H2 5076   3.130   1.666   3.643 -1.4147 -0.0641 -2.0511
  819ACN     H3 5077   3.132   1.793   3.773 -0.7945 -0.4279  0.0289
  819ACN     C2 5078   3.005   1.830   3.623 -0.0928  0.3141 -0.6416
  819ACN     N1 5079   2.953   1.916   3.566  0.2576  0.2522  0.0577
  820ACN     C1 5080   2.790   4.776   1.930 -0.0170 -0.0407 -0.5628
  820ACN     H1 5081   2.894   4.803   1.956 -0.4768  0.0671  1.3043
  820ACN     H2 5082   2.778   4.682   1.876 -0.6837 -0.1321 -0.2552
  820ACN     H3 5083   2.732   4.859   1.888 -3.0705 -2.1223 -0.7694
  820ACN     C2 5084   2.725   4.750   2.057  0.2333  0.2287  0.5916
  820ACN     N1 5085   2.673   4.713   2.154 -0.2887 -0.0360 -0.7679
  821ACN     C1 5086   4.692   3.612   2.577  0.0300  0.0089  0.6018
  821ACN     H1 5087   4.787   3.625   2.525 -0.1594 -3.1374 -0.7320
  821ACN     H2 5088   4.607   3.659   2.526 -0.8888  1.0960  2.9611
  821ACN     H3 5089   4.712   3.660   2.674 -0.5459 -2.9618  2.3087
  821ACN     C2 5090   4.667   3.470   2.601  0.5245  0.0680 -0.9390
  821ACN     N1 5091   4.637   3.358   2.616  0.2564 -0.3953  0.3824
  822ACN     C1 5092   0.336   3.419   3.453  0.0704  0.2141 -0.2151
  822ACN     H1 5093   0.230   3.447   3.456 -0.7264 -2.4233 -0.8944
  822ACN     H2 5094   0.331   3.314   3.484 -3.0455  1.1162  3.0577
  822ACN     H3 5095   0.377   3.452   3.550 -1.2496 -1.4650  0.9856
  822ACN     C2 5096   0.420   3.453   3.340  0.1491 -0.4539 -0.2499
  822ACN     N1 5097   0.484   3.486   3.252  0.8353 -0.1749 -0.4880
  823ACN     C1 5098   3.775   3.444   0.309 -0.0071 -0.2756  0.6556
  823ACN     H1 5099   3.771   3.337   0.330  3.4058 -1.2676 -2.6182
  823ACN     H2 5100   3.683   3.494   0.277  0.6482  0.4671 -0.1029
  823ACN     H3 5101   3.837   3.458   0.219 -1.7136  1.6299 -0.3010
  823ACN     C2 5102   3.847   3.512   0.410 -0.7569 -0.6837  0.5855
  823ACN     N1 5103   3.916   3.575   0.479 -0.5539  0.2542  0.1905
  824ACN     C1 5104   1.708   1.557   3.769  0.3027 -0.1904  0.0975
  824ACN     H1 5105   1.684   1.490   3.852 -2.0794  2.2041  1.4903
  824ACN     H2 5106   1.676   1.655   3.805 -1.4649 -0.2553 -1.1896
  824ACN     H3 5107   1.639   1.545   3.685  0.1923 -1.2798  0.3296
  824ACN     C2 5108   1.846   1.559   3.722  0.1078 -0.4948 -0.0904
  824ACN     N1 5109   1.958   1.560   3.688  0.8747  0.4884  0.0185
  825ACN     C1 5110   0.657   1.207   2.433  0.7311 -0.0620  0.4741
  825ACN     H1 5111   0.760   1.238   2.455  0.4343  0.2626  1.4600
  825ACN     H2 5112   0.645   1.154   2.338  1.6935 -2.7706  1.7368
  825ACN     H3 5113   0.597   1.298   2.430 -1.7918 -1.6537 -1.1619
  825ACN     C2 5114   0.607   1.116   2.532 -1.0445 -0.3610  0.1588
  825ACN     N1 5115   0.565   1.040   2.610 -0.3003 -0.2975 -0.3990
  826ACN     C1 5116   3.725   2.672   3.712  0.1165 -0.3672  0.0225
  826ACN     H1 5117   3.747   2.657   3.606  0.3078 -0.7719  0.1153
  826ACN     H2 5118   3.616   2.686   3.715  0.3349  1.8382 -0.6472
  826ACN     H3 5119   3.776   2.759   3.755 -0.6659 -0.5566  1.4071
  826ACN     C2 5120   3.764   2.553   3.782 -0.2703  0.5176 -0.2754
  826ACN     N1 5121   3.792   2.459   3.842 -0.4923  0.2150 -0.8034
  827ACN     C1 5122   0.538   4.638   1.384  0.0098  0.4737 -0.3213
  827ACN     H1 5123   0.537   4.604   1.280  2.6312  2.1242 -0.9986
  827ACN     H2 5124   0.567   4.554   1.449 -2.6723 -1.0790 -0.9880
  827ACN     H3 5125   0.436   4.662   1.416 -0.7251 -1.5427 -1.0414
  827ACN     C2 5126   0.633   4.742   1.403 -0.3773  0.2547  0.0045
  827ACN     N1 5127   0.715   4.822   1.421  0.0053 -0.3224  0.1857
  828ACN     C1 5128   2.281   0.720   1.763 -0.4887  0.5395  0.0339
  828ACN     H1 5129   2.387   0.720   1.734  0.3032  0.4565  2.6230
  828ACN     H2 5130   2.268   0.771   1.860 -1.3686 -0.6883  0.5844
  828ACN     H3 5131   2.258   0.614   1.775 -0.5195  0.4180 -1.0235
  828ACN     C2 5132   2.217   0.774   1.644 -0.3738 -0.4380 -0.2261
  828ACN     N1 5133   2.175   0.811   1.546  0.2639  0.2652 -0.0650
  829ACN     C1 5134   3.245   1.990   3.249  0.1063  0.5043 -0.2158
  829ACN     H1 5135   3.239   1.884   3.278 -0.7890 -0.0320 -2.1967
  829ACN     H2 5136   3.338   2.018   3.199 -0.3333 -1.6194 -2.3994
  829ACN     H3 5137   3.235   2.044   3.344 -1.4457 -0.0017 -0.0536
  829ACN     C2 5138   3.131   2.026   3.165 -0.4016  0.8595 -0.7145
  829ACN     N1 5139   3.034   2.052   3.111 -0.4663 -0.3583 -0.2859
  830ACN     C1 5140   3.204   0.598   3.521 -0.8435  0.5882  0.5903
  830ACN     H1 5141   3.307   0.621   3.551  0.7983 -3.5987 -0.9466
  830ACN     H2 5142   3.144   0.599   3.613 -0.3558  3.7243  0.9697
  830ACN     H3 5143   3.202   0.498   3.476  1.0318  0.5841  0.4414
  830ACN     C2 5144   3.139   0.689   3.430 -0.2112  0.1493 -0.2256
  830ACN     N1 5145   3.091   0.772   3.365 -0.5136  0.1403 -0.5249
  831ACN     C1 5146   0.487   0.110   1.966 -0.0319 -0.1871  0.4780
  831ACN     H1 5147   0.508   0.175   2.053  1.7481  0.2617 -0.2314
  831ACN     H2 5148   0.555   0.024   1.975  0.3142  0.2357  2.8199
  831ACN     H3 5149   0.522   0.175   1.886 -1.5465 -1.2449 -1.1100
  831ACN     C2 5150   0.349   0.082   1.935 -1.1230 -0.4501 -0.4173
  831ACN     N1 5151   0.238   0.054   1.915 -0.2574  0.4949  0.8607
  832ACN     C1 5152   1.039   0.000   2.718 -0.0898  0.5324  0.7137
  832ACN     H1 5153   1.132   0.040   2.675 -0.4522 -1.2102 -1.9727
  832ACN     H2 5154   0.984   0.084   2.761  0.2397  1.6112 -0.8625
  832ACN     H3 5155   1.061  -0.068   2.801 -0.1001 -0.6575 -0.2310
  832ACN     C2 5156   0.945  -0.081   2.627  0.3599 -0.6977 -0.2594
  832ACN     N1 5157   0.869  -0.125   2.554  0.4893 -0.3868 -0.2408
  833ACN     C1 5158   1.261   2.704   1.002 -0.1987 -0.1500 -0.4348
  833ACN     H1 5159   1.370   2.704   0.991  0.2700 -2.5661  2.5920
  833ACN     H2 5160   1.230   2.808   1.012  0.2136 -0.0739  0.1053
  833ACN     H3 5161   1.232   2.650   1.093 -0.3313 -2.3029 -1.6799
  833ACN     C2 5162   1.193   2.642   0.890 -0.3205 -0.1092 -0.5866
  833ACN     N1 5163   1.144   2.586   0.800  0.6010 -0.3155 -0.0072
  834ACN     C1 5164   1.177   2.681   1.425 -0.1855 -0.6261 -1.0473
  834ACN     H1 5165   1.118   2.596   1.388  0.5328 -2.2740  1.3697
  834ACN     H2 5166   1.228   2.718   1.335  1.1208  1.9696  0.6346
  834ACN     H3 5167   1.242   2.639   1.503 -1.9437  0.6721  1.2298
  834ACN     C2 5168   1.076   2.775   1.483 -0.2715  0.5114  0.1097
  834ACN     N1 5169   0.994   2.849   1.516 -0.8383  0.0623  0.1138
  835ACN     C1 5170   3.360   0.887   1.205 -0.2568  0.1582 -0.4274
  835ACN     H1 5171   3.317   0.929   1.296 -1.7440 -1.1151 -0.5047
  835ACN     H2 5172   3.314   0.789   1.197 -1.2641  0.7145 -1.8766
  835ACN     H3 5173   3.469   0.874   1.205 -0.2802 -0.0393  0.2977
  835ACN     C2 5174   3.315   0.971   1.090 -0.5128  0.3739  0.4276
  835ACN     N1 5175   3.282   1.031   0.998 -0.4915 -0.4202  0.2484
  836ACN     C1 5176   3.586   1.907   3.640  0.4971  0.0838 -0.4350
  836ACN     H1 5177   3.637   1.984   3.699  2.5836 -0.3915 -1.5087
  836ACN     H2 5178   3.592   1.805   3.679 -2.3623 -0.3374 -0.8890
  836ACN     H3 5179   3.627   1.908   3.538 -1.5843  0.6995 -1.3207
  836ACN     C2 5180   3.447   1.937   3.608  0.0274  0.2644  0.5003
  836ACN     N1 5181   3.334   1.956   3.579 -0.4529  0.4003  0.0161
  837ACN     C1 5182   3.622   4.774   3.412  0.4516 -0.3888 -0.1758
  837ACN     H1 5183   3.704   4.808   3.476 -1.0321 -1.0907  2.2059
  837ACN     H2 5184   3.657   4.793   3.309 -0.0718  1.0587 -0.1093
  837ACN     H3 5185   3.546   4.849   3.441  0.5185 -0.9791  1.6004
  837ACN     C2 5186   3.581   4.641   3.443  0.2003  0.1314  0.0897
  837ACN     N1 5187   3.535   4.537   3.471 -0.2399 -0.4283 -0.1511
  838ACN     C1 5188   2.302   0.346   2.742  0.0059  0.2959 -0.5857
  838ACN     H1 5189   2.239   0.298   2.818  1.9165  1.1574  1.6217
  838ACN     H2 5190   2.324   0.272   2.664  0.3925  1.1482 -1.2988
  838ACN     H3 5191   2.390   0.358   2.806 -0.4904 -0.3123  0.2384
  838ACN     C2 5192   2.249   0.469   2.695 -0.0122  0.0063 -0.5794
  838ACN     N1 5193   2.212   0.565   2.649 -0.1070 -0.2223  0.0498
  839ACN     C1 5194   4.310   4.150   1.757  0.9839  0.2664  0.4070
  839ACN     H1 5195   4.409   4.170   1.801  0.8756  0.2674  0.6520
  839ACN     H2 5196   4.293   4.042   1.769  1.0114  0.3383  1.0942
  839ACN     H3 5197   4.312   4.178   1.651  1.0095  1.1038  0.6253
  839ACN     C2 5198   4.208   4.219   1.832  0.3638 -0.1328  1.0687
  839ACN     N1 5199   4.125   4.281   1.883 -0.0858  0.1021 -0.2758
  840ACN     C1 5200   2.358   4.801   2.800 -0.0365 -0.2505  0.4519
  840ACN     H1 5201   2.443   4.731   2.802 -0.3304 -0.7641 -1.9184
  840ACN     H2 5202   2.400   4.898   2.768 -0.6668 -0.2572 -0.4443
  840ACN     H3 5203   2.322   4.793   2.903 -2.6575 -0.2749 -0.3913
  840ACN     C2 5204   2.253   4.742   2.715  0.1128  0.2175 -0.7667
  840ACN     N1 5205   2.179   4.690   2.647 -0.0614 -0.4242 -0.6352
  841ACN     C1 5206   3.328   3.278   2.246 -0.0881 -0.2142 -0.0636
  841ACN     H1 5207   3.277   3.185   2.274 -0.5305  0.1949  0.5052
  841ACN     H2 5208   3.257   3.359   2.267 -0.4030 -0.1075 -1.4401
  841ACN     H3 5209   3.352   3.274   2.139  0.4067  1.2663 -0.0396
  841ACN     C2 5210   3.444   3.306   2.327 -0.0445 -0.0421 -0.8214
  841ACN     N1 5211   3.531   3.331   2.395 -0.1340  0.2237  0.2970
  842ACN     C1 5212   0.216   3.126   3.733 -0.2455  0.5376 -0.2808
  842ACN     H1 5213   0.155   3.039   3.706 -0.6665  0.1190  1.8076
  842ACN     H2 5214   0.201   3.138   3.841 -2.2033 -1.4353 -0.2613
  842ACN     H3 5215   0.176   3.215   3.683 -0.8992  0.2809 -0.2165
  842ACN     C2 5216   0.357   3.101   3.700 -0.8725  0.7082  0.1108
  842ACN     N1 5217   0.469   3.085   3.673 -0.3313  0.1052 -0.0963
  843ACN     C1 5218   2.175   1.079   3.218  0.7148 -0.3811 -0.2128
  843ACN     H1 5219   2.073   1.076   3.181 -0.0629 -0.2312  1.7739
  843ACN     H2 5220   2.203   1.183   3.242 -0.5347 -0.2804  0.9380
  843ACN     H3 5221   2.250   1.038   3.149  2.2411  1.2229  0.3814
  843ACN     C2 5222   2.186   1.008   3.346 -0.0393  0.1175  0.2216
  843ACN     N1 5223   2.195   0.952   3.443  0.5190 -0.1475  0.7099
  844ACN     C1 5224   1.610   1.139   3.391 -0.5629  0.4123  0.1923
  844ACN     H1 5225   1.620   1.089   3.488  0.3292  0.4279  0.1220
  844ACN     H2 5226   1.552   1.232   3.396  0.1982  1.1325 -2.4126
  844ACN     H3 5227   1.567   1.078   3.310  0.2573  1.0020 -0.7258
  844ACN     C2 5228   1.748   1.174   3.358  0.4105 -0.1240  0.3239
  844ACN     N1 5229   1.858   1.200   3.333 -0.3193 -0.2862 -0.8833
  845ACN     C1 5230   0.397   3.486   0.181 -0.3416 -0.6336 -0.1759
  845ACN     H1 5231   0.321   3.531   0.246 -0.2083 -1.6877  0.7455
  845ACN     H2 5232   0.429   3.390   0.222  1.2099  0.2336  0.7861
  845ACN     H3 5233   0.488   3.545   0.201 -0.8875  0.0678  0.2715
  845ACN     C2 5234   0.366   3.473   0.037 -0.5968 -0.1325  0.1140
  845ACN     N1 5235   0.344   3.453  -0.075 -0.5263  0.4394  0.1030
  846ACN     C1 5236   1.229   4.416   2.469  0.0554  0.2481 -0.1282
  846ACN     H1 5237   1.309   4.457   2.406 -0.3391  1.3869  0.1015
  846ACN     H2 5238   1.130   4.417   2.423  0.4074  0.9427 -0.9058
  846ACN     H3 5239   1.217   4.472   2.562 -1.9434  0.8890 -0.7407
  846ACN     C2 5240   1.263   4.275   2.486  0.3827  0.2504 -0.0373
  846ACN     N1 5241   1.286   4.164   2.493  0.2354  0.2933 -0.0120
  847ACN     C1 5242   4.421   1.069   3.484 -0.4105 -0.2995  0.4062
  847ACN     H1 5243   4.503   1.121   3.534 -0.0789  0.4625 -0.8845
  847ACN     H2 5244   4.445   1.062   3.377 -1.3563 -4.2267  0.3255
  847ACN     H3 5245   4.325   1.119   3.501 -0.3325 -0.3419  0.9947
  847ACN     C2 5246   4.416   0.940   3.549 -0.0532 -0.2775  0.5880
  847ACN     N1 5247   4.419   0.847   3.618 -0.2431  0.1045 -0.2103
  848ACN     C1 5248   0.410   0.924   3.251 -0.0312 -0.4332  0.0913
  848ACN     H1 5249   0.493   0.923   3.179 -0.8220  0.8567 -0.8785
  848ACN     H2 5250   0.344   1.010   3.235  1.4132  1.0031  1.5206
  848ACN     H3 5251   0.450   0.936   3.352  0.8202 -2.0520 -0.0103
  848ACN     C2 5252   0.330   0.801   3.243 -0.0710 -0.0588  0.0645
  848ACN     N1 5253   0.262   0.710   3.219  0.3400 -0.2900  0.1465
  849ACN     C1 5254   4.236   3.663   2.186  0.3452 -0.4318  1.0137
  849ACN     H1 5255   4.204   3.558   2.179 -1.1508 -0.0781  1.9831
  849ACN     H2 5256   4.193   3.702   2.279  0.2671  0.3852  0.6381
  849ACN     H3 5257   4.204   3.717   2.096  2.4171  1.7456  1.4907
  849ACN     C2 5258   4.378   3.684   2.184 -0.0799  0.0985  0.6660
  849ACN     N1 5259   4.490   3.704   2.177  0.4959 -0.0231  0.1160
  850ACN     C1 5260   0.744   0.315   2.605  0.1728 -0.0903 -0.1218
  850ACN     H1 5261   0.759   0.279   2.708  1.6786 -2.7437 -1.1840
  850ACN     H2 5262   0.653   0.266   2.570 -0.2616  2.2044 -2.5620
  850ACN     H3 5263   0.824   0.276   2.541  0.8566  1.6961 -0.4175
  850ACN     C2 5264   0.735   0.464   2.572 -0.5721 -0.1073 -0.2197
  850ACN     N1 5265   0.724   0.578   2.563 -0.4033 -0.4602  0.4123
  851ACN     C1 5266   2.173   0.023   3.118 -0.6415  0.1030  0.6116
  851ACN     H1 5267   2.274  -0.018   3.113  0.9169  3.5997  0.4159
  851ACN     H2 5268   2.187   0.101   3.043  1.5837 -1.9480 -1.2787
  851ACN     H3 5269   2.148   0.055   3.220  1.5015 -1.8620  1.8508
  851ACN     C2 5270   2.063  -0.066   3.064  0.6025 -0.3063 -0.5629
  851ACN     N1 5271   1.982  -0.136   3.021  0.2278  0.4121  0.0525
  852ACN     C1 5272   0.304   1.587   0.116  0.1866 -0.5984 -1.0620
  852ACN     H1 5273   0.264   1.683   0.080  0.0406 -1.0686 -2.2058
  852ACN     H2 5274   0.285   1.500   0.052  2.0395 -1.8812  0.0392
  852ACN     H3 5275   0.278   1.571   0.221  0.7193 -0.3089 -0.8822
  852ACN     C2 5276   0.444   1.587   0.115  0.2269  0.4309 -0.5639
  852ACN     N1 5277   0.558   1.572   0.116  0.1364  0.4712  0.5003
  853ACN     C1 5278   3.495   3.820   3.249 -0.1331 -0.5649  0.5053
  853ACN     H1 5279   3.547   3.728   3.219  0.2412 -0.0428 -0.4838
  853ACN     H2 5280   3.489   3.874   3.154 -0.1459 -0.7979  0.3706
  853ACN     H3 5281   3.561   3.885   3.307 -0.4313  0.8743 -0.7332
  853ACN     C2 5282   3.366   3.784   3.309  0.7865  0.1740  0.5968
  853ACN     N1 5283   3.270   3.751   3.365 -0.1513  0.5703 -0.4204
  854ACN     C1 5284   3.176   3.522   0.024 -0.3867  0.5177 -0.2532
  854ACN     H1 5285   3.257   3.460   0.064  1.1888  0.6466 -2.9955
  854ACN     H2 5286   3.218   3.605  -0.035  0.5148 -1.2144 -2.1988
  854ACN     H3 5287   3.102   3.548   0.100 -1.1523  1.9680 -1.4478
  854ACN     C2 5288   3.111   3.437  -0.074  0.0186 -0.4719  0.1875
  854ACN     N1 5289   3.053   3.372  -0.143  0.6640 -0.7121  0.0645
  855ACN     C1 5290   0.226   2.221   2.303  0.1218  0.2695 -0.8415
  855ACN     H1 5291   0.236   2.116   2.330 -1.3094 -0.2100 -2.0251
  855ACN     H2 5292   0.131   2.231   2.248 -0.1207  1.6077 -0.2274
  855ACN     H3 5293   0.306   2.252   2.234  2.4998  1.0996  2.0731
  855ACN     C2 5294   0.222   2.313   2.416  0.5067 -0.6056 -0.3405
  855ACN     N1 5295   0.229   2.383   2.507  0.4090 -0.0652  0.0586
  856ACN     C1 5296   4.361   1.809   2.322  0.7119  0.1452  0.0631
  856ACN     H1 5297   4.304   1.897   2.354 -1.0511 -0.9780  0.1639
  856ACN     H2 5298   4.452   1.806   2.383  0.7294  1.5683  0.1341
  856ACN     H3 5299   4.378   1.830   2.216 -1.5019  3.1081  0.1470
  856ACN     C2 5300   4.280   1.688   2.345  0.2765 -0.1330  0.7456
  856ACN     N1 5301   4.216   1.591   2.360  0.1084 -0.6821  0.0013
  857ACN     C1 5302   0.986   4.179   1.673  0.4975  0.4458  1.3057
  857ACN     H1 5303   0.960   4.082   1.716  1.1849 -0.2239  0.2639
  857ACN     H2 5304   1.085   4.168   1.628  0.0883 -0.6937  0.6436
  857ACN     H3 5305   0.983   4.261   1.746  0.9595 -0.6748  2.6131
  857ACN     C2 5306   0.896   4.211   1.563  1.2179  0.4794  0.5883
  857ACN     N1 5307   0.813   4.240   1.485  0.0176 -0.3449 -0.4864
  858ACN     C1 5308   0.051   0.419   3.576 -0.0873  0.9177 -0.5536
  858ACN     H1 5309   0.148   0.417   3.627 -0.1056 -1.5147 -0.5132
  858ACN     H2 5310   0.054   0.350   3.491  3.3886  1.4358 -1.0245
  858ACN     H3 5311   0.013   0.515   3.540 -2.6784  0.2344  0.1635
  858ACN     C2 5312  -0.052   0.384   3.673  0.2259  0.6291 -0.1580
  858ACN     N1 5313  -0.113   0.350   3.765 -0.0109  0.4686 -0.1262
  859ACN     C1 5314   1.671   2.035   1.664  0.1184  0.1573  0.3967
  859ACN     H1 5315   1.629   2.049   1.764 -4.3337  1.3780 -1.3595
  859ACN     H2 5316   1.616   1.958   1.608  2.6554 -0.7125 -1.0493
  859ACN     H3 5317   1.779   2.020   1.667  0.4228  2.2128  1.4573
  859ACN     C2 5318   1.660   2.159   1.592 -0.2437  0.2377 -0.4337
  859ACN     N1 5319   1.655   2.260   1.533  0.5823  0.1408  0.1127
  860ACN     C1 5320   1.529   1.439   2.620 -0.1802  0.9277 -0.2495
  860ACN     H1 5321   1.453   1.380   2.566 -1.1600  1.0398  0.9737
  860ACN     H2 5322   1.490   1.540   2.640 -0.6827  0.2766  2.4893
  860ACN     H3 5323   1.622   1.447   2.563 -0.7937  3.8125 -1.0487
  860ACN     C2 5324   1.554   1.365   2.740  0.2848 -0.2391 -0.5602
  860ACN     N1 5325   1.588   1.297   2.828 -0.0562 -0.2397 -0.4054
  861ACN     C1 5326   2.910   4.309   1.521 -0.4651 -0.6582 -0.6120
  861ACN     H1 5327   3.012   4.335   1.492  0.0023  0.1477  1.5456
  861ACN     H2 5328   2.885   4.369   1.609  2.6635 -0.6920  0.4129
  861ACN     H3 5329   2.906   4.201   1.537  2.3207 -0.7957 -0.4373
  861ACN     C2 5330   2.817   4.350   1.415 -0.2253  0.4895 -0.1600
  861ACN     N1 5331   2.747   4.381   1.333  0.4925  0.1940 -0.3386
  862ACN     C1 5332   3.835   4.751   2.530 -0.1239 -0.2052 -0.1162
  862ACN     H1 5333   3.910   4.749   2.450  1.0764  0.1985  0.9670
  862ACN     H2 5334   3.847   4.662   2.593 -2.8891 -0.1939  0.5623
  862ACN     H3 5335   3.730   4.749   2.498 -1.1044 -1.5321  2.8487
  862ACN     C2 5336   3.862   4.860   2.623 -0.2960  0.5008 -0.3525
  862ACN     N1 5337   3.883   4.947   2.697 -0.0100 -0.4271  0.9634
  863ACN     C1 5338   2.473   4.520   1.928  0.1065 -0.3082 -0.0409
  863ACN     H1 5339   2.453   4.464   2.020  2.0914 -0.1690  0.5319
  863ACN     H2 5340   2.463   4.628   1.948 -1.2060 -0.2486 -0.9430
  863ACN     H3 5341   2.405   4.483   1.851  1.1945 -1.6367 -0.4073
  863ACN     C2 5342   2.601   4.480   1.878 -0.4672 -0.0937 -0.5666
  863ACN     N1 5343   2.706   4.457   1.844  0.7627 -0.0131  0.3827
  864ACN     C1 5344   3.321   4.694   3.178  0.0774 -0.1811 -0.9004
  864ACN     H1 5345   3.425   4.681   3.210 -0.2398 -0.8071 -0.0878
  864ACN     H2 5346   3.272   4.603   3.214  0.4760  0.0185  0.1778
  864ACN     H3 5347   3.323   4.693   3.068  2.7787  1.0634 -0.9580
  864ACN     C2 5348   3.274   4.809   3.245  0.3635  0.4192  0.0243
  864ACN     N1 5349   3.241   4.901   3.306  0.5029 -0.3270 -0.6717
  865ACN     C1 5350   3.360   2.820   2.270  0.0107  0.1597 -0.2194
  865ACN     H1 5351   3.353   2.743   2.193  1.7843 -0.5560  0.2795
  865ACN     H2 5352   3.430   2.896   2.232  1.1267 -1.2142 -1.0182
  865ACN     H3 5353   3.410   2.771   2.355  1.4420 -0.6337 -1.4700
  865ACN     C2 5354   3.232   2.874   2.306 -0.0068  0.0131 -0.4226
  865ACN     N1 5355   3.130   2.909   2.346  0.3036  0.2478 -0.0426
  866ACN     C1 5356   4.156   1.637   1.041  0.5659  0.5942 -0.4934
  866ACN     H1 5357   4.147   1.547   0.979 -0.0078  0.5827 -0.3968
  866ACN     H2 5358   4.161   1.608   1.147  0.8635 -0.1574 -0.7084
  866ACN     H3 5359   4.069   1.700   1.024 -0.6583 -0.9898 -0.3283
  866ACN     C2 5360   4.279   1.704   1.002 -0.0331 -1.1912  0.3454
  866ACN     N1 5361   4.371   1.763   0.971  0.2080  0.8252 -0.4905
  867ACN     C1 5362   3.871   0.299   1.307 -0.3301 -0.1816 -0.1954
  867ACN     H1 5363   3.850   0.208   1.250  1.3108 -1.0599  0.5236
  867ACN     H2 5364   3.779   0.336   1.354 -0.2340 -0.7179  0.4258
  867ACN     H3 5365   3.917   0.381   1.250  1.4112 -1.0826 -0.1634
  867ACN     C2 5366   3.960   0.265   1.416 -0.0721 -0.0834 -0.0084
  867ACN     N1 5367   4.036   0.232   1.498 -0.2777  0.0320 -0.1055
  868ACN     C1 5368   4.207   4.009   2.723 -0.4140 -0.0116  0.0195
  868ACN     H1 5369   4.235   3.910   2.761 -0.4700 -0.8956 -2.0728
  868ACN     H2 5370   4.104   3.990   2.689  0.0714 -1.7185 -0.6010
  868ACN     H3 5371   4.253   4.042   2.629  0.9371 -0.8202  0.3858
  868ACN     C2 5372   4.219   4.111   2.826  0.0629 -0.0264  0.5009
  868ACN     N1 5373   4.226   4.182   2.915 -0.2266  0.7706  0.6717
  869ACN     C1 5374   3.572   0.883   3.794  0.2077 -0.3269  0.0279
  869ACN     H1 5375   3.468   0.882   3.828  0.4054 -0.7328  0.6373
  869ACN     H2 5376   3.574   0.936   3.698  1.6896  1.1020  0.8008
  869ACN     H3 5377   3.606   0.785   3.760 -2.6108 -1.3947  0.0409
  869ACN     C2 5378   3.654   0.955   3.894  0.4365  0.6274  0.0226
  869ACN     N1 5379   3.714   1.005   3.975  0.1674 -0.0859  0.4087
  870ACN     C1 5380   3.027   3.187   1.133  0.0835 -0.3263 -0.5629
  870ACN     H1 5381   2.921   3.212   1.116 -0.0843  0.0081  0.8574
  870ACN     H2 5382   3.065   3.263   1.203 -2.0490 -0.3828  0.7542
  870ACN     H3 5383   3.091   3.178   1.044  0.1445  0.6078 -0.6221
  870ACN     C2 5384   3.044   3.061   1.208  0.5257 -0.0884  0.7409
  870ACN     N1 5385   3.049   2.963   1.267  0.0451  0.2649 -0.4608
  871ACN     C1 5386   0.997   3.739   3.553  0.0177 -0.2685  0.0706
  871ACN     H1 5387   1.091   3.797   3.554 -0.2415  0.2170 -1.3065
  871ACN     H2 5388   0.916   3.813   3.552  0.7126  0.5622  1.4950
  871ACN     H3 5389   0.988   3.672   3.639  4.4694 -0.2588  0.7698
  871ACN     C2 5390   0.976   3.669   3.427 -0.6663 -0.4576  0.1484
  871ACN     N1 5391   0.956   3.616   3.329 -0.6551 -0.1199 -0.0768
  872ACN     C1 5392   3.446   3.559   0.544 -0.4954 -0.4913 -0.1099
  872ACN     H1 5393   3.355   3.593   0.594 -1.0020  0.2488 -1.4796
  872ACN     H2 5394   3.471   3.454   0.565  1.1241  0.0520  0.8367
  872ACN     H3 5395   3.526   3.630   0.567 -0.8329 -0.2642  0.3688
  872ACN     C2 5396   3.417   3.560   0.401  0.5542 -0.4277 -0.4272
  872ACN     N1 5397   3.395   3.572   0.290 -0.1950  0.1616  0.1196
  873ACN     C1 5398   2.757   3.762   0.157  0.3462 -0.5670  0.0842
  873ACN     H1 5399   2.741   3.857   0.208  0.6847  0.4218 -1.5572
  873ACN     H2 5400   2.662   3.707   0.153  0.0192  0.0144 -0.3866
  873ACN     H3 5401   2.836   3.707   0.210 -0.2835 -1.4433  0.1422
  873ACN     C2 5402   2.786   3.788   0.020 -0.3061  0.9642  0.1415
  873ACN     N1 5403   2.804   3.806  -0.093  0.0915 -0.8071  0.0462
  874ACN     C1 5404   3.934   4.705   0.139  0.2103  0.4710  0.0795
  874ACN     H1 5405   3.925   4.650   0.233  0.1985  1.4764  0.6835
  874ACN     H2 5406   3.885   4.800   0.164 -0.9244 -0.4695  1.5667
  874ACN     H3 5407   3.876   4.648   0.065 -1.0481 -0.1276  1.4908
  874ACN     C2 5408   4.072   4.735   0.106  0.0444  0.0911  1.0559
  874ACN     N1 5409   4.177   4.772   0.086 -0.1196 -0.1335  0.7034
  875ACN     C1 5410   4.452   3.286   3.440  0.2237  0.3328 -0.1268
  875ACN     H1 5411   4.446   3.327   3.542  2.8062  0.8495 -0.1138
  875ACN     H2 5412   4.503   3.189   3.438  0.4222  0.4390 -0.3117
  875ACN     H3 5413   4.512   3.352   3.376  2.4099 -0.4396  1.0163
  875ACN     C2 5414   4.311   3.268   3.393  0.5503 -0.7619 -0.1730
  875ACN     N1 5415   4.199   3.261   3.366  0.2429 -0.0432 -0.4094
  876ACN     C1 5416   3.309   0.954   2.350  0.5153  0.1701  0.7833
  876ACN     H1 5417   3.274   0.945   2.454  1.6941 -2.2625  1.0305
  876ACN     H2 5418   3.276   0.860   2.304  2.5179  0.8485 -2.3114
  876ACN     H3 5419   3.418   0.964   2.344  0.5101 -0.2311  0.0014
  876ACN     C2 5420   3.247   1.066   2.283  0.1648 -0.1475 -0.4341
  876ACN     N1 5421   3.211   1.159   2.227 -0.2601  0.1026  0.2784
  877ACN     C1 5422   3.660   3.602   2.995 -0.6370  0.4173  0.2408
  877ACN     H1 5423   3.689   3.499   2.972  0.3880  0.3509  1.6567
  877ACN     H2 5424   3.716   3.674   2.933  1.6375  0.7127  2.4688
  877ACN     H3 5425   3.697   3.623   3.096  0.4747  1.8221 -0.4130
  877ACN     C2 5426   3.519   3.627   2.979  0.0723 -0.5464 -1.3229
  877ACN     N1 5427   3.406   3.651   2.973 -0.6506  0.3439 -0.2956
  878ACN     C1 5428   2.628   4.761   1.390  0.2425  0.2141 -0.1253
  878ACN     H1 5429   2.640   4.747   1.282 -0.2066 -1.5449  0.0146
  878ACN     H2 5430   2.546   4.702   1.433 -0.5608  0.3761 -1.4028
  878ACN     H3 5431   2.607   4.867   1.409 -0.8490 -0.0769  0.3902
  878ACN     C2 5432   2.751   4.737   1.462  0.2297  0.3941  0.4085
  878ACN     N1 5433   2.843   4.713   1.521  0.5131  0.1940  0.0456
  879ACN     C1 5434   1.287   2.482   3.098 -0.0864 -0.3813 -0.0370
  879ACN     H1 5435   1.395   2.482   3.116 -0.0886  0.1846 -0.0008
  879ACN     H2 5436   1.250   2.582   3.071  3.7759  1.1690 -0.2642
  879ACN     H3 5437   1.243   2.455   3.195  1.5749  0.4616  1.0139
  879ACN     C2 5438   1.246   2.390   2.990  0.1564  0.6256  0.3106
  879ACN     N1 5439   1.226   2.317   2.900 -0.2742 -0.2522 -0.7760
  880ACN     C1 5440   2.690   3.587   3.492 -0.0543  0.4900 -0.4692
  880ACN     H1 5441   2.761   3.503   3.493  0.6466  1.0140 -2.1542
  880ACN     H2 5442   2.753   3.666   3.450 -0.8434  0.6546 -1.3659
  880ACN     H3 5443   2.652   3.617   3.590  0.2268 -0.9784  0.1186
  880ACN     C2 5444   2.580   3.573   3.397 -0.1555 -0.4606  0.2429
  880ACN     N1 5445   2.499   3.561   3.316 -0.1023 -0.2429 -0.5054
  881ACN     C1 5446   4.200   2.406   0.113  0.0417  0.0623  0.3784
  881ACN     H1 5447   4.195   2.343   0.202 -1.2722  1.5955  1.4426
  881ACN     H2 5448   4.295   2.459   0.121  0.4609 -0.7655  1.0095
  881ACN     H3 5449   4.111   2.471   0.120 -0.0814 -0.1850  1.2561
  881ACN     C2 5450   4.205   2.328  -0.010 -0.2176  0.6175  0.5419
  881ACN     N1 5451   4.199   2.262  -0.106 -0.1019  0.2788 -0.2323
  882ACN     C1 5452   0.657   0.423   3.691  0.1877 -0.4077  0.0728
  882ACN     H1 5453   0.657   0.321   3.651  2.1893 -0.4211  0.0348
  882ACN     H2 5454   0.615   0.490   3.614  0.8612  0.3128  0.3265
  882ACN     H3 5455   0.753   0.460   3.727  0.2106 -0.7708  0.3914
  882ACN     C2 5456   0.568   0.431   3.803  0.5383 -0.1413  0.2556
  882ACN     N1 5457   0.492   0.436   3.890 -0.2073 -0.2385 -0.3558
  883ACN     C1 5458   1.881   0.202   1.791  0.0693  0.0010  0.0219
  883ACN     H1 5459   1.918   0.230   1.692 -1.3724  1.6465 -0.1084
  883ACN     H2 5460   1.842   0.099   1.788  0.4723 -0.2218  1.5118
  883ACN     H3 5461   1.793   0.260   1.821 -0.2190  0.1069 -1.0008
  883ACN     C2 5462   1.988   0.203   1.889 -0.3584 -0.2401 -1.0196
  883ACN     N1 5463   2.070   0.205   1.972  0.5598 -0.0324  0.0206
  884ACN     C1 5464   4.120   0.177   0.220  0.1651 -0.0390  0.0858
  884ACN     H1 5465   4.151   0.171   0.115  1.0697  0.9461  0.2768
  884ACN     H2 5466   4.154   0.260   0.283 -1.2648  1.3146 -0.8661
  884ACN     H3 5467   4.150   0.079   0.259 -1.5586 -1.5136 -2.0957
  884ACN     C2 5468   3.974   0.179   0.223 -0.9965  0.6132  0.1031
  884ACN     N1 5469   3.863   0.187   0.235  0.3715 -0.1883  0.7277
  885ACN     C1 5470   3.739   2.589   1.796  0.6217  0.4782  1.1820
  885ACN     H1 5471   3.748   2.567   1.689  0.2117  2.3734  0.7174
  885ACN     H2 5472   3.698   2.691   1.793  1.8779  0.9676 -1.0580
  885ACN     H3 5473   3.839   2.587   1.841  1.0800  0.7798  0.1928
  885ACN     C2 5474   3.650   2.491   1.863 -0.3969  0.2215 -0.3354
  885ACN     N1 5475   3.577   2.417   1.917 -0.3156 -0.1032 -0.0844
  886ACN     C1 5476   4.669   3.687   0.427 -0.1344  0.2077 -0.3050
  886ACN     H1 5477   4.635   3.630   0.514  1.4779  2.3041  1.8388
  886ACN     H2 5478   4.612   3.670   0.335  1.0738  2.7547 -1.6208
  886ACN     H3 5479   4.778   3.686   0.416  0.0991  0.7094  1.5576
  886ACN     C2 5480   4.640   3.828   0.460 -0.0027 -0.0469 -1.0137
  886ACN     N1 5481   4.626   3.937   0.494 -0.7982  0.6711  0.0913
  887ACN     C1 5482   1.879   0.250   3.009  0.2116  0.4384 -0.7611
  887ACN     H1 5483   1.778   0.266   2.969 -0.6002  0.3432  1.1423
  887ACN     H2 5484   1.956   0.218   2.938 -1.2372  0.0423 -2.1941
  887ACN     H3 5485   1.874   0.176   3.090 -1.9919  1.0917 -0.2513
  887ACN     C2 5486   1.924   0.370   3.079 -0.8212 -0.0375 -0.0404
  887ACN     N1 5487   1.954   0.468   3.130  0.8633  0.8179  0.5745
  888ACN     C1 5488   3.989   2.127   1.861 -0.1976 -0.7128  0.2388
  888ACN     H1 5489   3.886   2.123   1.899  0.1089 -0.5685  1.1102
  888ACN     H2 5490   4.006   2.040   1.797  1.5773 -0.1067 -0.1750
  888ACN     H3 5491   4.053   2.144   1.949 -0.9192 -0.2930  0.6920
  888ACN     C2 5492   4.002   2.246   1.783 -0.7049 -0.6530  0.8305
  888ACN     N1 5493   4.024   2.338   1.714  0.7658 -0.3642 -0.1182
  889ACN     C1 5494   2.335   3.903   2.122  0.0340 -0.0272 -0.4030
  889ACN     H1 5495   2.241   3.864   2.082  0.6184 -0.9702 -0.8823
  889ACN     H2 5496   2.405   3.819   2.129  0.6351  0.5530  1.0138
  889ACN     H3 5497   2.317   3.936   2.225 -1.2822  1.5774 -1.0909
  889ACN     C2 5498   2.403   4.000   2.035 -0.2578 -0.4578 -0.8261
  889ACN     N1 5499   2.480   4.061   1.974 -0.9281  0.7776  0.6579
  890ACN     C1 5500   3.969   4.634   1.302 -0.6161 -0.2095 -0.4783
  890ACN     H1 5501   3.940   4.544   1.247  1.6744 -0.6420 -1.0787
  890ACN     H2 5502   3.971   4.713   1.226  0.6651  0.3729  0.1416
  890ACN     H3 5503   4.070   4.616   1.341 -1.0405  0.7021  1.1777
  890ACN     C2 5504   3.871   4.650   1.411 -0.3492  0.4138  0.1720
  890ACN     N1 5505   3.810   4.671   1.501  0.2263 -0.1595  0.3536
  891ACN     C1 5506   2.967   3.519   0.472 -0.1150  0.3214 -0.4939
  891ACN     H1 5507   2.984   3.433   0.538  1.6018  0.7221 -0.3598
  891ACN     H2 5508   3.070   3.534   0.438 -0.0077 -1.6590 -1.1870
  891ACN     H3 5509   2.931   3.601   0.535  1.3988 -0.6988  1.8773
  891ACN     C2 5510   2.874   3.478   0.375 -0.1041  0.5075 -0.4366
  891ACN     N1 5511   2.795   3.443   0.299 -0.8225  0.1877 -0.6021
  892ACN     C1 5512   0.192   2.625   2.129  0.4033 -0.1454 -0.5459
  892ACN     H1 5513   0.222   2.616   2.024 -2.7531  0.5609 -1.6138
  892ACN     H2 5514   0.145   2.724   2.132  0.1211 -0.2942  0.0992
  892ACN     H3 5515   0.273   2.620   2.203  1.0514  1.1282 -1.1384
  892ACN     C2 5516   0.082   2.536   2.171 -0.0741 -0.8493 -0.0071
  892ACN     N1 5517  -0.008   2.472   2.200  0.0377  0.2572  0.7119
  893ACN     C1 5518   2.916   1.706   0.718 -0.6359 -0.2328  0.8970
  893ACN     H1 5519   2.852   1.790   0.747  0.3828  0.6472  0.6838
  893ACN     H2 5520   2.889   1.658   0.623  0.5155 -0.8108  0.8402
  893ACN     H3 5521   2.890   1.623   0.786 -1.0211 -0.2500  0.7293
  893ACN     C2 5522   3.054   1.748   0.728 -1.0022  0.2252 -0.9249
  893ACN     N1 5523   3.161   1.768   0.757  0.5847 -0.0936 -0.0837
  894ACN     C1 5524   0.665   0.775   0.635  0.2060 -0.0004  0.6202
  894ACN     H1 5525   0.627   0.839   0.554 -2.1201 -1.8955  0.1018
  894ACN     H2 5526   0.743   0.713   0.591  0.4198  0.4468  0.3602
  894ACN     H3 5527   0.579   0.712   0.662  1.5723 -1.5775  1.4166
  894ACN     C2 5528   0.722   0.838   0.752  0.3064  0.2886 -0.1232
  894ACN     N1 5529   0.771   0.887   0.841 -0.2452  0.3042 -0.4542
  895ACN     C1 5530   3.457   4.798   1.524 -0.3405  0.0904 -0.0555
  895ACN     H1 5531   3.479   4.695   1.494  0.0836 -0.0253  0.6388
  895ACN     H2 5532   3.530   4.865   1.478 -0.4485  0.4078  0.2287
  895ACN     H3 5533   3.466   4.806   1.633 -1.3777 -2.1897  0.2455
  895ACN     C2 5534   3.316   4.817   1.484 -0.7118 -0.1607  0.3881
  895ACN     N1 5535   3.203   4.833   1.465 -0.7108 -0.2158 -0.3127
  896ACN     C1 5536   2.008   3.796   1.741  0.6548 -0.1653 -0.4999
  896ACN     H1 5537   2.072   3.755   1.661  0.6547  1.5285 -1.4102
  896ACN     H2 5538   1.983   3.724   1.820  0.1081  2.5975  2.0264
  896ACN     H3 5539   1.911   3.838   1.714 -0.9633 -2.1787  1.7358
  896ACN     C2 5540   2.085   3.904   1.807  0.3547 -0.2144  0.3541
  896ACN     N1 5541   2.148   3.988   1.850 -0.8346  0.2828  0.6658
  897ACN     C1 5542   1.966   2.539   3.284 -0.1024 -0.1851  0.0565
  897ACN     H1 5543   1.870   2.527   3.336  0.0638 -1.0704  0.1736
  897ACN     H2 5544   2.010   2.633   3.320  0.2215 -0.6583  0.9073
  897ACN     H3 5545   1.942   2.558   3.179 -0.6587  1.9849  0.5259
  897ACN     C2 5546   2.060   2.431   3.316  0.3987  0.5920  0.1510
  897ACN     N1 5547   2.132   2.351   3.356  0.0191  0.3283 -0.0405
  898ACN     C1 5548   0.626   3.139   2.563  0.2637 -0.2226 -0.0140
  898ACN     H1 5549   0.610   3.039   2.519  0.4334  0.1551 -0.9621
  898ACN     H2 5550   0.725   3.137   2.610  0.7868  1.3199 -0.9848
  898ACN     H3 5551   0.543   3.134   2.634  0.9088  0.7354  0.8218
  898ACN     C2 5552   0.609   3.256   2.475 -0.6484  0.3145 -0.0526
  898ACN     N1 5553   0.593   3.345   2.406  0.1316  0.9145  0.2601
  899ACN     C1 5554   0.290   0.457   2.648  0.0396  0.7682  0.3746
  899ACN     H1 5555   0.211   0.533   2.658  1.2503  2.0454  0.6039
  899ACN     H2 5556   0.380   0.510   2.612 -0.1605  0.9447  0.1234
  899ACN     H3 5557   0.258   0.395   2.563 -2.5702  1.1673  0.9843
  899ACN     C2 5558   0.306   0.375   2.770  0.5560 -0.3373  0.0848
  899ACN     N1 5559   0.309   0.303   2.860 -0.3882  0.3621 -0.0914
  900ACN     C1 5560   0.273   0.699   3.618 -0.2362  0.0082 -0.5828
  900ACN     H1 5561   0.289   0.682   3.511 -0.4904  0.5150 -0.7076
  900ACN     H2 5562   0.337   0.621   3.661  0.0836 -0.1531 -1.3336
  900ACN     H3 5563   0.165   0.697   3.640 -0.0215 -1.4065  0.4943
  900ACN     C2 5564   0.328   0.828   3.655  0.2854  0.0646 -0.6132
  900ACN     N1 5565   0.368   0.934   3.673 -0.6535 -0.5306 -0.1798
  901ACN     C1 5566   1.892   3.992   0.646 -0.0366 -0.1321  0.1929
  901ACN     H1 5567   1.949   3.958   0.559  0.5609  1.0478  0.0975
  901ACN     H2 5568   1.810   3.921   0.654 -0.4189 -0.0070 -2.0080
  901ACN     H3 5569   1.872   4.099   0.633  0.9261 -0.2120 -2.3874
  901ACN     C2 5570   1.965   3.980   0.772  0.0575  1.0445 -0.2304
  901ACN     N1 5571   2.020   3.970   0.872 -0.6603  0.4021  0.2670
  902ACN     C1 5572   4.539   4.593   1.442  0.4644  0.1483  0.1749
  902ACN     H1 5573   4.456   4.523   1.428 -0.0796  0.7544  0.2923
  902ACN     H2 5574   4.625   4.537   1.481  1.2411  1.2986  0.1806
  902ACN     H3 5575   4.522   4.671   1.518  2.4273  1.2948 -0.5038
  902ACN     C2 5576   4.564   4.653   1.316  0.6632 -0.0102 -0.0377
  902ACN     N1 5577   4.584   4.704   1.218 -0.2559 -0.2206  0.5200
  903ACN     C1 5578   2.402   1.648   3.258 -0.2830  0.2950  0.6628
  903ACN     H1 5579   2.497   1.601   3.285 -0.6770 -0.3269  1.0146
  903ACN     H2 5580   2.419   1.729   3.186  0.5658 -0.3042  0.1805
  903ACN     H3 5581   2.353   1.702   3.340 -0.8933 -0.5686  0.8917
  903ACN     C2 5582   2.310   1.551   3.203  0.1277 -0.1654 -0.4482
  903ACN     N1 5583   2.233   1.472   3.170 -0.2381 -0.6369  0.3042
  904ACN     C1 5584   3.063   0.155   1.728  0.2920 -0.8709  0.4645
  904ACN     H1 5585   3.131   0.166   1.643 -0.4691 -1.9899 -0.3084
  904ACN     H2 5586   2.972   0.110   1.687  0.0586 -1.2595  1.3812
  904ACN     H3 5587   3.041   0.254   1.771 -0.8760 -1.0500  0.3213
  904ACN     C2 5588   3.123   0.072   1.827 -0.4988 -0.6212 -0.5373
  904ACN     N1 5589   3.173   0.007   1.908 -0.3873 -0.0662 -0.1448
  905ACN     C1 5590   4.521   1.787   1.326 -0.1721  0.2890 -0.0376
  905ACN     H1 5591   4.507   1.717   1.243 -0.9481 -0.1387  0.4385
  905ACN     H2 5592   4.471   1.756   1.419  0.1569 -0.8633 -0.2278
  905ACN     H3 5593   4.486   1.884   1.289  1.1726  0.2050 -1.6532
  905ACN     C2 5594   4.660   1.800   1.360 -0.7916 -0.1043  0.4826
  905ACN     N1 5595   4.773   1.809   1.376  0.2490 -0.4012 -0.3840
  906ACN     C1 5596   0.541   2.716   2.031 -0.0249 -0.8639 -0.1635
  906ACN     H1 5597   0.466   2.683   1.957  0.8728 -0.4735 -1.2743
  906ACN     H2 5598   0.638   2.718   1.981  0.1451 -3.4288 -0.0404
  906ACN     H3 5599   0.555   2.640   2.108 -0.3125 -1.0809 -0.3232
  906ACN     C2 5600   0.505   2.857   2.079 -0.5383  1.2344 -0.3405
  906ACN     N1 5601   0.484   2.957   2.123  0.2548 -0.1554 -0.3417
  907ACN     C1 5602   2.274   1.793   3.687 -0.1331 -0.7910  0.3549
  907ACN     H1 5603   2.203   1.757   3.611 -1.1955 -1.1810  1.5074
  907ACN     H2 5604   2.309   1.717   3.757  0.1535 -2.3275 -1.3740
  907ACN     H3 5605   2.231   1.875   3.746  2.5337  0.1183  1.1966
  907ACN     C2 5606   2.391   1.846   3.621  0.0186  0.5077 -0.0537
  907ACN     N1 5607   2.481   1.874   3.556 -0.1351  0.4772 -0.0837
  908ACN     C1 5608   4.031   2.426   3.453  0.5710 -0.0936  0.3679
  908ACN     H1 5609   4.016   2.416   3.561  3.0110  1.1284  0.9034
  908ACN     H2 5610   4.030   2.535   3.436  0.4496  0.1103  1.5734
  908ACN     H3 5611   3.959   2.379   3.385  2.8939 -0.4553 -2.0112
  908ACN     C2 5612   4.167   2.373   3.429  0.3380  0.5161  0.7760
  908ACN     N1 5613   4.273   2.331   3.420  0.3364  0.2618 -0.5269
  909ACN     C1 5614   0.928   3.732   0.524 -0.5305  0.5513 -0.9272
  909ACN     H1 5615   0.850   3.717   0.600 -0.2466 -0.5282 -0.8387
  909ACN     H2 5616   0.930   3.660   0.442 -0.4634 -1.9575  1.1463
  909ACN     H3 5617   1.025   3.722   0.574  0.2363  1.0198 -2.2751
  909ACN     C2 5618   0.908   3.868   0.473 -0.0606  0.2468 -0.6067
  909ACN     N1 5619   0.889   3.970   0.429 -0.3787  0.7671  0.1146
  910ACN     C1 5620   3.777   1.786   3.146  0.2160 -0.5082 -0.1155
  910ACN     H1 5621   3.852   1.858   3.111  0.3668  0.0681  1.3178
  910ACN     H2 5622   3.794   1.748   3.247 -1.3440 -0.6402  0.1282
  910ACN     H3 5623   3.763   1.701   3.078 -1.4217  0.3445 -0.9277
  910ACN     C2 5624   3.655   1.871   3.144  0.0004  0.2964  0.1916
  910ACN     N1 5625   3.560   1.939   3.143 -0.0292 -0.5776 -0.1094
  911ACN     C1 5626   0.620   3.952   2.847 -0.1439 -0.9350  0.0568
  911ACN     H1 5627   0.682   3.867   2.876  1.2463 -0.6620 -1.9013
  911ACN     H2 5628   0.579   3.930   2.748 -0.8387 -0.7578  0.2982
  911ACN     H3 5629   0.686   4.040   2.844 -0.2808 -0.8384 -0.1691
  911ACN     C2 5630   0.511   3.970   2.944 -0.6447 -0.2397  0.1733
  911ACN     N1 5631   0.420   3.980   3.015 -0.2661 -0.5793  0.2512
  912ACN     C1 5632   3.128   1.242   2.627  0.5173 -0.0057  0.2378
  912ACN     H1 5633   3.146   1.220   2.521  1.0402  0.3654  0.2476
  912ACN     H2 5634   3.220   1.223   2.684  0.3843 -1.3732  0.0464
  912ACN     H3 5635   3.048   1.172   2.655  0.8833 -0.6527 -0.3053
  912ACN     C2 5636   3.076   1.373   2.648 -0.1560 -0.0427  0.3518
  912ACN     N1 5637   3.038   1.477   2.679 -0.3907 -0.2161 -0.0492
  913ACN     C1 5638   3.586   1.210   1.035  0.0198 -0.3481  0.3009
  913ACN     H1 5639   3.582   1.217   0.926  0.9425 -1.1315  0.1940
  913ACN     H2 5640   3.692   1.214   1.063  0.4128 -0.4686 -1.0817
  913ACN     H3 5641   3.544   1.119   1.080 -0.6963  0.3989  1.1888
  913ACN     C2 5642   3.521   1.335   1.083 -0.2557  0.6113 -0.8103
  913ACN     N1 5643   3.480   1.429   1.129  0.2040  0.1351  0.1561
  914ACN     C1 5644   3.870   1.751   2.378  0.0657 -0.4674  0.4724
  914ACN     H1 5645   3.875   1.764   2.269 -0.9471 -0.1147  0.4628
  914ACN     H2 5646   3.969   1.716   2.410  0.7244  1.7085  1.0325
  914ACN     H3 5647   3.787   1.685   2.405  0.4689 -0.8850  0.6993
  914ACN     C2 5648   3.852   1.883   2.427 -0.0068  0.0930 -0.4633
  914ACN     N1 5649   3.840   1.986   2.478 -0.3147 -0.2010  0.3032
  915ACN     C1 5650   1.642   0.599   1.113 -0.4896 -0.3791 -0.6783
  915ACN     H1 5651   1.560   0.637   1.175  0.4576  0.4040  0.1438
  915ACN     H2 5652   1.721   0.553   1.174  2.2836  1.4713 -2.6169
  915ACN     H3 5653   1.693   0.687   1.072  1.1783 -0.9235  0.1518
  915ACN     C2 5654   1.599   0.506   1.012 -0.4978  0.7515  0.3905
  915ACN     N1 5655   1.558   0.432   0.929  0.5857 -0.0050 -0.1794
  916ACN     C1 5656   0.977   0.110   3.537 -0.1455 -0.3761  0.3273
  916ACN     H1 5657   0.872   0.080   3.538 -1.5660  3.8490  2.4934
  916ACN     H2 5658   1.011   0.127   3.434  0.3991  3.3109  0.9931
  916ACN     H3 5659   1.036   0.030   3.583  0.5797  0.1812  0.3992
  916ACN     C2 5660   0.995   0.238   3.602  0.1634 -0.9562  0.4619
  916ACN     N1 5661   1.008   0.350   3.644 -0.2303  0.3505 -0.4290
  917ACN     C1 5662   1.531   2.807   2.096  0.2512  0.2572  0.2870
  917ACN     H1 5663   1.525   2.733   2.015  1.0551  1.8365 -1.2844
  917ACN     H2 5664   1.444   2.804   2.163  1.2120 -0.3146  1.5544
  917ACN     H3 5665   1.548   2.902   2.043  1.7315  1.7863  3.2258
  917ACN     C2 5666   1.646   2.769   2.172  0.6864  0.0546  0.0253
  917ACN     N1 5667   1.741   2.730   2.229  0.5982  0.0347  0.0355
  918ACN     C1 5668   1.467   3.223   0.920  0.5251  0.6892 -0.1737
  918ACN     H1 5669   1.391   3.177   0.855 -0.0268  1.1537  0.1280
  918ACN     H2 5670   1.491   3.152   1.000  4.3095  1.6847 -0.2639
  918ACN     H3 5671   1.424   3.314   0.963 -0.6475 -0.9019  2.2094
  918ACN     C2 5672   1.573   3.255   0.830 -0.6207 -0.2170  0.2794
  918ACN     N1 5673   1.658   3.286   0.755 -0.0576 -0.0967  0.1763
  919ACN     C1 5674   0.176   3.838   3.862 -0.0389 -1.3315  0.1466
  919ACN     H1 5675   0.067   3.828   3.868 -0.1062 -2.2260 -1.7419
  919ACN     H2 5676   0.207   3.780   3.774 -0.1550  0.5277 -1.1872
  919ACN     H3 5677   0.215   3.788   3.951 -1.3340 -2.6983 -0.0241
  919ACN     C2 5678   0.224   3.979   3.863 -0.3822 -0.1684 -0.1932
  919ACN     N1 5679   0.260   4.091   3.865 -0.0445  0.2060 -0.1868
  920ACN     C1 5680   2.484   2.540   3.161 -0.5659  1.1093  0.3577
  920ACN     H1 5681   2.457   2.459   3.231 -2.9837  1.2511 -0.3298
  920ACN     H2 5682   2.577   2.523   3.106  0.0367  0.0613  1.6298
  920ACN     H3 5683   2.500   2.635   3.213  0.8401  1.2603 -0.2927
  920ACN     C2 5684   2.376   2.547   3.068  0.6230 -0.2253 -0.5199
  920ACN     N1 5685   2.278   2.557   3.002 -0.4571  0.1460  0.2872
  921ACN     C1 5686   3.233   1.389   1.989  0.5148 -0.4760  0.5451
  921ACN     H1 5687   3.314   1.447   1.944 -1.0378 -0.7882 -2.9617
  921ACN     H2 5688   3.227   1.418   2.095  0.2909  0.7158  0.2257
  921ACN     H3 5689   3.265   1.284   1.985  1.5704 -0.2235  1.6573
  921ACN     C2 5690   3.104   1.415   1.926  0.2921  0.0465  0.0453
  921ACN     N1 5691   3.003   1.438   1.883  0.4763 -0.4884 -0.0659
  922ACN     C1 5692   0.398   4.444   0.209 -0.0114 -0.3299  0.4317
  922ACN     H1 5693   0.471   4.506   0.156 -1.6616  1.1850 -0.1718
  922ACN     H2 5694   0.447   4.380   0.284 -2.8974 -1.1366  1.7605
  922ACN     H3 5695   0.333   4.388   0.140 -2.4638  2.0596  0.6577
  922ACN     C2 5696   0.302   4.521   0.287  0.0334 -0.1387  0.3163
  922ACN     N1 5697   0.226   4.581   0.348  0.3935 -0.1129  0.1535
  923ACN     C1 5698   1.340   3.204   2.285 -0.0034 -0.7918 -0.0157
  923ACN     H1 5699   1.448   3.203   2.265 -0.3039  1.8798 -2.3313
  923ACN     H2 5700   1.278   3.285   2.245 -1.1982 -1.4293  0.4581
  923ACN     H3 5701   1.325   3.203   2.394  4.3617  1.1715  0.7908
  923ACN     C2 5702   1.288   3.085   2.222  0.6346  0.6107 -1.2751
  923ACN     N1 5703   1.239   2.988   2.178  0.5714  0.1235  0.5379
  924ACN     C1 5704   0.942   3.615   0.053  0.2473 -0.2833 -0.0518
  924ACN     H1 5705   1.022   3.676   0.096 -0.1618  1.0333 -1.1273
  924ACN     H2 5706   0.984   3.517   0.026 -1.0016 -0.4289 -1.5794
  924ACN     H3 5707   0.892   3.668  -0.028  0.1316 -0.0671  0.1617
  924ACN     C2 5708   0.845   3.585   0.153  0.0558 -0.5004 -0.3811
  924ACN     N1 5709   0.772   3.551   0.239 -0.7699  0.3100  0.1811
  925ACN     C1 5710   2.719   1.760   0.211 -0.6400 -0.3530 -0.2921
  925ACN     H1 5711   2.759   1.663   0.244  2.7838  1.4310  1.2871
  925ACN     H2 5712   2.782   1.784   0.124  2.4189  0.9093  2.0829
  925ACN     H3 5713   2.749   1.835   0.286  0.7208  0.2429 -1.3920
  925ACN     C2 5714   2.573   1.760   0.183 -0.0264 -0.1865  0.6646
  925ACN     N1 5715   2.462   1.754   0.155 -0.9141 -0.3250 -0.1319
  926ACN     C1 5716   1.108   0.807   0.417 -0.2645  0.4099 -0.2043
  926ACN     H1 5717   1.042   0.823   0.331 -0.6149  0.8570  0.1464
  926ACN     H2 5718   1.183   0.887   0.425  1.6333 -1.4143  2.2544
  926ACN     H3 5719   1.154   0.711   0.391 -1.1889  0.4683 -2.2336
  926ACN     C2 5720   1.036   0.776   0.542  0.1266 -0.4340  0.2663
  926ACN     N1 5721   0.986   0.751   0.642 -0.4719  0.1749  0.2086
  927ACN     C1 5722   3.248   4.114   3.061 -0.1307 -0.3868 -0.0344
  927ACN     H1 5723   3.146   4.100   3.023 -0.3506 -2.0096  1.0428
  927ACN     H2 5724   3.280   4.021   3.110 -1.0189 -0.7032 -0.0333
  927ACN     H3 5725   3.244   4.199   3.130 -1.1269 -0.6776  0.2851
  927ACN     C2 5726   3.340   4.143   2.950 -0.2500  0.0504 -0.4907
  927ACN     N1 5727   3.415   4.169   2.868  0.1406  0.3082  0.2807
  928ACN     C1 5728   4.368   0.924   1.747  0.0426 -0.4233 -0.2546
  928ACN     H1 5729   4.270   0.969   1.768  1.4158  2.1127  1.2769
  928ACN     H2 5730   4.397   0.946   1.643 -2.7743  2.9320 -0.5172
  928ACN     H3 5731   4.357   0.816   1.755 -0.7059 -0.2189  2.1098
  928ACN     C2 5732   4.453   0.963   1.856  0.0213 -0.6005  0.3277
  928ACN     N1 5733   4.518   0.994   1.944  0.0337  0.1977 -0.0386
  929ACN     C1 5734   1.929   1.553   3.319 -0.0900 -0.3392  0.3644
  929ACN     H1 5735   1.832   1.583   3.278 -0.0314  1.2645  1.3013
  929ACN     H2 5736   1.968   1.473   3.254 -0.3392 -1.5474  1.6625
  929ACN     H3 5737   1.916   1.503   3.415 -0.5812  0.6115  0.8053
  929ACN     C2 5738   2.021   1.673   3.323 -0.2287 -0.4782  0.2511
  929ACN     N1 5739   2.088   1.763   3.315  0.5371  0.4334 -0.0614
  930ACN     C1 5740   4.666   0.681   1.619  0.3818  0.0981 -0.3754
  930ACN     H1 5741   4.627   0.610   1.693  1.5517 -0.7782 -0.5689
  930ACN     H2 5742   4.774   0.659   1.620  0.8228  2.1461  0.2126
  930ACN     H3 5743   4.651   0.782   1.658  0.3543 -0.5359  1.3806
  930ACN     C2 5744   4.621   0.667   1.485  0.2121  0.5043  0.0991
  930ACN     N1 5745   4.574   0.654   1.381  0.2323 -0.2129 -0.3239
  931ACN     C1 5746   1.399   4.333   1.685 -0.7000 -0.0119  0.5201
  931ACN     H1 5747   1.508   4.348   1.684 -0.6755 -0.1015  1.3042
  931ACN     H2 5748   1.381   4.242   1.626  0.8659  0.3334 -0.5635
  931ACN     H3 5749   1.356   4.429   1.653 -0.8313 -0.1408  0.3028
  931ACN     C2 5750   1.361   4.308   1.823 -0.2286  0.4395 -0.5388
  931ACN     N1 5751   1.326   4.282   1.932 -0.2425  0.5260 -0.5620
  932ACN     C1 5752   1.461   0.768   1.836  0.4170  0.2285  0.0988
  932ACN     H1 5753   1.526   0.715   1.766  1.7288 -0.6898  1.9210
  932ACN     H2 5754   1.425   0.697   1.912  1.1429 -0.8852 -0.5731
  932ACN     H3 5755   1.375   0.808   1.780 -0.8656  0.2442  1.9855
  932ACN     C2 5756   1.530   0.882   1.892 -0.1588  0.2294  0.0103
  932ACN     N1 5757   1.577   0.975   1.943 -0.3949  0.5175  0.0250
  933ACN     C1 5758   2.097   3.457   1.979 -0.4045 -0.6362  0.0129
  933ACN     H1 5759   2.003   3.414   1.943 -0.1129 -1.7497  0.5515
  933ACN     H2 5760   2.141   3.506   1.891  1.9056 -2.9986 -0.2896
  933ACN     H3 5761   2.174   3.387   2.013  1.6029  0.0391 -2.7724
  933ACN     C2 5762   2.068   3.567   2.077  0.1960  0.0046 -0.5641
  933ACN     N1 5763   2.053   3.646   2.158 -0.0215 -0.0280 -0.6356
  934ACN     C1 5764   3.056   4.599   1.253 -0.3166 -0.2569 -0.6097
  934ACN     H1 5765   3.072   4.705   1.278  0.3534 -0.4771 -0.0682
  934ACN     H2 5766   2.973   4.583   1.183  0.1157  1.4286 -1.5659
  934ACN     H3 5767   3.042   4.536   1.341  1.6019  0.0315 -0.0548
  934ACN     C2 5768   3.185   4.554   1.202  0.9466  0.4620  0.0314
  934ACN     N1 5769   3.288   4.510   1.170  0.3625 -0.2733 -0.1223
  935ACN     C1 5770   4.795   4.881   3.790 -0.1673 -0.0855 -0.0159
  935ACN     H1 5771   4.836   4.819   3.710  2.1007  0.0343  0.9966
  935ACN     H2 5772   4.807   4.985   3.759  1.1713 -1.0508 -3.0547
  935ACN     H3 5773   4.855   4.853   3.877  2.1116  1.0844 -1.1409
  935ACN     C2 5774   4.655   4.848   3.799 -0.3845 -0.0261 -0.4236
  935ACN     N1 5775   4.547   4.819   3.816 -0.2162  1.1722 -0.1560
  936ACN     C1 5776   0.989   0.847   2.707  0.5942 -0.8061  0.1746
  936ACN     H1 5777   0.885   0.873   2.683  0.6179  1.0874  1.8600
  936ACN     H2 5778   0.998   0.740   2.685  1.3451 -0.4902 -1.1721
  936ACN     H3 5779   1.003   0.860   2.815  1.8947  2.0354 -0.2470
  936ACN     C2 5780   1.084   0.926   2.638 -0.1615 -0.0944 -0.5297
  936ACN     N1 5781   1.174   0.975   2.586  0.3741 -0.0864  0.0281
  937ACN     C1 5782   1.666   2.094   0.787 -0.1264  0.0774 -0.6927
  937ACN     H1 5783   1.686   2.158   0.700  1.4197  0.4564 -0.0983
  937ACN     H2 5784   1.562   2.067   0.767 -0.0167  0.0720 -1.2663
  937ACN     H3 5785   1.680   2.152   0.879  2.4312 -1.2581 -0.1501
  937ACN     C2 5786   1.764   1.980   0.791 -0.2302  0.0268  0.7889
  937ACN     N1 5787   1.851   1.901   0.793 -0.2323 -0.3661 -0.5314
  938ACN     C1 5788   4.137   1.782   1.895 -0.6441 -0.5066  0.0415
  938ACN     H1 5789   4.072   1.805   1.809 -3.7645  0.7333  2.5493
  938ACN     H2 5790   4.245   1.788   1.878 -0.5478  1.1323  1.0873
  938ACN     H3 5791   4.125   1.677   1.926  1.0120 -0.7675 -0.0756
  938ACN     C2 5792   4.104   1.863   2.012  0.4246 -0.5372  0.0840
  938ACN     N1 5793   4.085   1.923   2.108  0.3478  0.4391  0.6475
  939ACN     C1 5794   1.842   0.844   1.460  0.3941 -0.3171  0.0822
  939ACN     H1 5795   1.914   0.781   1.406  0.7014  0.3495 -0.2856
  939ACN     H2 5796   1.749   0.787   1.452  0.1311  0.3404 -2.1722
[truncated: 42,467 more chars]
