# Supplementary material for: Metallicious: Automated Force-Field Parameterization of Covalently Bound Metals for Supramolecular Structures
Source: J Chem Theory Comput. 2024 Oct 7;20(20):9060–71. doi: 10.1021/acs.jctc.4c00850 (PMC11500408; doi:10.1021/acs.jctc.4c00850)
Supplement: Supplementary file 2 — ct4c00850_si_002.zip [file ct4c00850_si_002.zip › SI_MD_input/Zn3L3/metallicious/1_em.gro]

Green Red Orange Magenta Azure Cyan Skyblue
 6411
    1Zn      Zn    1   2.029   2.606   1.963
    2Zn      Zn    2   2.750   2.719   2.028
    3Zn      Zn    3   2.474   2.047   1.942
    4RES     N0    4   2.511   2.736   2.037
    4RES     N1    5   2.244   2.680   1.980
    4RES     N2    6   2.693   2.764   1.829
    4RES     N3    7   2.065   2.621   2.175
    4RES     N4    8   1.834   2.513   1.998
    4RES     N5    9   2.950   2.666   1.961
    4RES     C6   10   2.467   2.738   1.909
    4RES     C7   11   2.284   2.689   2.109
    4RES     C8   12   2.567   2.769   1.805
    4RES     C9   13   3.019   2.569   2.025
    4RES    C10   14   2.181   2.665   2.213
    4RES    C11   15   3.004   2.726   1.853
    4RES    C12   16   1.787   2.425   1.907
    4RES    C13   17   1.634   2.483   2.126
    4RES    C14   18   2.332   2.708   1.881
    4RES    C15   19   1.584   2.391   2.032
    4RES    C16   20   1.954   2.602   2.271
    4RES    C17   21   2.929   2.839   1.787
    4RES    C18   22   1.761   2.543   2.108
    4RES    C19   23   2.420   2.719   2.136
    4RES    C20   24   3.147   2.526   1.986
    4RES    C21   25   1.662   2.360   1.920
    4RES    C22   26   1.817   2.641   2.210
    4RES    C23   27   3.132   2.687   1.806
    4RES    C24   28   2.792   2.803   1.726
    4RES    C25   29   3.203   2.585   1.873
    4RES    C26   30   3.182   2.374   2.176
    4RES    C27   31   1.661   2.255   1.697
    4RES    C28   32   3.330   2.171   2.132
    4RES    C29   33   3.293   2.282   2.229
    4RES    C30   34   1.566   2.163   1.618
    4RES    C31   35   1.565   2.021   1.671
    4RES    C32   36   3.287   2.045   2.142
    4RES    C33   37   1.619   1.917   1.607
    4RES    O34   38   1.611   2.268   1.832
    4RES    O35   39   3.222   2.430   2.050
    4RES    H36   40   2.528   2.800   1.708
    4RES    H37   41   2.971   2.526   2.113
    4RES    H38   42   2.206   2.686   2.317
    4RES    H39   43   1.849   2.405   1.821
    4RES    H40   44   1.574   2.505   2.214
    4RES    H41   45   2.295   2.707   1.779
    4RES    H42   46   1.487   2.343   2.042
    4RES    H43   47   1.969   2.660   2.364
    4RES    H44   48   1.949   2.497   2.304
    4RES    H45   49   2.991   2.880   1.707
    4RES    H46   50   2.917   2.922   1.859
    4RES    H47   51   2.456   2.728   2.239
    4RES    H48   52   1.745   2.650   2.293
    4RES    H49   53   1.821   2.742   2.168
    4RES    H50   54   3.177   2.736   1.720
    4RES    H51   55   2.756   2.888   1.667
    4RES    H52   56   2.805   2.721   1.654
    4RES    H53   57   3.302   2.554   1.841
    4RES    H54   58   3.089   2.318   2.165
    4RES    H55   59   3.166   2.455   2.249
    4RES    H56   60   1.762   2.213   1.697
    4RES    H57   61   1.663   2.354   1.650
    4RES    H58   62   3.399   2.199   2.053
    4RES    H59   63   3.383   2.341   2.252
    4RES    H60   64   3.260   2.238   2.324
    4RES    H61   65   1.464   2.205   1.622
    4RES    H62   66   1.596   2.164   1.512
    4RES    H63   67   1.516   2.008   1.767
    4RES    H64   68   3.219   2.014   2.222
    4RES    H65   69   3.319   1.968   2.072
    4RES    H66   70   1.668   1.928   1.510
    4RES    H67   71   1.615   1.817   1.649
    5RES     N0   72   2.290   2.182   1.926
    5RES     N1   73   2.122   2.400   1.960
    5RES     N2   74   2.387   2.045   2.139
    5RES     N3   75   2.059   2.562   1.752
    5RES     N4   76   1.973   2.810   1.919
    5RES     N5   77   2.645   1.936   2.013
    5RES     C6   78   2.242   2.212   2.049
    5RES     C7   79   2.159   2.363   1.836
    5RES     C8   80   2.289   2.127   2.160
    5RES     C9   81   2.765   1.951   1.953
    5RES    C10   82   2.112   2.447   1.724
    5RES    C11   83   2.631   1.847   2.114
    5RES    C12   84   2.005   2.908   2.005
    5RES    C13   85   1.905   2.975   1.761
    5RES    C14   86   2.157   2.323   2.065
    5RES    C15   87   1.940   3.078   1.849
    5RES    C16   88   1.995   2.645   1.648
    5RES    C17   89   2.492   1.820   2.171
    5RES    C18   90   1.921   2.840   1.798
    5RES    C19   91   2.243   2.251   1.820
    5RES    C20   92   2.879   1.876   1.987
    5RES    C21   93   1.991   3.045   1.975
    5RES    C22   94   1.879   2.728   1.706
    5RES    C23   95   2.742   1.773   2.158
    5RES    C24   96   2.422   1.940   2.237
    5RES    C25   97   2.866   1.786   2.095
    5RES    C26   98   3.098   1.782   1.920
    5RES    C27   99   1.999   3.140   2.200
    5RES    C28  100   3.129   1.787   1.669
    5RES    C29  101   3.197   1.801   1.803
    5RES    C30  102   2.005   3.283   2.258
    5RES    C31  103   2.141   3.350   2.261
    5RES    C32  104   3.139   1.678   1.591
    5RES    C33  105   2.257   3.300   2.216
    5RES    O34  106   2.022   3.148   2.059
    5RES    O35  107   2.998   1.885   1.917
    5RES    H36  108   2.245   2.142   2.259
    5RES    H37  109   2.772   2.022   1.871
    5RES    H38  110   2.127   2.411   1.621
    5RES    H39  111   2.041   2.879   2.103
    5RES    H40  112   1.860   2.999   1.665
    5RES    H41  113   2.116   2.349   2.163
    5RES    H42  114   1.926   3.183   1.826
    5RES    H43  115   1.959   2.585   1.563
    5RES    H44  116   2.069   2.714   1.604
    5RES    H45  117   2.499   1.740   2.246
    5RES    H46  118   2.428   1.778   2.093
    5RES    H47  119   2.276   2.219   1.721
    5RES    H48  120   1.822   2.770   1.622
    5RES    H49  121   1.806   2.662   1.755
    5RES    H50  122   2.730   1.700   2.238
    5RES    H51  123   2.332   1.902   2.289
    5RES    H52  124   2.486   1.982   2.316
    5RES    H53  125   2.950   1.724   2.125
    5RES    H54  126   3.052   1.683   1.911
    5RES    H55  127   3.153   1.786   2.015
    5RES    H56  128   2.073   3.076   2.249
    5RES    H57  129   1.899   3.099   2.219
    5RES    H58  130   3.070   1.873   1.636
    5RES    H59  131   3.246   1.899   1.812
    5RES    H60  132   3.277   1.726   1.813
    5RES    H61  133   1.936   3.345   2.200
    5RES    H62  134   1.964   3.282   2.360
    5RES    H63  135   2.140   3.449   2.306
    5RES    H64  136   3.198   1.592   1.622
    5RES    H65  137   3.089   1.673   1.495
    5RES    H66  138   2.263   3.202   2.170
    5RES    H67  139   2.349   3.357   2.225
    6RES     N0  140   2.587   2.248   1.990
    6RES     N1  141   2.698   2.504   1.995
    6RES     N2  142   2.549   2.116   1.752
    6RES     N3  143   2.751   2.633   2.224
    6RES     N4  144   2.787   2.918   2.111
    6RES     N5  145   2.364   1.888   1.841
    6RES     C6  146   2.628   2.307   1.875
    6RES     C7  147   2.668   2.442   2.111
    6RES     C8  148   2.616   2.226   1.752
    6RES     C9  149   2.248   1.846   1.894
    6RES    C10  150   2.700   2.515   2.235
    6RES    C11  151   2.410   1.833   1.727
    6RES    C12  152   2.736   3.028   2.052
    6RES    C13  153   2.880   3.056   2.283
    6RES    C14  154   2.682   2.437   1.878
    6RES    C15  155   2.827   3.171   2.223
    6RES    C16  156   2.823   2.699   2.335
    6RES    C17  157   2.542   1.880   1.669
    6RES    C18  158   2.860   2.930   2.224
    6RES    C19  159   2.610   2.313   2.106
    6RES    C20  160   2.168   1.744   1.837
    6RES    C21  161   2.754   3.158   2.104
    6RES    C22  162   2.923   2.805   2.284
    6RES    C23  163   2.336   1.732   1.662
    6RES    C24  164   2.547   2.030   1.632
    6RES    C25  165   2.214   1.687   1.717
    6RES    C26  166   1.998   1.738   2.015
    6RES    C27  167   2.705   3.297   1.907
    6RES    C28  168   1.760   1.689   1.941
    6RES    C29  169   1.869   1.659   2.043
    6RES    C30  170   2.630   3.429   1.880
    6RES    C31  171   2.489   3.425   1.935
    6RES    C32  172   1.645   1.751   1.969
    6RES    C33  173   2.378   3.416   1.862
    6RES    O34  174   2.703   3.273   2.049
    6RES    O35  175   2.050   1.696   1.887
    6RES    H36  176   2.664   2.264   1.663
    6RES    H37  177   2.216   1.892   1.987
    6RES    H38  178   2.686   2.465   2.332
    6RES    H39  179   2.679   3.014   1.961
    6RES    H40  180   2.938   3.066   2.375
    6RES    H41  181   2.717   2.486   1.787
    6RES    H42  182   2.842   3.270   2.265
    6RES    H43  183   2.878   2.627   2.398
    6RES    H44  184   2.753   2.749   2.402
    6RES    H45  185   2.562   1.823   1.577
    6RES    H46  186   2.625   1.853   1.735
    6RES    H47  187   2.583   2.259   2.197
    6RES    H48  188   2.982   2.837   2.370
    6RES    H49  189   2.996   2.762   2.216
    6RES    H50  190   2.372   1.688   1.570
    6RES    H51  191   2.634   2.048   1.568
    6RES    H52  192   2.459   2.053   1.571
    6RES    H53  193   2.155   1.609   1.670
    6RES    H54  194   1.977   1.845   2.015
    6RES    H55  195   2.071   1.716   2.094
    6RES    H56  196   2.657   3.215   1.853
    6RES    H57  197   2.809   3.306   1.872
    6RES    H58  198   1.780   1.655   1.839
    6RES    H59  199   1.892   1.552   2.042
    6RES    H60  200   1.834   1.682   2.144
    6RES    H61  201   2.685   3.512   1.924
    6RES    H62  202   2.628   3.447   1.771
    6RES    H63  203   2.482   3.430   2.044
    6RES    H64  204   1.623   1.786   2.070
    6RES    H65  205   1.570   1.769   1.893
    6RES    H66  206   2.382   3.414   1.753
    6RES    H67  207   2.280   3.414   1.908
    7BF4     B1  208   2.834   4.508   0.823
    7BF4     F2  209   2.890   4.556   0.706
    7BF4     F3  210   2.922   4.529   0.929
    7BF4     F4  211   2.713   4.571   0.848
    7BF4     F5  212   2.813   4.371   0.811
    8BF4     B1  213   0.237   1.876   0.376
    8BF4     F2  214   0.303   1.755   0.364
    8BF4     F3  215   0.144   1.869   0.479
    8BF4     F4  216   0.328   1.977   0.404
    8BF4     F5  217   0.172   1.902   0.256
    9BF4     B1  218   4.622   1.034   1.352
    9BF4     F2  219   4.569   0.941   1.441
    9BF4     F3  220   4.542   1.040   1.240
    9BF4     F4  221   4.628   1.159   1.411
    9BF4     F5  222   4.750   0.994   1.316
   10BF4     B1  223   2.241   3.546   0.068
   10BF4     F2  224   2.197   3.671   0.029
   10BF4     F3  225   2.204   3.523   0.199
   10BF4     F4  226   2.181   3.450   3.914
   10BF4     F5  227   2.379   3.535   0.054
   11BF4     B1  228   1.188   2.092   2.119
   11BF4     F2  229   1.318   2.136   2.099
   11BF4     F3  230   1.158   2.094   2.254
   11BF4     F4  231   1.099   2.176   2.053
   11BF4     F5  232   1.175   1.962   2.071
   12BF4     B1  233   3.215   2.577   3.740
   12BF4     F2  234   3.198   2.608   3.875
   12BF4     F3  235   3.093   2.582   3.675
   12BF4     F4  236   3.303   2.668   3.683
   12BF4     F5  237   3.269   2.449   3.729
   13ACN     C1  238   4.041   0.432   0.825
   13ACN     H1  239   4.125   0.437   0.755
   13ACN     H2  240   3.975   0.517   0.807
   13ACN     H3  241   4.077   0.436   0.928
   13ACN     C2  242   3.967   0.308   0.803
   13ACN     N1  243   3.909   0.210   0.787
   14ACN     C1  244   3.966   1.739   2.208
   14ACN     H1  245   3.984   1.826   2.146
   14ACN     H2  246   3.860   1.713   2.203
   14ACN     H3  247   3.993   1.762   2.312
   14ACN     C2  248   4.047   1.627   2.160
   14ACN     N1  249   4.111   1.539   2.123
   15ACN     C1  250   4.816   1.625   0.360
   15ACN     H1  251   0.077   1.622   0.410
   15ACN     H2  252   4.798   1.728   0.327
   15ACN     H3  253   4.739   1.597   0.433
   15ACN     C2  254   4.814   1.535   0.246
   15ACN     N1  255   4.811   1.464   0.156
   16ACN     C1  256   2.582   3.709   0.791
   16ACN     H1  257   2.497   3.723   0.724
   16ACN     H2  258   2.625   3.808   0.813
   16ACN     H3  259   2.657   3.649   0.739
   16ACN     C2  260   2.540   3.644   0.914
   16ACN     N1  261   2.507   3.592   1.012
   17ACN     C1  262   0.470   4.380   1.017
   17ACN     H1  263   0.532   4.302   1.062
   17ACN     H2  264   0.499   4.392   0.912
   17ACN     H3  265   0.485   4.474   1.070
   17ACN     C2  266   0.329   4.340   1.024
   17ACN     N1  267   0.218   4.311   1.030
   18ACN     C1  268   3.999   0.741   3.724
   18ACN     H1  269   4.005   0.846   3.694
   18ACN     H2  270   3.965   0.735   3.828
   18ACN     H3  271   4.098   0.696   3.716
   18ACN     C2  272   3.905   0.671   3.637
   18ACN     N1  273   3.831   0.616   3.568
   19ACN     C1  274   3.304   4.913   2.478
   19ACN     H1  275   3.389   4.860   2.435
   19ACN     H2  276   3.240   0.032   2.397
   19ACN     H3  277   3.343   0.080   2.536
   19ACN     C2  278   3.229   4.823   2.565
   19ACN     N1  279   3.170   4.752   2.633
   20ACN     C1  280   1.151   4.275   1.676
   20ACN     H1  281   1.090   4.185   1.665
   20ACN     H2  282   1.182   4.284   1.780
   20ACN     H3  283   1.092   4.363   1.649
   20ACN     C2  284   1.269   4.266   1.591
   20ACN     N1  285   1.362   4.259   1.523
   21ACN     C1  286   0.598   4.074   2.470
   21ACN     H1  287   0.531   4.035   2.547
   21ACN     H2  288   0.695   4.096   2.516
   21ACN     H3  289   0.557   4.167   2.429
   21ACN     C2  290   0.614   3.976   2.364
   21ACN     N1  291   0.627   3.898   2.280
   22ACN     C1  292   0.577   2.182   3.596
   22ACN     H1  293   0.473   2.189   3.629
   22ACN     H2  294   0.622   2.282   3.600
   22ACN     H3  295   0.580   2.145   3.493
   22ACN     C2  296   0.650   2.092   3.683
   22ACN     N1  297   0.708   2.020   3.753
   23ACN     C1  298   1.762   2.913   1.334
   23ACN     H1  299   1.706   2.995   1.381
   23ACN     H2  300   1.761   2.928   1.226
   23ACN     H3  301   1.711   2.819   1.356
   23ACN     C2  302   1.899   2.910   1.383
   23ACN     N1  303   2.006   2.908   1.425
   24ACN     C1  304   0.177   0.837   1.184
   24ACN     H1  305   0.268   0.785   1.213
   24ACN     H2  306   0.202   0.932   1.136
   24ACN     H3  307   0.118   0.859   1.274
   24ACN     C2  308   0.097   0.755   1.093
   24ACN     N1  309   0.036   0.690   1.021
   25ACN     C1  310   1.793   3.614   2.173
   25ACN     H1  311   1.871   3.684   2.141
   25ACN     H2  312   1.797   3.526   2.109
   25ACN     H3  313   1.696   3.662   2.162
   25ACN     C2  314   1.814   3.576   2.312
   25ACN     N1  315   1.831   3.545   2.421
   26ACN     C1  316   3.379   4.376   1.192
   26ACN     H1  317   3.482   4.407   1.169
   26ACN     H2  318   3.310   4.441   1.137
   26ACN     H3  319   3.361   4.389   1.299
   26ACN     C2  320   3.357   4.237   1.154
   26ACN     N1  321   3.340   4.127   1.124
   27ACN     C1  322   3.573   0.967   1.707
   27ACN     H1  323   3.526   1.024   1.788
   27ACN     H2  324   3.638   0.891   1.750
   27ACN     H3  325   3.633   1.035   1.645
   27ACN     C2  326   3.471   0.903   1.625
   27ACN     N1  327   3.390   0.852   1.560
   28ACN     C1  328   4.616   1.630   2.349
   28ACN     H1  329   4.520   1.658   2.392
   28ACN     H2  330   4.673   1.572   2.422
   28ACN     H3  331   4.672   1.721   2.326
   28ACN     C2  332   4.596   1.552   2.227
   28ACN     N1  333   4.580   1.489   2.133
   29ACN     C1  334   4.038   4.485   1.476
   29ACN     H1  335   4.050   4.544   1.384
   29ACN     H2  336   4.126   4.422   1.489
   29ACN     H3  337   3.950   4.421   1.465
   29ACN     C2  338   4.022   4.574   1.591
   29ACN     N1  339   4.010   4.644   1.681
   30ACN     C1  340   4.652   3.319   1.578
   30ACN     H1  341   4.706   3.408   1.613
   30ACN     H2  342   4.597   3.276   1.662
   30ACN     H3  343   4.724   3.246   1.540
   30ACN     C2  344   4.560   3.356   1.471
   30ACN     N1  345   4.486   3.386   1.387
   31ACN     C1  346   2.342   0.415   2.008
   31ACN     H1  347   2.361   0.452   1.907
   31ACN     H2  348   2.269   0.334   2.005
   31ACN     H3  349   2.303   0.496   2.070
   31ACN     C2  350   2.467   0.366   2.066
   31ACN     N1  351   2.564   0.326   2.113
   32ACN     C1  352   3.556   1.523   3.239
   32ACN     H1  353   3.507   1.536   3.142
   32ACN     H2  354   3.662   1.548   3.228
   32ACN     H3  355   3.548   1.419   3.270
   32ACN     C2  356   3.495   1.611   3.338
   32ACN     N1  357   3.446   1.679   3.417
   33ACN     C1  358   4.128   1.547   0.566
   33ACN     H1  359   4.220   1.606   0.572
   33ACN     H2  360   4.066   1.587   0.485
   33ACN     H3  361   4.073   1.557   0.661
   33ACN     C2  362   4.161   1.407   0.540
   33ACN     N1  363   4.187   1.297   0.520
   34ACN     C1  364   2.279   2.267   3.767
   34ACN     H1  365   2.279   2.157   3.760
   34ACN     H2  366   2.231   2.309   3.678
   34ACN     H3  367   2.383   2.301   3.772
   34ACN     C2  368   2.207   2.308   3.887
   34ACN     N1  369   2.150   2.340   0.056
   35ACN     C1  370   3.718   1.191   1.119
   35ACN     H1  371   3.717   1.103   1.055
   35ACN     H2  372   3.629   1.251   1.099
   35ACN     H3  373   3.807   1.251   1.095
   35ACN     C2  374   3.722   1.152   1.259
   35ACN     N1  375   3.724   1.120   1.370
   36ACN     C1  376   2.454   0.269   0.501
   36ACN     H1  377   2.481   0.163   0.505
   36ACN     H2  378   2.439   0.307   0.602
   36ACN     H3  379   2.361   0.278   0.444
   36ACN     C2  380   2.560   0.344   0.435
   36ACN     N1  381   2.643   0.405   0.383
   37ACN     C1  382   2.761   0.567   2.284
   37ACN     H1  383   2.658   0.545   2.253
   37ACN     H2  384   2.814   0.610   2.198
   37ACN     H3  385   2.810   0.475   2.315
   37ACN     C2  386   2.760   0.663   2.394
   37ACN     N1  387   2.759   0.738   2.481
   38ACN     C1  388   3.262   0.844   2.291
   38ACN     H1  389   3.319   0.754   2.315
   38ACN     H2  390   3.318   0.903   2.218
   38ACN     H3  391   3.249   0.903   2.382
   38ACN     C2  392   3.132   0.809   2.235
   38ACN     N1  393   3.030   0.782   2.190
   39ACN     C1  394   2.370   3.562   1.391
   39ACN     H1  395   2.445   3.568   1.470
   39ACN     H2  396   2.318   3.466   1.396
   39ACN     H3  397   2.418   3.571   1.293
   39ACN     C2  398   2.273   3.670   1.408
   39ACN     N1  399   2.197   3.755   1.422
   40ACN     C1  400   4.460   3.946   0.024
   40ACN     H1  401   4.510   3.954   0.121
   40ACN     H2  402   4.523   3.992   3.873
   40ACN     H3  403   4.364   3.997   0.028
   40ACN     C2  404   4.439   3.806   3.917
   40ACN     N1  405   4.422   3.694   3.891
   41ACN     C1  406   4.247   3.377   3.189
   41ACN     H1  407   4.259   3.362   3.296
   41ACN     H2  408   4.344   3.371   3.139
   41ACN     H3  409   4.205   3.477   3.171
   41ACN     C2  410   4.157   3.276   3.134
   41ACN     N1  411   4.086   3.197   3.091
   42ACN     C1  412   4.005   4.193   1.787
   42ACN     H1  413   3.919   4.260   1.794
   42ACN     H2  414   3.982   4.100   1.839
   42ACN     H3  415   4.091   4.240   1.834
   42ACN     C2  416   4.035   4.165   1.647
   42ACN     N1  417   4.058   4.143   1.536
   43ACN     C1  418   1.797   0.637   0.883
   43ACN     H1  419   1.899   0.602   0.862
   43ACN     H2  420   1.727   0.553   0.873
   43ACN     H3  421   1.770   0.714   0.810
   43ACN     C2  422   1.789   0.692   1.018
   43ACN     N1  423   1.783   0.735   1.124
   44ACN     C1  424   4.680   0.451   0.479
   44ACN     H1  425   4.689   0.391   0.388
   44ACN     H2  426   4.598   0.522   0.467
   44ACN     H3  427   4.774   0.505   0.495
   44ACN     C2  428   4.654   0.363   0.592
   44ACN     N1  429   4.633   0.295   0.683
   45ACN     C1  430   3.583   4.833   2.863
   45ACN     H1  431   3.572   0.003   2.927
   45ACN     H2  432   3.493   4.772   2.871
   45ACN     H3  433   3.669   4.775   2.897
   45ACN     C2  434   3.603   4.875   2.725
   45ACN     N1  435   3.619   4.907   2.615
   46ACN     C1  436   1.926   4.624   2.997
   46ACN     H1  437   1.978   4.631   2.901
   46ACN     H2  438   1.994   4.655   3.077
   46ACN     H3  439   1.897   4.520   3.015
   46ACN     C2  440   1.809   4.709   2.996
   46ACN     N1  441   1.716   4.777   2.995
   47ACN     C1  442   0.875   4.270   2.213
   47ACN     H1  443   0.947   4.282   2.131
   47ACN     H2  444   0.778   4.242   2.171
   47ACN     H3  445   0.865   4.365   2.265
   47ACN     C2  446   0.923   4.167   2.305
   47ACN     N1  447   0.960   4.085   2.378
   48ACN     C1  448   0.504   0.985   2.603
   48ACN     H1  449   0.539   1.056   2.527
   48ACN     H2  450   0.435   0.914   2.556
   48ACN     H3  451   0.451   1.040   2.681
   48ACN     C2  452   0.617   0.913   2.661
   48ACN     N1  453   0.706   0.857   2.707
   49ACN     C1  454   0.978   0.669   1.973
   49ACN     H1  455   0.958   0.600   1.892
   49ACN     H2  456   0.917   0.760   1.958
   49ACN     H3  457   1.083   0.697   1.973
   49ACN     C2  458   0.943   0.608   2.101
   49ACN     N1  459   0.917   0.560   2.202
   50ACN     C1  460   1.230   3.431   2.047
   50ACN     H1  461   1.276   3.486   1.964
   50ACN     H2  462   1.132   3.475   2.068
   50ACN     H3  463   1.292   3.441   2.136
   50ACN     C2  464   1.215   3.290   2.013
   50ACN     N1  465   1.205   3.179   1.984
   51ACN     C1  466   0.022   2.772   2.135
   51ACN     H1  467   0.030   2.690   2.207
   51ACN     H2  468   0.123   2.806   2.109
   51ACN     H3  469   4.805   2.855   2.182
   51ACN     C2  470   4.788   2.728   2.015
   51ACN     N1  471   4.733   2.693   1.921
   52ACN     C1  472   2.555   3.932   1.800
   52ACN     H1  473   2.492   4.017   1.772
   52ACN     H2  474   2.562   3.928   1.909
   52ACN     H3  475   2.656   3.946   1.759
   52ACN     C2  476   2.498   3.809   1.748
   52ACN     N1  477   2.452   3.711   1.707
   53ACN     C1  478   4.447   4.813   2.347
   53ACN     H1  479   4.431   4.842   2.243
   53ACN     H2  480   4.552   4.830   2.372
   53ACN     H3  481   4.426   4.706   2.358
   53ACN     C2  482   4.361   4.891   2.434
   53ACN     N1  483   4.293   0.036   2.504
   54ACN     C1  484   2.312   0.257   2.931
   54ACN     H1  485   2.396   0.327   2.927
   54ACN     H2  486   2.234   0.299   2.996
   54ACN     H3  487   2.346   0.162   2.974
   54ACN     C2  488   2.258   0.235   2.797
   54ACN     N1  489   2.216   0.219   2.691
   55ACN     C1  490   2.910   0.119   2.518
   55ACN     H1  491   2.881   0.022   2.478
   55ACN     H2  492   2.835   0.194   2.489
   55ACN     H3  493   3.007   0.148   2.475
   55ACN     C2  494   2.920   0.114   2.663
   55ACN     N1  495   2.928   0.109   2.778
   56ACN     C1  496   1.011   0.130   1.786
   56ACN     H1  497   0.939   0.114   1.867
   56ACN     H2  498   0.960   0.116   1.690
   56ACN     H3  499   1.091   0.055   1.794
   56ACN     C2  500   1.067   0.264   1.794
   56ACN     N1  501   1.110   0.371   1.801
   57ACN     C1  502   0.345   1.000   2.148
   57ACN     H1  503   0.449   0.971   2.126
   57ACN     H2  504   0.290   0.911   2.179
   57ACN     H3  505   0.300   1.040   2.057
   57ACN     C2  506   0.342   1.099   2.254
   57ACN     N1  507   0.338   1.178   2.338
   58ACN     C1  508   3.415   3.588   2.853
   58ACN     H1  509   3.498   3.517   2.855
   58ACN     H2  510   3.392   3.613   2.749
   58ACN     H3  511   3.445   3.679   2.905
   58ACN     C2  512   3.298   3.531   2.918
   58ACN     N1  513   3.205   3.484   2.969
   59ACN     C1  514   0.379   1.592   1.672
   59ACN     H1  515   0.332   1.637   1.760
   59ACN     H2  516   0.452   1.518   1.705
   59ACN     H3  517   0.429   1.670   1.613
   59ACN     C2  518   0.277   1.527   1.591
   59ACN     N1  519   0.196   1.474   1.528
   60ACN     C1  520   4.125   2.389   2.901
   60ACN     H1  521   4.203   2.381   2.825
   60ACN     H2  522   4.070   2.294   2.905
   60ACN     H3  523   4.057   2.469   2.874
   60ACN     C2  524   4.186   2.416   3.030
   60ACN     N1  525   4.235   2.439   3.132
   61ACN     C1  526   1.532   3.482   3.700
   61ACN     H1  527   1.527   3.589   3.682
   61ACN     H2  528   1.626   3.444   3.658
   61ACN     H3  529   1.448   3.433   3.651
   61ACN     C2  530   1.528   3.455   3.844
   61ACN     N1  531   1.525   3.434   0.031
   62ACN     C1  532   1.605   2.575   3.055
   62ACN     H1  533   1.527   2.651   3.066
   62ACN     H2  534   1.650   2.584   2.956
   62ACN     H3  535   1.559   2.476   3.065
   62ACN     C2  536   1.706   2.593   3.159
   62ACN     N1  537   1.786   2.605   3.240
   63ACN     C1  538   0.042   0.803   0.709
   63ACN     H1  539   4.790   0.807   0.774
   63ACN     H2  540   0.046   0.705   0.661
   63ACN     H3  541   0.131   0.816   0.771
   63ACN     C2  542   0.035   0.909   0.609
   63ACN     N1  543   0.030   0.992   0.530
   64ACN     C1  544   1.194   0.865   3.605
   64ACN     H1  545   1.109   0.879   3.537
   64ACN     H2  546   1.223   0.760   3.607
   64ACN     H3  547   1.162   0.894   3.706
   64ACN     C2  548   1.306   0.948   3.564
   64ACN     N1  549   1.394   1.013   3.530
   65ACN     C1  550   4.400   0.593   2.176
   65ACN     H1  551   4.480   0.520   2.190
   65ACN     H2  552   4.338   0.563   2.091
   65ACN     H3  553   4.444   0.691   2.154
   65ACN     C2  554   4.317   0.601   2.296
   65ACN     N1  555   4.250   0.605   2.390
   66ACN     C1  556   1.692   4.230   1.676
   66ACN     H1  557   1.629   4.270   1.595
   66ACN     H2  558   1.774   4.300   1.695
   66ACN     H3  559   1.734   4.134   1.643
   66ACN     C2  560   1.613   4.212   1.797
   66ACN     N1  561   1.552   4.197   1.894
   67ACN     C1  562   4.471   2.880   0.172
   67ACN     H1  563   4.432   2.778   0.185
   67ACN     H2  564   4.447   2.938   0.262
   67ACN     H3  565   4.421   2.926   0.086
   67ACN     C2  566   4.615   2.877   0.151
   67ACN     N1  567   4.728   2.874   0.132
   68ACN     C1  568   4.041   4.858   2.003
   68ACN     H1  569   4.128   4.857   2.069
   68ACN     H2  570   3.952   4.831   2.060
   68ACN     H3  571   4.055   4.785   1.923
   68ACN     C2  572   4.024   0.073   1.946
   68ACN     N1  573   4.010   0.178   1.900
   69ACN     C1  574   1.854   4.843   1.619
   69ACN     H1  575   1.905   4.778   1.547
   69ACN     H2  576   1.899   4.827   1.717
   69ACN     H3  577   1.748   4.814   1.623
   69ACN     C2  578   1.866   0.064   1.579
   69ACN     N1  579   1.874   0.175   1.547
   70ACN     C1  580   0.614   1.008   0.194
   70ACN     H1  581   0.607   0.928   0.268
   70ACN     H2  582   0.622   0.965   0.094
   70ACN     H3  583   0.702   1.069   0.216
   70ACN     C2  584   0.495   1.092   0.203
   70ACN     N1  585   0.401   1.159   0.209
   71ACN     C1  586   0.885   1.895   1.424
   71ACN     H1  587   0.911   1.971   1.350
   71ACN     H2  588   0.777   1.890   1.436
   71ACN     H3  589   0.931   1.922   1.520
   71ACN     C2  590   0.936   1.765   1.383
   71ACN     N1  591   0.976   1.662   1.350
   72ACN     C1  592   4.502   1.386   0.325
   72ACN     H1  593   4.596   1.371   0.379
   72ACN     H2  594   4.428   1.315   0.362
   72ACN     H3  595   4.519   1.369   0.218
   72ACN     C2  596   4.453   1.522   0.346
   72ACN     N1  597   4.415   1.629   0.362
   73ACN     C1  598   4.309   3.313   2.341
   73ACN     H1  599   4.399   3.356   2.296
   73ACN     H2  600   4.220   3.363   2.299
   73ACN     H3  601   4.312   3.331   2.449
   73ACN     C2  602   4.303   3.170   2.314
   73ACN     N1  603   4.300   3.057   2.291
   74ACN     C1  604   3.089   0.791   2.645
   74ACN     H1  605   3.193   0.813   2.674
   74ACN     H2  606   3.055   0.703   2.700
   74ACN     H3  607   3.086   0.768   2.539
   74ACN     C2  608   3.003   0.905   2.675
   74ACN     N1  609   2.935   0.994   2.699
   75ACN     C1  610   3.618   2.474   2.660
   75ACN     H1  611   3.599   2.395   2.587
   75ACN     H2  612   3.523   2.505   2.705
   75ACN     H3  613   3.664   2.559   2.609
   75ACN     C2  614   3.708   2.424   2.764
   75ACN     N1  615   3.779   2.384   2.846
   76ACN     C1  616   2.676   4.440   3.084
   76ACN     H1  617   2.754   4.467   3.156
   76ACN     H2  618   2.703   4.345   3.037
   76ACN     H3  619   2.673   4.518   3.007
   76ACN     C2  620   2.547   4.430   3.149
   76ACN     N1  621   2.445   4.421   3.201
   77ACN     C1  622   4.264   1.403   3.216
   77ACN     H1  623   4.166   1.373   3.253
   77ACN     H2  624   4.268   1.388   3.108
   77ACN     H3  625   4.341   1.341   3.264
   77ACN     C2  626   4.288   1.544   3.247
   77ACN     N1  627   4.308   1.654   3.271
   78ACN     C1  628   2.304   4.744   3.380
   78ACN     H1  629   2.298   4.660   3.310
   78ACN     H2  630   2.368   4.715   3.464
   78ACN     H3  631   2.204   4.766   3.418
   78ACN     C2  632   2.360   4.861   3.313
   78ACN     N1  633   2.405   0.035   3.260
   79ACN     C1  634   1.197   0.463   3.131
   79ACN     H1  635   1.189   0.390   3.213
   79ACN     H2  636   1.215   0.562   3.173
   79ACN     H3  637   1.102   0.464   3.076
   79ACN     C2  638   1.306   0.426   3.041
   79ACN     N1  639   1.393   0.397   2.971
   80ACN     C1  640   2.941   1.817   2.699
   80ACN     H1  641   2.948   1.850   2.595
   80ACN     H2  642   2.860   1.871   2.749
   80ACN     H3  643   3.036   1.840   2.750
   80ACN     C2  644   2.917   1.674   2.705
   80ACN     N1  645   2.895   1.561   2.709
   81ACN     C1  646   1.546   2.674   0.495
   81ACN     H1  647   1.488   2.664   0.587
   81ACN     H2  648   1.589   2.577   0.468
   81ACN     H3  649   1.628   2.745   0.512
   81ACN     C2  650   1.461   2.723   0.388
   81ACN     N1  651   1.393   2.762   0.303
   82ACN     C1  652   2.063   4.231   3.052
   82ACN     H1  653   2.095   4.158   3.127
   82ACN     H2  654   2.028   4.321   3.104
   82ACN     H3  655   1.980   4.189   2.995
   82ACN     C2  656   2.174   4.264   2.964
   82ACN     N1  657   2.262   4.290   2.893
   83ACN     C1  658   0.155   3.360   1.424
   83ACN     H1  659   0.127   3.278   1.357
   83ACN     H2  660   0.261   3.382   1.411
   83ACN     H3  661   0.137   3.328   1.527
   83ACN     C2  662   0.075   3.478   1.394
   83ACN     N1  663   0.011   3.571   1.371
   84ACN     C1  664   0.862   1.895   0.977
   84ACN     H1  665   0.869   1.828   0.890
   84ACN     H2  666   0.963   1.917   1.013
   84ACN     H3  667   0.805   1.844   1.055
   84ACN     C2  668   0.794   2.018   0.937
   84ACN     N1  669   0.742   2.116   0.908
   85ACN     C1  670   1.736   0.523   3.114
   85ACN     H1  671   1.784   0.622   3.118
   85ACN     H2  672   1.791   0.460   3.043
   85ACN     H3  673   1.633   0.534   3.079
   85ACN     C2  674   1.739   0.462   3.246
   85ACN     N1  675   1.741   0.412   3.349
   86ACN     C1  676   0.547   1.036   1.807
   86ACN     H1  677   0.634   0.979   1.841
   86ACN     H2  678   0.549   1.136   1.851
   86ACN     H3  679   0.457   0.983   1.839
   86ACN     C2  680   0.548   1.046   1.662
   86ACN     N1  681   0.549   1.054   1.547
   87ACN     C1  682   0.686   0.039   0.071
   87ACN     H1  683   0.624   0.065   0.158
   87ACN     H2  684   0.624   4.903   3.924
   87ACN     H3  685   0.768   4.893   0.104
   87ACN     C2  686   0.739   0.161   0.012
   87ACN     N1  687   0.781   0.258   3.891
   88ACN     C1  688   3.929   2.066   2.734
   88ACN     H1  689   4.002   2.018   2.667
   88ACN     H2  690   3.917   2.170   2.703
   88ACN     H3  691   3.968   2.063   2.836
   88ACN     C2  692   3.801   1.997   2.727
   88ACN     N1  693   3.700   1.942   2.722
   89ACN     C1  694   0.389   1.954   1.888
   89ACN     H1  695   0.292   1.919   1.926
   89ACN     H2  696   0.437   1.872   1.833
   89ACN     H3  697   0.452   1.982   1.973
   89ACN     C2  698   0.368   2.069   1.801
   89ACN     N1  699   0.353   2.161   1.733
   90ACN     C1  700   4.532   1.221   2.788
   90ACN     H1  701   4.560   1.133   2.730
   90ACN     H2  702   4.511   1.303   2.720
   90ACN     H3  703   4.616   1.250   2.852
   90ACN     C2  704   4.415   1.192   2.870
   90ACN     N1  705   4.322   1.170   2.934
   91ACN     C1  706   0.676   3.201   0.199
   91ACN     H1  707   0.616   3.138   0.132
   91ACN     H2  708   0.774   3.154   0.213
   91ACN     H3  709   0.626   3.208   0.296
   91ACN     C2  710   0.693   3.334   0.142
   91ACN     N1  711   0.707   3.439   0.096
   92ACN     C1  712   0.132   3.838   0.161
   92ACN     H1  713   0.233   3.863   0.126
   92ACN     H2  714   0.122   3.872   0.265
   92ACN     H3  715   0.118   3.730   0.158
   92ACN     C2  716   0.033   3.905   0.077
   92ACN     N1  717   4.790   3.958   0.012
   93ACN     C1  718   1.726   1.072   3.654
   93ACN     H1  719   1.655   1.047   3.574
   93ACN     H2  720   1.778   1.165   3.629
   93ACN     H3  721   1.798   0.990   3.662
   93ACN     C2  722   1.656   1.086   3.781
   93ACN     N1  723   1.601   1.099   3.881
   94ACN     C1  724   3.810   3.354   2.538
   94ACN     H1  725   3.854   3.327   2.441
   94ACN     H2  726   3.891   3.362   2.611
   94ACN     H3  727   3.742   3.274   2.569
   94ACN     C2  728   3.739   3.480   2.527
   94ACN     N1  729   3.682   3.580   2.519
   95ACN     C1  730   3.016   2.562   3.364
   95ACN     H1  731   2.993   2.455   3.365
   95ACN     H2  732   3.121   2.576   3.393
   95ACN     H3  733   2.954   2.611   3.440
   95ACN     C2  734   2.991   2.619   3.233
   95ACN     N1  735   2.971   2.663   3.128
   96ACN     C1  736   0.446   1.101   0.664
   96ACN     H1  737   0.462   1.183   0.735
   96ACN     H2  738   0.359   1.123   0.601
   96ACN     H3  739   0.425   1.010   0.721
   96ACN     C2  740   0.564   1.083   0.582
   96ACN     N1  741   0.659   1.068   0.518
   97ACN     C1  742   1.776   4.499   1.967
   97ACN     H1  743   1.739   4.401   1.997
   97ACN     H2  744   1.761   4.513   1.860
   97ACN     H3  745   1.883   4.505   1.989
   97ACN     C2  746   1.705   4.603   2.041
   97ACN     N1  747   1.649   4.685   2.100
   98ACN     C1  748   2.635   0.384   3.376
   98ACN     H1  749   2.666   0.342   3.473
   98ACN     H2  750   2.603   0.487   3.392
   98ACN     H3  751   2.550   0.325   3.338
   98ACN     C2  752   2.746   0.379   3.282
   98ACN     N1  753   2.834   0.375   3.208
   99ACN     C1  754   2.130   2.711   3.256
   99ACN     H1  755   2.127   2.613   3.305
   99ACN     H2  756   2.147   2.788   3.332
   99ACN     H3  757   2.033   2.730   3.209
   99ACN     C2  758   2.235   2.715   3.155
   99ACN     N1  759   2.319   2.717   3.076
  100ACN     C1  760   4.027   4.253   3.014
  100ACN     H1  761   4.033   4.301   2.916
  100ACN     H2  762   3.957   4.307   3.078
  100ACN     H3  763   4.126   4.256   3.061
  100ACN     C2  764   3.985   4.115   2.998
  100ACN     N1  765   3.951   4.006   2.984
  101ACN     C1  766   1.470   2.840   3.900
  101ACN     H1  767   1.406   2.910   0.029
  101ACN     H2  768   1.432   2.832   3.798
  101ACN     H3  769   1.464   2.742   0.023
  101ACN     C2  770   1.608   2.887   3.900
  101ACN     N1  771   1.717   2.924   3.899
  102ACN     C1  772   3.995   3.085   3.419
  102ACN     H1  773   4.060   3.019   3.361
  102ACN     H2  774   3.897   3.036   3.433
  102ACN     H3  775   3.981   3.178   3.364
  102ACN     C2  776   4.056   3.113   3.548
  102ACN     N1  777   4.104   3.136   3.650
  103ACN     C1  778   4.455   0.342   3.603
  103ACN     H1  779   4.414   0.284   3.686
  103ACN     H2  780   4.560   0.314   3.588
  103ACN     H3  781   4.449   0.449   3.626
  103ACN     C2  782   4.378   0.314   3.482
  103ACN     N1  783   4.317   0.292   3.387
  104ACN     C1  784   0.659   3.601   3.256
  104ACN     H1  785   0.613   3.646   3.345
  104ACN     H2  786   0.743   3.663   3.224
  104ACN     H3  787   0.584   3.597   3.176
  104ACN     C2  788   0.705   3.466   3.286
  104ACN     N1  789   0.740   3.359   3.309
  105ACN     C1  790   2.119   1.719   0.413
  105ACN     H1  791   2.028   1.760   0.370
  105ACN     H2  792   2.143   1.626   0.362
  105ACN     H3  793   2.103   1.699   0.519
  105ACN     C2  794   2.229   1.814   0.396
  105ACN     N1  795   2.316   1.888   0.382
  106ACN     C1  796   2.092   4.289   3.907
  106ACN     H1  797   2.156   4.213   0.028
  106ACN     H2  798   2.034   4.339   0.059
  106ACN     H3  799   2.024   4.240   3.836
  106ACN     C2  800   2.175   4.386   3.838
  106ACN     N1  801   2.242   4.462   3.782
  107ACN     C1  802   1.240   3.361   1.647
  107ACN     H1  803   1.258   3.283   1.721
  107ACN     H2  804   1.335   3.394   1.606
  107ACN     H3  805   1.190   3.446   1.694
  107ACN     C2  806   1.156   3.307   1.540
  107ACN     N1  807   1.090   3.265   1.456
  108ACN     C1  808   0.974   1.312   2.269
  108ACN     H1  809   1.049   1.297   2.190
  108ACN     H2  810   0.982   1.230   2.341
  108ACN     H3  811   0.875   1.310   2.224
  108ACN     C2  812   0.997   1.439   2.336
  108ACN     N1  813   1.014   1.541   2.388
  109ACN     C1  814   0.906   0.893   2.378
  109ACN     H1  815   0.910   0.910   2.487
  109ACN     H2  816   0.948   0.794   2.356
  109ACN     H3  817   0.965   0.970   2.327
  109ACN     C2  818   0.768   0.899   2.333
  109ACN     N1  819   0.658   0.903   2.297
  110ACN     C1  820   2.106   3.497   2.925
  110ACN     H1  821   2.209   3.513   2.956
  110ACN     H2  822   2.069   3.589   2.878
  110ACN     H3  823   2.045   3.477   3.014
  110ACN     C2  824   2.097   3.386   2.831
  110ACN     N1  825   2.090   3.297   2.758
  111ACN     C1  826   1.182   4.605   3.327
  111ACN     H1  827   1.169   4.713   3.321
  111ACN     H2  828   1.110   4.556   3.261
  111ACN     H3  829   1.162   4.572   3.430
  111ACN     C2  830   1.318   4.569   3.289
  111ACN     N1  831   1.424   4.540   3.256
  112ACN     C1  832   2.802   0.205   1.208
  112ACN     H1  833   2.709   0.152   1.233
  112ACN     H2  834   2.803   0.302   1.258
  112ACN     H3  835   2.805   0.220   1.100
  112ACN     C2  836   2.916   0.125   1.250
  112ACN     N1  837   3.007   0.062   1.284
  113ACN     C1  838   2.095   1.408   3.337
  113ACN     H1  839   2.144   1.495   3.293
  113ACN     H2  840   1.987   1.414   3.318
  113ACN     H3  841   2.112   1.409   3.445
  113ACN     C2  842   2.150   1.286   3.279
  113ACN     N1  843   2.193   1.190   3.233
  114ACN     C1  844   4.734   3.138   2.571
  114ACN     H1  845   4.788   3.152   2.665
  114ACN     H2  846   4.661   3.057   2.585
  114ACN     H3  847   4.805   3.108   2.493
  114ACN     C2  848   4.665   3.260   2.534
  114ACN     N1  849   4.610   3.357   2.504
  115ACN     C1  850   4.373   1.723   1.401
  115ACN     H1  851   4.352   1.739   1.295
  115ACN     H2  852   4.415   1.623   1.415
  115ACN     H3  853   4.280   1.730   1.459
  115ACN     C2  854   4.469   1.822   1.448
  115ACN     N1  855   4.543   1.901   1.486
  116ACN     C1  856   1.998   0.271   2.401
  116ACN     H1  857   2.013   0.246   2.507
  116ACN     H2  858   1.898   0.315   2.388
  116ACN     H3  859   2.004   0.180   2.341
  116ACN     C2  860   2.099   0.366   2.357
  116ACN     N1  861   2.179   0.442   2.323
  117ACN     C1  862   2.872   3.723   3.569
  117ACN     H1  863   2.846   3.655   3.651
  117ACN     H2  864   2.966   3.691   3.525
  117ACN     H3  865   2.884   3.823   3.611
  117ACN     C2  866   2.766   3.723   3.469
  117ACN     N1  867   2.683   3.723   3.389
  118ACN     C1  868   0.305   0.175   0.973
  118ACN     H1  869   0.268   0.140   1.069
  118ACN     H2  870   0.232   0.245   0.931
  118ACN     H3  871   0.318   0.090   0.906
  118ACN     C2  872   0.434   0.243   0.991
  118ACN     N1  873   0.535   0.295   1.005
  119ACN     C1  874   2.363   2.833   1.347
  119ACN     H1  875   2.263   2.795   1.370
  119ACN     H2  876   2.367   2.940   1.371
  119ACN     H3  877   2.381   2.821   1.240
  119ACN     C2  878   2.464   2.762   1.423
  119ACN     N1  879   2.544   2.705   1.484
  120ACN     C1  880   0.281   1.414   0.455
  120ACN     H1  881   0.306   1.325   0.397
  120ACN     H2  882   0.180   1.404   0.495
  120ACN     H3  883   0.285   1.502   0.390
  120ACN     C2  884   0.376   1.431   0.564
  120ACN     N1  885   0.451   1.443   0.651
  121ACN     C1  886   4.225   3.242   2.742
  121ACN     H1  887   4.279   3.333   2.772
  121ACN     H2  888   4.157   3.266   2.660
  121ACN     H3  889   4.166   3.206   2.827
  121ACN     C2  890   4.320   3.139   2.700
  121ACN     N1  891   4.393   3.057   2.667
  122ACN     C1  892   2.719   3.064   1.217
  122ACN     H1  893   2.696   3.164   1.253
  122ACN     H2  894   2.792   3.072   1.135
  122ACN     H3  895   2.628   3.018   1.178
  122ACN     C2  896   2.775   2.983   1.324
  122ACN     N1  897   2.819   2.919   1.410
  123ACN     C1  898   3.530   2.939   2.049
  123ACN     H1  899   3.533   2.904   2.152
  123ACN     H2  900   3.626   2.987   2.025
  123ACN     H3  901   3.451   3.014   2.038
  123ACN     C2  902   3.506   2.827   1.959
  123ACN     N1  903   3.485   2.739   1.888
  124ACN     C1  904   1.560   0.287   1.733
  124ACN     H1  905   1.634   0.364   1.756
  124ACN     H2  906   1.610   0.200   1.689
  124ACN     H3  907   1.488   0.327   1.661
  124ACN     C2  908   1.490   0.247   1.855
  124ACN     N1  909   1.436   0.216   1.952
  125ACN     C1  910   0.889   4.668   1.524
  125ACN     H1  911   0.884   4.761   1.582
  125ACN     H2  912   0.819   4.596   1.568
  125ACN     H3  913   0.991   4.627   1.532
  125ACN     C2  914   0.855   4.693   1.385
  125ACN     N1  915   0.829   4.714   1.275
  126ACN     C1  916   4.033   2.892   1.655
  126ACN     H1  917   4.044   2.870   1.548
  126ACN     H2  918   4.016   2.999   1.668
  126ACN     H3  919   4.126   2.864   1.706
  126ACN     C2  920   3.922   2.817   1.711
  126ACN     N1  921   3.834   2.757   1.756
  127ACN     C1  922   4.048   3.040   0.801
  127ACN     H1  923   4.002   3.095   0.884
  127ACN     H2  924   4.060   3.108   0.716
  127ACN     H3  925   3.984   2.957   0.772
  127ACN     C2  926   4.179   2.989   0.842
  127ACN     N1  927   4.282   2.949   0.874
  128ACN     C1  928   1.595   3.906   0.928
  128ACN     H1  929   1.692   3.946   0.961
  128ACN     H2  930   1.524   3.989   0.919
  128ACN     H3  931   1.559   3.835   1.004
  128ACN     C2  932   1.611   3.838   0.800
  128ACN     N1  933   1.622   3.784   0.699
  129ACN     C1  934   0.987   0.013   0.424
  129ACN     H1  935   1.077   0.073   0.441
  129ACN     H2  936   1.005   4.862   0.341
  129ACN     H3  937   0.904   0.080   0.397
  129ACN     C2  938   0.953   4.857   0.544
  129ACN     N1  939   0.926   4.798   0.640
  130ACN     C1  940   1.860   3.505   0.092
  130ACN     H1  941   1.839   3.464   3.919
  130ACN     H2  942   1.777   3.569   0.124
  130ACN     H3  943   1.952   3.564   0.088
  130ACN     C2  944   1.878   3.397   0.188
  130ACN     N1  945   1.891   3.312   0.264
  131ACN     C1  946   1.199   3.325   0.107
  131ACN     H1  947   1.186   3.434   0.108
  131ACN     H2  948   1.222   3.291   0.209
  131ACN     H3  949   1.282   3.301   0.041
  131ACN     C2  950   1.078   3.260   0.058
  131ACN     N1  951   0.982   3.209   0.020
  132ACN     C1  952   0.217   3.202   1.048
  132ACN     H1  953   0.312   3.216   1.101
  132ACN     H2  954   0.137   3.190   1.122
  132ACN     H3  955   0.223   3.111   0.987
  132ACN     C2  956   0.189   3.318   0.964
  132ACN     N1  957   0.167   3.409   0.897
  133ACN     C1  958   0.803   2.298   2.128
  133ACN     H1  959   0.803   2.335   2.231
  133ACN     H2  960   0.816   2.189   2.129
  133ACN     H3  961   0.888   2.342   2.074
  133ACN     C2  962   0.678   2.332   2.062
  133ACN     N1  963   0.579   2.360   2.010
  134ACN     C1  964   1.681   3.899   2.657
  134ACN     H1  965   1.599   3.916   2.727
  134ACN     H2  966   1.715   3.996   2.620
  134ACN     H3  967   1.645   3.839   2.573
  134ACN     C2  968   1.791   3.830   2.724
  134ACN     N1  969   1.878   3.775   2.775
  135ACN     C1  970   3.160   3.721   1.009
  135ACN     H1  971   3.142   3.687   0.907
  135ACN     H2  972   3.187   3.827   1.007
  135ACN     H3  973   3.243   3.665   1.052
  135ACN     C2  974   3.040   3.702   1.090
  135ACN     N1  975   2.946   3.687   1.154
  136ACN     C1  976   2.052   0.343   1.259
  136ACN     H1  977   2.041   0.280   1.348
  136ACN     H2  978   2.131   0.301   1.196
  136ACN     H3  979   2.079   0.444   1.290
  136ACN     C2  980   1.926   0.344   1.185
  136ACN     N1  981   1.827   0.346   1.127
  137ACN     C1  982   1.085   0.608   0.801
  137ACN     H1  983   1.096   0.536   0.882
  137ACN     H2  984   1.097   0.710   0.840
  137ACN     H3  985   0.985   0.599   0.758
  137ACN     C2  986   1.185   0.583   0.698
  137ACN     N1  987   1.265   0.562   0.618
  138ACN     C1  988   0.582   4.750   2.941
  138ACN     H1  989   0.630   4.839   2.983
  138ACN     H2  990   0.568   4.676   3.020
  138ACN     H3  991   0.648   4.708   2.864
  138ACN     C2  992   0.454   4.785   2.882
  138ACN     N1  993   0.353   4.812   2.834
  139ACN     C1  994   2.932   3.369   2.760
  139ACN     H1  995   2.860   3.388   2.680
  139ACN     H2  996   3.018   3.435   2.749
  139ACN     H3  997   2.965   3.264   2.753
  139ACN     C2  998   2.870   3.392   2.890
  139ACN     N1  999   2.821   3.411   2.992
  140ACN     C1 1000   1.328   1.954   2.479
  140ACN     H1 1001   1.256   1.882   2.439
  140ACN     H2 1002   1.364   2.017   2.397
  140ACN     H3 1003   1.412   1.899   2.523
  140ACN     C2 1004   1.264   2.037   2.581
  140ACN     N1 1005   1.214   2.102   2.661
  141ACN     C1 1006   4.104   4.160   0.447
  141ACN     H1 1007   4.024   4.228   0.417
  141ACN     H2 1008   4.062   4.062   0.469
  141ACN     H3 1009   4.151   4.200   0.538
  141ACN     C2 1010   4.204   4.151   0.341
  141ACN     N1 1011   4.282   4.145   0.257
  142ACN     C1 1012   3.954   4.860   2.575
  142ACN     H1 1013   3.901   0.038   2.567
  142ACN     H2 1014   3.890   4.789   2.627
  142ACN     H3 1015   4.046   4.875   2.632
  142ACN     C2 1016   3.987   4.810   2.442
  142ACN     N1 1017   4.013   4.771   2.336
  143ACN     C1 1018   0.756   0.534   2.569
  143ACN     H1 1019   0.753   0.456   2.492
  143ACN     H2 1020   0.722   0.492   2.664
  143ACN     H3 1021   0.689   0.616   2.541
  143ACN     C2 1022   0.892   0.584   2.585
  143ACN     N1 1023   1.000   0.623   2.596
  144ACN     C1 1024   0.867   4.206   1.392
  144ACN     H1 1025   0.945   4.264   1.443
  144ACN     H2 1026   0.837   4.123   1.456
  144ACN     H3 1027   0.907   4.166   1.298
  144ACN     C2 1028   0.752   4.291   1.365
  144ACN     N1 1029   0.661   4.359   1.344
  145ACN     C1 1030   1.772   0.179   0.321
  145ACN     H1 1031   1.705   0.222   0.246
  145ACN     H2 1032   1.785   0.249   0.404
  145ACN     H3 1033   1.869   0.162   0.273
  145ACN     C2 1034   1.717   0.052   0.369
  145ACN     N1 1035   1.676   4.870   0.408
  146ACN     C1 1036   2.482   2.369   1.405
  146ACN     H1 1037   2.393   2.357   1.342
  146ACN     H2 1038   2.548   2.443   1.359
  146ACN     H3 1039   2.535   2.273   1.406
  146ACN     C2 1040   2.445   2.411   1.539
  146ACN     N1 1041   2.418   2.443   1.647
  147ACN     C1 1042   1.508   0.222   1.305
  147ACN     H1 1043   1.437   0.195   1.226
  147ACN     H2 1044   1.467   0.308   1.360
  147ACN     H3 1045   1.603   0.251   1.259
  147ACN     C2 1046   1.528   0.109   1.395
  147ACN     N1 1047   1.544   0.019   1.465
  148ACN     C1 1048   3.624   2.293   3.765
  148ACN     H1 1049   3.675   2.230   3.839
  148ACN     H2 1050   3.621   2.396   3.801
  148ACN     H3 1051   3.522   2.257   3.751
  148ACN     C2 1052   3.697   2.287   3.638
  148ACN     N1 1053   3.753   2.282   3.538
  149ACN     C1 1054   4.460   1.452   0.807
  149ACN     H1 1055   4.485   1.543   0.863
  149ACN     H2 1056   4.366   1.466   0.753
  149ACN     H3 1057   4.447   1.370   0.879
  149ACN     C2 1058   4.568   1.418   0.715
  149ACN     N1 1059   4.652   1.392   0.641
  150ACN     C1 1060   1.388   2.949   2.729
  150ACN     H1 1061   1.402   2.891   2.821
  150ACN     H2 1062   1.291   3.000   2.735
  150ACN     H3 1063   1.386   2.880   2.645
  150ACN     C2 1064   1.495   3.046   2.714
  150ACN     N1 1065   1.580   3.122   2.701
  151ACN     C1 1066   3.320   4.863   1.163
  151ACN     H1 1067   3.353   0.043   1.126
  151ACN     H2 1068   3.216   4.847   1.132
  151ACN     H3 1069   3.324   4.862   1.273
  151ACN     C2 1070   3.405   4.758   1.110
  151ACN     N1 1071   3.472   4.675   1.068
  152ACN     C1 1072   2.753   1.597   3.470
  152ACN     H1 1073   2.679   1.597   3.390
  152ACN     H2 1074   2.842   1.651   3.436
  152ACN     H3 1075   2.781   1.494   3.494
  152ACN     C2 1076   2.698   1.663   3.588
  152ACN     N1 1077   2.653   1.714   3.681
  153ACN     C1 1078   0.147   2.894   1.740
  153ACN     H1 1079   0.161   2.789   1.715
  153ACN     H2 1080   0.237   2.930   1.790
  153ACN     H3 1081   0.062   2.903   1.809
  153ACN     C2 1082   0.122   2.973   1.620
  153ACN     N1 1083   0.102   3.035   1.526
  154ACN     C1 1084   0.110   1.596   3.312
  154ACN     H1 1085   0.112   1.487   3.307
  154ACN     H2 1086   0.007   1.629   3.331
  154ACN     H3 1087   0.145   1.637   3.217
  154ACN     C2 1088   0.196   1.641   3.421
  154ACN     N1 1089   0.263   1.676   3.507
  155ACN     C1 1090   4.540   4.914   3.440
  155ACN     H1 1091   4.431   0.008   3.442
  155ACN     H2 1092   4.586   0.092   3.415
  155ACN     H3 1093   4.565   4.840   3.363
  155ACN     C2 1094   4.586   4.867   3.570
  155ACN     N1 1095   4.624   4.830   3.672
  156ACN     C1 1096   0.984   4.571   1.991
  156ACN     H1 1097   1.033   4.504   1.920
  156ACN     H2 1098   1.059   4.616   2.057
  156ACN     H3 1099   0.913   4.514   2.051
  156ACN     C2 1100   0.913   4.676   1.918
  156ACN     N1 1101   0.857   4.758   1.861
  157ACN     C1 1102   4.401   0.783   1.649
  157ACN     H1 1103   4.510   0.787   1.657
  157ACN     H2 1104   4.372   0.708   1.575
  157ACN     H3 1105   4.366   0.881   1.614
  157ACN     C2 1106   4.341   0.752   1.778
  157ACN     N1 1107   4.293   0.726   1.879
  158ACN     C1 1108   2.196   2.965   2.771
  158ACN     H1 1109   2.224   2.885   2.840
  158ACN     H2 1110   2.265   3.050   2.785
  158ACN     H3 1111   2.095   2.999   2.796
  158ACN     C2 1112   2.201   2.918   2.633
  158ACN     N1 1113   2.206   2.881   2.523
  159ACN     C1 1114   0.460   1.869   1.211
  159ACN     H1 1115   0.455   1.760   1.218
  159ACN     H2 1116   0.364   1.905   1.171
  159ACN     H3 1117   0.539   1.896   1.140
  159ACN     C2 1118   0.486   1.927   1.342
  159ACN     N1 1119   0.508   1.974   1.445
  160ACN     C1 1120   1.193   3.939   0.211
  160ACN     H1 1121   1.186   4.019   0.136
  160ACN     H2 1122   1.126   3.960   0.294
  160ACN     H3 1123   1.296   3.934   0.248
  160ACN     C2 1124   1.158   3.812   0.150
  160ACN     N1 1125   1.129   3.711   0.102
  161ACN     C1 1126   4.576   2.431   3.010
  161ACN     H1 1127   4.632   2.441   3.103
  161ACN     H2 1128   4.638   2.469   2.928
  161ACN     H3 1129   4.485   2.490   3.016
  161ACN     C2 1130   4.545   2.290   2.988
  161ACN     N1 1131   4.520   2.179   2.970
  162ACN     C1 1132   0.040   3.397   0.235
  162ACN     H1 1133   0.141   3.401   0.194
  162ACN     H2 1134   0.011   3.498   0.269
  162ACN     H3 1135   0.036   3.329   0.320
  162ACN     C2 1136   4.782   3.353   0.132
  162ACN     N1 1137   4.709   3.318   0.050
  163ACN     C1 1138   4.391   1.323   1.240
  163ACN     H1 1139   4.477   1.357   1.298
  163ACN     H2 1140   4.318   1.278   1.307
  163ACN     H3 1141   4.427   1.246   1.170
  163ACN     C2 1142   4.332   1.433   1.165
  163ACN     N1 1143   4.286   1.520   1.105
  164ACN     C1 1144   0.920   2.600   1.340
  164ACN     H1 1145   0.874   2.563   1.432
  164ACN     H2 1146   0.841   2.631   1.271
  164ACN     H3 1147   0.978   2.519   1.294
  164ACN     C2 1148   1.008   2.712   1.369
  164ACN     N1 1149   1.078   2.801   1.392
  165ACN     C1 1150   4.434   2.376   2.083
  165ACN     H1 1151   4.388   2.453   2.020
  165ACN     H2 1152   4.373   2.285   2.078
  165ACN     H3 1153   4.438   2.410   2.187
  165ACN     C2 1154   4.568   2.345   2.035
  165ACN     N1 1155   4.674   2.320   1.996
  166ACN     C1 1156   1.311   1.068   2.783
  166ACN     H1 1157   1.371   1.001   2.845
  166ACN     H2 1158   1.281   1.015   2.692
  166ACN     H3 1159   1.372   1.154   2.754
  166ACN     C2 1160   1.193   1.112   2.857
  166ACN     N1 1161   1.101   1.147   2.915
  167ACN     C1 1162   1.015   0.925   0.161
  167ACN     H1 1163   1.050   0.838   0.218
  167ACN     H2 1164   0.980   1.001   0.232
  167ACN     H3 1165   0.933   0.896   0.095
  167ACN     C2 1166   1.125   0.979   0.082
  167ACN     N1 1167   1.212   1.021   0.020
  168ACN     C1 1168   1.275   2.063   1.220
  168ACN     H1 1169   1.300   2.001   1.307
  168ACN     H2 1170   1.352   2.139   1.207
  168ACN     H3 1171   1.179   2.112   1.238
  168ACN     C2 1172   1.268   1.980   1.100
  168ACN     N1 1173   1.262   1.916   1.005
  169ACN     C1 1174   4.663   3.593   2.809
  169ACN     H1 1175   4.672   3.686   2.865
  169ACN     H2 1176   4.583   3.602   2.735
  169ACN     H3 1177   4.638   3.512   2.878
  169ACN     C2 1178   4.789   3.563   2.741
  169ACN     N1 1179   0.052   3.540   2.687
  170ACN     C1 1180   1.580   3.366   1.822
  170ACN     H1 1181   1.534   3.464   1.834
  170ACN     H2 1182   1.658   3.372   1.746
  170ACN     H3 1183   1.504   3.295   1.788
  170ACN     C2 1184   1.636   3.320   1.948
  170ACN     N1 1185   1.681   3.284   2.048
  171ACN     C1 1186   4.020   2.499   0.858
  171ACN     H1 1187   3.988   2.459   0.761
  171ACN     H2 1188   4.009   2.423   0.935
  171ACN     H3 1189   3.957   2.585   0.882
  171ACN     C2 1190   4.159   2.541   0.849
  171ACN     N1 1191   4.270   2.573   0.842
  172ACN     C1 1192   3.501   3.834   2.347
  172ACN     H1 1193   3.486   3.792   2.447
  172ACN     H2 1194   3.422   3.797   2.280
  172ACN     H3 1195   3.598   3.798   2.311
  172ACN     C2 1196   3.500   3.979   2.352
  172ACN     N1 1197   3.498   4.094   2.356
  173ACN     C1 1198   3.606   0.507   1.582
  173ACN     H1 1199   3.619   0.436   1.501
  173ACN     H2 1200   3.629   0.459   1.678
  173ACN     H3 1201   3.501   0.539   1.584
  173ACN     C2 1202   3.692   0.623   1.563
  173ACN     N1 1203   3.760   0.714   1.546
  174ACN     C1 1204   0.653   0.123   1.268
  174ACN     H1 1205   0.544   0.133   1.261
  174ACN     H2 1206   0.695   0.126   1.167
  174ACN     H3 1207   0.677   0.026   1.314
  174ACN     C2 1208   0.708   0.231   1.347
  174ACN     N1 1209   0.752   0.318   1.410
  175ACN     C1 1210   2.974   4.726   3.034
  175ACN     H1 1211   3.001   4.620   3.047
  175ACN     H2 1212   2.866   4.733   3.025
  175ACN     H3 1213   3.021   4.764   2.943
  175ACN     C2 1214   3.019   4.803   3.149
  175ACN     N1 1215   3.054   4.865   3.240
  176ACN     C1 1216   4.103   0.062   1.573
  176ACN     H1 1217   4.026   0.136   1.551
  176ACN     H2 1218   4.073   0.003   1.660
  176ACN     H3 1219   4.197   0.113   1.594
  176ACN     C2 1220   4.119   4.892   1.458
  176ACN     N1 1221   4.132   4.821   1.368
  177ACN     C1 1222   4.758   0.267   1.408
  177ACN     H1 1223   4.749   0.167   1.452
  177ACN     H2 1224   4.658   0.310   1.399
  177ACN     H3 1225   4.804   0.259   1.309
  177ACN     C2 1226   0.003   0.351   1.495
  177ACN     N1 1227   0.067   0.418   1.563
  178ACN     C1 1228   0.729   0.743   0.595
  178ACN     H1 1229   0.838   0.726   0.598
  178ACN     H2 1230   0.702   0.787   0.498
  178ACN     H3 1231   0.702   0.813   0.674
  178ACN     C2 1232   0.659   0.617   0.614
  178ACN     N1 1233   0.602   0.518   0.628
  179ACN     C1 1234   3.402   3.394   1.062
  179ACN     H1 1235   3.442   3.495   1.043
  179ACN     H2 1236   3.437   3.327   0.982
  179ACN     H3 1237   3.293   3.398   1.059
  179ACN     C2 1238   3.448   3.346   1.191
  179ACN     N1 1239   3.484   3.308   1.294
  180ACN     C1 1240   4.668   1.608   1.176
  180ACN     H1 1241   4.732   1.685   1.133
  180ACN     H2 1242   4.564   1.644   1.174
  180ACN     H3 1243   4.698   1.590   1.280
  180ACN     C2 1244   4.680   1.485   1.099
  180ACN     N1 1245   4.688   1.388   1.038
  181ACN     C1 1246   4.815   4.269   0.167
  181ACN     H1 1247   4.802   4.266   0.058
  181ACN     H2 1248   4.739   4.205   0.214
  181ACN     H3 1249   4.802   4.371   0.203
  181ACN     C2 1250   0.112   4.220   0.202
  181ACN     N1 1251   0.217   4.181   0.229
  182ACN     C1 1252   1.136   2.389   2.398
  182ACN     H1 1253   1.101   2.434   2.304
  182ACN     H2 1254   1.088   2.291   2.409
  182ACN     H3 1255   1.106   2.454   2.481
  182ACN     C2 1256   1.281   2.373   2.394
  182ACN     N1 1257   1.396   2.364   2.392
  183ACN     C1 1258   2.973   4.235   1.082
  183ACN     H1 1259   3.041   4.152   1.102
  183ACN     H2 1260   2.977   4.262   0.976
  183ACN     H3 1261   3.004   4.322   1.141
  183ACN     C2 1262   2.836   4.199   1.118
  183ACN     N1 1263   2.729   4.169   1.147
  184ACN     C1 1264   3.651   1.053   0.685
  184ACN     H1 1265   3.655   1.066   0.576
  184ACN     H2 1266   3.729   0.983   0.716
  184ACN     H3 1267   3.553   1.013   0.712
  184ACN     C2 1268   3.671   1.182   0.751
  184ACN     N1 1269   3.687   1.283   0.802
  185ACN     C1 1270   0.300   3.669   2.920
  185ACN     H1 1271   0.396   3.617   2.931
  185ACN     H2 1272   0.288   3.741   3.002
  185ACN     H3 1273   0.219   3.596   2.925
  185ACN     C2 1274   0.296   3.740   2.792
  185ACN     N1 1275   0.293   3.796   2.692
  186ACN     C1 1276   1.455   1.556   2.353
  186ACN     H1 1277   1.435   1.523   2.250
  186ACN     H2 1278   1.498   1.472   2.408
  186ACN     H3 1279   1.360   1.584   2.400
  186ACN     C2 1280   1.548   1.668   2.353
  186ACN     N1 1281   1.621   1.757   2.353
  187ACN     C1 1282   2.734   3.807   2.689
  187ACN     H1 1283   2.647   3.869   2.668
  187ACN     H2 1284   2.735   3.783   2.796
  187ACN     H3 1285   2.825   3.862   2.665
  187ACN     C2 1286   2.727   3.684   2.611
  187ACN     N1 1287   2.722   3.587   2.549
  188ACN     C1 1288   1.591   3.163   0.228
  188ACN     H1 1289   1.671   3.149   0.154
  188ACN     H2 1290   1.496   3.133   0.184
  188ACN     H3 1291   1.587   3.269   0.254
  188ACN     C2 1292   1.620   3.084   0.347
  188ACN     N1 1293   1.642   3.022   0.442
  189ACN     C1 1294   0.619   3.587   2.122
  189ACN     H1 1295   0.561   3.648   2.192
  189ACN     H2 1296   0.609   3.482   2.152
  189ACN     H3 1297   0.724   3.617   2.127
  189ACN     C2 1298   0.568   3.603   1.987
  189ACN     N1 1299   0.528   3.617   1.880
  190ACN     C1 1300   2.353   2.602   3.600
  190ACN     H1 1301   2.394   2.684   3.541
  190ACN     H2 1302   2.395   2.606   3.701
  190ACN     H3 1303   2.381   2.507   3.553
  190ACN     C2 1304   2.207   2.613   3.607
  190ACN     N1 1305   2.092   2.622   3.612
  191ACN     C1 1306   4.802   1.223   2.272
  191ACN     H1 1307   4.785   1.117   2.250
  191ACN     H2 1308   4.766   1.282   2.186
  191ACN     H3 1309   0.073   1.241   2.285
  191ACN     C2 1310   4.728   1.262   2.391
  191ACN     N1 1311   4.671   1.294   2.486
  192ACN     C1 1312   1.260   2.431   0.157
  192ACN     H1 1313   1.275   2.506   0.235
  192ACN     H2 1314   1.166   2.452   0.105
  192ACN     H3 1315   1.252   2.332   0.204
  192ACN     C2 1316   1.371   2.433   0.063
  192ACN     N1 1317   1.459   2.434   3.915
  193ACN     C1 1318   0.764   2.451   0.132
  193ACN     H1 1319   0.873   2.447   0.138
  193ACN     H2 1320   0.724   2.350   0.141
  193ACN     H3 1321   0.734   2.491   0.035
  193ACN     C2 1322   0.710   2.535   0.239
  193ACN     N1 1323   0.669   2.602   0.324
  194ACN     C1 1324   3.143   0.235   3.008
  194ACN     H1 1325   3.063   0.206   3.076
  194ACN     H2 1326   3.209   0.307   3.058
  194ACN     H3 1327   3.099   0.282   2.920
  194ACN     C2 1328   3.220   0.117   2.969
  194ACN     N1 1329   3.280   0.024   2.938
  195ACN     C1 1330   0.597   3.169   3.705
  195ACN     H1 1331   0.662   3.238   3.760
  195ACN     H2 1332   0.529   3.226   3.641
  195ACN     H3 1333   0.538   3.111   3.777
  195ACN     C2 1334   0.677   3.080   3.623
  195ACN     N1 1335   0.741   3.009   3.558
  196ACN     C1 1336   1.685   0.200   3.648
  196ACN     H1 1337   1.775   0.137   3.638
  196ACN     H2 1338   1.690   0.282   3.576
  196ACN     H3 1339   1.682   0.241   3.749
  196ACN     C2 1340   1.566   0.120   3.624
  196ACN     N1 1341   1.472   0.056   3.606
  197ACN     C1 1342   0.253   0.009   0.240
  197ACN     H1 1343   0.213   0.109   0.224
  197ACN     H2 1344   0.174   4.862   0.279
  197ACN     H3 1345   0.334   0.014   0.313
  197ACN     C2 1346   0.304   4.873   0.114
  197ACN     N1 1347   0.346   4.831   0.015
  198ACN     C1 1348   2.071   3.840   3.352
  198ACN     H1 1349   1.988   3.909   3.373
  198ACN     H2 1350   2.041   3.739   3.380
  198ACN     H3 1351   2.157   3.870   3.414
  198ACN     C2 1352   2.107   3.846   3.211
  198ACN     N1 1353   2.136   3.850   3.100
  199ACN     C1 1354   2.783   1.260   2.925
  199ACN     H1 1355   2.856   1.328   2.970
  199ACN     H2 1356   2.752   1.187   3.000
  199ACN     H3 1357   2.830   1.208   2.841
  199ACN     C2 1358   2.667   1.336   2.878
  199ACN     N1 1359   2.575   1.396   2.843
  200ACN     C1 1360   4.290   4.887   3.844
  200ACN     H1 1361   4.230   0.039   3.784
  200ACN     H2 1362   4.395   4.898   3.817
  200ACN     H3 1363   4.257   4.785   3.821
  200ACN     C2 1364   4.271   4.915   0.060
  200ACN     N1 1365   4.257   0.018   0.172
  201ACN     C1 1366   4.744   2.032   2.229
  201ACN     H1 1367   4.835   1.979   2.262
  201ACN     H2 1368   4.774   2.124   2.177
  201ACN     H3 1369   4.684   2.058   2.317
  201ACN     C2 1370   4.668   1.947   2.139
  201ACN     N1 1371   4.607   1.879   2.069
  202ACN     C1 1372   4.418   2.792   2.050
  202ACN     H1 1373   4.429   2.849   2.143
  202ACN     H2 1374   4.455   2.691   2.065
  202ACN     H3 1375   4.477   2.840   1.971
  202ACN     C2 1376   4.277   2.789   2.011
  202ACN     N1 1377   4.166   2.787   1.981
  203ACN     C1 1378   0.395   4.633   0.732
  203ACN     H1 1379   0.312   4.567   0.759
  203ACN     H2 1380   0.477   4.572   0.691
  203ACN     H3 1381   0.430   4.685   0.821
  203ACN     C2 1382   0.351   4.730   0.633
  203ACN     N1 1383   0.315   4.806   0.554
  204ACN     C1 1384   2.475   0.735   0.388
  204ACN     H1 1385   2.378   0.748   0.338
  204ACN     H2 1386   2.478   0.637   0.435
  204ACN     H3 1387   2.487   0.812   0.465
  204ACN     C2 1388   2.583   0.746   0.290
  204ACN     N1 1389   2.668   0.755   0.213
  205ACN     C1 1390   4.291   1.636   3.915
  205ACN     H1 1391   4.331   1.659   3.816
  205ACN     H2 1392   4.365   1.579   0.046
  205ACN     H3 1393   4.201   1.575   3.904
  205ACN     C2 1394   4.259   1.759   0.060
  205ACN     N1 1395   4.233   1.857   0.115
  206ACN     C1 1396   2.514   3.516   3.132
  206ACN     H1 1397   2.608   3.462   3.145
  206ACN     H2 1398   2.501   3.585   3.215
  206ACN     H3 1399   2.432   3.443   3.132
  206ACN     C2 1400   2.515   3.589   3.006
  206ACN     N1 1401   2.514   3.648   2.907
  207ACN     C1 1402   4.551   1.863   0.831
  207ACN     H1 1403   4.496   1.793   0.768
  207ACN     H2 1404   4.551   1.961   0.782
  207ACN     H3 1405   4.655   1.828   0.841
  207ACN     C2 1406   4.488   1.873   0.962
  207ACN     N1 1407   4.438   1.880   1.065
  208ACN     C1 1408   4.325   2.828   2.958
  208ACN     H1 1409   4.269   2.735   2.969
  208ACN     H2 1410   4.311   2.891   3.047
  208ACN     H3 1411   4.288   2.881   2.870
  208ACN     C2 1412   4.467   2.799   2.941
  208ACN     N1 1413   4.579   2.775   2.928
  209ACN     C1 1414   3.847   1.342   3.481
  209ACN     H1 1415   3.775   1.293   3.415
  209ACN     H2 1416   3.939   1.282   3.482
  209ACN     H3 1417   3.806   1.347   3.582
  209ACN     C2 1418   3.875   1.476   3.432
  209ACN     N1 1419   3.897   1.583   3.394
  210ACN     C1 1420   1.950   0.955   1.842
  210ACN     H1 1421   1.876   0.878   1.819
  210ACN     H2 1422   1.938   1.039   1.772
  210ACN     H3 1423   2.050   0.913   1.827
  210ACN     C2 1424   1.936   1.002   1.979
  210ACN     N1 1425   1.923   1.039   2.087
  211ACN     C1 1426   1.478   2.377   2.720
  211ACN     H1 1427   1.547   2.375   2.634
  211ACN     H2 1428   1.534   2.362   2.812
  211ACN     H3 1429   1.405   2.296   2.709
  211ACN     C2 1430   1.408   2.505   2.725
  211ACN     N1 1431   1.354   2.607   2.729
  212ACN     C1 1432   1.168   0.979   1.404
  212ACN     H1 1433   1.111   0.887   1.416
  212ACN     H2 1434   1.232   0.971   1.315
  212ACN     H3 1435   1.230   0.995   1.492
  212ACN     C2 1436   1.076   1.092   1.388
  212ACN     N1 1437   1.004   1.180   1.375
  213ACN     C1 1438   2.058   2.529   0.600
  213ACN     H1 1439   1.977   2.526   0.526
  213ACN     H2 1440   2.122   2.616   0.579
  213ACN     H3 1441   2.119   2.438   0.591
  213ACN     C2 1442   2.003   2.540   0.734
  213ACN     N1 1443   1.960   2.549   0.841
  214ACN     C1 1444   3.712   0.677   2.753
  214ACN     H1 1445   3.752   0.578   2.728
  214ACN     H2 1446   3.776   0.755   2.710
  214ACN     H3 1447   3.709   0.689   2.861
  214ACN     C2 1448   3.576   0.690   2.699
  214ACN     N1 1449   3.470   0.701   2.657
  215ACN     C1 1450   1.996   3.969   1.234
  215ACN     H1 1451   2.097   4.011   1.237
  215ACN     H2 1452   1.998   3.869   1.278
  215ACN     H3 1453   1.963   3.961   1.130
  215ACN     C2 1454   1.903   4.053   1.308
  215ACN     N1 1455   1.830   4.121   1.366
  216ACN     C1 1456   1.986   4.874   0.578
  216ACN     H1 1457   1.952   0.056   0.551
  216ACN     H2 1458   1.966   4.805   0.496
  216ACN     H3 1459   1.931   4.840   0.666
  216ACN     C2 1460   2.129   4.877   0.607
  216ACN     N1 1461   2.242   4.881   0.630
  217ACN     C1 1462   2.165   4.024   1.610
  217ACN     H1 1463   2.240   3.948   1.634
  217ACN     H2 1464   2.164   4.038   1.501
  217ACN     H3 1465   2.194   4.118   1.658
  217ACN     C2 1466   2.033   3.981   1.656
  217ACN     N1 1467   1.931   3.946   1.695
  218ACN     C1 1468   0.181   3.203   1.995
  218ACN     H1 1469   0.212   3.306   2.012
  218ACN     H2 1470   0.264   3.147   1.953
  218ACN     H3 1471   0.097   3.203   1.923
  218ACN     C2 1472   0.140   3.142   2.120
  218ACN     N1 1473   0.108   3.094   2.220
  219ACN     C1 1474   3.621   2.189   0.875
  219ACN     H1 1475   3.681   2.101   0.903
  219ACN     H2 1476   3.661   2.277   0.925
  219ACN     H3 1477   3.518   2.173   0.906
  219ACN     C2 1478   3.626   2.206   0.731
  219ACN     N1 1479   3.630   2.220   0.617
  220ACN     C1 1480   0.549   2.891   1.579
  220ACN     H1 1481   0.567   2.835   1.671
  220ACN     H2 1482   0.443   2.918   1.573
  220ACN     H3 1483   0.573   2.827   1.493
  220ACN     C2 1484   0.632   3.011   1.576
  220ACN     N1 1485   0.697   3.106   1.575
  221ACN     C1 1486   0.557   2.438   1.647
  221ACN     H1 1487   0.534   2.380   1.557
  221ACN     H2 1488   0.653   2.490   1.632
  221ACN     H3 1489   0.565   2.370   1.732
  221ACN     C2 1490   0.451   2.535   1.672
  221ACN     N1 1491   0.368   2.612   1.693
  222ACN     C1 1492   2.173   0.261   0.809
  222ACN     H1 1493   2.117   0.269   0.715
  222ACN     H2 1494   2.177   0.360   0.856
  222ACN     H3 1495   2.275   0.227   0.788
  222ACN     C2 1496   2.107   0.166   0.897
  222ACN     N1 1497   2.054   0.090   0.966
  223ACN     C1 1498   2.574   3.859   1.258
  223ACN     H1 1499   2.583   3.754   1.228
  223ACN     H2 1500   2.665   3.912   1.229
  223ACN     H3 1501   2.562   3.865   1.367
  223ACN     C2 1502   2.459   3.920   1.192
  223ACN     N1 1503   2.367   3.967   1.140
  224ACN     C1 1504   3.750   0.078   0.081
  224ACN     H1 1505   3.768   0.064   0.188
  224ACN     H2 1506   3.728   0.183   0.061
  224ACN     H3 1507   3.664   0.018   0.050
  224ACN     C2 1508   3.867   0.036   0.005
  224ACN     N1 1509   3.959   0.003   3.870
  225ACN     C1 1510   2.371   2.114   3.327
  225ACN     H1 1511   2.307   2.043   3.273
  225ACN     H2 1512   2.452   2.146   3.261
  225ACN     H3 1513   2.414   2.065   3.414
  225ACN     C2 1514   2.293   2.229   3.369
  225ACN     N1 1515   2.231   2.321   3.401
  226ACN     C1 1516   0.842   3.375   1.805
  226ACN     H1 1517   0.801   3.296   1.742
  226ACN     H2 1518   0.924   3.334   1.865
  226ACN     H3 1519   0.764   3.409   1.874
  226ACN     C2 1520   0.888   3.486   1.723
  226ACN     N1 1521   0.926   3.573   1.658
  227ACN     C1 1522   1.212   3.580   1.312
  227ACN     H1 1523   1.239   3.576   1.417
  227ACN     H2 1524   1.126   3.647   1.300
  227ACN     H3 1525   1.183   3.480   1.277
  227ACN     C2 1526   1.323   3.631   1.233
  227ACN     N1 1527   1.412   3.671   1.171
  228ACN     C1 1528   1.041   2.742   2.861
  228ACN     H1 1529   1.077   2.644   2.894
  228ACN     H2 1530   0.934   2.750   2.881
  228ACN     H3 1531   1.060   2.753   2.754
  228ACN     C2 1532   1.113   2.846   2.935
  228ACN     N1 1533   1.169   2.928   2.992
  229ACN     C1 1534   4.806   2.059   3.724
  229ACN     H1 1535   0.037   1.973   3.721
  229ACN     H2 1536   4.811   2.104   3.823
  229ACN     H3 1537   4.704   2.026   3.705
  229ACN     C2 1538   0.010   2.157   3.624
  229ACN     N1 1539   0.042   2.234   3.544
  230ACN     C1 1540   3.755   1.918   0.524
  230ACN     H1 1541   3.648   1.931   0.546
  230ACN     H2 1542   3.803   2.016   0.526
  230ACN     H3 1543   3.766   1.877   0.423
  230ACN     C2 1544   3.817   1.829   0.621
  230ACN     N1 1545   3.865   1.757   0.698
  231ACN     C1 1546   3.357   1.676   0.712
  231ACN     H1 1547   3.263   1.691   0.658
  231ACN     H2 1548   3.429   1.628   0.645
  231ACN     H3 1549   3.340   1.608   0.797
  231ACN     C2 1550   3.410   1.803   0.759
  231ACN     N1 1551   3.451   1.904   0.798
  232ACN     C1 1552   0.754   0.269   3.089
  232ACN     H1 1553   0.812   0.210   3.017
  232ACN     H2 1554   0.776   0.234   3.190
  232ACN     H3 1555   0.647   0.254   3.068
  232ACN     C2 1556   0.788   0.410   3.076
  232ACN     N1 1557   0.814   0.522   3.065
  233ACN     C1 1558   0.136   1.253   1.239
  233ACN     H1 1559   0.099   1.346   1.196
  233ACN     H2 1560   0.074   1.170   1.204
  233ACN     H3 1561   0.128   1.260   1.348
  233ACN     C2 1562   0.275   1.232   1.201
  233ACN     N1 1563   0.385   1.216   1.169
  234ACN     C1 1564   2.935   1.020   0.277
  234ACN     H1 1565   3.033   0.975   0.297
  234ACN     H2 1566   2.915   1.096   0.353
  234ACN     H3 1567   2.858   0.943   0.281
  234ACN     C2 1568   2.936   1.082   0.145
  234ACN     N1 1569   2.935   1.132   0.041
  235ACN     C1 1570   3.716   1.922   3.465
  235ACN     H1 1571   3.784   2.005   3.443
  235ACN     H2 1572   3.768   1.827   3.452
  235ACN     H3 1573   3.631   1.926   3.395
  235ACN     C2 1574   3.666   1.934   3.601
  235ACN     N1 1575   3.627   1.944   3.709
  236ACN     C1 1576   1.582   0.147   3.165
  236ACN     H1 1577   1.591   0.220   3.084
  236ACN     H2 1578   1.670   0.155   3.230
  236ACN     H3 1579   1.578   0.046   3.122
  236ACN     C2 1580   1.461   0.172   3.242
  236ACN     N1 1581   1.365   0.193   3.302
  237ACN     C1 1582   2.435   1.320   2.509
  237ACN     H1 1583   2.370   1.406   2.521
  237ACN     H2 1584   2.491   1.303   2.602
  237ACN     H3 1585   2.507   1.339   2.428
  237ACN     C2 1586   2.357   1.201   2.478
  237ACN     N1 1587   2.294   1.109   2.452
  238ACN     C1 1588   3.555   0.808   1.228
  238ACN     H1 1589   3.553   0.865   1.322
  238ACN     H2 1590   3.654   0.818   1.182
  238ACN     H3 1591   3.480   0.849   1.159
  238ACN     C2 1592   3.526   0.668   1.254
  238ACN     N1 1593   3.503   0.557   1.275
  239ACN     C1 1594   2.239   1.225   0.879
  239ACN     H1 1595   2.157   1.205   0.810
  239ACN     H2 1596   2.334   1.206   0.829
  239ACN     H3 1597   2.230   1.157   0.965
  239ACN     C2 1598   2.234   1.363   0.925
  239ACN     N1 1599   2.230   1.472   0.962
  240ACN     C1 1600   2.663   0.131   3.000
  240ACN     H1 1601   2.639   0.204   2.923
  240ACN     H2 1602   2.602   0.149   3.088
  240ACN     H3 1603   2.769   0.142   3.026
  240ACN     C2 1604   2.639   4.914   2.948
  240ACN     N1 1605   2.621   4.808   2.908
  241ACN     C1 1606   2.823   1.078   2.340
  241ACN     H1 1607   2.894   1.161   2.347
  241ACN     H2 1608   2.801   1.041   2.441
  241ACN     H3 1609   2.868   0.996   2.282
  241ACN     C2 1610   2.700   1.123   2.275
  241ACN     N1 1611   2.603   1.160   2.225
  242ACN     C1 1612   3.277   0.378   2.246
  242ACN     H1 1613   3.342   0.399   2.161
  242ACN     H2 1614   3.243   0.473   2.290
  242ACN     H3 1615   3.334   0.323   2.321
  242ACN     C2 1616   3.162   0.299   2.203
  242ACN     N1 1617   3.072   0.237   2.168
  243ACN     C1 1618   0.379   3.982   2.050
  243ACN     H1 1619   0.304   3.973   2.129
  243ACN     H2 1620   0.328   3.984   1.953
  243ACN     H3 1621   0.447   3.897   2.054
  243ACN     C2 1622   0.455   4.106   2.067
  243ACN     N1 1623   0.514   4.203   2.081
  244ACN     C1 1624   2.149   3.168   3.240
  244ACN     H1 1625   2.133   3.062   3.262
  244ACN     H2 1626   2.195   3.215   3.328
  244ACN     H3 1627   2.052   3.216   3.221
  244ACN     C2 1628   2.237   3.183   3.124
  244ACN     N1 1629   2.305   3.195   3.032
  245ACN     C1 1630   3.333   4.208   2.046
  245ACN     H1 1631   3.299   4.306   2.081
  245ACN     H2 1632   3.434   4.190   2.086
  245ACN     H3 1633   3.338   4.210   1.937
  245ACN     C2 1634   3.242   4.103   2.091
  245ACN     N1 1635   3.170   4.021   2.126
  246ACN     C1 1636   2.829   1.689   0.593
  246ACN     H1 1637   2.888   1.598   0.609
  246ACN     H2 1638   2.870   1.770   0.654
  246ACN     H3 1639   2.726   1.669   0.624
  246ACN     C2 1640   2.832   1.726   0.453
  246ACN     N1 1641   2.835   1.756   0.341
  247ACN     C1 1642   2.415   0.423   0.075
  247ACN     H1 1643   2.404   0.397   0.181
  247ACN     H2 1644   2.347   0.361   0.016
  247ACN     H3 1645   2.518   0.402   0.044
  247ACN     C2 1646   2.385   0.564   0.054
  247ACN     N1 1647   2.360   0.675   0.037
  248ACN     C1 1648   1.047   1.483   3.147
  248ACN     H1 1649   1.028   1.412   3.228
  248ACN     H2 1650   0.958   1.546   3.133
  248ACN     H3 1651   1.067   1.427   3.055
  248ACN     C2 1652   1.162   1.567   3.180
  248ACN     N1 1653   1.253   1.633   3.205
  249ACN     C1 1654   2.567   0.038   3.891
  249ACN     H1 1655   2.474   0.022   3.837
  249ACN     H2 1656   2.620   0.124   3.848
  249ACN     H3 1657   2.631   4.868   3.882
  249ACN     C2 1658   2.539   0.064   0.106
  249ACN     N1 1659   2.516   0.083   0.217
  250ACN     C1 1660   0.677   2.404   3.181
  250ACN     H1 1661   0.699   2.353   3.275
  250ACN     H2 1662   0.584   2.461   3.193
  250ACN     H3 1663   0.663   2.330   3.102
  250ACN     C2 1664   0.787   2.494   3.146
  250ACN     N1 1665   0.873   2.565   3.118
  251ACN     C1 1666   1.043   3.539   3.064
  251ACN     H1 1667   1.009   3.486   3.154
  251ACN     H2 1668   1.005   3.487   2.976
  251ACN     H3 1669   1.152   3.538   3.061
  251ACN     C2 1670   0.994   3.676   3.065
  251ACN     N1 1671   0.955   3.784   3.065
  252ACN     C1 1672   0.212   3.073   0.103
  252ACN     H1 1673   0.276   3.045   0.019
  252ACN     H2 1674   0.135   2.996   0.118
  252ACN     H3 1675   0.164   3.168   0.080
  252ACN     C2 1676   0.292   3.087   0.225
  252ACN     N1 1677   0.355   3.098   0.321
  253ACN     C1 1678   4.826   3.193   0.670
  253ACN     H1 1679   0.092   3.233   0.676
  253ACN     H2 1680   4.815   3.136   0.577
  253ACN     H3 1681   4.756   3.277   0.668
  253ACN     C2 1682   4.799   3.109   0.785
  253ACN     N1 1683   4.777   3.041   0.876
  254ACN     C1 1684   1.019   3.003   1.692
  254ACN     H1 1685   1.085   2.965   1.612
  254ACN     H2 1686   0.957   3.083   1.650
  254ACN     H3 1687   1.080   3.044   1.773
  254ACN     C2 1688   0.935   2.896   1.742
  254ACN     N1 1689   0.869   2.810   1.782
  255ACN     C1 1690   4.402   1.092   2.077
  255ACN     H1 1691   4.327   1.119   2.153
  255ACN     H2 1692   4.451   1.183   2.040
  255ACN     H3 1693   4.353   1.042   1.993
  255ACN     C2 1694   4.503   1.004   2.135
  255ACN     N1 1695   4.582   0.935   2.182
  256ACN     C1 1696   0.773   1.232   2.804
  256ACN     H1 1697   0.791   1.336   2.834
  256ACN     H2 1698   0.666   1.219   2.782
  256ACN     H3 1699   0.801   1.166   2.887
  256ACN     C2 1700   0.853   1.200   2.687
  256ACN     N1 1701   0.917   1.174   2.594
  257ACN     C1 1702   1.244   4.240   2.572
  257ACN     H1 1703   1.181   4.253   2.661
  257ACN     H2 1704   1.235   4.329   2.509
  257ACN     H3 1705   1.210   4.153   2.515
  257ACN     C2 1706   1.383   4.221   2.612
  257ACN     N1 1707   1.493   4.206   2.645
  258ACN     C1 1708   1.705   4.390   3.822
  258ACN     H1 1709   1.784   4.332   3.870
  258ACN     H2 1710   1.750   4.471   3.764
  258ACN     H3 1711   1.640   4.434   3.899
  258ACN     C2 1712   1.625   4.305   3.735
  258ACN     N1 1713   1.563   4.236   3.667
  259ACN     C1 1714   2.756   4.598   1.195
  259ACN     H1 1715   2.715   4.530   1.119
  259ACN     H2 1716   2.674   4.652   1.243
  259ACN     H3 1717   2.821   4.670   1.143
  259ACN     C2 1718   2.832   4.524   1.294
  259ACN     N1 1719   2.892   4.465   1.373
  260ACN     C1 1720   1.830   4.335   3.411
  260ACN     H1 1721   1.857   4.235   3.375
  260ACN     H2 1722   1.835   4.337   3.520
  260ACN     H3 1723   1.727   4.356   3.380
  260ACN     C2 1724   1.920   4.434   3.355
  260ACN     N1 1725   1.992   4.513   3.311
  261ACN     C1 1726   1.955   4.440   1.430
  261ACN     H1 1727   2.011   4.349   1.407
  261ACN     H2 1728   2.024   4.515   1.471
  261ACN     H3 1729   1.879   4.416   1.506
  261ACN     C2 1730   1.891   4.491   1.310
  261ACN     N1 1731   1.841   4.532   1.215
  262ACN     C1 1732   0.868   1.772   2.172
  262ACN     H1 1733   0.972   1.792   2.142
  262ACN     H2 1734   0.861   1.782   2.281
  262ACN     H3 1735   0.841   1.670   2.145
  262ACN     C2 1736   0.779   1.867   2.107
  262ACN     N1 1737   0.709   1.942   2.054
  263ACN     C1 1738   2.644   1.155   0.608
  263ACN     H1 1739   2.592   1.172   0.702
  263ACN     H2 1740   2.651   1.250   0.554
  263ACN     H3 1741   2.587   1.083   0.548
  263ACN     C2 1742   2.778   1.104   0.633
  263ACN     N1 1743   2.884   1.063   0.654
  264ACN     C1 1744   1.787   4.281   0.982
  264ACN     H1 1745   1.862   4.228   1.043
  264ACN     H2 1746   1.780   4.232   0.884
  264ACN     H3 1747   1.820   4.385   0.968
  264ACN     C2 1748   1.658   4.278   1.049
  264ACN     N1 1749   1.555   4.277   1.101
  265ACN     C1 1750   0.562   2.722   2.000
  265ACN     H1 1751   0.528   2.633   1.947
  265ACN     H2 1752   0.646   2.766   1.944
  265ACN     H3 1753   0.596   2.693   2.100
  265ACN     C2 1754   0.453   2.818   2.010
  265ACN     N1 1755   0.367   2.894   2.019
  266ACN     C1 1756   1.958   2.506   1.206
  266ACN     H1 1757   1.970   2.490   1.099
  266ACN     H2 1758   1.906   2.419   1.248
  266ACN     H3 1759   1.897   2.595   1.223
  266ACN     C2 1760   2.088   2.522   1.270
  266ACN     N1 1761   2.190   2.535   1.323
  267ACN     C1 1762   1.481   3.995   1.342
  267ACN     H1 1763   1.529   3.922   1.276
  267ACN     H2 1764   1.501   4.095   1.302
  267ACN     H3 1765   1.524   3.989   1.442
  267ACN     C2 1766   1.337   3.971   1.347
  267ACN     N1 1767   1.224   3.952   1.351
  268ACN     C1 1768   0.449   0.218   2.764
  268ACN     H1 1769   0.507   0.303   2.727
  268ACN     H2 1770   0.455   0.214   2.873
  268ACN     H3 1771   0.492   0.126   2.723
  268ACN     C2 1772   0.310   0.230   2.722
  268ACN     N1 1773   0.201   0.239   2.687
  269ACN     C1 1774   3.064   2.386   1.405
  269ACN     H1 1775   3.070   2.327   1.313
  269ACN     H2 1776   3.087   2.490   1.383
  269ACN     H3 1777   3.138   2.348   1.475
  269ACN     C2 1778   2.930   2.375   1.463
  269ACN     N1 1779   2.825   2.367   1.510
  270ACN     C1 1780   1.309   4.301   0.295
  270ACN     H1 1781   1.345   4.199   0.277
  270ACN     H2 1782   1.316   4.322   0.402
  270ACN     H3 1783   1.205   4.310   0.263
  270ACN     C2 1784   1.392   4.397   0.222
  270ACN     N1 1785   1.459   4.471   0.165
  271ACN     C1 1786   3.180   0.599   1.462
  271ACN     H1 1787   3.271   0.538   1.460
  271ACN     H2 1788   3.192   0.682   1.391
  271ACN     H3 1789   3.167   0.641   1.563
  271ACN     C2 1790   3.064   0.519   1.426
  271ACN     N1 1791   2.974   0.454   1.396
  272ACN     C1 1792   3.908   1.487   0.093
  272ACN     H1 1793   3.829   1.412   0.109
  272ACN     H2 1794   3.895   1.530   3.919
  272ACN     H3 1795   4.005   1.438   0.100
  272ACN     C2 1796   3.898   1.592   0.193
  272ACN     N1 1797   3.889   1.674   0.273
  273ACN     C1 1798   3.283   1.152   3.878
  273ACN     H1 1799   3.282   1.158   3.769
  273ACN     H2 1800   3.255   1.050   3.907
  273ACN     H3 1801   3.208   1.221   3.919
  273ACN     C2 1802   3.415   1.185   0.003
  273ACN     N1 1803   3.520   1.210   0.044
  274ACN     C1 1804   3.786   0.990   0.140
  274ACN     H1 1805   3.866   0.926   0.180
  274ACN     H2 1806   3.824   1.092   0.125
  274ACN     H3 1807   3.704   0.994   0.212
  274ACN     C2 1808   3.738   0.936   0.013
  274ACN     N1 1809   3.700   0.892   3.840
  275ACN     C1 1810   0.247   0.546   1.831
  275ACN     H1 1811   0.253   0.475   1.914
  275ACN     H2 1812   0.151   0.537   1.781
  275ACN     H3 1813   0.326   0.525   1.759
  275ACN     C2 1814   0.262   0.682   1.882
  275ACN     N1 1815   0.273   0.789   1.923
  276ACN     C1 1816   0.949   3.574   3.786
  276ACN     H1 1817   0.873   3.512   3.738
  276ACN     H2 1818   0.938   3.565   3.895
  276ACN     H3 1819   0.935   3.678   3.757
  276ACN     C2 1820   1.082   3.531   3.747
  276ACN     N1 1821   1.188   3.495   3.715
  277ACN     C1 1822   3.814   1.712   1.495
  277ACN     H1 1823   3.798   1.645   1.410
  277ACN     H2 1824   3.824   1.653   1.586
  277ACN     H3 1825   3.727   1.777   1.505
  277ACN     C2 1826   3.935   1.792   1.474
  277ACN     N1 1827   4.029   1.856   1.457
  278ACN     C1 1828   1.709   1.753   3.559
  278ACN     H1 1829   1.680   1.676   3.631
  278ACN     H2 1830   1.708   1.850   3.609
  278ACN     H3 1831   1.638   1.755   3.476
  278ACN     C2 1832   1.843   1.726   3.508
  278ACN     N1 1833   1.949   1.704   3.468
  279ACN     C1 1834   4.463   1.049   0.559
  279ACN     H1 1835   4.427   1.096   0.468
  279ACN     H2 1836   4.380   1.044   0.631
  279ACN     H3 1837   4.544   1.109   0.601
  279ACN     C2 1838   4.511   0.914   0.531
  279ACN     N1 1839   4.549   0.808   0.508
  280ACN     C1 1840   1.054   4.584   0.043
  280ACN     H1 1841   1.152   4.554   0.007
  280ACN     H2 1842   1.051   4.576   0.152
  280ACN     H3 1843   0.978   4.516   0.001
  280ACN     C2 1844   1.025   4.721   0.002
  280ACN     N1 1845   1.003   4.829   3.896
  281ACN     C1 1846   3.937   1.157   2.341
  281ACN     H1 1847   3.864   1.079   2.318
  281ACN     H2 1848   3.915   1.245   2.281
  281ACN     H3 1849   4.037   1.121   2.316
  281ACN     C2 1850   3.932   1.190   2.483
  281ACN     N1 1851   3.928   1.216   2.595
  282ACN     C1 1852   2.388   1.625   0.656
  282ACN     H1 1853   2.291   1.614   0.707
  282ACN     H2 1854   2.425   1.727   0.670
  282ACN     H3 1855   2.375   1.606   0.549
  282ACN     C2 1856   2.482   1.529   0.711
  282ACN     N1 1857   2.558   1.454   0.755
  283ACN     C1 1858   3.789   4.469   0.967
  283ACN     H1 1859   3.838   4.514   0.880
  283ACN     H2 1860   3.699   4.527   0.990
  283ACN     H3 1861   3.858   4.476   1.052
  283ACN     C2 1862   3.755   4.330   0.941
  283ACN     N1 1863   3.728   4.220   0.920
  284ACN     C1 1864   1.721   4.536   0.610
  284ACN     H1 1865   1.830   4.525   0.616
  284ACN     H2 1866   1.698   4.635   0.568
  284ACN     H3 1867   1.680   4.530   0.711
  284ACN     C2 1868   1.664   4.431   0.527
  284ACN     N1 1869   1.619   4.349   0.460
  285ACN     C1 1870   2.282   2.554   2.763
  285ACN     H1 1871   2.356   2.635   2.767
  285ACN     H2 1872   2.199   2.580   2.829
  285ACN     H3 1873   2.328   2.463   2.803
  285ACN     C2 1874   2.236   2.532   2.627
  285ACN     N1 1875   2.200   2.514   2.518
  286ACN     C1 1876   0.398   0.535   1.397
  286ACN     H1 1877   0.413   0.639   1.368
  286ACN     H2 1878   0.350   0.532   1.495
  286ACN     H3 1879   0.495   0.485   1.403
  286ACN     C2 1880   0.313   0.467   1.300
  286ACN     N1 1881   0.246   0.412   1.223
  287ACN     C1 1882   3.951   0.970   1.665
  287ACN     H1 1883   3.901   1.025   1.584
  287ACN     H2 1884   3.986   0.874   1.625
  287ACN     H3 1885   3.880   0.951   1.745
  287ACN     C2 1886   4.063   1.048   1.716
  287ACN     N1 1887   4.150   1.110   1.757
  288ACN     C1 1888   0.846   4.076   0.682
  288ACN     H1 1889   0.870   4.082   0.576
  288ACN     H2 1890   0.937   4.095   0.740
  288ACN     H3 1891   0.810   3.975   0.704
  288ACN     C2 1892   0.744   4.175   0.716
  288ACN     N1 1893   0.665   4.254   0.743
  289ACN     C1 1894   2.859   4.506   3.576
  289ACN     H1 1895   2.966   4.509   3.595
  289ACN     H2 1896   2.817   4.414   3.617
  289ACN     H3 1897   2.842   4.508   3.467
  289ACN     C2 1898   2.794   4.621   3.637
  289ACN     N1 1899   2.743   4.712   3.686
  290ACN     C1 1900   4.711   4.899   1.877
  290ACN     H1 1901   4.635   0.059   1.892
  290ACN     H2 1902   4.662   4.809   1.839
  290ACN     H3 1903   4.757   4.876   1.974
  290ACN     C2 1904   4.812   0.027   1.783
  290ACN     N1 1905   0.057   0.062   1.709
  291ACN     C1 1906   0.174   0.381   3.236
  291ACN     H1 1907   0.199   0.478   3.281
  291ACN     H2 1908   0.100   0.398   3.157
  291ACN     H3 1909   0.130   0.317   3.313
  291ACN     C2 1910   0.294   0.320   3.180
  291ACN     N1 1911   0.389   0.272   3.136
  292ACN     C1 1912   1.616   2.149   0.172
  292ACN     H1 1913   1.691   2.079   0.133
  292ACN     H2 1914   1.576   2.208   0.090
  292ACN     H3 1915   1.665   2.215   0.245
  292ACN     C2 1916   1.509   2.074   0.238
  292ACN     N1 1917   1.426   2.014   0.290
  293ACN     C1 1918   0.926   4.581   2.495
  293ACN     H1 1919   0.954   4.540   2.593
  293ACN     H2 1920   0.900   4.687   2.505
  293ACN     H3 1921   0.837   4.527   2.459
  293ACN     C2 1922   1.035   4.566   2.400
  293ACN     N1 1923   1.122   4.553   2.325
  294ACN     C1 1924   3.182   0.983   1.292
  294ACN     H1 1925   3.204   0.917   1.207
  294ACN     H2 1926   3.274   1.006   1.346
  294ACN     H3 1927   3.113   0.931   1.359
  294ACN     C2 1928   3.120   1.106   1.243
  294ACN     N1 1929   3.071   1.203   1.205
  295ACN     C1 1930   0.489   4.643   1.369
  295ACN     H1 1931   0.477   4.751   1.354
  295ACN     H2 1932   0.538   4.626   1.465
  295ACN     H3 1933   0.553   4.605   1.289
  295ACN     C2 1934   0.360   4.577   1.365
  295ACN     N1 1935   0.257   4.526   1.361
  296ACN     C1 1936   3.347   3.546   0.689
  296ACN     H1 1937   3.353   3.637   0.750
  296ACN     H2 1938   3.251   3.498   0.707
  296ACN     H3 1939   3.428   3.479   0.718
  296ACN     C2 1940   3.360   3.581   0.548
  296ACN     N1 1941   3.370   3.610   0.437
  297ACN     C1 1942   4.136   1.946   0.419
  297ACN     H1 1943   4.051   2.012   0.440
  297ACN     H2 1944   4.207   1.999   0.355
  297ACN     H3 1945   4.101   1.857   0.366
  297ACN     C2 1946   4.202   1.906   0.543
  297ACN     N1 1947   4.253   1.875   0.642
  298ACN     C1 1948   3.521   4.576   1.601
  298ACN     H1 1949   3.490   4.529   1.507
  298ACN     H2 1950   3.629   4.561   1.613
  298ACN     H3 1951   3.469   4.526   1.684
  298ACN     C2 1952   3.489   4.718   1.599
  298ACN     N1 1953   3.463   4.830   1.597
  299ACN     C1 1954   3.592   0.022   3.615
  299ACN     H1 1955   3.496   4.907   3.656
  299ACN     H2 1956   3.581   0.033   3.507
  299ACN     H3 1957   3.668   4.864   3.636
  299ACN     C2 1958   3.630   0.149   3.675
  299ACN     N1 1959   3.660   0.250   3.723
  300ACN     C1 1960   4.477   4.454   1.905
  300ACN     H1 1961   4.505   4.357   1.947
  300ACN     H2 1962   4.370   4.454   1.881
  300ACN     H3 1963   4.535   4.471   1.813
  300ACN     C2 1964   4.508   4.558   2.002
  300ACN     N1 1965   4.532   4.641   2.078
  301ACN     C1 1966   1.074   3.888   1.046
  301ACN     H1 1967   1.159   3.953   1.068
  301ACN     H2 1968   0.981   3.944   1.063
  301ACN     H3 1969   1.077   3.801   1.112
  301ACN     C2 1970   1.080   3.844   0.907
  301ACN     N1 1971   1.086   3.809   0.798
  302ACN     C1 1972   3.169   1.829   3.234
  302ACN     H1 1973   3.278   1.832   3.248
  302ACN     H2 1974   3.143   1.738   3.179
  302ACN     H3 1975   3.138   1.917   3.177
  302ACN     C2 1976   3.104   1.829   3.365
  302ACN     N1 1977   3.051   1.829   3.467
  303ACN     C1 1978   4.801   0.756   1.548
  303ACN     H1 1979   4.769   0.749   1.443
  303ACN     H2 1980   4.769   0.667   1.602
  303ACN     H3 1981   4.754   0.845   1.591
  303ACN     C2 1982   0.110   0.769   1.554
  303ACN     N1 1983   0.225   0.779   1.559
  304ACN     C1 1984   4.714   0.213   2.994
  304ACN     H1 1985   4.775   0.280   2.932
  304ACN     H2 1986   4.744   0.224   3.099
  304ACN     H3 1987   4.732   0.110   2.964
  304ACN     C2 1988   4.573   0.246   2.979
  304ACN     N1 1989   4.461   0.271   2.966
  305ACN     C1 1990   1.441   2.936   1.941
  305ACN     H1 1991   1.452   2.992   2.034
  305ACN     H2 1992   1.337   2.946   1.907
  305ACN     H3 1993   1.462   2.831   1.960
  305ACN     C2 1994   1.532   2.989   1.840
  305ACN     N1 1995   1.604   3.031   1.761
  306ACN     C1 1996   2.842   1.348   1.480
  306ACN     H1 1997   2.894   1.370   1.574
  306ACN     H2 1998   2.769   1.268   1.497
  306ACN     H3 1999   2.917   1.313   1.407
  306ACN     C2 2000   2.776   1.468   1.429
  306ACN     N1 2001   2.723   1.563   1.390
  307ACN     C1 2002   3.700   3.357   3.701
  307ACN     H1 2003   3.637   3.307   3.775
  307ACN     H2 2004   3.774   3.285   3.664
  307ACN     H3 2005   3.753   3.440   3.749
  307ACN     C2 2006   3.619   3.406   3.591
  307ACN     N1 2007   3.554   3.447   3.505
  308ACN     C1 2008   1.137   3.055   2.345
  308ACN     H1 2009   1.128   3.029   2.239
  308ACN     H2 2010   1.060   3.129   2.370
  308ACN     H3 2011   1.236   3.098   2.363
  308ACN     C2 2012   1.119   2.936   2.427
  308ACN     N1 2013   1.105   2.843   2.493
  309ACN     C1 2014   2.347   2.746   0.347
  309ACN     H1 2015   2.312   2.709   0.443
  309ACN     H2 2016   2.352   2.855   0.351
  309ACN     H3 2017   2.278   2.716   0.268
  309ACN     C2 2018   2.480   2.693   0.319
  309ACN     N1 2019   2.585   2.651   0.297
  310ACN     C1 2020   1.383   1.968   0.678
  310ACN     H1 2021   1.382   2.039   0.762
  310ACN     H2 2022   1.394   2.023   0.584
  310ACN     H3 2023   1.287   1.914   0.677
  310ACN     C2 2024   1.493   1.874   0.696
  310ACN     N1 2025   1.580   1.800   0.709
  311ACN     C1 2026   4.638   2.472   3.763
  311ACN     H1 2027   4.669   2.369   3.784
  311ACN     H2 2028   4.637   2.529   3.857
  311ACN     H3 2029   4.536   2.471   3.723
  311ACN     C2 2030   4.729   2.534   3.668
  311ACN     N1 2031   4.802   2.583   3.593
  312ACN     C1 2032   1.276   1.026   2.309
  312ACN     H1 2033   1.369   0.993   2.263
  312ACN     H2 2034   1.247   0.955   2.388
  312ACN     H3 2035   1.198   1.030   2.233
  312ACN     C2 2036   1.295   1.158   2.368
  312ACN     N1 2037   1.310   1.262   2.415
  313ACN     C1 2038   3.507   4.449   3.637
  313ACN     H1 2039   3.487   4.354   3.585
  313ACN     H2 2040   3.566   4.428   3.727
  313ACN     H3 2041   3.413   4.495   3.667
  313ACN     C2 2042   3.581   4.539   3.549
  313ACN     N1 2043   3.639   4.610   3.479
  314ACN     C1 2044   2.967   2.692   1.128
  314ACN     H1 2045   2.949   2.701   1.235
  314ACN     H2 2046   3.039   2.768   1.098
  314ACN     H3 2047   2.873   2.711   1.074
  314ACN     C2 2048   3.018   2.560   1.095
  314ACN     N1 2049   3.060   2.455   1.071
  315ACN     C1 2050   3.518   2.644   0.078
  315ACN     H1 2051   3.602   2.583   0.113
  315ACN     H2 2052   3.448   2.662   0.161
  315ACN     H3 2053   3.464   2.590   3.925
  315ACN     C2 2054   3.567   2.771   0.026
  315ACN     N1 2055   3.604   2.872   3.912
  316ACN     C1 2056   4.522   4.140   3.567
  316ACN     H1 2057   4.512   4.166   3.673
  316ACN     H2 2058   4.618   4.176   3.529
  316ACN     H3 2059   4.440   4.188   3.512
  316ACN     C2 2060   4.512   3.996   3.551
  316ACN     N1 2061   4.505   3.881   3.539
  317ACN     C1 2062   0.160   4.102   2.817
  317ACN     H1 2063   0.093   4.179   2.778
  317ACN     H2 2064   0.231   4.148   2.886
  317ACN     H3 2065   0.216   4.058   2.734
  317ACN     C2 2066   0.083   3.998   2.885
  317ACN     N1 2067   0.023   3.916   2.939
  318ACN     C1 2068   1.370   0.702   1.152
  318ACN     H1 2069   1.450   0.750   1.210
  318ACN     H2 2070   1.283   0.767   1.151
  318ACN     H3 2071   1.343   0.607   1.200
  318ACN     C2 2072   1.416   0.678   1.016
  318ACN     N1 2073   1.453   0.659   0.908
  319ACN     C1 2074   0.740   1.626   3.433
  319ACN     H1 2075   0.849   1.629   3.430
  319ACN     H2 2076   0.708   1.578   3.526
  319ACN     H3 2077   0.702   1.568   3.348
  319ACN     C2 2078   0.687   1.762   3.428
  319ACN     N1 2079   0.646   1.870   3.421
  320ACN     C1 2080   2.856   3.405   0.948
  320ACN     H1 2081   2.825   3.487   0.882
  320ACN     H2 2082   2.786   3.321   0.936
  320ACN     H3 2083   2.852   3.440   1.051
  320ACN     C2 2084   2.991   3.363   0.914
  320ACN     N1 2085   3.098   3.328   0.887
  321ACN     C1 2086   4.481   2.058   1.782
  321ACN     H1 2087   4.546   2.065   1.870
  321ACN     H2 2088   4.440   1.957   1.776
  321ACN     H3 2089   4.541   2.077   1.693
  321ACN     C2 2090   4.374   2.156   1.792
  321ACN     N1 2091   4.290   2.235   1.799
  322ACN     C1 2092   1.685   4.775   3.354
  322ACN     H1 2093   1.608   4.751   3.280
  322ACN     H2 2094   1.668   4.876   3.393
  322ACN     H3 2095   1.783   4.771   3.307
  322ACN     C2 2096   1.679   4.680   3.464
  322ACN     N1 2097   1.676   4.604   3.550
  323ACN     C1 2098   4.685   0.223   2.377
  323ACN     H1 2099   4.659   0.329   2.378
  323ACN     H2 2100   4.594   0.163   2.381
  323ACN     H3 2101   4.746   0.200   2.466
  323ACN     C2 2102   4.760   0.190   2.256
  323ACN     N1 2103   4.819   0.165   2.160
  324ACN     C1 2104   3.622   1.538   2.039
  324ACN     H1 2105   3.553   1.522   1.956
  324ACN     H2 2106   3.717   1.575   1.999
  324ACN     H3 2107   3.640   1.443   2.091
  324ACN     C2 2108   3.567   1.636   2.132
  324ACN     N1 2109   3.523   1.714   2.206
  325ACN     C1 2110   3.692   2.454   1.734
  325ACN     H1 2111   3.642   2.549   1.755
  325ACN     H2 2112   3.791   2.476   1.693
  325ACN     H3 2113   3.634   2.399   1.659
  325ACN     C2 2114   3.703   2.376   1.856
  325ACN     N1 2115   3.713   2.313   1.952
  326ACN     C1 2116   3.316   4.076   2.672
  326ACN     H1 2117   3.322   4.129   2.577
  326ACN     H2 2118   3.235   4.120   2.732
  326ACN     H3 2119   3.411   4.088   2.725
  326ACN     C2 2120   3.290   3.935   2.648
  326ACN     N1 2121   3.269   3.823   2.629
  327ACN     C1 2122   0.500   4.561   2.096
  327ACN     H1 2123   0.429   4.644   2.099
  327ACN     H2 2124   0.522   4.538   1.991
  327ACN     H3 2125   0.454   4.474   2.143
  327ACN     C2 2126   0.622   4.597   2.166
  327ACN     N1 2127   0.719   4.625   2.222
  328ACN     C1 2128   4.719   4.043   1.918
  328ACN     H1 2129   4.667   3.968   1.857
  328ACN     H2 2130   4.750   4.126   1.853
  328ACN     H3 2131   4.808   3.997   1.962
  328ACN     C2 2132   4.631   4.091   2.023
  328ACN     N1 2133   4.561   4.130   2.106
  329ACN     C1 2134   3.796   3.378   3.242
  329ACN     H1 2135   3.755   3.452   3.312
  329ACN     H2 2136   3.778   3.278   3.281
  329ACN     H3 2137   3.904   3.395   3.234
  329ACN     C2 2138   3.733   3.393   3.112
  329ACN     N1 2139   3.683   3.404   3.009
  330ACN     C1 2140   4.741   0.788   0.230
  330ACN     H1 2141   4.673   0.873   0.245
  330ACN     H2 2142   4.743   0.729   0.322
  330ACN     H3 2143   0.005   0.827   0.208
  330ACN     C2 2144   4.693   0.706   0.120
  330ACN     N1 2145   4.656   0.640   0.032
  331ACN     C1 2146   2.003   4.097   2.012
  331ACN     H1 2147   1.978   4.178   1.942
  331ACN     H2 2148   1.935   4.013   1.994
  331ACN     H3 2149   1.989   4.133   2.114
  331ACN     C2 2150   2.141   4.055   1.991
  331ACN     N1 2151   2.250   4.021   1.975
  332ACN     C1 2152   0.503   3.222   3.055
  332ACN     H1 2153   0.397   3.237   3.078
  332ACN     H2 2154   0.515   3.129   2.998
  332ACN     H3 2155   0.557   3.213   3.150
  332ACN     C2 2156   0.554   3.335   2.980
  332ACN     N1 2157   0.594   3.425   2.920
  333ACN     C1 2158   2.219   3.966   2.749
  333ACN     H1 2159   2.274   3.982   2.843
  333ACN     H2 2160   2.147   4.048   2.737
  333ACN     H3 2161   2.164   3.872   2.756
  333ACN     C2 2162   2.311   3.964   2.636
  333ACN     N1 2163   2.383   3.962   2.546
  334ACN     C1 2164   0.970   4.845   2.758
  334ACN     H1 2165   0.947   4.740   2.777
  334ACN     H2 2166   1.018   4.854   2.659
  334ACN     H3 2167   1.040   4.880   2.834
  334ACN     C2 2168   0.848   0.006   2.762
  334ACN     N1 2169   0.750   0.067   2.767
  335ACN     C1 2170   4.047   2.293   2.042
  335ACN     H1 2171   4.133   2.356   2.069
  335ACN     H2 2172   4.018   2.317   1.939
  335ACN     H3 2173   3.964   2.315   2.109
  335ACN     C2 2174   4.084   2.153   2.051
  335ACN     N1 2175   4.111   2.041   2.057
  336ACN     C1 2176   3.134   3.780   1.879
  336ACN     H1 2177   3.058   3.705   1.854
  336ACN     H2 2178   3.171   3.762   1.981
  336ACN     H3 2179   3.089   3.879   1.874
  336ACN     C2 2180   3.245   3.771   1.784
  336ACN     N1 2181   3.332   3.764   1.709
  337ACN     C1 2182   4.578   4.898   2.736
  337ACN     H1 2183   4.659   4.860   2.800
  337ACN     H2 2184   4.591   4.858   2.636
  337ACN     H3 2185   4.583   0.089   2.731
  337ACN     C2 2186   4.449   4.856   2.789
  337ACN     N1 2187   4.346   4.822   2.830
  338ACN     C1 2188   1.760   2.178   0.690
  338ACN     H1 2189   1.854   2.125   0.703
  338ACN     H2 2190   1.741   2.239   0.779
  338ACN     H3 2191   1.679   2.105   0.678
  338ACN     C2 2192   1.767   2.263   0.572
  338ACN     N1 2193   1.773   2.331   0.479
  339ACN     C1 2194   4.468   3.086   0.616
  339ACN     H1 2195   4.379   3.024   0.604
  339ACN     H2 2196   4.547   3.024   0.659
  339ACN     H3 2197   4.445   3.167   0.686
  339ACN     C2 2198   4.510   3.139   0.488
  339ACN     N1 2199   4.545   3.182   0.387
  340ACN     C1 2200   4.361   1.678   1.916
  340ACN     H1 2201   4.464   1.692   1.883
  340ACN     H2 2202   4.324   1.772   1.957
  340ACN     H3 2203   4.360   1.602   1.995
  340ACN     C2 2204   4.277   1.635   1.805
  340ACN     N1 2205   4.211   1.601   1.717
  341ACN     C1 2206   3.325   2.310   3.228
  341ACN     H1 2207   3.326   2.351   3.329
  341ACN     H2 2208   3.407   2.239   3.219
  341ACN     H3 2209   3.340   2.391   3.156
  341ACN     C2 2210   3.198   2.243   3.202
  341ACN     N1 2211   3.097   2.191   3.180
  342ACN     C1 2212   0.296   0.124   1.457
  342ACN     H1 2213   0.349   0.028   1.454
  342ACN     H2 2214   0.190   0.105   1.478
  342ACN     H3 2215   0.304   0.173   1.359
  342ACN     C2 2216   0.353   0.209   1.561
  342ACN     N1 2217   0.400   0.275   1.643
  343ACN     C1 2218   3.241   4.536   2.888
  343ACN     H1 2219   3.272   4.641   2.883
  343ACN     H2 2220   3.144   4.526   2.838
  343ACN     H3 2221   3.231   4.507   2.993
  343ACN     C2 2222   3.339   4.452   2.821
  343ACN     N1 2223   3.416   4.385   2.768
  344ACN     C1 2224   0.432   1.865   2.286
  344ACN     H1 2225   0.327   1.878   2.258
  344ACN     H2 2226   0.490   1.950   2.250
  344ACN     H3 2227   0.470   1.774   2.238
  344ACN     C2 2228   0.444   1.854   2.431
  344ACN     N1 2229   0.454   1.843   2.545
  345ACN     C1 2230   0.270   3.261   2.749
  345ACN     H1 2231   0.215   3.217   2.665
  345ACN     H2 2232   0.308   3.359   2.719
  345ACN     H3 2233   0.353   3.195   2.773
  345ACN     C2 2234   0.181   3.275   2.864
  345ACN     N1 2235   0.112   3.287   2.955
  346ACN     C1 2236   0.285   0.137   1.973
  346ACN     H1 2237   0.291   0.077   1.881
  346ACN     H2 2238   0.184   0.178   1.980
  346ACN     H3 2239   0.357   0.219   1.967
  346ACN     C2 2240   0.312   0.053   2.089
  346ACN     N1 2241   0.334   4.905   2.181
  347ACN     C1 2242   1.361   0.301   0.831
  347ACN     H1 2243   1.407   0.396   0.802
  347ACN     H2 2244   1.280   0.322   0.902
  347ACN     H3 2245   1.436   0.239   0.881
  347ACN     C2 2246   1.307   0.233   0.714
  347ACN     N1 2247   1.265   0.178   0.622
  348ACN     C1 2248   1.754   1.513   2.653
  348ACN     H1 2249   1.857   1.483   2.674
  348ACN     H2 2250   1.747   1.549   2.550
  348ACN     H3 2251   1.725   1.592   2.722
  348ACN     C2 2252   1.665   1.398   2.670
  348ACN     N1 2253   1.596   1.307   2.684
  349ACN     C1 2254   2.213   0.798   1.031
  349ACN     H1 2255   2.115   0.830   1.068
  349ACN     H2 2256   2.268   0.749   1.112
  349ACN     H3 2257   2.268   0.887   0.999
  349ACN     C2 2258   2.196   0.708   0.918
  349ACN     N1 2259   2.181   0.636   0.830
  350ACN     C1 2260   3.638   2.952   1.116
  350ACN     H1 2261   3.534   2.924   1.135
  350ACN     H2 2262   3.691   2.865   1.075
  350ACN     H3 2263   3.686   2.982   1.210
  350ACN     C2 2264   3.644   3.062   1.020
  350ACN     N1 2265   3.648   3.149   0.945
  351ACN     C1 2266   3.860   2.652   2.114
  351ACN     H1 2267   3.968   2.666   2.121
  351ACN     H2 2268   3.840   2.554   2.070
  351ACN     H3 2269   3.819   2.730   2.047
  351ACN     C2 2270   3.800   2.661   2.246
  351ACN     N1 2271   3.752   2.668   2.351
  352ACN     C1 2272   2.002   0.520   2.734
  352ACN     H1 2273   2.001   0.618   2.685
  352ACN     H2 2274   2.075   0.456   2.683
  352ACN     H3 2275   1.903   0.474   2.726
  352ACN     C2 2276   2.040   0.536   2.874
  352ACN     N1 2277   2.069   0.549   2.984
  353ACN     C1 2278   3.651   2.909   2.573
  353ACN     H1 2279   3.615   2.971   2.656
  353ACN     H2 2280   3.584   2.823   2.562
  353ACN     H3 2281   3.752   2.872   2.595
  353ACN     C2 2282   3.652   2.986   2.450
  353ACN     N1 2283   3.652   3.047   2.352
  354ACN     C1 2284   0.286   2.012   3.436
  354ACN     H1 2285   0.363   1.934   3.447
  354ACN     H2 2286   0.281   2.069   3.529
  354ACN     H3 2287   0.189   1.965   3.418
  354ACN     C2 2288   0.320   2.101   3.325
  354ACN     N1 2289   0.347   2.169   3.236
  355ACN     C1 2290   2.396   4.909   2.043
  355ACN     H1 2291   2.352   4.870   1.950
  355ACN     H2 2292   2.452   0.081   2.019
  355ACN     H3 2293   2.464   4.834   2.085
  355ACN     C2 2294   2.290   0.021   2.139
  355ACN     N1 2295   2.206   0.043   2.214
  356ACN     C1 2296   2.552   0.023   0.799
  356ACN     H1 2297   2.453   4.893   0.796
  356ACN     H2 2298   2.540   0.131   0.785
  356ACN     H3 2299   2.613   4.900   0.719
  356ACN     C2 2300   2.615   4.914   0.928
  356ACN     N1 2301   2.663   4.895   1.031
  357ACN     C1 2302   1.918   4.771   2.390
  357ACN     H1 2303   1.908   4.769   2.499
  357ACN     H2 2304   2.010   4.825   2.364
  357ACN     H3 2305   1.832   4.823   2.348
  357ACN     C2 2306   1.924   4.635   2.340
  357ACN     N1 2307   1.930   4.526   2.301
  358ACN     C1 2308   2.783   4.134   3.347
  358ACN     H1 2309   2.737   4.034   3.353
  358ACN     H2 2310   2.705   4.210   3.346
  358ACN     H3 2311   2.841   4.140   3.254
  358ACN     C2 2312   2.872   4.154   3.461
  358ACN     N1 2313   2.941   4.171   3.551
  359ACN     C1 2314   2.030   0.488   0.080
  359ACN     H1 2315   2.079   0.507   3.910
  359ACN     H2 2316   2.072   0.397   0.124
  359ACN     H3 2317   1.923   0.473   0.063
  359ACN     C2 2318   2.051   0.600   0.171
  359ACN     N1 2319   2.069   0.688   0.243
  360ACN     C1 2320   2.560   1.745   0.120
  360ACN     H1 2321   2.609   1.695   0.036
  360ACN     H2 2322   2.472   1.799   0.083
  360ACN     H3 2323   2.630   1.817   0.164
  360ACN     C2 2324   2.520   1.648   0.221
  360ACN     N1 2325   2.488   1.570   0.301
  361ACN     C1 2326   3.288   3.034   0.117
  361ACN     H1 2327   3.183   3.030   0.084
  361ACN     H2 2328   3.335   2.938   0.095
  361ACN     H3 2329   3.291   3.050   0.225
  361ACN     C2 2330   3.358   3.142   0.050
  361ACN     N1 2331   3.412   3.228   3.922
  362ACN     C1 2332   3.598   3.881   1.020
  362ACN     H1 2333   3.491   3.905   1.032
  362ACN     H2 2334   3.645   3.880   1.119
  362ACN     H3 2335   3.644   3.959   0.958
  362ACN     C2 2336   3.613   3.751   0.956
  362ACN     N1 2337   3.625   3.648   0.907
  363ACN     C1 2338   2.007   1.267   2.351
  363ACN     H1 2339   2.040   1.217   2.260
  363ACN     H2 2340   2.089   1.325   2.393
  363ACN     H3 2341   1.978   1.190   2.424
  363ACN     C2 2342   1.893   1.353   2.322
  363ACN     N1 2343   1.804   1.422   2.300
  364ACN     C1 2344   0.820   3.311   2.390
  364ACN     H1 2345   0.795   3.204   2.393
  364ACN     H2 2346   0.902   3.330   2.460
  364ACN     H3 2347   0.733   3.369   2.421
  364ACN     C2 2348   0.861   3.347   2.255
  364ACN     N1 2349   0.891   3.377   2.148
  365ACN     C1 2350   3.138   3.387   0.159
  365ACN     H1 2351   3.170   3.393   0.054
  365ACN     H2 2352   3.226   3.380   0.223
  365ACN     H3 2353   3.077   3.298   0.172
  365ACN     C2 2354   3.061   3.506   0.194
  365ACN     N1 2355   3.001   3.600   0.223
  366ACN     C1 2356   1.695   0.762   2.823
  366ACN     H1 2357   1.598   0.763   2.772
  366ACN     H2 2358   1.726   0.659   2.840
  366ACN     H3 2359   1.685   0.813   2.919
  366ACN     C2 2360   1.795   0.831   2.741
  366ACN     N1 2361   1.873   0.885   2.676
  367ACN     C1 2362   4.435   3.129   1.105
  367ACN     H1 2363   4.508   3.067   1.053
  367ACN     H2 2364   4.364   3.167   1.031
  367ACN     H3 2365   4.487   3.214   1.152
  367ACN     C2 2366   4.366   3.051   1.207
  367ACN     N1 2367   4.312   2.990   1.288
  368ACN     C1 2368   0.566   1.767   0.568
  368ACN     H1 2369   0.571   1.718   0.666
  368ACN     H2 2370   0.476   1.829   0.564
  368ACN     H3 2371   0.559   1.691   0.490
  368ACN     C2 2372   0.684   1.850   0.547
  368ACN     N1 2373   0.778   1.915   0.531
  369ACN     C1 2374   3.659   3.603   1.461
  369ACN     H1 2375   3.657   3.711   1.444
  369ACN     H2 2376   3.749   3.562   1.414
  369ACN     H3 2377   3.570   3.558   1.415
  369ACN     C2 2378   3.661   3.576   1.604
  369ACN     N1 2379   3.663   3.553   1.717
  370ACN     C1 2380   3.043   4.862   0.822
  370ACN     H1 2381   3.141   4.852   0.775
  370ACN     H2 2382   3.051   0.007   0.911
  370ACN     H3 2383   3.007   4.763   0.852
  370ACN     C2 2384   2.948   0.003   0.728
  370ACN     N1 2385   2.874   0.052   0.654
  371ACN     C1 2386   3.465   1.409   1.413
  371ACN     H1 2387   3.519   1.314   1.418
  371ACN     H2 2388   3.358   1.389   1.403
  371ACN     H3 2389   3.499   1.466   1.326
  371ACN     C2 2390   3.490   1.486   1.535
  371ACN     N1 2391   3.509   1.545   1.632
  372ACN     C1 2392   3.132   4.350   1.643
  372ACN     H1 2393   3.141   4.400   1.739
  372ACN     H2 2394   3.222   4.371   1.583
  372ACN     H3 2395   3.045   4.388   1.589
  372ACN     C2 2396   3.119   4.206   1.662
  372ACN     N1 2397   3.108   4.092   1.678
  373ACN     C1 2398   4.152   0.772   0.950
  373ACN     H1 2399   4.199   0.844   1.018
  373ACN     H2 2400   4.043   0.786   0.952
  373ACN     H3 2401   4.176   0.671   0.984
  373ACN     C2 2402   4.202   0.793   0.815
  373ACN     N1 2403   4.242   0.809   0.708
  374ACN     C1 2404   4.062   3.488   3.729
  374ACN     H1 2405   4.046   3.385   3.764
  374ACN     H2 2406   4.163   3.519   3.756
  374ACN     H3 2407   3.989   3.554   3.779
  374ACN     C2 2408   4.044   3.494   3.584
  374ACN     N1 2409   4.031   3.500   3.470
  375ACN     C1 2410   3.216   2.128   1.064
  375ACN     H1 2411   3.175   2.050   1.130
  375ACN     H2 2412   3.135   2.195   1.033
  375ACN     H3 2413   3.259   2.082   0.975
  375ACN     C2 2414   3.318   2.204   1.136
  375ACN     N1 2415   3.399   2.263   1.192
  376ACN     C1 2416   4.222   4.581   2.619
  376ACN     H1 2417   4.321   4.550   2.656
  376ACN     H2 2418   4.232   4.613   2.514
  376ACN     H3 2419   4.186   4.665   2.679
  376ACN     C2 2420   4.129   4.470   2.628
  376ACN     N1 2421   4.054   4.382   2.636
  377ACN     C1 2422   1.324   2.768   0.981
  377ACN     H1 2423   1.368   2.851   1.037
  377ACN     H2 2424   1.397   2.733   0.906
  377ACN     H3 2425   1.235   2.803   0.929
  377ACN     C2 2426   1.290   2.659   1.071
  377ACN     N1 2427   1.262   2.572   1.142
  378ACN     C1 2428   0.008   1.009   3.559
  378ACN     H1 2429   4.779   0.946   3.497
  378ACN     H2 2430   4.796   1.106   3.575
  378ACN     H3 2431   0.103   1.024   3.507
  378ACN     C2 2432   0.032   0.943   3.687
  378ACN     N1 2433   0.051   0.890   3.787
  379ACN     C1 2434   2.813   0.400   3.905
  379ACN     H1 2435   2.910   0.420   0.025
  379ACN     H2 2436   2.756   0.493   3.899
  379ACN     H3 2437   2.759   0.328   0.041
  379ACN     C2 2438   2.834   0.344   3.771
  379ACN     N1 2439   2.850   0.302   3.665
  380ACN     C1 2440   3.751   1.455   0.527
  380ACN     H1 2441   3.820   1.466   0.612
  380ACN     H2 2442   3.751   1.549   0.470
  380ACN     H3 2443   3.651   1.436   0.566
  380ACN     C2 2444   3.794   1.344   0.443
  380ACN     N1 2445   3.827   1.256   0.376
  381ACN     C1 2446   0.788   1.394   0.678
  381ACN     H1 2447   0.894   1.422   0.680
  381ACN     H2 2448   0.764   1.350   0.581
  381ACN     H3 2449   0.727   1.483   0.693
  381ACN     C2 2450   0.761   1.297   0.784
  381ACN     N1 2451   0.740   1.220   0.867
  382ACN     C1 2452   0.613   4.702   0.423
  382ACN     H1 2453   0.536   4.762   0.374
  382ACN     H2 2454   0.570   4.606   0.455
  382ACN     H3 2455   0.650   4.757   0.511
  382ACN     C2 2456   0.722   4.678   0.330
  382ACN     N1 2457   0.808   4.658   0.256
  383ACN     C1 2458   2.037   3.851   2.412
  383ACN     H1 2459   1.971   3.824   2.494
  383ACN     H2 2460   1.999   3.806   2.320
  383ACN     H3 2461   2.137   3.813   2.432
  383ACN     C2 2462   2.040   3.996   2.396
  383ACN     N1 2463   2.043   4.110   2.381
  384ACN     C1 2464   0.286   4.305   2.516
  384ACN     H1 2465   0.354   4.253   2.584
  384ACN     H2 2466   0.336   4.395   2.477
  384ACN     H3 2467   0.197   4.337   2.571
  384ACN     C2 2468   0.248   4.218   2.405
  384ACN     N1 2469   0.218   4.148   2.319
  385ACN     C1 2470   0.919   3.051   1.216
  385ACN     H1 2471   0.895   3.143   1.161
  385ACN     H2 2472   0.967   3.078   1.311
  385ACN     H3 2473   0.989   2.991   1.157
  385ACN     C2 2474   0.798   2.974   1.242
  385ACN     N1 2475   0.703   2.912   1.263
  386ACN     C1 2476   1.834   4.876   1.190
  386ACN     H1 2477   1.749   4.864   1.258
  386ACN     H2 2478   1.834   0.060   1.151
  386ACN     H3 2479   1.824   4.806   1.107
  386ACN     C2 2480   1.958   4.850   1.261
  386ACN     N1 2481   2.056   4.829   1.318
  387ACN     C1 2482   1.035   2.029   3.689
  387ACN     H1 2483   1.084   2.002   3.783
  387ACN     H2 2484   0.978   2.122   3.705
  387ACN     H3 2485   0.965   1.950   3.661
  387ACN     C2 2486   1.134   2.048   3.585
  387ACN     N1 2487   1.214   2.062   3.502
  388ACN     C1 2488   3.568   3.869   3.572
  388ACN     H1 2489   3.607   3.932   3.490
  388ACN     H2 2490   3.487   3.806   3.533
  388ACN     H3 2491   3.530   3.933   3.651
  388ACN     C2 2492   3.675   3.785   3.624
  388ACN     N1 2493   3.760   3.719   3.665
  389ACN     C1 2494   1.272   0.672   1.718
  389ACN     H1 2495   1.328   0.660   1.811
  389ACN     H2 2496   1.261   0.779   1.695
  389ACN     H3 2497   1.172   0.630   1.731
  389ACN     C2 2498   1.340   0.604   1.609
  389ACN     N1 2499   1.394   0.550   1.523
  390ACN     C1 2500   1.653   2.117   2.233
  390ACN     H1 2501   1.656   2.020   2.282
  390ACN     H2 2502   1.607   2.190   2.302
  390ACN     H3 2503   1.589   2.109   2.145
  390ACN     C2 2504   1.788   2.160   2.196
  390ACN     N1 2505   1.894   2.194   2.166
  391ACN     C1 2506   3.749   4.756   1.266
  391ACN     H1 2507   3.851   4.788   1.290
  391ACN     H2 2508   3.732   4.770   1.159
  391ACN     H3 2509   3.678   4.817   1.322
  391ACN     C2 2510   3.732   4.615   1.300
  391ACN     N1 2511   3.720   4.504   1.327
  392ACN     C1 2512   3.280   2.073   3.653
  392ACN     H1 2513   3.262   2.179   3.675
  392ACN     H2 2514   3.185   2.018   3.658
  392ACN     H3 2515   3.349   2.032   3.727
  392ACN     C2 2516   3.337   2.060   3.520
  392ACN     N1 2517   3.382   2.049   3.414
  393ACN     C1 2518   2.964   2.609   0.709
  393ACN     H1 2519   3.048   2.668   0.747
  393ACN     H2 2520   2.983   2.503   0.727
  393ACN     H3 2521   2.955   2.625   0.601
  393ACN     C2 2522   2.840   2.649   0.775
  393ACN     N1 2523   2.743   2.680   0.828
  394ACN     C1 2524   3.760   0.904   3.283
  394ACN     H1 2525   3.712   0.818   3.331
  394ACN     H2 2526   3.685   0.982   3.264
  394ACN     H3 2527   3.802   0.872   3.187
  394ACN     C2 2528   3.866   0.956   3.368
  394ACN     N1 2529   3.949   0.997   3.437
  395ACN     C1 2530   3.459   0.127   0.398
  395ACN     H1 2531   3.472   0.214   0.463
  395ACN     H2 2532   3.554   0.072   0.394
  395ACN     H3 2533   3.433   0.160   0.297
  395ACN     C2 2534   3.354   0.041   0.452
  395ACN     N1 2535   3.271   4.891   0.495
  396ACN     C1 2536   4.567   3.668   2.340
  396ACN     H1 2537   4.609   3.744   2.272
  396ACN     H2 2538   4.648   3.605   2.378
  396ACN     H3 2539   4.497   3.606   2.284
  396ACN     C2 2540   4.498   3.733   2.451
  396ACN     N1 2541   4.443   3.784   2.538
  397ACN     C1 2542   0.717   2.628   3.632
  397ACN     H1 2543   0.676   2.619   3.734
  397ACN     H2 2544   0.809   2.569   3.625
  397ACN     H3 2545   0.740   2.733   3.612
  397ACN     C2 2546   0.619   2.580   3.536
  397ACN     N1 2547   0.541   2.543   3.460
  398ACN     C1 2548   0.611   3.853   2.992
  398ACN     H1 2549   0.642   3.775   2.921
  398ACN     H2 2550   0.699   3.888   3.047
  398ACN     H3 2551   0.540   3.810   3.064
  398ACN     C2 2552   0.549   3.964   2.921
  398ACN     N1 2553   0.499   4.052   2.867
  399ACN     C1 2554   1.600   2.437   3.522
  399ACN     H1 2555   1.696   2.480   3.492
  399ACN     H2 2556   1.563   2.489   3.611
  399ACN     H3 2557   1.615   2.331   3.546
  399ACN     C2 2558   1.505   2.449   3.413
  399ACN     N1 2559   1.430   2.459   3.326
  400ACN     C1 2560   2.303   1.289   2.096
  400ACN     H1 2561   2.376   1.267   2.017
  400ACN     H2 2562   2.332   1.232   2.185
  400ACN     H3 2563   2.204   1.256   2.063
  400ACN     C2 2564   2.302   1.431   2.126
  400ACN     N1 2565   2.302   1.544   2.149
  401ACN     C1 2566   0.322   4.187   1.396
  401ACN     H1 2567   0.288   4.254   1.316
  401ACN     H2 2568   0.430   4.200   1.408
  401ACN     H3 2569   0.303   4.084   1.364
  401ACN     C2 2570   0.253   4.217   1.520
  401ACN     N1 2571   0.197   4.239   1.619
  402ACN     C1 2572   0.575   4.797   2.494
  402ACN     H1 2573   0.523   4.859   2.567
  402ACN     H2 2574   0.679   4.830   2.490
  402ACN     H3 2575   0.529   4.812   2.395
  402ACN     C2 2576   0.568   4.657   2.531
  402ACN     N1 2577   0.563   4.546   2.561
  403ACN     C1 2578   3.401   2.993   3.642
  403ACN     H1 2579   3.342   3.084   3.661
  403ACN     H2 2580   3.348   2.930   3.570
  403ACN     H3 2581   3.410   2.937   3.735
  403ACN     C2 2582   3.533   3.029   3.592
  403ACN     N1 2583   3.636   3.058   3.550
  404ACN     C1 2584   2.750   4.561   2.219
  404ACN     H1 2585   2.720   4.497   2.303
  404ACN     H2 2586   2.661   4.612   2.181
  404ACN     H3 2587   2.794   4.499   2.140
  404ACN     C2 2588   2.847   4.660   2.265
  404ACN     N1 2589   2.924   4.738   2.301
  405ACN     C1 2590   2.242   1.157   1.545
  405ACN     H1 2591   2.345   1.180   1.516
  405ACN     H2 2592   2.216   1.059   1.505
  405ACN     H3 2593   2.174   1.231   1.503
  405ACN     C2 2594   2.229   1.155   1.690
  405ACN     N1 2595   2.220   1.154   1.805
  406ACN     C1 2596   2.176   4.360   0.653
  406ACN     H1 2597   2.278   4.335   0.623
  406ACN     H2 2598   2.175   4.390   0.758
  406ACN     H3 2599   2.114   4.270   0.642
  406ACN     C2 2600   2.124   4.467   0.568
  406ACN     N1 2601   2.083   4.552   0.503
  407ACN     C1 2602   3.513   4.683   0.276
  407ACN     H1 2603   3.616   4.675   0.314
  407ACN     H2 2604   3.496   4.784   0.238
  407ACN     H3 2605   3.443   4.661   0.357
  407ACN     C2 2606   3.494   4.587   0.168
  407ACN     N1 2607   3.478   4.511   0.082
  408ACN     C1 2608   4.576   0.604   0.827
  408ACN     H1 2609   4.577   0.669   0.739
  408ACN     H2 2610   4.678   0.574   0.853
  408ACN     H3 2611   4.516   0.516   0.806
  408ACN     C2 2612   4.517   0.677   0.939
  408ACN     N1 2613   4.469   0.733   1.027
  409ACN     C1 2614   1.627   2.464   0.986
  409ACN     H1 2615   1.531   2.422   1.020
  409ACN     H2 2616   1.624   2.475   0.878
  409ACN     H3 2617   1.707   2.395   1.013
  409ACN     C2 2618   1.649   2.594   1.049
  409ACN     N1 2619   1.666   2.696   1.099
  410ACN     C1 2620   2.572   0.675   3.674
  410ACN     H1 2621   2.569   0.566   3.674
  410ACN     H2 2622   2.668   0.707   3.632
  410ACN     H3 2623   2.564   0.711   3.777
  410ACN     C2 2624   2.463   0.728   3.594
  410ACN     N1 2625   2.377   0.771   3.530
  411ACN     C1 2626   2.485   0.455   1.181
  411ACN     H1 2627   2.569   0.430   1.246
  411ACN     H2 2628   2.469   0.563   1.183
  411ACN     H3 2629   2.395   0.406   1.221
  411ACN     C2 2630   2.509   0.410   1.045
  411ACN     N1 2631   2.529   0.374   0.937
  412ACN     C1 2632   0.732   4.679   3.713
  412ACN     H1 2633   0.638   4.646   3.669
  412ACN     H2 2634   0.728   4.665   3.822
  412ACN     H3 2635   0.747   4.785   3.691
  412ACN     C2 2636   0.843   4.602   3.658
  412ACN     N1 2637   0.932   4.543   3.614
  413ACN     C1 2638   4.488   4.403   0.390
  413ACN     H1 2639   4.592   4.437   0.396
  413ACN     H2 2640   4.477   4.336   0.305
  413ACN     H3 2641   4.424   4.491   0.375
  413ACN     C2 2642   4.451   4.335   0.513
  413ACN     N1 2643   4.422   4.281   0.611
  414ACN     C1 2644   1.995   2.060   3.520
  414ACN     H1 2645   1.989   1.993   3.607
  414ACN     H2 2646   2.048   2.007   3.440
  414ACN     H3 2647   2.050   2.150   3.548
  414ACN     C2 2648   1.861   2.095   3.476
  414ACN     N1 2649   1.755   2.123   3.442
  415ACN     C1 2650   4.073   0.288   0.257
  415ACN     H1 2651   4.054   0.370   0.326
  415ACN     H2 2652   4.011   0.202   0.284
  415ACN     H3 2653   4.178   0.258   0.266
  415ACN     C2 2654   4.046   0.329   0.120
  415ACN     N1 2655   4.026   0.362   0.012
  416ACN     C1 2656   2.872   0.602   1.070
  416ACN     H1 2657   2.898   0.508   1.120
  416ACN     H2 2658   2.769   0.595   1.035
  416ACN     H3 2659   2.939   0.615   0.984
  416ACN     C2 2660   2.887   0.713   1.162
  416ACN     N1 2661   2.899   0.802   1.235
  417ACN     C1 2662   2.025   3.140   3.823
  417ACN     H1 2663   1.979   3.067   3.891
  417ACN     H2 2664   2.088   3.087   3.751
  417ACN     H3 2665   2.086   3.210   3.881
  417ACN     C2 2666   1.921   3.214   3.753
  417ACN     N1 2667   1.838   3.273   3.698
  418ACN     C1 2668   3.088   0.943   1.734
  418ACN     H1 2669   3.136   0.913   1.640
  418ACN     H2 2670   3.004   0.875   1.753
  418ACN     H3 2671   3.049   1.045   1.724
  418ACN     C2 2672   3.184   0.937   1.843
  418ACN     N1 2673   3.260   0.933   1.930
  419ACN     C1 2674   2.667   0.895   0.888
  419ACN     H1 2675   2.598   0.902   0.803
  419ACN     H2 2676   2.706   0.995   0.910
  419ACN     H3 2677   2.750   0.830   0.860
  419ACN     C2 2678   2.598   0.842   1.004
  419ACN     N1 2679   2.545   0.799   1.097
  420ACN     C1 2680   2.792   0.369   0.714
  420ACN     H1 2681   2.735   0.460   0.733
  420ACN     H2 2682   2.843   0.377   0.618
  420ACN     H3 2683   2.723   0.284   0.709
  420ACN     C2 2684   2.889   0.346   0.820
  420ACN     N1 2685   2.965   0.328   0.904
  421ACN     C1 2686   0.850   0.523   1.126
  421ACN     H1 2687   0.896   0.427   1.103
  421ACN     H2 2688   0.764   0.507   1.191
  421ACN     H3 2689   0.814   0.569   1.033
  421ACN     C2 2690   0.946   0.611   1.190
  421ACN     N1 2691   1.023   0.681   1.242
  422ACN     C1 2692   1.422   4.199   3.333
  422ACN     H1 2693   1.436   4.258   3.424
  422ACN     H2 2694   1.520   4.168   3.296
  422ACN     H3 2695   1.372   4.261   3.257
  422ACN     C2 2696   1.340   4.082   3.362
  422ACN     N1 2697   1.274   3.990   3.384
  423ACN     C1 2698   3.538   1.914   1.121
  423ACN     H1 2699   3.444   1.931   1.068
  423ACN     H2 2700   3.584   2.010   1.147
  423ACN     H3 2701   3.607   1.860   1.055
  423ACN     C2 2702   3.514   1.836   1.242
  423ACN     N1 2703   3.494   1.776   1.337
  424ACN     C1 2704   0.132   2.787   2.939
  424ACN     H1 2705   0.136   2.844   3.032
  424ACN     H2 2706   0.037   2.732   2.936
  424ACN     H3 2707   0.214   2.714   2.938
  424ACN     C2 2708   0.143   2.877   2.825
  424ACN     N1 2709   0.151   2.949   2.735
  425ACN     C1 2710   3.902   3.417   1.936
  425ACN     H1 2711   3.816   3.352   1.913
  425ACN     H2 2712   3.878   3.519   1.904
  425ACN     H3 2713   3.989   3.381   1.879
  425ACN     C2 2714   3.930   3.412   2.079
  425ACN     N1 2715   3.953   3.408   2.191
  426ACN     C1 2716   3.847   1.791   3.097
  426ACN     H1 2717   3.847   1.688   3.136
  426ACN     H2 2718   3.882   1.788   2.994
  426ACN     H3 2719   3.916   1.851   3.157
  426ACN     C2 2720   3.713   1.847   3.102
  426ACN     N1 2721   3.606   1.892   3.105
  427ACN     C1 2722   2.598   2.308   2.809
  427ACN     H1 2723   2.687   2.295   2.749
  427ACN     H2 2724   2.511   2.269   2.755
  427ACN     H3 2725   2.583   2.415   2.828
  427ACN     C2 2726   2.613   2.238   2.936
  427ACN     N1 2727   2.625   2.181   3.036
  428ACN     C1 2728   1.339   3.048   1.326
  428ACN     H1 2729   1.234   3.037   1.298
  428ACN     H2 2730   1.359   3.154   1.347
  428ACN     H3 2731   1.402   3.016   1.242
  428ACN     C2 2732   1.367   2.967   1.444
  428ACN     N1 2733   1.390   2.903   1.537
  429ACN     C1 2734   0.915   3.921   3.399
  429ACN     H1 2735   0.901   3.937   3.291
  429ACN     H2 2736   0.825   3.956   3.451
  429ACN     H3 2737   1.002   3.979   3.432
  429ACN     C2 2738   0.936   3.779   3.426
  429ACN     N1 2739   0.952   3.667   3.446
  430ACN     C1 2740   4.578   3.763   1.424
  430ACN     H1 2741   4.541   3.664   1.396
  430ACN     H2 2742   4.500   3.837   1.407
  430ACN     H3 2743   4.665   3.787   1.360
  430ACN     C2 2744   4.618   3.763   1.564
  430ACN     N1 2745   4.649   3.765   1.675
  431ACN     C1 2746   2.742   2.081   2.517
  431ACN     H1 2747   2.780   2.024   2.431
  431ACN     H2 2748   2.825   2.138   2.561
  431ACN     H3 2749   2.702   2.012   2.591
  431ACN     C2 2750   2.638   2.173   2.473
  431ACN     N1 2751   2.556   2.245   2.435
  432ACN     C1 2752   4.553   1.962   0.417
  432ACN     H1 2753   4.503   1.903   0.339
  432ACN     H2 2754   4.659   1.972   0.392
  432ACN     H3 2755   4.543   1.909   0.512
  432ACN     C2 2756   4.492   2.094   0.425
  432ACN     N1 2757   4.441   2.197   0.433
  433ACN     C1 2758   2.526   1.373   3.223
  433ACN     H1 2759   2.626   1.381   3.180
  433ACN     H2 2760   2.534   1.374   3.332
  433ACN     H3 2761   2.480   1.279   3.192
  433ACN     C2 2762   2.443   1.485   3.180
  433ACN     N1 2763   2.377   1.573   3.145
  434ACN     C1 2764   1.325   3.941   0.583
  434ACN     H1 2765   1.323   3.900   0.685
  434ACN     H2 2766   1.294   3.862   0.513
  434ACN     H3 2767   1.427   3.972   0.560
  434ACN     C2 2768   1.234   4.054   0.574
  434ACN     N1 2769   1.163   4.144   0.566
  435ACN     C1 2770   2.158   3.239   1.076
  435ACN     H1 2771   2.161   3.261   0.969
  435ACN     H2 2772   2.062   3.194   1.100
  435ACN     H3 2773   2.168   3.334   1.131
  435ACN     C2 2774   2.268   3.150   1.112
  435ACN     N1 2775   2.354   3.080   1.143
  436ACN     C1 2776   4.192   2.542   1.599
  436ACN     H1 2777   4.235   2.449   1.638
  436ACN     H2 2778   4.273   2.615   1.586
  436ACN     H3 2779   4.120   2.581   1.671
  436ACN     C2 2780   4.128   2.516   1.472
  436ACN     N1 2781   4.076   2.495   1.371
  437ACN     C1 2782   2.543   2.974   3.471
  437ACN     H1 2783   2.584   2.900   3.540
  437ACN     H2 2784   2.570   2.945   3.369
  437ACN     H3 2785   2.586   3.072   3.492
  437ACN     C2 2786   2.398   2.979   3.484
  437ACN     N1 2787   2.283   2.983   3.494
  438ACN     C1 2788   0.114   2.210   0.135
  438ACN     H1 2789   0.059   2.270   0.062
  438ACN     H2 2790   0.213   2.255   0.151
  438ACN     H3 2791   0.127   2.108   0.096
  438ACN     C2 2792   0.041   2.204   0.260
  438ACN     N1 2793   4.818   2.201   0.359
  439ACN     C1 2794   1.723   1.929   1.003
  439ACN     H1 2795   1.767   1.914   0.904
  439ACN     H2 2796   1.803   1.951   1.075
  439ACN     H3 2797   1.671   1.838   1.034
  439ACN     C2 2798   1.629   2.041   0.999
  439ACN     N1 2799   1.555   2.129   0.995
  440ACN     C1 2800   1.563   3.023   0.794
  440ACN     H1 2801   1.587   2.963   0.706
  440ACN     H2 2802   1.643   3.012   0.868
  440ACN     H3 2803   1.469   2.989   0.836
  440ACN     C2 2804   1.551   3.163   0.755
  440ACN     N1 2805   1.541   3.274   0.725
  441ACN     C1 2806   1.003   2.001   0.261
  441ACN     H1 2807   0.987   2.043   0.361
  441ACN     H2 2808   0.917   1.938   0.236
  441ACN     H3 2809   1.094   1.941   0.262
  441ACN     C2 2810   1.016   2.109   0.164
  441ACN     N1 2811   1.027   2.193   0.086
  442ACN     C1 2812   0.935   1.139   1.817
  442ACN     H1 2813   0.973   1.241   1.811
  442ACN     H2 2814   0.979   1.080   1.735
  442ACN     H3 2815   0.827   1.142   1.805
  442ACN     C2 2816   0.970   1.081   1.946
  442ACN     N1 2817   0.999   1.035   2.048
  443ACN     C1 2818   0.775   3.903   0.015
  443ACN     H1 2819   0.867   3.916   3.883
  443ACN     H2 2820   0.779   3.970   0.101
  443ACN     H3 2821   0.770   3.799   0.049
  443ACN     C2 2822   0.659   3.935   3.858
  443ACN     N1 2823   0.568   3.960   3.793
  444ACN     C1 2824   4.662   1.558   3.108
  444ACN     H1 2825   4.637   1.506   3.201
  444ACN     H2 2826   4.757   1.518   3.069
  444ACN     H3 2827   4.674   1.665   3.128
  444ACN     C2 2828   4.557   1.538   3.010
  444ACN     N1 2829   4.473   1.522   2.932
  445ACN     C1 2830   4.770   1.146   3.205
  445ACN     H1 2831   4.776   1.062   3.274
  445ACN     H2 2832   0.011   1.220   3.233
  445ACN     H3 2833   4.671   1.193   3.215
  445ACN     C2 2834   4.791   1.100   3.069
  445ACN     N1 2835   4.807   1.062   2.961
  446ACN     C1 2836   1.197   3.356   2.644
  446ACN     H1 2837   1.298   3.378   2.680
  446ACN     H2 2838   1.126   3.420   2.697
  446ACN     H3 2839   1.172   3.252   2.665
  446ACN     C2 2840   1.190   3.383   2.501
  446ACN     N1 2841   1.186   3.403   2.388
  447ACN     C1 2842   3.378   2.088   2.900
  447ACN     H1 2843   3.410   2.191   2.920
  447ACN     H2 2844   3.363   2.036   2.995
  447ACN     H3 2845   3.458   2.037   2.844
  447ACN     C2 2846   3.255   2.088   2.821
  447ACN     N1 2847   3.158   2.088   2.759
  448ACN     C1 2848   4.376   3.535   0.653
  448ACN     H1 2849   4.374   3.589   0.558
  448ACN     H2 2850   4.347   3.602   0.734
  448ACN     H3 2851   4.478   3.499   0.670
  448ACN     C2 2852   4.284   3.421   0.647
  448ACN     N1 2853   4.212   3.332   0.642
  449ACN     C1 2854   1.357   4.792   0.515
  449ACN     H1 2855   1.395   4.887   0.476
  449ACN     H2 2856   1.376   4.713   0.442
  449ACN     H3 2857   1.249   4.802   0.531
  449ACN     C2 2858   1.423   4.760   0.640
  449ACN     N1 2859   1.475   4.734   0.740
  450ACN     C1 2860   0.814   3.997   1.945
  450ACN     H1 2861   0.843   4.094   1.986
  450ACN     H2 2862   0.708   3.980   1.964
  450ACN     H3 2863   0.873   3.919   1.993
  450ACN     C2 2864   0.840   3.998   1.801
  450ACN     N1 2865   0.860   3.997   1.688
  451ACN     C1 2866   0.538   0.614   2.141
  451ACN     H1 2867   0.615   0.554   2.192
  451ACN     H2 2868   0.502   0.692   2.209
  451ACN     H3 2869   0.454   0.549   2.113
  451ACN     C2 2870   0.595   0.675   2.022
  451ACN     N1 2871   0.641   0.722   1.927
  452ACN     C1 2872   0.306   1.610   2.842
  452ACN     H1 2873   0.387   1.581   2.911
  452ACN     H2 2874   0.255   1.519   2.809
  452ACN     H3 2875   0.349   1.662   2.756
  452ACN     C2 2876   0.212   1.697   2.911
  452ACN     N1 2877   0.137   1.766   2.965
  453ACN     C1 2878   1.876   1.638   1.492
  453ACN     H1 2879   1.947   1.555   1.479
  453ACN     H2 2880   1.880   1.671   1.596
  453ACN     H3 2881   1.775   1.601   1.470
  453ACN     C2 2882   1.910   1.748   1.403
  453ACN     N1 2883   1.936   1.836   1.333
  454ACN     C1 2884   2.996   2.052   0.327
  454ACN     H1 2885   3.075   2.125   0.346
  454ACN     H2 2886   2.941   2.033   0.420
  454ACN     H3 2887   3.040   1.958   0.292
  454ACN     C2 2888   2.904   2.103   0.226
  454ACN     N1 2889   2.832   2.145   0.147
  455ACN     C1 2890   1.866   3.444   3.362
  455ACN     H1 2891   1.801   3.398   3.287
  455ACN     H2 2892   1.959   3.476   3.315
  455ACN     H3 2893   1.889   3.369   3.440
  455ACN     C2 2894   1.798   3.558   3.423
  455ACN     N1 2895   1.746   3.649   3.469
  456ACN     C1 2896   0.142   1.559   2.050
  456ACN     H1 2897   0.236   1.503   2.045
  456ACN     H2 2898   0.059   1.489   2.035
  456ACN     H3 2899   0.141   1.634   1.970
  456ACN     C2 2900   0.129   1.625   2.180
  456ACN     N1 2901   0.119   1.676   2.282
  457ACN     C1 2902   0.406   1.263   3.148
  457ACN     H1 2903   0.463   1.219   3.067
  457ACN     H2 2904   0.466   1.341   3.197
  457ACN     H3 2905   0.383   1.186   3.222
  457ACN     C2 2906   0.282   1.321   3.097
  457ACN     N1 2907   0.184   1.366   3.056
  458ACN     C1 2908   1.351   1.171   0.828
  458ACN     H1 2909   1.458   1.169   0.803
  458ACN     H2 2910   1.295   1.129   0.744
  458ACN     H3 2911   1.319   1.275   0.842
  458ACN     C2 2912   1.326   1.095   0.950
  458ACN     N1 2913   1.307   1.034   1.046
  459ACN     C1 2914   3.404   3.950   1.426
  459ACN     H1 2915   3.450   4.031   1.368
  459ACN     H2 2916   3.308   3.985   1.466
  459ACN     H3 2917   3.470   3.925   1.509
  459ACN     C2 2918   3.386   3.833   1.342
  459ACN     N1 2919   3.372   3.738   1.277
  460ACN     C1 2920   1.462   0.816   0.134
  460ACN     H1 2921   1.444   0.825   0.027
  460ACN     H2 2922   1.445   0.913   0.180
  460ACN     H3 2923   1.566   0.784   0.151
  460ACN     C2 2924   1.371   0.717   0.191
  460ACN     N1 2925   1.299   0.639   0.236
  461ACN     C1 2926   4.370   4.636   0.737
  461ACN     H1 2927   4.398   4.679   0.834
  461ACN     H2 2928   4.270   4.672   0.712
  461ACN     H3 2929   4.367   4.527   0.746
  461ACN     C2 2930   4.465   4.675   0.634
  461ACN     N1 2931   4.540   4.704   0.552
  462ACN     C1 2932   4.576   3.993   0.461
  462ACN     H1 2933   4.676   3.949   0.453
  462ACN     H2 2934   4.570   4.080   0.394
  462ACN     H3 2935   4.560   4.027   0.563
  462ACN     C2 2936   4.475   3.895   0.423
  462ACN     N1 2937   4.395   3.818   0.394
  463ACN     C1 2938   3.398   4.780   3.265
  463ACN     H1 2939   3.479   4.812   3.331
  463ACN     H2 2940   3.377   4.860   3.193
  463ACN     H3 2941   3.308   4.762   3.325
  463ACN     C2 2942   3.437   4.658   3.195
  463ACN     N1 2943   3.467   4.562   3.140
  464ACN     C1 2944   4.640   1.764   0.045
  464ACN     H1 2945   4.743   1.730   0.028
  464ACN     H2 2946   4.597   1.711   0.130
  464ACN     H3 2947   4.581   1.743   3.881
  464ACN     C2 2948   4.639   1.908   0.071
  464ACN     N1 2949   4.637   2.021   0.090
  465ACN     C1 2950   1.942   1.428   1.158
  465ACN     H1 2951   2.016   1.507   1.139
  465ACN     H2 2952   1.889   1.406   1.066
  465ACN     H3 2953   1.870   1.465   1.233
  465ACN     C2 2954   2.008   1.309   1.208
  465ACN     N1 2955   2.062   1.215   1.247
  466ACN     C1 2956   1.446   4.581   1.430
  466ACN     H1 2957   1.458   4.675   1.376
  466ACN     H2 2958   1.458   4.496   1.361
  466ACN     H3 2959   1.346   4.577   1.474
  466ACN     C2 2960   1.547   4.572   1.535
  466ACN     N1 2961   1.627   4.565   1.618
  467ACN     C1 2962   2.537   4.184   0.826
  467ACN     H1 2963   2.550   4.144   0.927
  467ACN     H2 2964   2.567   4.289   0.825
  467ACN     H3 2965   2.432   4.175   0.796
  467ACN     C2 2966   2.621   4.110   0.732
  467ACN     N1 2967   2.687   4.049   0.659
  468ACN     C1 2968   1.143   4.866   3.576
  468ACN     H1 2969   1.174   4.761   3.583
  468ACN     H2 2970   1.216   0.002   3.515
  468ACN     H3 2971   1.144   4.907   3.677
  468ACN     C2 2972   1.010   4.877   3.518
  468ACN     N1 2973   0.905   4.885   3.471
  469ACN     C1 2974   1.968   1.680   0.838
  469ACN     H1 2975   1.905   1.732   0.766
  469ACN     H2 2976   2.011   1.591   0.791
  469ACN     H3 2977   1.906   1.648   0.923
  469ACN     C2 2978   2.075   1.767   0.884
  469ACN     N1 2979   2.160   1.836   0.921
  470ACN     C1 2980   2.138   2.117   2.724
  470ACN     H1 2981   2.202   2.080   2.643
  470ACN     H2 2982   2.198   2.181   2.790
  470ACN     H3 2983   2.101   2.032   2.782
  470ACN     C2 2984   2.027   2.193   2.669
  470ACN     N1 2985   1.938   2.253   2.625
  471ACN     C1 2986   4.384   2.593   1.158
  471ACN     H1 2987   4.446   2.531   1.093
  471ACN     H2 2988   4.292   2.539   1.181
  471ACN     H3 2989   4.358   2.685   1.103
  471ACN     C2 2990   4.456   2.626   1.280
  471ACN     N1 2991   4.512   2.652   1.377
  472ACN     C1 2992   1.441   0.882   0.593
  472ACN     H1 2993   1.382   0.968   0.561
  472ACN     H2 2994   1.453   0.813   0.509
  472ACN     H3 2995   1.387   0.829   0.673
  472ACN     C2 2996   1.571   0.926   0.642
  472ACN     N1 2997   1.674   0.961   0.680
  473ACN     C1 2998   2.248   4.571   2.171
  473ACN     H1 2999   2.197   4.482   2.209
  473ACN     H2 3000   2.352   4.547   2.147
  473ACN     H3 3001   2.247   4.649   2.247
  473ACN     C2 3002   2.180   4.619   2.051
  473ACN     N1 3003   2.127   4.658   1.956
  474ACN     C1 3004   3.260   3.489   1.485
  474ACN     H1 3005   3.310   3.393   1.503
  474ACN     H2 3006   3.231   3.495   1.380
  474ACN     H3 3007   3.330   3.570   1.507
  474ACN     C2 3008   3.143   3.503   1.570
  474ACN     N1 3009   3.049   3.512   1.637
  475ACN     C1 3010   0.403   4.188   3.199
  475ACN     H1 3011   0.324   4.122   3.236
  475ACN     H2 3012   0.389   4.288   3.240
  475ACN     H3 3013   0.397   4.193   3.089
  475ACN     C2 3014   0.534   4.137   3.238
  475ACN     N1 3015   0.637   4.096   3.269
  476ACN     C1 3016   1.870   3.271   1.490
  476ACN     H1 3017   1.784   3.251   1.424
  476ACN     H2 3018   1.914   3.176   1.520
  476ACN     H3 3019   1.834   3.325   1.578
  476ACN     C2 3020   1.969   3.351   1.420
  476ACN     N1 3021   2.049   3.412   1.365
  477ACN     C1 3022   3.093   2.185   0.655
  477ACN     H1 3023   3.121   2.265   0.724
  477ACN     H2 3024   3.165   2.184   0.572
  477ACN     H3 3025   2.994   2.207   0.614
  477ACN     C2 3026   3.091   2.056   0.723
  477ACN     N1 3027   3.089   1.955   0.779
  478ACN     C1 3028   1.409   0.543   3.426
  478ACN     H1 3029   1.407   0.460   3.354
  478ACN     H2 3030   1.312   0.593   3.425
  478ACN     H3 3031   1.488   0.613   3.399
  478ACN     C2 3032   1.436   0.489   3.559
  478ACN     N1 3033   1.457   0.447   3.664
  479ACN     C1 3034   3.752   0.294   3.009
  479ACN     H1 3035   3.844   0.269   2.955
  479ACN     H2 3036   3.771   0.372   3.082
  479ACN     H3 3037   3.718   0.205   3.062
  479ACN     C2 3038   3.649   0.336   2.915
  479ACN     N1 3039   3.567   0.370   2.841
  480ACN     C1 3040   2.880   4.167   1.965
  480ACN     H1 3041   2.945   4.096   1.913
  480ACN     H2 3042   2.940   4.226   2.035
  480ACN     H3 3043   2.805   4.111   2.021
  480ACN     C2 3044   2.815   4.255   1.869
  480ACN     N1 3045   2.764   4.325   1.792
  481ACN     C1 3046   3.234   4.436   3.406
  481ACN     H1 3047   3.237   4.542   3.435
  481ACN     H2 3048   3.216   4.376   3.496
  481ACN     H3 3049   3.330   4.408   3.362
  481ACN     C2 3050   3.127   4.415   3.309
  481ACN     N1 3051   3.042   4.398   3.233
  482ACN     C1 3052   3.228   0.395   1.116
  482ACN     H1 3053   3.321   0.366   1.166
  482ACN     H2 3054   3.142   0.359   1.174
  482ACN     H3 3055   3.225   0.348   1.017
  482ACN     C2 3056   3.222   0.540   1.102
  482ACN     N1 3057   3.217   0.654   1.091
  483ACN     C1 3058   1.552   3.280   2.369
  483ACN     H1 3059   1.642   3.326   2.327
  483ACN     H2 3060   1.464   3.331   2.329
  483ACN     H3 3061   1.554   3.293   2.478
  483ACN     C2 3062   1.548   3.138   2.335
  483ACN     N1 3063   1.544   3.027   2.307
  484ACN     C1 3064   0.428   0.239   0.530
  484ACN     H1 3065   0.432   0.347   0.513
  484ACN     H2 3066   0.336   0.200   0.485
  484ACN     H3 3067   0.428   0.220   0.637
  484ACN     C2 3068   0.544   0.175   0.469
  484ACN     N1 3069   0.636   0.124   0.421
  485ACN     C1 3070   1.215   1.600   1.980
  485ACN     H1 3071   1.247   1.627   1.880
  485ACN     H2 3072   1.208   1.691   2.041
  485ACN     H3 3073   1.288   1.532   2.025
  485ACN     C2 3074   1.084   1.534   1.974
  485ACN     N1 3075   0.982   1.482   1.969
  486ACN     C1 3076   2.381   3.466   3.545
  486ACN     H1 3077   2.483   3.503   3.525
  486ACN     H2 3078   2.341   3.519   3.633
  486ACN     H3 3079   2.385   3.359   3.567
  486ACN     C2 3080   2.296   3.490   3.429
  486ACN     N1 3081   2.230   3.508   3.336
  487ACN     C1 3082   1.844   3.018   3.046
  487ACN     H1 3083   1.922   2.950   3.083
  487ACN     H2 3084   1.858   3.034   2.939
  487ACN     H3 3085   1.853   3.113   3.099
  487ACN     C2 3086   1.713   2.961   3.072
  487ACN     N1 3087   1.608   2.916   3.091
  488ACN     C1 3088   4.428   3.475   0.222
  488ACN     H1 3089   4.377   3.382   0.249
  488ACN     H2 3090   4.356   3.557   0.215
  488ACN     H3 3091   4.477   3.462   0.124
  488ACN     C2 3092   4.529   3.506   0.323
  488ACN     N1 3093   4.608   3.531   0.403
  489ACN     C1 3094   4.601   3.134   2.115
  489ACN     H1 3095   4.681   3.186   2.170
  489ACN     H2 3096   4.515   3.201   2.107
  489ACN     H3 3097   4.573   3.045   2.172
  489ACN     C2 3098   4.648   3.098   1.982
  489ACN     N1 3099   4.685   3.069   1.877
  490ACN     C1 3100   1.018   2.672   0.407
  490ACN     H1 3101   0.961   2.733   0.336
  490ACN     H2 3102   1.113   2.722   0.429
  490ACN     H3 3103   1.039   2.574   0.361
  490ACN     C2 3104   0.941   2.653   0.529
  490ACN     N1 3105   0.880   2.639   0.626
  491ACN     C1 3106   2.110   3.662   1.788
  491ACN     H1 3107   2.125   3.702   1.687
  491ACN     H2 3108   2.052   3.734   1.847
  491ACN     H3 3109   2.208   3.650   1.835
  491ACN     C2 3110   2.041   3.534   1.781
  491ACN     N1 3111   1.987   3.433   1.775
  492ACN     C1 3112   0.854   2.861   3.884
  492ACN     H1 3113   0.750   2.826   3.893
  492ACN     H2 3114   0.864   2.956   0.011
  492ACN     H3 3115   0.878   2.876   3.778
  492ACN     C2 3116   0.944   2.761   0.015
  492ACN     N1 3117   1.014   2.683   0.061
  493ACN     C1 3118   2.729   3.851   0.235
  493ACN     H1 3119   2.770   3.949   0.260
  493ACN     H2 3120   2.803   3.795   0.176
  493ACN     H3 3121   2.639   3.865   0.174
  493ACN     C2 3122   2.696   3.777   0.357
  493ACN     N1 3123   2.671   3.720   0.453
  494ACN     C1 3124   2.547   2.863   2.638
  494ACN     H1 3125   2.523   2.958   2.590
  494ACN     H2 3126   2.485   2.852   2.728
  494ACN     H3 3127   2.652   2.866   2.669
  494ACN     C2 3128   2.525   2.752   2.546
  494ACN     N1 3129   2.509   2.666   2.471
  495ACN     C1 3130   0.125   1.120   2.623
  495ACN     H1 3131   0.190   1.104   2.710
  495ACN     H2 3132   0.164   1.204   2.565
  495ACN     H3 3133   0.024   1.144   2.659
  495ACN     C2 3134   0.121   1.000   2.541
  495ACN     N1 3135   0.118   0.904   2.477
  496ACN     C1 3136   0.098   4.236   0.720
  496ACN     H1 3137   0.199   4.203   0.696
  496ACN     H2 3138   0.105   4.333   0.772
  496ACN     H3 3139   0.053   4.163   0.788
  496ACN     C2 3140   0.019   4.249   0.599
  496ACN     N1 3141   4.791   4.261   0.504
  497ACN     C1 3142   4.785   4.335   1.279
  497ACN     H1 3143   4.711   4.364   1.203
  497ACN     H2 3144   4.772   4.399   1.367
  497ACN     H3 3145   0.050   4.351   1.239
  497ACN     C2 3146   4.767   4.195   1.315
  497ACN     N1 3147   4.753   4.085   1.345
  498ACN     C1 3148   1.335   1.651   0.108
  498ACN     H1 3149   1.235   1.614   0.134
  498ACN     H2 3150   1.344   1.755   0.141
  498ACN     H3 3151   1.347   1.649   3.925
  498ACN     C2 3152   1.437   1.569   0.171
  498ACN     N1 3153   1.518   1.505   0.222
  499ACN     C1 3154   4.757   4.517   2.610
  499ACN     H1 3155   4.673   4.555   2.551
  499ACN     H2 3156   4.786   4.592   2.684
  499ACN     H3 3157   0.005   4.499   2.543
  499ACN     C2 3158   4.718   4.394   2.677
  499ACN     N1 3159   4.688   4.296   2.731
  500ACN     C1 3160   0.139   3.926   1.116
  500ACN     H1 3161   0.115   3.934   1.223
  500ACN     H2 3162   0.236   3.877   1.105
  500ACN     H3 3163   0.146   4.027   1.074
  500ACN     C2 3164   0.036   3.850   1.047
  500ACN     N1 3165   4.791   3.789   0.992
  501ACN     C1 3166   1.379   4.806   1.797
  501ACN     H1 3167   1.481   4.785   1.763
  501ACN     H2 3168   1.343   4.896   1.748
  501ACN     H3 3169   1.379   4.822   1.906
  501ACN     C2 3170   1.292   4.694   1.764
  501ACN     N1 3171   1.224   4.604   1.738
  502ACN     C1 3172   3.647   2.558   0.495
  502ACN     H1 3173   3.640   2.648   0.432
  502ACN     H2 3174   3.725   2.574   0.571
  502ACN     H3 3175   3.676   2.473   0.433
  502ACN     C2 3176   3.519   2.532   0.560
  502ACN     N1 3177   3.418   2.510   0.611
  503ACN     C1 3178   4.087   2.338   3.895
  503ACN     H1 3179   4.154   2.420   3.867
  503ACN     H2 3180   4.132   2.284   0.053
  503ACN     H3 3181   4.076   2.270   3.810
  503ACN     C2 3182   3.957   2.391   0.008
  503ACN     N1 3183   3.854   2.432   0.039
  504ACN     C1 3184   4.378   0.396   2.619
  504ACN     H1 3185   4.287   0.368   2.565
  504ACN     H2 3186   4.453   0.429   2.547
  504ACN     H3 3187   4.417   0.309   2.673
  504ACN     C2 3188   4.350   0.504   2.713
  504ACN     N1 3189   4.326   0.589   2.787
  505ACN     C1 3190   1.790   2.003   2.911
  505ACN     H1 3191   1.766   1.982   2.806
  505ACN     H2 3192   1.898   2.004   2.924
  505ACN     H3 3193   1.747   1.925   2.974
  505ACN     C2 3194   1.734   2.132   2.950
  505ACN     N1 3195   1.691   2.235   2.979
  506ACN     C1 3196   0.538   2.610   0.689
  506ACN     H1 3197   0.498   2.712   0.687
  506ACN     H2 3198   0.631   2.609   0.747
  506ACN     H3 3199   0.559   2.577   0.587
  506ACN     C2 3200   0.440   2.521   0.752
  506ACN     N1 3201   0.363   2.451   0.800
  507ACN     C1 3202   1.737   3.778   3.117
  507ACN     H1 3203   1.691   3.702   3.182
  507ACN     H2 3204   1.677   3.787   3.026
  507ACN     H3 3205   1.839   3.747   3.090
  507ACN     C2 3206   1.740   3.906   3.187
  507ACN     N1 3207   1.743   4.008   3.240
  508ACN     C1 3208   1.677   4.155   0.172
  508ACN     H1 3209   1.768   4.141   0.114
  508ACN     H2 3210   1.659   4.262   0.188
  508ACN     H3 3211   1.690   4.108   0.270
  508ACN     C2 3212   1.562   4.094   0.105
  508ACN     N1 3213   1.471   4.046   0.054
  509ACN     C1 3214   0.960   2.904   3.287
  509ACN     H1 3215   0.884   2.976   3.318
  509ACN     H2 3216   1.051   2.957   3.260
  509ACN     H3 3217   0.924   2.849   3.199
  509ACN     C2 3218   0.986   2.810   3.395
  509ACN     N1 3219   1.008   2.735   3.480
  510ACN     C1 3220   3.283   0.392   2.681
  510ACN     H1 3221   3.280   0.455   2.771
  510ACN     H2 3222   3.289   0.287   2.712
  510ACN     H3 3223   3.373   0.418   2.625
  510ACN     C2 3224   3.164   0.416   2.600
  510ACN     N1 3225   3.071   0.435   2.535
  511ACN     C1 3226   0.275   2.444   3.685
  511ACN     H1 3227   0.299   2.382   3.598
  511ACN     H2 3228   0.190   2.399   3.737
  511ACN     H3 3229   0.248   2.544   3.651
  511ACN     C2 3230   0.390   2.451   3.774
  511ACN     N1 3231   0.481   2.457   3.844
  512ACN     C1 3232   1.558   4.622   1.046
  512ACN     H1 3233   1.478   4.571   0.991
  512ACN     H2 3234   1.650   4.618   0.986
  512ACN     H3 3235   1.575   4.570   1.141
  512ACN     C2 3236   1.521   4.760   1.069
  512ACN     N1 3237   1.492   4.870   1.089
  513ACN     C1 3238   3.011   1.686   0.982
  513ACN     H1 3239   3.106   1.723   1.022
  513ACN     H2 3240   2.961   1.767   0.928
  513ACN     H3 3241   2.946   1.652   1.064
  513ACN     C2 3242   3.036   1.576   0.891
  513ACN     N1 3243   3.055   1.488   0.818
  514ACN     C1 3244   4.423   2.690   2.442
  514ACN     H1 3245   4.459   2.790   2.468
  514ACN     H2 3246   4.505   2.634   2.395
  514ACN     H3 3247   4.342   2.700   2.369
  514ACN     C2 3248   4.376   2.621   2.561
  514ACN     N1 3249   4.339   2.567   2.655
  515ACN     C1 3250   1.026   3.069   0.823
  515ACN     H1 3251   1.031   3.138   0.738
  515ACN     H2 3252   1.025   2.966   0.785
  515ACN     H3 3253   0.934   3.087   0.879
  515ACN     C2 3254   1.142   3.088   0.910
  515ACN     N1 3255   1.233   3.101   0.980
  516ACN     C1 3256   3.248   0.308   0.682
  516ACN     H1 3257   3.329   0.365   0.636
  516ACN     H2 3258   3.192   0.253   0.606
  516ACN     H3 3259   3.180   0.378   0.732
  516ACN     C2 3260   3.302   0.215   0.780
  516ACN     N1 3261   3.345   0.142   0.859
  517ACN     C1 3262   4.454   4.153   2.463
  517ACN     H1 3263   4.455   4.109   2.363
  517ACN     H2 3264   4.543   4.121   2.518
  517ACN     H3 3265   4.364   4.119   2.516
  517ACN     C2 3266   4.453   4.299   2.453
  517ACN     N1 3267   4.452   4.414   2.445
  518ACN     C1 3268   0.011   1.417   3.688
  518ACN     H1 3269   0.079   1.503   3.682
  518ACN     H2 3270   4.780   1.432   3.774
  518ACN     H3 3271   0.069   1.326   3.704
  518ACN     C2 3272   4.769   1.407   3.565
  518ACN     N1 3273   4.708   1.399   3.467
  519ACN     C1 3274   1.943   2.895   0.959
  519ACN     H1 3275   1.973   2.844   1.052
  519ACN     H2 3276   1.882   2.982   0.984
  519ACN     H3 3277   1.884   2.826   0.899
  519ACN     C2 3278   2.061   2.937   0.885
  519ACN     N1 3279   2.156   2.970   0.829
  520ACN     C1 3280   4.102   1.810   1.119
  520ACN     H1 3281   4.128   1.768   1.021
  520ACN     H2 3282   4.178   1.883   1.146
  520ACN     H3 3283   4.103   1.729   1.193
  520ACN     C2 3284   3.971   1.873   1.114
  520ACN     N1 3285   3.868   1.923   1.110
  521ACN     C1 3286   0.144   2.586   1.026
  521ACN     H1 3287   0.167   2.667   1.096
  521ACN     H2 3288   0.208   2.499   1.049
  521ACN     H3 3289   0.166   2.621   0.925
  521ACN     C2 3290   0.004   2.548   1.036
  521ACN     N1 3291   4.729   2.518   1.044
  522ACN     C1 3292   3.287   3.811   0.167
  522ACN     H1 3293   3.263   3.715   0.214
  522ACN     H2 3294   3.266   3.891   0.239
  522ACN     H3 3295   3.223   3.824   0.079
  522ACN     C2 3296   3.427   3.814   0.129
  522ACN     N1 3297   3.538   3.817   0.098
  523ACN     C1 3298   3.012   3.178   1.613
  523ACN     H1 3299   2.974   3.084   1.574
  523ACN     H2 3300   2.938   3.257   1.595
  523ACN     H3 3301   3.104   3.203   1.560
  523ACN     C2 3302   3.038   3.169   1.756
  523ACN     N1 3303   3.057   3.159   1.869
  524ACN     C1 3304   2.270   3.155   1.639
  524ACN     H1 3305   2.209   3.082   1.585
  524ACN     H2 3306   2.221   3.181   1.734
  524ACN     H3 3307   2.280   3.245   1.578
  524ACN     C2 3308   2.402   3.099   1.666
  524ACN     N1 3309   2.505   3.052   1.689
  525ACN     C1 3310   1.906   0.016   2.029
  525ACN     H1 3311   1.805   0.037   1.993
  525ACN     H2 3312   1.919   4.826   2.038
  525ACN     H3 3313   1.919   0.062   2.127
  525ACN     C2 3314   2.005   0.070   1.936
  525ACN     N1 3315   2.083   0.113   1.863
  526ACN     C1 3316   2.295   4.061   0.324
  526ACN     H1 3317   2.349   4.151   0.292
  526ACN     H2 3318   2.343   3.973   0.282
  526ACN     H3 3319   2.191   4.067   0.289
  526ACN     C2 3320   2.296   4.054   0.470
  526ACN     N1 3321   2.295   4.047   0.585
  527ACN     C1 3322   2.145   1.054   2.824
  527ACN     H1 3323   2.198   1.093   2.911
  527ACN     H2 3324   2.065   0.987   2.858
  527ACN     H3 3325   2.214   0.997   2.761
  527ACN     C2 3326   2.088   1.164   2.747
  527ACN     N1 3327   2.043   1.251   2.686
  528ACN     C1 3328   4.080   4.622   2.999
  528ACN     H1 3329   4.045   4.651   3.098
  528ACN     H2 3330   4.130   4.525   3.006
  528ACN     H3 3331   4.152   4.697   2.964
  528ACN     C2 3332   3.967   4.615   2.907
  528ACN     N1 3333   3.878   4.609   2.834
  529ACN     C1 3334   4.182   2.415   0.417
  529ACN     H1 3335   4.078   2.450   0.423
  529ACN     H2 3336   4.183   2.305   0.418
  529ACN     H3 3337   4.238   2.451   0.503
  529ACN     C2 3338   4.244   2.463   0.294
  529ACN     N1 3339   4.292   2.501   0.197
  530ACN     C1 3340   3.633   3.799   0.564
  530ACN     H1 3341   3.535   3.843   0.589
  530ACN     H2 3342   3.634   3.772   0.458
  530ACN     H3 3343   3.647   3.708   0.623
  530ACN     C2 3344   3.740   3.894   0.593
  530ACN     N1 3345   3.825   3.969   0.615
  531ACN     C1 3346   1.796   4.404   2.651
  531ACN     H1 3347   1.813   4.430   2.546
  531ACN     H2 3348   1.689   4.396   2.669
  531ACN     H3 3349   1.837   4.484   2.714
  531ACN     C2 3350   1.861   4.277   2.682
  531ACN     N1 3351   1.912   4.177   2.706
  532ACN     C1 3352   2.235   1.314   0.390
  532ACN     H1 3353   2.283   1.395   0.334
  532ACN     H2 3354   2.311   1.242   0.421
  532ACN     H3 3355   2.162   1.265   0.326
  532ACN     C2 3356   2.169   1.369   0.508
  532ACN     N1 3357   2.118   1.413   0.601
  533ACN     C1 3358   1.118   0.274   2.629
  533ACN     H1 3359   1.222   0.308   2.623
  533ACN     H2 3360   1.112   0.172   2.591
  533ACN     H3 3361   1.056   0.338   2.565
  533ACN     C2 3362   1.072   0.280   2.766
  533ACN     N1 3363   1.036   0.283   2.876
  534ACN     C1 3364   1.427   3.202   3.072
  534ACN     H1 3365   1.533   3.206   3.096
  534ACN     H2 3366   1.370   3.198   3.165
  534ACN     H3 3367   1.406   3.111   3.014
  534ACN     C2 3368   1.389   3.320   2.996
  534ACN     N1 3369   1.360   3.413   2.935
  535ACN     C1 3370   3.427   0.738   0.057
  535ACN     H1 3371   3.437   0.802   3.895
  535ACN     H2 3372   3.518   0.745   0.116
  535ACN     H3 3373   3.411   0.635   0.025
  535ACN     C2 3374   3.313   0.783   0.137
  535ACN     N1 3375   3.225   0.818   0.202
  536ACN     C1 3376   1.321   3.556   0.718
  536ACN     H1 3377   1.327   3.580   0.825
  536ACN     H2 3378   1.420   3.524   0.683
  536ACN     H3 3379   1.292   3.646   0.663
  536ACN     C2 3380   1.223   3.451   0.695
  536ACN     N1 3381   1.145   3.368   0.676
  537ACN     C1 3382   0.701   0.867   3.069
  537ACN     H1 3383   0.759   0.951   3.108
  537ACN     H2 3384   0.688   0.792   3.147
  537ACN     H3 3385   0.758   0.821   2.986
  537ACN     C2 3386   0.572   0.912   3.020
  537ACN     N1 3387   0.469   0.947   2.981
  538ACN     C1 3388   3.941   1.316   1.941
  538ACN     H1 3389   3.903   1.361   2.033
  538ACN     H2 3390   3.995   1.224   1.966
  538ACN     H3 3391   4.010   1.385   1.893
  538ACN     C2 3392   3.830   1.285   1.851
  538ACN     N1 3393   3.743   1.261   1.779
  539ACN     C1 3394   1.619   4.745   3.854
  539ACN     H1 3395   1.594   4.668   0.001
  539ACN     H2 3396   1.543   4.744   3.775
  539ACN     H3 3397   1.716   4.722   3.809
  539ACN     C2 3398   1.624   4.875   3.918
  539ACN     N1 3399   1.628   0.061   0.042
  540ACN     C1 3400   1.604   1.212   1.424
  540ACN     H1 3401   1.633   1.132   1.355
  540ACN     H2 3402   1.675   1.213   1.507
  540ACN     H3 3403   1.504   1.192   1.463
  540ACN     C2 3404   1.607   1.341   1.356
  540ACN     N1 3405   1.609   1.442   1.302
  541ACN     C1 3406   1.813   4.050   0.561
  541ACN     H1 3407   1.725   4.106   0.594
  541ACN     H2 3408   1.780   3.960   0.509
  541ACN     H3 3409   1.872   4.022   0.649
  541ACN     C2 3410   1.894   4.132   0.471
  541ACN     N1 3411   1.957   4.197   0.400
  542ACN     C1 3412   2.537   2.468   3.231
  542ACN     H1 3413   2.430   2.462   3.251
  542ACN     H2 3414   2.552   2.479   3.123
  542ACN     H3 3415   2.585   2.376   3.265
  542ACN     C2 3416   2.593   2.582   3.301
  542ACN     N1 3417   2.638   2.673   3.355
  543ACN     C1 3418   1.181   1.434   2.710
  543ACN     H1 3419   1.170   1.377   2.618
  543ACN     H2 3420   1.271   1.400   2.763
  543ACN     H3 3421   1.093   1.417   2.773
  543ACN     C2 3422   1.193   1.576   2.679
  543ACN     N1 3423   1.202   1.689   2.656
  544ACN     C1 3424   3.695   0.358   2.014
  544ACN     H1 3425   3.693   0.414   1.920
  544ACN     H2 3426   3.798   0.325   2.034
  544ACN     H3 3427   3.631   0.270   2.003
  544ACN     C2 3428   3.647   0.442   2.122
  544ACN     N1 3429   3.608   0.508   2.208
  545ACN     C1 3430   1.941   1.741   3.136
  545ACN     H1 3431   1.926   1.717   3.030
  545ACN     H2 3432   1.995   1.658   3.183
  545ACN     H3 3433   1.844   1.751   3.185
  545ACN     C2 3434   2.016   1.864   3.150
  545ACN     N1 3435   2.075   1.963   3.159
  546ACN     C1 3436   3.396   1.070   3.050
  546ACN     H1 3437   3.355   1.018   3.138
  546ACN     H2 3438   3.429   1.170   3.081
  546ACN     H3 3439   3.317   1.080   2.975
  546ACN     C2 3440   3.509   0.995   2.997
  546ACN     N1 3441   3.598   0.936   2.954
  547ACN     C1 3442   3.045   0.001   3.731
  547ACN     H1 3443   3.101   0.041   3.816
  547ACN     H2 3444   3.037   0.077   3.653
  547ACN     H3 3445   2.944   4.893   3.766
  547ACN     C2 3446   3.112   4.801   3.679
  547ACN     N1 3447   3.165   4.707   3.638
  548ACN     C1 3448   4.299   1.360   2.370
  548ACN     H1 3449   4.260   1.353   2.268
  548ACN     H2 3450   4.408   1.346   2.368
  548ACN     H3 3451   4.254   1.282   2.431
  548ACN     C2 3452   4.267   1.491   2.425
  548ACN     N1 3453   4.242   1.595   2.469
  549ACN     C1 3454   2.817   4.662   2.635
  549ACN     H1 3455   2.746   4.622   2.562
  549ACN     H2 3456   2.773   4.749   2.684
  549ACN     H3 3457   2.908   4.692   2.583
  549ACN     C2 3458   2.848   4.560   2.734
  549ACN     N1 3459   2.873   4.479   2.813
  550ACN     C1 3460   4.357   4.592   1.227
  550ACN     H1 3461   4.424   4.678   1.213
  550ACN     H2 3462   4.375   4.519   1.148
  550ACN     H3 3463   4.254   4.627   1.221
  550ACN     C2 3464   4.383   4.532   1.358
  550ACN     N1 3465   4.402   4.483   1.460
  551ACN     C1 3466   0.482   1.870   3.107
  551ACN     H1 3467   0.384   1.909   3.079
  551ACN     H2 3468   0.524   1.933   3.186
  551ACN     H3 3469   0.549   1.875   3.020
  551ACN     C2 3470   0.471   1.732   3.153
  551ACN     N1 3471   0.462   1.623   3.188
  552ACN     C1 3472   1.472   2.552   1.437
  552ACN     H1 3473   1.445   2.561   1.331
  552ACN     H2 3474   1.428   2.460   1.478
  552ACN     H3 3475   1.432   2.638   1.491
  552ACN     C2 3476   1.617   2.548   1.450
  552ACN     N1 3477   1.732   2.544   1.461
  553ACN     C1 3478   1.511   2.106   3.717
  553ACN     H1 3479   1.467   2.202   3.744
  553ACN     H2 3480   1.615   2.102   3.752
  553ACN     H3 3481   1.509   2.094   3.609
  553ACN     C2 3482   1.434   1.998   3.779
  553ACN     N1 3483   1.372   1.913   3.826
  554ACN     C1 3484   1.184   4.881   0.901
  554ACN     H1 3485   1.289   4.910   0.891
  554ACN     H2 3486   1.132   4.902   0.806
  554ACN     H3 3487   1.138   0.023   0.980
  554ACN     C2 3488   1.175   4.739   0.932
  554ACN     N1 3489   1.170   4.626   0.957
  555ACN     C1 3490   0.959   3.469   0.406
  555ACN     H1 3491   1.038   3.398   0.378
  555ACN     H2 3492   0.910   3.433   0.497
  555ACN     H3 3493   0.886   3.476   0.326
  555ACN     C2 3494   1.017   3.601   0.432
  555ACN     N1 3495   1.063   3.705   0.451
  556ACN     C1 3496   4.166   0.907   2.693
  556ACN     H1 3497   4.063   0.939   2.716
  556ACN     H2 3498   4.169   0.798   2.684
  556ACN     H3 3499   4.231   0.937   2.776
  556ACN     C2 3500   4.211   0.968   2.569
  556ACN     N1 3501   4.246   1.017   2.471
  557ACN     C1 3502   4.084   4.632   0.290
  557ACN     H1 3503   4.101   4.571   0.201
  557ACN     H2 3504   3.978   4.663   0.293
  557ACN     H3 3505   4.147   4.721   0.285
  557ACN     C2 3506   4.117   4.556   0.410
  557ACN     N1 3507   4.143   4.496   0.505
  558ACN     C1 3508   2.867   1.463   0.132
  558ACN     H1 3509   2.831   1.567   0.129
  558ACN     H2 3510   2.974   1.462   0.110
  558ACN     H3 3511   2.814   1.404   0.057
  558ACN     C2 3512   2.844   1.407   0.265
  558ACN     N1 3513   2.826   1.361   0.369
  559ACN     C1 3514   4.808   0.941   1.896
  559ACN     H1 3515   0.004   0.888   1.987
  559ACN     H2 3516   4.709   0.905   1.868
  559ACN     H3 3517   0.043   0.918   1.816
  559ACN     C2 3518   4.804   1.084   1.920
  559ACN     N1 3519   4.802   1.198   1.939
  560ACN     C1 3520   0.937   1.002   1.074
  560ACN     H1 3521   0.943   1.099   1.024
  560ACN     H2 3522   0.869   1.010   1.159
  560ACN     H3 3523   1.036   0.973   1.110
  560ACN     C2 3524   0.887   0.901   0.981
  560ACN     N1 3525   0.849   0.822   0.907
  561ACN     C1 3526   1.240   3.049   0.469
  561ACN     H1 3527   1.158   3.017   0.404
  561ACN     H2 3528   1.215   3.147   0.511
  561ACN     H3 3529   1.332   3.057   0.410
  561ACN     C2 3530   1.260   2.953   0.576
  561ACN     N1 3531   1.275   2.876   0.660
  562ACN     C1 3532   0.034   2.156   0.942
  562ACN     H1 3533   0.021   2.134   0.836
  562ACN     H2 3534   4.797   2.233   0.972
  562ACN     H3 3535   0.135   2.193   0.960
  562ACN     C2 3536   0.012   2.035   1.020
  562ACN     N1 3537   4.829   1.939   1.081
  563ACN     C1 3538   3.434   1.524   0.290
  563ACN     H1 3539   3.468   1.498   0.391
  563ACN     H2 3540   3.513   1.500   0.218
  563ACN     H3 3541   3.412   1.631   0.287
  563ACN     C2 3542   3.314   1.447   0.257
  563ACN     N1 3543   3.220   1.387   0.232
  564ACN     C1 3544   4.448   4.487   2.984
  564ACN     H1 3545   4.364   4.552   2.958
  564ACN     H2 3546   4.445   4.396   2.923
  564ACN     H3 3547   4.439   4.460   3.090
  564ACN     C2 3548   4.572   4.560   2.961
  564ACN     N1 3549   4.670   4.617   2.940
  565ACN     C1 3550   2.390   0.840   1.830
  565ACN     H1 3551   2.291   0.796   1.813
  565ACN     H2 3552   2.388   0.903   1.920
  565ACN     H3 3553   2.416   0.903   1.744
  565ACN     C2 3554   2.489   0.734   1.845
  565ACN     N1 3555   2.568   0.651   1.857
  566ACN     C1 3556   4.027   0.571   2.930
  566ACN     H1 3557   4.121   0.525   2.963
  566ACN     H2 3558   3.943   0.515   2.971
  566ACN     H3 3559   4.023   0.567   2.820
  566ACN     C2 3560   4.022   0.709   2.974
  566ACN     N1 3561   4.018   0.818   3.011
  567ACN     C1 3562   3.196   3.526   2.485
  567ACN     H1 3563   3.190   3.585   2.392
  567ACN     H2 3564   3.141   3.580   2.563
  567ACN     H3 3565   3.301   3.519   2.514
  567ACN     C2 3566   3.139   3.394   2.464
  567ACN     N1 3567   3.093   3.289   2.448
  568ACN     C1 3568   0.927   2.778   2.145
  568ACN     H1 3569   1.018   2.824   2.104
  568ACN     H2 3570   0.956   2.702   2.218
  568ACN     H3 3571   0.872   2.731   2.064
  568ACN     C2 3572   0.844   2.879   2.210
  568ACN     N1 3573   0.780   2.960   2.262
  569ACN     C1 3574   3.214   4.453   2.467
  569ACN     H1 3575   3.277   4.541   2.453
  569ACN     H2 3576   3.143   4.472   2.548
  569ACN     H3 3577   3.278   4.368   2.494
  569ACN     C2 3578   3.142   4.424   2.343
  569ACN     N1 3579   3.085   4.401   2.246
  570ACN     C1 3580   4.351   4.510   3.405
  570ACN     H1 3581   4.351   4.559   3.503
  570ACN     H2 3582   4.391   4.409   3.415
  570ACN     H3 3583   4.415   4.567   3.337
  570ACN     C2 3584   4.215   4.504   3.353
  570ACN     N1 3585   4.107   4.501   3.312
  571ACN     C1 3586   2.484   4.660   0.438
  571ACN     H1 3587   2.541   4.665   0.531
  571ACN     H2 3588   2.544   4.701   0.357
  571ACN     H3 3589   2.392   4.718   0.449
  571ACN     C2 3590   2.450   4.520   0.410
  571ACN     N1 3591   2.424   4.411   0.387
  572ACN     C1 3592   2.703   4.664   1.752
  572ACN     H1 3593   2.803   4.637   1.788
  572ACN     H2 3594   2.682   4.607   1.661
  572ACN     H3 3595   2.699   4.771   1.729
  572ACN     C2 3596   2.603   4.631   1.853
  572ACN     N1 3597   2.525   4.606   1.934
  573ACN     C1 3598   2.803   0.478   2.743
  573ACN     H1 3599   2.839   0.574   2.705
  573ACN     H2 3600   2.884   0.429   2.798
  573ACN     H3 3601   2.775   0.414   2.659
  573ACN     C2 3602   2.689   0.498   2.831
  573ACN     N1 3603   2.598   0.515   2.899
  574ACN     C1 3604   0.508   0.432   3.453
  574ACN     H1 3605   0.574   0.454   3.537
  574ACN     H2 3606   0.406   0.414   3.490
  574ACN     H3 3607   0.542   0.340   3.403
  574ACN     C2 3608   0.508   0.543   3.358
  574ACN     N1 3609   0.507   0.630   3.284
  575ACN     C1 3610   3.611   4.023   1.757
  575ACN     H1 3611   3.551   3.931   1.748
  575ACN     H2 3612   3.704   4.011   1.701
  575ACN     H3 3613   3.634   4.040   1.862
  575ACN     C2 3614   3.536   4.136   1.704
  575ACN     N1 3615   3.476   4.226   1.662
  576ACN     C1 3616   4.037   3.279   0.365
  576ACN     H1 3617   3.995   3.238   0.457
  576ACN     H2 3618   4.090   3.372   0.389
  576ACN     H3 3619   3.956   3.302   0.295
  576ACN     C2 3620   4.129   3.183   0.306
  576ACN     N1 3621   4.202   3.107   0.260
  577ACN     C1 3622   4.343   3.213   3.898
  577ACN     H1 3623   4.405   3.194   0.060
  577ACN     H2 3624   4.284   3.304   3.914
  577ACN     H3 3625   4.274   3.129   3.884
  577ACN     C2 3626   4.427   3.227   3.780
  577ACN     N1 3627   4.494   3.239   3.687
  578ACN     C1 3628   0.814   4.531   3.285
  578ACN     H1 3629   0.847   4.455   3.357
  578ACN     H2 3630   0.877   4.526   3.195
  578ACN     H3 3631   0.824   4.630   3.330
  578ACN     C2 3632   0.675   4.507   3.247
  578ACN     N1 3633   0.566   4.489   3.216
  579ACN     C1 3634   3.368   4.176   0.765
  579ACN     H1 3635   3.367   4.211   0.661
  579ACN     H2 3636   3.285   4.225   0.819
  579ACN     H3 3637   3.462   4.206   0.812
  579ACN     C2 3638   3.352   4.032   0.770
  579ACN     N1 3639   3.341   3.917   0.774
  580ACN     C1 3640   4.021   2.800   1.215
  580ACN     H1 3641   4.010   2.739   1.125
  580ACN     H2 3642   4.034   2.905   1.187
  580ACN     H3 3643   4.111   2.766   1.269
  580ACN     C2 3644   3.904   2.785   1.300
  580ACN     N1 3645   3.810   2.774   1.367
  581ACN     C1 3646   2.663   2.856   3.057
  581ACN     H1 3647   2.564   2.860   3.105
  581ACN     H2 3648   2.739   2.840   3.135
  581ACN     H3 3649   2.681   2.952   3.008
  581ACN     C2 3650   2.667   2.747   2.960
  581ACN     N1 3651   2.670   2.662   2.883
  582ACN     C1 3652   0.373   0.249   3.804
  582ACN     H1 3653   0.265   0.254   3.785
  582ACN     H2 3654   0.424   0.324   3.744
  582ACN     H3 3655   0.408   0.150   3.773
  582ACN     C2 3656   0.401   0.269   0.019
  582ACN     N1 3657   0.422   0.285   0.131
  583ACN     C1 3658   1.993   2.971   0.321
  583ACN     H1 3659   2.032   2.934   0.226
  583ACN     H2 3660   1.940   2.891   0.372
  583ACN     H3 3661   1.923   3.053   0.301
  583ACN     C2 3662   2.102   3.019   0.405
  583ACN     N1 3663   2.189   3.056   0.471
  584ACN     C1 3664   2.045   1.851   0.038
  584ACN     H1 3665   2.088   1.927   0.104
  584ACN     H2 3666   2.020   1.762   0.097
  584ACN     H3 3667   2.119   1.825   3.889
  584ACN     C2 3668   1.925   1.903   3.899
  584ACN     N1 3669   1.830   1.944   3.848
  585ACN     C1 3670   0.322   2.304   0.455
  585ACN     H1 3671   0.263   2.393   0.428
  585ACN     H2 3672   0.256   2.217   0.458
  585ACN     H3 3673   0.366   2.318   0.554
  585ACN     C2 3674   0.427   2.282   0.357
  585ACN     N1 3675   0.511   2.265   0.280
  586ACN     C1 3676   0.089   0.094   0.678
  586ACN     H1 3677   0.039   0.174   0.733
  586ACN     H2 3678   0.084   0.001   0.736
  586ACN     H3 3679   0.194   0.120   0.664
  586ACN     C2 3680   0.025   0.075   0.548
  586ACN     N1 3681   4.811   0.060   0.445
  587ACN     C1 3682   3.228   2.785   0.522
  587ACN     H1 3683   3.154   2.865   0.525
  587ACN     H2 3684   3.183   2.696   0.475
  587ACN     H3 3685   3.258   2.759   0.624
  587ACN     C2 3686   3.345   2.826   0.446
  587ACN     N1 3687   3.438   2.859   0.387
  588ACN     C1 3688   0.660   1.357   1.369
  588ACN     H1 3689   0.623   1.322   1.272
  588ACN     H2 3690   0.767   1.337   1.376
  588ACN     H3 3691   0.609   1.300   1.448
  588ACN     C2 3692   0.633   1.499   1.385
  588ACN     N1 3693   0.613   1.612   1.400
  589ACN     C1 3694   4.195   3.754   2.843
  589ACN     H1 3695   4.237   3.791   2.748
  589ACN     H2 3696   4.108   3.691   2.821
  589ACN     H3 3697   4.164   3.838   2.905
  589ACN     C2 3698   4.295   3.674   2.913
  589ACN     N1 3699   4.374   3.611   2.968
  590ACN     C1 3700   0.175   4.302   1.987
  590ACN     H1 3701   0.229   4.254   1.904
  590ACN     H2 3702   0.244   4.365   2.043
  590ACN     H3 3703   0.136   4.225   2.054
  590ACN     C2 3704   0.066   4.382   1.933
  590ACN     N1 3705   4.815   4.444   1.891
  591ACN     C1 3706   3.288   1.617   3.715
  591ACN     H1 3707   3.201   1.670   3.676
  591ACN     H2 3708   3.280   1.607   3.824
  591ACN     H3 3709   3.378   1.675   3.691
  591ACN     C2 3710   3.298   1.485   3.653
  591ACN     N1 3711   3.306   1.381   3.605
  592ACN     C1 3712   0.538   4.396   2.867
  592ACN     H1 3713   0.516   4.310   2.803
  592ACN     H2 3714   0.492   4.383   2.965
  592ACN     H3 3715   0.495   4.485   2.819
  592ACN     C2 3716   0.682   4.412   2.880
  592ACN     N1 3717   0.796   4.425   2.892
  593ACN     C1 3718   1.785   0.597   3.721
  593ACN     H1 3719   1.865   0.528   3.694
  593ACN     H2 3720   1.818   0.661   3.804
  593ACN     H3 3721   1.698   0.539   3.755
  593ACN     C2 3722   1.749   0.679   3.606
  593ACN     N1 3723   1.721   0.744   3.515
  594ACN     C1 3724   0.449   1.955   0.077
  594ACN     H1 3725   0.415   1.853   0.099
  594ACN     H2 3726   0.555   1.953   0.051
  594ACN     H3 3727   0.436   2.015   0.168
  594ACN     C2 3728   0.371   2.012   3.894
  594ACN     N1 3729   0.310   2.058   3.808
  595ACN     C1 3730   2.713   1.376   1.954
  595ACN     H1 3731   2.644   1.296   1.984
  595ACN     H2 3732   2.657   1.456   1.906
  595ACN     H3 3733   2.785   1.334   1.883
  595ACN     C2 3734   2.783   1.426   2.072
  595ACN     N1 3735   2.838   1.468   2.164
  596ACN     C1 3736   2.704   1.699   3.000
  596ACN     H1 3737   2.609   1.705   3.053
  596ACN     H2 3738   2.740   1.801   2.981
  596ACN     H3 3739   2.689   1.647   2.905
  596ACN     C2 3740   2.801   1.627   3.082
  596ACN     N1 3741   2.877   1.570   3.147
  597ACN     C1 3742   3.121   4.629   0.115
  597ACN     H1 3743   3.076   4.614   0.016
  597ACN     H2 3744   3.191   4.548   0.134
  597ACN     H3 3745   3.042   4.626   0.191
  597ACN     C2 3746   3.190   4.757   0.120
  597ACN     N1 3747   3.245   4.859   0.124
  598ACN     C1 3748   4.143   0.186   2.811
  598ACN     H1 3749   4.186   0.245   2.892
  598ACN     H2 3750   4.086   0.102   2.853
  598ACN     H3 3751   4.225   0.145   2.751
  598ACN     C2 3752   4.056   0.268   2.728
  598ACN     N1 3753   3.988   0.334   2.662
  599ACN     C1 3754   4.223   0.069   3.166
  599ACN     H1 3755   4.287   0.156   3.149
  599ACN     H2 3756   4.149   0.063   3.085
  599ACN     H3 3757   4.171   0.082   3.261
  599ACN     C2 3758   4.303   4.865   3.169
  599ACN     N1 3759   4.367   4.770   3.171
  600ACN     C1 3760   3.288   0.594   1.901
  600ACN     H1 3761   3.276   0.486   1.915
  600ACN     H2 3762   3.246   0.646   1.987
  600ACN     H3 3763   3.234   0.624   1.811
  600ACN     C2 3764   3.430   0.627   1.886
  600ACN     N1 3765   3.541   0.654   1.875
  601ACN     C1 3766   0.314   4.469   3.477
  601ACN     H1 3767   0.267   4.543   3.543
  601ACN     H2 3768   0.331   4.515   3.379
  601ACN     H3 3769   0.246   4.384   3.466
  601ACN     C2 3770   0.441   4.426   3.534
  601ACN     N1 3771   0.541   4.391   3.579
  602ACN     C1 3772   1.823   1.348   0.050
  602ACN     H1 3773   1.736   1.333   0.115
  602ACN     H2 3774   1.790   1.398   3.884
  602ACN     H3 3775   1.866   1.251   0.023
  602ACN     C2 3776   1.923   1.429   0.118
  602ACN     N1 3777   2.002   1.494   0.172
  603ACN     C1 3778   2.821   2.091   0.991
  603ACN     H1 3779   2.878   2.106   1.083
  603ACN     H2 3780   2.718   2.066   1.016
  603ACN     H3 3781   2.864   2.009   0.933
  603ACN     C2 3782   2.824   2.213   0.911
  603ACN     N1 3783   2.826   2.310   0.849
  604ACN     C1 3784   4.651   3.572   1.956
  604ACN     H1 3785   4.544   3.558   1.973
  604ACN     H2 3786   4.676   3.678   1.963
  604ACN     H3 3787   4.675   3.536   1.855
  604ACN     C2 3788   4.726   3.495   2.054
  604ACN     N1 3789   4.786   3.435   2.132
  605ACN     C1 3790   2.494   1.668   1.053
  605ACN     H1 3791   2.492   1.563   1.019
  605ACN     H2 3792   2.512   1.671   1.161
  605ACN     H3 3793   2.397   1.713   1.031
  605ACN     C2 3794   2.600   1.738   0.983
  605ACN     N1 3795   2.685   1.794   0.928
  606ACN     C1 3796   2.329   4.660   2.983
  606ACN     H1 3797   2.274   4.574   3.023
  606ACN     H2 3798   2.372   4.632   2.886
  606ACN     H3 3799   2.410   4.686   3.051
  606ACN     C2 3800   2.240   4.774   2.967
  606ACN     N1 3801   2.168   4.863   2.956
  607ACN     C1 3802   2.688   3.389   0.095
  607ACN     H1 3803   2.635   3.414   0.187
  607ACN     H2 3804   2.625   3.321   0.036
  607ACN     H3 3805   2.783   3.340   0.119
  607ACN     C2 3806   2.713   3.511   0.018
  607ACN     N1 3807   2.734   3.606   3.883
  608ACN     C1 3808   2.745   0.025   3.405
  608ACN     H1 3809   2.816   0.081   3.343
  608ACN     H2 3810   2.651   0.079   3.412
  608ACN     H3 3811   2.788   0.013   3.505
  608ACN     C2 3812   2.722   4.812   3.345
  608ACN     N1 3813   2.704   4.708   3.298
  609ACN     C1 3814   3.752   4.573   1.926
  609ACN     H1 3815   3.801   4.610   2.016
  609ACN     H2 3816   3.811   4.490   1.886
  609ACN     H3 3817   3.750   4.653   1.851
  609ACN     C2 3818   3.616   4.529   1.956
  609ACN     N1 3819   3.509   4.495   1.980
  610ACN     C1 3820   0.139   1.305   0.828
  610ACN     H1 3821   0.079   1.353   0.906
  610ACN     H2 3822   0.232   1.361   0.817
  610ACN     H3 3823   0.083   1.309   0.734
  610ACN     C2 3824   0.167   1.167   0.864
  610ACN     N1 3825   0.189   1.058   0.892
  611ACN     C1 3826   3.823   2.672   3.056
  611ACN     H1 3827   3.874   2.590   3.109
  611ACN     H2 3828   3.807   2.754   3.127
  611ACN     H3 3829   3.726   2.636   3.021
  611ACN     C2 3830   3.904   2.718   2.944
  611ACN     N1 3831   3.968   2.754   2.855
  612ACN     C1 3832   0.318   3.709   0.701
  612ACN     H1 3833   0.252   3.635   0.746
  612ACN     H2 3834   0.305   3.709   0.592
  612ACN     H3 3835   0.422   3.684   0.724
  612ACN     C2 3836   0.288   3.842   0.753
  612ACN     N1 3837   0.264   3.947   0.794
  613ACN     C1 3838   0.925   1.422   1.116
  613ACN     H1 3839   0.969   1.402   1.213
  613ACN     H2 3840   0.876   1.520   1.119
  613ACN     H3 3841   0.849   1.346   1.093
  613ACN     C2 3842   1.028   1.422   1.013
  613ACN     N1 3843   1.110   1.421   0.932
  614ACN     C1 3844   1.697   1.031   0.312
  614ACN     H1 3845   1.702   0.931   0.357
  614ACN     H2 3846   1.611   1.084   0.353
  614ACN     H3 3847   1.686   1.022   0.204
  614ACN     C2 3848   1.820   1.103   0.343
  614ACN     N1 3849   1.917   1.161   0.367
  615ACN     C1 3850   3.572   0.380   3.408
  615ACN     H1 3851   3.677   0.390   3.437
  615ACN     H2 3852   3.541   0.469   3.353
  615ACN     H3 3853   3.510   0.371   3.498
  615ACN     C2 3854   3.553   0.262   3.324
  615ACN     N1 3855   3.538   0.168   3.259
  616ACN     C1 3856   4.444   1.850   2.741
  616ACN     H1 3857   4.453   1.745   2.768
  616ACN     H2 3858   4.475   1.913   2.826
  616ACN     H3 3859   4.339   1.871   2.718
  616ACN     C2 3860   4.526   1.881   2.625
  616ACN     N1 3861   4.590   1.905   2.532
  617ACN     C1 3862   0.613   4.357   0.184
  617ACN     H1 3863   0.678   4.433   0.140
  617ACN     H2 3864   0.580   4.290   0.104
  617ACN     H3 3865   0.526   4.405   0.230
  617ACN     C2 3866   0.687   4.281   0.283
  617ACN     N1 3867   0.745   4.220   0.362
  618ACN     C1 3868   0.062   0.529   2.579
  618ACN     H1 3869   0.034   0.634   2.567
  618ACN     H2 3870   0.150   0.522   2.644
  618ACN     H3 3871   0.089   0.487   2.481
  618ACN     C2 3872   4.788   0.453   2.637
  618ACN     N1 3873   4.700   0.393   2.681
  619ACN     C1 3874   1.563   0.423   2.671
  619ACN     H1 3875   1.582   0.523   2.629
  619ACN     H2 3876   1.456   0.406   2.678
  619ACN     H3 3877   1.605   0.419   2.773
  619ACN     C2 3878   1.625   0.321   2.588
  619ACN     N1 3879   1.675   0.240   2.523
  620ACN     C1 3880   1.751   0.513   1.458
  620ACN     H1 3881   1.670   0.558   1.516
  620ACN     H2 3882   1.749   0.555   1.356
  620ACN     H3 3883   1.735   0.405   1.452
  620ACN     C2 3884   1.880   0.541   1.520
  620ACN     N1 3885   1.982   0.563   1.569
  621ACN     C1 3886   2.152   0.998   0.124
  621ACN     H1 3887   2.221   0.913   0.124
  621ACN     H2 3888   2.204   1.089   0.093
  621ACN     H3 3889   2.113   1.011   0.225
  621ACN     C2 3890   2.042   0.970   0.032
  621ACN     N1 3891   1.956   0.948   3.885
  622ACN     C1 3892   2.386   1.915   2.978
  622ACN     H1 3893   2.293   1.970   2.991
  622ACN     H2 3894   2.366   1.808   2.991
  622ACN     H3 3895   2.457   1.947   3.055
  622ACN     C2 3896   2.441   1.941   2.846
  622ACN     N1 3897   2.484   1.963   2.741
  623ACN     C1 3898   3.171   3.073   1.258
  623ACN     H1 3899   3.242   3.142   1.302
  623ACN     H2 3900   3.169   3.087   1.149
  623ACN     H3 3901   3.071   3.094   1.297
  623ACN     C2 3902   3.209   2.935   1.289
  623ACN     N1 3903   3.239   2.827   1.314
  624ACN     C1 3904   1.169   2.085   1.748
  624ACN     H1 3905   1.174   2.146   1.657
  624ACN     H2 3906   1.079   2.113   1.804
  624ACN     H3 3907   1.256   2.105   1.811
  624ACN     C2 3908   1.163   1.943   1.714
  624ACN     N1 3909   1.157   1.831   1.686
  625ACN     C1 3910   2.340   3.221   0.203
  625ACN     H1 3911   2.234   3.230   0.176
  625ACN     H2 3912   2.350   3.230   0.311
  625ACN     H3 3913   2.394   3.304   0.156
  625ACN     C2 3914   2.395   3.095   0.157
  625ACN     N1 3915   2.439   2.994   0.121
  626ACN     C1 3916   3.290   2.956   2.465
  626ACN     H1 3917   3.358   2.996   2.389
  626ACN     H2 3918   3.200   3.019   2.469
  626ACN     H3 3919   3.339   2.960   2.562
  626ACN     C2 3920   3.254   2.818   2.433
  626ACN     N1 3921   3.223   2.710   2.407
  627ACN     C1 3922   0.141   4.498   3.067
  627ACN     H1 3923   0.033   4.499   3.081
  627ACN     H2 3924   0.186   4.422   3.130
  627ACN     H3 3925   0.180   4.597   3.096
  627ACN     C2 3926   0.173   4.473   2.927
  627ACN     N1 3927   0.198   4.451   2.816
  628ACN     C1 3928   1.680   0.778   2.105
  628ACN     H1 3929   1.785   0.768   2.134
  628ACN     H2 3930   1.661   0.882   2.077
  628ACN     H3 3931   1.616   0.752   2.190
  628ACN     C2 3932   1.651   0.690   1.992
  628ACN     N1 3933   1.629   0.621   1.903
  629ACN     C1 3934   2.037   0.862   1.364
  629ACN     H1 3935   2.098   0.930   1.303
  629ACN     H2 3936   2.103   0.803   1.429
  629ACN     H3 3937   1.982   0.795   1.298
  629ACN     C2 3938   1.943   0.939   1.445
  629ACN     N1 3939   1.870   1.000   1.509
  630ACN     C1 3940   3.414   2.576   0.986
  630ACN     H1 3941   3.356   2.510   1.050
  630ACN     H2 3942   3.385   2.680   1.005
  630ACN     H3 3943   3.392   2.553   0.881
  630ACN     C2 3944   3.556   2.559   1.011
  630ACN     N1 3945   3.669   2.545   1.032
  631ACN     C1 3946   2.182   4.395   2.548
  631ACN     H1 3947   2.103   4.360   2.481
  631ACN     H2 3948   2.274   4.409   2.491
  631ACN     H3 3949   2.199   4.318   2.625
  631ACN     C2 3950   2.143   4.520   2.611
  631ACN     N1 3951   2.112   4.620   2.659
  632ACN     C1 3952   3.313   0.066   1.862
  632ACN     H1 3953   3.390   4.912   1.894
  632ACN     H2 3954   3.244   0.084   1.945
  632ACN     H3 3955   3.259   0.024   1.777
  632ACN     C2 3956   3.377   0.191   1.824
  632ACN     N1 3957   3.427   0.290   1.793
  633ACN     C1 3958   4.572   4.796   0.227
  633ACN     H1 3959   4.613   4.857   0.309
  633ACN     H2 3960   4.540   4.862   0.146
  633ACN     H3 3961   4.486   4.741   0.264
  633ACN     C2 3962   4.674   4.705   0.178
  633ACN     N1 3963   4.755   4.631   0.140
  634ACN     C1 3964   0.017   4.691   2.178
  634ACN     H1 3965   0.053   4.795   2.175
  634ACN     H2 3966   4.826   4.658   2.078
  634ACN     H3 3967   4.764   4.687   2.242
  634ACN     C2 3968   0.121   4.605   2.233
  634ACN     N1 3969   0.203   4.537   2.277
  635ACN     C1 3970   0.595   0.036   1.824
  635ACN     H1 3971   0.545   4.877   1.883
  635ACN     H2 3972   0.696   0.052   1.864
  635ACN     H3 3973   0.540   0.130   1.830
  635ACN     C2 3974   0.604   4.911   1.685
  635ACN     N1 3975   0.609   4.879   1.574
  636ACN     C1 3976   4.254   0.652   0.376
  636ACN     H1 3977   4.354   0.666   0.333
  636ACN     H2 3978   4.246   0.713   0.466
  636ACN     H3 3979   4.242   0.547   0.404
  636ACN     C2 3980   4.152   0.691   0.279
  636ACN     N1 3981   4.071   0.723   0.203
  637ACN     C1 3982   4.117   1.225   0.961
  637ACN     H1 3983   4.175   1.257   0.873
  637ACN     H2 3984   4.065   1.312   1.004
  637ACN     H3 3985   4.187   1.184   1.034
  637ACN     C2 3986   4.022   1.122   0.921
  637ACN     N1 3987   3.946   1.041   0.892
  638ACN     C1 3988   0.756   2.928   2.611
  638ACN     H1 3989   0.703   2.904   2.703
  638ACN     H2 3990   0.684   2.961   2.535
  638ACN     H3 3991   0.807   2.838   2.574
  638ACN     C2 3992   0.853   3.033   2.635
  638ACN     N1 3993   0.930   3.117   2.654
  639ACN     C1 3994   3.433   2.075   1.501
  639ACN     H1 3995   3.489   2.098   1.409
  639ACN     H2 3996   3.456   2.153   1.574
  639ACN     H3 3997   3.467   1.978   1.538
  639ACN     C2 3998   3.290   2.071   1.472
  639ACN     N1 3999   3.177   2.069   1.451
  640ACN     C1 4000   3.614   0.697   0.833
  640ACN     H1 4001   3.655   0.702   0.732
  640ACN     H2 4002   3.535   0.622   0.835
  640ACN     H3 4003   3.572   0.795   0.860
  640ACN     C2 4004   3.719   0.661   0.927
  640ACN     N1 4005   3.802   0.633   1.002
  641ACN     C1 4006   1.400   2.706   2.385
  641ACN     H1 4007   1.323   2.690   2.461
  641ACN     H2 4008   1.473   2.624   2.393
  641ACN     H3 4009   1.451   2.801   2.405
  641ACN     C2 4010   1.339   2.709   2.253
  641ACN     N1 4011   1.291   2.711   2.149
  642ACN     C1 4012   0.139   4.642   1.660
  642ACN     H1 4013   0.044   4.651   1.713
  642ACN     H2 4014   0.139   4.711   1.575
  642ACN     H3 4015   0.148   4.539   1.622
  642ACN     C2 4016   0.249   4.672   1.750
  642ACN     N1 4017   0.337   4.695   1.821
  643ACN     C1 4018   1.558   1.354   3.419
  643ACN     H1 4019   1.487   1.393   3.345
  643ACN     H2 4020   1.505   1.280   3.481
  643ACN     H3 4021   1.592   1.435   3.482
  643ACN     C2 4022   1.671   1.290   3.353
  643ACN     N1 4023   1.761   1.240   3.301
  644ACN     C1 4024   2.382   4.309   1.210
  644ACN     H1 4025   2.317   4.295   1.124
  644ACN     H2 4026   2.483   4.334   1.176
  644ACN     H3 4027   2.387   4.215   1.266
  644ACN     C2 4028   2.331   4.414   1.297
  644ACN     N1 4029   2.289   4.497   1.365
  645ACN     C1 4030   0.138   3.413   2.398
  645ACN     H1 4031   0.057   3.486   2.410
  645ACN     H2 4032   0.094   3.320   2.360
  645ACN     H3 4033   0.182   3.393   2.496
  645ACN     C2 4034   0.239   3.463   2.306
  645ACN     N1 4035   0.319   3.502   2.234
  646ACN     C1 4036   4.083   2.347   2.470
  646ACN     H1 4037   4.125   2.248   2.445
  646ACN     H2 4038   4.120   2.377   2.568
  646ACN     H3 4039   3.974   2.338   2.474
  646ACN     C2 4040   4.122   2.444   2.369
  646ACN     N1 4041   4.153   2.522   2.290
  647ACN     C1 4042   3.754   4.318   2.247
  647ACN     H1 4043   3.659   4.370   2.239
  647ACN     H2 4044   3.755   4.260   2.340
  647ACN     H3 4045   3.836   4.391   2.250
  647ACN     C2 4046   3.772   4.228   2.134
  647ACN     N1 4047   3.785   4.158   2.043
  648ACN     C1 4048   0.416   3.310   1.686
  648ACN     H1 4049   0.408   3.419   1.680
  648ACN     H2 4050   0.472   3.274   1.599
  648ACN     H3 4051   0.316   3.267   1.685
  648ACN     C2 4052   0.485   3.273   1.809
  648ACN     N1 4053   0.538   3.244   1.907
  649ACN     C1 4054   3.808   4.167   1.268
  649ACN     H1 4055   3.722   4.234   1.254
  649ACN     H2 4056   3.889   4.223   1.314
  649ACN     H3 4057   3.841   4.131   1.170
  649ACN     C2 4058   3.771   4.054   1.352
  649ACN     N1 4059   3.741   3.965   1.418
  650ACN     C1 4060   2.018   0.177   3.204
  650ACN     H1 4061   1.930   0.178   3.139
  650ACN     H2 4062   2.050   0.281   3.221
  650ACN     H3 4063   2.099   0.123   3.154
  650ACN     C2 4064   1.986   0.113   3.331
  650ACN     N1 4065   1.962   0.062   3.431
  651ACN     C1 4066   1.483   0.006   2.261
  651ACN     H1 4067   1.419   4.842   2.229
  651ACN     H2 4068   1.512   0.065   2.173
  651ACN     H3 4069   1.573   4.884   2.309
  651ACN     C2 4070   1.411   0.091   2.355
  651ACN     N1 4071   1.354   0.159   2.429
  652ACN     C1 4072   1.067   0.076   3.181
  652ACN     H1 4073   1.097   0.140   3.097
  652ACN     H2 4074   1.022   0.138   3.259
  652ACN     H3 4075   1.157   0.029   3.221
  652ACN     C2 4076   0.973   4.892   3.135
  652ACN     N1 4077   0.899   4.812   3.099
  653ACN     C1 4078   4.044   4.899   1.030
  653ACN     H1 4079   4.028   4.905   1.138
  653ACN     H2 4080   4.125   0.049   1.002
  653ACN     H3 4081   3.952   0.013   0.979
  653ACN     C2 4082   4.077   4.762   0.992
  653ACN     N1 4083   4.104   4.654   0.962
  654ACN     C1 4084   4.736   0.363   1.888
  654ACN     H1 4085   4.661   0.309   1.946
  654ACN     H2 4086   4.742   0.322   1.787
  654ACN     H3 4087   4.834   0.352   1.937
  654ACN     C2 4088   4.701   0.504   1.881
  654ACN     N1 4089   4.673   0.616   1.876
  655ACN     C1 4090   2.809   3.418   0.487
  655ACN     H1 4091   2.715   3.427   0.432
  655ACN     H2 4092   2.786   3.403   0.593
  655ACN     H3 4093   2.865   3.511   0.476
  655ACN     C2 4094   2.886   3.305   0.436
  655ACN     N1 4095   2.947   3.216   0.396
  656ACN     C1 4096   1.975   3.624   0.474
  656ACN     H1 4097   1.887   3.561   0.461
  656ACN     H2 4098   1.945   3.729   0.469
  656ACN     H3 4099   2.046   3.603   0.393
  656ACN     C2 4100   2.038   3.596   0.603
  656ACN     N1 4101   2.087   3.573   0.704
  657ACN     C1 4102   0.230   0.858   3.205
  657ACN     H1 4103   0.279   0.937   3.263
  657ACN     H2 4104   0.307   0.793   3.163
  657ACN     H3 4105   0.174   0.905   3.123
  657ACN     C2 4106   0.141   0.781   3.290
  657ACN     N1 4107   0.071   0.719   3.358
  658ACN     C1 4108   2.519   4.415   0.056
  658ACN     H1 4109   2.507   4.434   3.875
  658ACN     H2 4110   2.420   4.418   0.104
  658ACN     H3 4111   2.582   4.493   0.100
  658ACN     C2 4112   2.580   4.284   0.078
  658ACN     N1 4113   2.628   4.181   0.095
  659ACN     C1 4114   3.265   0.198   1.476
  659ACN     H1 4115   3.254   0.267   1.561
  659ACN     H2 4116   3.192   0.225   1.399
  659ACN     H3 4117   3.243   0.097   1.510
  659ACN     C2 4118   3.400   0.204   1.423
  659ACN     N1 4119   3.507   0.208   1.379
  660ACN     C1 4120   0.197   3.674   1.900
  660ACN     H1 4121   0.236   3.642   1.997
  660ACN     H2 4122   0.275   3.727   1.846
  660ACN     H3 4123   0.112   3.740   1.917
  660ACN     C2 4124   0.154   3.557   1.824
  660ACN     N1 4125   0.120   3.465   1.764
  661ACN     C1 4126   4.615   0.568   3.190
  661ACN     H1 4127   4.604   0.655   3.256
  661ACN     H2 4128   4.695   0.590   3.118
  661ACN     H3 4129   4.522   0.551   3.136
  661ACN     C2 4130   4.651   0.450   3.268
  661ACN     N1 4131   4.679   0.357   3.330
  662ACN     C1 4132   3.394   1.086   0.333
  662ACN     H1 4133   3.458   1.024   0.271
  662ACN     H2 4134   3.302   1.109   0.278
  662ACN     H3 4135   3.446   1.180   0.356
  662ACN     C2 4136   3.361   1.016   0.456
  662ACN     N1 4137   3.336   0.961   0.554
  663ACN     C1 4138   3.388   3.171   0.657
  663ACN     H1 4139   3.487   3.186   0.701
  663ACN     H2 4140   3.315   3.234   0.709
  663ACN     H3 4141   3.360   3.066   0.669
  663ACN     C2 4142   3.391   3.205   0.515
  663ACN     N1 4143   3.393   3.233   0.403
  664ACN     C1 4144   1.337   4.774   0.156
  664ACN     H1 4145   1.271   4.703   0.207
  664ACN     H2 4146   1.334   4.755   0.048
  664ACN     H3 4147   1.439   4.760   0.193
  664ACN     C2 4148   1.293   4.910   0.184
  664ACN     N1 4149   1.258   0.099   0.207
  665ACN     C1 4150   0.017   2.396   0.659
  665ACN     H1 4151   4.816   2.367   0.561
  665ACN     H2 4152   0.111   2.342   0.679
  665ACN     H3 4153   4.779   2.369   0.735
  665ACN     C2 4154   0.041   2.539   0.661
  665ACN     N1 4155   0.060   2.653   0.665
  666ACN     C1 4156   2.391   4.808   1.208
  666ACN     H1 4157   2.404   4.783   1.103
  666ACN     H2 4158   2.481   4.781   1.263
  666ACN     H3 4159   2.307   4.751   1.250
  666ACN     C2 4160   2.367   0.033   1.223
  666ACN     N1 4161   2.348   0.146   1.236
  667ACN     C1 4162   3.976   0.932   0.526
  667ACN     H1 4163   4.076   0.927   0.482
  667ACN     H2 4164   3.905   0.972   0.452
  667ACN     H3 4165   3.979   0.999   0.612
  667ACN     C2 4166   3.934   0.799   0.568
  667ACN     N1 4167   3.901   0.693   0.601
  668ACN     C1 4168   4.592   1.816   3.448
  668ACN     H1 4169   4.656   1.850   3.366
  668ACN     H2 4170   4.527   1.736   3.412
  668ACN     H3 4171   4.530   1.900   3.481
  668ACN     C2 4172   4.673   1.769   3.559
  668ACN     N1 4173   4.737   1.731   3.647
  669ACN     C1 4174   0.834   4.458   1.007
  669ACN     H1 4175   0.782   4.488   1.099
  669ACN     H2 4176   0.920   4.524   0.993
  669ACN     H3 4177   0.766   4.469   0.922
  669ACN     C2 4178   0.879   4.320   1.017
  669ACN     N1 4179   0.914   4.211   1.025
  670ACN     C1 4180   0.152   0.802   2.821
  670ACN     H1 4181   0.199   0.771   2.728
  670ACN     H2 4182   0.057   0.853   2.799
  670ACN     H3 4183   0.218   0.872   2.873
  670ACN     C2 4184   0.125   0.687   2.906
  670ACN     N1 4185   0.106   0.595   2.973
  671ACN     C1 4186   0.385   3.401   0.544
  671ACN     H1 4187   0.347   3.406   0.646
  671ACN     H2 4188   0.330   3.472   0.481
  671ACN     H3 4189   0.372   3.300   0.506
  671ACN     C2 4190   0.527   3.434   0.543
  671ACN     N1 4191   0.640   3.461   0.542
  672ACN     C1 4192   0.719   0.442   1.721
  672ACN     H1 4193   0.817   0.451   1.673
  672ACN     H2 4194   0.653   0.382   1.656
  672ACN     H3 4195   0.676   0.541   1.732
  672ACN     C2 4196   0.732   0.378   1.851
  672ACN     N1 4197   0.743   0.326   1.953
  673ACN     C1 4198   2.838   0.425   1.904
  673ACN     H1 4199   2.908   0.373   1.970
  673ACN     H2 4200   2.759   0.471   1.964
  673ACN     H3 4201   2.793   0.352   1.836
  673ACN     C2 4202   2.908   0.527   1.827
  673ACN     N1 4203   2.964   0.608   1.768
  674ACN     C1 4204   3.963   0.460   1.385
  674ACN     H1 4205   3.939   0.565   1.403
  674ACN     H2 4206   3.985   0.446   1.279
  674ACN     H3 4207   3.877   0.398   1.412
  674ACN     C2 4208   4.079   0.422   1.464
  674ACN     N1 4209   4.171   0.391   1.527
  675ACN     C1 4210   1.469   4.053   2.977
  675ACN     H1 4211   1.485   4.034   3.084
  675ACN     H2 4212   1.453   3.958   2.927
  675ACN     H3 4213   1.557   4.102   2.936
  675ACN     C2 4214   1.352   4.138   2.959
  675ACN     N1 4215   1.259   4.205   2.945
  676ACN     C1 4216   0.162   0.554   0.033
  676ACN     H1 4217   0.161   0.659   0.063
  676ACN     H2 4218   0.263   0.528   0.000
  676ACN     H3 4219   0.092   0.541   3.876
  676ACN     C2 4220   0.122   0.469   0.144
  676ACN     N1 4221   0.091   0.402   0.233
  677ACN     C1 4222   4.574   2.734   0.804
  677ACN     H1 4223   4.682   2.750   0.815
  677ACN     H2 4224   4.521   2.813   0.859
  677ACN     H3 4225   4.547   2.637   0.846
  677ACN     C2 4226   4.537   2.739   0.663
  677ACN     N1 4227   4.509   2.744   0.552
  678ACN     C1 4228   4.720   2.779   3.248
  678ACN     H1 4229   4.716   2.876   3.199
  678ACN     H2 4230   4.816   2.768   3.300
  678ACN     H3 4231   4.710   2.700   3.173
  678ACN     C2 4232   4.611   2.768   3.345
  678ACN     N1 4233   4.525   2.760   3.422
  679ACN     C1 4234   2.401   3.758   2.176
  679ACN     H1 4235   2.402   3.820   2.265
  679ACN     H2 4236   2.466   3.671   2.192
  679ACN     H3 4237   2.440   3.816   2.091
  679ACN     C2 4238   2.265   3.714   2.147
  679ACN     N1 4239   2.157   3.680   2.125
  680ACN     C1 4240   3.133   0.879   0.832
  680ACN     H1 4241   3.183   0.875   0.929
  680ACN     H2 4242   3.179   0.958   0.772
  680ACN     H3 4243   3.027   0.903   0.846
  680ACN     C2 4244   3.147   0.751   0.764
  680ACN     N1 4245   3.157   0.649   0.711
  681ACN     C1 4246   4.251   1.998   3.067
  681ACN     H1 4247   4.256   2.096   3.018
  681ACN     H2 4248   4.194   2.007   3.160
  681ACN     H3 4249   4.353   1.965   3.090
  681ACN     C2 4250   4.186   1.902   2.978
  681ACN     N1 4251   4.135   1.827   2.907
  682ACN     C1 4252   3.441   1.918   2.488
  682ACN     H1 4253   3.365   1.871   2.553
  682ACN     H2 4254   3.419   1.894   2.384
  682ACN     H3 4255   3.539   1.878   2.514
  682ACN     C2 4256   3.441   2.063   2.508
  682ACN     N1 4257   3.440   2.177   2.522
  683ACN     C1 4258   1.189   2.287   0.854
  683ACN     H1 4259   1.100   2.329   0.902
  683ACN     H2 4260   1.158   2.230   0.766
  683ACN     H3 4261   1.239   2.220   0.924
  683ACN     C2 4262   1.281   2.393   0.814
  683ACN     N1 4263   1.354   2.477   0.783
  684ACN     C1 4264   1.307   3.731   2.786
  684ACN     H1 4265   1.258   3.778   2.871
  684ACN     H2 4266   1.258   3.635   2.766
  684ACN     H3 4267   1.411   3.711   2.811
  684ACN     C2 4268   1.298   3.817   2.668
  684ACN     N1 4269   1.290   3.884   2.575
  685ACN     C1 4270   3.731   0.134   1.657
  685ACN     H1 4271   3.813   0.206   1.670
  685ACN     H2 4272   3.756   0.065   1.575
  685ACN     H3 4273   3.640   0.188   1.629
  685ACN     C2 4274   3.709   0.060   1.781
  685ACN     N1 4275   3.693   0.003   1.879
  686ACN     C1 4276   1.953   3.526   1.035
  686ACN     H1 4277   1.942   3.513   0.927
  686ACN     H2 4278   2.058   3.549   1.057
  686ACN     H3 4279   1.924   3.433   1.085
  686ACN     C2 4280   1.868   3.636   1.080
  686ACN     N1 4281   1.802   3.722   1.117
  687ACN     C1 4282   0.650   0.501   0.250
  687ACN     H1 4283   0.699   0.427   0.186
  687ACN     H2 4284   0.726   0.562   0.300
  687ACN     H3 4285   0.591   0.449   0.325
  687ACN     C2 4286   0.564   0.587   0.168
  687ACN     N1 4287   0.496   0.654   0.105
  688ACN     C1 4288   0.290   2.694   0.101
  688ACN     H1 4289   0.250   2.735   0.195
  688ACN     H2 4290   0.208   2.688   0.029
  688ACN     H3 4291   0.327   2.592   0.121
  688ACN     C2 4292   0.398   2.777   0.051
  688ACN     N1 4293   0.481   2.846   0.010
  689ACN     C1 4294   3.124   1.284   0.566
  689ACN     H1 4295   3.115   1.197   0.500
  689ACN     H2 4296   3.079   1.260   0.662
  689ACN     H3 4297   3.070   1.368   0.521
  689ACN     C2 4298   3.265   1.319   0.584
  689ACN     N1 4299   3.376   1.347   0.597
  690ACN     C1 4300   3.028   2.774   2.812
  690ACN     H1 4301   3.112   2.713   2.775
  690ACN     H2 4302   3.066   2.844   2.887
  690ACN     H3 4303   2.955   2.708   2.860
  690ACN     C2 4304   2.966   2.846   2.701
  690ACN     N1 4305   2.917   2.901   2.613
  691ACN     C1 4306   0.962   3.731   2.364
  691ACN     H1 4307   0.975   3.632   2.408
  691ACN     H2 4308   1.021   3.803   2.421
  691ACN     H3 4309   0.856   3.760   2.371
  691ACN     C2 4310   1.005   3.732   2.225
  691ACN     N1 4311   1.040   3.733   2.115
  692ACN     C1 4312   2.060   0.939   0.602
  692ACN     H1 4313   1.996   1.027   0.610
  692ACN     H2 4314   2.027   0.879   0.516
  692ACN     H3 4315   2.048   0.879   0.693
  692ACN     C2 4316   2.199   0.978   0.586
  692ACN     N1 4317   2.309   1.010   0.574
  693ACN     C1 4318   4.656   4.894   0.884
  693ACN     H1 4319   4.708   4.809   0.840
  693ACN     H2 4320   4.561   4.858   0.926
  693ACN     H3 4321   4.636   0.050   0.807
  693ACN     C2 4322   4.736   0.034   0.991
  693ACN     N1 4323   4.800   0.080   1.075
  694ACN     C1 4324   2.890   3.075   0.711
  694ACN     H1 4325   2.867   2.996   0.639
  694ACN     H2 4326   2.802   3.140   0.721
  694ACN     H3 4327   2.974   3.134   0.673
  694ACN     C2 4328   2.924   3.017   0.840
  694ACN     N1 4329   2.951   2.972   0.943
  695ACN     C1 4330   3.121   1.618   2.355
  695ACN     H1 4331   3.023   1.571   2.368
  695ACN     H2 4332   3.185   1.585   2.437
  695ACN     H3 4333   3.112   1.727   2.358
  695ACN     C2 4334   3.179   1.576   2.228
  695ACN     N1 4335   3.223   1.545   2.126
  696ACN     C1 4336   1.954   3.877   0.005
  696ACN     H1 4337   1.969   3.776   3.891
  696ACN     H2 4338   1.888   3.932   3.863
  696ACN     H3 4339   2.053   3.925   0.009
  696ACN     C2 4340   1.897   3.870   0.139
  696ACN     N1 4341   1.850   3.866   0.244
  697ACN     C1 4342   1.836   2.481   0.109
  697ACN     H1 4343   1.733   2.473   0.074
  697ACN     H2 4344   1.899   2.519   0.028
  697ACN     H3 4345   1.873   2.382   0.139
  697ACN     C2 4346   1.842   2.572   0.223
  697ACN     N1 4347   1.848   2.644   0.313
  698ACN     C1 4348   0.710   0.956   3.460
  698ACN     H1 4349   0.668   0.969   3.560
  698ACN     H2 4350   0.652   0.878   3.409
  698ACN     H3 4351   0.814   0.923   3.470
  698ACN     C2 4352   0.704   1.081   3.387
  698ACN     N1 4353   0.700   1.181   3.328
  699ACN     C1 4354   1.124   4.551   2.960
  699ACN     H1 4355   1.142   4.453   3.004
  699ACN     H2 4356   1.176   4.628   3.018
  699ACN     H3 4357   1.016   4.572   2.963
  699ACN     C2 4358   1.171   4.553   2.822
  699ACN     N1 4359   1.209   4.555   2.714
  700ACN     C1 4360   1.215   4.321   3.640
  700ACN     H1 4361   1.285   4.240   3.666
  700ACN     H2 4362   1.120   4.305   3.692
  700ACN     H3 4363   1.197   4.320   3.532
  700ACN     C2 4364   1.272   4.450   3.680
  700ACN     N1 4365   1.314   4.552   3.712
  701ACN     C1 4366   4.212   4.504   2.221
  701ACN     H1 4367   4.168   4.465   2.314
  701ACN     H2 4368   4.309   4.455   2.207
  701ACN     H3 4369   4.226   4.612   2.230
  701ACN     C2 4370   4.124   4.474   2.109
  701ACN     N1 4371   4.055   4.451   2.020
  702ACN     C1 4372   1.107   2.419   3.420
  702ACN     H1 4373   1.178   2.339   3.399
  702ACN     H2 4374   1.096   2.481   3.331
  702ACN     H3 4375   1.144   2.481   3.502
  702ACN     C2 4376   0.977   2.363   3.456
  702ACN     N1 4377   0.875   2.318   3.485
  703ACN     C1 4378   2.951   2.379   2.930
  703ACN     H1 4379   2.886   2.462   2.902
  703ACN     H2 4380   2.931   2.292   2.867
  703ACN     H3 4381   2.931   2.353   3.035
  703ACN     C2 4382   3.091   2.418   2.916
  703ACN     N1 4383   3.202   2.448   2.903
  704ACN     C1 4384   3.619   3.448   0.235
  704ACN     H1 4385   3.547   3.377   0.195
  704ACN     H2 4386   3.645   3.419   0.337
  704ACN     H3 4387   3.574   3.548   0.238
  704ACN     C2 4388   3.739   3.450   0.152
  704ACN     N1 4389   3.834   3.451   0.087
  705ACN     C1 4390   0.350   4.226   3.850
  705ACN     H1 4391   0.350   4.134   3.909
  705ACN     H2 4392   0.446   4.236   3.799
  705ACN     H3 4393   0.336   4.312   3.917
  705ACN     C2 4394   0.242   4.221   3.753
  705ACN     N1 4395   0.157   4.218   3.675
  706ACN     C1 4396   1.638   3.849   1.849
  706ACN     H1 4397   1.671   3.931   1.914
  706ACN     H2 4398   1.726   3.795   1.812
  706ACN     H3 4399   1.584   3.892   1.764
  706ACN     C2 4400   1.551   3.760   1.923
  706ACN     N1 4401   1.482   3.688   1.982
  707ACN     C1 4402   4.149   4.284   3.907
  707ACN     H1 4403   4.234   4.215   3.915
  707ACN     H2 4404   4.146   4.346   0.071
  707ACN     H3 4405   4.057   4.224   3.900
  707ACN     C2 4406   4.164   4.367   3.788
  707ACN     N1 4407   4.176   4.434   3.696
  708ACN     C1 4408   1.162   0.273   3.717
  708ACN     H1 4409   1.082   0.221   3.770
  708ACN     H2 4410   1.250   0.208   3.712
  708ACN     H3 4411   1.190   0.363   3.773
  708ACN     C2 4412   1.119   0.310   3.583
  708ACN     N1 4413   1.085   0.339   3.477
  709ACN     C1 4414   2.390   4.192   2.259
  709ACN     H1 4415   2.350   4.243   2.170
  709ACN     H2 4416   2.311   4.129   2.302
  709ACN     H3 4417   2.420   4.266   2.333
  709ACN     C2 4418   2.504   4.110   2.221
  709ACN     N1 4419   2.595   4.045   2.192
  710ACN     C1 4420   3.361   3.392   1.834
  710ACN     H1 4421   3.297   3.422   1.918
  710ACN     H2 4422   3.399   3.482   1.785
  710ACN     H3 4423   3.302   3.332   1.764
  710ACN     C2 4424   3.472   3.312   1.883
  710ACN     N1 4425   3.560   3.248   1.922
  711ACN     C1 4426   3.700   3.073   0.241
  711ACN     H1 4427   3.593   3.063   0.258
  711ACN     H2 4428   3.737   3.161   0.295
  711ACN     H3 4429   3.717   3.086   0.133
  711ACN     C2 4430   3.768   2.953   0.287
  711ACN     N1 4431   3.823   2.859   0.326
  712ACN     C1 4432   3.770   3.788   2.050
  712ACN     H1 4433   3.814   3.734   2.135
  712ACN     H2 4434   3.734   3.885   2.087
  712ACN     H3 4435   3.687   3.731   2.009
  712ACN     C2 4436   3.872   3.810   1.948
  712ACN     N1 4437   3.953   3.826   1.867
  713ACN     C1 4438   0.585   2.873   3.286
  713ACN     H1 4439   0.597   2.981   3.296
  713ACN     H2 4440   0.601   2.827   3.383
  713ACN     H3 4441   0.659   2.835   3.215
  713ACN     C2 4442   0.451   2.842   3.238
  713ACN     N1 4443   0.345   2.819   3.200
  714ACN     C1 4444   3.892   0.568   2.408
  714ACN     H1 4445   3.904   0.543   2.302
  714ACN     H2 4446   3.984   0.540   2.462
  714ACN     H3 4447   3.808   0.510   2.448
  714ACN     C2 4448   3.868   0.711   2.423
  714ACN     N1 4449   3.848   0.823   2.436
  715ACN     C1 4450   2.926   4.098   2.359
  715ACN     H1 4451   2.960   4.165   2.280
  715ACN     H2 4452   2.985   4.006   2.354
  715ACN     H3 4453   2.820   4.075   2.341
  715ACN     C2 4454   2.943   4.161   2.489
  715ACN     N1 4455   2.956   4.211   2.592
  716ACN     C1 4456   3.611   0.862   2.137
  716ACN     H1 4457   3.689   0.838   2.064
  716ACN     H2 4458   3.649   0.839   2.237
  716ACN     H3 4459   3.524   0.800   2.117
  716ACN     C2 4460   3.576   1.003   2.128
  716ACN     N1 4461   3.547   1.115   2.122
  717ACN     C1 4462   3.742   0.534   0.010
  717ACN     H1 4463   3.829   0.579   0.060
  717ACN     H2 4464   3.777   0.459   3.864
  717ACN     H3 4465   3.688   0.612   3.882
  717ACN     C2 4466   3.656   0.471   0.109
  717ACN     N1 4467   3.587   0.421   0.187
  718ACN     C1 4468   1.544   0.422   2.209
  718ACN     H1 4469   1.489   0.453   2.119
  718ACN     H2 4470   1.481   0.355   2.268
  718ACN     H3 4471   1.568   0.511   2.269
  718ACN     C2 4472   1.667   0.353   2.171
  718ACN     N1 4473   1.763   0.299   2.141
  719ACN     C1 4474   3.572   1.131   3.607
  719ACN     H1 4475   3.567   1.228   3.658
  719ACN     H2 4476   3.517   1.058   3.666
  719ACN     H3 4477   3.677   1.099   3.600
  719ACN     C2 4478   3.513   1.143   3.474
  719ACN     N1 4479   3.468   1.152   3.369
  720ACN     C1 4480   0.954   2.587   0.945
  720ACN     H1 4481   1.031   2.588   0.867
  720ACN     H2 4482   1.001   2.565   1.042
  720ACN     H3 4483   0.882   2.508   0.921
  720ACN     C2 4484   0.887   2.716   0.948
  720ACN     N1 4485   0.834   2.818   0.951
  721ACN     C1 4486   3.869   4.072   2.575
  721ACN     H1 4487   3.940   4.154   2.557
  721ACN     H2 4488   3.773   4.113   2.607
  721ACN     H3 4489   3.909   4.009   2.655
  721ACN     C2 4490   3.852   3.994   2.453
  721ACN     N1 4491   3.839   3.933   2.357
  722ACN     C1 4492   2.418   0.632   3.172
  722ACN     H1 4493   2.413   0.713   3.246
  722ACN     H2 4494   2.524   0.608   3.154
  722ACN     H3 4495   2.374   0.666   3.078
  722ACN     C2 4496   2.348   0.514   3.221
  722ACN     N1 4497   2.294   0.421   3.261
  723ACN     C1 4498   4.697   3.464   1.094
  723ACN     H1 4499   4.630   3.535   1.144
  723ACN     H2 4500   4.720   3.383   1.163
  723ACN     H3 4501   4.790   3.516   1.068
  723ACN     C2 4502   4.634   3.411   0.973
  723ACN     N1 4503   4.584   3.370   0.878
  724ACN     C1 4504   2.094   1.060   3.564
  724ACN     H1 4505   2.067   0.971   3.621
  724ACN     H2 4506   2.023   1.073   3.481
  724ACN     H3 4507   2.194   1.047   3.523
  724ACN     C2 4508   2.090   1.177   3.651
  724ACN     N1 4509   2.085   1.270   3.719
  725ACN     C1 4510   3.799   0.393   0.472
  725ACN     H1 4511   3.779   0.314   0.399
  725ACN     H2 4512   3.809   0.489   0.421
  725ACN     H3 4513   3.892   0.371   0.525
  725ACN     C2 4514   3.689   0.400   0.567
  725ACN     N1 4515   3.600   0.405   0.641
  726ACN     C1 4516   2.982   4.180   2.954
  726ACN     H1 4517   3.051   4.249   2.905
  726ACN     H2 4518   2.880   4.215   2.936
  726ACN     H3 4519   3.002   4.180   3.062
  726ACN     C2 4520   2.998   4.046   2.900
  726ACN     N1 4521   3.011   3.939   2.858
  727ACN     C1 4522   1.433   1.556   0.982
  727ACN     H1 4523   1.362   1.541   0.900
  727ACN     H2 4524   1.397   1.502   1.070
  727ACN     H3 4525   1.438   1.662   1.005
  727ACN     C2 4526   1.565   1.506   0.944
  727ACN     N1 4527   1.669   1.467   0.914
  728ACN     C1 4528   3.841   2.270   1.244
  728ACN     H1 4529   3.805   2.367   1.208
  728ACN     H2 4530   3.950   2.274   1.252
  728ACN     H3 4531   3.813   2.192   1.173
  728ACN     C2 4532   3.784   2.241   1.375
  728ACN     N1 4533   3.737   2.218   1.478
  729ACN     C1 4534   4.123   1.485   2.794
  729ACN     H1 4535   4.157   1.581   2.752
  729ACN     H2 4536   4.193   1.455   2.872
  729ACN     H3 4537   4.122   1.409   2.715
  729ACN     C2 4538   3.988   1.501   2.849
  729ACN     N1 4539   3.882   1.512   2.891
  730ACN     C1 4540   0.824   4.202   3.641
  730ACN     H1 4541   0.722   4.167   3.621
  730ACN     H2 4542   0.845   4.287   3.576
  730ACN     H3 4543   0.895   4.122   3.619
  730ACN     C2 4544   0.836   4.242   3.780
  730ACN     N1 4545   0.846   4.273   3.891
  731ACN     C1 4546   3.436   4.174   0.156
  731ACN     H1 4547   3.507   4.096   0.181
  731ACN     H2 4548   3.347   4.130   0.111
  731ACN     H3 4549   3.482   4.241   0.082
  731ACN     C2 4550   3.400   4.250   0.275
  731ACN     N1 4551   3.373   4.309   0.371
  732ACN     C1 4552   4.500   2.245   2.630
  732ACN     H1 4553   4.516   2.251   2.522
  732ACN     H2 4554   4.511   2.345   2.673
  732ACN     H3 4555   4.577   2.180   2.673
  732ACN     C2 4556   4.368   2.192   2.660
  732ACN     N1 4557   4.263   2.150   2.683
  733ACN     C1 4558   0.545   4.340   1.727
  733ACN     H1 4559   0.499   4.439   1.732
  733ACN     H2 4560   0.557   4.311   1.623
  733ACN     H3 4561   0.480   4.267   1.777
  733ACN     C2 4562   0.675   4.342   1.793
  733ACN     N1 4563   0.778   4.344   1.845
  734ACN     C1 4564   4.208   4.067   2.095
  734ACN     H1 4565   4.252   4.143   2.030
  734ACN     H2 4566   4.284   3.992   2.118
  734ACN     H3 4567   4.125   4.019   2.041
  734ACN     C2 4568   4.159   4.129   2.217
  734ACN     N1 4569   4.121   4.178   2.314
  735ACN     C1 4570   0.120   1.763   1.368
  735ACN     H1 4571   0.071   1.852   1.327
  735ACN     H2 4572   0.048   1.710   1.432
  735ACN     H3 4573   0.206   1.792   1.428
  735ACN     C2 4574   0.163   1.676   1.260
  735ACN     N1 4575   0.196   1.607   1.174
  736ACN     C1 4576   4.536   2.410   3.394
  736ACN     H1 4577   4.476   2.411   3.303
  736ACN     H2 4578   4.496   2.486   3.463
  736ACN     H3 4579   4.640   2.434   3.371
  736ACN     C2 4580   4.528   2.279   3.457
  736ACN     N1 4581   4.521   2.175   3.507
  737ACN     C1 4582   3.759   3.206   1.626
  737ACN     H1 4583   3.817   3.291   1.665
  737ACN     H2 4584   3.654   3.236   1.619
  737ACN     H3 4585   3.769   3.123   1.695
  737ACN     C2 4586   3.809   3.169   1.494
  737ACN     N1 4587   3.849   3.140   1.390
  738ACN     C1 4588   0.895   2.042   3.277
  738ACN     H1 4589   0.984   2.105   3.278
  738ACN     H2 4590   0.828   2.072   3.358
  738ACN     H3 4591   0.924   1.938   3.293
  738ACN     C2 4592   0.826   2.055   3.149
  738ACN     N1 4593   0.773   2.065   3.047
  739ACN     C1 4594   1.852   2.587   2.717
  739ACN     H1 4595   1.755   2.630   2.690
  739ACN     H2 4596   1.913   2.579   2.626
  739ACN     H3 4597   1.838   2.488   2.760
  739ACN     C2 4598   1.919   2.675   2.812
  739ACN     N1 4599   1.973   2.743   2.887
  740ACN     C1 4600   0.968   1.046   0.651
  740ACN     H1 4601   1.030   1.080   0.735
  740ACN     H2 4602   0.934   1.133   0.595
  740ACN     H3 4603   0.880   0.993   0.690
  740ACN     C2 4604   1.044   0.958   0.564
  740ACN     N1 4605   1.105   0.889   0.494
  741ACN     C1 4606   2.531   2.125   0.301
  741ACN     H1 4607   2.586   2.037   0.337
  741ACN     H2 4608   2.598   2.212   0.304
  741ACN     H3 4609   2.445   2.142   0.366
  741ACN     C2 4610   2.486   2.102   0.165
  741ACN     N1 4611   2.451   2.083   0.057
  742ACN     C1 4612   0.588   3.784   1.598
  742ACN     H1 4613   0.590   3.801   1.490
  742ACN     H2 4614   0.690   3.772   1.636
  742ACN     H3 4615   0.533   3.691   1.617
  742ACN     C2 4616   0.521   3.895   1.665
  742ACN     N1 4617   0.467   3.983   1.716
  743ACN     C1 4618   1.067   0.757   2.920
  743ACN     H1 4619   1.172   0.746   2.889
  743ACN     H2 4620   1.016   0.661   2.905
  743ACN     H3 4621   1.019   0.832   2.857
  743ACN     C2 4622   1.061   0.796   3.060
  743ACN     N1 4623   1.055   0.826   3.171
  744ACN     C1 4624   3.996   3.886   0.987
  744ACN     H1 4625   3.964   3.974   0.931
  744ACN     H2 4626   3.910   3.844   1.040
  744ACN     H3 4627   4.071   3.916   1.061
  744ACN     C2 4628   4.052   3.786   0.898
  744ACN     N1 4629   4.097   3.707   0.826
  745ACN     C1 4630   1.298   1.689   3.544
  745ACN     H1 4631   1.365   1.710   3.628
  745ACN     H2 4632   1.329   1.597   3.494
  745ACN     H3 4633   1.303   1.772   3.472
  745ACN     C2 4634   1.161   1.676   3.592
  745ACN     N1 4635   1.053   1.664   3.630
  746ACN     C1 4636   3.456   3.196   3.287
  746ACN     H1 4637   3.462   3.288   3.228
  746ACN     H2 4638   3.412   3.220   3.384
  746ACN     H3 4639   3.556   3.157   3.302
  746ACN     C2 4640   3.374   3.098   3.218
  746ACN     N1 4641   3.309   3.021   3.162
  747ACN     C1 4642   2.927   0.638   0.428
  747ACN     H1 4643   2.890   0.546   0.383
  747ACN     H2 4644   2.939   0.713   0.349
  747ACN     H3 4645   3.025   0.620   0.473
  747ACN     C2 4646   2.833   0.686   0.528
  747ACN     N1 4647   2.758   0.722   0.607
  748ACN     C1 4648   0.112   4.671   1.074
  748ACN     H1 4649   0.054   4.723   1.150
  748ACN     H2 4650   0.065   4.686   0.977
  748ACN     H3 4651   0.112   4.564   1.097
  748ACN     C2 4652   0.249   4.721   1.072
  748ACN     N1 4653   0.357   4.760   1.071
  749ACN     C1 4654   3.178   2.221   1.782
  749ACN     H1 4655   3.244   2.242   1.866
  749ACN     H2 4656   3.194   2.118   1.750
  749ACN     H3 4657   3.203   2.288   1.700
  749ACN     C2 4658   3.039   2.238   1.822
  749ACN     N1 4659   2.929   2.252   1.854
  750ACN     C1 4660   0.027   2.026   1.629
  750ACN     H1 4661   4.819   2.094   1.702
  750ACN     H2 4662   0.115   2.074   1.583
  750ACN     H3 4663   4.789   2.005   1.551
  750ACN     C2 4664   0.068   1.902   1.694
  750ACN     N1 4665   0.101   1.804   1.745
  751ACN     C1 4666   3.430   2.183   0.359
  751ACN     H1 4667   3.371   2.221   0.275
  751ACN     H2 4668   3.405   2.240   0.449
  751ACN     H3 4669   3.536   2.198   0.338
  751ACN     C2 4670   3.404   2.041   0.381
  751ACN     N1 4671   3.382   1.929   0.397
  752ACN     C1 4672   3.186   1.413   3.254
  752ACN     H1 4673   3.112   1.453   3.324
  752ACN     H2 4674   3.272   1.374   3.311
  752ACN     H3 4675   3.220   1.493   3.188
  752ACN     C2 4676   3.126   1.305   3.176
  752ACN     N1 4677   3.078   1.220   3.114
  753ACN     C1 4678   2.799   2.040   3.306
  753ACN     H1 4679   2.871   2.030   3.224
  753ACN     H2 4680   2.757   2.141   3.304
  753ACN     H3 4681   2.852   2.026   3.401
  753ACN     C2 4682   2.693   1.941   3.293
  753ACN     N1 4683   2.609   1.863   3.282
  754ACN     C1 4684   0.210   2.496   3.323
  754ACN     H1 4685   0.161   2.434   3.399
  754ACN     H2 4686   0.308   2.453   3.299
  754ACN     H3 4687   0.224   2.597   3.362
  754ACN     C2 4688   0.127   2.500   3.203
  754ACN     N1 4689   0.060   2.503   3.109
  755ACN     C1 4690   2.110   2.204   0.367
  755ACN     H1 4691   2.109   2.129   0.287
  755ACN     H2 4692   2.023   2.269   0.356
  755ACN     H3 4693   2.201   2.264   0.357
  755ACN     C2 4694   2.107   2.137   0.496
  755ACN     N1 4695   2.104   2.084   0.599
  756ACN     C1 4696   4.114   3.685   2.379
  756ACN     H1 4697   4.212   3.730   2.360
  756ACN     H2 4698   4.083   3.628   2.291
  756ACN     H3 4699   4.041   3.765   2.396
  756ACN     C2 4700   4.119   3.598   2.495
  756ACN     N1 4701   4.124   3.529   2.587
  757ACN     C1 4702   2.096   0.825   3.240
  757ACN     H1 4703   2.172   0.904   3.236
  757ACN     H2 4704   2.060   0.817   3.343
  757ACN     H3 4705   2.141   0.730   3.211
  757ACN     C2 4706   1.986   0.857   3.150
  757ACN     N1 4707   1.899   0.881   3.079
  758ACN     C1 4708   2.781   1.330   0.983
  758ACN     H1 4709   2.781   1.431   1.024
  758ACN     H2 4710   2.863   1.273   1.029
  758ACN     H3 4711   2.797   1.335   0.875
  758ACN     C2 4712   2.654   1.265   1.012
  758ACN     N1 4713   2.553   1.214   1.034
  759ACN     C1 4714   0.524   3.549   2.562
  759ACN     H1 4715   0.536   3.531   2.455
  759ACN     H2 4716   0.567   3.465   2.619
  759ACN     H3 4717   0.417   3.556   2.585
  759ACN     C2 4718   0.591   3.673   2.601
  759ACN     N1 4719   0.643   3.771   2.631
  760ACN     C1 4720   0.317   3.495   3.478
  760ACN     H1 4721   0.365   3.411   3.530
  760ACN     H2 4722   0.363   3.589   3.511
  760ACN     H3 4723   0.211   3.497   3.505
  760ACN     C2 4724   0.331   3.480   3.334
  760ACN     N1 4725   0.341   3.469   3.220
  761ACN     C1 4726   4.372   4.738   1.695
  761ACN     H1 4727   4.304   4.653   1.709
  761ACN     H2 4728   4.345   4.788   1.602
  761ACN     H3 4729   4.474   4.701   1.685
  761ACN     C2 4730   4.362   4.830   1.807
  761ACN     N1 4731   4.354   4.903   1.896
  762ACN     C1 4732   0.583   1.382   2.068
  762ACN     H1 4733   0.669   1.350   2.007
  762ACN     H2 4734   0.612   1.381   2.173
  762ACN     H3 4735   0.501   1.311   2.053
  762ACN     C2 4736   0.541   1.516   2.028
  762ACN     N1 4737   0.508   1.621   1.996
  763ACN     C1 4738   2.918   2.515   0.186
  763ACN     H1 4739   3.006   2.557   0.135
  763ACN     H2 4740   2.873   2.439   0.121
  763ACN     H3 4741   2.845   2.594   0.203
  763ACN     C2 4742   2.957   2.455   0.313
  763ACN     N1 4743   2.988   2.407   0.413
  764ACN     C1 4744   3.549   4.829   0.723
  764ACN     H1 4745   3.562   4.768   0.633
  764ACN     H2 4746   3.456   4.799   0.772
  764ACN     H3 4747   3.543   0.016   0.695
  764ACN     C2 4748   3.661   4.808   0.813
  764ACN     N1 4749   3.750   4.792   0.884
  765ACN     C1 4750   4.154   1.103   0.236
  765ACN     H1 4751   4.236   1.050   0.284
  765ACN     H2 4752   4.082   1.134   0.313
  765ACN     H3 4753   4.105   1.037   0.165
  765ACN     C2 4754   4.205   1.222   0.169
  765ACN     N1 4755   4.245   1.316   0.115
  766ACN     C1 4756   2.598   4.247   2.732
  766ACN     H1 4757   2.540   4.273   2.821
  766ACN     H2 4758   2.572   4.145   2.700
  766ACN     H3 4759   2.705   4.249   2.756
  766ACN     C2 4760   2.570   4.341   2.624
  766ACN     N1 4761   2.548   4.416   2.539
  767ACN     C1 4762   0.722   0.759   1.511
  767ACN     H1 4763   0.728   0.666   1.455
  767ACN     H2 4764   0.638   0.755   1.581
  767ACN     H3 4765   0.704   0.841   1.440
  767ACN     C2 4766   0.847   0.783   1.583
  767ACN     N1 4767   0.945   0.800   1.641
  768ACN     C1 4768   1.888   3.254   0.593
  768ACN     H1 4769   1.864   3.157   0.550
  768ACN     H2 4770   1.810   3.325   0.565
  768ACN     H3 4771   1.984   3.288   0.550
  768ACN     C2 4772   1.898   3.244   0.738
  768ACN     N1 4773   1.905   3.235   0.852
  769ACN     C1 4774   4.418   0.121   0.459
  769ACN     H1 4775   4.359   0.031   0.437
  769ACN     H2 4776   4.467   0.156   0.368
  769ACN     H3 4777   4.494   0.096   0.533
  769ACN     C2 4778   4.330   0.226   0.511
  769ACN     N1 4779   4.261   0.308   0.552
  770ACN     C1 4780   4.381   0.259   0.911
  770ACN     H1 4781   4.338   0.262   1.011
  770ACN     H2 4782   4.490   0.267   0.918
  770ACN     H3 4783   4.343   0.344   0.854
  770ACN     C2 4784   4.344   0.135   0.844
  770ACN     N1 4785   4.315   0.036   0.793
  771ACN     C1 4786   0.411   4.141   0.511
  771ACN     H1 4787   0.438   4.114   0.613
  771ACN     H2 4788   0.317   4.091   0.484
  771ACN     H3 4789   0.490   4.105   0.444
  771ACN     C2 4790   0.396   4.285   0.498
  771ACN     N1 4791   0.384   4.399   0.488
  772ACN     C1 4792   4.787   0.677   2.222
  772ACN     H1 4793   4.714   0.620   2.280
  772ACN     H2 4794   4.814   0.767   2.277
  772ACN     H3 4795   4.741   0.707   2.127
  772ACN     C2 4796   0.069   0.596   2.196
  772ACN     N1 4797   0.162   0.530   2.177
  773ACN     C1 4798   0.187   2.265   2.858
  773ACN     H1 4799   0.196   2.156   2.860
  773ACN     H2 4800   0.269   2.307   2.799
  773ACN     H3 4801   0.194   2.304   2.960
  773ACN     C2 4802   0.060   2.303   2.798
  773ACN     N1 4803   4.796   2.333   2.750
  774ACN     C1 4804   3.833   3.081   2.883
  774ACN     H1 4805   3.939   3.073   2.910
  774ACN     H2 4806   3.814   3.013   2.800
  774ACN     H3 4807   3.812   3.184   2.852
  774ACN     C2 4808   3.750   3.046   2.998
  774ACN     N1 4809   3.684   3.016   3.087
  775ACN     C1 4810   3.003   0.650   3.507
  775ACN     H1 4811   2.933   0.574   3.469
  775ACN     H2 4812   2.955   0.748   3.501
  775ACN     H3 4813   3.092   0.651   3.444
  775ACN     C2 4814   3.039   0.620   3.645
  775ACN     N1 4815   3.068   0.597   3.754
  776ACN     C1 4816   3.965   0.616   1.828
  776ACN     H1 4817   4.029   0.703   1.810
  776ACN     H2 4818   3.983   0.543   1.748
  776ACN     H3 4819   3.861   0.647   1.827
  776ACN     C2 4820   3.999   0.557   1.957
  776ACN     N1 4821   4.024   0.511   2.060
  777ACN     C1 4822   3.454   1.329   2.359
  777ACN     H1 4823   3.384   1.248   2.380
  777ACN     H2 4824   3.435   1.368   2.258
  777ACN     H3 4825   3.557   1.289   2.361
  777ACN     C2 4826   3.439   1.435   2.457
  777ACN     N1 4827   3.427   1.519   2.535
  778ACN     C1 4828   1.901   1.860   2.504
  778ACN     H1 4829   1.874   1.761   2.465
  778ACN     H2 4830   1.936   1.849   2.607
  778ACN     H3 4831   1.811   1.923   2.503
  778ACN     C2 4832   2.005   1.919   2.421
  778ACN     N1 4833   2.088   1.966   2.356
  779ACN     C1 4834   2.410   0.552   2.567
  779ACN     H1 4835   2.514   0.569   2.595
  779ACN     H2 4836   2.376   0.457   2.611
  779ACN     H3 4837   2.402   0.546   2.458
  779ACN     C2 4838   2.327   0.660   2.617
  779ACN     N1 4839   2.260   0.746   2.657
  780ACN     C1 4840   4.115   0.847   2.162
  780ACN     H1 4841   4.083   0.747   2.193
  780ACN     H2 4842   4.205   0.837   2.101
  780ACN     H3 4843   4.138   0.906   2.250
  780ACN     C2 4844   4.009   0.910   2.084
  780ACN     N1 4845   3.925   0.960   2.023
  781ACN     C1 4846   2.468   3.931   3.141
  781ACN     H1 4847   2.413   3.871   3.067
  781ACN     H2 4848   2.508   3.865   3.218
  781ACN     H3 4849   2.398   4.002   3.187
  781ACN     C2 4850   2.576   4.003   3.075
  781ACN     N1 4851   2.662   4.061   3.024
  782ACN     C1 4852   2.508   2.440   0.957
  782ACN     H1 4853   2.422   2.442   0.888
  782ACN     H2 4854   2.504   2.528   1.022
  782ACN     H3 4855   2.600   2.444   0.898
  782ACN     C2 4856   2.504   2.318   1.037
  782ACN     N1 4857   2.500   2.223   1.102
  783ACN     C1 4858   0.477   2.695   1.131
  783ACN     H1 4859   0.402   2.764   1.172
  783ACN     H2 4860   0.559   2.754   1.089
  783ACN     H3 4861   0.431   2.635   1.051
  783ACN     C2 4862   0.527   2.609   1.237
  783ACN     N1 4863   0.568   2.540   1.320
  784ACN     C1 4864   4.236   3.147   1.821
  784ACN     H1 4865   4.269   3.091   1.733
  784ACN     H2 4866   4.228   3.078   1.906
  784ACN     H3 4867   4.138   3.191   1.801
  784ACN     C2 4868   4.333   3.252   1.851
  784ACN     N1 4869   4.409   3.335   1.875
  785ACN     C1 4870   0.554   4.884   3.281
  785ACN     H1 4871   0.636   4.821   3.246
  785ACN     H2 4872   0.551   0.058   3.222
  785ACN     H3 4873   0.571   4.910   3.386
  785ACN     C2 4874   0.426   4.814   3.268
  785ACN     N1 4875   0.325   4.760   3.258
  786ACN     C1 4876   0.791   0.047   2.196
  786ACN     H1 4877   0.839   4.910   2.114
  786ACN     H2 4878   0.692   0.002   2.215
  786ACN     H3 4879   0.777   0.152   2.168
  786ACN     C2 4880   0.872   0.038   2.317
  786ACN     N1 4881   0.937   0.031   2.412
  787ACN     C1 4882   4.422   0.577   1.313
  787ACN     H1 4883   4.418   0.533   1.413
  787ACN     H2 4884   4.522   0.565   1.270
  787ACN     H3 4885   4.401   0.685   1.320
  787ACN     C2 4886   4.323   0.514   1.227
  787ACN     N1 4887   4.245   0.462   1.159
  788ACN     C1 4888   1.993   0.727   2.385
  788ACN     H1 4889   2.073   0.682   2.445
  788ACN     H2 4890   2.019   0.718   2.279
  788ACN     H3 4891   1.985   0.833   2.412
  788ACN     C2 4892   1.867   0.659   2.411
  788ACN     N1 4893   1.768   0.605   2.432
  789ACN     C1 4894   2.258   0.206   3.576
  789ACN     H1 4895   2.253   0.231   3.469
  789ACN     H2 4896   2.261   0.097   3.586
  789ACN     H3 4897   2.168   0.243   3.626
  789ACN     C2 4898   2.377   0.265   3.636
  789ACN     N1 4899   2.471   0.312   3.683
  790ACN     C1 4900   4.438   1.290   1.656
  790ACN     H1 4901   4.333   1.282   1.629
  790ACN     H2 4902   4.452   1.374   1.725
  790ACN     H3 4903   4.498   1.308   1.566
  790ACN     C2 4904   4.483   1.167   1.719
  790ACN     N1 4905   4.516   1.070   1.771
  791ACN     C1 4906   2.262   0.896   2.191
  791ACN     H1 4907   2.196   0.869   2.108
  791ACN     H2 4908   2.202   0.912   2.281
  791ACN     H3 4909   2.315   0.989   2.167
  791ACN     C2 4910   2.359   0.790   2.214
  791ACN     N1 4911   2.436   0.706   2.232
  792ACN     C1 4912   1.532   0.445   0.452
  792ACN     H1 4913   1.428   0.472   0.432
  792ACN     H2 4914   1.565   0.372   0.378
  792ACN     H3 4915   1.539   0.401   0.552
  792ACN     C2 4916   1.615   0.565   0.445
  792ACN     N1 4917   1.681   0.659   0.439
  793ACN     C1 4918   4.080   3.738   0.486
  793ACN     H1 4919   4.127   3.775   0.394
  793ACN     H2 4920   4.052   3.822   0.550
  793ACN     H3 4921   4.152   3.676   0.540
  793ACN     C2 4922   3.963   3.659   0.453
  793ACN     N1 4923   3.869   3.597   0.428
  794ACN     C1 4924   4.150   3.357   1.376
  794ACN     H1 4925   4.063   3.325   1.317
  794ACN     H2 4926   4.193   3.447   1.332
  794ACN     H3 4927   4.225   3.277   1.374
  794ACN     C2 4928   4.110   3.384   1.513
  794ACN     N1 4929   4.078   3.406   1.622
  795ACN     C1 4930   2.164   4.917   0.225
  795ACN     H1 4931   2.149   4.813   0.196
  795ACN     H2 4932   2.256   0.007   0.285
  795ACN     H3 4933   2.080   0.032   0.287
  795ACN     C2 4934   2.175   0.084   0.107
  795ACN     N1 4935   2.184   0.150   0.013
  796ACN     C1 4936   3.609   1.052   2.609
  796ACN     H1 4937   3.652   1.013   2.516
  796ACN     H2 4938   3.645   1.154   2.625
  796ACN     H3 4939   3.642   0.989   2.692
  796ACN     C2 4940   3.463   1.052   2.600
  796ACN     N1 4941   3.349   1.053   2.593
  797ACN     C1 4942   0.242   2.922   0.619
  797ACN     H1 4943   0.272   3.026   0.598
  797ACN     H2 4944   0.294   2.856   0.549
  797ACN     H3 4945   0.135   2.911   0.604
  797ACN     C2 4946   0.277   2.886   0.756
  797ACN     N1 4947   0.306   2.858   0.864
  798ACN     C1 4948   2.983   3.884   0.598
  798ACN     H1 4949   2.996   3.960   0.675
  798ACN     H2 4950   3.068   3.886   0.529
  798ACN     H3 4951   2.891   3.906   0.542
  798ACN     C2 4952   2.972   3.752   0.660
  798ACN     N1 4953   2.965   3.648   0.709
  799ACN     C1 4954   3.181   2.419   2.565
  799ACN     H1 4955   3.258   2.434   2.489
  799ACN     H2 4956   3.177   2.508   2.628
  799ACN     H3 4957   3.210   2.333   2.627
  799ACN     C2 4958   3.051   2.395   2.503
  799ACN     N1 4959   2.949   2.377   2.452
  800ACN     C1 4960   0.965   1.896   2.829
  800ACN     H1 4961   1.027   1.885   2.740
  800ACN     H2 4962   0.881   1.963   2.807
  800ACN     H3 4963   1.025   1.940   2.909
  800ACN     C2 4964   0.915   1.766   2.871
  800ACN     N1 4965   0.875   1.663   2.903
  801ACN     C1 4966   3.818   3.774   3.256
  801ACN     H1 4967   3.796   3.873   3.214
  801ACN     H2 4968   3.727   3.713   3.251
  801ACN     H3 4969   3.848   3.786   3.360
  801ACN     C2 4970   3.926   3.712   3.180
  801ACN     N1 4971   4.011   3.662   3.121
  802ACN     C1 4972   0.199   1.163   1.653
  802ACN     H1 4973   0.203   1.054   1.664
  802ACN     H2 4974   0.095   1.194   1.639
  802ACN     H3 4975   0.256   1.191   1.564
  802ACN     C2 4976   0.256   1.228   1.771
  802ACN     N1 4977   0.303   1.278   1.863
  803ACN     C1 4978   3.866   3.440   0.747
  803ACN     H1 4979   3.859   3.541   0.706
  803ACN     H2 4980   3.820   3.439   0.846
  803ACN     H3 4981   3.971   3.413   0.756
  803ACN     C2 4982   3.797   3.345   0.660
  803ACN     N1 4983   3.742   3.270   0.591
  804ACN     C1 4984   2.321   1.748   3.445
  804ACN     H1 4985   2.311   1.805   3.351
  804ACN     H2 4986   2.424   1.714   3.454
  804ACN     H3 4987   2.255   1.661   3.440
  804ACN     C2 4988   2.285   1.831   3.559
  804ACN     N1 4989   2.256   1.897   3.649
  805ACN     C1 4990   1.707   3.432   2.771
  805ACN     H1 4991   1.749   3.530   2.745
  805ACN     H2 4992   1.743   3.359   2.699
  805ACN     H3 4993   1.598   3.438   2.766
  805ACN     C2 4994   1.748   3.394   2.906
  805ACN     N1 4995   1.782   3.363   3.012
  806ACN     C1 4996   1.678   1.758   0.375
  806ACN     H1 4997   1.702   1.695   0.289
  806ACN     H2 4998   1.692   1.700   0.467
  806ACN     H3 4999   1.573   1.789   0.369
  806ACN     C2 5000   1.764   1.875   0.376
  806ACN     N1 5001   1.833   1.967   0.376
  807ACN     C1 5002   3.326   3.173   2.860
  807ACN     H1 5003   3.323   3.064   2.877
  807ACN     H2 5004   3.378   3.219   2.945
  807ACN     H3 5005   3.224   3.211   2.856
  807ACN     C2 5006   3.397   3.203   2.737
  807ACN     N1 5007   3.452   3.227   2.639
  808ACN     C1 5008   2.303   4.429   1.730
  808ACN     H1 5009   2.337   4.413   1.627
  808ACN     H2 5010   2.314   4.534   1.756
  808ACN     H3 5011   2.365   4.369   1.797
  808ACN     C2 5012   2.163   4.389   1.743
  808ACN     N1 5013   2.053   4.357   1.753
  809ACN     C1 5014   4.326   2.134   1.305
  809ACN     H1 5015   4.264   2.063   1.361
  809ACN     H2 5016   4.413   2.080   1.264
  809ACN     H3 5017   4.363   2.211   1.373
  809ACN     C2 5018   4.249   2.194   1.197
  809ACN     N1 5019   4.187   2.241   1.112
  810ACN     C1 5020   4.107   0.566   3.313
  810ACN     H1 5021   4.005   0.599   3.333
  810ACN     H2 5022   4.142   0.609   3.219
  810ACN     H3 5023   4.108   0.456   3.304
  810ACN     C2 5024   4.196   0.607   3.421
  810ACN     N1 5025   4.266   0.639   3.506
  811ACN     C1 5026   0.207   2.435   1.952
  811ACN     H1 5027   0.182   2.508   1.874
  811ACN     H2 5028   0.283   2.367   1.914
  811ACN     H3 5029   0.117   2.377   1.976
  811ACN     C2 5030   0.256   2.504   2.071
  811ACN     N1 5031   0.294   2.558   2.165
  812ACN     C1 5032   0.926   1.337   3.599
  812ACN     H1 5033   0.870   1.344   3.505
  812ACN     H2 5034   0.873   1.393   3.676
  812ACN     H3 5035   1.025   1.382   3.585
  812ACN     C2 5036   0.939   1.198   3.638
  812ACN     N1 5037   0.949   1.087   3.669
  813ACN     C1 5038   0.529   0.939   1.006
  813ACN     H1 5039   0.558   0.906   0.906
  813ACN     H2 5040   0.422   0.962   1.007
  813ACN     H3 5041   0.584   1.031   1.030
  813ACN     C2 5042   0.560   0.836   1.104
  813ACN     N1 5043   0.584   0.753   1.181
  814ACN     C1 5044   4.772   2.643   2.641
  814ACN     H1 5045   0.039   2.605   2.642
  814ACN     H2 5046   4.751   2.692   2.736
  814ACN     H3 5047   4.703   2.559   2.628
  814ACN     C2 5048   4.755   2.738   2.531
  814ACN     N1 5049   4.740   2.811   2.444
  815ACN     C1 5050   1.198   2.663   1.764
  815ACN     H1 5051   1.150   2.663   1.862
  815ACN     H2 5052   1.249   2.758   1.747
  815ACN     H3 5053   1.122   2.649   1.686
  815ACN     C2 5054   1.296   2.554   1.756
  815ACN     N1 5055   1.374   2.470   1.749
  816ACN     C1 5056   2.529   2.957   0.592
  816ACN     H1 5057   2.420   2.952   0.604
  816ACN     H2 5058   2.565   2.863   0.549
  816ACN     H3 5059   2.575   2.971   0.690
  816ACN     C2 5060   2.563   3.069   0.505
  816ACN     N1 5061   2.590   3.158   0.438
  817ACN     C1 5062   2.244   1.993   1.261
  817ACN     H1 5063   2.177   2.031   1.183
  817ACN     H2 5064   2.346   1.991   1.222
  817ACN     H3 5065   2.213   1.890   1.284
  817ACN     C2 5066   2.235   2.077   1.380
  817ACN     N1 5067   2.231   2.143   1.475
  818ACN     C1 5068   0.722   2.083   1.742
  818ACN     H1 5069   0.650   2.020   1.688
  818ACN     H2 5070   0.790   2.019   1.799
  818ACN     H3 5071   0.668   2.147   1.812
  818ACN     C2 5072   0.798   2.164   1.647
  818ACN     N1 5073   0.858   2.227   1.572
  819ACN     C1 5074   2.740   0.990   3.245
  819ACN     H1 5075   2.808   1.052   3.304
  819ACN     H2 5076   2.781   0.976   3.145
  819ACN     H3 5077   2.643   1.040   3.236
  819ACN     C2 5078   2.722   0.860   3.309
  819ACN     N1 5079   2.709   0.757   3.359
  820ACN     C1 5080   2.434   4.776   2.611
  820ACN     H1 5081   2.498   4.849   2.661
  820ACN     H2 5082   2.329   4.807   2.623
  820ACN     H3 5083   2.448   4.678   2.657
  820ACN     C2 5084   2.468   4.769   2.469
  820ACN     N1 5085   2.495   4.763   2.357
  821ACN     C1 5086   3.789   3.737   2.821
  821ACN     H1 5087   3.752   3.639   2.852
  821ACN     H2 5088   3.821   3.731   2.716
  821ACN     H3 5089   3.875   3.763   2.883
  821ACN     C2 5090   3.685   3.838   2.836
  821ACN     N1 5091   3.602   3.917   2.848
  822ACN     C1 5092   0.043   4.601   0.462
  822ACN     H1 5093   0.118   4.527   0.431
  822ACN     H2 5094   4.782   4.573   0.420
  822ACN     H3 5095   0.072   4.699   0.423
  822ACN     C2 5096   0.034   4.606   0.607
  822ACN     N1 5097   0.028   4.610   0.722
  823ACN     C1 5098   4.289   3.519   1.060
  823ACN     H1 5099   4.358   3.488   1.140
  823ACN     H2 5100   4.347   3.547   0.972
  823ACN     H3 5101   4.233   3.606   1.095
  823ACN     C2 5102   4.198   3.411   1.027
  823ACN     N1 5103   4.125   3.324   1.003
  824ACN     C1 5104   2.566   1.117   0.233
  824ACN     H1 5105   2.625   1.029   0.205
  824ACN     H2 5106   2.625   1.181   0.299
  824ACN     H3 5107   2.475   1.085   0.284
  824ACN     C2 5108   2.531   1.191   0.112
  824ACN     N1 5109   2.503   1.249   0.017
  825ACN     C1 5110   0.328   1.479   2.465
  825ACN     H1 5111   0.223   1.450   2.463
  825ACN     H2 5112   0.336   1.587   2.481
  825ACN     H3 5113   0.373   1.455   2.368
  825ACN     C2 5114   0.399   1.407   2.570
  825ACN     N1 5115   0.454   1.352   2.655
  826ACN     C1 5116   3.709   2.049   2.187
  826ACN     H1 5117   3.626   2.118   2.204
  826ACN     H2 5118   3.758   2.074   2.093
  826ACN     H3 5119   3.671   1.946   2.181
  826ACN     C2 5120   3.806   2.060   2.296
  826ACN     N1 5121   3.882   2.068   2.382
  827ACN     C1 5122   1.165   4.848   1.279
  827ACN     H1 5123   1.254   4.879   1.222
  827ACN     H2 5124   1.159   4.739   1.279
  827ACN     H3 5125   1.076   4.888   1.230
  827ACN     C2 5126   1.174   4.899   1.415
  827ACN     N1 5127   1.180   0.022   1.522
  828ACN     C1 5128   2.246   0.282   1.606
  828ACN     H1 5129   2.149   0.330   1.617
  828ACN     H2 5130   2.237   0.198   1.537
  828ACN     H3 5131   2.279   0.244   1.704
  828ACN     C2 5132   2.344   0.377   1.555
  828ACN     N1 5133   2.422   0.451   1.514
  829ACN     C1 5134   2.216   1.525   2.849
  829ACN     H1 5135   2.324   1.533   2.866
  829ACN     H2 5136   2.169   1.482   2.939
  829ACN     H3 5137   2.198   1.458   2.765
  829ACN     C2 5138   2.158   1.656   2.822
  829ACN     N1 5139   2.114   1.760   2.800
  830ACN     C1 5140   2.946   0.697   3.103
  830ACN     H1 5141   2.937   0.640   3.196
  830ACN     H2 5142   2.994   0.793   3.125
  830ACN     H3 5143   2.846   0.714   3.061
  830ACN     C2 5144   3.028   0.622   3.008
  830ACN     N1 5145   3.092   0.564   2.932
  831ACN     C1 5146   0.224   4.806   2.527
  831ACN     H1 5147   0.239   4.716   2.589
  831ACN     H2 5148   0.276   4.793   2.432
  831ACN     H3 5149   0.265   4.892   2.580
  831ACN     C2 5150   0.082   4.826   2.503
  831ACN     N1 5151   4.805   4.841   2.483
  832ACN     C1 5152   0.094   0.053   3.475
  832ACN     H1 5153   0.074   4.896   3.553
  832ACN     H2 5154   0.025   0.137   3.489
  832ACN     H3 5155   0.078   0.008   3.377
  832ACN     C2 5156   0.231   0.100   3.486
  832ACN     N1 5157   0.340   0.138   3.493
  833ACN     C1 5158   1.016   3.282   3.496
  833ACN     H1 5159   1.089   3.259   3.575
  833ACN     H2 5160   0.985   3.386   3.505
  833ACN     H3 5161   0.929   3.217   3.508
  833ACN     C2 5162   1.076   3.260   3.365
  833ACN     N1 5163   1.123   3.242   3.261
  834ACN     C1 5164   0.586   3.078   0.968
  834ACN     H1 5165   0.597   2.969   0.960
  834ACN     H2 5166   0.685   3.123   0.972
  834ACN     H3 5167   0.532   3.102   1.060
  834ACN     C2 5168   0.514   3.129   0.852
  834ACN     N1 5169   0.456   3.167   0.760
  835ACN     C1 5170   3.970   0.866   1.255
  835ACN     H1 5171   3.944   0.791   1.179
  835ACN     H2 5172   3.880   0.894   1.310
  835ACN     H3 5173   4.012   0.954   1.205
  835ACN     C2 5174   4.067   0.809   1.347
  835ACN     N1 5175   4.142   0.763   1.422
  836ACN     C1 5176   3.515   1.666   2.828
  836ACN     H1 5177   3.500   1.696   2.724
  836ACN     H2 5178   3.578   1.740   2.877
  836ACN     H3 5179   3.565   1.568   2.830
  836ACN     C2 5180   3.385   1.658   2.895
  836ACN     N1 5181   3.283   1.652   2.947
  837ACN     C1 5182   3.815   4.826   3.258
  837ACN     H1 5183   3.768   4.907   3.315
  837ACN     H2 5184   3.741   4.745   3.245
  837ACN     H3 5185   3.900   4.787   3.314
  837ACN     C2 5186   3.858   4.876   3.129
  837ACN     N1 5187   3.893   4.914   3.026
  838ACN     C1 5188   1.470   0.056   2.800
  838ACN     H1 5189   1.557   4.909   2.795
  838ACN     H2 5190   1.429   0.069   2.699
  838ACN     H3 5191   1.501   0.154   2.839
  838ACN     C2 5192   1.370   4.915   2.888
  838ACN     N1 5193   1.290   4.869   2.957
  839ACN     C1 5194   4.028   3.770   1.494
  839ACN     H1 5195   4.038   3.695   1.573
  839ACN     H2 5196   4.018   3.869   1.540
  839ACN     H3 5197   3.938   3.750   1.436
  839ACN     C2 5198   4.144   3.768   1.406
  839ACN     N1 5199   4.236   3.766   1.337
  840ACN     C1 5200   1.444   4.609   2.456
  840ACN     H1 5201   1.353   4.667   2.472
  840ACN     H2 5202   1.470   4.611   2.350
  840ACN     H3 5203   1.426   4.506   2.486
  840ACN     C2 5204   1.553   4.665   2.535
  840ACN     N1 5205   1.640   4.710   2.597
  841ACN     C1 5206   3.314   3.943   3.058
  841ACN     H1 5207   3.378   3.996   2.987
  841ACN     H2 5208   3.250   3.873   3.004
  841ACN     H3 5209   3.251   4.015   3.111
  841ACN     C2 5210   3.397   3.871   3.154
  841ACN     N1 5211   3.462   3.813   3.229
  842ACN     C1 5212   4.730   3.640   3.707
  842ACN     H1 5213   4.714   3.578   3.796
  842ACN     H2 5214   4.666   3.729   3.714
  842ACN     H3 5215   4.700   3.584   3.618
  842ACN     C2 5216   0.034   3.680   3.696
  842ACN     N1 5217   0.144   3.711   3.688
  843ACN     C1 5218   1.250   0.614   2.352
  843ACN     H1 5219   1.290   0.512   2.358
  843ACN     H2 5220   1.284   0.671   2.439
  843ACN     H3 5221   1.140   0.608   2.355
  843ACN     C2 5222   1.293   0.679   2.229
  843ACN     N1 5223   1.328   0.731   2.133
  844ACN     C1 5224   1.595   0.890   3.241
  844ACN     H1 5225   1.548   0.907   3.338
  844ACN     H2 5226   1.682   0.825   3.255
  844ACN     H3 5227   1.629   0.986   3.200
  844ACN     C2 5228   1.500   0.827   3.150
  844ACN     N1 5229   1.426   0.776   3.077
  845ACN     C1 5230   0.589   3.914   0.935
  845ACN     H1 5231   0.698   3.917   0.941
  845ACN     H2 5232   0.557   3.809   0.933
  845ACN     H3 5233   0.556   3.963   0.843
  845ACN     C2 5234   0.531   3.982   1.050
  845ACN     N1 5235   0.486   4.035   1.142
  846ACN     C1 5236   4.655   4.184   3.111
  846ACN     H1 5237   4.553   4.144   3.114
  846ACN     H2 5238   4.673   4.228   3.012
  846ACN     H3 5239   4.725   4.102   3.127
  846ACN     C2 5240   4.670   4.285   3.215
  846ACN     N1 5241   4.682   4.365   3.297
  847ACN     C1 5242   4.295   0.899   3.195
  847ACN     H1 5243   4.272   0.986   3.133
  847ACN     H2 5244   4.293   0.810   3.131
  847ACN     H3 5245   4.218   0.890   3.273
  847ACN     C2 5246   4.427   0.914   3.255
  847ACN     N1 5247   4.531   0.925   3.303
  848ACN     C1 5248   4.790   0.135   0.069
  848ACN     H1 5249   4.813   0.029   0.049
  848ACN     H2 5250   0.033   0.197   0.027
  848ACN     H3 5251   4.786   0.151   0.177
  848ACN     C2 5252   4.662   0.170   0.009
  848ACN     N1 5253   4.561   0.196   3.887
  849ACN     C1 5254   4.528   3.978   2.835
  849ACN     H1 5255   4.493   3.891   2.778
  849ACN     H2 5256   4.602   4.032   2.776
  849ACN     H3 5257   4.574   3.943   2.928
  849ACN     C2 5258   4.415   4.065   2.864
  849ACN     N1 5259   4.326   4.135   2.888
  850ACN     C1 5260   0.333   0.309   2.368
  850ACN     H1 5261   0.255   0.242   2.408
  850ACN     H2 5262   0.324   0.407   2.417
  850ACN     H3 5263   0.319   0.321   2.261
  850ACN     C2 5264   0.465   0.253   2.395
  850ACN     N1 5265   0.569   0.209   2.417
  851ACN     C1 5266   1.887   0.043   2.732
  851ACN     H1 5267   1.992   0.017   2.752
  851ACN     H2 5268   1.824   4.874   2.750
  851ACN     H3 5269   1.877   0.073   2.627
  851ACN     C2 5270   1.846   0.153   2.818
  851ACN     N1 5271   1.812   0.241   2.885
  852ACN     C1 5272   4.631   2.506   0.301
  852ACN     H1 5273   4.613   2.400   0.283
  852ACN     H2 5274   4.590   2.532   0.399
  852ACN     H3 5275   4.579   2.565   0.225
  852ACN     C2 5276   4.774   2.534   0.297
  852ACN     N1 5277   0.052   2.554   0.294
  853ACN     C1 5278   3.870   4.314   3.477
  853ACN     H1 5279   3.963   4.348   3.524
  853ACN     H2 5280   3.833   4.392   3.409
  853ACN     H3 5281   3.795   4.296   3.555
  853ACN     C2 5282   3.894   4.191   3.403
  853ACN     N1 5283   3.913   4.093   3.345
  854ACN     C1 5284   2.796   2.944   0.217
  854ACN     H1 5285   2.879   2.963   0.149
  854ACN     H2 5286   2.721   2.881   0.168
  854ACN     H3 5287   2.749   3.040   0.243
  854ACN     C2 5288   2.845   2.879   0.338
  854ACN     N1 5289   2.884   2.827   0.433
  855ACN     C1 5290   0.899   3.182   3.011
  855ACN     H1 5291   0.874   3.228   3.108
  855ACN     H2 5292   1.006   3.159   3.011
  855ACN     H3 5293   0.877   3.253   2.931
  855ACN     C2 5294   0.821   3.060   2.993
  855ACN     N1 5295   0.759   2.964   2.978
  856ACN     C1 5296   4.756   1.512   1.776
  856ACN     H1 5297   4.700   1.432   1.827
  856ACN     H2 5298   0.024   1.480   1.764
  856ACN     H3 5299   4.753   1.603   1.837
  856ACN     C2 5300   4.697   1.538   1.646
  856ACN     N1 5301   4.648   1.559   1.543
  857ACN     C1 5302   0.883   3.807   1.373
  857ACN     H1 5303   0.923   3.720   1.426
  857ACN     H2 5304   0.965   3.864   1.330
  857ACN     H3 5305   0.831   3.871   1.445
  857ACN     C2 5306   0.791   3.764   1.269
  857ACN     N1 5307   0.717   3.730   1.187
  858ACN     C1 5308   1.109   0.366   0.325
  858ACN     H1 5309   1.148   0.424   0.240
  858ACN     H2 5310   1.193   0.339   0.390
  858ACN     H3 5311   1.062   0.276   0.287
  858ACN     C2 5312   1.014   0.447   0.399
  858ACN     N1 5313   0.936   0.509   0.457
  859ACN     C1 5314   0.893   2.042   2.488
  859ACN     H1 5315   0.921   2.107   2.572
  859ACN     H2 5316   0.887   1.938   2.522
  859ACN     H3 5317   0.970   2.049   2.411
  859ACN     C2 5318   0.765   2.085   2.433
  859ACN     N1 5319   0.664   2.119   2.389
  860ACN     C1 5320   1.732   1.310   1.950
  860ACN     H1 5321   1.663   1.381   1.997
  860ACN     H2 5322   1.682   1.212   1.944
  860ACN     H3 5323   1.821   1.300   2.013
  860ACN     C2 5324   1.770   1.356   1.817
  860ACN     N1 5325   1.800   1.393   1.712
  861ACN     C1 5326   3.044   4.741   1.541
  861ACN     H1 5327   2.960   4.761   1.474
  861ACN     H2 5328   3.010   4.678   1.624
  861ACN     H3 5329   3.081   4.836   1.580
  861ACN     C2 5330   3.149   4.672   1.467
  861ACN     N1 5331   3.233   4.617   1.409
  862ACN     C1 5332   3.678   4.904   2.228
  862ACN     H1 5333   3.683   4.806   2.180
  862ACN     H2 5334   3.761   0.048   2.192
  862ACN     H3 5335   3.687   4.891   2.337
  862ACN     C2 5336   3.551   0.050   2.197
  862ACN     N1 5337   3.450   0.100   2.173
  863ACN     C1 5338   3.227   4.714   2.114
  863ACN     H1 5339   3.248   4.822   2.117
  863ACN     H2 5340   3.180   4.686   2.208
  863ACN     H3 5341   3.322   4.660   2.103
  863ACN     C2 5342   3.138   4.683   2.003
  863ACN     N1 5343   3.067   4.659   1.915
  864ACN     C1 5344   3.404   0.619   3.054
  864ACN     H1 5345   3.368   0.516   3.043
  864ACN     H2 5346   3.340   0.671   3.127
  864ACN     H3 5347   3.396   0.669   2.957
  864ACN     C2 5348   3.542   0.618   3.099
  864ACN     N1 5349   3.652   0.616   3.134
  865ACN     C1 5350   2.929   3.701   3.114
  865ACN     H1 5351   2.994   3.614   3.127
  865ACN     H2 5352   2.828   3.676   3.149
  865ACN     H3 5353   2.924   3.726   3.008
  865ACN     C2 5354   2.981   3.815   3.189
  865ACN     N1 5355   3.023   3.904   3.248
  866ACN     C1 5356   4.662   1.041   0.948
  866ACN     H1 5357   4.696   1.101   1.033
  866ACN     H2 5358   4.672   0.936   0.975
  866ACN     H3 5359   4.724   1.064   0.860
  866ACN     C2 5360   4.523   1.072   0.920
  866ACN     N1 5361   4.413   1.098   0.896
  867ACN     C1 5362   4.553   4.207   1.600
  867ACN     H1 5363   4.621   4.121   1.589
  867ACN     H2 5364   4.509   4.230   1.502
  867ACN     H3 5365   4.610   4.294   1.634
  867ACN     C2 5366   4.448   4.176   1.696
  867ACN     N1 5367   4.366   4.151   1.772
  868ACN     C1 5368   3.673   4.514   2.575
  868ACN     H1 5369   3.782   4.517   2.558
  868ACN     H2 5370   3.652   4.565   2.669
  868ACN     H3 5371   3.642   4.409   2.586
  868ACN     C2 5372   3.601   4.576   2.466
  868ACN     N1 5373   3.544   4.625   2.378
  869ACN     C1 5374   3.269   0.354   3.877
  869ACN     H1 5375   3.273   0.462   3.858
  869ACN     H2 5376   3.171   0.329   3.918
  869ACN     H3 5377   3.347   0.327   0.023
  869ACN     C2 5378   3.290   0.282   3.752
  869ACN     N1 5379   3.306   0.226   3.653
  870ACN     C1 5380   4.060   2.079   0.844
  870ACN     H1 5381   4.010   2.121   0.931
  870ACN     H2 5382   4.031   1.974   0.832
  870ACN     H3 5383   4.168   2.084   0.859
  870ACN     C2 5384   4.024   2.153   0.724
  870ACN     N1 5385   3.994   2.211   0.629
  871ACN     C1 5386   1.311   3.838   3.700
  871ACN     H1 5387   1.306   3.748   3.637
  871ACN     H2 5388   1.381   3.910   3.655
  871ACN     H3 5389   1.347   3.810   3.799
  871ACN     C2 5390   1.179   3.898   3.711
  871ACN     N1 5391   1.074   3.945   3.720
  872ACN     C1 5392   4.582   2.954   1.543
  872ACN     H1 5393   4.634   2.876   1.487
  872ACN     H2 5394   4.534   3.022   1.472
  872ACN     H3 5395   4.654   3.009   1.604
  872ACN     C2 5396   4.480   2.893   1.629
  872ACN     N1 5397   4.400   2.846   1.696
  873ACN     C1 5398   1.808   2.815   3.557
  873ACN     H1 5399   1.828   2.711   3.531
  873ACN     H2 5400   1.857   2.838   3.653
  873ACN     H3 5401   1.700   2.829   3.568
  873ACN     C2 5402   1.859   2.902   3.453
  873ACN     N1 5403   1.899   2.972   3.370
  874ACN     C1 5404   3.714   4.299   0.569
  874ACN     H1 5405   3.801   4.264   0.627
  874ACN     H2 5406   3.642   4.345   0.638
  874ACN     H3 5407   3.667   4.212   0.521
  874ACN     C2 5408   3.755   4.395   0.468
  874ACN     N1 5409   3.789   4.471   0.387
  875ACN     C1 5410   0.154   3.102   3.282
  875ACN     H1 5411   0.132   2.995   3.284
  875ACN     H2 5412   0.067   3.156   3.322
  875ACN     H3 5413   0.172   3.134   3.179
  875ACN     C2 5414   0.271   3.129   3.365
  875ACN     N1 5415   0.363   3.151   3.429
  876ACN     C1 5416   3.170   1.188   2.171
  876ACN     H1 5417   3.177   1.286   2.218
  876ACN     H2 5418   3.134   1.117   2.246
  876ACN     H3 5419   3.269   1.157   2.136
  876ACN     C2 5420   3.077   1.194   2.059
  876ACN     N1 5421   3.004   1.198   1.970
  877ACN     C1 5422   3.243   4.041   3.483
  877ACN     H1 5423   3.199   4.118   3.420
  877ACN     H2 5424   3.330   3.998   3.432
  877ACN     H3 5425   3.168   3.962   3.499
  877ACN     C2 5426   3.283   4.097   3.611
  877ACN     N1 5427   3.316   4.142   3.712
  878ACN     C1 5428   2.684   0.206   1.553
  878ACN     H1 5429   2.683   0.314   1.534
  878ACN     H2 5430   2.787   0.171   1.558
  878ACN     H3 5431   2.632   0.154   1.471
  878ACN     C2 5432   2.615   0.178   1.679
  878ACN     N1 5433   2.561   0.156   1.778
  879ACN     C1 5434   0.527   2.133   2.792
  879ACN     H1 5435   0.566   2.032   2.809
  879ACN     H2 5436   0.482   2.170   2.885
  879ACN     H3 5437   0.450   2.129   2.714
  879ACN     C2 5438   0.635   2.222   2.752
  879ACN     N1 5439   0.720   2.292   2.719
  880ACN     C1 5440   2.851   3.267   3.604
  880ACN     H1 5441   2.749   3.288   3.636
  880ACN     H2 5442   2.864   3.297   3.499
  880ACN     H3 5443   2.871   3.160   3.612
  880ACN     C2 5444   2.945   3.341   3.688
  880ACN     N1 5445   3.019   3.400   3.754
  881ACN     C1 5446   4.217   2.718   3.333
  881ACN     H1 5447   4.256   2.818   3.354
  881ACN     H2 5448   4.265   2.647   3.402
  881ACN     H3 5449   4.245   2.691   3.231
  881ACN     C2 5450   4.073   2.715   3.349
  881ACN     N1 5451   3.958   2.714   3.362
  882ACN     C1 5452   0.941   0.583   0.031
  882ACN     H1 5453   0.921   0.475   0.030
  882ACN     H2 5454   0.946   0.617   0.135
  882ACN     H3 5455   0.859   0.634   3.904
  882ACN     C2 5456   1.067   0.609   3.890
  882ACN     N1 5457   1.167   0.628   3.836
  883ACN     C1 5458   1.335   4.460   2.052
  883ACN     H1 5459   1.255   4.412   1.994
  883ACN     H2 5460   1.302   4.559   2.085
  883ACN     H3 5461   1.423   4.470   1.989
  883ACN     C2 5462   1.366   4.377   2.168
  883ACN     N1 5463   1.392   4.312   2.260
  884ACN     C1 5464   2.886   4.887   0.328
  884ACN     H1 5465   2.980   4.902   0.383
  884ACN     H2 5466   2.804   0.009   0.388
  884ACN     H3 5467   2.870   4.780   0.314
  884ACN     C2 5468   2.891   0.037   0.199
  884ACN     N1 5469   2.895   0.090   0.097
  885ACN     C1 5470   3.540   2.901   1.590
  885ACN     H1 5471   3.612   2.921   1.670
  885ACN     H2 5472   3.502   2.799   1.603
  885ACN     H3 5473   3.591   2.908   1.494
  885ACN     C2 5474   3.430   2.997   1.597
  885ACN     N1 5475   3.343   3.072   1.601
  886ACN     C1 5476   4.759   3.627   0.697
  886ACN     H1 5477   4.723   3.532   0.657
  886ACN     H2 5478   4.832   3.606   0.776
  886ACN     H3 5479   4.676   3.682   0.740
  886ACN     C2 5480   4.821   3.704   0.590
  886ACN     N1 5481   0.035   3.766   0.507
  887ACN     C1 5482   1.669   4.142   2.337
  887ACN     H1 5483   1.655   4.229   2.273
  887ACN     H2 5484   1.576   4.122   2.390
  887ACN     H3 5485   1.748   4.165   2.410
  887ACN     C2 5486   1.707   4.026   2.257
  887ACN     N1 5487   1.737   3.935   2.195
  888ACN     C1 5488   3.964   3.020   2.181
  888ACN     H1 5489   3.882   2.961   2.224
  888ACN     H2 5490   4.057   2.964   2.188
  888ACN     H3 5491   3.974   3.113   2.239
  888ACN     C2 5492   3.936   3.052   2.042
  888ACN     N1 5493   3.914   3.077   1.932
  889ACN     C1 5494   2.718   4.161   1.498
  889ACN     H1 5495   2.755   4.263   1.484
  889ACN     H2 5496   2.766   4.118   1.587
  889ACN     H3 5497   2.743   4.100   1.411
  889ACN     C2 5498   2.573   4.163   1.517
  889ACN     N1 5499   2.459   4.164   1.531
  890ACN     C1 5500   4.177   4.321   0.860
  890ACN     H1 5501   4.139   4.247   0.788
  890ACN     H2 5502   4.149   4.421   0.825
  890ACN     H3 5503   4.286   4.314   0.865
  890ACN     C2 5504   4.120   4.296   0.992
  890ACN     N1 5505   4.075   4.275   1.096
  891ACN     C1 5506   2.764   3.510   1.416
  891ACN     H1 5507   2.799   3.544   1.514
  891ACN     H2 5508   2.756   3.597   1.349
  891ACN     H3 5509   2.666   3.464   1.427
  891ACN     C2 5510   2.858   3.414   1.359
  891ACN     N1 5511   2.931   3.336   1.316
  892ACN     C1 5512   0.007   2.584   1.524
  892ACN     H1 5513   0.044   2.510   1.596
  892ACN     H2 5514   4.802   2.670   1.578
  892ACN     H3 5515   4.764   2.539   1.463
  892ACN     C2 5516   0.117   2.627   1.437
  892ACN     N1 5517   0.202   2.661   1.368
  893ACN     C1 5518   3.755   1.581   0.972
  893ACN     H1 5519   3.777   1.532   0.877
  893ACN     H2 5520   3.777   1.687   0.963
  893ACN     H3 5521   3.819   1.537   1.050
  893ACN     C2 5522   3.614   1.561   1.007
  893ACN     N1 5523   3.503   1.546   1.035
  894ACN     C1 5524   1.283   1.531   0.546
  894ACN     H1 5525   1.223   1.605   0.491
  894ACN     H2 5526   1.311   1.573   0.643
  894ACN     H3 5527   1.373   1.508   0.489
  894ACN     C2 5528   1.205   1.409   0.566
  894ACN     N1 5529   1.143   1.314   0.581
  895ACN     C1 5530   3.982   4.819   0.622
  895ACN     H1 5531   4.086   4.831   0.591
  895ACN     H2 5532   3.967   4.870   0.717
  895ACN     H3 5533   3.960   4.712   0.636
  895ACN     C2 5534   3.892   4.876   0.522
  895ACN     N1 5535   3.822   0.002   0.442
  896ACN     C1 5536   3.038   3.837   1.452
  896ACN     H1 5537   3.063   3.742   1.403
  896ACN     H2 5538   3.052   3.918   1.380
  896ACN     H3 5539   3.105   3.852   1.537
  896ACN     C2 5540   2.900   3.834   1.497
  896ACN     N1 5541   2.790   3.832   1.533
  897ACN     C1 5542   2.722   2.122   3.730
  897ACN     H1 5543   2.831   2.139   3.726
  897ACN     H2 5544   2.684   2.161   3.825
  897ACN     H3 5545   2.703   2.014   3.727
  897ACN     C2 5546   2.657   2.188   3.618
  897ACN     N1 5547   2.605   2.241   3.530
  898ACN     C1 5548   0.336   3.944   3.526
  898ACN     H1 5549   0.360   3.876   3.608
  898ACN     H2 5550   0.403   4.031   3.532
  898ACN     H3 5551   0.233   3.978   3.538
  898ACN     C2 5552   0.352   3.877   3.398
  898ACN     N1 5553   0.365   3.825   3.295
  899ACN     C1 5554   4.745   0.575   3.617
  899ACN     H1 5555   4.687   0.576   3.525
  899ACN     H2 5556   4.680   0.551   3.701
  899ACN     H3 5557   4.787   0.675   3.633
  899ACN     C2 5558   0.017   0.478   3.608
  899ACN     N1 5559   0.104   0.402   3.602
  900ACN     C1 5560   0.257   0.633   0.415
  900ACN     H1 5561   0.313   0.631   0.321
  900ACN     H2 5562   0.249   0.531   0.454
  900ACN     H3 5563   0.157   0.673   0.396
  900ACN     C2 5564   0.326   0.718   0.511
  900ACN     N1 5565   0.379   0.785   0.588
  901ACN     C1 5566   2.206   3.871   0.850
  901ACN     H1 5567   2.207   3.835   0.746
  901ACN     H2 5568   2.306   3.908   0.875
  901ACN     H3 5569   2.180   3.788   0.916
  901ACN     C2 5570   2.109   3.979   0.864
  901ACN     N1 5571   2.031   4.063   0.875
  902ACN     C1 5572   0.137   3.864   1.563
  902ACN     H1 5573   0.063   3.911   1.498
  902ACN     H2 5574   0.087   3.792   1.627
  902ACN     H3 5575   0.186   3.940   1.624
  902ACN     C2 5576   0.236   3.795   1.481
  902ACN     N1 5577   0.315   3.741   1.417
  903ACN     C1 5578   1.690   1.068   2.456
  903ACN     H1 5579   1.765   1.025   2.388
  903ACN     H2 5580   1.644   1.155   2.408
  903ACN     H3 5581   1.740   1.101   2.547
  903ACN     C2 5582   1.589   0.969   2.489
  903ACN     N1 5583   1.509   0.890   2.514
  904ACN     C1 5584   2.838   0.017   1.988
  904ACN     H1 5585   2.881   0.060   2.080
  904ACN     H2 5586   2.733   0.049   1.980
  904ACN     H3 5587   2.842   4.826   1.994
  904ACN     C2 5588   2.913   0.064   1.872
  904ACN     N1 5589   2.971   0.101   1.780
  905ACN     C1 5590   4.539   2.497   1.706
  905ACN     H1 5591   4.448   2.479   1.764
  905ACN     H2 5592   4.624   2.500   1.774
  905ACN     H3 5593   4.531   2.594   1.656
  905ACN     C2 5594   4.559   2.392   1.608
  905ACN     N1 5595   4.575   2.308   1.531
  906ACN     C1 5596   0.479   3.163   2.228
  906ACN     H1 5597   0.579   3.140   2.191
  906ACN     H2 5598   0.414   3.077   2.211
  906ACN     H3 5599   0.440   3.249   2.172
  906ACN     C2 5600   0.483   3.195   2.370
  906ACN     N1 5601   0.486   3.220   2.483
  907ACN     C1 5602   1.789   1.203   2.960
  907ACN     H1 5603   1.680   1.209   2.971
  907ACN     H2 5604   1.812   1.158   2.863
  907ACN     H3 5605   1.828   1.139   3.039
  907ACN     C2 5606   1.848   1.335   2.970
  907ACN     N1 5607   1.894   1.441   2.978
  908ACN     C1 5608   4.117   2.263   3.438
  908ACN     H1 5609   4.177   2.171   3.434
  908ACN     H2 5610   4.018   2.240   3.479
  908ACN     H3 5611   4.105   2.303   3.337
  908ACN     C2 5612   4.184   2.361   3.523
  908ACN     N1 5613   4.237   2.438   3.590
  909ACN     C1 5614   1.331   4.401   0.730
  909ACN     H1 5615   1.335   4.442   0.629
  909ACN     H2 5616   1.230   4.363   0.749
  909ACN     H3 5617   1.352   4.481   0.802
  909ACN     C2 5618   1.428   4.293   0.745
  909ACN     N1 5619   1.504   4.208   0.756
  910ACN     C1 5620   3.561   1.838   0.108
  910ACN     H1 5621   3.454   1.841   0.130
  910ACN     H2 5622   3.617   1.842   0.202
  910ACN     H3 5623   3.587   1.927   0.048
  910ACN     C2 5624   3.594   1.717   0.034
  910ACN     N1 5625   3.620   1.620   3.904
  911ACN     C1 5626   0.040   3.675   3.194
  911ACN     H1 5627   0.149   3.669   3.185
  911ACN     H2 5628   4.831   3.664   3.095
  911ACN     H3 5629   0.013   3.773   3.234
  911ACN     C2 5630   4.829   3.569   3.282
  911ACN     N1 5631   4.791   3.486   3.353
  912ACN     C1 5632   2.789   0.903   1.972
  912ACN     H1 5633   2.885   0.943   2.004
  912ACN     H2 5634   2.727   0.884   2.060
  912ACN     H3 5635   2.805   0.808   1.920
  912ACN     C2 5636   2.722   0.997   1.882
  912ACN     N1 5637   2.668   1.070   1.812
  913ACN     C1 5638   4.010   1.364   1.508
  913ACN     H1 5639   4.043   1.454   1.561
  913ACN     H2 5640   3.921   1.324   1.557
  913ACN     H3 5641   4.090   1.289   1.513
  913ACN     C2 5642   3.980   1.397   1.369
  913ACN     N1 5643   3.955   1.422   1.259
  914ACN     C1 5644   3.510   2.561   1.382
  914ACN     H1 5645   3.604   2.598   1.423
  914ACN     H2 5646   3.532   2.476   1.315
  914ACN     H3 5647   3.462   2.640   1.323
  914ACN     C2 5648   3.421   2.518   1.489
  914ACN     N1 5649   3.351   2.484   1.574
  915ACN     C1 5650   2.147   4.671   0.970
  915ACN     H1 5651   2.220   4.681   0.889
  915ACN     H2 5652   2.150   4.760   1.033
  915ACN     H3 5653   2.170   4.584   1.031
  915ACN     C2 5654   2.013   4.658   0.913
  915ACN     N1 5655   1.908   4.647   0.868
  916ACN     C1 5656   1.237   1.121   3.229
  916ACN     H1 5657   1.297   1.157   3.145
  916ACN     H2 5658   1.283   1.031   3.270
  916ACN     H3 5659   1.136   1.096   3.193
  916ACN     C2 5660   1.228   1.225   3.331
  916ACN     N1 5661   1.222   1.308   3.411
  917ACN     C1 5662   1.879   3.091   2.572
  917ACN     H1 5663   1.981   3.123   2.551
  917ACN     H2 5664   1.809   3.160   2.523
  917ACN     H3 5665   1.862   3.097   2.680
  917ACN     C2 5666   1.856   2.955   2.524
  917ACN     N1 5667   1.841   2.847   2.486
  918ACN     C1 5668   0.852   3.530   0.841
  918ACN     H1 5669   0.755   3.577   0.855
  918ACN     H2 5670   0.910   3.586   0.768
  918ACN     H3 5671   0.837   3.428   0.804
  918ACN     C2 5672   0.923   3.526   0.969
  918ACN     N1 5673   0.980   3.523   1.069
  919ACN     C1 5674   4.529   4.444   3.849
  919ACN     H1 5675   4.622   4.502   3.849
  919ACN     H2 5676   4.552   4.340   3.876
  919ACN     H3 5677   4.485   4.447   3.749
  919ACN     C2 5678   4.436   4.501   0.019
  919ACN     N1 5679   4.361   4.544   0.096
  920ACN     C1 5680   1.984   2.325   3.164
  920ACN     H1 5681   1.895   2.359   3.110
  920ACN     H2 5682   1.966   2.223   3.199
  920ACN     H3 5683   1.999   2.390   3.251
  920ACN     C2 5684   2.101   2.329   3.077
  920ACN     N1 5685   2.193   2.332   3.008
  921ACN     C1 5686   3.366   1.289   1.842
  921ACN     H1 5687   3.467   1.314   1.808
  921ACN     H2 5688   3.330   1.368   1.909
  921ACN     H3 5689   3.370   1.194   1.897
  921ACN     C2 5690   3.277   1.278   1.727
  921ACN     N1 5691   3.207   1.269   1.636
  922ACN     C1 5692   0.801   0.262   0.709
  922ACN     H1 5693   0.707   0.287   0.760
  922ACN     H2 5694   0.819   0.337   0.631
  922ACN     H3 5695   0.791   0.164   0.662
  922ACN     C2 5696   0.911   0.262   0.804
  922ACN     N1 5697   0.997   0.260   0.881
  923ACN     C1 5698   1.407   3.675   2.321
  923ACN     H1 5699   1.298   3.677   2.323
  923ACN     H2 5700   1.445   3.778   2.312
  923ACN     H3 5701   1.440   3.616   2.235
  923ACN     C2 5702   1.457   3.616   2.444
  923ACN     N1 5703   1.496   3.568   2.541
  924ACN     C1 5704   0.947   4.450   0.561
  924ACN     H1 5705   0.937   4.502   0.657
  924ACN     H2 5706   0.852   4.454   0.507
  924ACN     H3 5707   0.971   4.345   0.580
  924ACN     C2 5708   1.053   4.511   0.482
  924ACN     N1 5709   1.137   4.560   0.420
  925ACN     C1 5710   2.523   1.103   3.629
  925ACN     H1 5711   2.566   1.046   3.712
  925ACN     H2 5712   2.453   1.176   3.670
  925ACN     H3 5713   2.469   1.035   3.563
  925ACN     C2 5714   2.629   1.171   3.556
  925ACN     N1 5715   2.713   1.224   3.497
  926ACN     C1 5716   1.766   1.403   0.580
  926ACN     H1 5717   1.838   1.339   0.632
  926ACN     H2 5718   1.805   1.425   0.480
  926ACN     H3 5719   1.755   1.496   0.637
  926ACN     C2 5720   1.638   1.335   0.570
  926ACN     N1 5721   1.536   1.281   0.563
  927ACN     C1 5722   3.605   4.224   3.086
  927ACN     H1 5723   3.660   4.319   3.076
  927ACN     H2 5724   3.671   4.141   3.062
  927ACN     H3 5725   3.521   4.225   3.016
  927ACN     C2 5726   3.555   4.211   3.223
  927ACN     N1 5727   3.515   4.200   3.330
  928ACN     C1 5728   4.329   0.339   1.838
  928ACN     H1 5729   4.360   0.441   1.866
  928ACN     H2 5730   4.228   0.343   1.797
  928ACN     H3 5731   4.329   0.275   1.927
  928ACN     C2 5732   4.421   0.286   1.738
  928ACN     N1 5733   4.494   0.243   1.660
  929ACN     C1 5734   1.584   1.559   3.083
  929ACN     H1 5735   1.622   1.609   2.994
  929ACN     H2 5736   1.525   1.631   3.141
  929ACN     H3 5737   1.668   1.524   3.143
  929ACN     C2 5738   1.499   1.447   3.045
  929ACN     N1 5739   1.433   1.357   3.016
  930ACN     C1 5740   0.355   0.584   0.887
  930ACN     H1 5741   0.459   0.553   0.878
  930ACN     H2 5742   0.348   0.691   0.864
  930ACN     H3 5743   0.321   0.567   0.989
  930ACN     C2 5744   0.272   0.508   0.794
  930ACN     N1 5745   0.207   0.448   0.720
  931ACN     C1 5746   1.160   3.820   1.759
  931ACN     H1 5747   1.073   3.819   1.692
  931ACN     H2 5748   1.133   3.772   1.853
  931ACN     H3 5749   1.188   3.924   1.779
  931ACN     C2 5750   1.270   3.749   1.696
  931ACN     N1 5751   1.357   3.692   1.646
  932ACN     C1 5752   1.351   1.024   1.912
  932ACN     H1 5753   1.253   0.984   1.940
  932ACN     H2 5754   1.354   1.039   1.804
  932ACN     H3 5755   1.428   0.952   1.942
  932ACN     C2 5756   1.373   1.152   1.980
  932ACN     N1 5757   1.393   1.252   2.033
  933ACN     C1 5758   1.273   3.987   2.172
  933ACN     H1 5759   1.366   4.041   2.196
  933ACN     H2 5760   1.215   3.974   2.264
  933ACN     H3 5761   1.298   3.889   2.131
  933ACN     C2 5762   1.196   4.063   2.075
  933ACN     N1 5763   1.134   4.122   1.998
  934ACN     C1 5764   3.712   0.240   1.089
  934ACN     H1 5765   3.753   0.333   1.047
  934ACN     H2 5766   3.708   0.164   1.009
  934ACN     H3 5767   3.611   0.260   1.125
  934ACN     C2 5768   3.796   0.193   1.198
  934ACN     N1 5769   3.863   0.156   1.285
  935ACN     C1 5770   3.988   0.250   3.589
  935ACN     H1 5771   3.944   0.338   3.638
  935ACN     H2 5772   3.955   0.160   3.642
  935ACN     H3 5773   4.097   0.257   3.595
  935ACN     C2 5774   3.945   0.244   3.450
  935ACN     N1 5775   3.911   0.239   3.340
  936ACN     C1 5776   0.483   0.567   2.937
  936ACN     H1 5777   0.495   0.461   2.961
  936ACN     H2 5778   0.578   0.618   2.956
  936ACN     H3 5779   0.406   0.610   3.001
  936ACN     C2 5780   0.447   0.582   2.796
  936ACN     N1 5781   0.418   0.593   2.685
  937ACN     C1 5782   2.163   2.211   0.896
  937ACN     H1 5783   2.188   2.108   0.865
  937ACN     H2 5784   2.160   2.274   0.807
  937ACN     H3 5785   2.240   2.247   0.964
  937ACN     C2 5786   2.033   2.211   0.962
  937ACN     N1 5787   1.932   2.212   1.017
  938ACN     C1 5788   3.916   2.012   1.761
  938ACN     H1 5789   3.909   2.111   1.806
  938ACN     H2 5790   4.022   1.987   1.747
  938ACN     H3 5791   3.867   2.014   1.663
  938ACN     C2 5792   3.852   1.913   1.848
  938ACN     N1 5793   3.801   1.836   1.917
  939ACN     C1 5794   2.382   1.376   1.275
  939ACN     H1 5795   2.335   1.277   1.271
  939ACN     H2 5796   2.399   1.409   1.172
  939ACN     H3 5797   2.478   1.368   1.326
  939ACN     C2 5798   2.295   1.470   1.344
  939ACN     N1 5799   2.227   1.544   1.400
  940ACN     C1 5800   0.606   2.645   2.824
  940ACN     H1 5801   0.551   2.700   2.748
  940ACN     H2 5802   0.642   2.715   2.901
  940ACN     H3 5803   0.692   2.595   2.778
  940ACN     C2 5804   0.519   2.546   2.885
  940ACN     N1 5805   0.450   2.467   2.934
  941ACN     C1 5806   4.638   4.381   0.865
  941ACN     H1 5807   4.717   4.316   0.904
  941ACN     H2 5808   4.543   4.326   0.867
  941ACN     H3 5809   4.661   4.410   0.762
  941ACN     C2 5810   4.627   4.500   0.949
  941ACN     N1 5811   4.619   4.594   1.015
  942ACN     C1 5812   4.393   2.152   3.830
  942ACN     H1 5813   4.338   2.221   3.766
  942ACN     H2 5814   4.347   2.147   0.003
  942ACN     H3 5815   4.496   2.187   3.841
  942ACN     C2 5816   4.394   2.019   3.770
  942ACN     N1 5817   4.396   1.913   3.723
  943ACN     C1 5818   0.437   1.393   3.552
  943ACN     H1 5819   0.474   1.465   3.478
  943ACN     H2 5820   0.408   1.448   3.642
  943ACN     H3 5821   0.517   1.323   3.577
  943ACN     C2 5822   0.322   1.321   3.497
  943ACN     N1 5823   0.231   1.266   3.454
  944ACN     C1 5824   1.715   0.087   0.858
  944ACN     H1 5825   1.793   0.013   0.878
  944ACN     H2 5826   1.690   0.138   0.952
  944ACN     H3 5827   1.626   0.035   0.820
  944ACN     C2 5828   1.762   0.184   0.761
  944ACN     N1 5829   1.799   0.261   0.683
  945ACN     C1 5830   0.332   0.703   3.650
  945ACN     H1 5831   0.284   0.630   3.584
  945ACN     H2 5832   0.425   0.662   3.690
  945ACN     H3 5833   0.265   0.726   3.733
  945ACN     C2 5834   0.360   0.825   3.575
  945ACN     N1 5835   0.382   0.922   3.516
  946ACN     C1 5836   2.622   0.734   1.459
  946ACN     H1 5837   2.700   0.803   1.491
  946ACN     H2 5838   2.623   0.645   1.524
  946ACN     H3 5839   2.642   0.703   1.356
  946ACN     C2 5840   2.491   0.799   1.465
  946ACN     N1 5841   2.389   0.851   1.472
  947ACN     C1 5842   4.125   1.807   3.526
  947ACN     H1 5843   4.234   1.809   3.523
  947ACN     H2 5844   4.092   1.715   3.575
  947ACN     H3 5845   4.087   1.808   3.423
  947ACN     C2 5846   4.075   1.923   3.599
  947ACN     N1 5847   4.036   2.015   3.656
  948ACN     C1 5848   0.159   3.805   2.391
  948ACN     H1 5849   0.113   3.735   2.461
  948ACN     H2 5850   0.263   3.774   2.372
  948ACN     H3 5851   0.161   3.904   2.438
  948ACN     C2 5852   0.085   3.810   2.266
  948ACN     N1 5853   0.026   3.814   2.167
  949ACN     C1 5854   2.992   4.059   3.889
  949ACN     H1 5855   3.021   3.960   3.852
  949ACN     H2 5856   2.883   4.069   3.883
  949ACN     H3 5857   3.039   4.136   3.826
  949ACN     C2 5858   3.035   4.075   0.102
  949ACN     N1 5859   3.069   4.088   0.211
  950ACN     C1 5860   1.495   4.490   2.935
  950ACN     H1 5861   1.509   4.591   2.975
  950ACN     H2 5862   1.481   4.495   2.826
  950ACN     H3 5863   1.405   4.447   2.981
  950ACN     C2 5864   1.610   4.406   2.967
  950ACN     N1 5865   1.701   4.340   2.991
  951ACN     C1 5866   4.132   0.258   2.271
  951ACN     H1 5867   4.105   0.168   2.327
  951ACN     H2 5868   4.110   0.346   2.333
  951ACN     H3 5869   4.073   0.264   2.180
  951ACN     C2 5870   4.274   0.255   2.238
  951ACN     N1 5871   4.386   0.254   2.213
  952ACN     C1 5872   3.340   3.559   3.785
  952ACN     H1 5873   3.306   3.463   3.744
  952ACN     H2 5874   3.447   3.571   3.764
  952ACN     H3 5875   3.326   3.557   3.894
  952ACN     C2 5876   3.264   3.668   3.727
  952ACN     N1 5877   3.205   3.755   3.680
  953ACN     C1 5878   0.347   2.245   2.299
  953ACN     H1 5879   0.387   2.176   2.374
  953ACN     H2 5880   0.429   2.299   2.251
  953ACN     H3 5881   0.281   2.316   2.349
  953ACN     C2 5882   0.272   2.171   2.199
  953ACN     N1 5883   0.213   2.112   2.119
  954ACN     C1 5884   1.341   1.859   2.931
  954ACN     H1 5885   1.358   1.832   3.036
  954ACN     H2 5886   1.321   1.967   2.925
  954ACN     H3 5887   1.254   1.805   2.894
  954ACN     C2 5888   1.458   1.826   2.851
  954ACN     N1 5889   1.552   1.800   2.789
  955ACN     C1 5890   0.767   4.847   0.945
  955ACN     H1 5891   0.824   4.766   0.898
  955ACN     H2 5892   0.835   0.013   0.965
  955ACN     H3 5893   0.725   4.811   1.040
  955ACN     C2 5894   0.660   4.890   0.856
  955ACN     N1 5895   0.575   0.006   0.786
  956ACN     C1 5896   4.582   3.194   3.372
  956ACN     H1 5897   4.549   3.287   3.420
  956ACN     H2 5898   4.637   3.135   3.446
  956ACN     H3 5899   4.649   3.219   3.289
  956ACN     C2 5900   4.467   3.119   3.325
  956ACN     N1 5901   4.376   3.060   3.286
  957ACN     C1 5902   0.560   2.468   2.469
  957ACN     H1 5903   0.532   2.491   2.572
  957ACN     H2 5904   0.481   2.503   2.402
  957ACN     H3 5905   0.572   2.360   2.459
  957ACN     C2 5906   0.686   2.534   2.435
  957ACN     N1 5907   0.785   2.586   2.407
  958ACN     C1 5908   4.778   2.886   1.197
  958ACN     H1 5909   4.686   2.828   1.204
  958ACN     H2 5910   4.815   2.882   1.094
  958ACN     H3 5911   0.017   2.843   1.264
  958ACN     C2 5912   4.753   3.025   1.234
  958ACN     N1 5913   4.734   3.134   1.264
  959ACN     C1 5914   4.656   2.916   3.717
  959ACN     H1 5915   4.558   2.916   3.669
  959ACN     H2 5916   4.670   2.822   3.770
  959ACN     H3 5917   4.661   2.999   3.789
  959ACN     C2 5918   4.759   2.932   3.616
  959ACN     N1 5919   0.004   2.947   3.535
  960ACN     C1 5920   4.047   3.879   3.593
  960ACN     H1 5921   3.955   3.935   3.576
  960ACN     H2 5922   4.086   3.843   3.498
  960ACN     H3 5923   4.026   3.793   3.658
  960ACN     C2 5924   4.145   3.966   3.658
  960ACN     N1 5925   4.221   4.035   3.711
  961ACN     C1 5926   3.925   1.982   0.045
  961ACN     H1 5927   3.870   1.979   3.876
  961ACN     H2 5928   4.017   2.039   0.030
  961ACN     H3 5929   3.952   1.880   0.074
  961ACN     C2 5930   3.843   2.043   0.148
  961ACN     N1 5931   3.776   2.089   0.230
  962ACN     C1 5932   1.999   0.524   0.537
  962ACN     H1 5933   1.944   0.588   0.467
  962ACN     H2 5934   1.932   0.497   0.619
  962ACN     H3 5935   2.084   0.580   0.576
  962ACN     C2 5936   2.045   0.404   0.469
  962ACN     N1 5937   2.082   0.309   0.415
  963ACN     C1 5938   4.123   2.856   2.534
  963ACN     H1 5939   4.090   2.797   2.448
  963ACN     H2 5940   4.226   2.890   2.518
  963ACN     H3 5941   4.120   2.794   2.624
  963ACN     C2 5942   4.037   2.972   2.551
  963ACN     N1 5943   3.970   3.064   2.564
  964ACN     C1 5944   2.470   3.335   2.749
  964ACN     H1 5945   2.420   3.356   2.844
  964ACN     H2 5946   2.522   3.426   2.716
  964ACN     H3 5947   2.395   3.308   2.675
  964ACN     C2 5948   2.566   3.227   2.767
  964ACN     N1 5949   2.641   3.141   2.780
  965ACN     C1 5950   1.049   2.313   2.889
  965ACN     H1 5951   0.957   2.270   2.848
  965ACN     H2 5952   1.024   2.407   2.940
  965ACN     H3 5953   1.118   2.334   2.806
  965ACN     C2 5954   1.110   2.220   2.982
  965ACN     N1 5955   1.159   2.146   3.056
  966ACN     C1 5956   1.653   3.669   1.445
  966ACN     H1 5957   1.752   3.678   1.491
  966ACN     H2 5958   1.659   3.700   1.340
  966ACN     H3 5959   1.583   3.736   1.497
  966ACN     C2 5960   1.605   3.532   1.454
  966ACN     N1 5961   1.568   3.423   1.460
  967ACN     C1 5962   4.243   3.653   1.840
  967ACN     H1 5963   4.249   3.759   1.812
  967ACN     H2 5964   4.317   3.596   1.783
  967ACN     H3 5965   4.143   3.616   1.816
  967ACN     C2 5966   4.268   3.638   1.983
  967ACN     N1 5967   4.289   3.627   2.096
  968ACN     C1 5968   2.327   3.297   0.718
  968ACN     H1 5969   2.348   3.322   0.614
  968ACN     H2 5970   2.253   3.216   0.720
  968ACN     H3 5971   2.286   3.385   0.769
  968ACN     C2 5972   2.450   3.253   0.784
  968ACN     N1 5973   2.547   3.217   0.836
  969ACN     C1 5974   3.776   1.641   2.546
  969ACN     H1 5975   3.800   1.591   2.640
  969ACN     H2 5976   3.848   1.721   2.528
  969ACN     H3 5977   3.676   1.684   2.554
  969ACN     C2 5978   3.779   1.545   2.436
  969ACN     N1 5979   3.780   1.470   2.348
  970ACN     C1 5980   3.246   3.581   3.356
  970ACN     H1 5981   3.188   3.660   3.405
  970ACN     H2 5982   3.350   3.587   3.391
  970ACN     H3 5983   3.245   3.598   3.248
  970ACN     C2 5984   3.190   3.450   3.387
  970ACN     N1 5985   3.146   3.346   3.410
  971ACN     C1 5986   2.485   2.030   0.704
  971ACN     H1 5987   2.416   2.013   0.621
  971ACN     H2 5988   2.473   1.951   0.778
  971ACN     H3 5989   2.459   2.126   0.751
  971ACN     C2 5990   2.622   2.034   0.655
  971ACN     N1 5991   2.730   2.038   0.617
  972ACN     C1 5992   1.730   1.102   0.977
  972ACN     H1 5993   1.724   1.153   1.074
  972ACN     H2 5994   1.700   1.171   0.897
  972ACN     H3 5995   1.662   1.016   0.977
  972ACN     C2 5996   1.866   1.057   0.953
  972ACN     N1 5997   1.974   1.021   0.934
  973ACN     C1 5998   2.387   1.522   3.789
  973ACN     H1 5999   2.311   1.473   3.850
  973ACN     H2 6000   2.486   1.502   3.832
  973ACN     H3 6001   2.370   1.630   3.787
  973ACN     C2 6002   2.383   1.468   3.653
  973ACN     N1 6003   2.380   1.426   3.546
  974ACN     C1 6004   3.710   2.240   3.172
  974ACN     H1 6005   3.685   2.250   3.278
  974ACN     H2 6006   3.707   2.339   3.125
  974ACN     H3 6007   3.636   2.175   3.123
  974ACN     C2 6008   3.843   2.183   3.157
  974ACN     N1 6009   3.948   2.136   3.145
  975ACN     C1 6010   1.608   3.151   3.465
  975ACN     H1 6011   1.715   3.165   3.482
  975ACN     H2 6012   1.559   3.131   3.560
  975ACN     H3 6013   1.594   3.066   3.398
  975ACN     C2 6014   1.552   3.271   3.405
  975ACN     N1 6015   1.509   3.367   3.357
  976ACN     C1 6016   0.292   2.297   1.392
  976ACN     H1 6017   0.184   2.295   1.412
  976ACN     H2 6018   0.342   2.230   1.464
  976ACN     H3 6019   0.329   2.399   1.406
  976ACN     C2 6020   0.319   2.252   1.256
  976ACN     N1 6021   0.340   2.217   1.149
  977ACN     C1 6022   0.410   2.095   0.777
  977ACN     H1 6023   0.507   2.121   0.732
  977ACN     H2 6024   0.333   2.094   0.698
  977ACN     H3 6025   0.385   2.169   0.853
  977ACN     C2 6026   0.419   1.963   0.838
  977ACN     N1 6027   0.426   1.859   0.886
  978ACN     C1 6028   3.143   1.304   2.736
  978ACN     H1 6029   3.167   1.201   2.767
  978ACN     H2 6030   3.228   1.369   2.759
  978ACN     H3 6031   3.056   1.338   2.792
  978ACN     C2 6032   3.115   1.306   2.593
  978ACN     N1 6033   3.094   1.310   2.480
  979ACN     C1 6034   3.110   0.249   3.395
  979ACN     H1 6035   3.060   0.269   3.490
  979ACN     H2 6036   3.035   0.224   3.319
  979ACN     H3 6037   3.176   0.162   3.408
  979ACN     C2 6038   3.188   0.365   3.353
  979ACN     N1 6039   3.248   0.457   3.321
  980ACN     C1 6040   2.431   2.818   0.920
  980ACN     H1 6041   2.361   2.801   1.002
  980ACN     H2 6042   2.533   2.797   0.952
  980ACN     H3 6043   2.424   2.923   0.890
  980ACN     C2 6044   2.395   2.733   0.807
  980ACN     N1 6045   2.367   2.665   0.718
  981ACN     C1 6046   4.190   2.786   3.697
  981ACN     H1 6047   4.127   2.841   3.768
  981ACN     H2 6048   4.215   2.853   3.613
  981ACN     H3 6049   4.135   2.700   3.659
  981ACN     C2 6050   4.313   2.743   3.762
  981ACN     N1 6051   4.410   2.709   3.814
  982ACN     C1 6052   1.346   2.799   3.306
  982ACN     H1 6053   1.311   2.873   3.234
  982ACN     H2 6054   1.440   2.756   3.271
  982ACN     H3 6055   1.272   2.719   3.315
  982ACN     C2 6056   1.366   2.861   3.436
  982ACN     N1 6057   1.385   2.911   3.539
  983ACN     C1 6058   0.763   2.278   0.556
  983ACN     H1 6059   0.740   2.259   0.661
  983ACN     H2 6060   0.719   2.374   0.526
  983ACN     H3 6061   0.721   2.198   0.495
  983ACN     C2 6062   0.908   2.283   0.538
  983ACN     N1 6063   1.022   2.288   0.524
  984ACN     C1 6064   2.567   0.931   2.699
  984ACN     H1 6065   2.580   0.824   2.679
  984ACN     H2 6066   2.472   0.964   2.655
  984ACN     H3 6067   2.650   0.985   2.653
  984ACN     C2 6068   2.566   0.954   2.843
  984ACN     N1 6069   2.566   0.974   2.956
  985ACN     C1 6070   2.236   4.799   1.613
  985ACN     H1 6071   2.178   4.877   1.564
  985ACN     H2 6072   2.195   4.701   1.583
  985ACN     H3 6073   2.227   4.810   1.722
  985ACN     C2 6074   2.376   4.808   1.572
  985ACN     N1 6075   2.486   4.815   1.540
  986ACN     C1 6076   4.317   1.896   2.300
  986ACN     H1 6077   4.214   1.882   2.264
  986ACN     H2 6078   4.385   1.847   2.231
  986ACN     H3 6079   4.326   1.850   2.399
  986ACN     C2 6080   4.347   2.038   2.308
  986ACN     N1 6081   4.370   2.151   2.314
  987ACN     C1 6082   1.321   3.642   3.331
  987ACN     H1 6083   1.406   3.637   3.400
  987ACN     H2 6084   1.241   3.701   3.376
  987ACN     H3 6085   1.286   3.540   3.312
  987ACN     C2 6086   1.365   3.703   3.206
  987ACN     N1 6087   1.398   3.752   3.107
  988ACN     C1 6088   4.476   3.641   3.294
  988ACN     H1 6089   4.507   3.637   3.399
  988ACN     H2 6090   4.367   3.641   3.289
  988ACN     H3 6091   4.514   3.553   3.242
  988ACN     C2 6092   4.529   3.762   3.232
  988ACN     N1 6093   4.570   3.857   3.182
  989ACN     C1 6094   3.522   3.348   2.271
  989ACN     H1 6095   3.626   3.381   2.266
  989ACN     H2 6096   3.496   3.327   2.375
  989ACN     H3 6097   3.512   3.257   2.212
  989ACN     C2 6098   3.434   3.452   2.218
  989ACN     N1 6099   3.365   3.533   2.176
  990ACN     C1 6100   2.990   3.124   3.165
  990ACN     H1 6101   2.999   3.192   3.080
  990ACN     H2 6102   3.066   3.152   3.240
  990ACN     H3 6103   3.009   3.021   3.133
  990ACN     C2 6104   2.857   3.134   3.225
  990ACN     N1 6105   2.753   3.142   3.272
  991ACN     C1 6106   3.904   1.144   2.964
  991ACN     H1 6107   3.867   1.044   2.939
  991ACN     H2 6108   3.901   1.205   2.874
  991ACN     H3 6109   4.007   1.135   2.999
  991ACN     C2 6110   3.820   1.203   3.067
  991ACN     N1 6111   3.753   1.249   3.149
  992ACN     C1 6112   0.954   4.157   3.080
  992ACN     H1 6113   0.974   4.211   2.987
  992ACN     H2 6114   0.996   4.057   3.073
  992ACN     H3 6115   0.845   4.151   3.095
  992ACN     C2 6116   1.014   4.228   3.192
  992ACN     N1 6117   1.062   4.285   3.280
  993ACN     C1 6118   0.804   1.709   3.919
  993ACN     H1 6119   0.907   1.709   3.882
  993ACN     H2 6120   0.762   1.810   3.907
  993ACN     H3 6121   0.802   1.682   0.099
  993ACN     C2 6122   0.724   1.614   3.843
  993ACN     N1 6123   0.661   1.538   3.783
  994ACN     C1 6124   0.934   3.910   2.726
  994ACN     H1 6125   0.867   3.942   2.645
  994ACN     H2 6126   0.886   3.932   2.822
  994ACN     H3 6127   1.028   3.965   2.718
  994ACN     C2 6128   0.959   3.767   2.715
  994ACN     N1 6129   0.980   3.654   2.706
  995ACN     C1 6130   3.687   2.927   0.641
  995ACN     H1 6131   3.753   2.846   0.610
  995ACN     H2 6132   3.645   2.974   0.552
  995ACN     H3 6133   3.744   3.002   0.697
  995ACN     C2 6134   3.579   2.875   0.725
  995ACN     N1 6135   3.493   2.836   0.791
  996ACN     C1 6136   1.225   4.299   1.178
  996ACN     H1 6137   1.317   4.265   1.227
  996ACN     H2 6138   1.161   4.212   1.160
  996ACN     H3 6139   1.251   4.345   1.082
  996ACN     C2 6140   1.158   4.395   1.263
  996ACN     N1 6141   1.104   4.470   1.332
  997ACN     C1 6142   0.028   3.278   3.655
  997ACN     H1 6143   4.777   3.241   3.711
  997ACN     H2 6144   4.830   3.358   3.588
  997ACN     H3 6145   0.070   3.197   3.595
  997ACN     C2 6146   0.128   3.329   3.747
  997ACN     N1 6147   0.208   3.368   3.820
  998ACN     C1 6148   4.348   0.473   0.006
  998ACN     H1 6149   4.309   0.385   3.881
  998ACN     H2 6150   4.267   0.546   0.019
  998ACN     H3 6151   4.427   0.518   3.872
  998ACN     C2 6152   4.401   0.434   0.136
  998ACN     N1 6153   4.442   0.404   0.240
  999ACN     C1 6154   3.798   3.387   1.126
  999ACN     H1 6155   3.866   3.317   1.075
  999ACN     H2 6156   3.760   3.339   1.217
  999ACN     H3 6157   3.714   3.408   1.059
  999ACN     C2 6158   3.869   3.510   1.159
  999ACN     N1 6159   3.924   3.607   1.187
 1000ACN     C1 6160   4.228   3.945   3.237
 1000ACN     H1 6161   4.266   3.900   3.144
 1000ACN     H2 6162   4.260   3.884   3.322
 1000ACN     H3 6163   4.119   3.948   3.233
 1000ACN     C2 6164   4.281   4.080   3.250
 1000ACN     N1 6165   4.323   4.187   3.261
 1001ACN     C1 6166   0.390   1.522   0.114
 1001ACN     H1 6167   0.339   1.425   0.124
 1001ACN     H2 6168   0.325   1.601   0.152
 1001ACN     H3 6169   0.411   1.540   0.008
 1001ACN     C2 6170   0.515   1.519   0.190
 1001ACN     N1 6171   0.614   1.518   0.248
 1002ACN     C1 6172   4.316   4.115   1.294
 1002ACN     H1 6173   4.288   4.177   1.380
 1002ACN     H2 6174   4.224   4.081   1.245
 1002ACN     H3 6175   4.371   4.027   1.329
 1002ACN     C2 6176   4.397   4.191   1.200
 1002ACN     N1 6177   4.460   4.252   1.126
 1003ACN     C1 6178   0.383   3.592   1.122
 1003ACN     H1 6179   0.299   3.618   1.056
 1003ACN     H2 6180   0.345   3.539   1.210
 1003ACN     H3 6181   0.432   3.684   1.155
 1003ACN     C2 6182   0.478   3.508   1.050
 1003ACN     N1 6183   0.553   3.441   0.995
 1004ACN     C1 6184   3.621   2.696   3.453
 1004ACN     H1 6185   3.706   2.652   3.507
 1004ACN     H2 6186   3.648   2.797   3.422
 1004ACN     H3 6187   3.535   2.700   3.521
 1004ACN     C2 6188   3.588   2.614   3.337
 1004ACN     N1 6189   3.563   2.551   3.244
 1005ACN     C1 6190   0.728   3.364   1.315
 1005ACN     H1 6191   0.795   3.300   1.373
 1005ACN     H2 6192   0.766   3.374   1.213
 1005ACN     H3 6193   0.726   3.463   1.361
 1005ACN     C2 6194   0.594   3.307   1.314
 1005ACN     N1 6195   0.487   3.264   1.312
 1006ACN     C1 6196   0.277   2.847   2.405
 1006ACN     H1 6197   0.173   2.882   2.408
 1006ACN     H2 6198   0.342   2.933   2.426
 1006ACN     H3 6199   0.299   2.807   2.306
 1006ACN     C2 6200   0.298   2.744   2.506
 1006ACN     N1 6201   0.315   2.663   2.587
 1007ACN     C1 6202   0.086   1.853   2.588
 1007ACN     H1 6203   0.017   1.825   2.508
 1007ACN     H2 6204   0.168   1.781   2.590
 1007ACN     H3 6205   0.032   1.850   2.684
 1007ACN     C2 6206   0.137   1.987   2.564
 1007ACN     N1 6207   0.179   2.092   2.546
 1008ACN     C1 6208   0.690   3.766   0.357
 1008ACN     H1 6209   0.632   3.809   0.275
 1008ACN     H2 6210   0.795   3.796   0.347
 1008ACN     H3 6211   0.683   3.657   0.353
 1008ACN     C2 6212   0.637   3.814   0.484
 1008ACN     N1 6213   0.596   3.853   0.585
 1009ACN     C1 6214   1.109   0.366   1.444
 1009ACN     H1 6215   1.189   0.340   1.515
 1009ACN     H2 6216   1.094   0.474   1.445
 1009ACN     H3 6217   1.017   0.317   1.476
 1009ACN     C2 6218   1.145   0.321   1.310
 1009ACN     N1 6219   1.174   0.285   1.205
 1010ACN     C1 6220   2.631   2.440   0.555
 1010ACN     H1 6221   2.629   2.546   0.584
 1010ACN     H2 6222   2.703   2.386   0.618
 1010ACN     H3 6223   2.664   2.433   0.451
 1010ACN     C2 6224   2.498   2.383   0.570
 1010ACN     N1 6225   2.393   2.337   0.582
 1011ACN     C1 6226   1.121   1.461   1.581
 1011ACN     H1 6227   1.039   1.431   1.514
 1011ACN     H2 6228   1.080   1.511   1.668
 1011ACN     H3 6229   1.186   1.531   1.527
 1011ACN     C2 6230   1.197   1.343   1.621
 1011ACN     N1 6231   1.258   1.250   1.652
 1012ACN     C1 6232   1.329   1.298   3.782
 1012ACN     H1 6233   1.323   1.230   3.697
 1012ACN     H2 6234   1.357   1.240   3.871
 1012ACN     H3 6235   1.231   1.344   3.799
 1012ACN     C2 6236   1.430   1.400   3.758
 1012ACN     N1 6237   1.509   1.482   3.738
 1013ACN     C1 6238   3.120   1.089   3.468
 1013ACN     H1 6239   3.114   1.054   3.572
 1013ACN     H2 6240   3.199   1.164   3.462
 1013ACN     H3 6241   3.024   1.134   3.440
 1013ACN     C2 6242   3.151   0.977   3.380
 1013ACN     N1 6243   3.175   0.888   3.311
 1014ACN     C1 6244   3.427   0.636   0.465
 1014ACN     H1 6245   3.430   0.537   0.419
 1014ACN     H2 6246   3.433   0.626   0.574
 1014ACN     H3 6247   3.332   0.685   0.441
 1014ACN     C2 6248   3.538   0.717   0.416
 1014ACN     N1 6249   3.625   0.781   0.376
 1015ACN     C1 6250   1.561   3.347   1.073
 1015ACN     H1 6251   1.477   3.285   1.038
 1015ACN     H2 6252   1.526   3.412   1.153
 1015ACN     H3 6253   1.597   3.408   0.990
 1015ACN     C2 6254   1.669   3.261   1.122
 1015ACN     N1 6255   1.753   3.194   1.162
 1016ACN     C1 6256   0.662   2.928   0.533
 1016ACN     H1 6257   0.676   2.883   0.632
 1016ACN     H2 6258   0.585   3.006   0.539
 1016ACN     H3 6259   0.631   2.851   0.462
 1016ACN     C2 6260   0.788   2.987   0.489
 1016ACN     N1 6261   0.888   3.033   0.454
 1017ACN     C1 6262   4.175   2.797   0.428
 1017ACN     H1 6263   4.260   2.728   0.430
 1017ACN     H2 6264   4.127   2.793   0.330
 1017ACN     H3 6265   4.212   2.899   0.445
 1017ACN     C2 6266   4.079   2.761   0.532
 1017ACN     N1 6267   4.004   2.732   0.615
 1018ACN     C1 6268   2.880   1.884   1.300
 1018ACN     H1 6269   2.904   1.869   1.195
 1018ACN     H2 6270   2.943   1.964   1.341
 1018ACN     H3 6271   2.901   1.791   1.355
 1018ACN     C2 6272   2.739   1.919   1.314
 1018ACN     N1 6273   2.628   1.947   1.327
 1019ACN     C1 6274   0.432   3.594   3.919
 1019ACN     H1 6275   0.522   3.649   3.892
 1019ACN     H2 6276   0.446   3.488   3.892
 1019ACN     H3 6277   0.346   3.633   3.863
 1019ACN     C2 6278   0.408   3.604   0.136
 1019ACN     N1 6279   0.388   3.614   0.249
 1020ACN     C1 6280   0.740   1.628   2.594
 1020ACN     H1 6281   0.733   1.540   2.659
 1020ACN     H2 6282   0.845   1.656   2.585
 1020ACN     H3 6283   0.684   1.710   2.640
 1020ACN     C2 6284   0.685   1.597   2.463
 1020ACN     N1 6285   0.642   1.573   2.359
 1021ACN     C1 6286   2.344   4.314   3.499
 1021ACN     H1 6287   2.433   4.298   3.438
 1021ACN     H2 6288   2.314   4.420   3.491
 1021ACN     H3 6289   2.366   4.291   3.603
 1021ACN     C2 6290   2.235   4.229   3.451
 1021ACN     N1 6291   2.150   4.161   3.414
 1022ACN     C1 6292   1.422   0.368   0.059
 1022ACN     H1 6293   1.429   0.278   3.923
 1022ACN     H2 6294   1.375   0.343   0.155
 1022ACN     H3 6295   1.361   0.443   0.008
 1022ACN     C2 6296   1.555   0.423   0.082
 1022ACN     N1 6297   1.660   0.465   0.101
 1023ACN     C1 6298   4.405   0.163   1.317
 1023ACN     H1 6299   4.469   0.212   1.243
 1023ACN     H2 6300   4.310   0.135   1.269
 1023ACN     H3 6301   4.384   0.232   1.399
 1023ACN     C2 6302   4.472   0.044   1.369
 1023ACN     N1 6303   4.524   4.868   1.410
 1024ACN     C1 6304   1.966   0.441   1.915
 1024ACN     H1 6305   1.991   0.364   1.988
 1024ACN     H2 6306   1.858   0.438   1.896
 1024ACN     H3 6307   2.018   0.419   1.821
 1024ACN     C2 6308   2.004   0.572   1.965
 1024ACN     N1 6309   2.034   0.676   2.005
 1025ACN     C1 6310   0.768   1.648   1.728
 1025ACN     H1 6311   0.739   1.690   1.826
 1025ACN     H2 6312   0.874   1.668   1.711
 1025ACN     H3 6313   0.709   1.697   1.650
 1025ACN     C2 6314   0.742   1.505   1.728
 1025ACN     N1 6315   0.721   1.392   1.727
 1026ACN     C1 6316   0.459   1.505   0.987
 1026ACN     H1 6317   0.440   1.498   1.095
 1026ACN     H2 6318   0.381   1.567   0.942
 1026ACN     H3 6319   0.456   1.405   0.944
 1026ACN     C2 6320   0.589   1.566   0.963
 1026ACN     N1 6321   0.693   1.613   0.944
 1027ACN     C1 6322   2.799   4.306   0.419
 1027ACN     H1 6323   2.829   4.331   0.522
 1027ACN     H2 6324   2.700   4.259   0.421
 1027ACN     H3 6325   2.871   4.234   0.378
 1027ACN     C2 6326   2.796   4.426   0.337
 1027ACN     N1 6327   2.793   4.521   0.271
 1028ACN     C1 6328   3.987   4.702   3.601
 1028ACN     H1 6329   4.002   4.689   3.709
 1028ACN     H2 6330   3.886   4.742   3.585
 1028ACN     H3 6331   3.996   4.605   3.552
 1028ACN     C2 6332   4.087   4.794   3.550
 1028ACN     N1 6333   4.166   4.867   3.509
 1029ACN     C1 6334   3.383   2.725   3.020
 1029ACN     H1 6335   3.461   2.780   3.075
 1029ACN     H2 6336   3.285   2.752   3.063
 1029ACN     H3 6337   3.399   2.618   3.033
 1029ACN     C2 6338   3.386   2.759   2.879
 1029ACN     N1 6339   3.389   2.787   2.767
 1030ACN     C1 6340   3.194   4.551   0.574
 1030ACN     H1 6341   3.195   4.552   0.465
 1030ACN     H2 6342   3.128   4.470   0.608
 1030ACN     H3 6343   3.153   4.645   0.611
 1030ACN     C2 6344   3.329   4.531   0.625
 1030ACN     N1 6345   3.436   4.515   0.664
 1031ACN     C1 6346   1.130   0.223   2.146
 1031ACN     H1 6347   1.135   0.231   2.255
 1031ACN     H2 6348   1.208   0.285   2.101
 1031ACN     H3 6349   1.032   0.258   2.113
 1031ACN     C2 6350   1.150   0.084   2.106
 1031ACN     N1 6351   1.166   4.892   2.074
 1032ACN     C1 6352   3.849   3.929   0.030
 1032ACN     H1 6353   3.955   3.916   0.053
 1032ACN     H2 6354   3.794   3.951   0.123
 1032ACN     H3 6355   3.809   3.835   3.915
 1032ACN     C2 6356   3.830   4.037   3.861
 1032ACN     N1 6357   3.817   4.124   3.786
 1033ACN     C1 6358   2.451   0.207   2.410
 1033ACN     H1 6359   2.505   0.147   2.336
 1033ACN     H2 6360   2.352   0.162   2.426
 1033ACN     H3 6361   2.437   0.308   2.370
 1033ACN     C2 6362   2.524   0.212   2.535
 1033ACN     N1 6363   2.583   0.217   2.634
 1034ACN     C1 6364   3.426   0.684   3.523
 1034ACN     H1 6365   3.535   0.689   3.533
 1034ACN     H2 6366   3.391   0.587   3.559
 1034ACN     H3 6367   3.398   0.696   3.418
 1034ACN     C2 6368   3.365   0.790   3.602
 1034ACN     N1 6369   3.316   0.874   3.665
 1035ACN     C1 6370   0.908   0.604   3.391
 1035ACN     H1 6371   0.900   0.500   3.358
 1035ACN     H2 6372   0.867   0.669   3.314
 1035ACN     H3 6373   1.014   0.627   3.406
 1035ACN     C2 6374   0.835   0.622   3.516
 1035ACN     N1 6375   0.776   0.636   3.614
 1036ACN     C1 6376   3.304   1.278   0.958
 1036ACN     H1 6377   3.355   1.340   0.883
 1036ACN     H2 6378   3.200   1.263   0.928
 1036ACN     H3 6379   3.306   1.330   1.053
 1036ACN     C2 6380   3.372   1.150   0.970
 1036ACN     N1 6381   3.426   1.048   0.980
 1037ACN     C1 6382   1.450   2.091   3.254
 1037ACN     H1 6383   1.467   2.131   3.355
 1037ACN     H2 6384   1.470   2.171   3.182
 1037ACN     H3 6385   1.344   2.061   3.246
 1037ACN     C2 6386   1.536   1.977   3.230
 1037ACN     N1 6387   1.604   1.886   3.210
 1038ACN     C1 6388   3.829   4.480   0.011
 1038ACN     H1 6389   3.792   4.389   3.890
 1038ACN     H2 6390   3.937   4.487   3.924
 1038ACN     H3 6391   3.805   4.478   0.118
 1038ACN     C2 6392   3.765   4.596   3.876
 1038ACN     N1 6393   3.714   4.687   3.827
 1039ACN     C1 6394   0.714   2.235   1.247
 1039ACN     H1 6395   0.695   2.297   1.336
 1039ACN     H2 6396   0.645   2.265   1.167
 1039ACN     H3 6397   0.694   2.131   1.273
 1039ACN     C2 6398   0.852   2.251   1.204
 1039ACN     N1 6399   0.961   2.263   1.169
 1040ACN     C1 6400   1.829   4.566   0.262
 1040ACN     H1 6401   1.884   4.484   0.310
 1040ACN     H2 6402   1.823   4.650   0.332
 1040ACN     H3 6403   1.727   4.532   0.240
 1040ACN     C2 6404   1.896   4.607   0.140
 1040ACN     N1 6405   1.949   4.639   0.043
 1041ACN     C1 6406   2.822   3.755   2.248
 1041ACN     H1 6407   2.926   3.775   2.274
 1041ACN     H2 6408   2.757   3.826   2.299
 1041ACN     H3 6409   2.796   3.653   2.281
 1041ACN     C2 6410   2.804   3.766   2.104
 1041ACN     N1 6411   2.790   3.775   1.990
   4.83600   4.91800   3.92600
