# Supplementary material for: Metallicious: Automated Force-Field Parameterization of Covalently Bound Metals for Supramolecular Structures
Source: J Chem Theory Comput. 2024 Oct 7;20(20):9060–71. doi: 10.1021/acs.jctc.4c00850 (PMC11500408; doi:10.1021/acs.jctc.4c00850)
Supplement: Supplementary file 2 — ct4c00850_si_002.zip [file ct4c00850_si_002.zip › SI_MD_input/Zn3L3/metallicious/2_nvt.gro]

Gromacs Runs On Most of All Computer Systems
 6411
    1Zn      Zn    1   2.123   2.392   2.046  0.0887  0.1815 -0.1253
    2Zn      Zn    2   2.821   2.563   2.072  0.0327  0.0218 -0.2015
    3Zn      Zn    3   2.620   1.851   2.039  0.1319  0.0261 -0.0664
    4RES     N0    4   2.590   2.556   2.059 -0.8538 -0.4634 -0.0337
    4RES     N1    5   2.329   2.484   2.011 -0.0766 -0.3790 -0.2698
    4RES     N2    6   2.776   2.596   1.852 -0.1526  0.4193 -0.0019
    4RES     N3    7   2.169   2.444   2.242  0.1117  1.0866 -0.2081
    4RES     N4    8   1.946   2.284   2.120  0.3858  0.3786 -0.0127
    4RES     N5    9   3.029   2.538   2.026 -0.5528 -0.4703  0.4780
    4RES     C6   10   2.552   2.545   1.930 -0.5134  0.3723 -0.8737
    4RES     C7   11   2.368   2.519   2.136  0.3859  0.2145  0.2685
    4RES     C8   12   2.652   2.565   1.819  0.1380 -0.2206  1.1451
    4RES     C9   13   3.106   2.455   2.104  0.3209 -0.1068 -0.4766
    4RES    C10   14   2.282   2.507   2.252 -0.4513 -0.7099  0.0180
    4RES    C11   15   3.084   2.607   1.919  0.7621 -0.4719  0.0698
    4RES    C12   16   1.896   2.184   2.049 -0.0608 -0.4544  1.2793
    4RES    C13   17   1.764   2.258   2.275 -0.1463  0.5986 -0.1378
    4RES    C14   18   2.419   2.507   1.907 -0.7443  0.0613  0.4524
    4RES    C15   19   1.717   2.153   2.202  0.5398 -0.0455 -0.0659
    4RES    C16   20   2.079   2.433   2.358  0.0697 -0.5216  0.3872
    4RES    C17   21   3.000   2.690   1.818  0.0363  0.0854  0.1877
    4RES    C18   22   1.885   2.321   2.238  0.1234 -0.2914  0.6300
    4RES    C19   23   2.502   2.547   2.157  0.0605 -0.0999 -0.0811
    4RES    C20   24   3.245   2.448   2.091  0.0486 -0.3784 -0.3924
    4RES    C21   25   1.781   2.115   2.086 -0.1200  0.0728  0.5471
    4RES    C22   26   1.931   2.446   2.314 -0.4277  0.2077  0.0914
    4RES    C23   27   3.224   2.602   1.900  0.9429  0.0047 -0.0606
    4RES    C24   28   2.878   2.613   1.752  0.2638  0.1880 -0.0791
    4RES    C25   29   3.301   2.529   1.988  0.0256  0.2123 -0.0925
    4RES    C26   30   3.313   2.250   2.211  0.0223  0.9523  0.4238
    4RES    C27   31   1.705   1.880   2.063 -1.0148  0.0919 -0.0875
    4RES    C28   32   3.559   2.227   2.284 -0.1526 -0.2473  0.0017
    4RES    C29   33   3.413   2.204   2.318 -0.2328 -0.3878  0.5365
    4RES    C30   34   1.707   1.778   1.947  0.3310 -0.7086  0.3214
    4RES    C31   35   1.688   1.633   1.983 -0.0573 -0.8585  0.2366
    4RES    C32   36   3.621   2.250   2.166  0.1876  0.0677 -0.2599
    4RES    C33   37   1.653   1.580   2.100 -0.2015 -0.6140 -0.8304
    4RES    O34   38   1.717   2.018   2.012 -0.2517  0.1362  0.0282
    4RES    O35   39   3.335   2.387   2.177 -0.1535  0.5825  0.3177
    4RES    H36   40   2.621   2.541   1.718 -0.3115 -2.0906  1.6871
    4RES    H37   41   3.057   2.408   2.189 -3.0023  2.2851 -0.8904
    4RES    H38   42   2.309   2.565   2.341 -0.5753 -0.7258  0.0660
    4RES    H39   43   1.950   2.152   1.960  0.7263  0.2042  1.5150
    4RES    H40   44   1.719   2.280   2.372 -0.8363 -2.9977  0.4998
    4RES    H41   45   2.381   2.487   1.807  0.5914 -0.7776  0.0755
    4RES    H42   46   1.647   2.095   2.262  0.9952 -0.5201  0.0197
    4RES    H43   47   2.100   2.489   2.449  1.5188  0.2890 -0.3955
    4RES    H44   48   2.094   2.326   2.381  0.4753 -1.1680 -2.4171
    4RES    H45   49   3.065   2.722   1.736  2.4011 -0.5973  1.6716
    4RES    H46   50   2.963   2.778   1.872  0.9167 -0.0017  0.9776
    4RES    H47   51   2.542   2.580   2.253 -0.1249 -0.7816  0.2343
    4RES    H48   52   1.871   2.462   2.404 -0.9514 -2.6207  0.3295
    4RES    H49   53   1.914   2.532   2.248  0.1220 -0.6392 -1.1901
    4RES    H50   54   3.263   2.665   1.821 -1.0560  2.1601  0.5424
    4RES    H51   55   2.840   2.661   1.661  0.1459  2.7067  1.2210
    4RES    H52   56   2.920   2.513   1.737 -0.4110 -0.0440 -0.4815
    4RES    H53   57   3.409   2.521   1.974  0.0023 -1.4152  0.4687
    4RES    H54   58   3.314   2.194   2.117  1.2085  0.3665  0.7618
    4RES    H55   59   3.211   2.230   2.245  0.2968  1.7046  1.7693
    4RES    H56   60   1.610   1.875   2.118  0.2954 -1.7108  2.1963
    4RES    H57   61   1.786   1.873   2.136 -1.1787 -0.3610  0.0519
    4RES    H58   62   3.623   2.235   2.371  0.1720  1.0336 -0.3300
    4RES    H59   63   3.393   2.271   2.402  0.6303 -1.5874  1.7485
    4RES    H60   64   3.392   2.103   2.358 -0.9951 -0.4232  0.0720
    4RES    H61   65   1.642   1.823   1.870  0.3576  1.8872  1.6924
    4RES    H62   66   1.807   1.791   1.903  0.6745 -1.3973  0.8840
    4RES    H63   67   1.703   1.557   1.908  0.7655  0.3073 -0.8254
    4RES    H64   68   3.570   2.238   2.071 -0.6680 -0.9122  0.3000
    4RES    H65   69   3.728   2.268   2.153  0.1100  0.6678 -0.1276
    4RES    H66   70   1.626   1.628   2.193  1.7094  1.4027 -1.2258
    4RES    H67   71   1.660   1.472   2.111  0.1687 -0.4214  1.0115
    5RES     N0   72   2.434   1.989   2.038  0.2166 -0.0778  0.2324
    5RES     N1   73   2.259   2.201   2.072 -0.1408 -0.0648  0.5725
    5RES     N2   74   2.558   1.874   2.239  0.0061  0.2501  0.6777
    5RES     N3   75   2.146   2.320   1.853 -0.3402 -0.4432  0.3975
    5RES     N4   76   2.036   2.581   1.979  0.3759 -0.0303 -0.2751
    5RES     N5   77   2.809   1.765   2.114 -0.4035 -0.1598 -0.3345
    5RES     C6   78   2.406   2.034   2.160 -0.0740  0.0953  0.1111
    5RES     C7   79   2.275   2.148   1.947  0.0814 -0.1682 -0.4666
    5RES     C8   80   2.476   1.970   2.274 -0.9597  0.1460 -0.0252
    5RES     C9   81   2.925   1.799   2.055  0.0497  0.1427  0.5936
    5RES    C10   82   2.214   2.214   1.832  0.4011 -0.5798 -0.1019
    5RES    C11   83   2.798   1.686   2.220 -0.6332  0.8227 -0.6484
    5RES    C12   84   2.028   2.686   2.063 -0.2136 -0.2274  0.0087
    5RES    C13   85   1.882   2.699   1.824  0.7135 -0.2275 -0.2917
    5RES    C14   86   2.315   2.138   2.176  0.0514  0.1252 -0.2873
    5RES    C15   87   1.890   2.811   1.911  0.4587  0.0802  0.2949
    5RES    C16   88   2.077   2.387   1.744  0.1465 -1.0114  0.7072
    5RES    C17   89   2.667   1.647   2.276 -0.1452  0.7614  0.7547
    5RES    C18   90   1.963   2.583   1.858 -1.0464 -0.3405 -0.1613
    5RES    C19   91   2.368   2.047   1.933 -0.1975  0.1654  0.2696
    5RES    C20   92   3.048   1.757   2.107 -0.3680 -0.3896  0.3424
    5RES    C21   93   1.969   2.810   2.032  0.6277  0.2976  0.1996
    5RES    C22   94   1.947   2.455   1.781  0.9186 -0.6785 -0.8642
    5RES    C23   95   2.924   1.650   2.283  0.3379  0.0173 -0.1420
    5RES    C24   96   2.583   1.761   2.326  0.5602  0.2977 -0.8508
    5RES    C25   97   3.046   1.685   2.227 -0.2101 -0.1730  0.9698
    5RES    C26   98   3.259   1.878   2.125  0.4113  0.5688 -0.2025
    5RES    C27   99   2.030   3.025   2.107  0.2595 -0.3272 -0.1536
    5RES    C28  100   3.474   1.779   2.015 -0.4489 -0.4189 -0.1129
    5RES    C29  101   3.393   1.902   2.053 -0.1922  0.1969  0.0757
    5RES    C30  102   1.993   3.147   2.193 -0.5339 -0.4474  0.7289
    5RES    C31  103   1.845   3.187   2.188 -0.4801  0.6706 -0.5981
    5RES    C32  104   3.470   1.675   2.100  0.2745 -0.8265  0.2050
    5RES    C33  105   1.794   3.296   2.137 -0.2566 -0.6011  0.6052
    5RES    O34  106   1.950   2.905   2.125  0.0852 -0.6327 -0.0046
    5RES    O35  107   3.173   1.786   2.050 -0.3069 -0.3156 -0.0796
    5RES    H36  108   2.453   1.994   2.377  0.9811  3.2854 -0.2140
    5RES    H37  109   2.919   1.855   1.963  0.7791  0.8212  0.9498
    5RES    H38  110   2.211   2.155   1.740  4.6662 -4.3112  1.7542
    5RES    H39  111   2.078   2.682   2.159 -3.1102 -0.7498  1.6003
    5RES    H40  112   1.804   2.693   1.748 -0.3588  0.0356  0.7526
    5RES    H41  113   2.313   2.179   2.277 -0.4341  1.4155 -0.8041
    5RES    H42  114   1.826   2.898   1.896  2.2379  1.7782  1.9882
    5RES    H43  115   2.034   2.311   1.678 -1.1265  1.0481 -0.9578
    5RES    H44  116   2.145   2.456   1.693  0.1922 -2.0314 -0.6571
    5RES    H45  117   2.678   1.576   2.359  0.5657 -0.2559 -0.1813
    5RES    H46  118   2.616   1.579   2.206 -0.6462  1.7041  0.1919
    5RES    H47  119   2.379   2.011   1.831 -1.2673  0.4302  0.0540
    5RES    H48  120   1.897   2.464   1.683 -1.6510 -2.8232  0.1301
    5RES    H49  121   1.883   2.387   1.838 -1.1367  1.2022 -0.8011
    5RES    H50  122   2.922   1.597   2.377 -2.8779 -1.7039 -1.0278
    5RES    H51  123   2.491   1.721   2.372  2.0098  0.9756  3.0410
    5RES    H52  124   2.640   1.802   2.410  1.7748 -1.1205 -0.9524
    5RES    H53  125   3.140   1.642   2.260  0.7761  1.6894  0.7275
    5RES    H54  126   3.275   1.850   2.230  1.5026  0.0697 -0.4781
    5RES    H55  127   3.216   1.978   2.137  0.2053  0.4088  0.4190
    5RES    H56  128   2.022   3.042   1.999  0.7501  1.1428  0.0235
    5RES    H57  129   2.138   3.006   2.116  0.6298  1.1119 -1.1755
    5RES    H58  130   3.549   1.793   1.937 -0.0448 -1.6893  0.0298
    5RES    H59  131   3.381   1.958   1.959 -1.3855  1.8226  1.1231
    5RES    H60  132   3.450   1.978   2.109  1.1692 -0.3048 -0.6019
    5RES    H61  133   2.007   3.122   2.299  0.1270 -0.8150  0.5658
    5RES    H62  134   2.063   3.229   2.170 -0.7840 -0.3839  0.1948
    5RES    H63  135   1.776   3.111   2.222 -1.4085  2.1405  0.9127
    5RES    H64  136   3.416   1.681   2.195 -1.8640  0.6761 -1.0094
    5RES    H65  137   3.532   1.586   2.086  2.4119  0.6522 -0.1303
    5RES    H66  138   1.853   3.380   2.101 -0.5782  0.0560  1.5944
    5RES    H67  139   1.686   3.305   2.126 -0.0441  1.1866 -0.2664
    6RES     N0  140   2.717   2.049   2.065 -0.6868 -0.3382  0.1376
    6RES     N1  141   2.788   2.322   2.050  0.2996  0.1762  0.6027
    6RES     N2  142   2.683   1.908   1.840  0.5632  0.4813  0.2380
    6RES     N3  143   2.822   2.475   2.276 -0.2325 -0.5520  0.2767
    6RES     N4  144   2.843   2.761   2.161 -0.1753  0.7175 -1.0112
    6RES     N5  145   2.514   1.684   1.958 -0.3245 -0.1369  0.6250
    6RES     C6  146   2.734   2.113   1.944  0.4669  0.2170 -0.0566
    6RES     C7  147   2.787   2.256   2.169 -0.2577 -0.7701  0.1550
    6RES     C8  148   2.722   2.028   1.819 -0.5752  0.9383  0.4170
    6RES     C9  149   2.396   1.653   2.014  0.1060  0.5424  1.0342
    6RES    C10  150   2.813   2.344   2.287 -0.5761  0.0799  0.0948
    6RES    C11  151   2.554   1.617   1.847  0.2602 -0.2280 -0.9821
    6RES    C12  152   2.788   2.859   2.085 -0.2157 -0.0348 -1.0699
    6RES    C13  153   2.902   2.919   2.328  0.2141 -0.5787  0.4904
    6RES    C14  154   2.773   2.249   1.936 -0.6132 -0.4900 -1.2537
    6RES    C15  155   2.859   3.025   2.249 -0.5623  0.2131  0.9092
    6RES    C16  156   2.842   2.557   2.396 -0.4160  0.7338 -1.0733
    6RES    C17  157   2.685   1.660   1.792 -0.4450  0.0439  0.1974
    6RES    C18  158   2.898   2.790   2.279 -0.5623  0.1199  0.3625
    6RES    C19  159   2.748   2.118   2.182 -0.4146 -0.3572  0.9109
    6RES    C20  160   2.306   1.557   1.955  0.0328  0.1847  0.0496
    6RES    C21  161   2.799   2.994   2.125  0.6010  0.5227  0.7956
    6RES    C22  162   2.942   2.681   2.375  0.5911  0.4848  0.4550
    6RES    C23  163   2.479   1.520   1.783  0.3152 -0.5401  0.2395
    6RES    C24  164   2.685   1.808   1.741  0.4637 -0.1614  0.5075
    6RES    C25  165   2.350   1.495   1.836 -0.4324  0.2053  0.0546
    6RES    C26  166   2.111   1.634   2.090 -0.0924 -0.4266  0.0514
    6RES    C27  167   2.683   3.067   1.929  0.9306  0.1765 -0.0346
    6RES    C28  168   1.975   1.474   2.249 -0.7247 -0.1816 -0.1421
    6RES    C29  169   1.975   1.583   2.137 -0.6736 -0.4099  0.5911
    6RES    C30  170   2.607   3.189   1.889  0.4168 -0.0323  0.7788
    6RES    C31  171   2.469   3.212   1.949 -0.4962 -0.9685 -0.7587
    6RES    C32  172   1.907   1.486   2.363 -0.5954 -0.2272  0.1154
    6RES    C33  173   2.452   3.226   2.083 -0.1670 -0.1108 -0.0700
    6RES    O34  174   2.761   3.096   2.045 -1.0555  0.2099  0.1604
    6RES    O35  175   2.185   1.532   2.009  0.3637  0.1766 -0.4198
    6RES    H36  176   2.780   2.053   1.730 -1.0645 -2.1008 -0.8759
    6RES    H37  177   2.367   1.705   2.105 -0.0610 -0.0529  1.3269
    6RES    H38  178   2.799   2.306   2.388  1.3827  1.1538  0.8297
    6RES    H39  179   2.739   2.832   1.991 -0.2499  0.4096 -1.1802
    6RES    H40  180   2.931   2.939   2.430  0.1477  0.9865  0.2310
    6RES    H41  181   2.795   2.297   1.841 -0.2207 -0.2387 -1.0395
    6RES    H42  182   2.864   3.129   2.280 -0.3015  0.5659 -0.2579
    6RES    H43  183   2.872   2.493   2.479  0.9418  2.2238 -0.3510
    6RES    H44  184   2.742   2.598   2.413 -0.6056 -0.1999  0.1675
    6RES    H45  185   2.725   1.591   1.717 -2.5895 -1.2798  0.1956
    6RES    H46  186   2.755   1.661   1.876  1.7060  0.5235 -1.5025
    6RES    H47  187   2.742   2.063   2.275 -0.0851 -0.3567  0.9339
    6RES    H48  188   2.936   2.727   2.474 -0.6630  0.1176  0.5695
    6RES    H49  189   3.043   2.646   2.349 -0.2643 -0.5252 -1.7628
    6RES    H50  190   2.530   1.467   1.703  1.6854 -1.7741  1.8478
    6RES    H51  191   2.780   1.827   1.690  0.7181 -0.3492  0.9023
    6RES    H52  192   2.612   1.822   1.661  0.9588 -3.7392 -0.7806
    6RES    H53  193   2.278   1.427   1.791  0.0477  0.0397 -0.4642
    6RES    H54  194   2.102   1.727   2.033  2.0128 -0.3673 -0.2629
    6RES    H55  195   2.165   1.657   2.183  2.7777  0.3494 -1.6866
    6RES    H56  196   2.601   2.998   1.949 -0.3831  1.9565  1.0244
    6RES    H57  197   2.747   3.034   1.846  0.4103 -0.7145 -0.0860
    6RES    H58  198   2.023   1.380   2.226  1.9389  0.7668  1.1129
    6RES    H59  199   1.912   1.665   2.175 -1.2819 -0.4601 -0.2849
    6RES    H60  200   1.925   1.531   2.054 -0.5805  1.4785 -0.7024
    6RES    H61  201   2.674   3.272   1.916  2.0344 -0.7134 -0.9121
    6RES    H62  202   2.598   3.173   1.781 -1.3746  0.8899  0.7470
    6RES    H63  203   2.384   3.220   1.881  1.1276  2.4734 -2.6102
    6RES    H64  204   1.851   1.577   2.378  0.0934  0.2678 -0.2334
    6RES    H65  205   1.901   1.413   2.444 -1.4775 -0.2576  0.0305
    6RES    H66  206   2.546   3.227   2.137  1.8065  0.8235 -3.2208
    6RES    H67  207   2.358   3.247   2.133 -0.7151  0.4154 -1.2762
    7BF4     B1  208   2.573   0.324   0.747  0.5977 -0.8119  0.0185
    7BF4     F2  209   2.508   0.212   0.687  0.1594  0.4784  0.1961
    7BF4     F3  210   2.623   0.419   0.670 -0.6650  0.2411  0.0112
    7BF4     F4  211   2.498   0.396   0.838 -0.0857 -0.1180  0.3365
    7BF4     F5  212   2.687   0.257   0.805 -0.1070  0.1966  0.4192
    8BF4     B1  213   0.279   1.854   3.767  0.2822  0.1224 -0.1674
    8BF4     F2  214   0.305   1.980   3.731 -0.7054 -0.3543 -0.3239
    8BF4     F3  215   0.138   1.833   3.754  0.1043 -0.2919 -0.5777
    8BF4     F4  216   0.356   1.757   3.688 -0.1676 -0.2774 -0.3264
    8BF4     F5  217   0.328   1.824   3.897  0.7114  0.3618  0.2167
    9BF4     B1  218   4.600   0.970   1.331  0.1078  0.5585 -0.0257
    9BF4     F2  219   4.736   0.938   1.357 -0.3801 -0.6735  0.0061
    9BF4     F3  220   4.531   1.003   1.446  0.0621 -0.2050  0.0369
    9BF4     F4  221   4.608   1.071   1.238 -0.1754 -0.7044  0.0474
    9BF4     F5  222   4.540   0.860   1.279 -0.7851 -0.0014 -0.2616
   10BF4     B1  223   1.896   3.691   3.745  0.0547  0.0622 -0.1871
   10BF4     F2  224   1.975   3.685   3.863  0.3790 -0.6921 -0.8073
   10BF4     F3  225   1.968   3.654   3.631  0.3929 -0.4142  0.1293
   10BF4     F4  226   1.787   3.613   3.767  0.0018 -0.5197 -0.5913
   10BF4     F5  227   1.862   3.826   3.743 -0.5244  0.4221 -0.4969
   11BF4     B1  228   1.449   2.020   2.525 -0.6267  0.7869 -0.5441
   11BF4     F2  229   1.496   1.944   2.417  0.2593 -0.2252 -0.2590
   11BF4     F3  230   1.539   2.124   2.521 -0.4212 -0.8839  0.3197
   11BF4     F4  231   1.318   2.061   2.513 -0.3110  0.1079  0.7717
   11BF4     F5  232   1.476   1.951   2.647 -0.1657 -0.2580 -0.1204
   12BF4     B1  233   3.020   2.974   0.091  0.1688  0.4314 -0.3386
   12BF4     F2  234   2.917   3.031   0.160 -0.0423  0.0915 -0.6807
   12BF4     F3  235   3.110   3.072   0.057  0.0101  0.0098  0.2185
   12BF4     F4  236   3.087   2.876   0.152  0.8278  0.1759 -0.3382
   12BF4     F5  237   2.976   2.934  -0.036  0.6073  0.3566  0.5458
   13ACN     C1  238   4.051   0.427   0.739 -0.0389  0.1432  0.2645
   13ACN     H1  239   4.092   0.479   0.651  1.6880  0.1348  1.0305
   13ACN     H2  240   4.092   0.326   0.749 -0.3523  0.0569  0.7226
   13ACN     H3  241   3.942   0.432   0.734 -0.0993  0.5296  1.4669
   13ACN     C2  242   4.092   0.502   0.855  0.4988  0.6664  0.4231
   13ACN     N1  243   4.122   0.581   0.932 -0.2967 -0.0874  0.2763
   14ACN     C1  244   3.961   1.385   2.362  0.0880 -0.2820  0.4171
   14ACN     H1  245   3.946   1.281   2.391 -0.3311 -0.3904 -0.1628
   14ACN     H2  246   4.048   1.375   2.294 -0.5355  0.2237 -0.4734
   14ACN     H3  247   3.976   1.462   2.438  0.3748 -0.4523  0.5367
   14ACN     C2  248   3.849   1.422   2.272 -0.1303  0.1535 -0.1596
   14ACN     N1  249   3.762   1.460   2.207  0.0233  0.1559 -0.2422
   15ACN     C1  250   0.024   1.203   0.092 -0.0744  0.5382 -0.6977
   15ACN     H1  251  -0.045   1.128   0.134 -0.3027  1.8965  1.5507
   15ACN     H2  252   0.094   1.150   0.026 -1.2772 -1.1442 -0.6959
   15ACN     H3  253   0.080   1.255   0.170 -0.6250 -1.4844  1.1573
   15ACN     C2  254  -0.066   1.301   0.030  0.1117 -0.8831 -0.1559
   15ACN     N1  255  -0.144   1.376  -0.014 -0.2517 -1.2916 -0.0058
   16ACN     C1  256   2.228   3.755   0.066 -0.0707  0.2259 -0.2168
   16ACN     H1  257   2.134   3.784   0.114 -0.9738 -0.2685 -1.6206
   16ACN     H2  258   2.310   3.827   0.076  1.8793 -1.7864 -0.7306
   16ACN     H3  259   2.204   3.739  -0.039  1.5803  1.6373 -0.8481
   16ACN     C2  260   2.266   3.626   0.119  0.6936  0.7175  0.0338
   16ACN     N1  261   2.287   3.512   0.143  0.3534  0.0218 -0.1815
   17ACN     C1  262   0.487   3.986   1.023 -0.3242 -0.1813 -0.5683
   17ACN     H1  263   0.552   3.995   1.111 -1.5901  1.9464  0.2356
   17ACN     H2  264   0.471   4.080   0.969  1.3783  0.4621 -0.0095
   17ACN     H3  265   0.393   3.951   1.068 -0.5366  2.5609  1.3352
   17ACN     C2  266   0.553   3.891   0.935  0.8718 -0.2970  0.2746
   17ACN     N1  267   0.595   3.805   0.877 -0.2499 -0.5104  0.0889
   18ACN     C1  268   4.422   0.922   0.345  0.3215  0.8395  0.1586
   18ACN     H1  269   4.485   0.983   0.279 -1.2015  0.7615 -1.4441
   18ACN     H2  270   4.317   0.946   0.323  0.2776 -1.3342 -2.6956
   18ACN     H3  271   4.438   0.915   0.453 -0.3754 -1.2724  0.1833
   18ACN     C2  272   4.437   0.778   0.298 -0.3946 -0.7074 -0.1172
   18ACN     N1  273   4.457   0.668   0.277 -0.2228  0.8767  0.3308
   19ACN     C1  274   2.884   0.169   3.021  0.2125  0.2558  0.2114
   19ACN     H1  275   2.926   0.248   2.957 -1.0759  0.1640 -0.8009
   19ACN     H2  276   2.884   0.072   2.970  1.3384 -0.0461  0.7718
   19ACN     H3  277   2.777   0.185   3.040 -0.0123 -0.1987 -0.6415
   19ACN     C2  278   2.952   0.155   3.150 -1.0325  0.1140  0.6073
   19ACN     N1  279   2.995   0.146   3.253 -0.1057  0.6130  0.3710
   20ACN     C1  280   1.322   4.064   1.322  0.0570  0.0301 -0.2553
   20ACN     H1  281   1.427   4.087   1.304  0.2164 -0.6908 -0.2651
   20ACN     H2  282   1.317   3.977   1.389 -0.0913  0.4938  0.3566
   20ACN     H3  283   1.264   4.047   1.231  0.3778 -1.2232 -0.2389
   20ACN     C2  284   1.265   4.180   1.398  0.3961  0.5163 -0.2554
   20ACN     N1  285   1.221   4.271   1.453 -0.3297 -0.6954  0.2860
   21ACN     C1  286   0.532   3.930   2.158  0.1549  0.1875 -0.2669
   21ACN     H1  287   0.501   3.966   2.256  0.6202  0.9670 -0.4003
   21ACN     H2  288   0.625   3.872   2.169  0.5014  0.3248 -2.1294
   21ACN     H3  289   0.565   4.024   2.112 -0.7834  1.0984  0.8557
   21ACN     C2  290   0.433   3.873   2.066  0.0308 -0.6720  0.0545
   21ACN     N1  291   0.356   3.837   1.988 -0.6507 -0.4124 -0.1637
   22ACN     C1  292   1.053   2.404   3.725 -0.0524 -0.1924  0.0662
   22ACN     H1  293   1.016   2.328   3.655  1.2171  0.0067 -0.8521
   22ACN     H2  294   1.142   2.448   3.677 -0.5599  2.2148  1.1933
   22ACN     H3  295   1.076   2.356   3.822  0.9385 -0.6184 -0.3638
   22ACN     C2  296   0.956   2.509   3.743 -0.3518 -0.3806  0.6684
   22ACN     N1  297   0.886   2.603   3.747  0.1541  0.3656  0.1627
   23ACN     C1  298   2.191   2.932   1.467  0.4356  0.6457  0.0742
   23ACN     H1  299   2.284   2.874   1.472  0.6998  1.0723  0.2409
   23ACN     H2  300   2.178   2.967   1.364  0.5535  0.4570 -0.0049
   23ACN     H3  301   2.194   3.018   1.536 -1.6952 -0.4987  1.7058
   23ACN     C2  302   2.080   2.844   1.501 -0.0545  0.2609 -0.3555
   23ACN     N1  303   1.991   2.777   1.534 -0.0910 -0.7199  0.2272
   24ACN     C1  304   0.508   0.461   1.103  0.0868  0.2958 -0.1252
   24ACN     H1  305   0.404   0.486   1.126 -0.1192  0.3715 -1.1044
   24ACN     H2  306   0.547   0.389   1.176 -0.2715 -1.2351 -1.3873
   24ACN     H3  307   0.569   0.552   1.105 -0.3774  0.6483 -1.1328
   24ACN     C2  308   0.504   0.395   0.973 -0.0206 -0.6816 -0.5565
   24ACN     N1  309   0.511   0.349   0.871  0.1303 -0.4009  0.3698
   25ACN     C1  310   2.651   3.798   1.998 -0.2431 -0.4312  0.0841
   25ACN     H1  311   2.708   3.707   1.980  0.4593  0.3918 -2.1512
   25ACN     H2  312   2.704   3.868   1.932 -0.8682 -0.0675 -0.0404
   25ACN     H3  313   2.646   3.827   2.104  0.0030 -2.9183  0.8200
   25ACN     C2  314   2.518   3.773   1.942 -0.2571  0.3416 -0.0105
   25ACN     N1  315   2.410   3.745   1.907 -0.1651 -0.1378 -0.0997
   26ACN     C1  316   3.599   4.177   1.192  0.2410 -0.2789  0.3155
   26ACN     H1  317   3.496   4.159   1.226  1.3727 -1.5831  3.4150
   26ACN     H2  318   3.601   4.286   1.189  0.4966 -0.3110 -1.5967
   26ACN     H3  319   3.629   4.141   1.093  1.2019  0.9156  0.1564
   26ACN     C2  320   3.689   4.145   1.303 -0.3080 -0.0882  0.1231
   26ACN     N1  321   3.765   4.135   1.390  0.3918 -0.5814  0.5060
   27ACN     C1  322   3.145   0.996   1.339 -0.3028  0.4251 -0.2771
   27ACN     H1  323   3.134   0.889   1.362  0.6064  0.4665  0.3965
   27ACN     H2  324   3.068   1.022   1.265 -0.9169  2.3042  0.9545
   27ACN     H3  325   3.245   1.002   1.293  0.5850 -1.3495  1.2610
   27ACN     C2  326   3.133   1.072   1.461 -0.5571 -0.0776 -0.3896
   27ACN     N1  327   3.130   1.144   1.550  0.1570 -0.3398  0.0647
   28ACN     C1  328   0.352   1.047   2.001  0.4658 -0.3399 -0.5447
   28ACN     H1  329   0.249   1.051   2.039  0.7990  2.1092  0.2611
   28ACN     H2  330   0.413   1.132   2.033  2.1897 -1.9645  0.7650
   28ACN     H3  331   0.355   1.054   1.892  1.2888 -2.3994 -0.6976
   28ACN     C2  332   0.412   0.922   2.036 -0.0795 -0.0912  0.5356
   28ACN     N1  333   0.461   0.821   2.060 -0.3661 -0.5643 -0.3867
   29ACN     C1  334   4.119   4.158   1.346 -0.1882  0.4331  0.8614
   29ACN     H1  335   4.142   4.248   1.405  1.8353  1.8894 -1.8866
   29ACN     H2  336   4.168   4.149   1.248  0.2686 -0.6658  1.1812
   29ACN     H3  337   4.010   4.155   1.331 -0.3753 -1.9863  2.2835
   29ACN     C2  338   4.153   4.038   1.424 -0.4426 -0.4620  0.4129
   29ACN     N1  339   4.181   3.941   1.477 -0.5908  0.3927 -0.3361
   30ACN     C1  340   4.338   3.387   1.248  0.4946 -0.2704 -0.5649
   30ACN     H1  341   4.301   3.428   1.343 -1.8730  1.0993 -1.9702
   30ACN     H2  342   4.367   3.473   1.187  0.4436 -0.1658 -0.4436
   30ACN     H3  343   4.253   3.340   1.196 -0.5109  1.1889 -0.3099
   30ACN     C2  344   4.444   3.298   1.278  0.1381 -0.4682  0.0669
   30ACN     N1  345   4.536   3.233   1.299 -0.3512  0.1522 -0.1048
   31ACN     C1  346   2.109   0.592   2.041  0.6139  0.5802 -0.6292
   31ACN     H1  347   2.037   0.568   1.961  1.3376 -2.5662 -0.4615
   31ACN     H2  348   2.079   0.684   2.093  0.0192 -0.3057  0.6232
   31ACN     H3  349   2.210   0.604   1.999  1.1202  0.0635  0.4088
   31ACN     C2  350   2.101   0.476   2.132 -0.2910  0.5280  0.6985
   31ACN     N1  351   2.089   0.389   2.206 -0.7627 -0.1588 -0.1736
   32ACN     C1  352   4.184   1.426   3.578  0.1061 -0.1330 -1.0407
   32ACN     H1  353   4.081   1.423   3.541 -0.1024  0.9456 -0.5931
   32ACN     H2  354   4.185   1.464   3.681  0.2218  0.6913 -1.3383
   32ACN     H3  355   4.230   1.503   3.515 -2.1353  1.5908 -0.7067
   32ACN     C2  356   4.239   1.298   3.568 -0.4209 -0.1047  0.1678
   32ACN     N1  357   4.274   1.189   3.573 -0.2928 -0.3123 -0.3316
   33ACN     C1  358   4.037   1.762   0.672 -0.7070 -0.3781  0.2586
   33ACN     H1  359   3.940   1.751   0.623 -0.8687 -2.0206  0.8871
   33ACN     H2  360   4.067   1.868   0.681 -0.8500 -0.5328  3.5005
   33ACN     H3  361   4.109   1.704   0.612 -0.8749 -0.3475  0.0247
   33ACN     C2  362   4.035   1.696   0.799 -0.1449 -0.5594 -0.0804
   33ACN     N1  363   4.032   1.652   0.905 -0.0016  0.1035 -0.5606
   34ACN     C1  364   2.007   2.393   3.540  0.2707 -0.0922 -0.6258
   34ACN     H1  365   2.082   2.313   3.536  0.2225 -0.2357  0.8237
   34ACN     H2  366   2.030   2.451   3.630  3.1643 -0.1546 -1.2258
   34ACN     H3  367   1.904   2.360   3.524 -0.6381  2.8323 -1.6007
   34ACN     C2  368   2.033   2.477   3.429  0.0745 -0.3370  0.1965
   34ACN     N1  369   2.058   2.546   3.342 -0.0257  0.4139  0.3249
   35ACN     C1  370   3.178   1.222   0.696 -0.1331  0.4262 -0.2315
   35ACN     H1  371   3.182   1.157   0.784  0.9993 -0.0445 -0.6194
   35ACN     H2  372   3.142   1.317   0.737  0.9534  1.4291 -1.5025
   35ACN     H3  373   3.104   1.176   0.629  0.9701  0.2267 -1.3540
   35ACN     C2  374   3.310   1.227   0.638 -0.2172 -0.1411  0.3946
   35ACN     N1  375   3.415   1.217   0.595  0.4268 -0.3411  0.0481
   36ACN     C1  376   2.922   0.295   0.527 -0.2333  0.4475  0.1085
   36ACN     H1  377   2.884   0.282   0.629 -0.9235 -1.4246 -0.3557
   36ACN     H2  378   2.836   0.278   0.461 -1.8934  1.9812  1.7484
   36ACN     H3  379   2.998   0.220   0.503  0.1097  0.7513  0.2351
   36ACN     C2  380   2.980   0.430   0.511 -0.4665 -0.2324  0.0561
   36ACN     N1  381   3.029   0.534   0.507  0.3292  0.1709  0.8248
   37ACN     C1  382   3.361   0.987   2.892 -0.0793  0.0998 -0.0329
   37ACN     H1  383   3.279   1.055   2.917 -0.4372  0.3742 -1.8284
   37ACN     H2  384   3.446   1.021   2.952 -0.6863  0.7856  0.4438
   37ACN     H3  385   3.380   0.996   2.784 -3.9909  1.6427 -0.7412
   37ACN     C2  386   3.335   0.845   2.923  0.6504 -0.7728 -0.2192
   37ACN     N1  387   3.327   0.738   2.951 -0.8844  0.1430 -0.0229
   38ACN     C1  388   3.387   0.762   2.023  0.1645 -0.1956 -0.0944
   38ACN     H1  389   3.398   0.861   1.975  0.4390  0.0127  0.3865
   38ACN     H2  390   3.334   0.784   2.116 -0.8642 -2.5894 -0.0550
   38ACN     H3  391   3.484   0.714   2.042  0.3008 -0.6247 -1.6784
   38ACN     C2  392   3.296   0.676   1.939  0.4199  0.1772 -0.4239
   38ACN     N1  393   3.228   0.616   1.871  0.3673 -0.2256  0.5241
   39ACN     C1  394   2.316   3.558   1.009  0.7317  0.7446  0.1557
   39ACN     H1  395   2.273   3.511   1.098 -0.8007 -0.6695 -1.2493
   39ACN     H2  396   2.406   3.617   1.031  1.5246 -0.1105 -0.6921
   39ACN     H3  397   2.240   3.621   0.961 -1.3361 -0.9703  1.0049
   39ACN     C2  398   2.367   3.450   0.919  0.0521 -0.3065 -0.2827
   39ACN     N1  399   2.400   3.356   0.858 -0.3111 -0.1625 -0.4287
   40ACN     C1  400   0.052   3.607   3.611  0.0303  0.2553  0.4185
   40ACN     H1  401   0.108   3.677   3.548 -0.5326  0.4877  0.1674
   40ACN     H2  402  -0.043   3.652   3.641  0.2264  0.5542  0.6047
   40ACN     H3  403   0.105   3.573   3.701 -0.2819  1.8470  1.2385
   40ACN     C2  404   0.023   3.484   3.535  0.0440  0.1954  0.7956
   40ACN     N1  405   0.015   3.386   3.473 -0.4173  0.1330 -0.7592
   41ACN     C1  406   4.132   3.059   3.421 -0.7678  0.2696 -0.4219
   41ACN     H1  407   4.104   3.162   3.396 -2.2277  0.5979  2.1982
   41ACN     H2  408   4.046   3.032   3.484 -2.0176  0.9765 -1.7573
   41ACN     H3  409   4.226   3.060   3.477 -0.5049  1.5337 -0.8439
   41ACN     C2  410   4.163   2.970   3.309 -0.1416  0.4392 -0.1942
   41ACN     N1  411   4.200   2.906   3.219 -0.2691 -0.1173 -0.5636
   42ACN     C1  412   3.314   0.142   1.679  0.0906 -0.4119 -0.1880
   42ACN     H1  413   3.314   0.051   1.618 -0.5744 -2.0087  2.0713
   42ACN     H2  414   3.358   0.124   1.778 -0.4329 -0.4856  0.0321
   42ACN     H3  415   3.211   0.177   1.694 -0.0263 -0.1960 -1.4058
   42ACN     C2  416   3.381   0.252   1.614 -0.3941  0.3587  0.1512
   42ACN     N1  417   3.445   0.335   1.569 -0.1306  0.3543 -0.1465
   43ACN     C1  418   1.641   0.849   0.738  0.1617 -0.5053 -0.4038
   43ACN     H1  419   1.553   0.852   0.672  0.4797  0.2369 -0.8021
   43ACN     H2  420   1.616   0.911   0.825  1.7416 -1.3003  0.6639
   43ACN     H3  421   1.726   0.891   0.685  0.8563  0.2599  1.2347
   43ACN     C2  422   1.669   0.706   0.768  0.5247 -0.0493 -0.5097
   43ACN     N1  423   1.694   0.593   0.789 -0.1873 -0.4357 -0.2374
   44ACN     C1  424   4.707   4.454   0.437  0.2764 -0.3740  0.3929
   44ACN     H1  425   4.792   4.438   0.370  0.7534  1.7616  0.4218
   44ACN     H2  426   4.663   4.359   0.471  1.6301 -1.3001 -0.3345
   44ACN     H3  427   4.633   4.519   0.388 -0.2587  0.8119  2.6284
   44ACN     C2  428   4.760   4.520   0.556  0.4496  0.6292 -0.1067
   44ACN     N1  429   4.802   4.560   0.655 -0.4776 -0.2006  0.2312
   45ACN     C1  430   3.380   4.687   3.341 -0.6682 -0.7390 -0.0943
   45ACN     H1  431   3.321   4.728   3.424 -1.5715  2.9340 -2.3143
   45ACN     H2  432   3.312   4.627   3.280  2.1502 -3.7091 -0.5593
   45ACN     H3  433   3.465   4.624   3.367 -0.4739 -0.2877  0.3922
   45ACN     C2  434   3.433   4.799   3.260  0.0316  0.0916  0.1175
   45ACN     N1  435   3.476   4.880   3.190  0.1193 -0.5201 -0.3348
   46ACN     C1  436   1.583   4.497   3.381 -0.5938 -0.0253  0.5161
   46ACN     H1  437   1.632   4.581   3.431  0.2740 -0.3157  0.1691
   46ACN     H2  438   1.484   4.531   3.346 -0.9925 -2.9655 -1.6541
   46ACN     H3  439   1.585   4.408   3.445  2.5912 -0.0197  0.5865
   46ACN     C2  440   1.651   4.466   3.260 -0.5551  0.4656 -0.6553
   46ACN     N1  441   1.715   4.445   3.169 -1.4534  0.3849 -0.3362
   47ACN     C1  442   1.166   4.671   1.799 -0.0174 -0.0261  0.2837
   47ACN     H1  443   1.155   4.612   1.708 -0.0807 -0.1408  0.3652
   47ACN     H2  444   1.069   4.679   1.849  0.6881 -1.0328  1.9002
   47ACN     H3  445   1.188   4.773   1.765  0.1192 -0.7672 -1.9874
   47ACN     C2  446   1.273   4.613   1.883  0.6019 -0.2492  0.4624
   47ACN     N1  447   1.349   4.579   1.964  0.1781  0.3998  0.0065
   48ACN     C1  448   0.751   1.267   2.829 -0.2963  1.1259  0.6259
   48ACN     H1  449   0.751   1.327   2.921 -0.8486  0.6424  0.9540
   48ACN     H2  450   0.765   1.323   2.736  1.8582 -0.7281 -0.2779
   48ACN     H3  451   0.662   1.203   2.831 -0.7352  1.7389  1.5253
   48ACN     C2  452   0.868   1.183   2.836 -0.0660 -0.4248 -0.1723
   48ACN     N1  453   0.957   1.111   2.850  0.6187  0.0132  0.0204
   49ACN     C1  454   1.144   0.567   2.141 -0.4936 -0.1431 -0.1402
   49ACN     H1  455   1.135   0.617   2.238  2.4710 -1.8482  1.1453
   49ACN     H2  456   1.150   0.646   2.065  0.3901 -1.8087 -1.8929
   49ACN     H3  457   1.061   0.498   2.119 -0.3651  0.2016 -1.8899
   49ACN     C2  458   1.267   0.483   2.140 -0.1206  0.2690 -0.1906
   49ACN     N1  459   1.362   0.421   2.137 -0.4337  0.7693  0.4514
   50ACN     C1  460   1.266   3.985   1.746 -0.5373 -0.2096  0.5021
   50ACN     H1  461   1.212   3.892   1.769  1.7251 -2.2023 -1.6056
   50ACN     H2  462   1.259   4.061   1.824 -1.6541  0.6831 -0.4273
   50ACN     H3  463   1.216   4.022   1.655 -0.4173  0.9560  0.8999
   50ACN     C2  464   1.405   3.942   1.720 -0.2564  0.2358  0.3877
   50ACN     N1  465   1.513   3.919   1.687 -0.2800  0.0022 -0.4438
   51ACN     C1  466   4.452   2.929   1.466  0.5764 -0.0855  0.9260
   51ACN     H1  467   4.433   2.965   1.364  2.1828  1.1973  1.0285
   51ACN     H2  468   4.535   2.990   1.504  0.7496 -1.0205  2.1079
   51ACN     H3  469   4.475   2.822   1.460  0.5471 -0.0134 -1.1920
   51ACN     C2  470   4.331   2.942   1.553 -0.1459 -0.2380 -0.2525
   51ACN     N1  471   4.239   2.950   1.621 -0.0183  0.0784 -0.1041
   52ACN     C1  472   3.131   3.758   1.854 -0.0407 -0.4686 -0.0660
   52ACN     H1  473   3.149   3.853   1.905 -1.9301 -0.5755  0.9127
   52ACN     H2  474   3.174   3.667   1.897  2.4169 -0.1514 -1.6311
   52ACN     H3  475   3.179   3.765   1.755 -0.8734 -2.7241 -0.7007
   52ACN     C2  476   2.987   3.746   1.828 -0.2984 -0.2705 -0.4450
   52ACN     N1  477   2.875   3.736   1.794  0.1535  0.2236 -0.0597
   53ACN     C1  478   4.191   4.435   1.876  0.4130 -0.0685 -0.4801
   53ACN     H1  479   4.168   4.541   1.890 -2.2119 -0.4954 -0.9744
   53ACN     H2  480   4.103   4.382   1.916  1.8250 -1.5999  0.7265
   53ACN     H3  481   4.272   4.406   1.944 -0.8281 -0.4618  0.8856
   53ACN     C2  482   4.221   4.404   1.737 -0.4430 -0.3557 -0.6542
   53ACN     N1  483   4.247   4.382   1.626 -0.1336  0.0849 -0.4554
   54ACN     C1  484   2.493   0.333   3.174 -0.5602 -0.0334  0.3838
   54ACN     H1  485   2.528   0.397   3.092 -1.1079  0.1116  0.2608
   54ACN     H2  486   2.479   0.382   3.271 -0.2549 -0.0385  0.4309
   54ACN     H3  487   2.563   0.249   3.184 -2.5280 -1.8758 -0.4136
   54ACN     C2  488   2.368   0.277   3.120 -0.1608  0.3023  0.2823
   54ACN     N1  489   2.263   0.240   3.087 -0.0073  0.5331  0.3273
   55ACN     C1  490   2.947   0.672   3.057  0.1020 -0.1792 -0.5109
   55ACN     H1  491   3.015   0.687   2.972  0.7170  0.4086  0.0767
   55ACN     H2  492   2.932   0.761   3.119  1.3699  0.2727 -0.8326
   55ACN     H3  493   2.979   0.590   3.122  2.6060 -0.1606 -1.6069
   55ACN     C2  494   2.814   0.639   3.013 -0.4206  0.1967  0.5380
   55ACN     N1  495   2.710   0.604   2.980 -0.0594  0.0344 -0.1475
   56ACN     C1  496   1.258   0.651   0.885  0.5502 -0.2755  0.3630
   56ACN     H1  497   1.234   0.754   0.911  0.3068 -0.7527  2.1896
   56ACN     H2  498   1.362   0.663   0.851  0.2713  0.7973 -0.1463
   56ACN     H3  499   1.192   0.627   0.801  2.8291  0.1113 -1.6447
   56ACN     C2  500   1.248   0.568   1.005  0.4426 -0.1748  0.3819
   56ACN     N1  501   1.245   0.515   1.103 -0.2704 -0.0937 -0.8934
   57ACN     C1  502   0.776   1.334   2.250 -0.1919 -0.0552 -0.4171
   57ACN     H1  503   0.806   1.409   2.325  0.0068 -0.4056 -0.1415
   57ACN     H2  504   0.809   1.232   2.272 -1.9012 -1.1973 -2.7404
   57ACN     H3  505   0.813   1.362   2.151 -0.2179  2.2239  0.1547
   57ACN     C2  506   0.632   1.337   2.236 -0.1443  0.8706  0.2566
   57ACN     N1  507   0.519   1.333   2.234 -0.1410 -0.3803 -0.2624
   58ACN     C1  508   3.216   3.449   2.924  0.4682 -0.0939 -0.7480
   58ACN     H1  509   3.308   3.508   2.919 -0.3621  1.2002 -1.1645
   58ACN     H2  510   3.215   3.355   2.867  1.3945 -0.0652 -0.8329
   58ACN     H3  511   3.136   3.515   2.891  0.4918  0.2743 -0.0914
   58ACN     C2  512   3.185   3.423   3.066 -0.0097 -0.4297 -0.8877
   58ACN     N1  513   3.168   3.409   3.183  0.2126 -0.3162  0.0958
   59ACN     C1  514   0.432   1.675   1.597  0.0860  0.4886 -0.2071
   59ACN     H1  515   0.379   1.582   1.621  1.2057  0.1249  0.9504
   59ACN     H2  516   0.363   1.761   1.595  1.2719  1.4577 -0.5808
   59ACN     H3  517   0.476   1.673   1.497  1.1129 -1.6708  0.2419
   59ACN     C2  518   0.522   1.704   1.709 -0.2722  0.1724  0.6636
   59ACN     N1  519   0.600   1.718   1.793 -0.1201 -0.0847 -0.4916
   60ACN     C1  520   3.602   2.569   2.876 -0.7069  0.2061  0.0837
   60ACN     H1  521   3.611   2.521   2.975  0.4668  0.6127  0.1889
   60ACN     H2  522   3.697   2.620   2.857  0.3718 -1.9180 -0.5477
   60ACN     H3  523   3.522   2.644   2.881 -0.8446  0.0682 -0.0258
   60ACN     C2  524   3.581   2.474   2.770  0.4519 -0.1100 -0.5444
   60ACN     N1  525   3.553   2.401   2.686 -0.0885 -0.0261  0.6452
   61ACN     C1  526   1.187   3.267   3.682  0.2382 -0.5944 -0.1425
   61ACN     H1  527   1.118   3.346   3.649  0.8292 -0.1184 -0.2605
   61ACN     H2  528   1.282   3.275   3.626  0.5272 -2.0199  0.1036
   61ACN     H3  529   1.147   3.167   3.663 -1.2536  0.2206 -1.5622
   61ACN     C2  530   1.221   3.277   3.824 -0.2249  0.7833 -0.2851
   61ACN     N1  531   1.244   3.277   3.936  0.4428  0.0772 -0.2070
   62ACN     C1  532   1.427   2.610   2.913  0.4471  0.0491 -0.1544
   62ACN     H1  533   1.367   2.523   2.884  0.4905 -0.6070  1.6089
   62ACN     H2  534   1.420   2.630   3.021  1.1247 -2.6822  0.4726
   62ACN     H3  535   1.387   2.692   2.852 -0.8504 -0.4685 -0.0344
   62ACN     C2  536   1.564   2.601   2.860  0.3824  0.0830 -0.1678
   62ACN     N1  537   1.669   2.606   2.823 -0.3394  0.4488 -0.1250
   63ACN     C1  538   4.755   0.977   0.496  0.6748 -0.1066 -0.0495
   63ACN     H1  539   4.694   1.069   0.496 -1.0033 -1.1882  0.1296
   63ACN     H2  540   4.695   0.901   0.547 -1.8338  0.7155 -1.5935
   63ACN     H3  541   4.859   0.987   0.532  0.5407  0.6101  0.1665
   63ACN     C2  542   4.766   0.925   0.366  0.0484 -0.5181 -0.0146
   63ACN     N1  543   4.772   0.890   0.257  0.3138  0.8036  0.0302
   64ACN     C1  544   0.798   0.768   3.594  0.1294  0.5457  0.2246
   64ACN     H1  545   0.903   0.800   3.588  0.4029 -0.3324  0.2520
   64ACN     H2  546   0.771   0.834   3.677  0.2428  1.4131 -0.4160
   64ACN     H3  547   0.798   0.661   3.618 -0.0118 -0.0454 -2.1172
   64ACN     C2  548   0.712   0.800   3.476 -0.5101 -0.5372  0.3483
   64ACN     N1  549   0.661   0.835   3.379 -0.2723 -0.7693  0.6715
   65ACN     C1  550   4.324   0.966   2.627  0.0489 -0.5434 -0.3215
   65ACN     H1  551   4.229   1.021   2.621  0.4688  0.1837 -0.4052
   65ACN     H2  552   4.411   1.018   2.584  0.1734 -0.6276 -0.1747
   65ACN     H3  553   4.315   0.872   2.573  0.0462 -0.7274 -0.0040
   65ACN     C2  554   4.361   0.943   2.766 -0.5756 -0.7538  0.3995
   65ACN     N1  555   4.392   0.925   2.876  0.3118  0.2517 -0.1834
   66ACN     C1  556   1.705   4.525   2.328  0.3355  0.6635 -0.1943
   66ACN     H1  557   1.655   4.433   2.297  0.7013  1.3182 -2.9640
   66ACN     H2  558   1.696   4.542   2.436  0.4361  1.2448 -0.2722
   66ACN     H3  559   1.660   4.604   2.267  1.9281  2.0801  0.3702
   66ACN     C2  560   1.840   4.519   2.308 -0.2632 -0.0920  0.2754
   66ACN     N1  561   1.955   4.515   2.292 -0.9327  0.0654 -0.0723
   67ACN     C1  562   4.747   2.472   3.715 -0.2813 -0.1525 -0.1905
   67ACN     H1  563   4.731   2.483   3.607  0.2984 -1.8914 -0.4867
   67ACN     H2  564   4.856   2.480   3.723 -0.1151 -2.4388  0.5500
   67ACN     H3  565   4.715   2.369   3.734  0.7700 -0.2774  0.9497
   67ACN     C2  566   4.675   2.569   3.798  0.7073 -0.4909  0.6691
   67ACN     N1  567   4.616   2.643   3.864 -0.1049  0.1918  0.0053
   68ACN     C1  568   3.481   4.839   2.144  0.6686  0.3236 -0.4891
   68ACN     H1  569   3.394   4.891   2.186  1.0825  1.1688 -0.6594
   68ACN     H2  570   3.494   4.893   2.050  3.5738 -2.3417 -1.8212
   68ACN     H3  571   3.452   4.734   2.129  2.6323 -0.4827  0.8578
   68ACN     C2  572   3.597   4.854   2.235 -0.8790  0.7034 -0.5413
   68ACN     N1  573   3.691   4.865   2.307 -0.0514  0.0892 -0.5894
   69ACN     C1  574   2.077   0.421   1.433  0.3503  0.1259  0.1307
   69ACN     H1  575   2.083   0.312   1.444 -0.9863  0.0853  0.7373
   69ACN     H2  576   1.990   0.455   1.375 -0.5437 -1.6819  0.3325
   69ACN     H3  577   2.168   0.456   1.384  0.0660 -1.3173 -1.5322
   69ACN     C2  578   2.061   0.475   1.566  0.5437 -0.5072 -0.5693
   69ACN     N1  579   2.033   0.513   1.670 -0.3862  0.0020  0.3667
   70ACN     C1  580   0.712   1.176   0.030  0.1661  0.5558  0.0594
   70ACN     H1  581   0.724   1.113  -0.059  0.4360  1.0673 -0.2713
   70ACN     H2  582   0.604   1.195   0.035  0.2967  1.5607 -0.5143
   70ACN     H3  583   0.763   1.272   0.012  0.4474  0.3752 -0.1164
   70ACN     C2  584   0.745   1.116   0.159 -0.5728  0.0945 -0.3531
   70ACN     N1  585   0.777   1.070   0.264 -0.2353 -0.0390  0.7748
   71ACN     C1  586   0.244   1.244   0.701 -0.4672 -0.0681 -0.0208
   71ACN     H1  587   0.145   1.281   0.729 -0.7418 -0.8873  0.1063
   71ACN     H2  588   0.258   1.141   0.734 -1.6037 -0.8858 -1.9535
   71ACN     H3  589   0.312   1.313   0.753 -1.0040 -0.4885  1.2664
   71ACN     C2  590   0.265   1.241   0.557 -0.0810  0.2476  0.2301
   71ACN     N1  591   0.280   1.235   0.441 -0.5542 -0.3941 -0.0772
   72ACN     C1  592   4.337   1.613   1.333 -0.6573  0.5225  0.3319
   72ACN     H1  593   4.417   1.638   1.404  0.3727 -0.9123 -0.2715
   72ACN     H2  594   4.263   1.692   1.350 -0.6975  0.6579 -0.4286
   72ACN     H3  595   4.295   1.513   1.342  2.2221 -0.8856 -0.6643
   72ACN     C2  596   4.394   1.626   1.201  0.3712 -0.5957  0.2866
   72ACN     N1  597   4.438   1.637   1.095 -0.5075 -0.6606  0.1655
   73ACN     C1  598   4.158   3.092   2.200  0.2176  0.0401  0.2089
   73ACN     H1  599   4.218   3.036   2.128 -1.4022 -0.6884 -0.6309
   73ACN     H2  600   4.054   3.091   2.165  0.8176  2.6324 -1.9247
   73ACN     H3  601   4.185   3.198   2.199  1.2722 -0.2056 -1.1816
   73ACN     C2  602   4.163   3.039   2.339 -0.1585 -0.8279  0.2997
   73ACN     N1  603   4.165   3.001   2.448  0.4959  0.0131  0.2748
   74ACN     C1  604   3.761   0.976   3.248 -0.0476 -0.4081  0.2052
   74ACN     H1  605   3.866   1.000   3.223 -0.9084  2.8392 -0.8114
   74ACN     H2  606   3.700   1.066   3.265 -1.7683 -1.4015 -0.4772
   74ACN     H3  607   3.755   0.919   3.341 -0.2361 -0.0073  0.4426
   74ACN     C2  608   3.714   0.886   3.138  0.1279 -0.9212  0.5113
   74ACN     N1  609   3.688   0.824   3.046  0.1988  0.0235  0.7347
   75ACN     C1  610   3.346   2.841   3.813  0.1623 -0.3007  0.0983
   75ACN     H1  611   3.265   2.915   3.815  0.9881  0.6219  0.8439
   75ACN     H2  612   3.295   2.749   3.846 -0.9516  0.7025  1.2767
   75ACN     H3  613   3.435   2.863   3.873  1.7450  0.4973 -2.4257
   75ACN     C2  614   3.387   2.810   3.679 -0.6303 -0.9731  0.2058
   75ACN     N1  615   3.428   2.782   3.576  0.6393  0.1457  0.2189
   76ACN     C1  616   2.830   4.252   3.025  0.6139 -0.1342  0.2712
   76ACN     H1  617   2.934   4.224   3.002  0.4291 -1.1719  0.6762
   76ACN     H2  618   2.775   4.159   3.042  0.6717 -0.3661 -0.7278
   76ACN     H3  619   2.801   4.296   2.928  0.4559 -1.5441 -0.3425
   76ACN     C2  620   2.842   4.336   3.141  0.0257  0.0066 -0.2133
   76ACN     N1  621   2.858   4.403   3.232 -0.2423  0.9507 -0.8137
   77ACN     C1  622   4.101   0.851   3.040 -0.1119 -0.5530  0.3957
   77ACN     H1  623   4.021   0.866   3.113 -0.1000  1.4900  0.0471
   77ACN     H2  624   4.134   0.952   3.012 -1.2947 -0.3522 -0.3286
   77ACN     H3  625   4.073   0.796   2.949  0.8983 -2.1175  0.9787
   77ACN     C2  626   4.207   0.781   3.107  0.4202  0.0280  0.0411
   77ACN     N1  627   4.286   0.727   3.170 -0.3181 -0.1290 -0.4083
   78ACN     C1  628   2.035   0.154   3.764  0.2167 -0.4746 -0.0270
   78ACN     H1  629   2.111   0.217   3.811  0.3570 -1.4824  1.1323
   78ACN     H2  630   2.077   0.053   3.767  1.2624 -0.0482  2.4834
   78ACN     H3  631   2.018   0.175   3.657 -0.8953 -0.3572  0.1626
   78ACN     C2  632   1.901   0.171   3.828 -0.4370 -0.4891  0.6239
   78ACN     N1  633   1.802   0.194   3.882  0.2626 -0.3155 -0.3892
   79ACN     C1  634   1.539   0.164   3.269  0.5432  0.0514 -0.3089
   79ACN     H1  635   1.496   0.070   3.306  2.0806 -0.5695 -0.0160
   79ACN     H2  636   1.524   0.171   3.161 -1.2561 -0.0200 -0.0886
   79ACN     H3  637   1.644   0.161   3.301  0.1488 -1.6601  1.0045
   79ACN     C2  638   1.470   0.273   3.340  0.4816 -0.6374  0.8706
   79ACN     N1  639   1.409   0.363   3.385 -0.1843 -0.2824 -0.8904
   80ACN     C1  640   2.706   1.834   2.779 -0.3906 -0.3507 -0.8678
   80ACN     H1  641   2.768   1.790   2.858 -1.4632 -1.8387 -0.8128
   80ACN     H2  642   2.723   1.942   2.776 -1.3122 -0.1206  0.9627
   80ACN     H3  643   2.604   1.807   2.809  0.0935 -0.2751  0.9410
   80ACN     C2  644   2.757   1.770   2.657  0.1152 -0.3706 -0.0807
   80ACN     N1  645   2.810   1.733   2.561 -0.2621  0.2258 -0.1235
   81ACN     C1  646   2.027   2.569   0.836  0.2796 -0.3761 -0.0887
   81ACN     H1  647   2.089   2.487   0.796  1.0071  0.8992 -1.6901
   81ACN     H2  648   2.007   2.633   0.749 -1.4962  1.9305  1.9140
   81ACN     H3  649   2.074   2.636   0.908 -0.1458 -1.2795  1.0683
   81ACN     C2  650   1.898   2.523   0.880  0.1588 -0.5229  0.0752
   81ACN     N1  651   1.792   2.498   0.914  0.6288  0.1806 -0.1187
   82ACN     C1  652   1.313   4.176   3.256  0.2699 -0.2520  0.3936
   82ACN     H1  653   1.312   4.070   3.228  1.1857  0.0678 -0.9329
   82ACN     H2  654   1.221   4.229   3.227 -0.4626 -1.0214  1.2259
   82ACN     H3  655   1.387   4.229   3.196 -1.3415  1.6510 -0.0376
   82ACN     C2  656   1.339   4.198   3.396  0.0423  0.9492 -0.0288
   82ACN     N1  657   1.365   4.212   3.509  0.4778  0.1609 -0.1401
   83ACN     C1  658   4.601   2.998   0.986  0.1224  0.0726  0.0809
   83ACN     H1  659   4.563   3.083   1.044 -1.5171 -1.3877  1.2267
   83ACN     H2  660   4.604   2.921   1.065  0.1822  0.4658  0.4717
   83ACN     H3  661   4.705   3.004   0.950  0.4286  1.3078  1.0650
   83ACN     C2  662   4.509   2.946   0.880 -0.1447  0.2143 -0.0038
   83ACN     N1  663   4.446   2.899   0.795  0.0772 -0.5718  1.0223
   84ACN     C1  664   0.518   1.631   0.294 -0.7203 -0.0361 -0.1954
   84ACN     H1  665   0.517   1.586   0.194  0.3370  1.5576 -0.9639
   84ACN     H2  666   0.533   1.543   0.359 -1.6357 -2.3195 -2.8521
   84ACN     H3  667   0.420   1.676   0.314 -1.2573  0.4109 -3.3155
   84ACN     C2  668   0.628   1.728   0.291  0.4930 -0.5362 -0.4661
   84ACN     N1  669   0.715   1.803   0.292  0.0983 -0.2520 -0.1817
   85ACN     C1  670   2.332   0.841   3.464  0.1878 -0.0714 -0.0841
   85ACN     H1  671   2.395   0.924   3.497  0.9492 -0.8911  0.5829
   85ACN     H2  672   2.280   0.873   3.373  0.5239  0.3757 -0.1219
   85ACN     H3  673   2.247   0.829   3.532 -0.8213 -0.3303 -1.3486
   85ACN     C2  674   2.399   0.713   3.447 -0.0615  0.1756 -0.5444
   85ACN     N1  675   2.455   0.614   3.438  0.0917 -0.4998  0.5022
   86ACN     C1  676   1.052   1.597   1.802 -0.2576  0.3058 -0.0861
   86ACN     H1  677   1.136   1.665   1.817 -0.6298  0.4141  1.8378
   86ACN     H2  678   1.071   1.509   1.739  0.1732 -0.2367  0.7809
   86ACN     H3  679   0.976   1.651   1.745 -0.6236 -1.7096 -1.6564
   86ACN     C2  680   1.001   1.558   1.929  0.3202 -0.7779  0.3289
   86ACN     N1  681   0.965   1.531   2.035  0.2903 -0.2298 -0.9035
   87ACN     C1  682   0.540   4.400   0.410 -0.5074  0.2674 -0.9919
   87ACN     H1  683   0.632   4.354   0.451 -0.0920  1.4350 -0.5849
   87ACN     H2  684   0.451   4.340   0.433  0.7370 -1.1336  0.4350
   87ACN     H3  685   0.554   4.392   0.301  0.1837  0.3668 -0.9168
   87ACN     C2  686   0.533   4.545   0.436  0.0512  0.0052 -0.2748
   87ACN     N1  687   0.531   4.660   0.459  1.2963  0.3140 -0.1680
   88ACN     C1  688   4.187   1.252   2.848 -0.1951  0.1546 -0.0215
   88ACN     H1  689   4.148   1.156   2.885  0.6479  0.6194  2.2539
   88ACN     H2  690   4.288   1.228   2.812 -1.1119 -2.2631 -1.1938
   88ACN     H3  691   4.201   1.316   2.936  0.3515 -0.9937  0.7505
   88ACN     C2  692   4.110   1.319   2.756  0.5913 -0.1220  0.0119
   88ACN     N1  693   4.045   1.377   2.679 -0.9078 -0.0808 -0.5647
   89ACN     C1  694   0.381   2.114   1.780  0.3777 -0.2900 -0.2851
   89ACN     H1  695   0.415   2.010   1.774 -0.0028 -0.4686  0.4999
   89ACN     H2  696   0.346   2.143   1.880 -1.5183 -1.6274 -0.5264
   89ACN     H3  697   0.296   2.131   1.713  0.3110  0.2413 -0.0699
   89ACN     C2  698   0.488   2.206   1.736  0.0496  0.0602 -0.9610
   89ACN     N1  699   0.568   2.277   1.694 -0.9708  0.7559  0.1778
   90ACN     C1  700   4.416   1.398   2.461  0.1843 -0.0045  0.0831
   90ACN     H1  701   4.338   1.442   2.397  0.9022  3.8414  1.5713
   90ACN     H2  702   4.382   1.400   2.565  2.3341 -1.0956  0.8664
   90ACN     H3  703   4.501   1.468   2.461  0.8687 -0.7729 -1.6524
   90ACN     C2  704   4.464   1.271   2.413  0.1019  0.0623 -0.5437
   90ACN     N1  705   4.504   1.172   2.379  0.5566 -0.1505 -0.2201
   91ACN     C1  706   0.962   2.399   0.464 -0.7896 -0.4281 -0.7039
   91ACN     H1  707   1.046   2.467   0.449 -2.7381  2.1536 -0.6211
   91ACN     H2  708   0.962   2.314   0.394 -1.2061 -1.2261  0.2368
   91ACN     H3  709   0.876   2.466   0.445 -0.9019 -0.7419 -1.3385
   91ACN     C2  710   0.956   2.361   0.606  0.0644 -1.0362  0.3581
   91ACN     N1  711   0.932   2.330   0.716 -0.6626 -0.2844  0.0530
   92ACN     C1  712   0.468   3.187   3.575 -0.0515  0.2732  0.1554
   92ACN     H1  713   0.461   3.176   3.684  2.1446  0.2004  0.3397
   92ACN     H2  714   0.574   3.181   3.549 -0.5049  0.0646 -1.7797
   92ACN     H3  715   0.423   3.282   3.544  1.0255  0.6715 -0.2302
   92ACN     C2  716   0.391   3.095   3.499  0.5087 -0.7880  0.8604
   92ACN     N1  717   0.327   3.023   3.436  0.2087  0.4716 -0.5751
   93ACN     C1  718   1.576   0.936   3.547  0.1414 -0.9348  0.8390
   93ACN     H1  719   1.655   0.866   3.519  0.5444 -0.9162  1.9161
   93ACN     H2  720   1.547   0.909   3.649  1.2279 -0.9785  1.1494
   93ACN     H3  721   1.486   0.922   3.486  0.0745 -3.3806  1.4019
   93ACN     C2  722   1.632   1.073   3.554  0.6108  0.6205  0.0645
   93ACN     N1  723   1.678   1.178   3.555 -0.0420 -0.0213  0.4934
   94ACN     C1  724   3.844   3.353   2.082  0.4059 -0.1923 -0.0187
   94ACN     H1  725   3.888   3.422   2.009  0.0525  1.7864  1.5391
   94ACN     H2  726   3.749   3.390   2.121  0.4558  0.5987 -0.6320
   94ACN     H3  727   3.910   3.347   2.170  0.1730  0.1293  0.1772
   94ACN     C2  728   3.837   3.216   2.041  0.0649 -0.1533 -0.1373
   94ACN     N1  729   3.828   3.105   2.012  0.3099 -0.0970  0.2993
   95ACN     C1  730   3.206   3.023   3.098  0.5991 -0.5585 -0.6466
   95ACN     H1  731   3.276   2.940   3.113  2.5115  0.5613 -2.6633
   95ACN     H2  732   3.263   3.104   3.051 -0.9913  1.3222  0.5221
   95ACN     H3  733   3.167   3.069   3.189  0.8049 -2.9585  0.7286
   95ACN     C2  734   3.095   2.979   3.012 -0.2807  0.1540 -0.1355
   95ACN     N1  735   3.015   2.940   2.937 -0.7674  0.9037 -0.3866
   96ACN     C1  736   0.250   0.146   0.980  0.4020  0.6128 -0.8100
   96ACN     H1  737   0.307   0.167   0.888  0.0538 -0.2712 -1.2420
   96ACN     H2  738   0.318   0.095   1.049 -0.2747  3.1462  1.9070
   96ACN     H3  739   0.165   0.083   0.951  0.9979 -0.1907 -0.8720
   96ACN     C2  740   0.196   0.274   1.022  0.6245  0.4261 -0.5059
   96ACN     N1  741   0.155   0.378   1.054 -0.4898 -0.6512  0.2893
   97ACN     C1  742   2.064   4.566   1.717 -0.0125 -0.3538  0.1056
   97ACN     H1  743   1.955   4.569   1.711  0.0115 -2.1952 -2.6226
   97ACN     H2  744   2.105   4.624   1.801 -3.8205  1.0637  1.2315
   97ACN     H3  745   2.084   4.612   1.620  0.3695  0.8640  0.7290
   97ACN     C2  746   2.100   4.426   1.723  0.6940  0.4368 -0.1625
   97ACN     N1  747   2.126   4.314   1.727  0.6648 -0.0546 -0.5442
   98ACN     C1  748   2.983   1.031   0.016 -0.1413 -0.0865  0.9853
   98ACN     H1  749   2.894   1.066   0.071  0.2186  0.2298  1.3761
   98ACN     H2  750   2.949   0.994  -0.082  0.3425 -0.1343  0.8356
   98ACN     H3  751   3.033   0.943   0.060  0.4850  0.5763  1.6342
   98ACN     C2  752   3.073   1.142  -0.001  0.2749 -0.3450 -0.0724
   98ACN     N1  753   3.146   1.229  -0.010  0.2412 -0.5663  0.1129
   99ACN     C1  754   1.808   2.925   2.891 -0.0506 -0.7510 -0.1319
   99ACN     H1  755   1.841   3.019   2.938  2.4757 -1.6563  0.0814
   99ACN     H2  756   1.744   2.937   2.803  1.6207 -4.2221 -2.0115
   99ACN     H3  757   1.767   2.856   2.965  2.3290 -1.7287  0.3756
   99ACN     C2  758   1.930   2.871   2.830 -0.2901  0.2200 -0.3432
   99ACN     N1  759   2.025   2.833   2.775 -0.6978 -0.1569  0.2499
  100ACN     C1  760   3.740   3.781   2.819 -1.0246  0.0465  0.1263
  100ACN     H1  761   3.824   3.759   2.752 -0.2768  1.5866  0.4904
  100ACN     H2  762   3.780   3.847   2.898 -2.4391 -0.0747  0.9776
  100ACN     H3  763   3.708   3.687   2.865  1.0644 -0.7259  0.1337
  100ACN     C2  764   3.634   3.844   2.744  0.3263 -0.3252 -0.0315
  100ACN     N1  765   3.550   3.892   2.687  0.5010 -0.6641 -0.0880
  101ACN     C1  766   1.930   2.018   0.426 -0.3029  0.1856 -0.3904
  101ACN     H1  767   2.014   2.089   0.435 -0.0459 -0.3151  1.6424
  101ACN     H2  768   1.848   2.070   0.375  0.3314  1.8034  0.1550
  101ACN     H3  769   1.897   1.985   0.525 -0.0941  0.1554 -0.3302
  101ACN     C2  770   1.966   1.909   0.341 -0.6321 -0.5118 -0.0249
  101ACN     N1  771   2.006   1.816   0.291 -0.3974  0.1957  0.2417
  102ACN     C1  772   3.818   3.107   0.466 -0.0944 -0.3551  0.1536
  102ACN     H1  773   3.921   3.128   0.497  0.3154  1.4218 -2.1759
  102ACN     H2  774   3.782   3.191   0.405  0.1694 -0.6868 -0.4669
  102ACN     H3  775   3.748   3.102   0.551 -0.6914  0.8600 -0.2448
  102ACN     C2  776   3.809   2.984   0.387 -0.3694 -0.6313  0.3131
  102ACN     N1  777   3.805   2.890   0.321  0.4163 -0.0002  0.5149
  103ACN     C1  778   4.276   4.647   3.488 -0.0236 -0.5279 -0.0887
  103ACN     H1  779   4.385   4.658   3.500 -0.3994  1.6970  2.0076
  103ACN     H2  780   4.250   4.648   3.381 -2.6470 -0.4975  0.4955
  103ACN     H3  781   4.232   4.739   3.528  1.7349  1.1680 -1.8083
  103ACN     C2  782   4.221   4.534   3.552 -0.2734 -0.0305 -1.0393
  103ACN     N1  783   4.159   4.445   3.587  0.5562 -0.2025 -0.6399
  104ACN     C1  784   1.243   2.698   3.807  0.1908 -0.4322  0.1170
  104ACN     H1  785   1.289   2.599   3.799 -0.4990 -0.8682  1.2162
  104ACN     H2  786   1.165   2.700   3.730 -1.0698 -3.0868  1.1918
  104ACN     H3  787   1.324   2.769   3.787  0.3482 -0.7769 -0.5059
  104ACN     C2  788   1.192   2.718   3.944  0.1363  0.2818 -0.9066
  104ACN     N1  789   1.148   2.727   4.050  0.2267  0.2578 -0.0051
  105ACN     C1  790   2.740   1.864   0.513  0.0644  0.1050  0.4700
  105ACN     H1  791   2.697   1.784   0.575  1.2287 -1.0478 -0.1507
  105ACN     H2  792   2.785   1.810   0.429  0.6160 -1.8872  1.9692
  105ACN     H3  793   2.817   1.920   0.568 -0.0697  0.9446 -0.1868
  105ACN     C2  794   2.634   1.955   0.475  0.2167  0.1302  0.6901
  105ACN     N1  795   2.553   2.031   0.442 -0.0346 -0.0941  0.6596
  106ACN     C1  796   1.932   4.520   0.234  0.0279 -0.6137 -0.1205
  106ACN     H1  797   2.021   4.512   0.298 -0.4578 -1.1674  0.5017
  106ACN     H2  798   1.851   4.558   0.298 -0.1266 -1.3947  0.1616
  106ACN     H3  799   1.907   4.418   0.205 -0.9118 -0.7460  1.0854
  106ACN     C2  800   1.960   4.612   0.117  0.0891 -0.1184 -0.0249
  106ACN     N1  801   1.972   4.676   0.019 -0.7838  0.3558  0.6304
  107ACN     C1  802   1.308   3.453   1.534  0.6687 -1.1919  0.2977
  107ACN     H1  803   1.409   3.489   1.557  0.7298 -0.5650 -0.8901
  107ACN     H2  804   1.271   3.512   1.449  0.0698  0.7816  1.8368
  107ACN     H3  805   1.234   3.475   1.612 -0.0303  1.3596 -0.9833
  107ACN     C2  806   1.330   3.313   1.505 -0.2763  0.0173 -0.3216
  107ACN     N1  807   1.353   3.200   1.488 -0.7033 -1.0249  0.3043
  108ACN     C1  808   1.595   1.445   2.875  0.3267  0.2263 -0.2233
  108ACN     H1  809   1.501   1.495   2.901  1.4970  2.0082  0.7779
  108ACN     H2  810   1.602   1.351   2.931  1.9611 -0.8008 -1.9986
  108ACN     H3  811   1.672   1.519   2.900  0.3299  0.4742 -0.9432
  108ACN     C2  812   1.588   1.414   2.738  0.3065 -0.4336  0.3569
  108ACN     N1  813   1.580   1.398   2.624 -0.1871 -0.5615  0.7540
  109ACN     C1  814   1.468   0.777   2.160 -0.2781  1.0795  0.3165
  109ACN     H1  815   1.438   0.724   2.069  0.6620 -0.7710  1.0118
  109ACN     H2  816   1.437   0.719   2.248  1.4846 -1.3197 -0.5124
  109ACN     H3  817   1.426   0.878   2.165  0.5783  1.4668 -0.0637
  109ACN     C2  818   1.614   0.790   2.160 -0.2866  0.3679 -0.1021
  109ACN     N1  819   1.730   0.795   2.159  0.2861 -0.0602  0.3184
  110ACN     C1  820   1.906   3.692   2.875 -0.5873  0.3363  0.0984
  110ACN     H1  821   1.929   3.687   2.982  1.1726  1.0233 -0.2162
  110ACN     H2  822   1.971   3.772   2.837  0.9012 -1.0690 -0.4823
  110ACN     H3  823   1.803   3.729   2.869 -0.3837  0.8635 -0.2143
  110ACN     C2  824   1.932   3.569   2.798  0.1136  0.1424  0.2175
  110ACN     N1  825   1.955   3.470   2.739  0.5196  0.4532  0.4657
  111ACN     C1  826   0.979   4.166   3.403 -0.8708 -0.3702  0.1754
  111ACN     H1  827   0.999   4.244   3.329  1.1056 -1.9067 -1.0143
  111ACN     H2  828   0.901   4.188   3.477 -0.4334 -0.6398  0.7242
  111ACN     H3  829   1.076   4.159   3.454 -0.1294 -0.9736 -1.2528
  111ACN     C2  830   0.929   4.051   3.328  0.1677 -0.1642  0.0612
  111ACN     N1  831   0.882   3.977   3.258  0.7374  0.2309 -0.1418
  112ACN     C1  832   2.772   0.081   1.031 -0.3971 -0.5263 -0.6496
  112ACN     H1  833   2.777  -0.012   1.089 -0.0002  1.2715  2.4562
  112ACN     H2  834   2.663   0.096   1.024 -0.5730  0.3118  2.4517
  112ACN     H3  835   2.816   0.084   0.931 -0.7686  3.0684 -0.8340
  112ACN     C2  836   2.828   0.186   1.116 -0.1800 -0.1779  0.5470
  112ACN     N1  837   2.853   0.266   1.195  0.0016  0.3023 -0.0731
  113ACN     C1  838   1.998   1.310   3.745  1.0485 -0.3209 -0.0615
  113ACN     H1  839   2.107   1.313   3.748  1.0023  0.6570  1.1229
  113ACN     H2  840   1.961   1.257   3.834  1.4179 -1.6465 -0.6733
  113ACN     H3  841   1.952   1.268   3.654 -0.7774  2.1672 -0.3962
  113ACN     C2  842   1.957   1.452   3.758 -0.1383 -0.2244 -0.0185
  113ACN     N1  843   1.915   1.561   3.764 -0.3451  0.6501 -0.1443
  114ACN     C1  844   4.758   3.015   2.343 -0.5287  0.2382  0.2653
  114ACN     H1  845   4.812   3.018   2.248  1.6841 -1.2913  1.3767
  114ACN     H2  846   4.798   3.085   2.418  1.0032  1.6581 -1.7698
  114ACN     H3  847   4.770   2.919   2.394 -3.3185  0.8505  2.3041
  114ACN     C2  848   4.613   3.027   2.329  0.1671  1.0228 -0.6741
  114ACN     N1  849   4.500   3.028   2.310  0.0440 -0.2759  0.1468
  115ACN     C1  850   4.382   1.839   0.808 -0.6763  0.1676 -0.1510
  115ACN     H1  851   4.315   1.777   0.746 -0.6648  1.7973 -1.8988
  115ACN     H2  852   4.485   1.817   0.777 -0.5789  0.9688 -0.4378
  115ACN     H3  853   4.364   1.815   0.913 -1.4096  1.9460  0.1787
  115ACN     C2  854   4.353   1.977   0.788 -0.7492  0.6200  0.4628
  115ACN     N1  855   4.334   2.086   0.757 -0.5798 -0.4774 -0.2642
  116ACN     C1  856   2.344   0.239   2.398  0.2703  0.3196  0.4621
  116ACN     H1  857   2.378   0.156   2.462  0.4746 -1.8141 -2.2553
  116ACN     H2  858   2.284   0.304   2.463  1.1146 -0.6332  2.3045
  116ACN     H3  859   2.286   0.196   2.316 -0.4386  0.8218  0.6908
  116ACN     C2  860   2.463   0.306   2.351  0.6335  0.6707  0.2180
  116ACN     N1  861   2.559   0.351   2.306  0.5246  0.4276  0.4594
  117ACN     C1  862   2.244   3.945   3.047  0.4356  0.2971 -0.0386
  117ACN     H1  863   2.339   3.991   3.018  0.2534 -0.1775 -1.4981
  117ACN     H2  864   2.168   4.013   3.006  1.1460  0.2003 -1.6047
  117ACN     H3  865   2.234   3.935   3.155 -1.1659  0.7052 -0.1211
  117ACN     C2  866   2.236   3.823   2.971 -0.3324  0.0655  0.1197
  117ACN     N1  867   2.242   3.725   2.909 -0.2783 -0.1685 -0.1010
  118ACN     C1  868   1.121   0.697   1.462 -0.2753 -0.2768 -0.2977
  118ACN     H1  869   1.187   0.611   1.476  1.0431  0.4416 -1.7354
  118ACN     H2  870   1.054   0.706   1.549  0.6175  0.6615  0.3134
  118ACN     H3  871   1.066   0.674   1.370  2.6959  0.1963 -2.3250
  118ACN     C2  872   1.195   0.824   1.450  0.5238 -0.1426  0.3878
  118ACN     N1  873   1.246   0.929   1.442 -0.0985 -0.1250 -0.1804
  119ACN     C1  874   2.393   2.612   1.327  0.6024  0.1837  0.2977
  119ACN     H1  875   2.456   2.540   1.275 -1.5581 -1.3866 -0.3087
  119ACN     H2  876   2.293   2.587   1.288  1.4477 -1.3585 -0.9855
  119ACN     H3  877   2.409   2.713   1.286 -0.8274 -0.1647 -1.2355
  119ACN     C2  878   2.397   2.587   1.472  0.0770  0.7181  0.0017
  119ACN     N1  879   2.411   2.569   1.586 -0.0750  0.4993  0.8802
  120ACN     C1  880   0.090   1.601   0.111 -0.5839  0.2375 -0.6615
  120ACN     H1  881   0.120   1.641   0.013  3.1911  0.4851  0.4195
  120ACN     H2  882   0.142   1.504   0.118 -1.3409 -0.3032 -2.1123
  120ACN     H3  883  -0.016   1.575   0.112 -0.5155 -0.0936 -1.2307
  120ACN     C2  884   0.130   1.687   0.228  0.6831  0.5045  0.3061
  120ACN     N1  885   0.148   1.744   0.330  0.2941 -0.2864 -0.0673
  121ACN     C1  886   4.178   2.944   2.817  0.0909  0.3459  0.7274
  121ACN     H1  887   4.247   2.954   2.732  0.7815 -0.4280  1.1831
  121ACN     H2  888   4.229   2.897   2.902  0.9104  1.2969  0.7732
  121ACN     H3  889   4.098   2.874   2.790 -0.1106  0.1076  1.8886
  121ACN     C2  890   4.133   3.082   2.842 -0.4561  0.0919  0.4564
  121ACN     N1  891   4.086   3.184   2.853  0.3880 -0.6980  0.1738
  122ACN     C1  892   2.726   2.989   1.571  0.0620  0.4237  0.2165
  122ACN     H1  893   2.731   2.972   1.463  1.5437 -2.6876  0.6694
  122ACN     H2  894   2.692   3.091   1.592  1.9528  1.3917 -1.1042
  122ACN     H3  895   2.826   2.988   1.617 -0.8705  2.3394  2.4511
  122ACN     C2  896   2.642   2.899   1.640  0.3694 -0.1554  0.2771
  122ACN     N1  897   2.579   2.829   1.705  0.1014  0.3016 -0.0564
  123ACN     C1  898   2.999   3.344   1.921  0.1748  0.0690 -0.0427
  123ACN     H1  899   2.924   3.354   2.000 -0.5337  0.9969 -0.8050
  123ACN     H2  900   3.098   3.370   1.962 -0.8553  1.2209  1.8726
  123ACN     H3  901   2.971   3.417   1.844 -1.0300 -2.0765 -1.7447
  123ACN     C2  902   2.991   3.204   1.876 -0.7745  0.2261  0.8194
  123ACN     N1  903   2.998   3.095   1.840  0.5778  0.4480  0.3541
  124ACN     C1  904   1.553   0.375   1.218 -0.8788 -0.0840  0.1445
  124ACN     H1  905   1.656   0.346   1.198 -0.8193  1.0318 -1.3546
  124ACN     H2  906   1.523   0.449   1.142 -0.8242 -0.7265 -0.5078
  124ACN     H3  907   1.553   0.420   1.318 -0.9792  0.4327 -0.0845
  124ACN     C2  908   1.465   0.259   1.202  0.5173  0.0105 -0.2976
  124ACN     N1  909   1.403   0.164   1.209  0.0218 -0.2484 -0.0538
  125ACN     C1  910   0.448   4.665   1.344 -0.5506 -0.2914  0.0294
  125ACN     H1  911   0.431   4.644   1.238 -1.8034  0.6328  0.0272
  125ACN     H2  912   0.433   4.772   1.364  0.9828 -0.3575  1.8119
  125ACN     H3  913   0.549   4.634   1.374  0.8214  2.1361 -1.6521
  125ACN     C2  914   0.363   4.603   1.444 -0.2505  0.4598 -0.0739
  125ACN     N1  915   0.313   4.541   1.530  0.7214 -0.7360  0.0900
  126ACN     C1  916   3.874   2.899   1.401 -0.1355  0.3131 -0.9236
  126ACN     H1  917   3.930   2.924   1.493 -0.5193 -0.2147 -0.5445
  126ACN     H2  918   3.916   2.805   1.362  1.7456  0.6098  0.2356
  126ACN     H3  919   3.889   2.986   1.336 -1.2593  0.4901 -0.9664
  126ACN     C2  920   3.732   2.890   1.418 -0.0276  0.4737 -0.3186
  126ACN     N1  921   3.619   2.867   1.443 -0.0371 -0.3568 -0.8995
  127ACN     C1  922   4.128   3.652   0.239 -0.4047 -0.1710  0.0079
  127ACN     H1  923   4.238   3.653   0.247 -0.2403  0.0193 -1.8422
  127ACN     H2  924   4.095   3.595   0.151  3.4639  2.1211 -3.2644
  127ACN     H3  925   4.106   3.757   0.219  0.5829 -0.1562 -1.1158
  127ACN     C2  926   4.067   3.610   0.367 -0.8655 -0.1760  0.3769
  127ACN     N1  927   4.019   3.588   0.468 -0.0714  0.4301 -0.0259
  128ACN     C1  928   1.166   3.825   0.087 -0.0353  0.7421 -0.3915
  128ACN     H1  929   1.267   3.795   0.116  0.4709  0.2811 -2.4622
  128ACN     H2  930   1.093   3.758   0.135 -3.0006  2.2066 -2.5398
  128ACN     H3  931   1.159   3.804  -0.021  1.4821  1.2365 -0.6003
  128ACN     C2  932   1.126   3.962   0.129 -0.4824 -0.6283 -0.2325
  128ACN     N1  933   1.094   4.071   0.141 -0.1485  0.0360  0.3095
  129ACN     C1  934   0.281   4.648   0.720 -0.4040 -0.4244  0.1178
  129ACN     H1  935   0.189   4.660   0.778  0.6713  3.3812  1.3333
  129ACN     H2  936   0.268   4.677   0.615  1.3874 -0.2052 -0.0822
  129ACN     H3  937   0.327   4.548   0.721  2.2677  0.7144  2.0423
  129ACN     C2  938   0.372   4.736   0.791 -0.4304 -0.4301  0.0238
  129ACN     N1  939   0.446   4.793   0.856  0.2110 -0.0506  0.1132
  130ACN     C1  940   1.553   3.454   3.909  0.0027 -0.2210 -0.0653
  130ACN     H1  941   1.496   3.399   3.986 -0.7642  2.6519  1.5613
  130ACN     H2  942   1.624   3.387   3.859  1.3061 -0.4954  2.0368
  130ACN     H3  943   1.605   3.534   3.963  1.7544 -2.5126  1.8876
  130ACN     C2  944   1.459   3.501   3.806  0.0381  1.0125 -0.3258
  130ACN     N1  945   1.383   3.544   3.732  0.3689  0.0600 -0.1096
  131ACN     C1  946   0.989   3.465   0.116 -0.1082 -0.2897 -0.5825
  131ACN     H1  947   1.081   3.469   0.177  0.6556  1.9536 -1.7895
  131ACN     H2  948   0.897   3.497   0.168 -0.7259 -1.1388 -1.1264
  131ACN     H3  949   0.976   3.359   0.090  3.3103 -0.7384 -0.9381
  131ACN     C2  950   1.009   3.535  -0.013  0.5359  0.4457 -0.0331
  131ACN     N1  951   1.018   3.586  -0.117 -0.7847  0.7348 -0.8662
  132ACN     C1  952   0.031   3.257   1.099 -0.3571  0.1312  0.5475
  132ACN     H1  953   0.031   3.295   1.202  0.7331  0.9467  0.2701
  132ACN     H2  954  -0.066   3.212   1.076 -0.5800  0.4647  0.8190
  132ACN     H3  955   0.112   3.185   1.085 -1.1537 -0.4544 -1.2673
  132ACN     C2  956   0.051   3.380   1.023  0.5260  0.1017  0.2970
  132ACN     N1  957   0.062   3.463   0.947 -0.4731 -0.0778  0.6103
  133ACN     C1  958   0.140   2.646   2.321 -0.6814  0.1848 -0.3647
  133ACN     H1  959   0.240   2.628   2.279  0.3570  1.4810  1.4328
  133ACN     H2  960   0.118   2.753   2.307 -1.7401  0.0698  0.3764
  133ACN     H3  961   0.151   2.617   2.426  0.2121 -2.1122 -1.0332
  133ACN     C2  962   0.027   2.575   2.263  0.4564 -0.5259 -0.1101
  133ACN     N1  963  -0.062   2.517   2.214  0.1590  0.2687  0.2874
  134ACN     C1  964   1.795   4.066   2.964  0.0831 -0.7545 -1.2174
  134ACN     H1  965   1.898   4.095   2.991  0.3875 -3.4424  0.8701
  134ACN     H2  966   1.794   3.963   2.926  2.4035 -1.0572 -0.5833
  134ACN     H3  967   1.770   4.138   2.884  0.9314 -1.9021 -2.5706
  134ACN     C2  968   1.706   4.074   3.084  0.9173 -0.1743  0.0554
  134ACN     N1  969   1.631   4.086   3.170  0.4817  0.0133 -0.2333
  135ACN     C1  970   3.105   4.203   1.077 -0.2650  0.0887 -0.5500
  135ACN     H1  971   3.039   4.127   1.032  1.1646 -0.7510 -1.2941
  135ACN     H2  972   3.207   4.204   1.038 -0.2956 -2.7875 -0.9081
  135ACN     H3  973   3.107   4.202   1.187  1.0139  0.7632 -0.5431
  135ACN     C2  974   3.047   4.331   1.049 -0.4125  0.0142  0.4613
  135ACN     N1  975   3.000   4.435   1.045  0.1118 -0.1481 -0.3957
  136ACN     C1  976   2.126   0.726   0.997 -0.4114 -0.5853 -0.3838
  136ACN     H1  977   2.154   0.688   0.898 -0.3260  1.5819 -1.2223
  136ACN     H2  978   2.020   0.707   1.019 -0.0089 -0.7394  1.6623
  136ACN     H3  979   2.137   0.835   0.993  0.3524 -0.4997  2.0893
  136ACN     C2  980   2.206   0.693   1.116  0.6882 -0.5933  0.0132
  136ACN     N1  981   2.272   0.671   1.207  0.1532  0.0870 -0.2200
  137ACN     C1  982   1.420   0.189   0.091 -0.5951  0.4128  0.3312
  137ACN     H1  983   1.509   0.140   0.048 -0.0362  2.0708 -0.4669
  137ACN     H2  984   1.329   0.132   0.069 -1.0414  1.5751 -0.9517
  137ACN     H3  985   1.413   0.292   0.055  1.0549  0.4060 -0.0913
  137ACN     C2  986   1.432   0.195   0.241  0.1601  0.3035  0.5842
  137ACN     N1  987   1.438   0.195   0.355  0.0783 -0.2992  0.5363
  138ACN     C1  988   0.377   4.824   2.808  0.5230  0.5662  0.2494
  138ACN     H1  989   0.286   4.884   2.821 -0.4288 -0.4683 -1.2947
  138ACN     H2  990   0.432   4.816   2.902 -0.7010 -0.2753  0.9177
  138ACN     H3  991   0.432   4.886   2.736  0.8696  0.1788  0.1738
  138ACN     C2  992   0.349   4.696   2.755 -0.0167 -0.2300  0.2757
  138ACN     N1  993   0.327   4.598   2.698  0.3977 -0.3253 -0.4505
  139ACN     C1  994   3.188   3.862   2.764 -0.5214  0.7891 -0.0678
  139ACN     H1  995   3.192   3.819   2.663  0.1019  1.8659 -0.5132
  139ACN     H2  996   3.286   3.910   2.777 -0.1344  0.4886 -1.6208
  139ACN     H3  997   3.176   3.775   2.829  2.7015 -1.8313 -2.5755
  139ACN     C2  998   3.079   3.962   2.765  0.2714  0.5166 -0.6019
  139ACN     N1  999   2.990   4.033   2.763 -0.0691  0.2378 -0.4166
  140ACN     C1 1000   1.226   2.368   2.667 -0.2103 -0.0392 -0.5777
  140ACN     H1 1001   1.260   2.271   2.705  2.0221  0.9435  0.0992
  140ACN     H2 1002   1.319   2.413   2.632  0.2225 -1.4345 -1.2936
  140ACN     H3 1003   1.189   2.428   2.751  0.4335  0.6150 -0.7585
  140ACN     C2 1004   1.119   2.360   2.567 -0.1873 -0.2997 -0.6364
  140ACN     N1 1005   1.024   2.348   2.498 -0.0038 -0.1824 -0.1455
  141ACN     C1 1006   4.441   4.074   0.196  0.7087 -0.7687 -0.3791
  141ACN     H1 1007   4.541   4.118   0.193  0.0663  0.7304 -3.5802
  141ACN     H2 1008   4.413   4.049   0.299 -0.3582  0.4375 -0.3525
  141ACN     H3 1009   4.441   3.983   0.135 -1.5293  0.1465 -1.8793
  141ACN     C2 1010   4.343   4.166   0.134  0.5856 -0.4755  0.6828
  141ACN     N1 1011   4.266   4.243   0.094  0.3642  0.6087 -0.0471
  142ACN     C1 1012   4.417   0.234   2.180 -0.0913 -0.5977 -0.4027
  142ACN     H1 1013   4.337   0.293   2.134  0.3963  0.0573 -0.4235
  142ACN     H2 1014   4.375   0.168   2.257 -0.1127 -1.1096 -0.8476
  142ACN     H3 1015   4.478   0.310   2.231 -1.6979 -0.2670  1.1505
  142ACN     C2 1016   4.480   0.164   2.061 -0.2733 -0.3443 -0.2511
  142ACN     N1 1017   4.538   0.120   1.973  0.1601 -0.1079 -0.1645
  143ACN     C1 1018   1.584   0.769   2.757 -0.2385  0.3386  0.9670
  143ACN     H1 1019   1.506   0.809   2.824  0.9999  1.1114  1.9909
  143ACN     H2 1020   1.622   0.840   2.683 -1.0232 -2.0953 -1.9500
  143ACN     H3 1021   1.539   0.701   2.683  0.3528  2.4623 -1.4889
  143ACN     C2 1022   1.698   0.712   2.829  0.2767 -0.4007 -0.4013
  143ACN     N1 1023   1.794   0.668   2.874 -0.0832  0.9051  0.4076
  144ACN     C1 1024   0.694   3.868   1.806  0.0090  0.2903  0.3042
  144ACN     H1 1025   0.792   3.831   1.838  0.3084  0.0549 -0.8497
  144ACN     H2 1026   0.612   3.810   1.851 -0.8747  0.6338 -0.8200
  144ACN     H3 1027   0.691   3.868   1.697  2.4101 -0.0770  0.1890
  144ACN     C2 1028   0.668   4.008   1.856 -0.4013  0.4901  0.1943
  144ACN     N1 1029   0.652   4.114   1.900  0.2483 -0.8457  0.1690
  145ACN     C1 1030   1.450   4.728   0.207 -0.5628  0.5238 -0.0178
  145ACN     H1 1031   1.514   4.638   0.207  0.2341  1.0692 -1.1041
  145ACN     H2 1032   1.517   4.815   0.207  0.3629 -0.1596  0.7708
  145ACN     H3 1033   1.379   4.711   0.289 -0.1714 -2.7492 -0.2120
  145ACN     C2 1034   1.383   4.736   0.084  0.1301 -0.1228  1.1435
  145ACN     N1 1035   1.323   4.733  -0.019 -0.1424 -0.1788 -0.2016
  146ACN     C1 1036   2.553   2.255   1.497 -0.1711  0.5101  0.3285
  146ACN     H1 1037   2.461   2.245   1.439  1.7603 -2.0317 -2.6062
  146ACN     H2 1038   2.614   2.343   1.474 -1.6880  2.0068  1.6543
  146ACN     H3 1039   2.612   2.171   1.458 -1.0625  0.5475 -1.1434
  146ACN     C2 1040   2.541   2.252   1.642 -0.0142 -0.0680  0.0292
  146ACN     N1 1041   2.527   2.242   1.753 -0.7954  0.1493 -0.1881
  147ACN     C1 1042   1.319   4.914   0.835 -0.9419  0.2125 -0.6677
  147ACN     H1 1043   1.340   4.808   0.857 -0.9352  0.0470 -1.4474
  147ACN     H2 1044   1.369   4.938   0.741  1.3748  0.2256  0.5096
  147ACN     H3 1045   1.353   4.976   0.918  0.4104  1.6076 -2.2108
  147ACN     C2 1046   1.168   4.913   0.821  0.2407  0.2032  0.7697
  147ACN     N1 1047   1.055   4.911   0.802  0.1318 -0.2903  0.1215
  148ACN     C1 1048   3.877   2.466   3.695  0.4127 -0.1960 -0.4802
  148ACN     H1 1049   3.890   2.387   3.769  0.0204 -1.1580 -1.4020
  148ACN     H2 1050   3.873   2.566   3.741 -3.3575 -0.2584 -0.3049
  148ACN     H3 1051   3.783   2.446   3.642 -0.5864  2.4844  0.0741
  148ACN     C2 1052   3.990   2.452   3.609  0.3769  0.5844  0.3565
  148ACN     N1 1053   4.085   2.440   3.545 -0.1569  0.0289  0.5302
  149ACN     C1 1054   0.106   1.620   0.622  0.4385  0.0275  0.3816
  149ACN     H1 1055   0.097   1.560   0.530  2.0888 -0.8766  0.7670
  149ACN     H2 1056   0.188   1.693   0.619  0.5286 -0.0643  0.5914
  149ACN     H3 1057   0.132   1.548   0.700  0.2041  0.2216  0.6376
  149ACN     C2 1058  -0.015   1.680   0.664  0.1027 -0.5933  0.5665
  149ACN     N1 1059  -0.114   1.718   0.698  0.4314 -0.1903  0.1883
  150ACN     C1 1060   1.068   2.995   2.896 -0.0966  0.5787 -0.1306
  150ACN     H1 1061   0.961   2.979   2.878 -0.8726 -0.9655  4.4864
  150ACN     H2 1062   1.080   3.100   2.926 -0.5159 -0.0741  2.6039
  150ACN     H3 1063   1.140   2.968   2.817  1.4853  4.4125 -0.2267
  150ACN     C2 1064   1.111   2.917   3.013  0.2782  0.5370  0.1197
  150ACN     N1 1065   1.143   2.861   3.110 -0.5833  0.1033 -0.4096
  151ACN     C1 1066   2.819   4.907   0.655 -0.4287  0.4147 -0.5730
  151ACN     H1 1067   2.813   4.883   0.548 -1.2632 -1.5420 -0.1247
  151ACN     H2 1068   2.737   4.980   0.664 -1.3254 -0.6367  0.0678
  151ACN     H3 1069   2.905   4.969   0.684 -1.9344  2.4455 -0.2207
  151ACN     C2 1070   2.806   4.785   0.742  0.0282 -0.3757 -0.1971
  151ACN     N1 1071   2.800   4.694   0.811 -0.0392 -0.1449 -0.2411
  152ACN     C1 1072   2.794   1.782   0.061 -0.1910 -0.5431  0.4547
  152ACN     H1 1073   2.854   1.718   0.127 -2.2613  0.1800  3.2188
  152ACN     H2 1074   2.777   1.883   0.099 -0.8828 -0.3021 -0.4559
  152ACN     H3 1075   2.693   1.741   0.068 -1.7074  2.9033  0.8062
  152ACN     C2 1076   2.856   1.784  -0.069  0.5220  0.3175  0.2162
  152ACN     N1 1077   2.898   1.779  -0.177 -0.0895  0.5708 -0.3380
  153ACN     C1 1078   4.639   2.459   1.614  0.7673 -0.0909 -0.0039
  153ACN     H1 1079   4.572   2.546   1.613 -1.0495 -1.3256  2.7898
  153ACN     H2 1080   4.582   2.365   1.618  1.1010 -0.3315 -0.6734
  153ACN     H3 1081   4.701   2.465   1.704  1.0887 -1.8504 -0.0681
  153ACN     C2 1082   4.721   2.446   1.496  0.0897  0.2927  0.7474
  153ACN     N1 1083   4.785   2.436   1.398  0.8295  0.1673 -0.2867
  154ACN     C1 1084   4.786   1.860   3.215  0.0767  0.4131 -0.2266
  154ACN     H1 1085   4.756   1.811   3.308 -2.9818 -0.7865 -1.6888
  154ACN     H2 1086   4.890   1.892   3.203  1.2834 -3.3625 -1.0916
  154ACN     H3 1087   4.726   1.952   3.205 -0.6310 -0.1261 -1.1043
  154ACN     C2 1088   4.756   1.779   3.100  0.0203  0.5139 -0.0023
  154ACN     N1 1089   4.727   1.703   3.015 -0.2290 -0.0881 -0.2197
  155ACN     C1 1090   0.130   0.362   3.012  0.1350 -0.2609 -0.2920
  155ACN     H1 1091   0.101   0.319   3.109  0.0890 -1.3166 -0.7603
  155ACN     H2 1092   0.142   0.470   3.026  0.1946 -0.4178  0.9426
  155ACN     H3 1093   0.050   0.335   2.942 -1.8490 -1.6567  2.3180
  155ACN     C2 1094   0.247   0.292   2.981 -0.7864 -0.3868  0.9837
  155ACN     N1 1095   0.342   0.235   2.949 -0.2372  0.0118  0.4092
  156ACN     C1 1096   1.463   4.406   1.632  0.3007 -0.2523  0.2378
  156ACN     H1 1097   1.390   4.356   1.698  0.6814 -0.3067  0.6224
  156ACN     H2 1098   1.502   4.343   1.551  2.6007  2.9640 -1.3449
  156ACN     H3 1099   1.543   4.440   1.698 -0.2805  0.8699  0.3876
  156ACN     C2 1100   1.402   4.525   1.569  0.0103  0.7562  0.1082
  156ACN     N1 1101   1.351   4.612   1.518  0.3056  0.2547 -0.1136
  157ACN     C1 1102   0.128   0.997   1.619 -0.3470  0.9517  0.5223
  157ACN     H1 1103   0.059   1.063   1.672 -2.2386  0.5350 -1.3112
  157ACN     H2 1104   0.228   1.043   1.620  1.8124 -3.1690  0.8854
  157ACN     H3 1105   0.096   0.974   1.517 -1.4375  1.0095  0.8480
  157ACN     C2 1106   0.130   0.871   1.691 -0.5530  0.1262 -0.4943
  157ACN     N1 1107   0.138   0.772   1.756 -0.5512  0.6221 -0.3960
  158ACN     C1 1108   1.924   2.906   2.474  0.5516  0.3401 -0.6018
  158ACN     H1 1109   1.867   2.826   2.523 -0.2947  1.2658 -0.0308
  158ACN     H2 1110   1.961   2.978   2.547 -0.8113 -1.3153  1.8762
  158ACN     H3 1111   1.858   2.949   2.398 -1.6581  0.5677  1.3236
  158ACN     C2 1112   2.048   2.854   2.408 -0.2014 -0.0265 -0.1841
  158ACN     N1 1113   2.143   2.810   2.362 -0.0268 -0.6651  0.3229
  159ACN     C1 1114   0.515   1.760   0.650 -0.0595 -0.5144  0.1962
  159ACN     H1 1115   0.515   1.822   0.560  2.2583  0.7775  0.9872
  159ACN     H2 1116   0.617   1.719   0.656  0.1226 -0.4273 -1.5976
  159ACN     H3 1117   0.436   1.685   0.636  1.1015 -1.4483 -2.0175
  159ACN     C2 1118   0.497   1.843   0.767  0.1526  0.2243  0.5927
  159ACN     N1 1119   0.498   1.916   0.854 -0.2287 -0.4125 -0.6630
  160ACN     C1 1120   0.805   3.841   0.306  0.1624  0.2840  0.4124
  160ACN     H1 1121   0.865   3.909   0.245  2.1171 -0.4743  1.3766
  160ACN     H2 1122   0.730   3.790   0.243  0.1021 -0.1120  0.7980
  160ACN     H3 1123   0.750   3.893   0.385 -1.6682  1.6926 -1.6604
  160ACN     C2 1124   0.900   3.740   0.349 -0.5857  0.2586  0.0886
  160ACN     N1 1125   0.974   3.657   0.385 -0.3210  0.0350 -0.2421
  161ACN     C1 1126   4.378   1.652   3.323 -0.1424 -0.4994 -0.3910
  161ACN     H1 1127   4.479   1.613   3.342 -1.5581 -3.0892  2.8568
  161ACN     H2 1128   4.330   1.660   3.421 -1.1391 -0.2141 -0.8876
  161ACN     H3 1129   4.321   1.573   3.273 -2.2804 -0.9301  2.4862
  161ACN     C2 1130   4.370   1.780   3.253  0.3723  0.4964 -0.2081
  161ACN     N1 1131   4.363   1.882   3.194  0.2359  0.5516 -0.4582
  162ACN     C1 1132   4.805   3.409   0.584  0.6197  0.1704 -0.3506
  162ACN     H1 1133   4.897   3.349   0.578  1.2755  0.5922  3.1681
  162ACN     H2 1134   4.760   3.417   0.485 -1.7619  1.8878  0.7608
  162ACN     H3 1135   4.826   3.503   0.635 -2.4665  0.2460  1.0188
  162ACN     C2 1136   4.719   3.341   0.677  0.2668  0.2010  0.3255
  162ACN     N1 1137   4.656   3.285   0.750  0.8149 -0.2452 -0.5862
  163ACN     C1 1138   4.626   1.298   1.488  0.6614 -0.0142  0.4414
  163ACN     H1 1139   4.595   1.345   1.582 -1.7081  0.1202 -0.3478
  163ACN     H2 1140   4.533   1.268   1.438 -0.0804  0.2400  1.6132
  163ACN     H3 1141   4.678   1.204   1.512  1.0530  0.4624  1.5599
  163ACN     C2 1142   4.713   1.383   1.408  0.1333  0.8225 -0.4167
  163ACN     N1 1143   4.781   1.444   1.344  0.7170 -0.1880 -0.3855
  164ACN     C1 1144   1.215   2.541   1.821  0.0890 -0.0971  0.0167
  164ACN     H1 1145   1.173   2.579   1.727  0.9071 -0.9542 -0.7154
  164ACN     H2 1146   1.265   2.445   1.803  0.4978  0.1256 -0.0240
  164ACN     H3 1147   1.139   2.511   1.894  0.5866 -1.7626 -0.1123
  164ACN     C2 1148   1.304   2.642   1.877  0.7490 -0.3735 -0.4212
  164ACN     N1 1149   1.377   2.721   1.923  0.5425  0.0186  0.2367
  165ACN     C1 1150   4.330   2.128   2.379  0.6529  0.4707  0.9343
  165ACN     H1 1151   4.385   2.100   2.470  0.2717  0.0551  1.0421
  165ACN     H2 1152   4.222   2.112   2.391  0.7285  1.8178  4.6655
  165ACN     H3 1153   4.374   2.079   2.291  0.7243  2.1176  0.0174
  165ACN     C2 1154   4.344   2.268   2.350  0.1805  0.5831  0.0761
  165ACN     N1 1155   4.341   2.380   2.315 -0.1786  0.6208 -0.3197
  166ACN     C1 1156   1.924   1.272   2.732 -0.5081  0.4515  0.4519
  166ACN     H1 1157   1.983   1.245   2.820 -0.0664 -2.7320 -0.6951
  166ACN     H2 1158   1.996   1.274   2.649 -1.9387  0.7938 -0.8228
  166ACN     H3 1159   1.889   1.375   2.743  0.6253  0.7995  0.8899
  166ACN     C2 1160   1.819   1.170   2.719 -0.8490 -0.6922  0.1034
  166ACN     N1 1161   1.738   1.088   2.703  0.0879  0.4107 -0.2002
  167ACN     C1 1162   0.760   0.181   0.690  0.0405  0.1665  0.0792
  167ACN     H1 1163   0.853   0.128   0.668 -0.5386 -1.0457  0.4167
  167ACN     H2 1164   0.781   0.231   0.785 -0.3321 -1.2408  0.9280
  167ACN     H3 1165   0.672   0.118   0.707 -1.1270  0.9845 -2.3847
  167ACN     C2 1166   0.726   0.280   0.589 -0.7455  0.2516 -0.1739
  167ACN     N1 1167   0.706   0.347   0.499  0.2071  0.2415 -0.4429
  168ACN     C1 1168   1.217   1.922   1.377 -0.6521 -0.1393  0.1481
  168ACN     H1 1169   1.182   1.936   1.480  1.7617  2.7951  0.7132
  168ACN     H2 1170   1.301   1.852   1.379 -1.6569 -1.4321 -1.1736
  168ACN     H3 1171   1.266   2.017   1.350  0.5636 -0.8650 -0.2631
  168ACN     C2 1172   1.130   1.863   1.274 -0.2222  0.9233  0.6018
  168ACN     N1 1173   1.069   1.797   1.199  0.1218 -1.0891  0.1778
  169ACN     C1 1174   4.652   3.584   2.811  0.0415  0.0089  0.1347
  169ACN     H1 1175   4.752   3.593   2.767  0.0807 -0.1313  0.1946
  169ACN     H2 1176   4.576   3.526   2.757 -0.4345 -0.3055  1.1225
  169ACN     H3 1177   4.619   3.689   2.813  2.4216  0.8194  0.4105
  169ACN     C2 1178   4.649   3.530   2.947  0.5414  0.3879 -0.0004
  169ACN     N1 1179   4.643   3.485   3.052  0.2903 -0.1719  0.1019
  170ACN     C1 1180   1.808   3.741   2.214  0.7966 -0.2164  0.3413
  170ACN     H1 1181   1.894   3.687   2.258 -0.0386 -0.4110  1.8149
  170ACN     H2 1182   1.798   3.835   2.269 -2.7531  0.2280 -0.8534
  170ACN     H3 1183   1.710   3.694   2.230 -0.0518  0.9497 -1.1945
  170ACN     C2 1184   1.824   3.776   2.075 -0.1363 -0.2502 -0.2032
  170ACN     N1 1185   1.846   3.780   1.962  0.6462  0.5967 -0.4172
  171ACN     C1 1186   3.398   3.272   0.696  0.0996 -0.2037 -0.0484
  171ACN     H1 1187   3.433   3.318   0.603 -1.8008  4.3390  1.2222
  171ACN     H2 1188   3.293   3.301   0.703  0.3210  0.4223  0.9959
  171ACN     H3 1189   3.451   3.302   0.788  0.8559  0.8960 -0.8140
  171ACN     C2 1190   3.397   3.122   0.696  0.2599 -0.7804  0.2687
  171ACN     N1 1191   3.388   3.010   0.690  0.2368  1.0608  0.0705
  172ACN     C1 1192   3.147   4.332   2.729  0.4624 -0.2511 -0.4768
  172ACN     H1 1193   3.104   4.409   2.794 -3.1437 -0.9053 -1.8768
  172ACN     H2 1194   3.064   4.296   2.667  0.8094 -1.2911 -0.3610
  172ACN     H3 1195   3.176   4.242   2.784 -3.1029 -1.0877  0.2687
  172ACN     C2 1196   3.258   4.377   2.652 -0.6696 -0.0482  0.5607
  172ACN     N1 1197   3.351   4.415   2.591  0.1442  0.8881  0.0748
  173ACN     C1 1198   3.824   0.519   1.679 -0.5401 -0.0450  0.0466
  173ACN     H1 1199   3.852   0.609   1.624  0.9037  0.3562  1.3476
  173ACN     H2 1200   3.906   0.449   1.693 -0.0480  0.5515  0.1911
  173ACN     H3 1201   3.753   0.469   1.613 -0.7721 -0.4172  0.5695
  173ACN     C2 1202   3.762   0.555   1.808 -0.3787  0.3720  0.7419
  173ACN     N1 1203   3.715   0.578   1.910  0.2479 -0.8577  0.0801
  174ACN     C1 1204   0.856   0.664   0.889 -0.6986 -0.3849  0.0240
  174ACN     H1 1205   0.901   0.710   0.800 -1.8666  0.6100 -0.0916
  174ACN     H2 1206   0.857   0.555   0.898 -1.6002 -0.3239  1.1886
  174ACN     H3 1207   0.753   0.701   0.879 -1.2852 -1.3532  1.9140
  174ACN     C2 1208   0.918   0.714   1.019  0.4154  0.2491  0.7279
  174ACN     N1 1209   0.953   0.754   1.121  0.5671  0.5183  0.2921
  175ACN     C1 1210   2.924   0.039   3.575  0.0704 -0.3436  0.1014
  175ACN     H1 1211   2.992   0.125   3.581  0.7489 -0.9055  0.5914
  175ACN     H2 1212   2.850   0.062   3.498  0.2175  0.3889  0.1757
  175ACN     H3 1213   2.872   0.019   3.670  1.0664 -0.9565  0.5369
  175ACN     C2 1214   3.002  -0.076   3.528 -0.1205  0.4694  0.1603
  175ACN     N1 1215   3.064  -0.169   3.494  0.1036 -0.3797  0.4511
  176ACN     C1 1216   3.914   4.878   1.204 -0.2182 -1.1252  0.4042
  176ACN     H1 1217   3.805   4.874   1.220  0.0130 -0.3541  2.6181
  176ACN     H2 1218   3.948   4.785   1.157  2.9502 -1.0487  2.2495
  176ACN     H3 1219   3.956   4.882   1.306  1.3998 -1.1078 -0.2390
  176ACN     C2 1220   3.961   4.997   1.127 -0.3063 -0.5816  0.1207
  176ACN     N1 1221   4.002   5.094   1.074  0.7324 -0.7656 -0.4266
  177ACN     C1 1222   0.417   4.247   1.275 -0.3497 -0.5641 -0.2769
  177ACN     H1 1223   0.428   4.312   1.362  0.6359  0.1304 -0.8997
  177ACN     H2 1224   0.348   4.162   1.291  0.8265 -1.4598  0.1805
  177ACN     H3 1225   0.516   4.203   1.258 -0.0406 -0.4961  1.2572
  177ACN     C2 1226   0.381   4.329   1.165  0.1672 -0.0609  0.1521
  177ACN     N1 1227   0.372   4.391   1.069  0.3160 -0.0321  0.0383
  178ACN     C1 1228   0.757   4.728   0.685  0.2028 -0.9880 -0.0655
  178ACN     H1 1229   0.650   4.717   0.703 -0.2258  1.7346 -0.4969
  178ACN     H2 1230   0.801   4.737   0.786  1.5755 -1.5790 -0.5849
  178ACN     H3 1231   0.783   4.820   0.630  0.7725 -1.6810 -0.9831
  178ACN     C2 1232   0.811   4.612   0.621  0.2421 -0.7866  0.6381
  178ACN     N1 1233   0.840   4.523   0.556 -0.2650 -0.0027  0.3739
  179ACN     C1 1234   3.243   3.301   1.118  0.4167 -0.0143  0.3618
  179ACN     H1 1235   3.195   3.258   1.207 -1.6747 -0.4118 -0.8846
  179ACN     H2 1236   3.270   3.226   1.043 -0.4231 -1.1021  1.1095
  179ACN     H3 1237   3.332   3.355   1.151 -0.3611  1.8471 -0.4434
  179ACN     C2 1238   3.139   3.382   1.065 -0.2855  0.1551  0.2468
  179ACN     N1 1239   3.065   3.455   1.020  0.4104 -0.0132 -0.6970
  180ACN     C1 1240   3.953   1.891   1.134  0.1815  0.2825 -0.5144
  180ACN     H1 1241   3.927   1.785   1.125 -1.9800  0.6859  0.5559
  180ACN     H2 1242   3.931   1.949   1.044  1.0091 -0.1635 -1.0273
  180ACN     H3 1243   4.062   1.902   1.146  0.1691 -0.0171 -0.1229
  180ACN     C2 1244   3.885   1.955   1.242 -0.0027 -0.7899  0.2677
  180ACN     N1 1245   3.838   2.001   1.338  0.3750  0.2005 -0.1796
  181ACN     C1 1246   4.272   3.660   3.628 -0.0423 -0.3210 -0.3842
  181ACN     H1 1247   4.363   3.599   3.633  1.5834  1.7815 -2.0437
  181ACN     H2 1248   4.188   3.601   3.592  0.6982 -0.5851 -1.7524
  181ACN     H3 1249   4.287   3.750   3.567 -1.7336  0.1262 -0.1785
  181ACN     C2 1250   4.233   3.694   3.764 -0.4552 -0.3141  0.2479
  181ACN     N1 1251   4.213   3.723   3.874 -0.0301 -0.0192  0.6666
  182ACN     C1 1252   1.153   2.190   2.227 -0.0860  0.2863  0.2294
  182ACN     H1 1253   1.243   2.140   2.265 -2.5354 -1.6730  4.1975
  182ACN     H2 1254   1.081   2.171   2.308  1.4070 -2.2029  1.0685
  182ACN     H3 1255   1.123   2.153   2.128  0.9180 -0.0803  0.0563
  182ACN     C2 1256   1.197   2.332   2.233  0.2092  1.0910  0.6332
  182ACN     N1 1257   1.243   2.438   2.240  0.5353  0.2897  0.2767
  183ACN     C1 1258   2.666   4.397   0.922 -0.2473 -0.2768 -0.0277
  183ACN     H1 1259   2.641   4.481   0.988  0.7552 -0.7610  1.0046
  183ACN     H2 1260   2.771   4.373   0.942 -0.2669 -0.6983 -0.4111
  183ACN     H3 1261   2.653   4.415   0.815  2.2596 -3.5248 -1.0542
  183ACN     C2 1262   2.588   4.281   0.963 -0.8433 -0.3695  0.6075
  183ACN     N1 1263   2.525   4.194   1.004  0.5587  0.1972  0.5708
  184ACN     C1 1264   3.981   0.871   0.578 -0.0554  0.1470 -0.6298
  184ACN     H1 1265   3.916   0.786   0.599 -0.3015  0.6535  0.7851
  184ACN     H2 1266   3.987   0.927   0.672  0.1205 -1.7937  0.5643
  184ACN     H3 1267   3.932   0.927   0.497 -1.1855  0.7209  0.4209
  184ACN     C2 1268   4.105   0.816   0.542 -0.4268 -0.0100 -0.2674
  184ACN     N1 1269   4.211   0.779   0.509 -0.6013 -0.0656  0.0693
  185ACN     C1 1270   4.570   2.865   3.032  0.5656  0.0770  0.1183
  185ACN     H1 1271   4.595   2.962   2.988 -2.2909  0.6899 -0.3434
  185ACN     H2 1272   4.473   2.825   3.000 -0.0372  1.4244  0.2232
  185ACN     H3 1273   4.567   2.868   3.142  1.8457 -0.7339  0.2021
  185ACN     C2 1274   4.674   2.778   2.997 -0.9262  0.4353 -0.8347
  185ACN     N1 1275   4.754   2.695   2.974  0.1354 -0.9814 -0.1116
  186ACN     C1 1276   1.704   1.764   2.630  0.3595 -0.2397  0.2169
  186ACN     H1 1277   1.617   1.707   2.664 -1.9266  2.1004 -1.3154
  186ACN     H2 1278   1.702   1.862   2.678 -1.0180 -0.2503  0.2303
  186ACN     H3 1279   1.690   1.772   2.521  1.5784  0.7970  0.1169
  186ACN     C2 1280   1.829   1.693   2.656 -0.0145  0.5444 -0.2478
  186ACN     N1 1281   1.927   1.642   2.688 -0.6220 -0.1608 -0.5296
  187ACN     C1 1282   3.283   3.427   2.522 -0.3802  0.2923 -0.3806
  187ACN     H1 1283   3.373   3.483   2.550  0.1100 -1.3857  1.6739
  187ACN     H2 1284   3.274   3.328   2.569 -1.8153  0.7358  0.3375
  187ACN     H3 1285   3.269   3.423   2.413  0.0035 -2.2083 -0.3984
  187ACN     C2 1286   3.180   3.493   2.586 -0.5740  0.0246 -0.6795
  187ACN     N1 1287   3.091   3.543   2.634  0.5373 -0.1541  0.4544
  188ACN     C1 1288   1.410   2.985   0.152  0.7520  0.3010 -0.4236
  188ACN     H1 1289   1.367   3.025   0.245  1.2056 -1.8865  0.8001
  188ACN     H2 1290   1.353   3.013   0.063  1.9564  0.2732 -1.2160
  188ACN     H3 1291   1.418   2.876   0.163 -2.5658  0.1607  2.6591
  188ACN     C2 1292   1.533   3.061   0.158 -0.4067 -0.2284  0.0022
  188ACN     N1 1293   1.622   3.133   0.167  0.3145  0.2325 -0.1019
  189ACN     C1 1294   0.384   2.787   1.597  0.2511 -0.3568 -0.3351
  189ACN     H1 1295   0.294   2.849   1.591  0.6173  0.3490  1.0415
  189ACN     H2 1296   0.412   2.753   1.497 -0.4881  0.6051 -0.8899
  189ACN     H3 1297   0.355   2.698   1.654  2.0274  0.7985  2.5963
  189ACN     C2 1298   0.496   2.861   1.660 -0.6127  0.2030  0.2752
  189ACN     N1 1299   0.585   2.911   1.712  0.0733  0.4972  0.3409
  190ACN     C1 1300   1.807   2.817   0.080  0.1823 -0.0423 -0.2297
  190ACN     H1 1301   1.753   2.775   0.166  1.0041 -0.5762  0.0328
  190ACN     H2 1302   1.902   2.763   0.072 -0.3461 -1.4523  2.1340
  190ACN     H3 1303   1.813   2.926   0.077 -0.6829  0.0048 -1.4720
  190ACN     C2 1304   1.723   2.783  -0.040  0.0069  0.2998 -0.3821
  190ACN     N1 1305   1.659   2.771  -0.135 -0.2239  0.4169 -0.0231
  191ACN     C1 1306   0.071   1.401   1.748  0.1167 -0.5107 -0.0478
  191ACN     H1 1307  -0.013   1.368   1.684 -1.5926  1.1482  1.2203
  191ACN     H2 1308   0.059   1.350   1.845  0.3748 -0.3416  0.0742
  191ACN     H3 1309   0.062   1.509   1.763 -0.0457 -0.3670 -1.0938
  191ACN     C2 1310   0.202   1.368   1.699  0.5885  0.5856  0.2365
  191ACN     N1 1311   0.308   1.331   1.673  0.0312  0.4061  0.7644
  192ACN     C1 1312   1.447   2.355   0.171 -0.0570 -0.3442 -0.1865
  192ACN     H1 1313   1.488   2.264   0.126  0.9781 -0.3871  0.7879
  192ACN     H2 1314   1.480   2.443   0.114 -1.3868  0.4622  0.2449
  192ACN     H3 1315   1.486   2.364   0.273 -0.8308 -0.3402  0.1110
  192ACN     C2 1316   1.304   2.346   0.174  0.3706 -0.2666  0.1801
  192ACN     N1 1317   1.189   2.330   0.184  0.5789  0.2469  0.6137
  193ACN     C1 1318   1.370   2.061   0.445 -0.2866 -0.5321  0.2298
  193ACN     H1 1319   1.323   2.142   0.501 -0.1055 -0.0110 -0.3651
  193ACN     H2 1320   1.307   2.032   0.360  2.0437 -0.9945 -1.4516
  193ACN     H3 1321   1.372   1.971   0.508  0.7928 -1.0882 -0.5526
  193ACN     C2 1322   1.492   2.094   0.381 -0.4109  0.3012 -0.3495
  193ACN     N1 1323   1.593   2.111   0.328 -0.3265 -0.9288  0.2664
  194ACN     C1 1324   3.347   0.146   3.485 -0.2939 -0.4085  0.6771
  194ACN     H1 1325   3.455   0.165   3.488 -0.3566  0.4560 -0.9930
  194ACN     H2 1326   3.343   0.044   3.445  0.1149 -0.0170 -0.3930
  194ACN     H3 1327   3.299   0.214   3.413  0.3680  0.4043  0.9882
  194ACN     C2 1328   3.289   0.157   3.612  0.2985 -0.3971 -0.5125
  194ACN     N1 1329   3.239   0.159   3.719  0.8396 -0.4474  0.1744
  195ACN     C1 1330   0.596   2.535   0.111  0.7608  0.4883 -0.2641
  195ACN     H1 1331   0.542   2.461   0.050  2.9940 -1.2660 -0.2799
  195ACN     H2 1332   0.659   2.593   0.042 -2.0398  1.2569 -2.3722
  195ACN     H3 1333   0.647   2.478   0.190 -0.8077 -0.5281  0.0538
  195ACN     C2 1334   0.508   2.636   0.174  0.0974 -0.3533 -0.3747
  195ACN     N1 1335   0.442   2.717   0.225  0.5856  0.8780  0.1133
  196ACN     C1 1336   1.649   0.416   3.661  0.1039  0.7663  0.6803
  196ACN     H1 1337   1.733   0.346   3.655  1.5442  2.4513 -0.1648
  196ACN     H2 1338   1.594   0.392   3.752  0.5337  0.0228  0.7523
  196ACN     H3 1339   1.576   0.407   3.579  1.0943  1.7661 -0.3596
  196ACN     C2 1340   1.703   0.553   3.662  0.0422  0.0595  0.5699
  196ACN     N1 1341   1.733   0.665   3.663  0.1481  0.3876 -0.5800
  197ACN     C1 1342   4.589   4.417   3.307 -0.2065  0.3160  0.1121
  197ACN     H1 1343   4.506   4.471   3.262  1.6319  2.3299 -1.0629
  197ACN     H2 1344   4.669   4.491   3.321 -0.2237  0.0551  1.8528
  197ACN     H3 1345   4.617   4.332   3.244 -1.2090  0.8042 -1.0135
  197ACN     C2 1346   4.550   4.373   3.441  0.7954 -0.0971 -0.6551
  197ACN     N1 1347   4.512   4.331   3.542  0.4667 -0.3639 -0.1605
  198ACN     C1 1348   1.296   3.694   2.800  0.2730  0.2282  1.2351
  198ACN     H1 1349   1.288   3.587   2.821  0.2355 -0.1885 -0.7033
  198ACN     H2 1350   1.244   3.753   2.876  2.4417  2.2758  1.2328
  198ACN     H3 1351   1.269   3.717   2.696 -2.5706  0.7421  1.9876
  198ACN     C2 1352   1.443   3.716   2.808 -0.2607 -0.5581  0.3414
  198ACN     N1 1353   1.555   3.736   2.819  0.3074  0.0333 -0.5958
  199ACN     C1 1354   3.675   1.115   2.740  0.2017 -0.2096  0.0002
  199ACN     H1 1355   3.652   1.023   2.684  2.0235 -0.8295  0.1994
  199ACN     H2 1356   3.764   1.163   2.697 -0.8630  0.2407 -1.8043
  199ACN     H3 1357   3.695   1.084   2.843 -1.2281 -0.2451  0.2825
  199ACN     C2 1358   3.569   1.216   2.743  0.0026  0.3609  0.2514
  199ACN     N1 1359   3.488   1.298   2.751 -0.0638  0.2484  0.3998
  200ACN     C1 1360   4.520   4.821   0.448 -0.5599 -0.7817  0.1138
  200ACN     H1 1361   4.467   4.917   0.455 -0.4857 -0.6911 -0.5601
  200ACN     H2 1362   4.624   4.851   0.433 -1.0488  1.3860  0.5630
  200ACN     H3 1363   4.483   4.751   0.372 -0.5272 -1.3140  0.5861
  200ACN     C2 1364   4.510   4.762   0.579  0.3961 -1.3521 -0.1422
  200ACN     N1 1365   4.495   4.716   0.683 -0.3930  0.1288 -0.4457
  201ACN     C1 1366   4.729   1.291   2.090  0.4046 -0.0330 -0.2547
  201ACN     H1 1367   4.780   1.382   2.057  0.7933 -0.1305  0.0760
  201ACN     H2 1368   4.621   1.304   2.074  0.6188 -0.5622 -2.3095
  201ACN     H3 1369   4.748   1.279   2.198 -0.9438 -2.1618 -0.1881
  201ACN     C2 1370   4.775   1.176   2.013 -0.0178  0.5436 -0.0753
  201ACN     N1 1371   4.815   1.085   1.947  0.4403 -0.9005  0.9624
  202ACN     C1 1372   3.541   2.580   2.412  0.3097  0.2270  1.0894
  202ACN     H1 1373   3.640   2.576   2.459  0.5802 -0.3389  0.4898
  202ACN     H2 1374   3.486   2.664   2.457 -1.7086  0.1112 -0.9765
  202ACN     H3 1375   3.481   2.492   2.437  0.6361 -0.4245 -0.3012
  202ACN     C2 1376   3.564   2.596   2.268 -0.5377 -0.0509  0.0461
  202ACN     N1 1377   3.590   2.619   2.160 -0.3616  0.5144  0.2032
  203ACN     C1 1378   4.266   4.077   3.682  0.8262  0.2191 -0.7625
  203ACN     H1 1379   4.213   4.048   3.773 -0.0736 -0.0818 -1.3626
  203ACN     H2 1380   4.370   4.043   3.681  0.2236 -1.9788 -3.6303
  203ACN     H3 1381   4.253   4.184   3.663  0.6301  0.9432  2.8791
  203ACN     C2 1382   4.200   4.008   3.567 -0.1859 -0.7890 -0.2123
  203ACN     N1 1383   4.145   3.956   3.481 -0.1694  0.3309 -0.5704
  204ACN     C1 1384   2.500   1.281   0.298 -0.2548 -0.3917  0.3465
  204ACN     H1 1385   2.444   1.259   0.207  2.2519 -0.2709 -1.3199
  204ACN     H2 1386   2.550   1.375   0.272  0.2588 -0.9961 -0.9231
  204ACN     H3 1387   2.575   1.202   0.307  0.4070  0.0183 -1.2397
  204ACN     C2 1388   2.403   1.301   0.408  0.0188  0.4676  0.1731
  204ACN     N1 1389   2.321   1.327   0.487 -0.3218 -0.0567 -0.6001
  205ACN     C1 1390   4.515   1.328   0.352  0.2330  0.1354  0.3872
  205ACN     H1 1391   4.460   1.347   0.259  0.9357 -2.8816 -0.7455
  205ACN     H2 1392   4.553   1.226   0.354  2.0780  0.7606 -0.4350
  205ACN     H3 1393   4.447   1.339   0.438 -0.3780  1.5399 -0.2244
  205ACN     C2 1394   4.619   1.426   0.359  0.4896  0.3480  0.1079
  205ACN     N1 1395   4.702   1.508   0.370  0.0664 -0.4527 -0.4352
  206ACN     C1 1396   2.466   4.322   2.840 -0.0266 -0.1749  0.4403
  206ACN     H1 1397   2.362   4.321   2.877 -0.3373 -0.2091 -0.4206
  206ACN     H2 1398   2.496   4.232   2.785 -1.0648 -0.4447  0.2972
  206ACN     H3 1399   2.526   4.334   2.932  2.4294  0.2990 -1.1378
  206ACN     C2 1400   2.472   4.443   2.763  0.7484 -0.4351  1.0011
  206ACN     N1 1401   2.482   4.541   2.701  0.3353  0.3410 -0.0619
  207ACN     C1 1402   4.543   2.160   1.127 -0.2122  0.8473  0.0715
  207ACN     H1 1403   4.552   2.264   1.160 -1.5238  0.8514  0.4597
  207ACN     H2 1404   4.638   2.124   1.085 -0.2364 -1.0909  1.5354
  207ACN     H3 1405   4.464   2.137   1.054  0.0109 -1.3262  0.4400
  207ACN     C2 1406   4.521   2.077   1.241 -0.8744  0.0688 -0.4267
  207ACN     N1 1407   4.501   2.009   1.334 -0.5895 -0.3425  0.1476
  208ACN     C1 1408   3.994   2.582   3.018  0.5984  0.1426 -0.2847
  208ACN     H1 1409   3.932   2.671   3.007  1.9702  1.1374 -0.1334
  208ACN     H2 1410   3.947   2.503   2.958 -0.8990 -0.4763  1.5755
  208ACN     H3 1411   4.022   2.567   3.123  1.0416  0.2911 -0.3801
  208ACN     C2 1412   4.119   2.586   2.943  0.0997 -0.0190 -0.5636
  208ACN     N1 1413   4.215   2.589   2.877 -0.0977  0.7764  0.2296
  209ACN     C1 1414   4.379   1.936   0.089  0.0845 -0.2024 -0.4275
  209ACN     H1 1415   4.289   1.959   0.031  1.1711 -0.0349 -2.1263
  209ACN     H2 1416   4.367   1.973   0.191  2.1704 -1.9393  0.5503
  209ACN     H3 1417   4.472   1.974   0.046  0.5609  0.0367  0.7627
  209ACN     C2 1418   4.391   1.789   0.087 -0.5235 -0.4029 -0.6776
  209ACN     N1 1419   4.409   1.676   0.082  0.0625  1.0093  0.4324
  210ACN     C1 1420   1.381   1.454   1.846 -0.4090 -0.0651  0.8937
  210ACN     H1 1421   1.272   1.454   1.858 -0.7486  3.0412 -1.2535
  210ACN     H2 1422   1.405   1.561   1.855 -0.0856 -0.0081 -0.4141
  210ACN     H3 1423   1.391   1.416   1.744  0.4702 -2.7272  1.8652
  210ACN     C2 1424   1.439   1.367   1.944 -0.7733 -0.6173 -0.7591
  210ACN     N1 1425   1.477   1.288   2.020  1.2809 -0.8825 -0.4084
  211ACN     C1 1426   1.481   3.007   3.189  0.2554  0.4198  0.2332
  211ACN     H1 1427   1.532   3.093   3.232 -0.4558  0.0150  1.9549
  211ACN     H2 1428   1.387   2.987   3.242  0.3665  0.1525  0.3322
  211ACN     H3 1429   1.541   2.916   3.194 -0.5402 -0.2603 -1.4311
  211ACN     C2 1430   1.450   3.031   3.053 -0.1861  0.2079  0.1060
  211ACN     N1 1431   1.430   3.056   2.943 -0.2264 -0.4992 -0.5079
  212ACN     C1 1432   0.796   0.963   1.368 -0.1233 -0.1756  0.0587
  212ACN     H1 1433   0.854   0.871   1.357 -0.9195 -0.5773 -0.9749
  212ACN     H2 1434   0.717   0.938   1.440  0.2416  1.6570  1.1597
  212ACN     H3 1435   0.750   0.990   1.272  0.8729 -2.3929 -1.0976
  212ACN     C2 1436   0.881   1.073   1.414 -0.7709  0.0798  0.1458
  212ACN     N1 1437   0.950   1.158   1.452  0.4986 -0.3475 -0.1767
  213ACN     C1 1438   1.915   2.444   1.280 -0.2667  0.8694  0.2569
  213ACN     H1 1439   1.827   2.379   1.283 -0.4444  0.9974 -1.3615
  213ACN     H2 1440   1.893   2.548   1.309 -0.6444  0.6259  0.8425
  213ACN     H3 1441   1.933   2.443   1.172  0.7579  0.8916  0.4138
  213ACN     C2 1442   2.029   2.382   1.346 -0.1486  0.0926 -0.0895
  213ACN     N1 1443   2.118   2.344   1.412 -0.1291 -0.6705  0.2056
  214ACN     C1 1444   3.921   0.290   2.001 -0.2840 -0.1976 -0.5352
  214ACN     H1 1445   3.888   0.341   2.092 -1.0862  0.3519 -1.1223
  214ACN     H2 1446   3.986   0.210   2.037  1.0040  1.1089  0.1682
  214ACN     H3 1447   3.981   0.358   1.939  1.5441  0.6380  1.9834
  214ACN     C2 1448   3.814   0.227   1.927  0.8198 -1.1277 -0.9590
  214ACN     N1 1449   3.729   0.178   1.872  0.1078 -0.2619  0.5400
  215ACN     C1 1450   2.248   3.997   1.334 -0.3539 -0.0164  0.1777
  215ACN     H1 1451   2.228   4.026   1.230 -0.6191 -0.4187  0.1140
  215ACN     H2 1452   2.283   3.894   1.321 -0.6154  0.1205 -1.9676
  215ACN     H3 1453   2.159   3.998   1.399 -0.3397 -0.9831  0.2248
  215ACN     C2 1454   2.358   4.078   1.399  0.0874  0.0960  1.1324
  215ACN     N1 1455   2.439   4.143   1.450  0.2208  0.1031 -0.4291
  216ACN     C1 1456   1.517   4.762   0.573 -0.1473 -0.1947 -0.2052
  216ACN     H1 1457   1.591   4.786   0.495 -1.1621  0.0903 -1.1035
  216ACN     H2 1458   1.423   4.800   0.532 -0.9753 -2.5376 -0.6478
  216ACN     H3 1459   1.560   4.813   0.660 -0.8853  2.6111 -1.3862
  216ACN     C2 1460   1.521   4.623   0.597  0.1805  1.6554  0.4555
  216ACN     N1 1461   1.516   4.505   0.614 -0.5816 -0.4549 -0.0053
  217ACN     C1 1462   2.266   3.984   1.730  0.7990 -0.3849 -0.0937
  217ACN     H1 1463   2.182   3.971   1.800 -0.4985  0.0145 -1.5252
  217ACN     H2 1464   2.355   4.012   1.788  0.6129 -1.5006  0.7507
  217ACN     H3 1465   2.249   4.073   1.668 -1.8719 -0.1423  0.8671
  217ACN     C2 1466   2.269   3.870   1.642  0.4056  0.3307  1.0259
  217ACN     N1 1467   2.273   3.781   1.568  0.0365  0.0875  0.1152
  218ACN     C1 1468   4.423   2.697   2.114 -0.0741  0.1949 -0.2332
  218ACN     H1 1469   4.491   2.783   2.119 -0.7656  0.7959 -0.9219
  218ACN     H2 1470   4.325   2.717   2.159  0.4607  1.7805  0.3122
  218ACN     H3 1471   4.480   2.620   2.167 -0.8234  0.2041  0.5985
  218ACN     C2 1472   4.393   2.669   1.977  0.4134  0.2539 -0.2551
  218ACN     N1 1473   4.365   2.643   1.866  0.1429  0.3091 -0.6493
  219ACN     C1 1474   3.015   1.999   0.830 -0.1149 -0.9436 -0.4470
  219ACN     H1 1475   3.047   2.091   0.779  0.1196  0.4645  2.0994
  219ACN     H2 1476   3.083   1.914   0.817 -1.5603 -2.3162  0.5703
  219ACN     H3 1477   2.917   1.966   0.794  0.1005 -1.7405 -0.3290
  219ACN     C2 1478   2.995   2.030   0.969  0.6119  0.3407  0.1124
  219ACN     N1 1479   2.977   2.053   1.078  0.1463 -0.3207  0.0400
  220ACN     C1 1480   0.132   2.780   1.893 -0.3619  0.5817  0.1395
  220ACN     H1 1481   0.104   2.774   1.788  1.0307  0.2418 -0.2355
  220ACN     H2 1482   0.212   2.856   1.900  1.1162 -0.8629 -0.4635
  220ACN     H3 1483   0.159   2.682   1.934 -4.0532 -0.0637  1.3877
  220ACN     C2 1484   0.012   2.823   1.967 -0.4706 -0.1686  0.5943
  220ACN     N1 1485  -0.077   2.850   2.033 -0.0978  0.1260 -0.1074
  221ACN     C1 1486   0.377   2.453   1.438 -0.5526  0.7441 -0.3296
  221ACN     H1 1487   0.285   2.509   1.418 -0.1565  1.3764 -0.3887
  221ACN     H2 1488   0.385   2.426   1.544  0.1416  0.7688 -0.3766
  221ACN     H3 1489   0.466   2.507   1.406 -0.2633 -0.0068 -0.8218
  221ACN     C2 1490   0.374   2.336   1.359  0.1553  0.6976  0.2222
  221ACN     N1 1491   0.367   2.244   1.293  0.0650  0.8724 -0.7889
  222ACN     C1 1492   2.190   0.403   0.787 -0.1976  0.4834 -0.4302
  222ACN     H1 1493   2.179   0.512   0.792  1.0466  0.6210 -0.2770
  222ACN     H2 1494   2.227   0.389   0.889  1.8695  1.0981 -1.0399
  222ACN     H3 1495   2.278   0.384   0.724  0.8715  1.5991  0.6658
  222ACN     C2 1496   2.071   0.328   0.738 -0.8844  0.4958  0.0665
  222ACN     N1 1497   1.980   0.272   0.697 -0.0203 -0.3487  0.1657
  223ACN     C1 1498   2.618   4.409   0.497  0.3975  0.4704  0.1577
  223ACN     H1 1499   2.679   4.346   0.431 -0.2158  0.1066 -0.0723
  223ACN     H2 1500   2.582   4.494   0.438  2.3390  1.2197 -0.0354
  223ACN     H3 1501   2.684   4.425   0.583  0.2009 -0.7554  0.5532
  223ACN     C2 1502   2.520   4.318   0.554  0.2291 -0.0647 -0.7398
  223ACN     N1 1503   2.446   4.246   0.605 -0.0617 -0.1365 -0.7790
  224ACN     C1 1504   4.418   0.050   3.817 -0.0975  0.1025 -0.0840
  224ACN     H1 1505   4.375   0.136   3.869  1.5704  2.4189 -2.3455
  224ACN     H2 1506   4.501   0.015   3.880  0.1485  1.2385  0.2355
  224ACN     H3 1507   4.464   0.079   3.722 -0.1711 -0.4793 -0.3067
  224ACN     C2 1508   4.313  -0.051   3.798 -0.0384  0.5614 -0.5690
  224ACN     N1 1509   4.232  -0.136   3.793  0.1710 -0.0504 -0.2855
  225ACN     C1 1510   2.347   2.718   2.764 -0.0141  0.1882  0.4237
  225ACN     H1 1511   2.277   2.700   2.848  0.0099  0.7714  0.5710
  225ACN     H2 1512   2.447   2.751   2.792  0.8890  0.6658 -2.9830
  225ACN     H3 1513   2.305   2.801   2.706 -1.2822  1.5749  3.1318
  225ACN     C2 1514   2.340   2.613   2.660 -0.5410 -0.1176 -0.7765
  225ACN     N1 1515   2.344   2.527   2.584  0.1468 -0.5106  0.1046
  226ACN     C1 1516   0.848   2.972   1.986  0.0187 -0.0947 -0.4039
  226ACN     H1 1517   0.957   2.975   1.975 -0.1482  0.2431 -2.3635
  226ACN     H2 1518   0.821   2.912   2.074 -0.2148  1.0828  0.3452
  226ACN     H3 1519   0.810   2.922   1.896  0.2915 -0.8400 -0.1145
  226ACN     C2 1520   0.791   3.106   1.994  0.3514  0.2240 -0.6044
  226ACN     N1 1521   0.752   3.218   1.998 -0.3018  0.8404  0.2642
  227ACN     C1 1522   1.636   3.242   1.231  0.9214 -0.2521  0.3909
  227ACN     H1 1523   1.732   3.264   1.183 -0.1499  0.3009 -1.6095
  227ACN     H2 1524   1.659   3.222   1.336 -2.4719 -1.7386  0.9846
  227ACN     H3 1525   1.597   3.148   1.190  1.0908 -0.9299  1.7441
  227ACN     C2 1526   1.551   3.361   1.207  0.6379  0.6775 -0.0962
  227ACN     N1 1527   1.491   3.459   1.194  0.4491 -0.2840 -0.3626
  228ACN     C1 1528   0.115   2.681   3.315 -0.5698 -0.0892  0.1640
  228ACN     H1 1529   0.140   2.786   3.336  1.5002 -0.4801 -0.1576
  228ACN     H2 1530   0.056   2.684   3.223 -1.0017 -0.8110  0.4104
  228ACN     H3 1531   0.064   2.642   3.404 -0.0990 -1.6440 -0.2113
  228ACN     C2 1532   0.238   2.605   3.304  0.1686  0.2751  0.2388
  228ACN     N1 1533   0.336   2.547   3.277 -0.0970 -0.2879  0.2014
  229ACN     C1 1534   0.046   2.357   3.121  0.7155 -0.5270  0.0380
  229ACN     H1 1535  -0.036   2.301   3.074  0.5389  1.0664 -1.6910
  229ACN     H2 1536   0.014   2.462   3.115 -0.2647 -0.6396  2.4115
  229ACN     H3 1537   0.139   2.338   3.065  0.5323 -0.1135 -0.4186
  229ACN     C2 1538   0.047   2.308   3.255  0.9715  0.1209  0.3469
  229ACN     N1 1539   0.040   2.276   3.366  0.0517 -0.0664 -0.2848
  230ACN     C1 1540   4.228   2.190   0.377  0.3430 -0.3730 -0.2686
  230ACN     H1 1541   4.254   2.220   0.275 -0.2474  0.2307 -0.2508
  230ACN     H2 1542   4.296   2.112   0.410 -0.0175 -0.7567 -0.4207
  230ACN     H3 1543   4.125   2.157   0.398  0.3971  1.5977  4.3020
  230ACN     C2 1544   4.233   2.308   0.463  0.5151 -0.3462 -0.2386
  230ACN     N1 1545   4.227   2.391   0.543  0.0486 -0.1067  0.8226
  231ACN     C1 1546   3.673   1.748   0.988  0.1043  0.2840 -0.9406
  231ACN     H1 1547   3.735   1.699   1.064  0.4364 -0.9985 -2.0180
  231ACN     H2 1548   3.592   1.681   0.957 -0.7274 -0.2777  2.1139
  231ACN     H3 1549   3.733   1.763   0.898  1.4451 -0.9217 -0.2774
  231ACN     C2 1550   3.627   1.878   1.033  0.2991  0.4585  0.5269
  231ACN     N1 1551   3.602   1.980   1.074  0.5624  0.6037  0.6207
  232ACN     C1 1552   1.204   0.740   2.839 -0.8293  0.1130 -0.6204
  232ACN     H1 1553   1.138   0.664   2.794 -2.3277  1.1623 -0.2513
  232ACN     H2 1554   1.147   0.825   2.879  1.0068  0.2476  1.8899
  232ACN     H3 1555   1.266   0.780   2.758  0.4189 -0.5576 -0.0296
  232ACN     C2 1556   1.278   0.675   2.941  0.3049 -0.3297 -0.0818
  232ACN     N1 1557   1.343   0.628   3.021  0.1673 -0.5075  0.5804
  233ACN     C1 1558   4.788   0.648   1.154  0.5369 -0.7329 -0.5806
  233ACN     H1 1559   4.698   0.593   1.186  0.8906 -0.4618  0.9891
  233ACN     H2 1560   4.870   0.590   1.198  0.6921  2.4638  4.1518
  233ACN     H3 1561   4.787   0.745   1.205  0.6310  0.9382 -3.5555
  233ACN     C2 1562   4.808   0.672   1.011 -0.3823  0.4435 -0.3259
  233ACN     N1 1563   4.827   0.696   0.900  0.2668  0.5561 -0.1664
  234ACN     C1 1564   2.414   0.601   3.906 -0.3326  0.3694 -0.0943
  234ACN     H1 1565   2.437   0.592   4.013  1.2008 -0.6272 -0.4754
  234ACN     H2 1566   2.398   0.500   3.867 -1.0836  0.3915  0.1476
  234ACN     H3 1567   2.499   0.651   3.859  0.4691  0.8650  1.7715
  234ACN     C2 1568   2.295   0.678   3.895 -0.3612  0.1263 -0.6100
  234ACN     N1 1569   2.196   0.739   3.894  0.1657  0.2422  0.2125
  235ACN     C1 1570   3.458   2.454   3.673  0.3914 -0.0887 -0.4610
  235ACN     H1 1571   3.390   2.522   3.726  0.1795  1.0902 -2.1787
  235ACN     H2 1572   3.538   2.405   3.730  1.7336  0.3076 -1.9501
  235ACN     H3 1573   3.512   2.520   3.604 -0.5811  1.1960 -0.0404
  235ACN     C2 1574   3.400   2.350   3.588 -0.3077  0.6425 -0.9114
  235ACN     N1 1575   3.359   2.264   3.522  0.0137  0.1382  0.1395
  236ACN     C1 1576   1.681   0.008   2.661 -0.2912 -0.7298 -1.6097
  236ACN     H1 1577   1.685  -0.003   2.770  1.0210  2.6821 -1.1846
  236ACN     H2 1578   1.785   0.020   2.627  1.1786 -1.3382  2.2069
  236ACN     H3 1579   1.627   0.103   2.648  0.2440 -0.0087  0.9584
  236ACN     C2 1580   1.608  -0.112   2.619 -0.4730 -0.3674 -0.4124
  236ACN     N1 1581   1.554  -0.210   2.594 -0.2660 -0.5601 -0.5357
  237ACN     C1 1582   3.304   1.463   3.005 -0.0719 -0.1236 -0.4994
  237ACN     H1 1583   3.229   1.543   3.010  0.5726  0.4081  1.0813
  237ACN     H2 1584   3.378   1.497   3.079  0.5953 -1.5409 -0.4874
  237ACN     H3 1585   3.357   1.454   2.910 -2.5702  1.1726 -2.1310
  237ACN     C2 1586   3.252   1.338   3.036 -0.9275  0.0289 -0.3602
  237ACN     N1 1587   3.204   1.235   3.060  0.2163 -0.4238  1.1188
  238ACN     C1 1588   3.061   0.841   0.890 -0.5343  0.3522  0.6490
  238ACN     H1 1589   3.038   0.935   0.838  2.3792  0.5726 -0.4077
  238ACN     H2 1590   3.010   0.757   0.841  0.6204  0.2865 -0.4813
  238ACN     H3 1591   3.028   0.835   0.995 -0.1665 -0.9775  0.7058
  238ACN     C2 1592   3.201   0.808   0.894 -0.0201 -0.4594 -0.1568
  238ACN     N1 1593   3.311   0.782   0.907  0.3116 -0.2667  0.3662
  239ACN     C1 1594   1.896   1.149   0.459  0.0205 -0.1113 -0.0188
  239ACN     H1 1595   1.806   1.201   0.493  0.3823 -0.8129  2.1158
  239ACN     H2 1596   1.979   1.218   0.437 -1.1231  1.1620 -0.5131
  239ACN     H3 1597   1.872   1.091   0.370  2.7719 -1.8895  0.2732
  239ACN     C2 1598   1.949   1.062   0.564 -0.5252 -0.0888  0.2931
  239ACN     N1 1599   1.981   0.994   0.647  0.2942 -0.2936  0.0061
  240ACN     C1 1600   2.432   4.742   3.597 -0.3613 -0.1335  0.0980
  240ACN     H1 1601   2.328   4.726   3.567 -0.2018 -1.3454  0.1685
  240ACN     H2 1602   2.430   4.814   3.680  0.3258  0.9925 -0.8371
  240ACN     H3 1603   2.489   4.782   3.512 -0.6336  1.4310  0.6146
  240ACN     C2 1604   2.493   4.622   3.648 -0.2785  0.2012 -0.2158
  240ACN     N1 1605   2.543   4.525   3.694  0.1033 -0.2324  0.1706
  241ACN     C1 1606   2.984   1.000   2.847  0.2995  0.4211  0.5275
  241ACN     H1 1607   3.041   1.094   2.838 -2.0719  1.8131 -1.3615
  241ACN     H2 1608   2.986   0.946   2.942  0.9904 -1.8853 -0.7294
  241ACN     H3 1609   3.030   0.931   2.775  2.0831  1.4838  0.5657
  241ACN     C2 1610   2.848   1.018   2.809 -0.3082 -0.2065  0.5578
  241ACN     N1 1611   2.738   1.035   2.783  0.0193  0.0997 -0.0382
  242ACN     C1 1612   3.546   0.361   2.602 -0.1190 -0.4847 -0.0980
  242ACN     H1 1613   3.578   0.263   2.638  1.9618  0.2100  0.0875
  242ACN     H2 1614   3.491   0.425   2.671  2.2437  0.9250  0.6188
  242ACN     H3 1615   3.486   0.340   2.512 -1.4779  1.0185  0.4102
  242ACN     C2 1616   3.660   0.441   2.565 -0.7125 -0.1175 -0.5375
  242ACN     N1 1617   3.758   0.506   2.558 -0.2010 -0.3504  0.3836
  243ACN     C1 1618   0.156   3.554   1.874 -0.2420  0.1849 -0.2449
  243ACN     H1 1619   0.209   3.461   1.896 -0.1930  0.4988  1.0479
  243ACN     H2 1620   0.063   3.548   1.817 -1.4718  1.4843  1.5017
  243ACN     H3 1621   0.234   3.616   1.828  0.3507 -1.0766 -0.9937
  243ACN     C2 1622   0.122   3.599   2.008 -1.0551  0.0307  0.1773
  243ACN     N1 1623   0.094   3.631   2.114  0.5606 -0.2322  0.5265
  244ACN     C1 1624   2.159   3.360   3.046  0.2713 -0.1550 -0.3855
  244ACN     H1 1625   2.073   3.423   3.020 -0.0443 -0.5201 -0.2187
  244ACN     H2 1626   2.204   3.376   3.145 -2.8664 -1.4828  1.3686
  244ACN     H3 1627   2.235   3.371   2.967  0.6951 -0.9545 -0.0964
  244ACN     C2 1628   2.116   3.225   3.040 -0.2823 -0.0427  0.4867
  244ACN     N1 1629   2.097   3.114   3.040 -1.0559 -0.8304  0.7409
  245ACN     C1 1630   3.008   0.028   1.983  0.8191  0.3026  0.4595
  245ACN     H1 1631   2.953   0.119   1.955 -1.2692 -1.1448 -0.3728
  245ACN     H2 1632   3.001  -0.044   1.901 -2.0856  3.1410 -2.1151
  245ACN     H3 1633   2.958  -0.017   2.070 -0.3030 -0.6238 -0.6148
  245ACN     C2 1634   3.148   0.060   2.004 -0.1083 -0.8668  0.1921
  245ACN     N1 1635   3.258   0.087   2.019  0.0728  0.1802  0.4611
  246ACN     C1 1636   3.237   1.781   0.340  0.0526 -0.1517 -0.1829
  246ACN     H1 1637   3.333   1.821   0.306  1.6844 -2.1539  1.7208
  246ACN     H2 1638   3.250   1.686   0.393 -1.4635 -0.1708  0.1978
  246ACN     H3 1639   3.170   1.762   0.255  1.8392  0.6559 -1.8415
  246ACN     C2 1640   3.174   1.869   0.439  0.0044 -0.4879  0.4305
  246ACN     N1 1641   3.134   1.953   0.515  1.1123  0.5214  0.0896
  247ACN     C1 1642   1.934   0.529   0.076  0.2221  0.3513 -0.2002
  247ACN     H1 1643   1.910   0.465  -0.010  0.3657  1.8917 -1.4191
  247ACN     H2 1644   1.849   0.521   0.145  1.8220  0.0159  1.8632
  247ACN     H3 1645   1.952   0.635   0.059 -0.4457  0.2652 -1.5338
  247ACN     C2 1646   2.046   0.488   0.157 -0.8207 -0.2376  0.1030
  247ACN     N1 1647   2.133   0.436   0.214 -0.2030  0.4085  0.1199
  248ACN     C1 1648   0.865   1.610   3.407 -0.6612  0.7820 -0.1608
  248ACN     H1 1649   0.856   1.719   3.410  1.7117  1.0105  0.2561
  248ACN     H2 1650   0.808   1.571   3.492 -0.7854  0.3110 -0.4550
  248ACN     H3 1651   0.969   1.581   3.427 -0.7608  0.2397 -0.4117
  248ACN     C2 1652   0.822   1.537   3.289  0.1145 -0.8641 -0.5766
  248ACN     N1 1653   0.791   1.477   3.198  0.3001 -0.1402  0.1961
  249ACN     C1 1654   1.808   0.153   0.329 -0.1404 -0.6353  0.2333
  249ACN     H1 1655   1.718   0.212   0.349  0.4813  0.4842 -0.1975
  249ACN     H2 1656   1.875   0.161   0.415  0.6455  1.4652 -0.5068
  249ACN     H3 1657   1.868   0.199   0.250  0.2161 -0.2998  0.6938
  249ACN     C2 1658   1.784   0.013   0.309  0.2486  0.4867 -0.4669
  249ACN     N1 1659   1.763  -0.099   0.295 -0.0565 -0.1006 -0.6444
  250ACN     C1 1660   0.573   2.730   3.415  0.2782 -0.4358 -0.3191
  250ACN     H1 1661   0.614   2.656   3.484  0.7953  0.7038  0.6328
  250ACN     H2 1662   0.464   2.743   3.425  0.0082 -3.3397  1.6774
  250ACN     H3 1663   0.587   2.701   3.310 -0.2855 -0.3630 -0.4208
  250ACN     C2 1664   0.650   2.853   3.432  0.1984 -0.9814 -0.4705
  250ACN     N1 1665   0.721   2.947   3.451  0.4929  0.2267  0.5482
  251ACN     C1 1666   0.743   3.766   2.435  0.1540 -0.1332  0.5663
  251ACN     H1 1667   0.680   3.851   2.406 -0.0781  0.7385  3.3429
  251ACN     H2 1668   0.793   3.719   2.350  1.0642 -0.4968  1.2966
  251ACN     H3 1669   0.675   3.694   2.483  0.6348 -1.1153 -0.1773
  251ACN     C2 1670   0.841   3.810   2.531  0.1854  0.0741 -0.2434
  251ACN     N1 1671   0.925   3.833   2.607 -0.3015 -0.7462  0.8136
  252ACN     C1 1672   0.239   2.875   0.874  0.6940  0.2727 -1.0091
  252ACN     H1 1673   0.180   2.800   0.928  1.6474  0.5150  0.4031
  252ACN     H2 1674   0.326   2.833   0.823 -0.3983 -2.3892 -0.8329
  252ACN     H3 1675   0.270   2.954   0.944  1.1499 -0.6307 -0.1742
  252ACN     C2 1676   0.161   2.943   0.772  0.1217 -0.3482 -0.3414
  252ACN     N1 1677   0.097   2.995   0.693 -0.6778 -0.3664 -0.3107
  253ACN     C1 1678   3.927   3.215   1.098  0.1749 -0.4708 -0.5119
  253ACN     H1 1679   3.881   3.308   1.063  2.0931  1.1425  0.9957
  253ACN     H2 1680   4.007   3.188   1.027  0.7277 -2.3267  0.7297
  253ACN     H3 1681   3.855   3.133   1.103 -0.3486 -0.1669 -2.3243
  253ACN     C2 1682   3.973   3.234   1.236 -0.3483 -0.1548  0.2373
  253ACN     N1 1683   4.006   3.261   1.346 -0.3140  0.3204 -0.2271
  254ACN     C1 1684   1.065   3.227   2.187 -0.1360  0.7588 -0.5403
  254ACN     H1 1685   1.021   3.243   2.088  0.1531  0.7731 -0.6659
  254ACN     H2 1686   0.982   3.240   2.259  0.1102  0.7279 -0.2491
  254ACN     H3 1687   1.137   3.310   2.188 -2.8392  3.3387 -2.0235
  254ACN     C2 1688   1.132   3.095   2.208  0.1476 -0.1406  0.2620
  254ACN     N1 1689   1.188   2.996   2.232 -0.2645  0.9071  0.2432
  255ACN     C1 1690   0.126   0.731   2.084 -0.2843  0.1214  0.4217
  255ACN     H1 1691   0.097   0.836   2.074  2.5442  0.9026 -0.4894
  255ACN     H2 1692   0.182   0.716   2.177  0.0285 -0.0013  0.2176
  255ACN     H3 1693   0.190   0.692   2.003 -0.6762 -2.5592  1.3300
  255ACN     C2 1694   0.004   0.650   2.086 -0.2599  0.0217  0.1250
  255ACN     N1 1695  -0.086   0.581   2.079 -0.3217  0.5856 -0.5205
  256ACN     C1 1696   1.335   1.588   2.534 -0.2784 -0.3907  0.3929
  256ACN     H1 1697   1.319   1.488   2.492 -3.3596 -0.6016  1.7998
  256ACN     H2 1698   1.255   1.638   2.478  1.1174  0.7845 -0.6351
  256ACN     H3 1699   1.428   1.641   2.509  0.6310 -2.0576  0.0890
  256ACN     C2 1700   1.310   1.598   2.679 -0.4696  0.3919  0.1768
  256ACN     N1 1701   1.300   1.609   2.793 -0.2215 -0.4530 -0.3354
  257ACN     C1 1702   1.108   4.389   2.169 -0.2298 -0.2283  0.0660
  257ACN     H1 1703   1.178   4.461   2.214 -0.0190  0.5146 -1.4083
  257ACN     H2 1704   1.036   4.450   2.114 -1.6911 -1.2271  0.8227
  257ACN     H3 1705   1.046   4.335   2.242  0.4170  1.8615  2.3230
  257ACN     C2 1706   1.179   4.298   2.080 -0.1880 -0.0695 -0.0852
  257ACN     N1 1707   1.229   4.228   2.003  0.3129  0.4167  0.3096
  258ACN     C1 1708   1.188   4.453   3.739  0.0215 -0.4476 -0.3971
  258ACN     H1 1709   1.189   4.343   3.736 -1.0259 -0.4546 -1.6296
  258ACN     H2 1710   1.209   4.484   3.842  1.4564 -0.1236 -0.7727
  258ACN     H3 1711   1.092   4.494   3.705 -0.0905 -1.0013 -0.7596
  258ACN     C2 1712   1.283   4.512   3.646 -0.3026  0.5992 -0.2675
  258ACN     N1 1713   1.356   4.568   3.578 -0.2696  0.4689  0.4644
  259ACN     C1 1714   3.510   4.579   1.700  0.1202  0.2987  0.6764
  259ACN     H1 1715   3.591   4.506   1.692 -0.4059 -0.5106  2.2962
  259ACN     H2 1716   3.423   4.517   1.726  0.2330 -0.7576 -1.2651
  259ACN     H3 1717   3.493   4.631   1.605  2.4709 -0.5047 -0.2442
  259ACN     C2 1718   3.556   4.676   1.790 -0.4455  0.0672  0.4595
  259ACN     N1 1719   3.596   4.760   1.854 -0.2918  0.8110  0.1948
  260ACN     C1 1720   1.555   4.084   3.783  0.0123  0.1310  0.4918
  260ACN     H1 1721   1.600   4.001   3.728  0.3743  0.9096 -0.4253
  260ACN     H2 1722   1.454   4.065   3.823 -1.1101  1.5052 -1.5184
  260ACN     H3 1723   1.538   4.168   3.714 -0.7477  1.8458  2.6289
  260ACN     C2 1724   1.650   4.119   3.886 -0.3004 -0.0966 -0.0251
  260ACN     N1 1725   1.728   4.152   3.965 -0.2303  0.2965 -0.6394
  261ACN     C1 1726   2.157   4.860   1.344 -0.2060 -0.2190  0.5455
  261ACN     H1 1727   2.103   4.953   1.325 -1.4451 -1.2493 -1.4728
  261ACN     H2 1728   2.168   4.847   1.452 -1.0497  1.2576  0.8256
  261ACN     H3 1729   2.251   4.853   1.288 -0.1615  0.3042  0.5590
  261ACN     C2 1730   2.057   4.759   1.295 -0.2790  0.5419 -0.4182
  261ACN     N1 1731   1.982   4.672   1.266  0.4025 -0.2559 -0.6430
  262ACN     C1 1732   0.795   2.080   2.451  0.2050 -0.1756 -0.2396
  262ACN     H1 1733   0.792   1.981   2.403  2.6903 -0.3975 -0.0522
  262ACN     H2 1734   0.898   2.094   2.485  0.1562 -0.5227  0.0570
  262ACN     H3 1735   0.722   2.074   2.533 -1.2899 -1.1231 -1.5875
  262ACN     C2 1736   0.759   2.187   2.364  0.3842  0.1740  0.5153
  262ACN     N1 1737   0.733   2.273   2.292  0.4080  0.3643 -0.1147
  263ACN     C1 1738   2.564   1.270   1.102 -0.3265  0.3901  0.3499
  263ACN     H1 1739   2.605   1.285   1.001 -0.4374  0.4288  0.3095
  263ACN     H2 1740   2.591   1.344   1.179 -2.0739  0.4506  0.9556
  263ACN     H3 1741   2.598   1.177   1.148  2.4450  0.3957 -1.4502
  263ACN     C2 1742   2.422   1.277   1.090  0.5714 -0.0970  0.5665
  263ACN     N1 1743   2.307   1.283   1.084 -0.4078 -0.6492  0.3407
  264ACN     C1 1744   2.150   4.272   0.802 -0.0515 -0.7517 -0.0385
  264ACN     H1 1745   2.116   4.201   0.726  1.7275 -0.1012 -1.5098
  264ACN     H2 1746   2.164   4.376   0.768  0.2679 -0.5665  0.6416
  264ACN     H3 1747   2.244   4.219   0.822  0.3503  0.5444  1.7739
  264ACN     C2 1748   2.058   4.268   0.915 -0.5219  0.0071 -0.2153
  264ACN     N1 1749   1.986   4.263   1.002  0.4689  0.1122  0.0921
  265ACN     C1 1750   0.041   2.252   1.944 -1.2870  0.3571  0.3994
  265ACN     H1 1751   0.098   2.246   2.037  0.4706 -2.4685 -0.7515
  265ACN     H2 1752  -0.057   2.297   1.966 -1.4613 -0.5928  1.6296
  265ACN     H3 1753   0.011   2.153   1.908  0.4773  0.0366 -0.2714
  265ACN     C2 1754   0.113   2.337   1.844  0.4199 -0.3122  0.5310
  265ACN     N1 1755   0.162   2.406   1.762 -0.2483 -0.4897 -0.0157
  266ACN     C1 1756   2.267   1.982   1.410  0.5504  0.5072  0.7247
  266ACN     H1 1757   2.344   2.006   1.336  1.5182 -0.9441  1.2366
  266ACN     H2 1758   2.201   1.898   1.385 -0.9720  2.1079 -0.9904
  266ACN     H3 1759   2.207   2.071   1.436  0.4807  0.4069  0.9092
  266ACN     C2 1760   2.349   1.949   1.510 -0.3848  0.2170 -0.1373
  266ACN     N1 1761   2.411   1.925   1.603 -0.1616  0.1046 -0.2772
  267ACN     C1 1762   1.787   3.714   1.663 -0.0272  0.1596 -0.3205
  267ACN     H1 1763   1.723   3.743   1.748  0.5647  0.1665  0.1329
  267ACN     H2 1764   1.865   3.648   1.702  0.4119  0.6728 -0.3204
  267ACN     H3 1765   1.813   3.813   1.623  0.2555  0.3450  0.2974
  267ACN     C2 1766   1.706   3.646   1.558  0.5151  0.0403 -0.2095
  267ACN     N1 1767   1.649   3.577   1.483 -0.1638  0.1759  0.0600
  268ACN     C1 1768   4.678   0.892   2.313  0.0377 -0.0187  0.5151
  268ACN     H1 1769   4.631   0.868   2.217 -2.3779  1.1447  1.3414
  268ACN     H2 1770   4.642   0.994   2.331 -0.0411 -0.3219  2.2435
  268ACN     H3 1771   4.786   0.873   2.316 -0.1815 -1.6120 -0.6467
  268ACN     C2 1772   4.612   0.805   2.408  0.0746  0.2197 -0.7434
  268ACN     N1 1773   4.565   0.739   2.491 -0.2421  0.2033  0.2515
  269ACN     C1 1774   2.927   2.270   1.360 -0.3465  0.0169  0.2907
  269ACN     H1 1775   2.833   2.225   1.323 -2.4367  1.6704  3.2290
  269ACN     H2 1776   2.935   2.372   1.320  0.3545 -0.1808 -0.0960
  269ACN     H3 1777   3.023   2.224   1.331 -0.5512 -0.5097  0.4390
  269ACN     C2 1778   2.912   2.275   1.502 -0.0554  0.4593 -0.1983
  269ACN     N1 1779   2.898   2.279   1.616 -0.3067  0.0859  0.3843
  270ACN     C1 1780   1.254   3.840   0.439  0.3854 -0.0411  0.2747
  270ACN     H1 1781   1.247   3.870   0.334  0.0097  0.1545  0.3538
  270ACN     H2 1782   1.320   3.752   0.448  0.6900 -0.0319 -1.4412
  270ACN     H3 1783   1.155   3.821   0.482  0.3388  0.0800  0.2212
  270ACN     C2 1784   1.335   3.946   0.510  0.1716  0.2471  0.5126
  270ACN     N1 1785   1.391   4.029   0.564 -0.1916 -0.7007 -0.4291
  271ACN     C1 1786   2.860   0.889   1.621 -0.3089 -0.3526  0.7280
  271ACN     H1 1787   2.799   0.940   1.697  1.1302 -1.4804  2.7332
  271ACN     H2 1788   2.829   0.785   1.603  0.1828 -0.1759 -1.3359
  271ACN     H3 1789   2.967   0.904   1.636  0.0500 -1.0260 -1.0384
  271ACN     C2 1790   2.833   0.942   1.490 -0.4096 -0.3050 -0.3654
  271ACN     N1 1791   2.810   0.989   1.387  0.0505 -0.2555 -0.6002
  272ACN     C1 1792   3.860   1.989   0.113 -0.6046  0.1344 -0.6220
  272ACN     H1 1793   3.817   2.070   0.053  1.0319  1.8635  0.4280
  272ACN     H2 1794   3.963   1.974   0.077  0.0355  1.7498  0.4234
  272ACN     H3 1795   3.799   1.899   0.101 -0.5614 -0.2530  1.7223
  272ACN     C2 1796   3.855   2.026   0.253  0.5781  0.2046 -0.5316
  272ACN     N1 1797   3.849   2.049   0.367  0.0660  0.2646 -0.2835
  273ACN     C1 1798   4.014   1.784   3.685 -0.0534 -0.0182 -0.1270
  273ACN     H1 1799   4.108   1.821   3.726  0.9877 -0.9156 -1.6062
  273ACN     H2 1800   3.937   1.862   3.693 -0.3283 -0.1927 -0.8674
  273ACN     H3 1801   3.968   1.709   3.751 -1.0313  0.0731 -0.6743
  273ACN     C2 1802   4.030   1.742   3.549  0.5487  0.4905 -0.5867
  273ACN     N1 1803   4.050   1.710   3.439 -0.4619 -0.0086  0.2983
  274ACN     C1 1804   4.078   1.512   0.357 -0.7424  0.2018  0.9380
  274ACN     H1 1805   4.133   1.418   0.343  0.7722  1.2923 -1.0350
  274ACN     H2 1806   4.158   1.580   0.391  0.2402 -0.2476 -0.3874
  274ACN     H3 1807   3.995   1.509   0.429 -3.0627 -0.7632 -1.6224
  274ACN     C2 1808   4.034   1.568   0.233 -0.2647 -0.2417  0.2298
  274ACN     N1 1809   3.994   1.608   0.137  0.5686 -0.0068  0.4178
  275ACN     C1 1810   0.532   0.827   1.707 -0.8757  0.5376 -0.2175
  275ACN     H1 1811   0.588   0.763   1.639 -0.0522  1.3994 -0.3638
  275ACN     H2 1812   0.536   0.795   1.812  1.9802  1.4162  0.0249
  275ACN     H3 1813   0.431   0.824   1.665 -1.0798  0.1596  0.2831
  275ACN     C2 1814   0.579   0.965   1.697  1.0713  0.4193  0.5932
  275ACN     N1 1815   0.618   1.070   1.688  0.5041 -0.3400  0.5771
  276ACN     C1 1816   0.930   2.980   3.677  0.0726  0.2067  0.0011
  276ACN     H1 1817   0.891   2.883   3.643  0.5182  0.2215 -0.5650
  276ACN     H2 1818   0.965   3.048   3.599  1.7746  2.6252  2.6725
  276ACN     H3 1819   0.997   2.965   3.762 -0.2166 -1.5030 -0.0373
  276ACN     C2 1820   0.807   3.036   3.736 -0.1627 -0.0291  0.2303
  276ACN     N1 1821   0.709   3.083   3.781  0.0868  0.1189  0.4965
  277ACN     C1 1822   4.424   2.315   1.965  0.0161 -0.1899  0.1426
  277ACN     H1 1823   4.368   2.375   2.039 -0.3438 -3.4236  2.7456
  277ACN     H2 1824   4.527   2.351   1.978  0.0264 -1.0327  3.4079
  277ACN     H3 1825   4.386   2.337   1.865 -0.1625  0.4317  0.3409
  277ACN     C2 1826   4.411   2.175   1.993 -0.4091 -0.9363  0.4748
  277ACN     N1 1827   4.408   2.062   2.008  0.1395  0.1599  0.1034
  278ACN     C1 1828   1.432   1.749   3.118  0.3627 -0.2388  0.0341
  278ACN     H1 1829   1.452   1.848   3.162  0.5789  0.6152 -1.8662
  278ACN     H2 1830   1.532   1.703   3.118 -0.3689 -1.9526  1.1989
  278ACN     H3 1831   1.394   1.754   3.015  0.0506 -1.6847  0.0576
  278ACN     C2 1832   1.343   1.672   3.203  0.3787  0.6699 -0.1545
  278ACN     N1 1833   1.282   1.614   3.284  0.1075  0.4227  0.0518
  279ACN     C1 1834   4.678   0.440   0.580 -0.3168  0.1384 -0.2260
  279ACN     H1 1835   4.696   0.427   0.688 -0.9507  1.2267  0.0219
  279ACN     H2 1836   4.579   0.487   0.578  0.0087  0.8324 -0.1079
  279ACN     H3 1837   4.673   0.348   0.520 -1.1546 -0.3447  0.5496
  279ACN     C2 1838   4.770   0.543   0.520 -0.1842  0.6385  0.3326
  279ACN     N1 1839   4.841   0.622   0.479  0.0648 -0.5567 -0.8430
  280ACN     C1 1840   1.071   4.715   3.323 -0.0815 -0.2688  0.0424
  280ACN     H1 1841   1.089   4.729   3.430 -1.0817  0.7276  0.1040
  280ACN     H2 1842   1.132   4.790   3.270  2.0999 -0.5827  1.9757
  280ACN     H3 1843   0.966   4.747   3.312 -0.2782 -0.6838  0.6902
  280ACN     C2 1844   1.082   4.574   3.283  1.3748  0.0074  0.0299
  280ACN     N1 1845   1.082   4.465   3.257 -0.0403 -0.3427 -0.1539
  281ACN     C1 1846   3.518   1.569   2.515 -0.0315  0.2376 -0.3507
  281ACN     H1 1847   3.521   1.515   2.420  0.1634 -0.0028 -0.2090
  281ACN     H2 1848   3.616   1.570   2.563 -0.9347  0.1711  1.5830
  281ACN     H3 1849   3.446   1.517   2.579  0.3784 -1.3842 -1.1494
  281ACN     C2 1850   3.483   1.707   2.490 -0.6538 -0.5318  0.4855
  281ACN     N1 1851   3.447   1.812   2.456  0.5399  0.3769  0.1160
  282ACN     C1 1852   2.816   1.134   0.698 -0.1499 -0.2014  0.3678
  282ACN     H1 1853   2.728   1.171   0.751 -0.4242  0.2465 -0.3919
  282ACN     H2 1854   2.795   1.027   0.690  0.4899 -0.5203  2.3259
  282ACN     H3 1855   2.903   1.149   0.763  0.3612  0.8500 -0.5191
  282ACN     C2 1856   2.820   1.212   0.571  0.6927 -0.2791  0.4100
  282ACN     N1 1857   2.811   1.291   0.483 -0.0269  0.8445  0.8055
  283ACN     C1 1858   3.611   3.484   1.136 -0.8681 -0.0702 -0.3812
  283ACN     H1 1859   3.636   3.380   1.160  0.4199  0.2578 -0.1991
  283ACN     H2 1860   3.705   3.539   1.153 -1.9299  1.7362 -0.0428
  283ACN     H3 1861   3.525   3.511   1.200 -0.1794 -0.0337  0.5602
  283ACN     C2 1862   3.573   3.496   0.995 -0.3687 -0.3730  0.0726
  283ACN     N1 1863   3.543   3.514   0.883 -0.4323  0.0673 -0.7653
  284ACN     C1 1864   1.696   4.534   0.948  0.5939  0.0815  0.2428
  284ACN     H1 1865   1.720   4.485   0.852 -1.1894 -0.7631  0.1983
  284ACN     H2 1866   1.777   4.517   1.020 -0.7730  2.1575  2.4003
  284ACN     H3 1867   1.599   4.500   0.986  1.6728 -0.9901  2.1747
  284ACN     C2 1868   1.678   4.676   0.931 -0.7262 -0.2800 -0.1123
  284ACN     N1 1869   1.671   4.788   0.915  0.2132 -0.1276 -0.0684
  285ACN     C1 1870   2.551   2.222   2.660 -0.0500  0.0566 -0.4141
  285ACN     H1 1871   2.498   2.133   2.698  0.8501 -0.0014  0.7711
  285ACN     H2 1872   2.656   2.200   2.681 -0.4210  0.0836  1.7143
  285ACN     H3 1873   2.524   2.311   2.718  1.3006 -1.1928  2.3184
  285ACN     C2 1874   2.536   2.242   2.515 -0.2034  0.2727 -0.4663
  285ACN     N1 1875   2.532   2.258   2.401 -0.4610  0.2094  0.2016
  286ACN     C1 1876   0.702   0.610   1.383 -0.2144  0.3151  0.2707
  286ACN     H1 1877   0.781   0.584   1.311 -0.9593 -1.2143 -0.0376
  286ACN     H2 1878   0.624   0.672   1.336 -0.1174  0.1935 -0.0574
  286ACN     H3 1879   0.747   0.675   1.459 -2.3253  0.7206  1.2471
  286ACN     C2 1880   0.647   0.494   1.454  0.1165  0.7161 -0.4835
  286ACN     N1 1881   0.591   0.411   1.517 -0.0151 -0.6295  0.2547
  287ACN     C1 1882   4.248   1.051   1.555 -0.0259 -0.1327 -1.0509
  287ACN     H1 1883   4.205   1.061   1.454 -0.4679 -3.3432 -1.2833
  287ACN     H2 1884   4.347   1.098   1.554  0.0897 -0.3453 -0.0572
  287ACN     H3 1885   4.263   0.942   1.554 -0.3501 -0.1836 -1.6225
  287ACN     C2 1886   4.164   1.101   1.668 -0.5519  0.8445 -0.4261
  287ACN     N1 1887   4.101   1.135   1.762 -0.1380  0.4982  1.0494
  288ACN     C1 1888   0.942   4.178   0.736 -0.3565 -0.5866 -0.2044
  288ACN     H1 1889   0.855   4.189   0.803 -0.0158 -0.9024  0.3015
  288ACN     H2 1890   1.041   4.180   0.783 -0.4760 -0.1899  0.0394
  288ACN     H3 1891   0.942   4.260   0.663  1.0962  0.8755  1.3227
  288ACN     C2 1892   0.920   4.058   0.661  0.4903 -0.2114 -0.6043
  288ACN     N1 1893   0.894   3.965   0.596 -0.0194 -0.2548  0.3672
  289ACN     C1 1894   2.015   4.735   3.574 -0.1017  0.2301 -0.4710
  289ACN     H1 1895   1.925   4.739   3.636  0.6100 -0.0174  0.6142
  289ACN     H2 1896   2.094   4.690   3.635 -1.4324  1.3999  2.2642
  289ACN     H3 1897   2.041   4.841   3.562  0.5977 -0.0088 -1.1629
  289ACN     C2 1898   1.988   4.671   3.443  0.7356 -0.0025 -0.3765
  289ACN     N1 1899   1.960   4.619   3.342 -0.3289 -0.2084 -0.1613
  290ACN     C1 1900   4.783   4.460   0.993 -0.2030 -0.1328 -0.3832
  290ACN     H1 1901   4.770   4.356   1.027 -0.5900 -0.2060 -0.7464
  290ACN     H2 1902   4.736   4.476   0.895 -0.6095  0.3837 -0.1067
  290ACN     H3 1903   4.891   4.480   0.989 -0.2451  0.3962  0.8196
  290ACN     C2 1904   4.716   4.545   1.093  0.0936  0.4271 -0.2818
  290ACN     N1 1905   4.652   4.616   1.157 -0.6899 -0.1107  0.0636
  291ACN     C1 1906   0.239   1.094   2.958  0.2848  0.1197 -0.2230
  291ACN     H1 1907   0.310   1.149   3.020  0.3554 -2.0086  1.7180
  291ACN     H2 1908   0.135   1.124   2.977  0.5107  0.1320  1.0506
  291ACN     H3 1909   0.256   0.991   2.993 -0.5159  0.3736  0.9828
  291ACN     C2 1910   0.273   1.112   2.820  0.2317  0.5659  0.4860
  291ACN     N1 1911   0.300   1.108   2.705 -0.5904 -0.3605 -0.3055
  292ACN     C1 1912   1.979   2.488   0.466  0.3939 -0.8954  0.1913
  292ACN     H1 1913   1.876   2.457   0.485 -1.3053  2.0707 -3.0181
  292ACN     H2 1914   1.999   2.438   0.370  1.6476 -0.3891  0.1658
  292ACN     H3 1915   2.049   2.460   0.546  0.1418 -1.9522  0.0620
  292ACN     C2 1916   1.984   2.632   0.434  0.4239 -0.5677 -1.2683
  292ACN     N1 1917   1.993   2.749   0.403  0.5437 -0.2939  0.1131
  293ACN     C1 1918   1.551   4.914   2.217  0.4115  0.4545  1.1269
  293ACN     H1 1919   1.658   4.890   2.226  0.5969  0.6898 -0.2166
  293ACN     H2 1920   1.508   4.815   2.238 -1.8623  1.3426  0.8432
  293ACN     H3 1921   1.536   4.960   2.118  1.5607  0.5272  0.9728
  293ACN     C2 1922   1.504   5.003   2.326 -0.3276  0.0678  0.0810
  293ACN     N1 1923   1.477   5.077   2.410 -0.1886 -0.1447 -0.1981
  294ACN     C1 1924   3.243   1.827   1.674 -0.4322  0.5371  0.0039
  294ACN     H1 1925   3.314   1.893   1.624 -0.1415 -0.2535 -0.6453
  294ACN     H2 1926   3.278   1.794   1.773  1.4980 -1.3131 -1.2013
  294ACN     H3 1927   3.229   1.731   1.623 -0.9636 -0.0741  1.2549
  294ACN     C2 1928   3.113   1.888   1.685 -0.6992 -0.1177  0.1321
  294ACN     N1 1929   3.008   1.933   1.697  0.1146  0.4450  0.4687
  295ACN     C1 1930   0.372   4.004   1.616 -0.2449 -0.3990  0.3356
  295ACN     H1 1931   0.346   4.015   1.722  0.8802  0.3021  0.5577
  295ACN     H2 1932   0.479   4.030   1.617 -0.7736  2.0782 -0.8282
  295ACN     H3 1933   0.310   4.070   1.555  0.1342 -1.3367 -1.1348
  295ACN     C2 1934   0.346   3.866   1.587 -0.6727  0.1174  0.3290
  295ACN     N1 1935   0.338   3.753   1.574  0.0435 -0.8459  0.1542
  296ACN     C1 1936   3.279   3.847   1.019  0.5400  0.4170  0.0965
  296ACN     H1 1937   3.317   3.927   1.084  0.4693 -0.4112  1.1887
  296ACN     H2 1938   3.346   3.760   1.029  1.0011  0.9163  1.6972
  296ACN     H3 1939   3.280   3.886   0.917 -0.6823 -1.2338 -0.5929
  296ACN     C2 1940   3.137   3.830   1.063  0.0237 -1.0095 -0.7005
  296ACN     N1 1941   3.025   3.824   1.088  0.0227  0.0197 -1.3922
  297ACN     C1 1942   4.613   1.865   0.403  0.0380  0.0571  0.4498
  297ACN     H1 1943   4.617   1.942   0.326  0.8401  1.3956  1.7871
  297ACN     H2 1944   4.681   1.903   0.480  1.6891 -0.5614 -0.6540
  297ACN     H3 1945   4.651   1.768   0.370 -0.0664 -0.7583  2.5297
  297ACN     C2 1946   4.480   1.842   0.459 -0.4814  0.0467  0.5213
  297ACN     N1 1947   4.378   1.835   0.504 -0.0219 -0.2808 -0.2404
  298ACN     C1 1948   3.447   0.355   2.005 -0.2878 -0.3092 -0.0396
  298ACN     H1 1949   3.542   0.365   1.952 -1.6252  0.3743 -2.4131
  298ACN     H2 1950   3.388   0.301   1.930  0.6982 -2.0087  0.3575
  298ACN     H3 1951   3.407   0.457   2.010 -1.2145 -0.6848  0.6778
  298ACN     C2 1952   3.468   0.283   2.132  0.1753  0.1964 -0.4004
  298ACN     N1 1953   3.482   0.241   2.241  0.0737 -0.2698  0.0665
  299ACN     C1 1954   3.332   0.032   0.348  0.3007  0.3769 -0.0329
  299ACN     H1 1955   3.272   0.045   0.439 -0.3061 -2.0657 -0.0178
  299ACN     H2 1956   3.274  -0.027   0.276  0.7885  1.6146 -1.4999
  299ACN     H3 1957   3.415  -0.033   0.378 -0.0848  0.4745  1.3009
  299ACN     C2 1958   3.386   0.160   0.294  0.6036  0.0457 -0.1254
  299ACN     N1 1959   3.429   0.253   0.247 -0.1416 -0.1413  0.7601
  300ACN     C1 1960   4.739   4.408   2.236 -0.1523  0.1888 -0.8323
  300ACN     H1 1961   4.846   4.427   2.241 -0.0571 -0.1976 -1.2637
  300ACN     H2 1962   4.687   4.495   2.277 -1.6295 -1.3159  0.6546
  300ACN     H3 1963   4.724   4.321   2.302  1.9064 -0.6574 -1.3997
  300ACN     C2 1964   4.681   4.392   2.106 -1.3918 -0.3891  0.3101
  300ACN     N1 1965   4.637   4.377   2.003  0.5122  0.1326  0.5437
  301ACN     C1 1966   1.468   3.690   0.944  0.8472  0.0586 -0.3886
  301ACN     H1 1967   1.552   3.644   0.891  0.1628 -0.1630 -1.3033
  301ACN     H2 1968   1.493   3.796   0.957 -1.9740  1.0710 -2.3818
  301ACN     H3 1969   1.437   3.639   1.037 -0.1601  1.2502 -0.0466
  301ACN     C2 1970   1.361   3.686   0.845 -0.0643 -0.2291 -0.2190
  301ACN     N1 1971   1.283   3.692   0.765 -0.0399 -0.0292  0.4815
  302ACN     C1 1972   3.518   1.993   3.376 -1.0827 -0.3299  0.0627
  302ACN     H1 1973   3.601   1.957   3.439 -1.6268 -1.0473  0.3830
  302ACN     H2 1974   3.519   1.971   3.269 -0.4315  2.9473 -0.6998
  302ACN     H3 1975   3.503   2.101   3.384  0.7291 -0.1012  0.9229
  302ACN     C2 1976   3.400   1.938   3.434 -0.3349 -0.0900  0.0821
  302ACN     N1 1977   3.299   1.902   3.470  0.0172  0.1372  0.4311
  303ACN     C1 1978   0.243   0.815   1.273  0.7490 -0.6071 -0.8254
  303ACN     H1 1979   0.167   0.889   1.247  1.7331  0.5209 -0.5983
  303ACN     H2 1980   0.260   0.743   1.192  1.6302 -2.2146  0.7068
  303ACN     H3 1981   0.189   0.750   1.343 -1.0009 -0.5190 -2.0437
  303ACN     C2 1982   0.366   0.860   1.331 -0.3448 -0.2150 -0.4086
  303ACN     N1 1983   0.462   0.884   1.393 -0.3718 -0.0666  0.7330
  304ACN     C1 1984   4.635   0.110   2.761  0.2691 -0.1176  0.6314
  304ACN     H1 1985   4.741   0.135   2.772  0.3329  0.9518 -1.7224
  304ACN     H2 1986   4.574   0.173   2.828 -1.2466  1.4714 -2.0427
  304ACN     H3 1987   4.610   0.006   2.785  1.8687 -0.7149 -0.2136
  304ACN     C2 1988   4.598   0.132   2.621 -0.7804  0.0206 -0.3939
  304ACN     N1 1989   4.567   0.150   2.509  0.3621  0.0950 -0.5547
  305ACN     C1 1990   1.307   3.065   1.865 -0.3495  0.2660 -0.1327
  305ACN     H1 1991   1.279   3.050   1.760 -0.4320  0.7426 -0.1845
  305ACN     H2 1992   1.283   2.985   1.935 -1.1989  2.2312  1.9593
  305ACN     H3 1993   1.269   3.162   1.899 -2.7282  0.9281 -4.0162
  305ACN     C2 1994   1.455   3.072   1.856 -0.0811  0.5075 -0.1589
  305ACN     N1 1995   1.572   3.078   1.857  0.1623  0.1846  0.5550
  306ACN     C1 1996   1.894   1.290   1.817 -0.4460 -0.0068  0.5505
  306ACN     H1 1997   1.938   1.191   1.800  3.6831  1.3695  1.9857
  306ACN     H2 1998   1.968   1.364   1.849 -0.0832 -0.2622  0.3038
  306ACN     H3 1999   1.832   1.275   1.906 -1.7140  0.3575 -0.2282
  306ACN     C2 2000   1.807   1.338   1.711 -0.1234 -0.3072 -0.2999
  306ACN     N1 2001   1.750   1.385   1.623 -0.0125  0.5599  0.2314
  307ACN     C1 2002   3.432   3.752   3.759 -0.1580  0.6209 -0.2160
  307ACN     H1 2003   3.328   3.780   3.779 -0.5110 -1.3097  0.8174
  307ACN     H2 2004   3.505   3.773   3.839  0.3461  0.2819 -0.5778
  307ACN     H3 2005   3.476   3.808   3.675 -0.5919  0.1461 -0.7682
  307ACN     C2 2006   3.450   3.611   3.738  0.0917 -0.0795  0.0821
  307ACN     N1 2007   3.468   3.501   3.724 -0.1770  0.5087 -0.4953
  308ACN     C1 2008   1.327   2.692   2.444  0.1172 -0.7406  0.2557
  308ACN     H1 2009   1.277   2.738   2.358  1.0590  0.2344  0.2096
  308ACN     H2 2010   1.417   2.752   2.462  0.5982 -1.1972 -0.5748
  308ACN     H3 2011   1.350   2.586   2.430  0.2966 -0.6166 -0.4022
  308ACN     C2 2012   1.239   2.717   2.562 -0.2002  0.1965  0.3912
  308ACN     N1 2013   1.171   2.734   2.651  0.3628  0.0295  0.4027
  309ACN     C1 2014   2.228   2.865   0.225  0.0536 -0.1957 -0.1127
  309ACN     H1 2015   2.268   2.933   0.301 -2.9866 -0.5266  1.9826
  309ACN     H2 2016   2.130   2.907   0.199 -0.1443 -0.5808  0.0013
  309ACN     H3 2017   2.224   2.765   0.270 -0.0096 -0.7990 -1.4002
  309ACN     C2 2018   2.303   2.863   0.101  0.2439  0.6949  0.1016
  309ACN     N1 2019   2.359   2.865  -0.001 -0.3850 -0.0381 -0.2836
  310ACN     C1 2020   1.214   1.592   0.945  0.6979  0.2088 -0.0571
  310ACN     H1 2021   1.138   1.543   1.008  0.6732  1.5655  1.0238
  310ACN     H2 2022   1.175   1.690   0.916  1.3484  0.7762  0.9151
  310ACN     H3 2023   1.254   1.528   0.866  2.6713  2.2257 -0.7990
  310ACN     C2 2024   1.325   1.623   1.029 -0.3751 -0.1292  0.3805
  310ACN     N1 2025   1.418   1.650   1.090 -0.5597  0.3501  0.5814
  311ACN     C1 2026   0.114   2.433   0.601 -0.2365  0.4080  0.3414
  311ACN     H1 2027   0.014   2.447   0.559  0.6274  0.0824 -2.0119
  311ACN     H2 2028   0.156   2.348   0.547 -2.7241 -2.6986  2.8884
  311ACN     H3 2029   0.102   2.395   0.703 -1.3877  2.2576  0.9496
  311ACN     C2 2030   0.204   2.552   0.597  0.0620 -0.3484  0.3799
  311ACN     N1 2031   0.257   2.656   0.597 -0.0251  0.3724 -0.0536
  312ACN     C1 2032   1.890   0.805   2.555  0.4390  0.4296 -0.8731
  312ACN     H1 2033   1.786   0.783   2.531  0.3901  0.3520 -0.6018
  312ACN     H2 2034   1.925   0.724   2.621 -1.0048 -0.0832 -0.6991
  312ACN     H3 2035   1.897   0.902   2.606  0.1166  0.9791 -1.8641
  312ACN     C2 2036   1.977   0.793   2.435  0.8682 -0.5320  0.1392
  312ACN     N1 2037   2.043   0.773   2.344 -0.1284 -0.9650 -0.2460
  313ACN     C1 2038   3.157   4.474   3.902  0.7064  0.1908  0.5264
  313ACN     H1 2039   3.252   4.493   3.851  0.8912 -0.1427  0.7467
  313ACN     H2 2040   3.081   4.516   3.834 -0.9578  1.4433  3.0227
  313ACN     H3 2041   3.149   4.529   3.996 -0.8164  3.0743 -1.1313
  313ACN     C2 2042   3.137   4.328   3.911  0.7121 -0.0001  0.1618
  313ACN     N1 2043   3.126   4.215   3.905 -0.3967  0.6197  0.3503
  314ACN     C1 2044   3.259   2.921   1.572  0.3737  0.3903  0.4626
  314ACN     H1 2045   3.280   2.816   1.600 -2.6934  0.0179  1.8623
  314ACN     H2 2046   3.325   2.972   1.501  1.4202  1.9883  2.4732
  314ACN     H3 2047   3.257   2.987   1.660  2.4726  1.1064  0.0223
  314ACN     C2 2048   3.126   2.928   1.512  0.3737 -0.6786  0.0455
  314ACN     N1 2049   3.023   2.921   1.461  0.1233 -0.3668 -0.0739
  315ACN     C1 2050   3.101   2.510   0.191  0.1127  0.3931  0.2156
  315ACN     H1 2051   3.124   2.561   0.285  0.4871 -1.2024  1.0346
  315ACN     H2 2052   3.064   2.584   0.119  0.3842  1.6260  1.3116
  315ACN     H3 2053   3.034   2.423   0.198  0.4801 -0.1412 -1.9805
  315ACN     C2 2054   3.233   2.481   0.134 -0.1818  0.2276 -0.0359
  315ACN     N1 2055   3.330   2.455   0.078 -0.6265 -0.3670 -0.3152
  316ACN     C1 2056   3.967   4.239   3.885 -0.1733  0.6324 -0.7149
  316ACN     H1 2057   4.048   4.287   3.829  1.8801 -0.4492  1.1789
  316ACN     H2 2058   3.924   4.309   3.957 -2.1063 -0.5265 -0.6647
  316ACN     H3 2059   4.005   4.151   3.938 -0.5212  1.0846  0.2928
  316ACN     C2 2060   3.862   4.202   3.786  0.4550  0.3939  0.1228
  316ACN     N1 2061   3.781   4.172   3.708  0.9893  0.5476 -0.1785
  317ACN     C1 2062   0.132   4.028   2.351  1.2296  0.0462  0.2968
  317ACN     H1 2063   0.068   3.947   2.315 -1.6332  0.9713  2.8652
  317ACN     H2 2064   0.207   3.973   2.409 -0.7899 -1.7056  1.3986
  317ACN     H3 2065   0.076   4.102   2.409  0.0890 -1.8347  1.7022
  317ACN     C2 2066   0.199   4.091   2.239  0.7187 -0.1044 -0.0311
  317ACN     N1 2067   0.266   4.131   2.156  0.0438 -0.7254  0.4211
  318ACN     C1 2068   1.145   0.219   0.529 -0.1942 -0.1491 -0.5770
  318ACN     H1 2069   1.180   0.245   0.428  2.1594  0.6329  0.3629
  318ACN     H2 2070   1.231   0.171   0.578 -0.5347  1.4347  1.7446
  318ACN     H3 2071   1.062   0.147   0.530 -0.4883  0.0733  2.7075
  318ACN     C2 2072   1.103   0.333   0.610 -0.2861  0.1656  0.0840
  318ACN     N1 2073   1.067   0.421   0.674 -0.6977 -0.5949  0.2879
  319ACN     C1 2074   0.806   1.884   3.106 -0.2779  0.0015  0.2813
  319ACN     H1 2075   0.819   1.982   3.155  0.2208  0.3409 -0.5066
  319ACN     H2 2076   0.744   1.818   3.168  1.1408  0.2887  2.0883
  319ACN     H3 2077   0.897   1.830   3.080  1.5200  2.3909  1.2197
  319ACN     C2 2078   0.740   1.917   2.980  0.4981 -0.0847  0.0085
  319ACN     N1 2079   0.682   1.935   2.881 -0.4872 -0.5757 -0.7161
  320ACN     C1 2080   2.776   2.798   0.489 -0.0115  0.4990 -0.1167
  320ACN     H1 2081   2.777   2.689   0.485 -0.8876  0.4729  0.1247
  320ACN     H2 2082   2.838   2.829   0.404 -0.0752  0.2152 -0.2649
  320ACN     H3 2083   2.802   2.830   0.591 -1.1995  0.0420  0.3439
  320ACN     C2 2084   2.640   2.838   0.464  0.2094 -0.1334 -0.1275
  320ACN     N1 2085   2.534   2.877   0.450  0.8469 -0.1304 -0.7161
  321ACN     C1 2086   4.185   1.791   2.098 -0.0725 -0.1714  0.2111
  321ACN     H1 2087   4.159   1.877   2.161 -0.9462  0.2009 -0.6383
  321ACN     H2 2088   4.233   1.829   2.007 -1.8116  1.7839  0.0247
  321ACN     H3 2089   4.099   1.731   2.064 -0.3975 -0.9093  2.2047
  321ACN     C2 2090   4.271   1.695   2.160  0.0771 -0.4482 -0.9246
  321ACN     N1 2091   4.347   1.622   2.206 -0.7912 -0.1531 -0.7396
  322ACN     C1 2092   0.979   4.882   3.926  0.1533 -0.4336 -0.3411
  322ACN     H1 2093   0.987   4.789   3.869  0.4163  0.1198 -1.2262
  322ACN     H2 2094   1.064   4.945   3.897 -0.5049  0.1458 -1.0619
  322ACN     H3 2095   0.988   4.868   4.034  0.8607  2.5150  0.0752
  322ACN     C2 2096   0.853   4.953   3.896  0.2474 -0.4442  0.0697
  322ACN     N1 2097   0.756   5.010   3.875  0.1008  0.3531  0.1463
  323ACN     C1 2098   0.257   0.017   1.775 -1.0366  1.6379 -0.9749
  323ACN     H1 2099   0.176   0.090   1.763  0.5509  3.1637 -3.1410
  323ACN     H2 2100   0.326   0.058   1.849 -1.3687 -0.0190  0.3016
  323ACN     H3 2101   0.304  -0.005   1.679 -0.3416  0.4582 -0.3846
  323ACN     C2 2102   0.215  -0.125   1.806 -0.3720 -0.1435  0.1195
  323ACN     N1 2103   0.167  -0.227   1.825 -0.2555 -0.3470 -0.0546
  324ACN     C1 2104   3.150   1.356   2.618 -0.1351  0.6989  0.4514
  324ACN     H1 2105   3.073   1.345   2.696  0.9009 -1.4885  1.2468
  324ACN     H2 2106   3.112   1.301   2.531 -2.5870  3.6416 -0.4884
  324ACN     H3 2107   3.246   1.315   2.652 -0.6047 -0.3585  0.5341
  324ACN     C2 2108   3.160   1.497   2.580  0.5870 -0.7080  0.6336
  324ACN     N1 2109   3.155   1.611   2.559 -0.1303 -0.7763  1.0395
  325ACN     C1 2110   4.342   1.933   1.635  0.5973  0.4523  0.3970
  325ACN     H1 2111   4.286   1.878   1.559  1.4858 -0.0372  0.0813
  325ACN     H2 2112   4.439   1.969   1.597  1.5415  1.2686  3.3545
  325ACN     H3 2113   4.357   1.880   1.729 -1.3963  0.2331  0.6422
  325ACN     C2 2114   4.262   2.046   1.677 -0.8115  0.1511  0.7434
  325ACN     N1 2115   4.193   2.134   1.701 -0.1696  0.5195  0.0311
  326ACN     C1 2116   3.733   3.278   2.995  0.6309  0.3447 -0.1702
  326ACN     H1 2117   3.828   3.325   3.025  0.4805  0.2004  0.5462
  326ACN     H2 2118   3.685   3.224   3.078  0.2549 -0.6595 -1.0172
  326ACN     H3 2119   3.743   3.194   2.924  2.7809  0.0917  0.3433
  326ACN     C2 2120   3.647   3.383   2.949 -0.2204 -0.7377  0.3090
  326ACN     N1 2121   3.578   3.461   2.903 -0.0138 -0.1341 -0.0653
  327ACN     C1 2122   0.737   4.823   2.636  0.1318 -0.8063  0.3874
  327ACN     H1 2123   0.778   4.914   2.590  2.0348 -0.8292  1.8681
  327ACN     H2 2124   0.629   4.823   2.620  0.1831 -0.0858 -0.0141
  327ACN     H3 2125   0.735   4.835   2.745 -2.4678  0.7435  0.2467
  327ACN     C2 2126   0.794   4.688   2.600  0.2350  0.4160  0.3353
  327ACN     N1 2127   0.825   4.579   2.570 -0.2470 -0.4665  0.6522
  328ACN     C1 2128   0.002   3.214   1.688  0.1985  0.2914  0.2187
  328ACN     H1 2129  -0.025   3.182   1.587 -2.0620  0.7475  0.6284
  328ACN     H2 2130  -0.075   3.205   1.766  0.6175  3.7913  1.2238
  328ACN     H3 2131   0.020   3.322   1.677 -0.1877  0.1418 -2.4513
  328ACN     C2 2132   0.126   3.156   1.728 -0.4530 -0.3571 -0.3252
  328ACN     N1 2133   0.235   3.129   1.760 -0.3071  0.2435 -0.2404
  329ACN     C1 2134   3.465   3.104   3.522 -0.0591 -0.4436 -0.2028
  329ACN     H1 2135   3.559   3.049   3.534 -0.1110 -1.0041 -2.0804
  329ACN     H2 2136   3.470   3.185   3.596  0.7872 -0.9264  0.2757
  329ACN     H3 2137   3.369   3.054   3.535  0.3158 -0.8214  1.3253
  329ACN     C2 2138   3.472   3.160   3.385  0.0412 -0.2483  0.0263
  329ACN     N1 2139   3.469   3.194   3.272 -0.1449 -0.2210 -0.2782
  330ACN     C1 2140   0.115   0.424   3.554 -0.2316  0.2954 -0.1202
  330ACN     H1 2141   0.203   0.364   3.583 -0.0948  0.2291 -0.6600
  330ACN     H2 2142   0.112   0.508   3.624 -1.0818 -0.8822  1.3236
  330ACN     H3 2143   0.025   0.364   3.567  0.5173 -0.7430  0.4477
  330ACN     C2 2144   0.119   0.460   3.408 -0.2563 -0.4913 -0.8138
  330ACN     N1 2145   0.121   0.484   3.296  0.1012 -0.3809 -0.0030
  331ACN     C1 2146   1.662   4.416   2.765  0.0389 -0.2752 -0.3333
  331ACN     H1 2147   1.554   4.427   2.752 -0.1711 -1.3686  0.2888
  331ACN     H2 2148   1.678   4.371   2.864 -1.4101 -1.9262 -0.7980
  331ACN     H3 2149   1.699   4.518   2.752  0.1380 -0.4473 -1.4762
  331ACN     C2 2150   1.708   4.325   2.662 -0.3201  0.1006  0.4393
  331ACN     N1 2151   1.732   4.246   2.585 -0.1860 -0.0204 -0.1045
  332ACN     C1 2152   0.127   2.682   2.717  0.0737  0.4926 -0.3134
  332ACN     H1 2153   0.055   2.604   2.692 -2.1644  2.8316 -1.6288
  332ACN     H2 2154   0.230   2.659   2.685  0.2741  1.4568 -0.3929
  332ACN     H3 2155   0.130   2.682   2.827 -2.4179  2.5538 -0.1512
  332ACN     C2 2156   0.091   2.813   2.669  0.1595 -0.8181 -0.3742
  332ACN     N1 2157   0.069   2.917   2.633  0.1816 -0.4493 -0.3959
  333ACN     C1 2158   1.550   3.956   2.544 -0.3674 -0.2105 -0.4011
  333ACN     H1 2159   1.463   3.896   2.515  0.3781 -1.7531  0.4393
  333ACN     H2 2160   1.518   3.997   2.641 -3.2510 -1.8235 -0.5381
  333ACN     H3 2161   1.571   4.037   2.474  0.3357  1.0953  1.2357
  333ACN     C2 2162   1.662   3.865   2.553 -0.5534  0.0563  0.6338
  333ACN     N1 2163   1.749   3.790   2.561 -0.2492 -0.4153 -0.1547
  334ACN     C1 2164   1.148   0.025   2.380  0.1790 -0.5355  0.8700
  334ACN     H1 2165   1.124   0.088   2.294 -0.4921 -1.7765  0.1218
  334ACN     H2 2166   1.057   0.011   2.440  0.7341 -2.6459  1.2939
  334ACN     H3 2167   1.222   0.072   2.447  1.4885 -0.4460 -0.5793
  334ACN     C2 2168   1.207  -0.104   2.334 -0.2236  0.4047 -0.3760
  334ACN     N1 2169   1.259  -0.203   2.297  0.3701  0.7364 -0.5073
  335ACN     C1 2170   3.732   1.836   1.713  0.3942  0.3992  0.2499
  335ACN     H1 2171   3.656   1.874   1.643  0.1123  0.4873  0.5978
  335ACN     H2 2172   3.741   1.889   1.809  0.3103 -1.0713  1.0985
  335ACN     H3 2173   3.827   1.848   1.660  0.9660 -2.0430  0.5827
  335ACN     C2 2174   3.710   1.700   1.748  0.1362  0.0571  0.1946
  335ACN     N1 2175   3.700   1.588   1.778  0.0982 -0.1596 -0.6391
  336ACN     C1 2176   2.585   3.545   1.628 -0.3079  0.0685 -1.0527
  336ACN     H1 2177   2.557   3.514   1.729  0.9853  2.8189  0.2649
  336ACN     H2 2178   2.631   3.645   1.621  1.5390 -0.5343  1.1901
  336ACN     H3 2179   2.507   3.547   1.551 -0.3919 -0.7257 -0.9871
  336ACN     C2 2180   2.687   3.443   1.592  0.4111  0.1179  0.1577
  336ACN     N1 2181   2.762   3.365   1.556 -0.2470  0.1592  0.1164
  337ACN     C1 2182   4.289   4.768   2.680  0.3474 -0.1051 -0.9197
  337ACN     H1 2183   4.369   4.695   2.701 -0.3317 -1.4230 -2.6927
  337ACN     H2 2184   4.195   4.716   2.701  0.7912 -0.6603 -0.2725
  337ACN     H3 2185   4.310   4.826   2.589  2.1615 -0.2340 -0.6213
  337ACN     C2 2186   4.304   4.856   2.795 -0.0868 -0.2011  0.1908
  337ACN     N1 2187   4.319   4.917   2.891 -0.7590  0.6359  0.3699
  338ACN     C1 2188   1.327   2.406   0.796 -0.1919 -0.1655 -0.0871
  338ACN     H1 2189   1.239   2.454   0.840 -1.1514 -0.4759 -1.6186
  338ACN     H2 2190   1.315   2.299   0.816 -0.6831 -0.1302 -0.2004
  338ACN     H3 2191   1.425   2.433   0.839  0.6310 -0.1954 -1.8691
  338ACN     C2 2192   1.326   2.412   0.649  0.2961 -0.0378 -0.3022
  338ACN     N1 2193   1.331   2.421   0.534  0.3723  1.1427  0.2150
  339ACN     C1 2194   4.312   3.284   0.664 -0.0745 -0.5399  0.0108
  339ACN     H1 2195   4.327   3.391   0.643  0.0494 -0.7004 -0.7615
  339ACN     H2 2196   4.405   3.234   0.635  1.8062  2.2530  0.8027
  339ACN     H3 2197   4.235   3.242   0.598 -1.7587  3.1486 -0.6029
  339ACN     C2 2198   4.267   3.261   0.805  0.4878  0.5657 -0.7194
  339ACN     N1 2199   4.243   3.245   0.921 -0.0425 -0.3880 -0.2239
  340ACN     C1 2200   4.002   1.434   1.547  0.4579  0.5040  0.4155
  340ACN     H1 2201   4.041   1.367   1.625 -0.6729 -1.0192 -0.2894
  340ACN     H2 2202   3.893   1.441   1.551  0.3793  2.2825 -2.3527
  340ACN     H3 2203   4.040   1.397   1.451  0.0203 -2.6272  1.3509
  340ACN     C2 2204   4.059   1.562   1.579  0.5125  1.3030 -0.4865
  340ACN     N1 2205   4.107   1.666   1.592 -0.8634 -0.3937  0.4335
  341ACN     C1 2206   3.004   2.774   3.590 -0.7509  0.0127  0.0103
  341ACN     H1 2207   2.897   2.798   3.585 -0.9043 -0.7427 -0.3832
  341ACN     H2 2208   3.046   2.865   3.635 -0.0982  0.2746 -1.0974
  341ACN     H3 2209   3.043   2.772   3.488  0.2069  0.4513  0.3575
  341ACN     C2 2210   3.038   2.650   3.655 -0.0760  0.5627  0.2522
  341ACN     N1 2211   3.078   2.552   3.697  1.3042 -0.8226 -0.5740
  342ACN     C1 2212   0.772   0.092   1.488 -0.6165 -0.1193  0.1794
  342ACN     H1 2213   0.767   0.201   1.477  1.1383 -0.0738 -0.6282
  342ACN     H2 2214   0.848   0.088   1.567 -1.9331  1.3452  1.5883
  342ACN     H3 2215   0.822   0.033   1.409  1.4569  0.5240  0.9366
  342ACN     C2 2216   0.655   0.028   1.529  0.9455 -0.1907 -0.5629
  342ACN     N1 2217   0.555  -0.026   1.567 -0.6836  0.0628 -0.1066
  343ACN     C1 2218   3.269   4.380   3.183 -0.8971 -0.1175  0.4723
  343ACN     H1 2219   3.237   4.347   3.282  3.0491 -0.1970  1.9050
  343ACN     H2 2220   3.289   4.301   3.110  0.1812 -1.0447  1.7207
  343ACN     H3 2221   3.368   4.421   3.207 -0.5004 -0.7507 -0.0220
  343ACN     C2 2222   3.180   4.477   3.125 -0.0705  0.0354  0.3882
  343ACN     N1 2223   3.106   4.541   3.071 -0.4219 -0.7310  0.9466
  344ACN     C1 2224   0.709   2.363   2.684 -0.3098  0.1796  0.0190
  344ACN     H1 2225   0.782   2.312   2.749 -0.7995  1.5407  1.7181
  344ACN     H2 2226   0.766   2.384   2.594  2.0642  1.7797  1.7828
  344ACN     H3 2227   0.687   2.461   2.728 -0.9999  0.1846 -0.3261
  344ACN     C2 2228   0.593   2.273   2.678 -0.6118  0.1419 -0.3154
  344ACN     N1 2229   0.502   2.206   2.652 -0.1331 -0.1029 -0.3874
  345ACN     C1 2230   4.299   3.364   2.527 -0.0900  0.2412  0.3223
  345ACN     H1 2231   4.400   3.405   2.516 -0.6723  1.4151 -0.9590
  345ACN     H2 2232   4.280   3.339   2.632 -0.9697  1.3457  0.4483
  345ACN     H3 2233   4.287   3.271   2.470 -0.1321  1.0889 -1.0896
  345ACN     C2 2234   4.196   3.451   2.486 -0.4598 -0.7207 -0.9659
  345ACN     N1 2235   4.113   3.523   2.450  0.6463 -0.1676 -0.0613
  346ACN     C1 2236   0.519   0.535   2.241 -0.2899 -0.3923  0.0660
  346ACN     H1 2237   0.472   0.633   2.260  3.3435  1.8086 -1.2932
  346ACN     H2 2238   0.453   0.448   2.235  1.3920 -1.6316 -1.4854
  346ACN     H3 2239   0.584   0.523   2.329  0.4290 -2.0620 -0.6603
  346ACN     C2 2240   0.623   0.547   2.136  1.2130 -0.0838  0.2980
  346ACN     N1 2241   0.710   0.551   2.066 -0.2951 -0.0897  0.3396
  347ACN     C1 2242   1.187   4.520   0.652 -0.2918  0.4114  0.1537
  347ACN     H1 2243   1.088   4.500   0.695  0.3516 -1.2416  0.9863
  347ACN     H2 2244   1.242   4.425   0.657 -1.0443 -0.0483 -0.0687
  347ACN     H3 2245   1.229   4.596   0.718 -1.6091  1.0466  0.3026
  347ACN     C2 2246   1.174   4.587   0.521 -0.5843  0.0478 -0.5660
  347ACN     N1 2247   1.174   4.636   0.417 -0.7913 -0.5246 -0.2790
  348ACN     C1 2248   1.782   1.984   3.169  0.4450  0.0790 -0.3084
  348ACN     H1 2249   1.787   2.082   3.122 -0.7034 -0.5899 -1.8932
  348ACN     H2 2250   1.688   1.970   3.223  1.9406  0.4792  2.6336
  348ACN     H3 2251   1.863   1.978   3.243 -0.6363 -1.9623  0.8132
  348ACN     C2 2252   1.789   1.881   3.064  0.0478  0.1281 -0.0751
  348ACN     N1 2253   1.801   1.797   2.986  0.4637  0.8351 -0.0778
  349ACN     C1 2254   2.373   1.065   0.741 -0.4587 -0.1424  0.3909
  349ACN     H1 2255   2.318   1.160   0.736 -0.0717  0.0634 -0.0205
  349ACN     H2 2256   2.301   0.982   0.740  1.8714 -2.2924  0.6368
  349ACN     H3 2257   2.423   1.066   0.839 -1.6208  1.5394  1.0089
  349ACN     C2 2258   2.461   1.056   0.618  0.5355  0.4381 -0.5294
  349ACN     N1 2259   2.526   1.051   0.526 -0.1773 -0.5925 -0.2334
  350ACN     C1 2260   3.086   3.289   1.553  0.0846 -0.8210 -0.1852
  350ACN     H1 2261   3.085   3.368   1.629  1.1462 -0.0602 -0.9397
  350ACN     H2 2262   3.039   3.329   1.463 -0.0489  0.2197  0.3389
  350ACN     H3 2263   3.029   3.199   1.582  1.0700 -1.2728  0.4036
  350ACN     C2 2264   3.227   3.259   1.524  0.0366 -0.8006 -0.3783
  350ACN     N1 2265   3.341   3.238   1.521  0.1211 -0.2860 -0.2518
  351ACN     C1 2266   3.165   2.920   2.058  0.1510  0.3449 -0.4325
  351ACN     H1 2267   3.228   2.874   1.981 -0.7680 -1.5277 -0.1283
  351ACN     H2 2268   3.061   2.902   2.028  0.3687  0.2522 -1.1499
  351ACN     H3 2269   3.184   3.028   2.052  0.9454  0.1335 -2.3400
  351ACN     C2 2270   3.209   2.864   2.190 -0.3880 -0.0946  0.2856
  351ACN     N1 2271   3.252   2.822   2.291  0.3257 -0.1705  0.1571
  352ACN     C1 2272   2.456   1.213   3.085 -0.8791 -0.0616 -0.0352
  352ACN     H1 2273   2.482   1.173   2.986 -2.2118 -0.0469 -0.4185
  352ACN     H2 2274   2.425   1.133   3.153 -1.0885  1.2308  1.4326
  352ACN     H3 2275   2.370   1.281   3.082 -0.3191  0.7420  1.2942
  352ACN     C2 2276   2.564   1.287   3.142  0.4628  0.0194 -0.7220
  352ACN     N1 2277   2.652   1.353   3.179  1.1306 -0.1838 -0.3240
  353ACN     C1 2278   3.279   2.646   3.220 -0.5094 -0.6871 -0.6184
  353ACN     H1 2279   3.210   2.650   3.135  0.3992  0.3404 -1.3427
  353ACN     H2 2280   3.285   2.541   3.251 -1.5611  0.0280  2.2801
  353ACN     H3 2281   3.230   2.694   3.305 -0.3301 -1.0633 -0.2937
  353ACN     C2 2282   3.409   2.696   3.171 -0.0409  0.0689 -0.1879
  353ACN     N1 2283   3.504   2.746   3.125 -0.1090 -0.3422 -0.4180
  354ACN     C1 2284   0.389   2.874   3.765  0.4355  0.0730  0.3066
  354ACN     H1 2285   0.440   2.953   3.821  2.0956 -1.6075  1.2798
  354ACN     H2 2286   0.436   2.786   3.809  0.1142 -1.6985 -2.6427
  354ACN     H3 2287   0.414   2.874   3.658 -0.5722  0.0985  0.0591
  354ACN     C2 2288   0.244   2.864   3.787  0.0701  0.1125 -0.3850
  354ACN     N1 2289   0.128   2.847   3.801  0.2443 -0.1850 -0.7178
  355ACN     C1 2290   2.725   0.583   2.176  0.1891 -0.2042  0.0953
  355ACN     H1 2291   2.622   0.583   2.140  0.2276 -0.0050 -0.0112
  355ACN     H2 2292   2.731   0.606   2.283 -1.5869  0.9181 -0.0181
  355ACN     H3 2293   2.784   0.653   2.116  0.0374 -0.0394  0.1402
  355ACN     C2 2294   2.780   0.449   2.141 -0.4994 -0.1535 -0.1159
  355ACN     N1 2295   2.825   0.342   2.123  0.6618  0.2009  0.3697
  356ACN     C1 2296   2.334   0.049   0.921 -0.2863 -0.4854 -0.1298
  356ACN     H1 2297   2.424  -0.014   0.909 -0.1952 -0.5248  0.6959
  356ACN     H2 2298   2.339   0.140   0.860 -0.3547 -0.6518 -0.3895
  356ACN     H3 2299   2.340   0.091   1.022  0.9446 -0.7774 -0.0571
  356ACN     C2 2300   2.209  -0.026   0.899 -0.1660  0.3422 -0.3249
  356ACN     N1 2301   2.111  -0.084   0.887  0.2085  0.1748 -0.5277
  357ACN     C1 2302   2.594   0.284   2.728  0.5147 -0.4527 -0.2594
  357ACN     H1 2303   2.580   0.263   2.835  3.3863 -1.0551  0.0644
  357ACN     H2 2304   2.541   0.375   2.697  1.2634  0.1544  0.2159
  357ACN     H3 2305   2.550   0.201   2.670  0.8227 -0.7895 -0.0177
  357ACN     C2 2306   2.734   0.289   2.697  0.2244  0.2802 -0.0799
  357ACN     N1 2307   2.847   0.287   2.668  0.0755 -0.3096 -0.8952
  358ACN     C1 2308   2.530   4.328   3.376  0.6615  0.7340  0.0543
  358ACN     H1 2309   2.432   4.329   3.426  1.6161  0.0937  2.0053
  358ACN     H2 2310   2.612   4.340   3.447  0.7041  1.0200 -0.0409
  358ACN     H3 2311   2.540   4.424   3.325 -0.8771  1.3009  0.7574
  358ACN     C2 2312   2.531   4.227   3.277  0.1226 -0.6023 -0.0250
  358ACN     N1 2313   2.533   4.146   3.198  0.3711  0.4087  0.2748
  359ACN     C1 2314   1.603   0.827   0.117 -0.3618  0.7478  0.3772
  359ACN     H1 2315   1.695   0.834   0.056 -0.5949  0.2377 -0.0493
  359ACN     H2 2316   1.541   0.901   0.065 -1.5221 -1.6534 -1.9114
  359ACN     H3 2317   1.620   0.854   0.222  0.8252  1.2128  0.0830
  359ACN     C2 2318   1.537   0.696   0.101 -0.2668 -0.3052 -0.5215
  359ACN     N1 2319   1.491   0.595   0.080 -0.5020  0.3618  0.0812
  360ACN     C1 2320   2.349   1.857   0.256  0.4363  0.1931 -0.0336
  360ACN     H1 2321   2.426   1.924   0.215  0.0144  1.0699  0.5794
  360ACN     H2 2322   2.296   1.821   0.167  0.5573 -1.4036  0.5061
  360ACN     H3 2323   2.288   1.915   0.326  0.8082  0.1621  0.3219
  360ACN     C2 2324   2.404   1.742   0.321  0.2436 -0.3770  0.3042
  360ACN     N1 2325   2.452   1.641   0.349 -0.5765 -0.3744  0.5364
  361ACN     C1 2326   3.405   3.241   0.079  0.0437  0.4600 -0.3070
  361ACN     H1 2327   3.428   3.158   0.011  0.6663  0.9921 -0.7545
  361ACN     H2 2328   3.297   3.242   0.100 -0.2166 -1.4044 -1.2731
  361ACN     H3 2329   3.429   3.336   0.030 -0.4148 -0.6058 -2.7936
  361ACN     C2 2330   3.472   3.240   0.205  0.4298  0.0213  1.3022
  361ACN     N1 2331   3.525   3.237   0.307  0.2028 -0.4872 -0.2847
  362ACN     C1 2332   3.022   3.775   1.481 -0.6495 -0.0955 -0.9244
  362ACN     H1 2333   3.083   3.836   1.548  1.1646 -1.0081 -1.6829
  362ACN     H2 2334   2.979   3.843   1.406 -0.1065  0.7546 -0.4727
  362ACN     H3 2335   2.942   3.719   1.531 -0.8947 -0.1357 -1.3596
  362ACN     C2 2336   3.113   3.674   1.428  0.1126  0.6697  0.9958
  362ACN     N1 2337   3.180   3.587   1.390 -0.5437 -1.0939 -0.6821
  363ACN     C1 2338   2.823   1.329   2.015  0.0123  0.6669 -0.3153
  363ACN     H1 2339   2.801   1.263   2.100  0.6438  1.6418  0.6300
  363ACN     H2 2340   2.931   1.334   1.996 -0.2766  1.0966 -1.9998
  363ACN     H3 2341   2.792   1.433   2.028 -1.1426  0.2017  0.8223
  363ACN     C2 2342   2.762   1.271   1.896  0.1391  0.1512 -0.5672
  363ACN     N1 2343   2.705   1.219   1.815  0.0395  0.0937  0.0774
  364ACN     C1 2344   0.930   3.511   1.873 -0.3230  0.1062  0.3337
  364ACN     H1 2345   0.866   3.421   1.875 -2.5025  1.4525 -2.2331
  364ACN     H2 2346   0.879   3.580   1.805 -1.1379 -0.7848 -0.0034
  364ACN     H3 2347   1.024   3.488   1.821 -0.2036  1.7477 -0.2098
  364ACN     C2 2348   0.961   3.569   2.004  0.3680 -0.1762 -0.1853
  364ACN     N1 2349   0.973   3.623   2.106  0.5232  0.5039 -0.0685
  365ACN     C1 2350   2.798   3.575   3.754  0.4716  0.6710  0.5292
  365ACN     H1 2351   2.903   3.605   3.771  1.7069 -1.7942 -2.0034
  365ACN     H2 2352   2.736   3.656   3.714  0.0102 -0.1378 -0.4442
  365ACN     H3 2353   2.761   3.528   3.845 -0.4475  0.9409  0.3002
  365ACN     C2 2354   2.789   3.459   3.657  0.5578 -0.0640 -0.6551
  365ACN     N1 2355   2.760   3.372   3.588 -0.3286  0.0468 -0.1886
  366ACN     C1 2356   2.302   1.368   3.455 -0.1492  0.0854  0.3247
  366ACN     H1 2357   2.313   1.364   3.564  1.7157 -2.9726  0.1453
  366ACN     H2 2358   2.317   1.263   3.425 -0.0223  0.1478  0.1653
  366ACN     H3 2359   2.371   1.433   3.400 -2.3279 -0.2809 -3.1235
  366ACN     C2 2360   2.168   1.407   3.428  0.1035  0.4090  0.4767
  366ACN     N1 2361   2.063   1.448   3.406  0.7147  0.6610  0.6406
  367ACN     C1 2362   3.501   2.883   1.053  0.3056  0.1693  0.0703
  367ACN     H1 2363   3.473   2.809   1.129 -0.4926 -0.3852 -0.7417
  367ACN     H2 2364   3.421   2.899   0.980  1.1970 -0.9108 -1.2038
  367ACN     H3 2365   3.587   2.842   0.999  1.4274  0.9252  1.2216
  367ACN     C2 2366   3.550   3.006   1.120 -0.1271  0.0857  0.3952
  367ACN     N1 2367   3.589   3.098   1.178  0.2546 -0.1226  0.2522
  368ACN     C1 2368   1.524   1.393   0.342  0.1847  0.1465  0.5825
  368ACN     H1 2369   1.486   1.294   0.370 -2.5117  0.2686 -2.0829
  368ACN     H2 2370   1.476   1.470   0.403 -0.3934  0.8571 -0.7315
  368ACN     H3 2371   1.483   1.413   0.242 -1.2382  3.3193  1.6680
  368ACN     C2 2372   1.669   1.397   0.327  0.4413 -0.0295  0.4531
  368ACN     N1 2373   1.782   1.403   0.306 -0.1641 -0.0155  0.2649
  369ACN     C1 2374   3.547   3.784   1.476  0.4776  0.1465 -1.0415
  369ACN     H1 2375   3.540   3.727   1.570 -0.6699 -0.1681 -1.3005
  369ACN     H2 2376   3.559   3.705   1.401  1.0101  0.5753 -1.4080
  369ACN     H3 2377   3.641   3.840   1.481  1.1592 -1.0571  0.7031
  369ACN     C2 2378   3.428   3.869   1.463  0.4069 -0.5737  0.2080
  369ACN     N1 2379   3.327   3.930   1.460 -0.4880  0.0513  0.7062
  370ACN     C1 2380   3.469   0.447   0.772  0.8518  0.0659 -0.1309
  370ACN     H1 2381   3.470   0.556   0.763  0.6363  0.1067  0.2867
  370ACN     H2 2382   3.431   0.430   0.874  3.3224 -1.9305  0.5804
  370ACN     H3 2383   3.575   0.420   0.769  1.2178  1.0294  2.0954
  370ACN     C2 2384   3.392   0.392   0.665  0.3179  0.6348  0.1859
  370ACN     N1 2385   3.342   0.342   0.575  0.3394  0.5886  0.0133
  371ACN     C1 2386   3.503   2.081   1.399 -0.3014  0.5312  0.2354
  371ACN     H1 2387   3.524   1.986   1.348 -2.8782  0.7943 -1.5091
  371ACN     H2 2388   3.542   2.150   1.324 -0.0632 -0.3187 -0.4307
  371ACN     H3 2389   3.551   2.087   1.498 -1.8207 -1.6595  1.2030
  371ACN     C2 2390   3.357   2.089   1.413 -0.0121 -0.2113 -0.0057
  371ACN     N1 2391   3.244   2.110   1.418  0.2938  0.1127  0.1052
  372ACN     C1 2392   2.934   4.126   1.539 -0.1810 -0.1003 -0.5212
  372ACN     H1 2393   3.007   4.048   1.515 -1.4009 -1.6243  0.5063
  372ACN     H2 2394   2.962   4.177   1.632 -2.6552 -0.8122  0.7291
  372ACN     H3 2395   2.840   4.072   1.562 -0.3014 -0.0993 -0.9971
  372ACN     C2 2396   2.906   4.230   1.435  0.1603  0.1774 -1.1933
  372ACN     N1 2397   2.884   4.295   1.342  0.5402  0.3538 -0.0316
  373ACN     C1 2398   4.722   0.640   1.560  0.8298  0.2901 -0.1682
  373ACN     H1 2399   4.783   0.693   1.486  0.2478 -1.0347 -1.6389
  373ACN     H2 2400   4.706   0.691   1.656 -0.5233 -0.2497 -0.0807
  373ACN     H3 2401   4.771   0.543   1.570 -1.0510 -0.8206 -1.1531
  373ACN     C2 2402   4.592   0.603   1.510 -0.6452  0.1389  0.3728
  373ACN     N1 2403   4.487   0.574   1.470 -0.7454 -0.8368  0.1824
  374ACN     C1 2404   4.720   3.012   3.921  0.0443  0.3726  0.1627
  374ACN     H1 2405   4.629   2.960   3.889  1.5283 -2.1993 -0.0915
  374ACN     H2 2406   4.764   3.053   3.829 -1.5566 -1.5688 -1.5841
  374ACN     H3 2407   4.776   2.943   3.985 -2.6208 -0.4996  1.7153
  374ACN     C2 2408   4.679   3.118   4.012  0.5820 -0.0277  0.4728
  374ACN     N1 2409   4.650   3.215   4.066 -0.2837 -0.0134 -0.4719
  375ACN     C1 2410   3.628   2.530   1.489  0.1671  0.1088  0.2326
  375ACN     H1 2411   3.632   2.617   1.422  0.3368  2.1252  2.6926
  375ACN     H2 2412   3.719   2.510   1.546 -0.0929 -1.8309  0.0328
  375ACN     H3 2413   3.592   2.444   1.433  3.3332 -1.3481  0.2187
  375ACN     C2 2414   3.538   2.552   1.604  0.5188 -0.2943  0.4434
  375ACN     N1 2415   3.469   2.566   1.692  0.2447  0.5812 -0.0390
  376ACN     C1 2416   0.009   4.805   2.433 -0.6090  1.2322  0.0431
  376ACN     H1 2417   0.044   4.740   2.513 -0.5508  0.2311 -0.7826
  376ACN     H2 2418   0.058   4.902   2.451 -0.4849  0.7011  2.8922
  376ACN     H3 2419  -0.100   4.805   2.446 -0.6742  2.2840 -0.3973
  376ACN     C2 2420   0.035   4.764   2.293 -0.3129  0.6372 -0.3903
  376ACN     N1 2421   0.054   4.726   2.189  1.3314  0.0214 -0.0520
  377ACN     C1 2422   1.450   2.422   1.558  0.4852 -0.2155  0.2588
  377ACN     H1 2423   1.400   2.324   1.563  0.5479 -0.2067  1.3506
  377ACN     H2 2424   1.425   2.478   1.649  2.5793  0.1122  0.6956
  377ACN     H3 2425   1.414   2.483   1.474  3.6743  1.0537 -0.3322
  377ACN     C2 2426   1.594   2.408   1.537 -0.2726 -0.2917  0.3757
  377ACN     N1 2427   1.708   2.401   1.528 -0.4271 -0.4626 -0.0536
  378ACN     C1 2428   0.368   1.068   3.662 -0.3279  0.1001  0.2913
  378ACN     H1 2429   0.276   1.115   3.700 -0.4337 -0.2279  0.4394
  378ACN     H2 2430   0.337   1.003   3.579 -0.0471  0.0450  0.2285
  378ACN     H3 2431   0.417   1.020   3.748  0.7649  0.3993 -0.1479
  378ACN     C2 2432   0.453   1.176   3.618  0.2737  0.0136  0.1043
  378ACN     N1 2433   0.523   1.261   3.576 -0.2788 -0.1609 -0.3999
  379ACN     C1 2434   2.439   0.232   0.302 -0.0922 -0.3407 -0.8476
  379ACN     H1 2435   2.492   0.228   0.397  0.0161 -3.2101 -0.9220
  379ACN     H2 2436   2.345   0.285   0.321 -1.0785 -2.2163 -0.1927
  379ACN     H3 2437   2.421   0.127   0.275  2.5355 -1.7941  2.3424
  379ACN     C2 2438   2.516   0.304   0.196  0.2715 -0.2409  0.0073
  379ACN     N1 2439   2.578   0.368   0.126 -0.0002  0.2520  0.3210
  380ACN     C1 2440   3.631   1.603   0.212 -0.0775 -0.0754 -0.5990
  380ACN     H1 2441   3.708   1.527   0.196  1.0296  0.7895  0.4113
  380ACN     H2 2442   3.607   1.668   0.127 -0.6153  0.4895 -0.0247
  380ACN     H3 2443   3.667   1.674   0.288 -0.5884  0.1585 -0.5737
  380ACN     C2 2444   3.511   1.533   0.263 -0.7506 -0.5870 -0.2084
  380ACN     N1 2445   3.423   1.474   0.312  0.4760  0.1630  0.2618
  381ACN     C1 2446   0.331   0.682   0.829  0.0881  0.3597 -0.0070
  381ACN     H1 2447   0.289   0.596   0.776 -0.5046  1.0659 -0.7091
  381ACN     H2 2448   0.439   0.671   0.810 -0.5194 -0.3299 -3.7765
  381ACN     H3 2449   0.316   0.691   0.938 -1.6295 -3.7737  0.2549
  381ACN     C2 2450   0.301   0.804   0.754 -0.0854  0.0453 -0.5090
  381ACN     N1 2451   0.295   0.904   0.695  0.3330  0.0054  0.5311
  382ACN     C1 2452   0.290   4.129   0.224 -0.1413 -0.2217  0.0713
  382ACN     H1 2453   0.281   4.020   0.215 -3.1759  0.0338 -1.2643
  382ACN     H2 2454   0.365   4.168   0.154 -0.1344 -0.0902  0.1497
  382ACN     H3 2455   0.329   4.154   0.324  1.4189 -3.4492  0.3951
  382ACN     C2 2456   0.170   4.204   0.191  0.5263  0.4887 -0.2189
  382ACN     N1 2457   0.079   4.263   0.158  0.2532  0.0535 -0.0616
  383ACN     C1 2458   2.135   4.374   2.507 -0.1475  0.4677  0.6233
  383ACN     H1 2459   2.146   4.471   2.458  1.5648 -0.3943 -0.8145
  383ACN     H2 2460   2.059   4.316   2.453 -0.3897 -2.0747  3.4314
  383ACN     H3 2461   2.108   4.394   2.612  0.0667 -1.5981  1.1206
  383ACN     C2 2462   2.272   4.319   2.495 -0.5289  0.0735  0.2683
  383ACN     N1 2463   2.384   4.289   2.487  0.3003  0.0775  0.6918
  384ACN     C1 2464   4.588   3.752   2.182 -0.1689 -0.1833 -0.3140
  384ACN     H1 2465   4.596   3.856   2.148  0.7145  1.2637  3.7320
  384ACN     H2 2466   4.658   3.685   2.131  1.5031  2.2088 -1.3373
  384ACN     H3 2467   4.484   3.718   2.172 -0.4976  0.0890  1.7126
  384ACN     C2 2468   4.612   3.743   2.323 -0.3191 -1.3745  0.2922
  384ACN     N1 2469   4.639   3.728   2.432 -0.1162  0.2535 -0.4321
  385ACN     C1 2470   0.451   3.029   2.053 -0.0272  0.3056  0.2503
  385ACN     H1 2471   0.475   3.072   1.955 -2.5195  0.8351 -0.1986
  385ACN     H2 2472   0.342   3.018   2.051 -0.0637 -0.0580  2.3106
  385ACN     H3 2473   0.472   3.106   2.128 -0.8130  1.5591 -0.7730
  385ACN     C2 2474   0.529   2.907   2.089  0.3544 -1.0299  0.0927
  385ACN     N1 2475   0.587   2.815   2.120 -0.0699  0.0347 -0.2003
  386ACN     C1 2476   2.502   0.434   1.208 -0.0279  0.2464  0.4103
  386ACN     H1 2477   2.493   0.507   1.289 -0.5027  2.1584 -1.2992
  386ACN     H2 2478   2.591   0.369   1.211 -0.5493 -0.4956  0.2700
  386ACN     H3 2479   2.501   0.480   1.109 -1.9051  0.5347  0.5227
  386ACN     C2 2480   2.386   0.346   1.211 -0.8072 -0.3776 -0.0566
  386ACN     N1 2481   2.299   0.274   1.206 -0.0250 -0.8919 -0.1670
  387ACN     C1 2482   1.134   2.071   3.454 -0.1098  0.7937 -0.0018
  387ACN     H1 2483   1.131   1.977   3.510 -0.6891  1.9274  1.9876
  387ACN     H2 2484   1.151   2.157   3.520 -2.3866 -0.6158  2.6185
  387ACN     H3 2485   1.029   2.083   3.423 -0.6184 -0.3551  1.1620
  387ACN     C2 2486   1.214   2.067   3.331 -0.1270 -0.1345  0.4227
  387ACN     N1 2487   1.274   2.076   3.233  0.1581  0.5908  0.6839
  388ACN     C1 2488   4.223   3.527   2.970  0.0879  0.0272 -0.3742
  388ACN     H1 2489   4.232   3.419   2.983 -0.5963  0.0497  0.3787
  388ACN     H2 2490   4.276   3.559   2.880  1.1465 -0.6206  0.0023
  388ACN     H3 2491   4.262   3.572   3.062 -0.7131 -0.8275  0.4032
  388ACN     C2 2492   4.083   3.548   2.960  0.2577 -0.3064 -0.5501
  388ACN     N1 2493   3.970   3.567   2.956 -0.3429 -0.2323 -0.4913
  389ACN     C1 2494   1.223   1.043   1.067  0.1716 -0.2934 -0.7878
  389ACN     H1 2495   1.192   0.991   1.158  3.0731  2.6275  2.1882
  389ACN     H2 2496   1.143   1.052   0.993 -1.8632  0.1140  1.3417
  389ACN     H3 2497   1.310   0.996   1.019  0.0061 -2.6971  1.1054
  389ACN     C2 2498   1.282   1.171   1.107  0.3103 -0.0054 -0.1574
  389ACN     N1 2499   1.330   1.268   1.139 -0.0009 -0.1789  0.0969
  390ACN     C1 2500   1.909   1.961   2.444 -0.5084 -0.5756 -0.1114
  390ACN     H1 2501   1.812   1.917   2.417 -1.3281  0.1354  1.5167
  390ACN     H2 2502   1.947   1.917   2.537  0.5772  1.6811  0.5875
  390ACN     H3 2503   1.868   2.061   2.464 -1.9516 -1.1443 -0.1207
  390ACN     C2 2504   2.010   1.946   2.341  0.2245  1.9509 -0.0918
  390ACN     N1 2505   2.077   1.929   2.246  0.5669 -0.2403  0.0093
  391ACN     C1 2506   3.150   4.703   0.949  0.1962  0.2481 -0.2965
  391ACN     H1 2507   3.085   4.698   0.861  1.8976 -5.5666 -1.6697
  391ACN     H2 2508   3.250   4.739   0.921  0.6206  1.1918  2.1692
  391ACN     H3 2509   3.154   4.603   0.995 -0.5223  0.9295  1.3400
  391ACN     C2 2510   3.085   4.788   1.048 -0.5879  0.3282  0.0968
  391ACN     N1 2511   3.032   4.858   1.125  0.4077  0.2395  0.1327
  392ACN     C1 2512   2.719   2.470   3.531  0.2009  0.6730  0.1714
  392ACN     H1 2513   2.798   2.546   3.540 -0.8600  1.6161  2.1423
  392ACN     H2 2514   2.763   2.376   3.496  0.6608  0.5545  1.0456
  392ACN     H3 2515   2.648   2.508   3.457 -0.5037 -1.3334 -0.2407
  392ACN     C2 2516   2.651   2.458   3.662  0.2260  0.3452 -0.2485
  392ACN     N1 2517   2.604   2.452   3.768 -0.2042  0.1297 -0.4861
  393ACN     C1 2518   2.728   2.710   0.072  0.3691 -0.0579 -0.3159
  393ACN     H1 2519   2.696   2.803   0.122 -1.4272 -0.0911 -1.3003
  393ACN     H2 2520   2.829   2.726   0.033 -0.1847  0.5145 -1.6218
  393ACN     H3 2521   2.665   2.697  -0.017 -1.9516  1.2837  1.0234
  393ACN     C2 2522   2.702   2.598   0.164  0.4747  0.0500  0.5784
  393ACN     N1 2523   2.681   2.513   0.243 -0.3906 -0.2932  0.0033
  394ACN     C1 2524   4.077   0.521   3.463 -0.1894  0.1835  0.0122
  394ACN     H1 2525   4.172   0.548   3.416  0.5546 -1.7937  0.2894
  394ACN     H2 2526   4.055   0.415   3.447 -0.6916  0.6867 -3.2559
  394ACN     H3 2527   3.990   0.576   3.425 -1.3237 -0.6656  1.2776
  394ACN     C2 2528   4.107   0.553   3.603  0.0033  0.0814  0.0602
  394ACN     N1 2529   4.125   0.577   3.713  0.0085  0.4893 -0.1148
  395ACN     C1 2530   3.872   0.058   0.284 -0.3247  0.2904 -0.1205
  395ACN     H1 2531   3.784   0.123   0.272  0.8201  2.3591  1.8016
  395ACN     H2 2532   3.843  -0.047   0.275 -1.1642  0.3408  1.5377
  395ACN     H3 2533   3.890   0.062   0.392  0.0492  1.2174 -0.2071
  395ACN     C2 2534   3.986   0.096   0.202  0.2798 -0.6430 -0.1933
  395ACN     N1 2535   4.076   0.125   0.141 -0.5099  0.3697 -1.2018
  396ACN     C1 2536   4.303   4.170   2.146  0.2813 -0.0529  0.3654
  396ACN     H1 2537   4.308   4.209   2.248  0.9859 -0.3562  0.4561
  396ACN     H2 2538   4.386   4.209   2.087  0.5432 -2.7223 -1.1943
  396ACN     H3 2539   4.208   4.205   2.104 -0.2503 -1.0706  0.6753
  396ACN     C2 2540   4.293   4.026   2.134 -0.4237 -0.0260  0.6038
  396ACN     N1 2541   4.280   3.911   2.129  1.1425  0.0767  0.0873
  397ACN     C1 2542   1.581   2.718   0.582 -0.4103  0.2137 -0.6752
  397ACN     H1 2543   1.517   2.639   0.623 -0.1730  0.6067  0.4651
  397ACN     H2 2544   1.684   2.717   0.618 -0.1128  1.0643 -1.4645
  397ACN     H3 2545   1.544   2.817   0.610  0.1644  0.5938 -1.2350
  397ACN     C2 2546   1.583   2.710   0.440 -0.2680 -0.6211 -0.2319
  397ACN     N1 2547   1.584   2.705   0.326 -0.0680  0.4214  0.6194
  398ACN     C1 2548   0.530   3.511   1.972 -0.0521  0.2240  0.5421
  398ACN     H1 2549   0.433   3.556   1.998 -0.0489  0.4921  0.0951
  398ACN     H2 2550   0.521   3.402   1.984 -0.2228  0.0249 -1.2114
  398ACN     H3 2551   0.615   3.552   2.027  0.3133  0.3424 -0.1130
  398ACN     C2 2552   0.568   3.525   1.829  0.4885 -0.3478 -0.2289
  398ACN     N1 2553   0.610   3.538   1.723  0.3132  0.0176 -0.3962
  399ACN     C1 2554   2.324   3.086   3.345  0.6487  0.3436  0.3102
  399ACN     H1 2555   2.227   3.137   3.339 -0.1900 -1.1652  0.5630
  399ACN     H2 2556   2.389   3.145   3.410  1.1371 -0.4103  0.5182
  399ACN     H3 2557   2.362   3.084   3.243 -2.0221 -0.1904 -0.7739
  399ACN     C2 2558   2.291   2.950   3.394 -0.7136  0.5657  0.5593
  399ACN     N1 2559   2.259   2.851   3.441  0.3072  0.0297 -0.7473
  400ACN     C1 2560   2.646   1.390   2.691 -0.2326  0.1974 -0.0922
  400ACN     H1 2561   2.711   1.327   2.754  1.6919  1.1904 -1.0019
  400ACN     H2 2562   2.577   1.321   2.640 -0.1273 -0.5708  0.7668
  400ACN     H3 2563   2.715   1.441   2.624  2.8432 -0.0832  2.5900
  400ACN     C2 2564   2.573   1.490   2.771 -0.8644  1.2884 -0.7501
  400ACN     N1 2565   2.515   1.561   2.837 -0.2822  0.3737 -0.6248
  401ACN     C1 2566   0.045   3.936   1.854 -0.1658  0.3348 -0.1781
  401ACN     H1 2567   0.006   3.835   1.835 -1.3059  0.7677 -0.2271
  401ACN     H2 2568   0.030   3.992   1.761  2.3093  0.6449 -0.4517
  401ACN     H3 2569   0.149   3.927   1.885 -0.2929  0.4900  0.2965
  401ACN     C2 2570  -0.023   4.003   1.961 -0.6535 -0.2447  0.0907
  401ACN     N1 2571  -0.084   4.057   2.045 -0.0521  0.2975 -0.0437
  402ACN     C1 2572   0.378   4.912   2.230  0.1619 -0.0665  0.0996
  402ACN     H1 2573   0.333   4.970   2.311 -0.8722  3.3590 -2.6901
  402ACN     H2 2574   0.443   4.988   2.186  1.0045 -0.4555  0.6511
  402ACN     H3 2575   0.310   4.876   2.152 -0.9448  2.4913 -0.2221
  402ACN     C2 2576   0.479   4.822   2.280 -0.3539  0.2898 -0.3525
  402ACN     N1 2577   0.561   4.754   2.324  0.4452 -0.3268  0.6251
  403ACN     C1 2578   3.596   2.586   0.199 -0.6227  0.2618  0.9358
  403ACN     H1 2579   3.511   2.645   0.234 -2.5901 -1.8593 -0.0072
  403ACN     H2 2580   3.565   2.481   0.199  0.0705 -0.0052 -1.2226
  403ACN     H3 2581   3.678   2.595   0.271  0.0956 -1.3444  0.3809
  403ACN     C2 2582   3.630   2.637   0.065  0.1563 -0.2887 -0.7531
  403ACN     N1 2583   3.649   2.678  -0.041  0.9919  0.2490  0.4956
  404ACN     C1 2584   3.131   0.313   2.326 -0.5298 -0.0006  0.1528
  404ACN     H1 2585   3.040   0.328   2.385 -0.2214  2.0855  0.1742
  404ACN     H2 2586   3.110   0.245   2.243 -1.0454  0.2297  0.0908
  404ACN     H3 2587   3.203   0.259   2.387  0.6115 -3.0460 -3.4929
  404ACN     C2 2588   3.186   0.437   2.277 -0.1414  0.1138  0.0887
  404ACN     N1 2589   3.216   0.541   2.237  0.0060  0.1922  0.4478
  405ACN     C1 2590   2.213   1.383   2.526  0.3562 -0.2707 -0.1545
  405ACN     H1 2591   2.261   1.341   2.615  0.3400 -1.4039 -0.6651
  405ACN     H2 2592   2.132   1.444   2.567  0.3129 -1.4367  1.5662
  405ACN     H3 2593   2.176   1.307   2.456  0.0300  0.4620 -0.8016
  405ACN     C2 2594   2.322   1.449   2.455  0.1632 -0.0176  0.5981
  405ACN     N1 2595   2.407   1.506   2.402 -0.1916 -0.0944  0.2820
  406ACN     C1 2596   2.083   4.103   0.343 -0.1940 -0.3924 -0.5775
  406ACN     H1 2597   2.080   4.027   0.421  1.4253 -0.3866 -0.4787
  406ACN     H2 2598   2.047   4.194   0.393 -0.7215  0.0779 -1.7859
  406ACN     H3 2599   2.003   4.073   0.275 -0.4365  0.4477 -0.6743
  406ACN     C2 2600   2.216   4.115   0.287  0.1494  0.6544 -0.5709
  406ACN     N1 2601   2.321   4.113   0.238 -0.3674  0.1415 -0.3542
  407ACN     C1 2602   3.651   4.287   0.177  0.2331  0.5811  0.2799
  407ACN     H1 2603   3.713   4.342   0.106  2.0221  0.7705  1.8856
  407ACN     H2 2604   3.702   4.267   0.273  0.2942  0.5161  0.2341
  407ACN     H3 2605   3.649   4.192   0.122  0.2298  1.9471 -2.2034
  407ACN     C2 2606   3.518   4.328   0.212 -0.6700 -0.7099 -0.0919
  407ACN     N1 2607   3.413   4.355   0.248 -0.3942 -0.3056 -0.3125
  408ACN     C1 2608   4.691   4.905   1.741 -0.3495  0.8633 -0.2909
  408ACN     H1 2609   4.736   4.824   1.800  0.2438  0.4149 -1.3252
  408ACN     H2 2610   4.711   4.996   1.798  0.2652  0.5065  0.0637
  408ACN     H3 2611   4.583   4.886   1.737 -0.5874  1.8387  0.9530
  408ACN     C2 2612   4.743   4.917   1.607  0.3209  0.2510 -0.0912
  408ACN     N1 2613   4.794   4.921   1.504  0.0417 -0.6819 -0.0490
  409ACN     C1 2614   1.595   2.667   1.188  0.1383  0.5087  0.9680
  409ACN     H1 2615   1.574   2.614   1.094 -0.9220 -0.5777  1.7772
  409ACN     H2 2616   1.701   2.649   1.206  0.7546  2.2285 -0.6807
  409ACN     H3 2617   1.535   2.613   1.264  0.7705  0.0303  1.1355
  409ACN     C2 2618   1.561   2.807   1.176  0.1943  0.3351 -0.1359
  409ACN     N1 2619   1.533   2.916   1.162  0.9884 -0.6403 -0.5177
  410ACN     C1 2620   2.450   1.060   3.861 -0.0520 -0.1391  0.1446
  410ACN     H1 2621   2.469   1.151   3.803 -1.4701 -0.5709 -1.0265
  410ACN     H2 2622   2.347   1.024   3.866  0.1525 -0.8287 -0.4611
  410ACN     H3 2623   2.494   1.068   3.962 -0.1650 -1.4593  0.3161
  410ACN     C2 2624   2.518   0.956   3.779  0.2182 -0.2639  0.3228
  410ACN     N1 2625   2.571   0.879   3.715 -0.7612  0.2982  0.6262
  411ACN     C1 2626   2.499   0.739   0.948  0.2389 -0.5047  0.5382
  411ACN     H1 2627   2.395   0.773   0.937  0.4424  0.3727  1.2607
  411ACN     H2 2628   2.512   0.663   0.869  1.2951 -0.9910  1.1557
  411ACN     H3 2629   2.514   0.687   1.044  0.9416  0.6293  1.0508
  411ACN     C2 2630   2.592   0.855   0.930  0.1662  0.3497  0.1266
  411ACN     N1 2631   2.655   0.952   0.920 -0.1890 -0.1177 -0.5470
  412ACN     C1 2632   0.339   4.352   3.772 -0.1302  0.3483  0.4403
  412ACN     H1 2633   0.413   4.323   3.696 -2.7604 -0.3539 -2.0333
  412ACN     H2 2634   0.367   4.451   3.811  0.1623  0.1873  0.6388
  412ACN     H3 2635   0.331   4.281   3.855 -1.6137  0.6518  0.5893
  412ACN     C2 2636   0.213   4.356   3.697 -0.0093  0.2069  0.0098
  412ACN     N1 2637   0.115   4.361   3.635 -0.2061  0.0217  0.3184
  413ACN     C1 2638   4.193   4.629   0.208 -0.0052 -0.1381 -0.0517
  413ACN     H1 2639   4.141   4.719   0.241  1.3856  0.1189  1.5454
  413ACN     H2 2640   4.272   4.660   0.139 -0.0163 -0.8199 -0.3841
  413ACN     H3 2641   4.116   4.576   0.150 -0.6284 -1.2353  1.7160
  413ACN     C2 2642   4.239   4.563   0.326  0.1759 -0.0730 -0.0401
  413ACN     N1 2643   4.288   4.507   0.416  0.0897  0.4935 -0.0978
  414ACN     C1 2644   1.797   1.948   3.654  0.5135  0.4423 -0.3115
  414ACN     H1 2645   1.727   1.995   3.725  0.8935 -1.2212  1.2111
  414ACN     H2 2646   1.750   1.860   3.610  1.1658  0.9997 -2.2282
  414ACN     H3 2647   1.879   1.919   3.720 -0.2208 -0.4731  0.2355
  414ACN     C2 2648   1.853   2.032   3.552 -0.0887  0.5256 -0.6839
  414ACN     N1 2649   1.903   2.093   3.470 -0.1282 -0.1293 -0.1782
  415ACN     C1 2650   4.089   0.228   3.740  0.5983  1.1296 -0.3173
  415ACN     H1 2651   4.000   0.179   3.699  2.5067 -1.9019 -1.1274
  415ACN     H2 2652   4.135   0.162   3.815 -0.8009 -3.0879 -2.8282
  415ACN     H3 2653   4.073   0.329   3.781  1.4280  1.1387  0.0019
  415ACN     C2 2654   4.194   0.236   3.643  0.5602  0.3499 -0.4852
  415ACN     N1 2655   4.278   0.244   3.563  0.7985 -0.0496  0.1563
  416ACN     C1 2656   2.441   1.621   1.346  0.6059 -0.2085 -0.3086
  416ACN     H1 2657   2.370   1.703   1.367  0.9722  0.0001  0.1214
  416ACN     H2 2658   2.400   1.525   1.381 -1.0548  1.0772  1.4860
  416ACN     H3 2659   2.532   1.633   1.406 -0.0251  0.3648  0.5706
  416ACN     C2 2660   2.478   1.614   1.206 -0.4207  0.4297 -0.3496
  416ACN     N1 2661   2.508   1.625   1.097 -0.1934 -0.2462  0.3571
  417ACN     C1 2662   1.541   3.524   3.470  0.1033  0.5577 -0.2293
  417ACN     H1 2663   1.598   3.469   3.546 -0.0783 -0.3878 -0.7614
  417ACN     H2 2664   1.590   3.622   3.467  1.1461  0.0557 -0.0023
  417ACN     H3 2665   1.437   3.532   3.506  0.4691  1.2021  0.7260
  417ACN     C2 2666   1.544   3.456   3.345  0.0109  0.3685  0.3417
  417ACN     N1 2667   1.569   3.407   3.244  0.1249 -0.3829  0.0267
  418ACN     C1 2668   2.472   0.954   1.839 -0.0633  0.3566  0.2832
  418ACN     H1 2669   2.396   0.981   1.764  1.1304 -0.4610 -1.2698
  418ACN     H2 2670   2.499   1.052   1.880  0.9066 -0.3729  1.4513
  418ACN     H3 2671   2.559   0.905   1.794  1.8943  1.3772  2.7424
  418ACN     C2 2672   2.407   0.868   1.932 -0.2820  0.1939  0.7402
  418ACN     N1 2673   2.352   0.811   2.014  0.2325 -0.2942  0.0755
  419ACN     C1 2674   2.872   0.503   0.905  0.2763  0.1783 -0.2932
  419ACN     H1 2675   2.882   0.487   0.797 -0.4271 -1.9302 -0.0918
  419ACN     H2 2676   2.788   0.442   0.939  0.9702 -0.6410 -0.0055
  419ACN     H3 2677   2.854   0.608   0.929  0.2445  0.1535 -0.2098
  419ACN     C2 2678   2.993   0.459   0.976  0.3217  0.7833  0.7939
  419ACN     N1 2679   3.089   0.422   1.027  0.5932  0.4415  0.0982
  420ACN     C1 2680   2.791   0.584   1.311 -0.3494  0.7339 -0.5565
  420ACN     H1 2681   2.762   0.628   1.408  0.7657  0.5794 -0.1433
  420ACN     H2 2682   2.714   0.587   1.232  0.6774  1.6721 -1.5547
  420ACN     H3 2683   2.816   0.482   1.343 -4.0940 -0.9967 -2.4752
  420ACN     C2 2684   2.909   0.650   1.265  0.8738 -0.3670 -0.6132
  420ACN     N1 2685   2.998   0.704   1.220  0.5846 -0.5332 -0.3798
  421ACN     C1 2686   0.586   1.320   1.362 -0.4550 -0.0264 -0.1357
  421ACN     H1 2687   0.595   1.387   1.449  3.3489 -0.3260 -0.1354
  421ACN     H2 2688   0.486   1.335   1.318 -1.3390 -2.7561  0.7290
  421ACN     H3 2689   0.585   1.218   1.403  0.9211  0.7766  2.0910
  421ACN     C2 2690   0.687   1.338   1.255  0.0222 -0.2046 -0.1509
  421ACN     N1 2691   0.770   1.356   1.177 -0.2027 -0.1552 -0.1219
  422ACN     C1 2692   1.380   4.652   3.002  0.1717  0.0237 -0.5661
  422ACN     H1 2693   1.319   4.718   3.064 -0.8139 -0.9042 -0.5167
  422ACN     H2 2694   1.369   4.546   3.032  1.9348 -0.2840 -0.8894
  422ACN     H3 2695   1.482   4.693   3.002  0.1707  0.0273 -0.4668
  422ACN     C2 2696   1.326   4.649   2.867  0.2203  0.4364 -0.1478
  422ACN     N1 2697   1.284   4.657   2.758 -0.6226  0.2371  0.3383
  423ACN     C1 2698   3.284   1.869   1.160  0.6905  0.3652 -0.7032
  423ACN     H1 2699   3.349   1.957   1.170  0.2976  0.6942 -1.0329
  423ACN     H2 2700   3.318   1.807   1.077  2.1598 -1.0098  0.8576
  423ACN     H3 2701   3.179   1.902   1.159  0.0482 -1.5469 -0.5805
  423ACN     C2 2702   3.308   1.786   1.278  0.6347  0.0990 -0.0844
  423ACN     N1 2703   3.324   1.725   1.374  0.5094 -0.1063  0.1557
  424ACN     C1 2704   4.557   2.472   2.663  0.0575 -0.1992 -0.4875
  424ACN     H1 2705   4.527   2.448   2.766  0.1632 -1.8814 -0.8271
  424ACN     H2 2706   4.482   2.442   2.589  0.9022 -1.6953 -0.7800
  424ACN     H3 2707   4.646   2.412   2.643 -0.5754 -0.2969 -3.6517
  424ACN     C2 2708   4.591   2.612   2.647  0.6223  0.7488 -0.0895
  424ACN     N1 2709   4.598   2.724   2.640  0.0064 -0.0651  0.2169
  425ACN     C1 2710   4.466   3.605   1.849 -0.1579  0.2257 -0.1457
  425ACN     H1 2711   4.491   3.504   1.881  1.3533  0.4341 -0.5602
  425ACN     H2 2712   4.555   3.666   1.830 -1.8255  3.3165  1.1871
  425ACN     H3 2713   4.401   3.658   1.919  0.5996  1.0711 -0.0556
  425ACN     C2 2714   4.407   3.579   1.716 -0.0419  0.3060 -0.0413
  425ACN     N1 2715   4.368   3.574   1.609  0.1562 -0.1293 -0.1008
  426ACN     C1 2716   3.500   2.170   3.003  0.1683 -0.1571 -0.2972
  426ACN     H1 2717   3.508   2.070   3.047  0.7174 -0.4892 -1.1316
  426ACN     H2 2718   3.512   2.166   2.894  0.7104  0.4508 -0.2709
  426ACN     H3 2719   3.571   2.230   3.061 -0.9376 -1.5174  2.6624
  426ACN     C2 2720   3.360   2.215   3.025 -0.2460  0.2576 -0.0972
  426ACN     N1 2721   3.247   2.250   3.041 -0.5550 -0.6591 -0.4556
  427ACN     C1 2722   2.948   2.566   2.815 -0.2276 -0.6971  0.3237
  427ACN     H1 2723   2.967   2.582   2.922 -1.5894 -1.6930  0.7359
  427ACN     H2 2724   3.026   2.494   2.790  0.9645  0.6774 -0.0619
  427ACN     H3 2725   2.955   2.661   2.761 -2.4754 -0.5049  0.2622
  427ACN     C2 2726   2.810   2.509   2.814  0.0531 -0.2106 -0.0805
  427ACN     N1 2727   2.707   2.461   2.819  1.0154 -0.0631  0.2169
  428ACN     C1 2728   1.193   2.899   1.378 -0.8266  0.4158  0.1687
  428ACN     H1 2729   1.255   2.941   1.458 -1.8433  0.2856  1.0592
  428ACN     H2 2730   1.252   2.890   1.286 -1.1894  1.7203 -0.2054
  428ACN     H3 2731   1.112   2.971   1.362 -1.5922 -0.4284  0.1674
  428ACN     C2 2732   1.144   2.763   1.408  0.5230 -0.3963  0.4827
  428ACN     N1 2733   1.106   2.658   1.435  0.6497  0.5712 -0.0011
  429ACN     C1 2734   0.876   3.753   2.991  0.5142  0.0920 -0.3610
  429ACN     H1 2735   0.962   3.689   3.010  0.1138 -0.4090 -0.2303
  429ACN     H2 2736   0.834   3.734   2.892 -1.3973 -1.8443  0.7407
  429ACN     H3 2737   0.908   3.858   2.995 -0.1464  0.3500 -1.4568
  429ACN     C2 2738   0.781   3.722   3.092 -0.2067 -0.3140 -0.2690
  429ACN     N1 2739   0.704   3.699   3.176  0.2253 -0.3814 -0.2074
  430ACN     C1 2740   4.770   4.092   1.463  0.0404 -0.5502  0.4200
  430ACN     H1 2741   4.678   4.043   1.428 -0.1789 -1.1198  1.7450
  430ACN     H2 2742   4.852   4.019   1.467  0.1784 -0.5167 -1.0747
  430ACN     H3 2743   4.752   4.135   1.562 -0.3503  0.3112 -0.0099
  430ACN     C2 2744   4.814   4.193   1.364  0.3013  0.6569 -0.1684
  430ACN     N1 2745   4.850   4.267   1.287 -0.3753  0.0896  0.0312
  431ACN     C1 2746   3.130   1.923   2.514 -0.0114 -0.1552  0.1417
  431ACN     H1 2747   3.204   1.879   2.447  0.8366  0.6596  0.5245
  431ACN     H2 2748   3.180   1.978   2.595 -1.5031  0.7120  0.5209
  431ACN     H3 2749   3.076   1.841   2.563 -0.4629  0.4964  0.7626
  431ACN     C2 2750   3.043   2.000   2.430  0.4103 -0.3306 -0.2038
  431ACN     N1 2751   2.967   2.050   2.362 -0.6162 -0.6651  0.8048
  432ACN     C1 2752   0.162   2.047   0.158 -0.8757 -0.1331 -1.0487
  432ACN     H1 2753   0.238   1.971   0.178 -0.3722  0.6256 -0.0222
  432ACN     H2 2754   0.086   1.996   0.096 -2.9765  0.6036  0.7794
  432ACN     H3 2755   0.194   2.131   0.095  3.7366 -1.6012 -1.0295
  432ACN     C2 2756   0.103   2.103   0.275  0.2388 -0.2523 -0.1306
  432ACN     N1 2757   0.062   2.147   0.373  0.5953 -0.3018 -0.5020
  433ACN     C1 2758   2.779   1.514   3.540  0.6852  1.2112  0.0342
  433ACN     H1 2759   2.836   1.460   3.464  2.1212  0.5592  1.5189
  433ACN     H2 2760   2.849   1.591   3.575  2.4111  0.6061 -1.9003
  433ACN     H3 2761   2.751   1.439   3.614  2.6585 -1.8832 -2.1313
  433ACN     C2 2762   2.660   1.579   3.488 -0.0679 -0.7715 -0.7773
  433ACN     N1 2763   2.569   1.645   3.458  0.4556 -0.2839 -0.4206
  434ACN     C1 2764   1.719   4.103   0.743  0.1980 -0.0576  0.4639
  434ACN     H1 2765   1.662   4.117   0.650 -1.7212  0.7422  1.6874
  434ACN     H2 2766   1.648   4.042   0.801 -3.6541  1.2350 -2.4679
  434ACN     H3 2767   1.733   4.197   0.798 -0.2918 -0.3339  1.0841
  434ACN     C2 2768   1.847   4.038   0.724 -0.9334  0.1013  0.1796
  434ACN     N1 2769   1.951   3.988   0.728  0.0010 -0.2396  0.3415
  435ACN     C1 2770   2.477   3.115   1.134  0.4199  0.0566  0.0104
  435ACN     H1 2771   2.403   3.070   1.067  2.8996 -2.1940 -1.4347
  435ACN     H2 2772   2.450   3.217   1.162  1.0490 -0.1840  1.6071
  435ACN     H3 2773   2.565   3.125   1.069 -0.5075 -2.1513 -1.6981
  435ACN     C2 2774   2.499   3.034   1.245 -0.6883 -0.2838  0.4317
  435ACN     N1 2775   2.521   2.957   1.330 -0.2224 -0.3619  0.3708
  436ACN     C1 2776   4.199   2.553   1.566 -0.2103  0.2872 -0.7774
  436ACN     H1 2777   4.252   2.508   1.652  0.8602 -0.0670 -1.6014
  436ACN     H2 2778   4.212   2.474   1.491  1.7190  1.1656 -1.4200
  436ACN     H3 2779   4.259   2.634   1.524 -0.6876  0.6392 -0.7866
  436ACN     C2 2780   4.061   2.592   1.596 -0.0852 -0.8222 -0.3478
  436ACN     N1 2781   3.951   2.619   1.627 -0.0846 -0.0494  0.2644
  437ACN     C1 2782   1.967   2.987   3.646 -0.3092 -0.0081 -0.1132
  437ACN     H1 2783   2.058   3.012   3.591 -0.9235 -0.5952 -1.4350
  437ACN     H2 2784   1.959   2.880   3.622 -2.0011  0.1322 -0.2627
  437ACN     H3 2785   1.872   3.039   3.631 -2.1212 -2.0547  3.1551
  437ACN     C2 2786   1.996   2.999   3.788  0.0230 -0.2743  0.1028
  437ACN     N1 2787   2.031   3.003   3.895  0.3399 -0.6738  0.0758
  438ACN     C1 2788   0.614   1.543   3.809 -0.4832 -0.2106 -0.0669
  438ACN     H1 2789   0.624   1.519   3.916 -0.2265  3.8258  1.0090
  438ACN     H2 2790   0.537   1.620   3.797 -2.0767 -1.8857 -0.8764
  438ACN     H3 2791   0.570   1.463   3.750 -4.0051  1.1780  0.4210
  438ACN     C2 2792   0.747   1.591   3.761  0.0811  0.8418  0.0612
  438ACN     N1 2793   0.858   1.626   3.737  0.2564 -0.2305 -0.4637
  439ACN     C1 2794   1.816   1.708   1.036  0.1846  0.0875  0.9523
  439ACN     H1 2795   1.710   1.735   1.029  1.1190  3.7856 -3.4081
  439ACN     H2 2796   1.859   1.783   0.969  0.3266 -1.6904 -1.0526
  439ACN     H3 2797   1.820   1.611   0.985 -0.1685 -1.2125  3.2406
  439ACN     C2 2798   1.865   1.724   1.173 -0.8234  0.0125 -0.5170
  439ACN     N1 2799   1.903   1.735   1.284  0.3121 -0.1884  0.3070
  440ACN     C1 2800   2.087   3.482   0.616  0.0094  0.2605  0.4156
  440ACN     H1 2801   2.049   3.584   0.602  0.1146  0.1259 -0.9861
  440ACN     H2 2802   2.185   3.487   0.665  0.0348 -1.0254  0.5223
  440ACN     H3 2803   2.106   3.425   0.524  0.6167 -1.7798  1.7400
  440ACN     C2 2804   1.991   3.399   0.694 -0.3884  0.3599 -0.0943
  440ACN     N1 2805   1.913   3.330   0.734  0.1129  0.7366 -0.2145
  441ACN     C1 2806   1.192   1.654   3.738 -0.0560  0.1163 -0.5495
  441ACN     H1 2807   1.117   1.685   3.664  0.7665 -1.9347 -2.3404
  441ACN     H2 2808   1.174   1.550   3.767  2.4139  0.1713  1.5074
  441ACN     H3 2809   1.180   1.716   3.828  0.7942 -0.6977  0.1363
  441ACN     C2 2810   1.332   1.667   3.693  0.1580 -0.2690  0.0546
  441ACN     N1 2811   1.442   1.681   3.664 -0.1067  0.1850  0.5384
  442ACN     C1 2812   1.166   1.276   2.149  0.2001 -0.5225  0.7870
  442ACN     H1 2813   1.085   1.312   2.214  0.6820  4.3953 -0.8730
  442ACN     H2 2814   1.254   1.332   2.184 -1.0881  1.3618  1.1875
  442ACN     H3 2815   1.138   1.303   2.046 -0.4912 -2.0754  0.5360
  442ACN     C2 2816   1.196   1.139   2.171 -0.0567 -0.1701 -0.7348
  442ACN     N1 2817   1.204   1.029   2.206  0.3394  0.0278 -0.0120
  443ACN     C1 2818   0.677   3.455   3.837  0.1501  0.0968 -0.6273
  443ACN     H1 2819   0.670   3.364   3.776  0.2530 -0.1274 -0.3070
  443ACN     H2 2820   0.734   3.537   3.792  0.7490  0.7590  1.2435
  443ACN     H3 2821   0.724   3.433   3.934 -0.0404 -0.4557 -0.6562
  443ACN     C2 2822   0.541   3.509   3.867  0.2935  1.1120 -0.2074
  443ACN     N1 2823   0.443   3.549   3.907 -0.1305 -0.5045 -0.1879
  444ACN     C1 2824   4.651   1.310   2.814  0.1626 -0.3800 -0.0739
  444ACN     H1 2825   4.644   1.401   2.874  3.7862  0.1517 -0.2124
  444ACN     H2 2826   4.749   1.318   2.765  0.1503  0.0443 -0.0309
  444ACN     H3 2827   4.577   1.306   2.733  1.4625  1.8669 -1.4929
  444ACN     C2 2828   4.646   1.197   2.904  0.4680  0.0159  0.6407
  444ACN     N1 2829   4.649   1.111   2.981  0.4414  0.0462 -0.3275
  445ACN     C1 2830   4.416   0.536   2.812  0.2162  0.1950  0.3524
  445ACN     H1 2831   4.430   0.550   2.920 -0.5341  1.1898  0.3417
  445ACN     H2 2832   4.449   0.439   2.772 -0.8453  0.1291 -0.4139
  445ACN     H3 2833   4.473   0.618   2.768 -2.5241  2.3881  0.5864
  445ACN     C2 2834   4.273   0.542   2.788  0.0162 -0.4833 -0.3878
  445ACN     N1 2835   4.160   0.555   2.773  0.4121 -0.3737  0.2166
  446ACN     C1 2836   0.637   3.366   2.340 -0.0184 -0.2305 -0.3060
  446ACN     H1 2837   0.559   3.300   2.300 -1.3328  0.9096  0.2683
  446ACN     H2 2838   0.584   3.462   2.343  0.4141  0.0072 -0.2583
  446ACN     H3 2839   0.733   3.380   2.289  0.2653  2.0905  0.7308
  446ACN     C2 2840   0.681   3.313   2.468  0.9799  0.5437 -0.4267
  446ACN     N1 2841   0.711   3.268   2.569  0.2209  0.5515  0.5941
  447ACN     C1 2842   3.084   2.303   3.388  0.7338 -0.0429 -0.6572
  447ACN     H1 2843   3.165   2.243   3.345  3.1107  1.3496  1.6207
  447ACN     H2 2844   3.079   2.408   3.357  0.2816  0.1311 -0.0130
  447ACN     H3 2845   3.102   2.300   3.496 -2.0259  0.7983 -0.0980
  447ACN     C2 2846   2.959   2.240   3.347  0.1735  0.1325  0.4526
  447ACN     N1 2847   2.854   2.200   3.317 -0.2907 -0.3173  0.3439
  448ACN     C1 2848   4.079   3.573   0.840  0.8192 -0.3638 -0.4810
  448ACN     H1 2849   4.165   3.617   0.788  1.2155  1.0843  1.2807
  448ACN     H2 2850   4.097   3.584   0.948  2.0064  1.4977 -0.8152
  448ACN     H3 2851   4.075   3.465   0.827  1.6067 -0.3166 -1.1660
  448ACN     C2 2852   3.965   3.650   0.800  0.3956 -0.0716 -0.1744
  448ACN     N1 2853   3.869   3.713   0.779 -0.1748 -0.1957  0.3901
  449ACN     C1 2854   1.306   4.285   1.013  0.1104 -0.8933 -0.1024
  449ACN     H1 2855   1.370   4.348   1.075 -1.3495  2.6239 -1.8893
  449ACN     H2 2856   1.291   4.332   0.915  2.0454 -2.7047 -1.3643
  449ACN     H3 2857   1.211   4.268   1.065  0.0219  2.4114  1.0208
  449ACN     C2 2858   1.362   4.149   0.994  0.1257 -0.0397  0.8761
  449ACN     N1 2859   1.398   4.042   0.972 -0.2596  0.2639  0.2865
  450ACN     C1 2860   0.732   4.900   1.934 -0.1147  0.3742 -0.4700
  450ACN     H1 2861   0.798   4.899   2.022 -1.5501 -1.7375  0.6920
  450ACN     H2 2862   0.730   5.001   1.892  1.8498  0.3622 -0.7261
  450ACN     H3 2863   0.637   4.869   1.979  0.8768 -2.9822 -0.3458
  450ACN     C2 2864   0.773   4.795   1.838 -0.0628 -0.6223 -0.7057
  450ACN     N1 2865   0.815   4.720   1.762  0.1937 -0.0655 -0.4420
  451ACN     C1 2866   0.849   0.853   1.931 -0.5152  0.2328  0.1223
  451ACN     H1 2867   0.926   0.930   1.947 -0.3455 -0.0515  0.7189
  451ACN     H2 2868   0.751   0.898   1.948  0.7591  3.2984  0.0541
  451ACN     H3 2869   0.863   0.772   2.003 -2.0365 -0.0872  0.0929
  451ACN     C2 2870   0.851   0.795   1.793  0.2628  0.5899 -0.1564
  451ACN     N1 2871   0.847   0.758   1.683 -0.0919  0.7268  0.3995
  452ACN     C1 2872   0.402   2.006   2.941  0.7181  0.0587 -0.1452
  452ACN     H1 2873   0.442   1.906   2.958  0.5060 -0.3188 -1.7143
  452ACN     H2 2874   0.399   2.041   2.837 -0.5579  0.4563  0.0131
  452ACN     H3 2875   0.460   2.073   3.006 -0.7925 -0.4064  1.7842
  452ACN     C2 2876   0.270   2.012   2.983  0.5843 -0.1211 -0.5936
  452ACN     N1 2877   0.159   2.020   3.020 -0.2388 -0.0215  0.0719
  453ACN     C1 2878   2.089   1.019   2.140  0.6138  0.4221 -0.3916
  453ACN     H1 2879   2.147   0.946   2.198  1.1843 -0.9548 -2.5698
  453ACN     H2 2880   2.034   1.077   2.215  0.5626  0.3158 -0.3471
  453ACN     H3 2881   2.011   0.974   2.076  1.0282  0.1785 -0.7329
  453ACN     C2 2882   2.176   1.100   2.061  0.1686 -0.5669  0.3308
  453ACN     N1 2883   2.250   1.166   2.002  0.9776  0.8497 -0.1248
  454ACN     C1 2884   2.643   2.160   0.175 -0.0334  0.1152 -0.7542
  454ACN     H1 2885   2.605   2.243   0.235 -0.0456  0.0321 -0.6481
  454ACN     H2 2886   2.654   2.199   0.073  2.3002  1.5658 -0.0282
  454ACN     H3 2887   2.568   2.079   0.175  0.9808 -0.8511 -0.0322
  454ACN     C2 2888   2.778   2.114   0.225 -0.1334  0.0592  0.1539
  454ACN     N1 2889   2.889   2.087   0.249 -0.2242 -0.0544 -0.2398
  455ACN     C1 2890   1.615   3.343   2.862  0.3199 -0.1355 -0.1689
  455ACN     H1 2891   1.513   3.343   2.901  0.3359  0.2301 -0.1222
  455ACN     H2 2892   1.635   3.441   2.816  0.4129 -1.1294 -2.3783
  455ACN     H3 2893   1.620   3.272   2.778  0.3712 -0.2407 -0.0762
  455ACN     C2 2894   1.715   3.314   2.968 -0.6002 -0.3304 -0.3061
  455ACN     N1 2895   1.787   3.281   3.052 -0.0391  0.0777 -0.9758
  456ACN     C1 2896   0.319   1.591   2.148  0.9251 -0.0266 -0.3792
  456ACN     H1 2897   0.410   1.625   2.097  0.5665  0.2421 -0.8524
  456ACN     H2 2898   0.253   1.679   2.150  1.2698  0.2218  0.3721
  456ACN     H3 2899   0.341   1.569   2.253 -1.2103 -0.2649  0.0668
  456ACN     C2 2900   0.262   1.478   2.090  0.4267 -0.0414 -0.6767
  456ACN     N1 2901   0.204   1.389   2.052 -0.5932 -0.1327 -0.5518
  457ACN     C1 2902   4.799   0.886   2.734  0.4185  0.0839  0.2407
  457ACN     H1 2903   4.764   0.900   2.837 -1.0549 -2.5905  0.1779
  457ACN     H2 2904   4.750   0.791   2.709  0.6936 -0.0840  0.3300
  457ACN     H3 2905   4.908   0.872   2.732  0.3431 -0.5745  0.3952
  457ACN     C2 2906   4.752   0.992   2.649  0.2089  0.8550 -0.7105
  457ACN     N1 2907   4.709   1.076   2.589 -0.4911 -0.1102  0.2352
  458ACN     C1 2908   1.011   1.320   0.885  0.6846 -0.3550 -0.2523
  458ACN     H1 2909   0.913   1.365   0.904  2.0847  1.8728  2.2919
  458ACN     H2 2910   1.051   1.303   0.985 -1.6062 -0.5138  0.7097
  458ACN     H3 2911   1.069   1.388   0.822  1.5174 -2.1448 -1.5417
  458ACN     C2 2912   0.981   1.196   0.815 -0.2416 -0.3240  0.6517
  458ACN     N1 2913   0.957   1.093   0.768 -0.2605 -0.5959 -0.0823
  459ACN     C1 2914   3.855   4.282   1.731  0.3173  0.0571  0.1767
  459ACN     H1 2915   3.908   4.311   1.822  0.9371 -0.0389 -0.1510
  459ACN     H2 2916   3.925   4.289   1.648 -0.2541  0.8107 -0.2609
  459ACN     H3 2917   3.780   4.360   1.713 -0.9341 -1.3286 -0.9106
  459ACN     C2 2918   3.800   4.147   1.733 -0.1014  0.1926 -0.2367
  459ACN     N1 2919   3.759   4.040   1.733  0.1828  0.0607 -0.9384
  460ACN     C1 2920   1.137   0.580   3.884  0.7217  0.0517 -0.3312
  460ACN     H1 2921   1.076   0.489   3.876  1.8771 -0.6363 -1.8906
  460ACN     H2 2922   1.085   0.663   3.835 -0.8765 -0.9556 -0.4193
  460ACN     H3 2923   1.240   0.565   3.847  1.2321 -1.6058  1.5944
  460ACN     C2 2924   1.149   0.617   4.024 -0.5214  0.2631 -0.0834
  460ACN     N1 2925   1.151   0.644   4.138  0.1427 -0.4125 -0.2152
  461ACN     C1 2926   4.750   4.834   0.875 -0.1707 -0.4106 -0.3246
  461ACN     H1 2927   4.644   4.829   0.851 -0.5536 -0.3635  1.2181
  461ACN     H2 2928   4.804   4.739   0.864  0.9975  0.1739  0.1171
  461ACN     H3 2929   4.763   4.862   0.981  1.4806  0.7607 -0.7791
  461ACN     C2 2930   4.812   4.933   0.786 -0.1300  0.2868  0.0756
  461ACN     N1 2931   4.864   5.008   0.719 -0.9937 -0.5551 -0.4692
  462ACN     C1 2932   3.717   3.920   0.442 -0.1530 -1.1377  0.8124
  462ACN     H1 2933   3.648   4.003   0.460  1.4659  0.2804  0.7190
  462ACN     H2 2934   3.669   3.822   0.453  0.6838 -1.7823 -0.9502
  462ACN     H3 2935   3.783   3.916   0.530  1.1361 -2.9797 -0.1679
  462ACN     C2 2936   3.789   3.929   0.317  0.1001  0.2317 -0.9549
  462ACN     N1 2937   3.854   3.931   0.226 -0.1770  0.0924  0.1246
  463ACN     C1 2938   2.930   0.228   0.074 -0.9389 -0.6558 -0.1195
  463ACN     H1 2939   2.972   0.321   0.114  0.1231 -0.6973 -1.0885
  463ACN     H2 2940   2.985   0.199  -0.016 -0.4390  1.5412 -0.5648
  463ACN     H3 2941   2.825   0.240   0.046 -0.9889  0.3646  0.4698
  463ACN     C2 2942   2.943   0.118   0.166  0.9614 -0.0717 -0.2857
  463ACN     N1 2943   2.948   0.030   0.240 -0.0405  0.6206  0.5609
  464ACN     C1 2944   0.151   2.507   0.078  0.1622  0.9599  0.3488
  464ACN     H1 2945   0.100   2.411   0.061 -2.8544  2.5797 -0.4400
  464ACN     H2 2946   0.119   2.575  -0.002 -0.5221  1.2511  0.8638
  464ACN     H3 2947   0.259   2.489   0.081 -0.1393 -0.9747  2.2542
  464ACN     C2 2948   0.116   2.548   0.213 -0.0416  0.2339  0.3780
  464ACN     N1 2949   0.068   2.572   0.313 -0.5069 -0.3096  0.3272
  465ACN     C1 2950   1.717   1.163   1.398 -0.1894 -0.2768  1.4688
  465ACN     H1 2951   1.733   1.143   1.505 -1.1466 -1.5413  1.3993
  465ACN     H2 2952   1.761   1.259   1.366  1.2423 -1.6285 -0.9271
  465ACN     H3 2953   1.608   1.167   1.391 -0.2088  1.1488  2.1620
  465ACN     C2 2954   1.774   1.055   1.322 -0.4647 -0.1888  0.0358
  465ACN     N1 2955   1.818   0.959   1.273 -0.4316 -0.2128  0.5760
  466ACN     C1 2956   1.900   4.343   1.318  0.1686 -0.4108  0.2327
  466ACN     H1 2957   1.971   4.267   1.284 -1.5914 -1.8742 -0.3227
  466ACN     H2 2958   1.925   4.432   1.259  2.1712  0.0539  1.6668
  466ACN     H3 2959   1.917   4.361   1.425 -1.2733 -0.2245  0.4489
  466ACN     C2 2960   1.762   4.303   1.301  0.0866  0.0452 -0.4256
  466ACN     N1 2961   1.650   4.277   1.298  0.8857  0.7158 -0.4504
  467ACN     C1 2962   2.342   4.544   0.160  1.0737 -0.5332  0.7871
  467ACN     H1 2963   2.405   4.456   0.144  0.7561 -0.6869  0.3765
  467ACN     H2 2964   2.256   4.538   0.094  1.1218  1.0619  0.5311
  467ACN     H3 2965   2.399   4.635   0.137 -0.7354  0.8261  1.4226
  467ACN     C2 2966   2.300   4.556   0.299  0.0496  0.8866  0.6073
  467ACN     N1 2967   2.260   4.556   0.407 -0.0397  0.8828  0.6474
  468ACN     C1 2968   0.320   4.448   3.241  0.5498  0.5243  0.5302
  468ACN     H1 2969   0.334   4.452   3.350 -1.4774  0.0780  0.8588
  468ACN     H2 2970   0.383   4.365   3.205 -2.7888 -2.2046  0.4450
  468ACN     H3 2971   0.340   4.543   3.192  1.8117  1.0674  1.9940
  468ACN     C2 2972   0.183   4.413   3.206 -0.6976  1.2299 -0.6174
  468ACN     N1 2973   0.073   4.390   3.186  0.3668 -1.0130  0.5309
  469ACN     C1 2974   1.414   1.932   0.890 -0.0931  0.7948  0.2298
  469ACN     H1 2975   1.452   1.834   0.858  0.5997  1.2788 -0.4504
  469ACN     H2 2976   1.454   1.935   0.992  1.2794  0.8177 -0.2880
  469ACN     H3 2977   1.305   1.925   0.881  0.0670 -1.9767 -0.7772
  469ACN     C2 2978   1.462   2.040   0.805 -0.2393  0.9552  0.4290
  469ACN     N1 2979   1.516   2.120   0.742 -0.2539 -0.3421 -0.5194
  470ACN     C1 2980   2.175   2.154   2.750  0.3804 -0.5849  0.1679
  470ACN     H1 2981   2.256   2.193   2.812 -0.0653  0.7321 -0.0526
  470ACN     H2 2982   2.095   2.227   2.767  2.2556  1.5816  0.1483
  470ACN     H3 2983   2.144   2.056   2.790  0.7224 -0.8686 -0.2448
  470ACN     C2 2984   2.199   2.149   2.608 -0.2705 -0.1097  0.4388
  470ACN     N1 2985   2.232   2.136   2.498 -0.6043  0.2782  0.1385
  471ACN     C1 2986   4.425   2.569   1.026 -0.1820  0.2773 -0.5192
  471ACN     H1 2987   4.414   2.674   0.998 -1.6238  0.3903  0.3259
  471ACN     H2 2988   4.530   2.543   1.042  0.0867  1.5430 -0.1154
  471ACN     H3 2989   4.382   2.499   0.953 -0.5284 -0.9868  0.8309
  471ACN     C2 2990   4.362   2.557   1.158 -0.4447 -0.9793 -0.3636
  471ACN     N1 2991   4.318   2.543   1.265 -0.0876  0.3791  0.1942
  472ACN     C1 2992   1.584   1.442   3.823  0.4600  0.7524  0.4707
  472ACN     H1 2993   1.482   1.471   3.797  0.6052  0.6079 -0.2878
  472ACN     H2 2994   1.632   1.523   3.879  1.0872  0.4160  0.4232
  472ACN     H3 2995   1.626   1.424   3.723 -1.8467  1.6790 -0.7270
  472ACN     C2 2996   1.571   1.325   3.917 -0.6075  0.8019 -0.3556
  472ACN     N1 2997   1.578   1.230   3.985  0.2242 -0.1698 -0.3817
  473ACN     C1 2998   2.755   0.026   2.325 -0.3555 -0.0240  0.0014
  473ACN     H1 2999   2.852  -0.009   2.360  0.7444  2.2462 -0.6217
  473ACN     H2 3000   2.720  -0.031   2.237 -2.0792  0.4020  0.3672
  473ACN     H3 3001   2.768   0.132   2.303  1.3202 -0.3337 -0.6062
  473ACN     C2 3002   2.662  -0.004   2.436 -0.1088 -0.2702  0.2042
  473ACN     N1 3003   2.597  -0.032   2.529 -0.0874  0.3658  0.1691
  474ACN     C1 3004   2.638   3.855   1.131  0.6222 -0.0645 -0.0199
  474ACN     H1 3005   2.590   3.952   1.116 -0.5989 -0.7427 -0.6542
  474ACN     H2 3006   2.738   3.866   1.087  0.0754  1.3636 -0.9636
  474ACN     H3 3007   2.580   3.777   1.080 -0.4699  1.4139 -1.1281
  474ACN     C2 3008   2.650   3.843   1.274  0.2433 -0.2933  0.0695
  474ACN     N1 3009   2.661   3.829   1.388  0.3043  0.1148 -0.6591
  475ACN     C1 3010   0.069   4.050   3.370 -0.0073  0.2743 -0.3255
  475ACN     H1 3011  -0.034   4.082   3.351  0.1335  0.5368 -0.6478
  475ACN     H2 3012   0.055   3.941   3.377  0.1233 -0.0250 -3.1979
  475ACN     H3 3013   0.102   4.097   3.463 -1.0187 -2.6248  1.6616
  475ACN     C2 3014   0.150   4.083   3.260 -0.0161  0.1933  0.2130
  475ACN     N1 3015   0.212   4.100   3.165 -0.3338  0.4213 -0.2992
  476ACN     C1 3016   1.823   3.348   1.683 -0.1708 -0.7605 -0.6370
  476ACN     H1 3017   1.826   3.286   1.773  2.4799  2.7189  1.9818
  476ACN     H2 3018   1.876   3.440   1.711  0.4206 -0.9595 -1.0578
  476ACN     H3 3019   1.723   3.389   1.665  0.1370 -0.2873 -1.3376
  476ACN     C2 3020   1.881   3.290   1.561  0.3367  0.2962  0.7453
  476ACN     N1 3021   1.922   3.273   1.454 -0.6318 -0.2102  0.6470
  477ACN     C1 3022   3.327   2.195   0.873 -0.1005 -0.2380 -0.0460
  477ACN     H1 3023   3.409   2.260   0.840 -1.2056  0.6971 -1.0497
  477ACN     H2 3024   3.356   2.125   0.952 -4.1545 -2.5518 -0.3238
  477ACN     H3 3025   3.291   2.134   0.789 -0.2837 -0.4120  0.1575
  477ACN     C2 3026   3.218   2.282   0.914  0.0674 -0.6471  0.0336
  477ACN     N1 3027   3.137   2.354   0.960  0.9193  0.3502 -0.2681
  478ACN     C1 3028   1.347   1.333   3.505 -0.2313 -0.8134  0.3634
  478ACN     H1 3029   1.421   1.370   3.578 -0.4510  0.2627  0.0609
  478ACN     H2 3030   1.277   1.414   3.482  2.2834  0.9464 -1.7282
  478ACN     H3 3031   1.297   1.247   3.551 -1.1563 -0.5298 -0.0889
  478ACN     C2 3032   1.407   1.280   3.386  0.0853 -0.4046  0.1213
  478ACN     N1 3033   1.454   1.242   3.289 -0.2130  0.2608 -0.4195
  479ACN     C1 3034   4.009   4.592   2.969 -0.3206  0.4847 -0.1350
  479ACN     H1 3035   4.010   4.485   2.944  1.0977  0.2196  0.9540
  479ACN     H2 3036   4.116   4.611   2.976 -0.2535  0.4687 -0.9668
  479ACN     H3 3037   3.964   4.600   3.068 -0.4482 -1.2601 -0.0163
  479ACN     C2 3038   3.950   4.675   2.860  0.1127 -0.0517 -0.3943
  479ACN     N1 3039   3.913   4.731   2.770  0.0483 -0.0911  0.2337
  480ACN     C1 3040   2.179   3.769   2.147 -0.1077  0.1853  0.3131
  480ACN     H1 3041   2.256   3.695   2.172  0.4517  0.2657 -1.0450
  480ACN     H2 3042   2.094   3.765   2.216 -0.3963  0.3105 -0.0277
  480ACN     H3 3043   2.160   3.761   2.039 -0.1114  1.0395  0.2429
  480ACN     C2 3044   2.237   3.903   2.154 -0.4059  0.4711 -0.2370
  480ACN     N1 3045   2.287   4.007   2.142 -0.0102 -0.6066  0.6316
  481ACN     C1 3046   2.983   4.412   3.566 -0.7337  0.5491  0.1664
  481ACN     H1 3047   2.927   4.399   3.659  0.7680 -1.2987  0.8777
  481ACN     H2 3048   3.010   4.518   3.558  1.1445 -0.0221 -2.5275
  481ACN     H3 3049   2.930   4.393   3.472  0.6231 -0.5384 -0.4175
  481ACN     C2 3050   3.107   4.329   3.580  0.4064 -0.5309 -0.2271
  481ACN     N1 3051   3.210   4.276   3.589  0.1114 -0.6078 -0.4547
  482ACN     C1 3052   3.899   0.457   1.230  0.0506  0.3496 -0.2292
  482ACN     H1 3053   3.804   0.478   1.178 -0.5694 -1.5456  0.0793
  482ACN     H2 3054   3.974   0.427   1.157 -0.6933  1.2792 -1.4205
  482ACN     H3 3055   3.873   0.373   1.296  0.4391 -0.3962 -1.0102
  482ACN     C2 3056   3.937   0.570   1.315 -0.5262 -0.3434  0.0693
  482ACN     N1 3057   3.970   0.658   1.383  0.4223 -0.4848 -0.8024
  483ACN     C1 3058   1.353   3.642   1.860 -0.2453  0.3065  0.0440
  483ACN     H1 3059   1.377   3.624   1.755  3.5242  0.6385  0.7364
  483ACN     H2 3060   1.252   3.686   1.859  0.3430  1.7080  0.4559
  483ACN     H3 3061   1.423   3.709   1.912  2.3130 -3.8150  2.5189
  483ACN     C2 3062   1.333   3.508   1.933  0.4656 -0.1366  0.2251
  483ACN     N1 3063   1.327   3.401   1.987 -0.0134 -0.2935 -0.2638
  484ACN     C1 3064   0.225   4.580   0.202  0.5792 -0.1732  0.2335
  484ACN     H1 3065   0.290   4.565   0.289  1.4098  0.5320 -0.2455
  484ACN     H2 3066   0.146   4.504   0.201 -0.0916  0.4914  1.0059
  484ACN     H3 3067   0.281   4.590   0.108  1.1773 -4.4096 -0.0557
  484ACN     C2 3068   0.159   4.707   0.221  0.1687 -0.9117  0.4370
  484ACN     N1 3069   0.112   4.814   0.234 -0.1698  0.2101 -0.5036
  485ACN     C1 3070   1.322   1.826   2.100  0.4004  0.4410 -0.9280
  485ACN     H1 3071   1.346   1.834   1.993  0.9800 -1.9925 -1.0428
  485ACN     H2 3072   1.232   1.887   2.116 -0.5500 -0.9936 -0.6283
  485ACN     H3 3073   1.405   1.869   2.157  0.2465 -0.4703  0.0205
  485ACN     C2 3074   1.305   1.691   2.148  0.2190  0.3215  0.1744
  485ACN     N1 3075   1.305   1.586   2.192 -0.2921 -0.3377 -0.2571
  486ACN     C1 3076   1.854   4.140   3.414  0.3579 -0.4706 -0.1644
  486ACN     H1 3077   1.756   4.096   3.438  1.2768 -2.0883  0.8340
  486ACN     H2 3078   1.921   4.141   3.501 -1.1099 -3.4212  1.1401
  486ACN     H3 3079   1.836   4.240   3.373 -3.2373 -0.9104 -0.0331
  486ACN     C2 3080   1.924   4.054   3.315  0.0978 -0.5852  0.3724
  486ACN     N1 3081   1.985   3.984   3.248 -0.6594  0.1392  0.0997
  487ACN     C1 3082   1.927   3.544   3.336 -0.2889  0.4380 -0.2204
  487ACN     H1 3083   1.901   3.614   3.416  2.0411  0.6210  0.4542
  487ACN     H2 3084   1.978   3.591   3.251 -1.2485 -2.0673 -2.3233
  487ACN     H3 3085   1.836   3.488   3.314  0.3830 -1.7771  2.1220
  487ACN     C2 3086   2.027   3.442   3.381 -0.2557 -0.0026  0.1702
  487ACN     N1 3087   2.101   3.363   3.415 -0.1029  0.1089 -0.8589
  488ACN     C1 3088   4.336   3.310   0.075 -0.1589  0.5034 -0.4306
  488ACN     H1 3089   4.432   3.349   0.041 -0.4225  0.6991 -0.9637
  488ACN     H2 3090   4.316   3.363   0.169  0.9488  1.6952 -0.8466
  488ACN     H3 3091   4.331   3.202   0.096 -2.9625  1.0479  2.5675
  488ACN     C2 3092   4.226   3.353  -0.005  0.1459  0.1866  0.3356
  488ACN     N1 3093   4.127   3.371  -0.065 -0.1572  0.0911  0.1029
  489ACN     C1 3094   4.105   2.649   2.551 -0.0164  0.1410 -0.2614
  489ACN     H1 3095   4.081   2.644   2.444 -0.0167  2.1637 -0.3849
  489ACN     H2 3096   4.138   2.751   2.571 -0.6516  1.1259 -3.6535
  489ACN     H3 3097   4.190   2.582   2.570 -1.4861 -2.3810 -2.0384
  489ACN     C2 3098   3.982   2.617   2.630 -0.7138 -0.3482 -0.1407
  489ACN     N1 3099   3.886   2.598   2.689  0.5399 -0.6043  1.1603
  490ACN     C1 3100   0.677   2.640   0.843  0.3877 -0.1825 -0.0570
  490ACN     H1 3101   0.609   2.553   0.837 -0.0422 -0.2077  3.3921
  490ACN     H2 3102   0.735   2.638   0.750  1.7963 -0.5127  0.7960
  490ACN     H3 3103   0.740   2.615   0.929 -0.2325 -1.5900  0.0286
  490ACN     C2 3104   0.611   2.766   0.858 -0.5538 -0.5211 -0.4312
  490ACN     N1 3105   0.569   2.869   0.884 -0.3203  0.6167 -0.0823
  491ACN     C1 3106   2.249   3.375   1.332  0.7791  0.4932 -0.3225
  491ACN     H1 3107   2.280   3.480   1.319 -0.8888  1.0182 -0.2313
  491ACN     H2 3108   2.226   3.319   1.241 -1.7696 -2.6155  1.9733
  491ACN     H3 3109   2.148   3.371   1.373 -0.4439  0.9958 -3.1038
  491ACN     C2 3110   2.333   3.296   1.420 -0.1511  0.3640 -0.0707
  491ACN     N1 3111   2.398   3.240   1.497  0.2468 -0.0247  0.1583
  492ACN     C1 3112   1.794   2.371   0.119 -0.4186  0.1191 -0.0627
  492ACN     H1 3113   1.726   2.451   0.152  1.9242  3.5362 -2.7087
  492ACN     H2 3114   1.749   2.321   0.033  0.4419  0.7263 -0.8873
  492ACN     H3 3115   1.804   2.301   0.203 -1.3637  0.5862  0.4607
  492ACN     C2 3116   1.920   2.433   0.073  0.1078  0.1958 -1.0516
  492ACN     N1 3117   2.021   2.474   0.029 -0.0617  0.3456 -0.3892
  493ACN     C1 3118   2.688   4.009   0.791 -0.5719  0.2077 -0.3482
  493ACN     H1 3119   2.590   4.058   0.795 -0.1320  1.0423  0.5814
  493ACN     H2 3120   2.705   3.947   0.702  0.9694  1.9767 -1.3670
  493ACN     H3 3121   2.692   3.944   0.879 -1.7739  0.7029  0.0882
  493ACN     C2 3122   2.800   4.104   0.806  0.4748 -0.5622  0.2831
  493ACN     N1 3123   2.889   4.175   0.810 -0.0848  0.0896 -0.6049
  494ACN     C1 3124   2.451   2.979   2.298  0.4684  0.1843  0.5852
  494ACN     H1 3125   2.441   3.069   2.361 -0.4181  0.2487  0.3758
  494ACN     H2 3126   2.511   3.002   2.210  2.1206 -4.5409  0.1783
  494ACN     H3 3127   2.355   2.947   2.256  1.1866 -0.3236 -0.7048
  494ACN     C2 3128   2.508   2.868   2.363  0.1474  0.1298  0.6633
  494ACN     N1 3129   2.547   2.778   2.427 -0.0152  0.2657 -0.7243
  495ACN     C1 3130   0.204   1.234   2.380 -0.4500  0.2982 -0.1786
  495ACN     H1 3131   0.306   1.260   2.410 -1.1258  1.3839  1.3344
  495ACN     H2 3132   0.159   1.281   2.292  1.2953  0.5938 -0.9457
  495ACN     H3 3133   0.135   1.250   2.464  0.2428  1.5621  0.1767
  495ACN     C2 3134   0.212   1.090   2.350 -0.0179 -0.2623 -0.4494
  495ACN     N1 3135   0.203   0.979   2.322 -0.2456  0.1554 -0.1182
  496ACN     C1 3136   4.763   4.034   0.477 -0.0427  0.5785 -0.2189
  496ACN     H1 3137   4.744   4.106   0.396  0.1036  2.4273  1.3281
  496ACN     H2 3138   4.675   4.022   0.541  0.6583 -0.9215  0.5079
  496ACN     H3 3139   4.837   4.074   0.548 -0.3181 -1.1274  1.0667
  496ACN     C2 3140   4.807   3.906   0.432 -0.3250  0.6827 -0.7353
  496ACN     N1 3141   4.840   3.805   0.389  0.1783 -0.4075  0.5531
  497ACN     C1 3142   0.187   4.253   0.771  0.1693 -0.0331 -0.0343
  497ACN     H1 3143   0.202   4.354   0.811 -0.8013 -0.4404  1.4573
  497ACN     H2 3144   0.091   4.208   0.801  1.0706 -0.2397  2.7717
  497ACN     H3 3145   0.260   4.182   0.812  1.4584  0.4682 -1.3652
  497ACN     C2 3146   0.206   4.257   0.626  0.2045 -0.3180  0.4261
  497ACN     N1 3147   0.209   4.273   0.511 -0.0442  0.3848  0.7195
  498ACN     C1 3148   0.697   1.294   0.509  0.0304  0.0913  0.0029
  498ACN     H1 3149   0.647   1.196   0.507  1.0122 -0.4269 -2.3091
  498ACN     H2 3150   0.668   1.357   0.424  2.1589  1.4681  0.2406
  498ACN     H3 3151   0.805   1.287   0.498  0.1674  3.1322 -1.5982
  498ACN     C2 3152   0.653   1.363   0.623  0.0687  0.7484  0.3986
  498ACN     N1 3153   0.620   1.435   0.704  0.0413 -0.1081 -0.3553
  499ACN     C1 3154   4.700   4.047   2.592 -0.2827 -0.1018  0.3930
  499ACN     H1 3155   4.803   4.084   2.601  0.4172 -2.1573  1.4076
  499ACN     H2 3156   4.649   4.077   2.684 -0.7802  2.4170 -0.6065
  499ACN     H3 3157   4.720   3.939   2.595  1.0354  0.1068  0.0164
  499ACN     C2 3158   4.620   4.090   2.474 -0.2972 -0.5202 -0.0947
  499ACN     N1 3159   4.546   4.138   2.400 -0.4572 -0.7118 -0.5287
  500ACN     C1 3160   0.320   3.324   0.736  0.4006 -0.4422 -0.0616
  500ACN     H1 3161   0.215   3.352   0.751  0.3288  1.1752 -2.8624
  500ACN     H2 3162   0.348   3.240   0.800  1.3988  0.0481  0.1721
  500ACN     H3 3163   0.374   3.407   0.783  0.7607 -0.4387 -0.4729
  500ACN     C2 3164   0.374   3.294   0.600  0.8305  0.6461  0.3545
  500ACN     N1 3165   0.418   3.286   0.489  0.2075 -0.1618 -0.4255
  501ACN     C1 3166   1.649   0.198   1.586  0.4235  0.4981  0.6579
  501ACN     H1 3167   1.655   0.288   1.650 -2.8924  0.8987  0.5667
  501ACN     H2 3168   1.571   0.192   1.509  0.9129 -1.4831  0.2732
  501ACN     H3 3169   1.634   0.115   1.656  2.2027 -0.7970 -0.4188
  501ACN     C2 3170   1.771   0.172   1.512 -0.0567  0.2102  0.1327
  501ACN     N1 3171   1.866   0.149   1.449 -0.0165  0.0989  0.4354
  502ACN     C1 3172   3.504   2.060   3.839  0.1423  0.3041 -0.7656
  502ACN     H1 3173   3.420   2.022   3.781 -0.9714 -1.2707  1.6831
  502ACN     H2 3174   3.500   2.168   3.858  2.8995  0.0894  1.9551
  502ACN     H3 3175   3.596   2.030   3.787 -0.0724 -1.7022 -0.0693
  502ACN     C2 3176   3.495   2.008   3.972  0.4929  0.1755 -0.1126
  502ACN     N1 3177   3.494   1.966   4.079  0.5947 -0.1050 -0.0022
  503ACN     C1 3178   3.898   2.401   0.261 -0.3185  0.1339 -0.3332
  503ACN     H1 3179   4.002   2.367   0.259 -0.4878 -0.5051  0.7470
  503ACN     H2 3180   3.914   2.509   0.274  0.0088 -0.0473  0.9633
  503ACN     H3 3181   3.852   2.357   0.350 -1.6105 -0.1839 -1.1383
  503ACN     C2 3182   3.827   2.357   0.138 -0.7897  0.0491 -0.4720
  503ACN     N1 3183   3.767   2.314   0.048  0.1134 -0.8074 -0.2700
  504ACN     C1 3184   4.743   0.436   2.447  0.0437 -0.1515 -0.3102
  504ACN     H1 3185   4.834   0.485   2.410  0.6806 -2.1123 -1.4887
  504ACN     H2 3186   4.778   0.334   2.426 -1.3591 -0.7602  0.2102
  504ACN     H3 3187   4.655   0.463   2.387 -0.8843 -0.5396  0.8417
  504ACN     C2 3188   4.725   0.462   2.589 -0.3242 -0.5107  0.1737
  504ACN     N1 3189   4.719   0.485   2.702  0.4382 -0.6865  0.2972
  505ACN     C1 3190   1.686   2.205   2.809  0.7500  0.2414 -0.1308
  505ACN     H1 3191   1.740   2.195   2.904 -1.1991 -0.8463  0.9313
  505ACN     H2 3192   1.588   2.254   2.823  0.1774 -0.7446 -0.5585
  505ACN     H3 3193   1.670   2.106   2.766  2.2269  0.0799 -0.3513
  505ACN     C2 3194   1.764   2.287   2.706  0.0035  0.7325  0.2134
  505ACN     N1 3195   1.825   2.357   2.637  0.7042  0.3626  0.6906
  506ACN     C1 3196   0.752   2.059   0.564  0.0269  0.9176  0.5073
  506ACN     H1 3197   0.684   1.997   0.503 -0.0312 -0.7595  2.1916
  506ACN     H2 3198   0.720   2.052   0.668 -1.5373 -0.0842 -0.0020
  506ACN     H3 3199   0.754   2.162   0.528 -1.2860  0.5490 -0.7368
  506ACN     C2 3200   0.887   2.005   0.556 -0.3074 -0.7719 -0.5208
  506ACN     N1 3201   0.993   1.956   0.554 -0.1304 -0.1945 -0.5488
  507ACN     C1 3202   1.354   4.054   2.858  0.0119 -0.0957 -0.0396
  507ACN     H1 3203   1.281   3.987   2.905 -0.0177 -0.4160 -0.5391
  507ACN     H2 3204   1.332   4.046   2.751 -0.3153  0.3030 -0.0021
  507ACN     H3 3205   1.459   4.024   2.871  0.5085  0.6896 -1.9506
  507ACN     C2 3206   1.335   4.192   2.902 -0.5714 -0.8944 -0.5920
  507ACN     N1 3207   1.335   4.303   2.934 -0.3197 -0.2741  0.2547
  508ACN     C1 3208   0.700   3.917   3.837 -0.3106  0.0637 -1.0014
  508ACN     H1 3209   0.741   3.918   3.735  0.2547 -0.7448 -0.7906
  508ACN     H2 3210   0.778   3.964   3.899  0.8665  0.1900 -2.5188
  508ACN     H3 3211   0.689   3.811   3.865 -0.4476 -0.0493 -1.4752
  508ACN     C2 3212   0.580   4.007   3.837  0.6353 -0.3984 -0.5913
  508ACN     N1 3213   0.479   4.070   3.845 -0.1694 -0.5325 -0.3410
  509ACN     C1 3214   1.433   2.633   3.517 -0.6677  0.3056  0.6506
  509ACN     H1 3215   1.428   2.722   3.580 -2.4513  1.5372 -1.1235
  509ACN     H2 3216   1.342   2.573   3.532 -1.3931  1.2077 -0.0312
  509ACN     H3 3217   1.529   2.583   3.539 -0.3769  0.0071 -1.1806
  509ACN     C2 3218   1.428   2.664   3.371  0.2677 -0.9423 -0.3761
  509ACN     N1 3219   1.423   2.694   3.260  0.5693  0.0879  0.1141
  510ACN     C1 3220   3.147   4.849   2.905  1.3436 -0.0357  0.4531
  510ACN     H1 3221   3.146   4.958   2.904  0.9439 -0.0376 -0.3182
  510ACN     H2 3222   3.097   4.815   2.813 -0.1358  1.5531  0.6262
  510ACN     H3 3223   3.099   4.809   2.996 -1.1624  0.7018 -0.4811
  510ACN     C2 3224   3.283   4.805   2.900  0.7483  0.9405  0.2034
  510ACN     N1 3225   3.390   4.760   2.885 -0.1331 -0.0638  0.0948
  511ACN     C1 3226   0.869   2.875   0.107  0.8949 -0.1771 -0.2661
  511ACN     H1 3227   0.817   2.811   0.179 -1.8966 -0.1311 -2.0969
  511ACN     H2 3228   0.783   2.928   0.066  0.1753 -1.1619 -0.0574
  511ACN     H3 3229   0.914   2.812   0.029  0.0021  0.9984 -1.8030
  511ACN     C2 3230   0.970   2.963   0.164 -0.1221 -0.2761 -0.0061
  511ACN     N1 3231   1.044   3.042   0.206 -0.4350 -1.0587  0.3699
  512ACN     C1 3232   1.600   4.775   1.377  0.5002 -0.2445 -0.0075
  512ACN     H1 3233   1.674   4.838   1.325 -0.2476  0.0347 -0.7537
  512ACN     H2 3234   1.569   4.700   1.303  0.8449  0.8510 -1.3085
  512ACN     H3 3235   1.514   4.839   1.401  1.1239  1.0692 -1.1165
  512ACN     C2 3236   1.662   4.721   1.500 -0.5080  0.1597 -0.6280
  512ACN     N1 3237   1.710   4.675   1.594  0.0258 -0.0497 -0.3116
  513ACN     C1 3238   2.835   1.524   0.926  0.3950 -0.2949  0.4963
  513ACN     H1 3239   2.822   1.427   0.977 -1.0662 -0.1057  0.5272
  513ACN     H2 3240   2.736   1.571   0.929  0.1688 -0.7973  1.5704
  513ACN     H3 3241   2.867   1.505   0.823 -1.7440 -4.1846  0.3452
  513ACN     C2 3242   2.932   1.605   0.994 -0.3643 -0.4788  0.5173
  513ACN     N1 3243   3.016   1.668   1.047  0.5158 -0.0194  0.4019
  514ACN     C1 3244   3.789   2.844   2.359  0.0126 -0.7688  0.7517
  514ACN     H1 3245   3.738   2.782   2.284 -0.2430 -0.0159  0.2899
  514ACN     H2 3246   3.836   2.927   2.306 -0.2987 -0.9547  0.1703
  514ACN     H3 3247   3.876   2.790   2.399 -1.0002 -3.6783 -0.6443
  514ACN     C2 3248   3.704   2.886   2.466 -0.1316  0.6303 -0.0014
  514ACN     N1 3249   3.633   2.918   2.552  0.4581 -0.2072  0.5305
  515ACN     C1 3250   1.534   3.402   0.735  0.8860 -0.8154  0.3231
  515ACN     H1 3251   1.607   3.470   0.781  1.1600 -0.6656 -0.3192
  515ACN     H2 3252   1.584   3.333   0.667  3.1338 -1.4450  2.4836
  515ACN     H3 3253   1.464   3.460   0.672  0.0413 -0.3346  1.6686
  515ACN     C2 3254   1.463   3.333   0.836  0.1545 -0.4144 -0.2692
  515ACN     N1 3255   1.406   3.276   0.918 -0.7021  0.2864  0.2609
  516ACN     C1 3256   3.570   0.934   0.680 -0.0249 -0.6177 -0.0675
  516ACN     H1 3257   3.499   0.994   0.621 -1.5456 -2.0922  0.2071
  516ACN     H2 3258   3.639   0.885   0.610  0.2632  0.2201 -0.3831
  516ACN     H3 3259   3.522   0.856   0.740 -1.3736 -0.2742 -0.6559
  516ACN     C2 3260   3.655   1.018   0.764  0.2179  0.2569 -0.0776
  516ACN     N1 3261   3.718   1.081   0.834  0.3345 -0.9398  0.1099
  517ACN     C1 3262   4.002   4.644   2.353  0.1542  0.0609  1.0305
  517ACN     H1 3263   4.052   4.732   2.395  0.3898  0.8499 -0.8357
  517ACN     H2 3264   3.926   4.682   2.284 -0.8212 -0.4372  1.7842
  517ACN     H3 3265   3.954   4.581   2.430 -0.0647  0.7430  1.4549
  517ACN     C2 3266   4.096   4.573   2.263 -0.4035  0.5775 -0.4513
  517ACN     N1 3267   4.174   4.523   2.198  0.0020  0.5551  0.3661
  518ACN     C1 3268   0.072   0.975   3.329 -0.5928  0.7111 -0.3273
  518ACN     H1 3269   0.049   0.926   3.424  0.7438  0.7902  0.0645
  518ACN     H2 3270  -0.015   0.968   3.263 -0.6402  0.9879 -0.2930
  518ACN     H3 3271   0.154   0.925   3.276 -2.1139 -3.0954  0.5605
  518ACN     C2 3272   0.118   1.112   3.359  0.5611  0.9192  0.2640
  518ACN     N1 3273   0.153   1.219   3.366  0.8082  0.2019 -0.1088
  519ACN     C1 3274   1.932   3.004   1.115 -1.1353 -0.3802 -0.5474
  519ACN     H1 3275   1.989   3.042   1.200 -0.2690 -0.6801 -0.9785
  519ACN     H2 3276   1.973   3.047   1.022  1.7226  1.5666  1.4412
  519ACN     H3 3277   1.827   3.028   1.132 -0.2466  1.7295  2.7965
  519ACN     C2 3278   1.953   2.857   1.119  0.5765 -0.6610  0.4940
  519ACN     N1 3279   1.955   2.742   1.133 -0.0363 -0.3092  0.3442
  520ACN     C1 3280   3.908   2.261   0.697  0.0534 -0.2514  0.5059
  520ACN     H1 3281   3.844   2.329   0.753 -1.0244 -0.7694 -0.0656
  520ACN     H2 3282   4.015   2.287   0.700 -0.1403  1.5017 -3.0373
  520ACN     H3 3283   3.883   2.256   0.591 -2.0018 -1.0116  0.9905
  520ACN     C2 3284   3.898   2.126   0.757  0.6016 -0.3643 -0.1683
  520ACN     N1 3285   3.883   2.019   0.796 -0.5764  0.2825 -0.2825
  521ACN     C1 3286   0.275   2.506   1.024  0.3643  0.3082 -0.1884
  521ACN     H1 3287   0.301   2.490   1.129 -0.8626  0.0083  0.0874
  521ACN     H2 3288   0.353   2.573   0.984  0.8370  0.8730  1.5905
  521ACN     H3 3289   0.179   2.559   1.021  0.4588  0.7092  1.9834
  521ACN     C2 3290   0.257   2.386   0.946 -0.2849 -0.4115  0.3278
  521ACN     N1 3291   0.249   2.290   0.888  1.0395  0.0928  0.3567
  522ACN     C1 3292   2.649   3.877   3.413 -0.5086 -0.9452  0.0076
  522ACN     H1 3293   2.711   3.822   3.342 -0.3769  0.4324 -0.9778
  522ACN     H2 3294   2.628   3.811   3.498  0.3112 -1.4254 -0.1541
  522ACN     H3 3295   2.553   3.900   3.365 -0.7930  0.2786  1.1056
  522ACN     C2 3296   2.714   4.010   3.456  0.6427 -0.0214  0.8750
  522ACN     N1 3297   2.752   4.112   3.495  1.2724 -0.8025 -0.0452
  523ACN     C1 3298   2.843   3.541   1.294 -0.3933 -0.3435  0.4253
  523ACN     H1 3299   2.844   3.650   1.303  0.3919 -0.4077  1.2538
  523ACN     H2 3300   2.874   3.498   1.390  1.6991  0.3568  0.1160
  523ACN     H3 3301   2.919   3.518   1.218 -1.1164  1.5440 -0.9503
  523ACN     C2 3302   2.711   3.499   1.236 -0.6014  0.3868 -0.1385
  523ACN     N1 3303   2.605   3.469   1.200 -0.0042  0.1980  0.2909
  524ACN     C1 3304   2.263   2.928   1.791 -0.3196 -0.0447 -0.0055
  524ACN     H1 3305   2.301   3.031   1.793  0.4914 -0.3459  1.4394
  524ACN     H2 3306   2.297   2.872   1.703 -1.3873  0.5645 -0.8323
  524ACN     H3 3307   2.155   2.947   1.796 -0.1917  0.5496  0.6835
  524ACN     C2 3308   2.309   2.864   1.915 -0.0718  0.4279  0.2457
  524ACN     N1 3309   2.349   2.822   2.014 -0.7993 -0.0834 -0.1522
  525ACN     C1 3310   2.101   0.159   1.927 -1.0328  0.3025  0.1614
  525ACN     H1 3311   2.137   0.146   2.030  1.0949 -2.0042 -0.7771
  525ACN     H2 3312   2.145   0.251   1.886  1.4523 -0.5174  0.7794
  525ACN     H3 3313   1.992   0.165   1.922 -1.0028  0.4651 -0.3697
  525ACN     C2 3314   2.148   0.047   1.843  0.3243  0.0335 -0.1561
  525ACN     N1 3315   2.175  -0.036   1.774  0.1177  0.5062  0.3295
  526ACN     C1 3316   1.713   3.789   0.107 -0.0155 -0.1669 -0.5005
  526ACN     H1 3317   1.727   3.833   0.008  1.1538  0.1427 -0.2157
  526ACN     H2 3318   1.794   3.822   0.174  0.7654 -1.6530 -0.6694
  526ACN     H3 3319   1.723   3.684   0.080 -0.3671 -0.1731 -0.6052
  526ACN     C2 3320   1.586   3.823   0.169  0.6677 -0.4756 -0.3747
  526ACN     N1 3321   1.487   3.854   0.221 -0.5582  0.2907  0.4377
  527ACN     C1 3322   2.508   1.847   3.113 -0.3416  0.1826  0.3272
  527ACN     H1 3323   2.515   1.896   3.211  1.3956  0.1015  0.2793
  527ACN     H2 3324   2.425   1.776   3.105 -0.1842  0.1912 -2.0795
  527ACN     H3 3325   2.602   1.799   3.083 -0.3089  1.6886 -2.3322
  527ACN     C2 3326   2.475   1.947   3.017  0.6901 -0.6938  0.3979
  527ACN     N1 3327   2.446   2.027   2.940  0.0288  0.1997  0.4564
  528ACN     C1 3328   3.625   4.633   2.666 -0.2825 -0.4701  0.3958
  528ACN     H1 3329   3.522   4.647   2.631 -0.1589  0.9588  0.5306
  528ACN     H2 3330   3.620   4.640   2.775 -1.2947 -0.7103  0.3766
  528ACN     H3 3331   3.685   4.714   2.621  0.2821 -0.8097  0.5365
  528ACN     C2 3332   3.681   4.509   2.619  0.3487  0.7670  0.0914
  528ACN     N1 3333   3.730   4.412   2.584 -0.0571 -0.8101  0.3934
  529ACN     C1 3334   4.306   2.702   0.457 -0.5889  0.0496  0.1299
  529ACN     H1 3335   4.314   2.636   0.543  0.7102 -0.5134 -0.3882
  529ACN     H2 3336   4.407   2.719   0.417 -1.8598  0.6904 -3.1926
  529ACN     H3 3337   4.263   2.799   0.483 -1.2240 -0.6828  1.9034
  529ACN     C2 3338   4.223   2.644   0.354 -0.1634  0.4917 -0.3569
  529ACN     N1 3339   4.175   2.601   0.258  0.1387  0.0308 -0.2221
  530ACN     C1 3340   3.535   3.831   0.771 -0.1816  0.4089 -0.3704
  530ACN     H1 3341   3.461   3.752   0.758  0.7674 -0.5650  0.0495
  530ACN     H2 3342   3.498   3.932   0.748  0.7856  0.6893 -0.7874
  530ACN     H3 3343   3.623   3.807   0.709  0.2053  0.5078  0.1349
  530ACN     C2 3344   3.583   3.832   0.906 -0.1762  0.3768 -0.1937
  530ACN     N1 3345   3.624   3.830   1.011  0.7542  0.2490  0.3879
  531ACN     C1 3346   1.933   4.641   2.972 -0.5522  0.1030 -0.3829
  531ACN     H1 3347   1.841   4.592   2.936 -0.3408 -1.5328  1.1338
  531ACN     H2 3348   1.958   4.598   3.070 -2.2828 -0.4106 -0.1375
  531ACN     H3 3349   1.915   4.749   2.978  1.4982  0.4401  0.7543
  531ACN     C2 3350   2.031   4.611   2.870 -0.6210  0.0375  0.4087
  531ACN     N1 3351   2.113   4.582   2.796  0.2691  0.4711  0.2864
  532ACN     C1 3352   1.668   1.761   0.477  0.4985 -0.4180 -0.3657
  532ACN     H1 3353   1.564   1.768   0.442  0.4271  1.9914  0.1607
  532ACN     H2 3354   1.701   1.865   0.484  0.6026 -0.4482 -0.4099
  532ACN     H3 3355   1.719   1.700   0.402  0.7154 -3.2239  1.8765
  532ACN     C2 3356   1.669   1.692   0.607  0.0321  0.0390 -0.0017
  532ACN     N1 3357   1.673   1.634   0.704 -0.0928 -0.9938 -0.5885
  533ACN     C1 3358   1.276   0.423   2.510  0.0422 -0.3704 -0.9735
  533ACN     H1 3359   1.247   0.413   2.615  0.6114  2.6998 -0.4519
  533ACN     H2 3360   1.198   0.482   2.460  0.0111 -0.7148 -1.3394
  533ACN     H3 3361   1.305   0.324   2.471 -1.1969 -1.0304 -0.3018
  533ACN     C2 3362   1.403   0.501   2.495  0.2905  1.0099  0.6156
  533ACN     N1 3363   1.497   0.566   2.491  0.3162 -0.0714 -0.2975
  534ACN     C1 3364   1.034   3.184   3.289  0.3898  0.1274 -0.8091
  534ACN     H1 3365   0.997   3.253   3.213 -2.9689  2.5721  2.6600
  534ACN     H2 3366   1.010   3.079   3.268  0.4612 -0.1090  0.2370
  534ACN     H3 3367   0.979   3.213   3.380  1.4414  2.4253 -0.8238
  534ACN     C2 3368   1.177   3.209   3.308  0.8447 -0.0238 -0.4588
  534ACN     N1 3369   1.289   3.227   3.329  0.3413  0.3465  1.0619
  535ACN     C1 3370   3.656   0.539   0.449  0.7177 -0.4096  0.1079
  535ACN     H1 3371   3.692   0.532   0.346 -0.0941 -2.3550 -0.1032
  535ACN     H2 3372   3.546   0.528   0.448  0.6628 -0.6858 -3.5199
  535ACN     H3 3373   3.681   0.636   0.493 -0.6747  0.0602 -0.0806
  535ACN     C2 3374   3.707   0.421   0.523 -0.3336 -0.4192 -0.1314
  535ACN     N1 3375   3.736   0.317   0.560  0.0343  0.2072  0.2456
  536ACN     C1 3376   0.972   2.534   1.031  0.6939  0.2038  0.8616
  536ACN     H1 3377   0.977   2.503   0.926 -0.6471  2.6438 -0.0139
  536ACN     H2 3378   1.056   2.491   1.087 -0.1464  1.0031  2.8261
  536ACN     H3 3379   0.878   2.503   1.076  0.0688  2.1698  0.9903
  536ACN     C2 3380   0.988   2.685   1.027 -0.4990 -0.0441  0.4302
  536ACN     N1 3381   1.004   2.800   1.013  0.2915  0.1588  0.2930
  537ACN     C1 3382   1.245   0.983   3.213  0.1786 -0.5014 -0.2182
  537ACN     H1 3383   1.228   1.066   3.143  0.3285 -0.2036  0.0992
  537ACN     H2 3384   1.351   0.954   3.204 -0.0870 -1.3490 -0.6827
  537ACN     H3 3385   1.190   0.900   3.168 -0.9651 -0.7152  1.4872
  537ACN     C2 3386   1.205   1.016   3.347  0.4373  0.4156  0.4445
  537ACN     N1 3387   1.164   1.037   3.453  0.9398  0.6630  0.3936
  538ACN     C1 3388   3.177   1.410   1.201  0.1959  0.0560 -0.0360
  538ACN     H1 3389   3.252   1.476   1.156  0.5834 -1.1879 -1.2798
  538ACN     H2 3390   3.094   1.473   1.236  1.0492  0.3361  1.5694
  538ACN     H3 3391   3.225   1.358   1.285  0.7090  1.5172  0.6184
  538ACN     C2 3392   3.126   1.323   1.098  0.1496  0.5022  0.9229
  538ACN     N1 3393   3.070   1.255   1.022  0.0097  0.1996  0.7701
  539ACN     C1 3394   1.212   4.284   0.358 -0.2463 -0.4998  0.2636
  539ACN     H1 3395   1.283   4.286   0.442  1.0839 -2.0480 -0.7548
  539ACN     H2 3396   1.123   4.335   0.396 -1.5475 -3.0205  0.8066
  539ACN     H3 3397   1.181   4.181   0.336 -0.3914 -0.3896 -0.0484
  539ACN     C2 3398   1.285   4.345   0.248  0.2492 -0.3520  0.5672
  539ACN     N1 3399   1.356   4.395   0.171  0.0168 -0.8645 -0.0439
  540ACN     C1 3400   1.082   1.495   1.371  0.2268  0.6198  0.1623
  540ACN     H1 3401   0.996   1.559   1.347 -0.0024  0.1226 -0.3697
  540ACN     H2 3402   1.129   1.479   1.273 -1.9582 -2.9797 -0.4599
  540ACN     H3 3403   1.039   1.398   1.398 -1.9996  1.4136 -0.3605
  540ACN     C2 3404   1.163   1.566   1.467  0.4085  0.1850  0.2080
  540ACN     N1 3405   1.232   1.625   1.540  0.8245 -0.0319 -0.1945
  541ACN     C1 3406   1.242   3.827   3.559 -0.0098 -0.6016  0.4100
  541ACN     H1 3407   1.261   3.831   3.451  0.7145 -1.5162  0.4931
  541ACN     H2 3408   1.329   3.867   3.612  0.1623 -1.5117  0.8375
  541ACN     H3 3409   1.240   3.720   3.581  0.3329 -0.5535  0.6719
  541ACN     C2 3410   1.114   3.886   3.604 -0.6004  0.3293 -0.0784
  541ACN     N1 3411   1.013   3.934   3.634 -0.3318  0.7064 -0.6434
  542ACN     C1 3412   2.847   3.210   3.248  0.2658 -0.3706  0.9158
  542ACN     H1 3413   2.757   3.151   3.264 -0.2982 -1.0342 -3.4377
  542ACN     H2 3414   2.940   3.151   3.248  0.6549  0.2352  0.8585
  542ACN     H3 3415   2.844   3.292   3.321 -0.5238  1.5103 -1.1234
  542ACN     C2 3416   2.838   3.258   3.114 -0.2208  0.7121  0.4871
  542ACN     N1 3417   2.837   3.286   3.003  0.1012 -0.1081 -0.3194
  543ACN     C1 3418   1.571   1.029   3.015 -0.4816 -0.8641  0.8639
  543ACN     H1 3419   1.657   1.044   2.949 -2.2494  1.1067 -1.1139
  543ACN     H2 3420   1.594   1.074   3.113  0.8350  0.6572 -0.0916
  543ACN     H3 3421   1.534   0.926   3.019 -0.4249 -0.9286 -0.1382
  543ACN     C2 3422   1.466   1.109   2.953 -0.2319 -0.1324  0.0631
  543ACN     N1 3423   1.381   1.176   2.908 -0.5154  0.4803  0.1412
  544ACN     C1 3424   3.829   0.060   1.617 -0.2348  0.2307 -0.1150
  544ACN     H1 3425   3.839  -0.014   1.537  0.1688  0.1753 -0.0150
  544ACN     H2 3426   3.858   0.024   1.717 -1.3195  1.3728  0.6466
  544ACN     H3 3427   3.721   0.076   1.624 -0.2111  0.7091 -0.7995
  544ACN     C2 3428   3.897   0.177   1.564 -0.4954 -0.1661  0.5183
  544ACN     N1 3429   3.958   0.272   1.534 -0.3024 -0.0329  0.2757
  545ACN     C1 3430   2.247   2.198   3.290 -0.4114 -0.5935 -0.1731
  545ACN     H1 3431   2.138   2.206   3.305 -0.4442  0.0930 -0.7529
  545ACN     H2 3432   2.287   2.300   3.296 -0.6754 -0.4152 -1.2081
  545ACN     H3 3433   2.259   2.155   3.190  0.2379  1.0044 -0.8116
  545ACN     C2 3434   2.301   2.105   3.385 -0.1976 -0.4801  0.0714
  545ACN     N1 3435   2.348   2.030   3.458  1.0592  0.1702 -0.3270
  546ACN     C1 3436   3.457   1.291   3.294 -0.1665 -0.0033  0.7498
  546ACN     H1 3437   3.379   1.215   3.279  0.7009 -0.5401 -1.5335
  546ACN     H2 3438   3.502   1.259   3.388  2.4598  1.6525  0.1611
  546ACN     H3 3439   3.410   1.389   3.306 -0.2252 -0.1019  1.3256
  546ACN     C2 3440   3.551   1.281   3.185  0.5159 -0.5530  0.6780
  546ACN     N1 3441   3.630   1.279   3.100 -0.2265  0.3529  0.4784
  547ACN     C1 3442   2.425   4.831   0.575  0.2392 -0.4509 -0.4223
  547ACN     H1 3443   2.352   4.913   0.577  0.7310  0.0498 -2.0786
  547ACN     H2 3444   2.384   4.733   0.602 -1.0996  0.3253  0.5302
  547ACN     H3 3445   2.497   4.853   0.655 -2.0721 -3.5229  2.8321
  547ACN     C2 3446   2.498   4.835   0.452 -0.1681 -0.6050  0.2992
  547ACN     N1 3447   2.565   4.832   0.359  0.3920 -0.1033  0.3181
  548ACN     C1 3448   4.233   1.218   2.090  0.2323 -0.3966 -0.2930
  548ACN     H1 3449   4.137   1.194   2.137 -0.0828 -0.9807 -1.2139
  548ACN     H2 3450   4.281   1.303   2.140  0.0101 -1.3022  1.5252
  548ACN     H3 3451   4.231   1.239   1.982  2.0845 -1.0474 -0.5013
  548ACN     C2 3452   4.313   1.099   2.108 -0.0100  0.2803 -0.4210
  548ACN     N1 3453   4.382   1.014   2.133 -0.1488 -0.0321 -0.4853
  549ACN     C1 3454   2.764   4.774   3.259 -0.4768  0.0918 -0.1975
  549ACN     H1 3455   2.856   4.726   3.223 -1.0425 -1.1402 -0.0484
  549ACN     H2 3456   2.761   4.875   3.217  0.1532 -0.1792 -0.9224
  549ACN     H3 3457   2.759   4.758   3.368 -3.1446 -0.3469 -0.3083
  549ACN     C2 3458   2.654   4.694   3.204 -0.1884  0.4977  0.6063
  549ACN     N1 3459   2.560   4.643   3.165 -0.2697 -0.3350  0.0982
  550ACN     C1 3460   3.977   4.539   1.381  0.8931 -0.1553 -0.0809
  550ACN     H1 3461   4.048   4.621   1.385  2.0836 -0.8318 -3.6129
  550ACN     H2 3462   4.035   4.446   1.386  0.9341 -0.1743 -0.7706
  550ACN     H3 3463   3.910   4.544   1.293  1.1750 -2.1578 -0.4659
  550ACN     C2 3464   3.901   4.562   1.502 -0.2384  0.2729 -0.3478
  550ACN     N1 3465   3.839   4.571   1.598  0.0469  0.1505  0.1524
  551ACN     C1 3466   0.543   1.621   2.926 -0.6912  0.8355 -0.9738
  551ACN     H1 3467   0.646   1.583   2.928  0.0857  2.7963 -0.7367
  551ACN     H2 3468   0.513   1.641   2.823 -1.2348 -0.3433 -1.0526
  551ACN     H3 3469   0.523   1.707   2.991 -0.4670 -1.2727  2.1185
  551ACN     C2 3470   0.460   1.519   2.984  0.3246 -0.3696 -0.0413
  551ACN     N1 3471   0.388   1.434   3.022  0.4040 -0.4932 -0.7056
  552ACN     C1 3472   1.874   2.061   1.428 -0.4777  0.2158  0.1290
  552ACN     H1 3473   1.799   1.983   1.411  1.8668 -1.7722 -2.0225
  552ACN     H2 3474   1.834   2.161   1.407  0.8989  0.7153 -0.1868
  552ACN     H3 3475   1.957   2.036   1.361 -0.0518  1.0342  0.3352
  552ACN     C2 3476   1.917   2.067   1.564 -0.2531 -0.2247  0.9941
  552ACN     N1 3477   1.955   2.085   1.669 -0.5309 -0.0541  0.2584
  553ACN     C1 3478   1.006   2.029   0.114 -0.2145  0.6228 -0.2858
  553ACN     H1 3479   0.918   1.979   0.072 -0.5071  1.5558 -0.8127
  553ACN     H2 3480   1.039   1.980   0.206 -0.7489  1.1265  0.1803
  553ACN     H3 3481   0.990   2.136   0.131 -1.3506  0.5200 -0.5756
  553ACN     C2 3482   1.113   2.012   0.014 -0.1136 -0.3842 -0.4139
  553ACN     N1 3483   1.200   1.999  -0.061  0.3106  0.1123  0.0069
  554ACN     C1 3484   0.734   4.430   0.994  0.6656 -0.0770  0.1820
  554ACN     H1 3485   0.671   4.492   1.058  0.3591  1.2214 -1.3082
  554ACN     H2 3486   0.697   4.445   0.892 -2.4772 -0.9225  1.1040
  554ACN     H3 3487   0.724   4.322   1.010  1.3359 -0.1318  0.2567
  554ACN     C2 3488   0.878   4.459   1.011 -0.6166 -0.0957 -0.0648
  554ACN     N1 3489   0.989   4.476   1.033  0.1765 -0.1726  0.0554
  555ACN     C1 3490   0.913   3.516   0.799 -0.8708 -0.4311  0.0166
  555ACN     H1 3491   0.821   3.478   0.753  0.6050 -2.1174 -1.7576
  555ACN     H2 3492   0.904   3.543   0.905 -1.5717 -1.0994  0.1348
  555ACN     H3 3493   0.959   3.597   0.741 -0.4182 -0.6656  0.0355
  555ACN     C2 3494   1.013   3.413   0.800  0.2526 -0.4006 -0.4429
  555ACN     N1 3495   1.087   3.325   0.808  0.5157  0.2468 -0.0252
  556ACN     C1 3496   4.072   0.448   2.452 -0.2492  0.3639 -0.0634
  556ACN     H1 3497   3.983   0.396   2.415  0.1816 -0.1635 -0.3869
  556ACN     H2 3498   4.156   0.384   2.423 -1.4097 -0.4227 -1.8540
  556ACN     H3 3499   4.061   0.445   2.561 -2.3892  0.8803 -0.2201
  556ACN     C2 3500   4.091   0.578   2.393 -0.3500  0.3439 -0.5537
  556ACN     N1 3501   4.107   0.681   2.344 -0.6510 -0.3598 -0.1564
  557ACN     C1 3502   3.966   4.770   0.726 -0.0083 -0.8028  0.2353
  557ACN     H1 3503   4.027   4.680   0.745  0.6785 -0.7339 -1.4667
  557ACN     H2 3504   3.913   4.806   0.815 -2.2201 -1.4472 -0.7476
  557ACN     H3 3505   3.885   4.735   0.661 -1.2191  3.5447 -0.9654
  557ACN     C2 3506   4.040   4.870   0.650 -0.3708 -0.0921  0.2348
  557ACN     N1 3507   4.094   4.950   0.584  0.0829  0.6564  0.4128
  558ACN     C1 3508   3.386   0.926   0.122 -0.1266 -0.3616  0.1776
  558ACN     H1 3509   3.319   0.998   0.171  0.5755 -0.5030  1.3819
  558ACN     H2 3510   3.463   0.988   0.074  0.1702  0.6054  1.8298
  558ACN     H3 3511   3.329   0.863   0.052 -0.0091 -2.3604  1.8050
  558ACN     C2 3512   3.450   0.837   0.222  0.0816 -0.7245  0.3144
  558ACN     N1 3513   3.495   0.773   0.302 -0.1042  0.2852 -0.6297
  559ACN     C1 3514   4.770   1.055   0.903  0.0405  0.0394 -0.0241
  559ACN     H1 3515   4.805   1.025   1.002 -1.4401 -0.1804  0.4537
  559ACN     H2 3516   4.673   1.012   0.877  0.3820 -1.6058  1.2881
  559ACN     H3 3517   4.851   1.019   0.838 -1.2272 -0.9485 -1.1283
  559ACN     C2 3518   4.759   1.200   0.910  0.4932  0.6063  0.2446
  559ACN     N1 3519   4.752   1.318   0.915 -0.6675  0.2562 -0.1617
  560ACN     C1 3520   0.836   0.658   0.522 -0.1980 -0.2576  0.1309
  560ACN     H1 3521   0.799   0.629   0.423  0.1186  0.9332 -0.3482
  560ACN     H2 3522   0.933   0.708   0.512  0.0231 -0.0655  2.4787
  560ACN     H3 3523   0.844   0.574   0.592 -0.6570 -0.5624 -0.1776
  560ACN     C2 3524   0.735   0.749   0.586  0.0926  0.2067 -1.1399
  560ACN     N1 3525   0.659   0.823   0.633 -0.1288 -0.0712 -0.3810
  561ACN     C1 3526   1.267   2.983   0.927 -0.0629 -0.1849  0.5219
  561ACN     H1 3527   1.242   3.054   0.847 -0.9631 -2.4208 -1.2793
  561ACN     H2 3528   1.180   2.975   0.993  0.7208  1.0709  1.7679
  561ACN     H3 3529   1.339   3.037   0.990 -1.7758  0.8879  1.6462
  561ACN     C2 3530   1.310   2.861   0.871  0.0076  0.5630  0.9201
  561ACN     N1 3531   1.355   2.759   0.837 -0.2742  0.0882 -0.5310
  562ACN     C1 3532   4.475   1.415   0.732 -0.6292  0.3843 -0.3592
  562ACN     H1 3533   4.456   1.348   0.817 -0.5517  2.6768  1.5550
  562ACN     H2 3534   4.532   1.357   0.657  1.5102  2.2727 -0.2995
  562ACN     H3 3535   4.542   1.497   0.760  2.5610 -1.7711 -1.0602
  562ACN     C2 3536   4.349   1.454   0.671 -0.3372 -0.4530  0.1677
  562ACN     N1 3537   4.246   1.484   0.626 -0.2710  0.0647  0.2006
  563ACN     C1 3538   3.568   1.881   0.529 -0.4449 -0.1071 -0.5492
  563ACN     H1 3539   3.607   1.784   0.496  0.0300  0.0438 -0.4418
  563ACN     H2 3540   3.515   1.938   0.452 -0.7476  1.0334  0.4716
  563ACN     H3 3541   3.655   1.939   0.562  0.7722 -0.8053 -2.3801
  563ACN     C2 3542   3.483   1.869   0.646  1.0217 -0.3285 -0.8639
  563ACN     N1 3543   3.420   1.867   0.740  0.4233 -0.7354  0.0591
  564ACN     C1 3544   4.326   4.306   2.835 -0.2124  0.0336  0.7936
  564ACN     H1 3545   4.424   4.257   2.846  0.1414 -0.1033 -2.1603
  564ACN     H2 3546   4.245   4.262   2.893  0.3745 -1.1845  0.7303
  564ACN     H3 3547   4.299   4.289   2.730  0.2790 -0.2675  0.7098
  564ACN     C2 3548   4.345   4.442   2.880  0.9562  0.1944 -0.1789
  564ACN     N1 3549   4.344   4.552   2.908 -0.0904 -0.5079  0.1917
  565ACN     C1 3550   2.552   1.053   2.215 -0.1870 -0.2569  0.4206
  565ACN     H1 3551   2.642   1.006   2.256  1.5147 -0.0587 -2.7666
  565ACN     H2 3552   2.517   0.990   2.132 -0.3763 -0.7603  0.8804
  565ACN     H3 3553   2.585   1.147   2.169  2.1421 -0.4303  1.6054
  565ACN     C2 3554   2.446   1.062   2.316  0.0936 -0.4804 -0.3782
  565ACN     N1 3555   2.375   1.079   2.404 -0.0966 -0.2064  0.0496
  566ACN     C1 3556   4.262   0.367   3.206 -0.3497 -0.9096  0.6541
  566ACN     H1 3557   4.232   0.339   3.308 -0.8585  0.6443  0.9562
  566ACN     H2 3558   4.210   0.459   3.179 -2.2375 -2.1916 -0.3079
  566ACN     H3 3559   4.216   0.291   3.142 -2.7324  0.9110  0.0604
  566ACN     C2 3560   4.405   0.385   3.183  0.8802  0.2794  0.4044
  566ACN     N1 3561   4.519   0.364   3.174  0.2374  0.2487 -0.1605
  567ACN     C1 3562   2.846   3.259   2.678  0.7066  0.0389  1.2483
  567ACN     H1 3563   2.912   3.172   2.686 -1.2216 -1.6778 -0.2990
  567ACN     H2 3564   2.907   3.343   2.712  0.1901  0.8251  0.2791
  567ACN     H3 3565   2.753   3.247   2.734 -0.8985  0.7603 -1.0945
  567ACN     C2 3566   2.804   3.292   2.538 -0.1602  0.2538 -0.4612
  567ACN     N1 3567   2.769   3.313   2.433 -0.5660  0.2858 -0.4786
  568ACN     C1 3568   1.022   2.680   2.243  0.4444  1.0357 -0.0600
  568ACN     H1 3569   1.108   2.739   2.209  1.3500 -0.2496 -0.0828
  568ACN     H2 3570   0.966   2.757   2.297  1.7314  2.9571 -1.3289
  568ACN     H3 3571   1.054   2.608   2.320  0.9534  1.6565  0.3164
  568ACN     C2 3572   0.951   2.627   2.121 -0.3530  0.1852  0.1314
  568ACN     N1 3573   0.903   2.587   2.024  0.3485 -0.3657  0.5436
  569ACN     C1 3574   2.985   4.005   3.243 -0.3910 -0.0865  0.4272
  569ACN     H1 3575   3.032   3.952   3.327 -0.1388  0.0123  0.3490
  569ACN     H2 3576   2.949   4.096   3.293  0.0139 -0.9144  2.3215
  569ACN     H3 3577   2.903   3.944   3.205  0.0057 -1.2220  1.3370
  569ACN     C2 3578   3.082   4.048   3.143 -0.0635 -0.1768 -0.1981
  569ACN     N1 3579   3.155   4.084   3.059  0.3694  0.3026  0.1206
  570ACN     C1 3580   4.197   4.271   3.306 -0.0512 -0.2583 -0.2863
  570ACN     H1 3581   4.210   4.379   3.289 -2.9750  0.6735  2.4301
  570ACN     H2 3582   4.103   4.252   3.252  0.3040 -1.7343 -0.4193
  570ACN     H3 3583   4.172   4.274   3.413 -2.9598  1.5431 -0.8936
  570ACN     C2 3584   4.312   4.196   3.267 -0.0231  0.7203  0.8489
  570ACN     N1 3585   4.409   4.141   3.247 -0.1928 -0.2930 -0.7526
  571ACN     C1 3586   2.945   4.634   0.383  0.0338  0.1029  0.7241
  571ACN     H1 3587   2.838   4.640   0.406 -0.2882 -0.2171 -0.6221
  571ACN     H2 3588   3.002   4.677   0.467  2.1237 -1.0538 -0.0239
  571ACN     H3 3589   2.962   4.693   0.293  0.2982 -0.5717  0.3204
  571ACN     C2 3590   2.981   4.494   0.352  0.4452 -0.3705 -0.4052
  571ACN     N1 3591   2.995   4.380   0.336 -0.0885 -0.1347  0.3880
  572ACN     C1 3592   2.695   4.619   1.315 -0.2688 -0.1709 -0.0735
  572ACN     H1 3593   2.681   4.584   1.418 -1.4849 -0.1758 -0.2248
  572ACN     H2 3594   2.688   4.523   1.263 -0.2380 -0.9241  1.2699
  572ACN     H3 3595   2.794   4.656   1.284 -0.4536 -0.8046 -1.4941
  572ACN     C2 3596   2.595   4.715   1.261 -0.7214 -0.2769 -0.4410
  572ACN     N1 3597   2.514   4.785   1.221 -0.6298 -0.2366 -0.5724
  573ACN     C1 3598   3.255   0.378   2.942  0.2037 -0.1522 -0.1792
  573ACN     H1 3599   3.324   0.316   2.882  0.0117  0.1093 -0.6775
  573ACN     H2 3600   3.312   0.462   2.984  0.1327  1.3779 -2.8625
  573ACN     H3 3601   3.214   0.314   3.021  3.1225  0.0650  1.6456
  573ACN     C2 3602   3.155   0.442   2.854  0.0080 -0.6692 -0.6310
  573ACN     N1 3603   3.080   0.499   2.789  0.0965  0.2722 -0.3208
  574ACN     C1 3604   0.380   0.644   3.108 -0.5556 -0.0937  0.0772
  574ACN     H1 3605   0.428   0.548   3.131  0.1732  0.4265  0.7827
  574ACN     H2 3606   0.425   0.730   3.159  2.5480 -1.1092 -0.7506
  574ACN     H3 3607   0.272   0.641   3.126 -0.8210 -0.5634 -1.4518
  574ACN     C2 3608   0.404   0.654   2.967  0.2893  0.2332  0.8637
  574ACN     N1 3609   0.417   0.659   2.850 -0.6680  0.3838  0.4473
  575ACN     C1 3610   3.021   4.538   1.794  0.4396  0.4779  0.0788
  575ACN     H1 3611   3.043   4.433   1.819 -1.6385 -0.7617 -2.7841
  575ACN     H2 3612   2.929   4.573   1.844  1.8324  2.7266  1.2614
  575ACN     H3 3613   3.001   4.559   1.689 -3.0625  0.4015  0.6093
  575ACN     C2 3614   3.131   4.618   1.852  0.1980 -0.0129  0.3631
  575ACN     N1 3615   3.226   4.672   1.881 -0.1615  0.0854 -0.0477
  576ACN     C1 3616   3.776   3.479   0.096 -0.6840 -0.2825  0.1226
  576ACN     H1 3617   3.752   3.568   0.154  1.5623  0.6620 -0.2785
  576ACN     H2 3618   3.836   3.515   0.011  0.7748  0.5963  1.4614
  576ACN     H3 3619   3.687   3.427   0.058 -3.0772  1.6588  2.7171
  576ACN     C2 3620   3.873   3.391   0.159  0.0999  0.7066 -0.4258
  576ACN     N1 3621   3.940   3.312   0.203  0.0813  0.1080 -0.5306
  577ACN     C1 3622   4.462   3.260   3.587 -0.4806  0.6504  0.2977
  577ACN     H1 3623   4.458   3.219   3.486  0.7974 -0.7148  0.7748
  577ACN     H2 3624   4.378   3.329   3.600 -0.3712  0.7422  0.5319
  577ACN     H3 3625   4.554   3.318   3.601  0.9848 -1.5171  0.1709
  577ACN     C2 3626   4.450   3.158   3.686  0.2501  0.3997  0.3188
  577ACN     N1 3627   4.428   3.073   3.765  0.2659 -0.1177  0.0421
  578ACN     C1 3628   0.740   0.262   2.805  0.0303 -0.5345 -0.5214
  578ACN     H1 3629   0.756   0.237   2.910  0.3473  1.3800 -0.0841
  578ACN     H2 3630   0.718   0.367   2.782 -0.0251 -0.2305  0.8423
  578ACN     H3 3631   0.658   0.195   2.775  0.0208 -0.4323 -0.7313
  578ACN     C2 3632   0.854   0.228   2.721  0.1270 -0.0956 -0.4249
  578ACN     N1 3633   0.938   0.190   2.658 -0.2759 -0.3323  0.3723
  579ACN     C1 3634   3.998   3.909   1.070  0.4409  0.2224 -0.1789
  579ACN     H1 3635   3.918   3.835   1.057  1.1668 -1.2984  3.0292
  579ACN     H2 3636   4.081   3.885   1.002  1.3904  0.4252  0.8738
  579ACN     H3 3637   4.038   3.896   1.171  1.9900  0.8356 -0.6774
  579ACN     C2 3638   3.936   4.034   1.058 -0.5068 -0.1921 -0.0543
  579ACN     N1 3639   3.889   4.138   1.049 -0.1891 -0.0887  0.8706
  580ACN     C1 3640   3.235   2.621   1.301  0.1395 -0.0409  0.0154
  580ACN     H1 3641   3.198   2.720   1.270 -0.9936  0.7439  3.4375
  580ACN     H2 3642   3.329   2.643   1.354 -0.2595  2.0429 -0.0515
  580ACN     H3 3643   3.253   2.549   1.220 -1.7651  2.5141 -2.8963
  580ACN     C2 3644   3.152   2.575   1.410  0.0754  0.2807 -0.1088
  580ACN     N1 3645   3.110   2.531   1.508 -0.1443 -0.4838  0.4007
  581ACN     C1 3646   2.531   3.394   2.936 -0.0965  0.3777  0.0403
  581ACN     H1 3647   2.453   3.470   2.949  0.9473  1.5725 -0.3754
  581ACN     H2 3648   2.602   3.407   3.018  1.2574  0.0523 -1.0357
  581ACN     H3 3649   2.578   3.403   2.837  0.5939 -3.0579 -0.0491
  581ACN     C2 3650   2.485   3.250   2.943 -0.1257  0.2313  1.0596
  581ACN     N1 3651   2.457   3.142   2.963  0.5808 -0.1696  0.6480
  582ACN     C1 3652   0.213   4.864   3.427 -0.4731 -0.0294 -0.5610
  582ACN     H1 3653   0.187   4.771   3.478  0.2659 -0.5338 -1.0891
  582ACN     H2 3654   0.277   4.916   3.499 -2.1560  1.9587 -0.4000
  582ACN     H3 3655   0.120   4.920   3.408  0.7595  1.8087 -1.4724
  582ACN     C2 3656   0.275   4.849   3.295 -0.2163 -0.4528 -0.1325
  582ACN     N1 3657   0.317   4.839   3.188 -0.2757  0.1109 -0.1965
  583ACN     C1 3658   1.697   3.051   0.827  0.9826  0.0108  0.1545
  583ACN     H1 3659   1.708   3.073   0.933 -0.5621  0.2275  0.2935
  583ACN     H2 3660   1.738   3.134   0.768 -0.1986 -0.3499 -1.2563
  583ACN     H3 3661   1.589   3.044   0.808  0.2545  3.0820  2.3656
  583ACN     C2 3662   1.774   2.936   0.797 -0.0453 -0.5853  0.0974
  583ACN     N1 3663   1.841   2.847   0.772 -1.4333  0.1859 -0.1526
  584ACN     C1 3664   2.140   2.185   3.852 -0.7244  0.0291 -0.1812
  584ACN     H1 3665   2.107   2.242   3.764  2.1322  1.0458 -0.7123
  584ACN     H2 3666   2.188   2.253   3.924  0.6502 -0.0889 -0.9520
  584ACN     H3 3667   2.221   2.121   3.817  0.9319  2.9252 -2.0189
  584ACN     C2 3668   2.032   2.106   3.919  0.8095 -0.6978  0.4528
  584ACN     N1 3669   1.950   2.044   3.973  0.2982  0.1610  0.3453
  585ACN     C1 3670   0.998   1.660   0.139 -0.1081  0.9534  0.3956
  585ACN     H1 3671   1.020   1.677   0.245  0.5170 -1.5545  0.7264
  585ACN     H2 3672   1.092   1.625   0.093  0.5657  0.9967  1.6713
  585ACN     H3 3673   0.952   1.746   0.090  0.2342  1.2689  0.6164
  585ACN     C2 3674   0.896   1.554   0.140  0.0854 -0.4928  0.9296
  585ACN     N1 3675   0.812   1.475   0.158 -0.0333 -0.5133 -0.1337
  586ACN     C1 3676   0.547   4.069   0.555  0.4960  0.0085 -0.6864
  586ACN     H1 3677   0.452   4.089   0.504  1.6568 -0.0803 -3.0684
  586ACN     H2 3678   0.628   4.101   0.489 -0.0248 -0.8944 -1.8093
  586ACN     H3 3679   0.540   3.960   0.567  1.0207  0.1724  1.3740
  586ACN     C2 3680   0.569   4.138   0.677 -0.4225  0.2686 -0.1661
  586ACN     N1 3681   0.591   4.196   0.774  0.1420 -0.0767  0.2445
  587ACN     C1 3682   3.163   3.880   0.285 -0.3699  0.0535  0.2977
  587ACN     H1 3683   3.180   3.983   0.252  0.2425 -0.6406 -1.6774
  587ACN     H2 3684   3.148   3.808   0.203 -2.6173  1.1384 -0.3265
  587ACN     H3 3685   3.077   3.876   0.352 -0.9348  2.3147 -0.2140
  587ACN     C2 3686   3.289   3.849   0.344  0.3735  0.6873  0.5832
  587ACN     N1 3687   3.389   3.826   0.392  0.0154 -0.8064 -0.5843
  588ACN     C1 3688   0.607   1.902   1.279 -0.5367 -0.0358  0.2045
  588ACN     H1 3689   0.709   1.942   1.274 -1.0205  1.2055  0.0036
  588ACN     H2 3690   0.611   1.792   1.275 -1.0951 -0.0787  0.7179
  588ACN     H3 3691   0.551   1.950   1.198 -2.3701  1.4045  2.2175
  588ACN     C2 3692   0.557   1.951   1.407 -0.4061 -0.4653  0.2556
  588ACN     N1 3693   0.526   1.995   1.510 -0.0514 -0.1987  0.4407
  589ACN     C1 3694   4.567   3.067   2.664 -0.1102  0.7402 -0.0183
  589ACN     H1 3695   4.459   3.084   2.653  0.0264  0.9816 -1.0786
  589ACN     H2 3696   4.602   2.984   2.602 -0.3291  0.0618  0.7437
  589ACN     H3 3697   4.586   3.030   2.766  1.2721 -0.5134 -0.7030
  589ACN     C2 3698   4.633   3.198   2.642  0.8257  0.3823  0.3491
  589ACN     N1 3699   4.686   3.297   2.624 -0.0293 -0.4005  0.1173
  590ACN     C1 3700   0.444   4.335   2.510 -0.1992 -0.9023 -0.0229
  590ACN     H1 3701   0.461   4.443   2.501  2.7644 -1.2988 -0.4948
  590ACN     H2 3702   0.499   4.295   2.596 -3.1125 -1.8749  1.5165
  590ACN     H3 3703   0.478   4.297   2.413 -1.5533 -1.3373 -0.3480
  590ACN     C2 3704   0.302   4.318   2.525 -0.0789 -0.6441 -0.2330
  590ACN     N1 3705   0.190   4.305   2.534 -0.1505  0.6770 -0.0041
  591ACN     C1 3706   3.106   2.114   3.718 -0.5679 -0.4557 -0.3559
  591ACN     H1 3707   3.198   2.086   3.665 -0.7204  0.7049 -1.2879
  591ACN     H2 3708   3.016   2.075   3.668 -0.2228 -0.9066 -0.6348
  591ACN     H3 3709   3.093   2.222   3.731 -2.0986 -0.8015  1.2855
  591ACN     C2 3710   3.100   2.052   3.851 -1.0021  0.5556  0.0310
  591ACN     N1 3711   3.106   2.003   3.955  0.0472  0.2972  0.5375
  592ACN     C1 3712   0.584   4.178   3.009 -0.0600  0.3740  0.5609
  592ACN     H1 3713   0.536   4.093   3.058  3.8597 -2.8045 -0.5276
  592ACN     H2 3714   0.515   4.253   2.970 -2.6470 -0.6813  2.7762
  592ACN     H3 3715   0.640   4.138   2.923 -3.9790  0.0243 -2.0668
  592ACN     C2 3716   0.679   4.247   3.102  0.8878  0.6729 -0.3017
  592ACN     N1 3717   0.756   4.293   3.175  0.2777  0.0254 -0.3409
  593ACN     C1 3718   2.792   0.458   3.388  0.6627 -0.0440 -0.0251
  593ACN     H1 3719   2.841   0.362   3.409 -0.2584 -0.8345 -1.3188
  593ACN     H2 3720   2.715   0.479   3.462  1.5889 -0.8286  1.2023
  593ACN     H3 3721   2.749   0.438   3.289  2.4378 -3.2762 -0.2768
  593ACN     C2 3722   2.884   0.580   3.390 -0.8152  0.9058  0.7501
  593ACN     N1 3723   2.952   0.673   3.380  0.2923 -0.3623 -0.2072
  594ACN     C1 3724   0.367   2.306   3.686  0.0276 -0.0770  1.3565
  594ACN     H1 3725   0.345   2.283   3.580 -1.9871 -0.2900  1.7822
  594ACN     H2 3726   0.445   2.238   3.723 -0.9467 -0.2099  3.2634
  594ACN     H3 3727   0.284   2.270   3.747 -0.6782  0.9639  1.0327
  594ACN     C2 3728   0.397   2.446   3.710 -0.2410 -0.2551 -0.1869
  594ACN     N1 3729   0.417   2.557   3.737 -1.0566  0.1059 -0.0431
  595ACN     C1 3730   2.872   1.403   1.484  0.4294 -0.6034  0.0377
  595ACN     H1 3731   2.793   1.406   1.561  1.6533  3.3321  1.3726
  595ACN     H2 3732   2.905   1.303   1.455 -1.6045 -1.7643  1.3945
  595ACN     H3 3733   2.965   1.455   1.509 -0.2989  2.4457 -2.8776
  595ACN     C2 3734   2.822   1.469   1.366  0.1695 -0.2629  0.4025
  595ACN     N1 3735   2.781   1.531   1.274 -0.5047  0.1673 -0.6654
  596ACN     C1 3736   3.177   0.500   3.664  0.4088 -0.7498  0.2615
  596ACN     H1 3737   3.264   0.435   3.648  2.0704  1.5574 -0.6498
  596ACN     H2 3738   3.114   0.476   3.751 -2.1308  0.2308 -1.2157
  596ACN     H3 3739   3.121   0.516   3.571 -0.6775  2.8380  1.3687
  596ACN     C2 3740   3.227   0.634   3.689  0.6222 -0.0676  0.0949
  596ACN     N1 3741   3.263   0.735   3.712 -0.7139  0.0297 -0.0189
  597ACN     C1 3742   2.650   4.816   3.881  0.0486  0.1484  0.2464
  597ACN     H1 3743   2.671   4.832   3.987 -1.6563 -2.3649  1.0681
  597ACN     H2 3744   2.642   4.909   3.824 -0.6389 -0.1378 -0.1391
  597ACN     H3 3745   2.553   4.764   3.872 -0.1803  0.8905 -2.8733
  597ACN     C2 3746   2.752   4.734   3.826  0.4860  0.3959  1.0431
  597ACN     N1 3747   2.833   4.664   3.785 -0.3807 -0.0117 -0.1993
  598ACN     C1 3748   3.803   0.510   2.892  0.2072 -0.1260 -0.0365
  598ACN     H1 3749   3.779   0.616   2.878 -2.8855 -0.4614  1.7955
  598ACN     H2 3750   3.873   0.476   2.815  0.2571  3.0300 -1.5836
  598ACN     H3 3751   3.714   0.448   2.876 -1.5894  2.3392 -0.2610
  598ACN     C2 3752   3.847   0.503   3.036 -0.7139  0.7639  0.0871
  598ACN     N1 3753   3.874   0.500   3.148  0.3522 -0.5579  0.1700
  599ACN     C1 3754   4.713   4.657   2.950 -0.3202  0.0269  0.1529
  599ACN     H1 3755   4.703   4.626   2.846  3.3483 -0.2383 -0.2495
  599ACN     H2 3756   4.726   4.573   3.020 -2.7495 -1.6571 -1.2711
  599ACN     H3 3757   4.614   4.695   2.976  0.1960  0.4296  1.6371
  599ACN     C2 3758   4.821   4.753   2.960 -0.1755 -0.0437  0.7046
  599ACN     N1 3759   4.911   4.826   2.969  0.1917  0.0208  0.0400
  600ACN     C1 3760   3.446   0.684   1.621 -0.2262  0.3668  0.0941
  600ACN     H1 3761   3.411   0.589   1.578 -0.2441  0.7056 -0.6502
  600ACN     H2 3762   3.528   0.677   1.694  1.8376  0.4485 -2.0883
  600ACN     H3 3763   3.357   0.737   1.658 -1.2911 -0.0850 -1.6749
  600ACN     C2 3764   3.489   0.756   1.502 -0.5622 -0.1650 -0.2267
  600ACN     N1 3765   3.522   0.801   1.399  0.3628 -0.0305 -0.4839
  601ACN     C1 3766   4.635   4.007   3.099 -0.7497 -0.4502 -0.2506
  601ACN     H1 3767   4.557   4.043   3.032  1.3889  0.6064 -2.3037
  601ACN     H2 3768   4.580   3.940   3.167 -1.4093 -0.2441 -0.5683
  601ACN     H3 3769   4.678   4.093   3.151 -0.3492 -0.9723  0.3046
  601ACN     C2 3770   4.728   3.942   3.004 -0.2951 -0.0647  0.5882
  601ACN     N1 3771   4.797   3.892   2.930  0.8821  0.0032  0.5297
  602ACN     C1 3772   1.523   1.841   0.081 -0.3295 -1.0230  0.2478
  602ACN     H1 3773   1.617   1.889   0.112 -0.2160  0.1650 -1.7809
  602ACN     H2 3774   1.551   1.763   0.009 -0.8104 -0.9862  0.0168
  602ACN     H3 3775   1.457   1.913   0.032  0.7802  0.3443  0.6919
  602ACN     C2 3776   1.444   1.793   0.188 -0.0643  0.0621 -0.3677
  602ACN     N1 3777   1.386   1.749   0.277 -0.5214 -0.1917 -0.0968
  603ACN     C1 3778   2.727   2.387   0.987  0.2692  0.5950 -0.4600
  603ACN     H1 3779   2.835   2.393   1.005  0.4881 -2.2535 -0.3437
  603ACN     H2 3780   2.712   2.299   0.924 -0.7015 -0.5120  1.2299
  603ACN     H3 3781   2.679   2.475   0.942 -0.9910 -0.0995 -0.5253
  603ACN     C2 3782   2.647   2.352   1.107 -0.2302 -0.4101  0.4183
  603ACN     N1 3783   2.584   2.314   1.193  0.0554 -0.2901  0.6458
  604ACN     C1 3784   4.510   3.136   1.953 -0.0198 -0.5866 -0.0719
  604ACN     H1 3785   4.496   3.199   2.042  3.1415 -0.5392  0.4966
  604ACN     H2 3786   4.458   3.040   1.965  0.9004 -1.1982 -0.8770
  604ACN     H3 3787   4.619   3.127   1.958  0.3192  2.4796 -0.0597
  604ACN     C2 3788   4.474   3.215   1.833 -0.4914 -0.2445 -0.4841
  604ACN     N1 3789   4.458   3.268   1.733  0.3382 -0.6223  0.0321
  605ACN     C1 3790   2.179   1.628   1.024 -0.3002 -0.9998 -1.0511
  605ACN     H1 3791   2.138   1.603   0.926 -1.4963 -2.5285 -0.2041
  605ACN     H2 3792   2.257   1.553   1.048  0.1040  0.0074  1.0500
  605ACN     H3 3793   2.089   1.604   1.082 -0.1890 -1.2568 -0.9838
  605ACN     C2 3794   2.209   1.766   1.049  0.0429 -0.4911 -0.1004
  605ACN     N1 3795   2.243   1.877   1.061  0.4708  0.1082 -0.1570
  606ACN     C1 3796   2.284   4.865   3.239 -0.6916 -0.1223 -0.1353
  606ACN     H1 3797   2.315   4.935   3.160  1.4909  0.0766  0.8119
  606ACN     H2 3798   2.376   4.806   3.248 -0.2137  0.4144 -1.2179
  606ACN     H3 3799   2.199   4.808   3.199 -1.1261  0.7354 -0.4610
  606ACN     C2 3800   2.248   4.945   3.357  0.3537 -0.9884  0.2638
  606ACN     N1 3801   2.205   5.012   3.442  0.1093  0.3148  0.3377
  607ACN     C1 3802   2.387   3.478   3.629  0.2166 -0.1018  0.1806
  607ACN     H1 3803   2.405   3.405   3.710  3.3590  1.8667  1.4741
  607ACN     H2 3804   2.295   3.462   3.572 -1.1407  1.2666  1.8554
  607ACN     H3 3805   2.467   3.452   3.559  1.0371 -0.5424  1.2488
  607ACN     C2 3806   2.413   3.618   3.665  0.0437  0.1799  0.4697
  607ACN     N1 3807   2.426   3.730   3.679 -0.0362 -0.4382 -0.3400
  608ACN     C1 3808   2.140   0.050   0.235 -0.0642  0.6326 -0.3437
  608ACN     H1 3809   2.091   0.147   0.226 -0.8893  0.3685  1.0807
  608ACN     H2 3810   2.064  -0.029   0.241  0.3896  0.2377  0.3070
  608ACN     H3 3811   2.199   0.053   0.327 -0.2391 -0.2251 -0.1936
  608ACN     C2 3812   2.232   0.017   0.127  0.0491 -0.1488 -0.0470
  608ACN     N1 3813   2.294  -0.018   0.038 -0.2683 -0.2205 -0.1331
  609ACN     C1 3814   3.293   4.794   2.455  1.2905 -0.8563 -0.3933
  609ACN     H1 3815   3.247   4.708   2.504 -0.6592 -0.2979 -1.1600
  609ACN     H2 3816   3.238   4.825   2.366  0.0006  0.3092  0.7643
  609ACN     H3 3817   3.385   4.745   2.421  2.0387  0.0551  0.2759
  609ACN     C2 3818   3.336   4.899   2.549 -0.5081  0.2455  0.5160
  609ACN     N1 3819   3.361   4.978   2.628 -0.3860  0.4087  0.0890
  610ACN     C1 3820   0.463   0.921   0.362 -0.1776  0.1349  0.5934
  610ACN     H1 3821   0.522   0.830   0.345 -0.9901 -0.4176  0.7241
  610ACN     H2 3822   0.528   1.010   0.361  0.9499 -0.6523 -1.4100
  610ACN     H3 3823   0.418   0.912   0.462 -0.4517  0.5369  0.5101
  610ACN     C2 3824   0.361   0.933   0.263  0.0564  0.3147 -0.2873
  610ACN     N1 3825   0.275   0.949   0.187 -0.5232 -0.1795  0.0453
  611ACN     C1 3826   3.853   2.946   3.163  0.8990  0.4810 -0.3139
  611ACN     H1 3827   3.931   2.876   3.194 -0.7319 -0.8682  0.9185
  611ACN     H2 3828   3.895   3.043   3.193 -0.0275  0.6820  0.3880
  611ACN     H3 3829   3.771   2.910   3.227  1.2224 -0.2958 -0.3234
  611ACN     C2 3830   3.835   2.919   3.018 -0.1592 -0.2505 -0.1785
  611ACN     N1 3831   3.830   2.896   2.903  0.3772 -1.0249 -0.3610
  612ACN     C1 3832   0.735   3.546   1.404  0.2172 -0.1630 -0.2068
  612ACN     H1 3833   0.772   3.606   1.488 -0.1483 -1.6685  1.0923
  612ACN     H2 3834   0.684   3.454   1.437  1.1893 -1.0186 -1.0150
  612ACN     H3 3835   0.823   3.515   1.346 -0.4975 -0.8595 -0.9519
  612ACN     C2 3836   0.650   3.616   1.309 -0.3951 -0.5241  0.6488
  612ACN     N1 3837   0.595   3.673   1.225 -0.0202 -0.5944  0.5020
  613ACN     C1 3838   0.786   1.381   1.744  0.0362 -0.3202  0.1659
  613ACN     H1 3839   0.831   1.388   1.644 -2.4169  0.4482 -0.9639
  613ACN     H2 3840   0.684   1.339   1.738  0.5925 -1.5954 -1.1685
  613ACN     H3 3841   0.777   1.485   1.777 -0.8061  0.2436 -1.6622
  613ACN     C2 3842   0.875   1.290   1.813  0.4124 -0.7954 -0.7784
  613ACN     N1 3843   0.953   1.214   1.854  0.3175 -0.0876 -0.2135
  614ACN     C1 3844   1.283   1.001   3.803 -0.0535 -0.7932 -0.2732
  614ACN     H1 3845   1.337   0.906   3.790 -0.8287 -1.4836  1.2933
  614ACN     H2 3846   1.284   1.050   3.705  1.1849  0.6051  0.3884
  614ACN     H3 3847   1.333   1.061   3.880 -0.5269  0.2417 -0.7557
  614ACN     C2 3848   1.141   0.973   3.840 -0.1934  0.0228  1.0395
  614ACN     N1 3849   1.029   0.947   3.863 -0.6795 -0.5880  0.3019
  615ACN     C1 3850   3.763   0.174   3.323 -0.2441  0.4320 -0.1224
  615ACN     H1 3851   3.689   0.246   3.286 -2.1992  0.0928  2.7497
  615ACN     H2 3852   3.860   0.184   3.274  0.6366  0.4609  1.5725
  615ACN     H3 3853   3.727   0.071   3.310 -1.1756  0.3108  2.7184
  615ACN     C2 3854   3.768   0.207   3.469 -0.3204  0.3333  0.7168
  615ACN     N1 3855   3.767   0.223   3.584 -0.1850 -0.2327  0.3251
  616ACN     C1 3856   4.424   1.688   2.937 -0.0314  0.3891 -0.1232
  616ACN     H1 3857   4.449   1.794   2.951 -0.3722  0.3621  0.7523
  616ACN     H2 3858   4.315   1.679   2.924  0.1886  0.1463 -2.1541
  616ACN     H3 3859   4.460   1.628   3.021  2.0201  1.6927  0.0038
  616ACN     C2 3860   4.486   1.637   2.816 -0.0606  0.3537 -0.0446
  616ACN     N1 3861   4.530   1.591   2.717 -0.0671  0.0333 -0.1456
  617ACN     C1 3862   0.388   0.055   3.918 -1.0183  0.6352 -0.1540
  617ACN     H1 3863   0.360   0.029   4.021  0.5005  0.3236  0.2082
  617ACN     H2 3864   0.492   0.091   3.919 -0.2822 -1.3956  1.2627
  617ACN     H3 3865   0.331   0.144   3.889  0.1197  1.6557  0.6015
  617ACN     C2 3866   0.370  -0.055   3.830 -0.8680  0.5701 -0.1334
  617ACN     N1 3867   0.353  -0.136   3.751 -0.4019 -0.2061 -0.3447
  618ACN     C1 3868   0.631   1.146   2.522  0.5704 -0.3112 -0.0800
  618ACN     H1 3869   0.577   1.237   2.492  1.3505 -0.2937 -1.4772
  618ACN     H2 3870   0.582   1.102   2.610 -1.9908 -0.9202 -1.7295
  618ACN     H3 3871   0.726   1.185   2.562 -0.3780 -0.1276  2.1894
  618ACN     C2 3872   0.640   1.045   2.413 -0.5696  0.6695  0.2322
  618ACN     N1 3873   0.668   0.974   2.328  0.7187 -0.0877 -0.4270
  619ACN     C1 3874   2.111   0.520   2.936 -0.1090  0.4365  0.8918
  619ACN     H1 3875   2.165   0.436   2.891  1.2083  0.0529  3.0212
  619ACN     H2 3876   2.008   0.487   2.957 -0.4663  0.9992  0.0344
  619ACN     H3 3877   2.107   0.596   2.858  0.7212 -0.8335 -0.4413
  619ACN     C2 3878   2.182   0.561   3.052  0.2595  0.0872 -0.7690
  619ACN     N1 3879   2.248   0.594   3.139 -0.1644 -0.1454  0.0406
  620ACN     C1 3880   1.707   0.672   1.093 -0.4542 -0.1177 -0.4703
  620ACN     H1 3881   1.751   0.643   1.189  2.1540  1.3548 -1.1271
  620ACN     H2 3882   1.652   0.590   1.044 -2.1034  0.6803 -0.0251
  620ACN     H3 3883   1.788   0.705   1.027 -0.0252 -0.3308 -0.0562
  620ACN     C2 3884   1.611   0.781   1.110  0.2866 -0.6428 -0.5794
  620ACN     N1 3885   1.541   0.873   1.128 -0.3105  0.6100  0.4219
  621ACN     C1 3886   2.169   0.920   0.293  0.5345 -0.2159 -0.0660
  621ACN     H1 3887   2.169   1.025   0.325  1.4381  0.2545 -1.5179
  621ACN     H2 3888   2.208   0.855   0.373 -1.6274 -0.2929  0.9895
  621ACN     H3 3889   2.231   0.922   0.203  0.0210 -2.5695 -0.5280
  621ACN     C2 3890   2.032   0.891   0.263  0.5562 -0.4885 -0.3565
  621ACN     N1 3891   1.919   0.870   0.243 -0.2827 -0.5925 -0.1903
  622ACN     C1 3892   2.862   2.181   2.992 -0.6934  0.0522 -0.6108
  622ACN     H1 3893   2.953   2.218   3.042  0.8893 -2.8196 -1.1748
  622ACN     H2 3894   2.769   2.239   2.999 -0.2324  0.7416  0.0250
  622ACN     H3 3895   2.845   2.078   3.025 -2.9865  0.1030 -1.4675
  622ACN     C2 3896   2.904   2.171   2.858  0.1956  0.1233  0.2627
  622ACN     N1 3897   2.940   2.153   2.751 -0.5240 -0.0988  0.7086
  623ACN     C1 3898   3.190   2.721   0.815 -0.1060  0.0447  0.1800
  623ACN     H1 3899   3.259   2.671   0.884  0.6668  1.8349  0.7700
  623ACN     H2 3900   3.194   2.668   0.719 -0.4306 -1.4404  0.9506
  623ACN     H3 3901   3.237   2.813   0.781 -0.2502 -0.2342 -0.7910
  623ACN     C2 3902   3.051   2.731   0.861 -0.7859 -0.4355 -0.0683
  623ACN     N1 3903   2.940   2.745   0.886 -0.1103  0.1857 -0.4827
  624ACN     C1 3904   1.599   1.554   1.414 -0.2024 -0.1097 -0.2631
  624ACN     H1 3905   1.547   1.471   1.463  0.6259 -0.8826 -0.6623
  624ACN     H2 3906   1.531   1.596   1.339  0.5447  0.2537 -0.7409
  624ACN     H3 3907   1.694   1.516   1.374  0.8142  1.2879  0.7103
  624ACN     C2 3908   1.627   1.661   1.505  0.1824  0.0848  0.6636
  624ACN     N1 3909   1.639   1.750   1.575 -0.6741 -1.3840  0.4920
  625ACN     C1 3910   2.053   3.361   3.774 -0.1049  0.2185 -0.0257
  625ACN     H1 3911   2.046   3.397   3.877  2.0373 -1.1783  0.6561
  625ACN     H2 3912   2.132   3.285   3.769  0.0531  0.1781  2.1492
  625ACN     H3 3913   2.075   3.443   3.705 -1.7945 -0.1810 -1.1103
  625ACN     C2 3914   1.920   3.318   3.736  0.2191  1.1762  0.4212
  625ACN     N1 3915   1.815   3.274   3.720  0.2130  0.2973  0.2748
  626ACN     C1 3916   3.489   2.958   2.835  0.2919 -0.5431 -0.0837
  626ACN     H1 3917   3.473   2.917   2.935  0.1935  0.9376  0.5311
  626ACN     H2 3918   3.502   2.869   2.772  0.0112 -0.7162  0.1029
  626ACN     H3 3919   3.584   3.013   2.827 -0.1185 -0.0178 -1.5391
  626ACN     C2 3920   3.380   3.045   2.802  0.5426  0.5380  0.2313
  626ACN     N1 3921   3.296   3.113   2.765 -0.4709 -0.2914  0.5601
  627ACN     C1 3922   0.092   4.242   2.854  0.8167 -0.2773  0.3018
  627ACN     H1 3923   0.173   4.297   2.805  0.9378  0.9700  1.8432
  627ACN     H2 3924   0.097   4.243   2.963  0.2920 -2.0725  0.3818
  627ACN     H3 3925   0.084   4.138   2.821 -1.6144  0.6139 -2.3278
  627ACN     C2 3926  -0.022   4.314   2.812 -0.4584  0.9854  0.7033
  627ACN     N1 3927  -0.119   4.369   2.778 -0.2026 -0.5150  0.0531
  628ACN     C1 3928   1.747   0.564   1.900 -0.5908 -0.2969  1.0438
  628ACN     H1 3929   1.645   0.603   1.908 -0.3940  0.0190  2.1384
  628ACN     H2 3930   1.795   0.627   1.976 -2.1746  0.7078  1.2660
  628ACN     H3 3931   1.802   0.588   1.808  0.4084 -1.3452  1.3523
  628ACN     C2 3932   1.745   0.422   1.933  0.2757 -0.1982  0.3798
  628ACN     N1 3933   1.720   0.312   1.968 -0.6207 -0.5369  0.2032
  629ACN     C1 3934   1.972   1.138   0.995 -0.7560 -0.3312  0.2810
  629ACN     H1 3935   1.888   1.092   0.942 -0.6826  0.1510 -0.2645
  629ACN     H2 3936   2.061   1.133   0.930 -0.1227 -0.2885  1.1314
  629ACN     H3 3937   1.995   1.081   1.086 -0.9244  1.3766  1.4432
  629ACN     C2 3938   1.941   1.271   1.028  0.4127 -0.1774  0.9937
  629ACN     N1 3939   1.912   1.377   1.050 -0.1892  0.0349  0.0037
  630ACN     C1 3940   3.577   2.701   0.671 -0.2906  0.7525  0.3840
  630ACN     H1 3941   3.644   2.788   0.671 -0.0322  0.5725 -1.2100
  630ACN     H2 3942   3.479   2.731   0.634 -1.1180 -1.0742  0.9990
  630ACN     H3 3943   3.562   2.664   0.773 -0.4373  1.3334  0.5797
  630ACN     C2 3944   3.640   2.609   0.578  0.5848  0.0713  0.7935
  630ACN     N1 3945   3.691   2.536   0.503 -0.5900  0.1900  0.1141
  631ACN     C1 3946   2.383   4.819   2.904 -0.2682  0.5570 -0.8542
  631ACN     H1 3947   2.313   4.891   2.861  1.1370  1.9077 -0.9884
  631ACN     H2 3948   2.426   4.767   2.817 -1.4685 -0.8102 -0.6552
  631ACN     H3 3949   2.338   4.743   2.968 -1.5518  1.2668 -0.8726
  631ACN     C2 3950   2.486   4.893   2.970 -0.1029 -0.0187  0.4563
  631ACN     N1 3951   2.576   4.942   3.027  0.0903  0.4344  0.0084
  632ACN     C1 3952   3.122   0.771   2.499 -0.1796  0.0786 -0.7936
  632ACN     H1 3953   3.075   0.747   2.403  0.3078  1.1668 -1.3196
  632ACN     H2 3954   3.210   0.710   2.519 -1.1643 -0.6551  1.6649
  632ACN     H3 3955   3.047   0.763   2.579  2.9302 -0.3853  2.3204
  632ACN     C2 3956   3.151   0.915   2.500 -0.1580 -0.7056 -0.1622
  632ACN     N1 3957   3.167   1.032   2.503  1.7232  0.5048  0.2160
  633ACN     C1 3958   4.812   0.168   0.048 -0.0565  0.0143  0.3614
  633ACN     H1 3959   4.900   0.233   0.051  1.9811 -2.4959 -1.2210
  633ACN     H2 3960   4.735   0.216   0.110 -0.0262  1.4556 -0.6780
  633ACN     H3 3961   4.834   0.063   0.068  0.0854 -0.6864 -2.8251
  633ACN     C2 3962   4.772   0.172  -0.091 -0.2210 -0.3412  0.0839
  633ACN     N1 3963   4.739   0.171  -0.199  0.1196 -0.0640  0.5938
  634ACN     C1 3964   3.907   4.694   1.924  0.3688 -0.1845 -0.0536
  634ACN     H1 3965   3.820   4.710   1.989  1.0248  0.7076  0.6528
  634ACN     H2 3966   3.880   4.700   1.818 -0.5597 -1.8299  0.0628
  634ACN     H3 3967   3.944   4.594   1.951  2.2071  1.2808  3.5536
  634ACN     C2 3968   4.016   4.782   1.957 -0.2739 -0.1544 -0.1517
  634ACN     N1 3969   4.104   4.847   1.989  0.0955  0.1319 -0.0517
  635ACN     C1 3970   1.205   0.047   1.529  0.4819  0.6621  0.2062
  635ACN     H1 3971   1.311   0.033   1.505  0.2354 -0.2739 -0.3906
  635ACN     H2 3972   1.199   0.024   1.636 -1.3710 -1.6310 -0.2912
  635ACN     H3 3973   1.146  -0.028   1.475 -1.8063  3.2305 -1.1269
  635ACN     C2 3974   1.165   0.186   1.499 -0.3343 -0.3774 -0.0911
  635ACN     N1 3975   1.140   0.298   1.478 -0.7299 -0.1810  0.0325
  636ACN     C1 3976   4.406   0.800   0.873 -0.4083 -0.1060 -0.0277
  636ACN     H1 3977   4.406   0.805   0.983 -1.7624 -2.8171  0.1896
  636ACN     H2 3978   4.302   0.775   0.847 -0.2723 -1.9332  1.0180
  636ACN     H3 3979   4.478   0.730   0.829  1.0415  1.8604 -0.9279
  636ACN     C2 3980   4.412   0.932   0.814 -0.2477 -0.4567  0.2623
  636ACN     N1 3981   4.414   1.036   0.761  0.3976 -0.6940 -0.1304
  637ACN     C1 3982   3.446   1.151   1.033 -0.0770  0.3630  0.6386
  637ACN     H1 3983   3.514   1.128   1.116 -0.9658 -1.0039  1.0219
  637ACN     H2 3984   3.354   1.126   1.088  0.3231  0.8378  1.5613
  637ACN     H3 3985   3.472   1.095   0.943 -0.7570 -0.7191  1.1022
  637ACN     C2 3986   3.461   1.293   0.997  0.1398 -0.6548 -0.3056
  637ACN     N1 3987   3.478   1.402   0.974 -0.4595 -0.4214 -0.1062
  638ACN     C1 3988   0.167   3.248   2.792 -0.2179  0.1481  0.4272
  638ACN     H1 3989   0.138   3.153   2.746 -0.9120  0.2274  0.6871
  638ACN     H2 3990   0.212   3.220   2.888  2.2798  2.8761  0.2016
  638ACN     H3 3991   0.078   3.307   2.817 -0.2733  0.0678  0.4231
  638ACN     C2 3992   0.273   3.310   2.713 -0.5918 -0.7799 -1.1112
  638ACN     N1 3993   0.364   3.354   2.659  0.4880 -0.5395  0.3605
  639ACN     C1 3994   2.961   1.861   1.359 -0.4117 -0.3582 -0.7463
  639ACN     H1 3995   3.036   1.939   1.377 -0.4809 -0.2507 -0.9195
  639ACN     H2 3996   2.994   1.787   1.433  1.2668  0.2837 -0.8015
  639ACN     H3 3997   2.965   1.825   1.255  0.0562  3.1270 -2.0588
  639ACN     C2 3998   2.830   1.916   1.393 -0.1081 -0.1670  0.2079
  639ACN     N1 3999   2.734   1.967   1.425 -0.0572  0.1837 -0.4173
  640ACN     C1 4000   4.159   0.848   1.175 -0.1568 -0.1515  0.2795
  640ACN     H1 4001   4.105   0.754   1.159  0.2269 -0.2053 -0.7356
  640ACN     H2 4002   4.265   0.821   1.161 -0.7886 -2.0432 -1.3314
  640ACN     H3 4003   4.148   0.896   1.273 -0.4151  2.7789 -1.0869
  640ACN     C2 4004   4.114   0.936   1.068 -0.2062  0.4061 -0.2755
  640ACN     N1 4005   4.079   1.004   0.985 -0.2221 -0.0156 -0.5142
  641ACN     C1 4006   1.572   2.436   2.110  0.7208  0.3842 -0.2904
  641ACN     H1 4007   1.473   2.483   2.109  1.5782  2.3128  0.0654
  641ACN     H2 4008   1.560   2.348   2.173  0.5549 -1.1005 -2.3149
  641ACN     H3 4009   1.654   2.500   2.148  0.2153  1.0191 -0.2521
  641ACN     C2 4010   1.604   2.395   1.974  0.0419  0.2683  0.2548
  641ACN     N1 4011   1.616   2.361   1.865 -0.5868  0.1648  0.1164
  642ACN     C1 4012   0.203   4.435   1.981 -0.0333  0.2802  0.6221
  642ACN     H1 4013   0.126   4.512   1.994 -0.8421 -0.5729  0.9978
  642ACN     H2 4014   0.272   4.454   1.898  0.2990 -1.0576  0.5651
  642ACN     H3 4015   0.148   4.340   1.978  1.1844 -0.4311 -1.1136
  642ACN     C2 4016   0.277   4.455   2.107  0.0098 -0.2849 -0.2139
  642ACN     N1 4017   0.337   4.483   2.200 -0.3425  1.2909 -0.1534
  643ACN     C1 4018   1.716   1.468   3.402  0.0225 -1.0932  0.1601
  643ACN     H1 4019   1.757   1.420   3.311  0.2732  0.4182 -0.5489
  643ACN     H2 4020   1.771   1.436   3.491 -0.6120 -2.8557 -0.0429
  643ACN     H3 4021   1.612   1.438   3.417 -0.6400  1.4213  0.9663
  643ACN     C2 4022   1.725   1.612   3.385  0.1244  0.8600 -0.9100
  643ACN     N1 4023   1.731   1.719   3.359 -0.1323 -1.1406 -0.0884
  644ACN     C1 4024   1.955   4.648   0.633  0.1558 -0.1242 -0.1211
  644ACN     H1 4025   1.899   4.585   0.564  0.8318 -1.2956  0.3815
  644ACN     H2 4026   2.038   4.592   0.678  1.1214  0.4736 -1.1099
  644ACN     H3 4027   1.894   4.686   0.716  1.3282 -0.2053  0.8176
  644ACN     C2 4028   2.009   4.770   0.568  0.4769 -0.3315 -0.4340
  644ACN     N1 4029   2.046   4.874   0.530  0.1328 -0.3454 -0.2117
  645ACN     C1 4030   0.170   3.588   2.414 -0.7717  0.0172  0.5403
  645ACN     H1 4031   0.129   3.505   2.354  0.0331  0.7755 -1.1285
  645ACN     H2 4032   0.196   3.567   2.518  0.4508  2.2029  0.7388
  645ACN     H3 4033   0.101   3.674   2.416  0.2887  0.9475 -0.6916
  645ACN     C2 4034   0.298   3.631   2.353  0.4095  0.1326 -0.0542
  645ACN     N1 4035   0.402   3.651   2.307  0.2160  0.0368 -0.0959
  646ACN     C1 4036   3.969   2.330   2.284 -0.3194 -0.1209  0.8004
  646ACN     H1 4037   3.894   2.399   2.244  0.2062 -1.0372 -2.0595
  646ACN     H2 4038   3.948   2.290   2.384  1.2366 -1.0743  0.7768
  646ACN     H3 4039   4.059   2.391   2.299  0.5358 -1.0886 -0.1923
  646ACN     C2 4040   4.006   2.227   2.190 -0.0849  0.3174  0.4482
  646ACN     N1 4041   4.031   2.160   2.103 -0.6576  0.7533  1.5330
  647ACN     C1 4042   3.823   4.058   2.482 -0.8121 -0.1847 -0.0421
  647ACN     H1 4043   3.737   3.989   2.485 -1.0327  0.1196  1.7029
  647ACN     H2 4044   3.779   4.156   2.460 -1.4892 -0.0495  1.7644
  647ACN     H3 4045   3.894   4.035   2.403 -0.7675  1.2409 -0.4508
  647ACN     C2 4046   3.886   4.069   2.612 -0.8712 -0.6015 -0.2974
  647ACN     N1 4047   3.947   4.071   2.709 -0.0263  0.1000 -0.1677
  648ACN     C1 4048   0.018   2.719   1.220 -0.1234  0.1459 -0.0558
  648ACN     H1 4049   0.061   2.797   1.156  0.1428  0.8080  0.9042
  648ACN     H2 4050   0.089   2.636   1.212 -0.9786 -0.5065 -1.1640
  648ACN     H3 4051  -0.075   2.675   1.181  0.9339 -0.7453 -1.6724
  648ACN     C2 4052   0.014   2.776   1.357 -0.1040 -0.4133 -0.3528
  648ACN     N1 4053   0.018   2.825   1.464 -0.2191 -0.4071  0.4532
  649ACN     C1 4054   3.426   4.277   1.551 -0.1383 -0.4337 -0.3847
  649ACN     H1 4055   3.427   4.187   1.487 -1.5669  0.4141 -1.6791
  649ACN     H2 4056   3.411   4.367   1.489 -0.2606  0.2011  0.5526
  649ACN     H3 4057   3.524   4.273   1.601 -0.2078 -1.0569 -0.2867
  649ACN     C2 4058   3.310   4.275   1.647  0.0627  1.0740 -0.6561
  649ACN     N1 4059   3.225   4.279   1.724 -0.3925 -0.3806 -0.6410
  650ACN     C1 4060   1.549   4.911   3.718  0.4203  0.3073 -0.1774
  650ACN     H1 4061   1.618   4.865   3.790 -1.4078 -0.0902  1.4216
  650ACN     H2 4062   1.491   4.991   3.766  1.5423  1.7295 -1.1105
  650ACN     H3 4063   1.494   4.821   3.688  1.5331 -0.6103  0.4292
  650ACN     C2 4064   1.639   4.949   3.609  0.3184 -0.1365 -0.4908
  650ACN     N1 4065   1.710   4.970   3.526 -0.0499  0.2628 -0.2773
  651ACN     C1 4066   2.349   0.642   2.396 -0.4877  0.4301 -0.1392
  651ACN     H1 4067   2.319   0.555   2.337 -0.3386 -1.1012  1.9034
  651ACN     H2 4068   2.279   0.726   2.398  1.7131  2.4258  3.2217
  651ACN     H3 4069   2.444   0.691   2.371 -1.2629  1.5439 -0.9808
  651ACN     C2 4070   2.368   0.601   2.541 -0.1219  0.2450  0.4660
  651ACN     N1 4071   2.370   0.561   2.650 -0.0608  0.6948 -0.1002
  652ACN     C1 4072   1.248   0.089   2.747 -0.0529  0.6189 -0.1074
  652ACN     H1 4073   1.279   0.005   2.683 -1.2221 -0.6065  0.8473
  652ACN     H2 4074   1.154   0.050   2.790  0.8928 -0.1444  1.3371
  652ACN     H3 4075   1.229   0.187   2.703 -2.7282  0.1672 -0.1323
  652ACN     C2 4076   1.345   0.091   2.853  0.6207 -0.3609 -0.0725
  652ACN     N1 4077   1.428   0.074   2.930  0.4133 -0.0993 -0.3283
  653ACN     C1 4078   4.350   4.812   1.016  0.0385  0.4164 -0.3875
  653ACN     H1 4079   4.349   4.915   1.052 -0.9725 -0.3187  1.8047
  653ACN     H2 4080   4.444   4.756   1.029 -0.5830 -0.1701  1.9196
  653ACN     H3 4081   4.333   4.824   0.908 -0.1920 -0.7471 -0.4877
  653ACN     C2 4082   4.238   4.736   1.070 -0.5554 -0.2862  0.1392
  653ACN     N1 4083   4.156   4.670   1.117 -0.1369 -0.2470 -0.1601
  654ACN     C1 4084   0.423   0.506   1.821 -0.0144 -0.5089 -0.2563
  654ACN     H1 4085   0.526   0.542   1.829 -0.0886  0.2529 -2.2167
  654ACN     H2 4086   0.405   0.468   1.720  2.2342 -0.9078 -0.5650
  654ACN     H3 4087   0.358   0.593   1.839 -0.6190 -0.9542 -0.2709
  654ACN     C2 4088   0.395   0.403   1.918  0.6006  1.0468  1.3611
  654ACN     N1 4089   0.375   0.325   2.000 -0.4309 -0.2326  0.4992
  655ACN     C1 4090   2.559   3.134   0.172 -0.0196  0.0366 -0.0378
  655ACN     H1 4091   2.655   3.103   0.216  0.4692  0.4211 -0.8064
  655ACN     H2 4092   2.507   3.196   0.246  0.0368  0.7270 -0.5665
  655ACN     H3 4093   2.478   3.063   0.153 -0.8317  0.8882  0.2025
  655ACN     C2 4094   2.581   3.226   0.061  0.2553  0.1411 -0.0890
  655ACN     N1 4095   2.597   3.302  -0.023 -0.9131 -0.1242  0.2389
  656ACN     C1 4096   1.879   3.380   0.211  0.0341 -0.8486  0.1585
  656ACN     H1 4097   1.796   3.349   0.275 -0.6814  0.2874 -0.1953
  656ACN     H2 4098   1.839   3.406   0.112  1.4220  0.3752 -0.1190
  656ACN     H3 4099   1.936   3.288   0.190 -1.3096 -1.1579 -2.5272
  656ACN     C2 4100   1.955   3.490   0.264 -0.6643 -0.3145  0.1955
  656ACN     N1 4101   2.011   3.578   0.317 -0.1886  0.7229  0.0322
  657ACN     C1 4102   4.834   1.405   3.154 -0.5933  0.2015 -0.3423
  657ACN     H1 4103   4.787   1.444   3.063 -0.0138  1.2148 -0.2151
  657ACN     H2 4104   4.943   1.416   3.142 -0.5991 -0.6576 -1.3765
  657ACN     H3 4105   4.802   1.301   3.166 -0.7747  0.1067 -1.4927
  657ACN     C2 4106   4.795   1.491   3.263  0.2869  0.0313 -0.4347
  657ACN     N1 4107   4.770   1.556   3.353 -0.4288  0.4559  0.2396
  658ACN     C1 4108   2.052   4.282   3.860  0.3638 -0.6042  0.3736
  658ACN     H1 4109   1.980   4.341   3.918  0.3381 -0.3666  0.1002
  658ACN     H2 4110   1.980   4.212   3.816  0.2046  0.2772 -0.8285
  658ACN     H3 4111   2.117   4.225   3.927 -1.3475 -2.1068  0.8562
  658ACN     C2 4112   2.124   4.346   3.753 -0.3837 -0.7459  0.2623
  658ACN     N1 4113   2.181   4.397   3.666 -0.0281  0.6364  0.0863
  659ACN     C1 4114   3.219   0.197   1.286  0.0732  0.5846 -0.3297
  659ACN     H1 4115   3.290   0.136   1.343 -0.9274 -1.3085 -1.0004
  659ACN     H2 4116   3.160   0.127   1.225 -0.4131  2.3029 -1.9261
  659ACN     H3 4117   3.279   0.266   1.225 -0.6340  1.5141  0.0003
  659ACN     C2 4118   3.138   0.268   1.384  0.2049  0.1410  0.0053
  659ACN     N1 4119   3.077   0.322   1.462  0.1003 -0.4060  0.0104
  660ACN     C1 4120   0.387   3.370   1.517 -0.0019  0.3093  0.3682
  660ACN     H1 4121   0.368   3.364   1.625 -3.7761  4.3927  0.2295
  660ACN     H2 4122   0.479   3.313   1.498  0.9353  1.8128  0.2078
  660ACN     H3 4123   0.404   3.477   1.498  0.4214  0.2386  0.3287
  660ACN     C2 4124   0.271   3.318   1.453  0.3515  0.6492 -0.1725
  660ACN     N1 4125   0.178   3.258   1.409 -0.1203  0.5045 -0.0984
  661ACN     C1 4126   0.236   0.292   2.621  1.1748 -0.1840 -0.1988
  661ACN     H1 4127   0.219   0.215   2.698  0.2413  0.1946 -0.0079
  661ACN     H2 4128   0.196   0.388   2.656 -0.7963 -0.4826 -1.4871
  661ACN     H3 4129   0.182   0.269   2.529 -0.4399  0.0077  0.6500
  661ACN     C2 4130   0.372   0.292   2.591  0.0834 -0.2034 -0.8154
  661ACN     N1 4131   0.482   0.277   2.561 -0.2820  0.2520 -0.1279
  662ACN     C1 4132   2.847   0.839   0.407  0.5016 -0.3777  0.1978
  662ACN     H1 4133   2.921   0.916   0.385 -0.9967  1.5072  1.3826
  662ACN     H2 4134   2.807   0.861   0.507 -0.3688 -2.8512  0.4686
  662ACN     H3 4135   2.889   0.738   0.415 -1.3532 -1.2163 -0.0178
  662ACN     C2 4136   2.746   0.842   0.298  0.5330 -0.6445 -0.1767
  662ACN     N1 4137   2.666   0.832   0.214  0.3279  0.8150  0.2147
  663ACN     C1 4138   2.988   3.379   0.172 -0.3272  0.5725 -0.6588
  663ACN     H1 4139   2.884   3.370   0.137 -0.3811  0.3030 -0.4294
  663ACN     H2 4140   3.027   3.277   0.186  0.3173  0.9595  0.4697
  663ACN     H3 4141   2.993   3.420   0.273  0.4959  0.5072 -0.6710
  663ACN     C2 4142   3.074   3.452   0.080 -0.7373 -0.4385  0.0052
  663ACN     N1 4143   3.139   3.501  -0.005 -0.0484 -0.1201 -0.2932
  664ACN     C1 4144   0.907   4.569   0.203 -0.2032 -0.1611  0.2319
  664ACN     H1 4145   0.911   4.648   0.278  0.0457 -0.6572  0.7522
  664ACN     H2 4146   0.895   4.472   0.254  0.7443 -0.9848 -1.0625
  664ACN     H3 4147   0.996   4.565   0.139  0.3428  0.6162  0.9297
  664ACN     C2 4148   0.791   4.602   0.129  0.0384 -0.6966 -0.6602
  664ACN     N1 4149   0.704   4.636   0.060  0.3641  0.8897  0.2868
  665ACN     C1 4150   4.572   2.174   0.527 -0.5067  0.6372 -0.1470
  665ACN     H1 4151   4.548   2.078   0.575  3.7207 -0.4819  0.0685
  665ACN     H2 4152   4.493   2.200   0.456 -0.2878  1.1284 -0.2133
  665ACN     H3 4153   4.658   2.156   0.462 -1.5419 -0.5554 -1.2213
  665ACN     C2 4154   4.594   2.279   0.623  0.4018  0.0714 -0.0831
  665ACN     N1 4155   4.626   2.362   0.696  0.4842  0.2033  0.0293
  666ACN     C1 4156   2.293   4.562   1.047 -0.3512  0.3329  0.2449
  666ACN     H1 4157   2.362   4.546   1.130  1.6346 -0.2466 -1.4218
  666ACN     H2 4158   2.229   4.650   1.058 -0.0841  0.5465  0.1084
  666ACN     H3 4159   2.219   4.481   1.040  1.0714 -0.9363 -1.2901
  666ACN     C2 4160   2.351   4.561   0.913 -0.0640 -0.2425 -0.1761
  666ACN     N1 4161   2.403   4.565   0.810 -0.5156  0.3213  0.6482
  667ACN     C1 4162   3.743   1.404   0.757  0.0350 -0.2775 -0.1216
  667ACN     H1 4163   3.827   1.346   0.717  1.6629  0.9260  1.3968
  667ACN     H2 4164   3.775   1.454   0.849  0.5984 -1.5448  0.3969
  667ACN     H3 4165   3.644   1.356   0.756 -0.4164  0.5245 -3.1096
  667ACN     C2 4166   3.746   1.513   0.655  0.0206 -0.3924 -0.7003
  667ACN     N1 4167   3.748   1.597   0.580  0.5322 -0.0040 -0.0686
  668ACN     C1 4168   4.778   2.015   3.596  0.0919  0.2287 -0.6430
  668ACN     H1 4169   4.795   2.059   3.497  0.2630  2.2396  0.2266
  668ACN     H2 4170   4.820   1.914   3.589 -0.8367 -0.3619  1.4243
  668ACN     H3 4171   4.669   2.009   3.608  0.0066  1.0746 -0.9132
  668ACN     C2 4172   4.841   2.104   3.696  0.1161  1.2134 -0.7126
  668ACN     N1 4173   4.874   2.175   3.780 -0.7034 -0.2399 -0.2549
  669ACN     C1 4174   0.515   4.412   1.764 -0.8112  0.0019  0.2268
  669ACN     H1 4175   0.562   4.509   1.788 -0.7966  0.4883 -1.6251
  669ACN     H2 4176   0.407   4.431   1.757 -0.4700  2.0883 -0.1092
  669ACN     H3 4177   0.532   4.337   1.842 -4.2966  0.0040  1.1542
  669ACN     C2 4178   0.567   4.385   1.637 -0.3685  0.0948  0.5250
  669ACN     N1 4179   0.605   4.354   1.532 -0.0493  0.0680 -0.3083
  670ACN     C1 4180   0.401   0.778   2.547  0.9912 -0.4115  0.2216
  670ACN     H1 4181   0.401   0.868   2.609 -1.4768 -0.9754  1.1403
  670ACN     H2 4182   0.479   0.710   2.583  0.9076 -1.7031 -1.8130
  670ACN     H3 4183   0.425   0.812   2.445  2.9543  1.7301  1.3130
  670ACN     C2 4184   0.273   0.701   2.557 -0.2775 -0.7990  0.4042
  670ACN     N1 4185   0.168   0.652   2.564  0.2344  0.0652  0.2830
  671ACN     C1 4186   0.476   3.269   1.131 -0.1963  0.6485  0.0722
  671ACN     H1 4187   0.523   3.323   1.048  3.7434 -2.4734 -0.0064
  671ACN     H2 4188   0.429   3.175   1.099 -1.0149  1.3410 -0.8717
  671ACN     H3 4189   0.410   3.343   1.178  0.9861  1.1082  1.0534
  671ACN     C2 4190   0.576   3.239   1.236 -0.4422  0.3307 -0.3112
  671ACN     N1 4191   0.646   3.213   1.320 -0.0662  1.0189  0.2229
  672ACN     C1 4192   1.407   0.404   1.780  0.1616 -0.1279  0.0813
  672ACN     H1 4193   1.372   0.301   1.762 -2.3347  0.6815 -0.0640
  672ACN     H2 4194   1.472   0.423   1.694  0.5477 -0.3792  0.3146
  672ACN     H3 4195   1.474   0.412   1.866  1.2564  1.3687 -0.8702
  672ACN     C2 4196   1.293   0.494   1.785 -0.0948 -0.4702  0.0372
  672ACN     N1 4197   1.211   0.576   1.796  0.0817 -0.0141  0.1526
  673ACN     C1 4198   2.938   0.410   1.710 -0.2666 -0.3079  1.0530
  673ACN     H1 4199   3.039   0.451   1.698  0.1246 -0.7199  2.6507
  673ACN     H2 4200   2.946   0.325   1.780 -0.1929 -1.7327 -0.6103
  673ACN     H3 4201   2.895   0.371   1.617 -0.4003 -1.4580  1.5703
  673ACN     C2 4202   2.849   0.513   1.769 -0.8989 -0.4384 -0.3923
  673ACN     N1 4203   2.790   0.599   1.817 -0.6016  0.0684  0.0040
  674ACN     C1 4204   4.229   0.351   1.291 -0.0676  0.0681  0.5753
  674ACN     H1 4205   4.273   0.439   1.339  0.4541  0.9046 -1.3203
  674ACN     H2 4206   4.198   0.384   1.191 -0.4935  0.0145  0.6878
  674ACN     H3 4207   4.144   0.305   1.342  0.0272 -1.6696 -0.7129
  674ACN     C2 4208   4.329   0.242   1.282 -0.1836  0.3431  0.0368
  674ACN     N1 4209   4.405   0.157   1.259  0.3456 -0.0132 -0.6297
  675ACN     C1 4210   0.806   4.224   2.609 -0.3078  0.7322 -0.7832
  675ACN     H1 4211   0.785   4.135   2.669  0.5770  0.1788 -1.2630
  675ACN     H2 4212   0.787   4.314   2.669 -1.6919 -1.5394  2.4927
  675ACN     H3 4213   0.746   4.228   2.518 -0.0381  0.8300 -0.9599
  675ACN     C2 4214   0.940   4.222   2.559 -0.3451  0.1041  0.3273
  675ACN     N1 4215   1.046   4.227   2.513  0.0458 -0.5282 -0.2273
  676ACN     C1 4216   0.358   0.701   3.513  0.0053 -0.2063 -0.4528
  676ACN     H1 4217   0.275   0.720   3.445  0.0151 -0.0894 -0.4332
  676ACN     H2 4218   0.319   0.668   3.610 -0.6315 -0.3204 -0.7461
  676ACN     H3 4219   0.402   0.799   3.537  0.0226 -0.4444  0.5461
  676ACN     C2 4220   0.444   0.597   3.452  0.6793  0.1208  0.1878
  676ACN     N1 4221   0.508   0.515   3.400 -0.4247 -0.0014  0.2186
  677ACN     C1 4222   4.013   2.673   1.092 -0.0324  0.3353  0.0763
  677ACN     H1 4223   4.062   2.632   1.003 -0.1051  1.1172 -0.3372
  677ACN     H2 4224   4.016   2.602   1.176 -2.2222  1.3166  1.0457
  677ACN     H3 4225   3.910   2.690   1.060  0.6180  0.6666 -1.9928
  677ACN     C2 4226   4.090   2.800   1.126 -0.0288 -0.3660  0.8427
  677ACN     N1 4227   4.154   2.895   1.159  0.0690  0.4029  0.2142
  678ACN     C1 4228   4.734   1.965   2.772  0.2441 -0.0288  0.4157
  678ACN     H1 4229   4.745   1.984   2.664 -1.2827 -0.5590  0.1437
  678ACN     H2 4230   4.833   1.944   2.814 -0.6661  0.0008  2.6838
  678ACN     H3 4231   4.662   1.883   2.780 -1.7399  1.3170 -1.9108
  678ACN     C2 4232   4.687   2.085   2.830 -0.2052 -0.3487  0.5905
  678ACN     N1 4233   4.649   2.180   2.877 -0.1718  0.3738  0.3417
  679ACN     C1 4234   2.518   3.495   2.288 -0.0595  0.7156  0.1338
  679ACN     H1 4235   2.450   3.445   2.218  3.3411 -0.5792 -2.5178
  679ACN     H2 4236   2.619   3.470   2.253 -0.6566 -0.4276 -0.8397
  679ACN     H3 4237   2.509   3.451   2.388 -1.8018 -1.4784 -0.8911
  679ACN     C2 4238   2.495   3.634   2.312  0.1932  0.5430  0.5851
  679ACN     N1 4239   2.477   3.744   2.340  0.4546 -0.0504  0.1477
  680ACN     C1 4240   3.314   0.529   0.080 -0.0154 -0.0953 -0.0774
  680ACN     H1 4241   3.361   0.552  -0.017  2.2567 -1.4742  0.6272
  680ACN     H2 4242   3.375   0.556   0.166 -0.2258  0.5649 -0.1311
  680ACN     H3 4243   3.310   0.419   0.079 -0.0914 -0.0941 -0.7812
  680ACN     C2 4244   3.195   0.598   0.115 -0.5071 -0.2534  0.5807
  680ACN     N1 4245   3.100   0.658   0.128  0.2259  0.5403  0.2735
  681ACN     C1 4246   4.401   1.126   3.238 -0.2033 -0.5504 -0.5920
  681ACN     H1 4247   4.457   1.041   3.198 -0.8469 -1.5857  0.6225
  681ACN     H2 4248   4.424   1.138   3.344  0.7279  2.7728 -1.0708
  681ACN     H3 4249   4.296   1.097   3.221 -0.8969  1.5830 -0.2338
  681ACN     C2 4250   4.430   1.257   3.177  0.1314  0.5350 -0.3529
  681ACN     N1 4251   4.451   1.350   3.119 -0.7659 -0.7342  0.3012
  682ACN     C1 4252   3.165   1.799   2.868 -0.1523  0.4070 -0.1525
  682ACN     H1 4253   3.156   1.690   2.852  0.2741  0.2686  0.5250
  682ACN     H2 4254   3.124   1.822   2.967 -2.9952 -0.5458 -0.9994
  682ACN     H3 4255   3.097   1.856   2.803 -0.5782  0.0997  0.0180
  682ACN     C2 4256   3.298   1.853   2.843  0.1322  0.6059  0.3168
  682ACN     N1 4257   3.405   1.895   2.812  0.7885  0.2937 -0.0288
  683ACN     C1 4258   1.038   2.079   0.961 -0.4114  0.2019 -0.1568
  683ACN     H1 4259   0.949   2.086   1.025  1.6370  0.1889  2.8803
  683ACN     H2 4260   1.014   2.112   0.859 -1.0244  0.8553  0.1928
  683ACN     H3 4261   1.071   1.976   0.944  1.3499  1.1048 -2.9761
  683ACN     C2 4262   1.144   2.147   1.025 -0.9367 -0.5915  0.4155
  683ACN     N1 4263   1.222   2.211   1.081 -0.6254 -0.4722  0.5350
  684ACN     C1 4264   1.350   3.619   2.319 -0.3732  0.1010 -0.3849
  684ACN     H1 4265   1.348   3.550   2.234  1.5153 -0.0313 -0.3551
  684ACN     H2 4266   1.251   3.663   2.338 -1.5657 -1.5072 -2.4253
  684ACN     H3 4267   1.422   3.694   2.286  0.4921 -0.6606 -0.2623
  684ACN     C2 4268   1.413   3.562   2.436  0.2557 -0.5761 -0.1102
  684ACN     N1 4269   1.465   3.533   2.536 -0.0968  0.4212  0.0596
  685ACN     C1 4270   3.308   0.609   1.195 -0.2415  0.7249  0.8624
  685ACN     H1 4271   3.297   0.701   1.253  0.1215  0.7901  0.8346
  685ACN     H2 4272   3.263   0.618   1.096  0.9409  0.4656  0.2873
  685ACN     H3 4273   3.273   0.519   1.246  2.1189  0.1038  1.5216
  685ACN     C2 4274   3.454   0.582   1.158  0.1513 -0.0468 -0.3305
  685ACN     N1 4275   3.564   0.560   1.132 -0.4081 -0.1921 -0.4190
  686ACN     C1 4276   2.502   3.458   0.489  0.6190 -0.9897  0.6492
  686ACN     H1 4277   2.541   3.394   0.570  0.6723 -2.2341 -0.3338
  686ACN     H2 4278   2.396   3.436   0.471 -0.4620 -0.4076  5.0518
  686ACN     H3 4279   2.572   3.452   0.405  1.4557  1.8425  1.0212
  686ACN     C2 4280   2.508   3.604   0.515  0.3451 -0.2788 -0.4716
  686ACN     N1 4281   2.517   3.718   0.532 -0.1495 -0.0641 -0.2927
  687ACN     C1 4282   0.189   0.646   0.102 -0.5654  0.2983  0.1446
  687ACN     H1 4283   0.266   0.668   0.176 -0.9460 -1.0416  0.9747
  687ACN     H2 4284   0.184   0.741   0.049  1.4126  0.7884  0.7654
  687ACN     H3 4285   0.091   0.642   0.153 -0.1014 -0.4870  1.0176
  687ACN     C2 4286   0.230   0.530   0.021  0.4288 -0.6778  0.7640
  687ACN     N1 4287   0.250   0.437  -0.039 -0.6210 -0.2637 -0.4263
  688ACN     C1 4288   0.518   2.425   0.509 -0.6900  0.1690 -0.8232
  688ACN     H1 4289   0.580   2.340   0.539 -2.5185 -1.5389 -1.7189
  688ACN     H2 4290   0.585   2.506   0.476 -0.6039  0.1777 -0.6283
  688ACN     H3 4291   0.465   2.463   0.598  0.6753  0.3050 -0.0364
  688ACN     C2 4292   0.434   2.388   0.403 -0.1302  0.1073 -0.0591
  688ACN     N1 4293   0.362   2.365   0.315 -0.0376 -0.1841 -0.5468
  689ACN     C1 4294   3.105   1.352   0.353 -0.2507 -0.2466  0.2885
  689ACN     H1 4295   3.091   1.423   0.435 -1.5858 -0.0574 -0.0906
  689ACN     H2 4296   3.054   1.256   0.369  0.8206 -1.1308 -1.3496
  689ACN     H3 4297   3.212   1.331   0.341 -0.2358 -0.8193  1.3072
  689ACN     C2 4298   3.051   1.425   0.235  0.3296 -0.1024  0.0097
  689ACN     N1 4299   3.010   1.481   0.143 -0.3566  0.2397  0.7134
  690ACN     C1 4300   2.653   2.908   2.860  0.0648  0.6938  0.3698
  690ACN     H1 4301   2.705   2.982   2.922  3.9972 -0.2734 -1.4810
  690ACN     H2 4302   2.556   2.944   2.823  0.5354  2.6070  0.8790
  690ACN     H3 4303   2.639   2.812   2.911  0.1339 -0.1716 -1.1549
  690ACN     C2 4304   2.737   2.889   2.740  0.7427 -0.4017 -0.1660
  690ACN     N1 4305   2.803   2.875   2.646  0.8123 -0.4313  0.2342
  691ACN     C1 4306   0.922   4.275   1.807 -0.0457 -0.0293 -0.0435
  691ACN     H1 4307   0.851   4.344   1.759  0.2472 -0.8639 -1.7478
  691ACN     H2 4308   0.906   4.248   1.912 -0.3243  0.7635  0.1285
  691ACN     H3 4309   1.014   4.336   1.808 -0.4706  0.6487 -0.8213
  691ACN     C2 4310   0.943   4.161   1.722  0.3756  0.4172 -0.2702
  691ACN     N1 4311   0.961   4.062   1.665  0.7142 -0.0421 -0.2176
  692ACN     C1 4312   1.286   1.078   0.488 -0.5746  0.1163 -0.4221
  692ACN     H1 4313   1.321   1.080   0.384 -0.3642  2.1612 -0.3504
  692ACN     H2 4314   1.359   1.024   0.550 -1.2262 -1.9770 -1.3900
  692ACN     H3 4315   1.190   1.025   0.493 -1.5010  1.8530  2.7726
  692ACN     C2 4316   1.268   1.217   0.535  1.2105  0.0150 -0.1299
  692ACN     N1 4317   1.251   1.318   0.582  0.6736 -0.0202  0.1242
  693ACN     C1 4318   0.078   4.743   1.299 -0.2217 -0.2876  0.3019
  693ACN     H1 4319  -0.018   4.794   1.284  0.1229  0.9326  1.9208
  693ACN     H2 4320   0.068   4.644   1.346 -1.8262 -0.5344 -0.4864
  693ACN     H3 4321   0.139   4.814   1.357  0.4706 -1.3381  0.8877
  693ACN     C2 4322   0.134   4.723   1.167  0.1116 -1.0932 -0.0733
  693ACN     N1 4323   0.173   4.712   1.063  0.6273 -0.3572  0.0518
  694ACN     C1 4324   2.631   3.693   0.161  0.0649  0.1971  0.0801
  694ACN     H1 4325   2.562   3.768   0.120 -0.5214 -0.2727  0.1980
  694ACN     H2 4326   2.600   3.601   0.111 -2.4217  1.3653 -0.6964
  694ACN     H3 4327   2.614   3.694   0.270 -2.5167  0.6639 -0.2556
  694ACN     C2 4328   2.763   3.725   0.138 -0.5499 -0.6482 -0.1112
  694ACN     N1 4329   2.871   3.760   0.121 -0.7572  0.0733 -0.0179
  695ACN     C1 4330   3.562   1.130   2.313  0.1727  0.4532  0.2700
  695ACN     H1 4331   3.618   1.078   2.391  0.7422  1.0229  0.2496
  695ACN     H2 4332   3.588   1.236   2.301 -3.9763  1.8558  1.7782
  695ACN     H3 4333   3.458   1.134   2.347  0.0323 -2.3354  0.4399
  695ACN     C2 4334   3.580   1.072   2.178  0.3583  0.2488 -0.0363
  695ACN     N1 4335   3.593   1.031   2.073  0.6691 -0.7380  0.7925
  696ACN     C1 4336   1.626   3.708   3.153  0.6181  0.2381 -0.7987
  696ACN     H1 4337   1.688   3.791   3.116 -0.7621  0.4162 -2.8498
  696ACN     H2 4338   1.665   3.679   3.252 -1.0722  2.1181  0.4865
  696ACN     H3 4339   1.615   3.625   3.083 -2.4938 -1.0579  1.0128
  696ACN     C2 4340   1.487   3.748   3.173 -0.2825  0.4832 -0.4038
  696ACN     N1 4341   1.377   3.775   3.180  0.1810 -0.3405 -0.5636
  697ACN     C1 4342   2.214   3.013   0.700 -0.0215 -0.3820  0.6389
  697ACN     H1 4343   2.243   3.070   0.790 -0.2566 -1.3651  1.3620
  697ACN     H2 4344   2.109   2.980   0.707  0.6218 -2.4801  1.2509
  697ACN     H3 4345   2.282   2.929   0.680  0.0346 -0.1969  0.0424
  697ACN     C2 4346   2.221   3.109   0.588  0.3215  0.4210  0.4676
  697ACN     N1 4347   2.220   3.190   0.502  0.4060  0.1868  0.4523
  698ACN     C1 4348   0.411   1.543   3.404  0.4379  0.3303  0.5489
  698ACN     H1 4349   0.317   1.512   3.358  0.9035 -0.7435  0.3051
  698ACN     H2 4350   0.489   1.466   3.407  0.4365  0.2921 -0.2059
  698ACN     H3 4351   0.392   1.564   3.510  0.3890 -0.4515  0.6962
  698ACN     C2 4352   0.463   1.655   3.330 -0.0686  0.0387  0.3488
  698ACN     N1 4353   0.514   1.736   3.266 -0.6683 -0.1436  0.4238
  699ACN     C1 4354   0.997   4.543   2.921  0.0896  0.1493  0.0981
  699ACN     H1 4355   1.077   4.494   2.979  0.1358  0.2706  0.1370
  699ACN     H2 4356   0.909   4.482   2.946 -0.3659  0.1121 -1.4930
  699ACN     H3 4357   1.012   4.532   2.813 -4.0251  1.8975 -0.8524
  699ACN     C2 4358   0.977   4.676   2.963 -0.0399 -0.1478  0.5175
  699ACN     N1 4359   0.967   4.788   2.986  0.8048 -0.1240 -0.3566
  700ACN     C1 4360   0.617   4.638   3.597  0.0350  0.0440 -0.1094
  700ACN     H1 4361   0.613   4.699   3.506 -1.6392  1.3460  0.7869
  700ACN     H2 4362   0.559   4.545   3.596  1.5843 -1.0103  1.3476
  700ACN     H3 4363   0.589   4.708   3.676  3.3660  0.4386  0.8782
  700ACN     C2 4364   0.757   4.616   3.625 -1.1091 -0.0995 -0.2126
  700ACN     N1 4365   0.866   4.590   3.654 -0.2538 -0.1126 -0.3229
  701ACN     C1 4366   3.634   4.430   2.240 -0.2708 -0.3823 -0.3043
  701ACN     H1 4367   3.583   4.347   2.291  0.4443 -0.3893  0.4226
  701ACN     H2 4368   3.649   4.512   2.311  0.6127  1.3541 -2.4062
  701ACN     H3 4369   3.583   4.471   2.153  0.3305  0.2240 -0.3745
  701ACN     C2 4370   3.770   4.381   2.208  0.0610 -0.4929  0.4453
  701ACN     N1 4371   3.874   4.346   2.175 -0.2725  0.2619 -0.0111
  702ACN     C1 4372   1.445   2.051   3.627 -0.3113  0.6231 -0.3984
  702ACN     H1 4373   1.419   1.999   3.534 -1.1735 -2.1653  1.2765
  702ACN     H2 4374   1.509   1.982   3.683 -1.7771 -1.1685 -0.8239
  702ACN     H3 4375   1.353   2.076   3.682  0.1679  2.2551 -0.2617
  702ACN     C2 4376   1.510   2.182   3.604 -0.2811  0.0926 -0.2425
  702ACN     N1 4377   1.562   2.283   3.618  0.1197 -0.9613  0.2667
  703ACN     C1 4378   3.229   2.303   2.693  0.0251  0.5769 -0.3642
  703ACN     H1 4379   3.282   2.388   2.739 -1.2291 -0.2498  2.8691
  703ACN     H2 4380   3.147   2.269   2.758 -2.2352 -0.8918 -3.7439
  703ACN     H3 4381   3.298   2.219   2.678 -1.8344 -1.0636 -0.0134
  703ACN     C2 4382   3.166   2.351   2.570  0.5508  0.3034 -0.3014
  703ACN     N1 4383   3.126   2.387   2.470  0.0181  0.1033  0.4735
  704ACN     C1 4384   3.824   3.833   3.824  0.1786 -0.0107 -0.0534
  704ACN     H1 4385   3.899   3.856   3.901  0.3959 -0.7009 -0.0581
  704ACN     H2 4386   3.772   3.928   3.804  1.5899  0.3562 -2.3606
  704ACN     H3 4387   3.761   3.756   3.870  0.1463  0.7312  1.2114
  704ACN     C2 4388   3.895   3.794   3.699  0.4089 -0.0522 -0.2950
  704ACN     N1 4389   3.945   3.751   3.605  0.1084 -0.3324  0.2254
  705ACN     C1 4390   0.551   3.413   3.320  0.6536  0.4028  0.3668
  705ACN     H1 4391   0.504   3.315   3.311  0.3492  0.6396 -0.7270
  705ACN     H2 4392   0.563   3.448   3.217  2.0364  2.1255  1.0523
  705ACN     H3 4393   0.648   3.412   3.372 -0.2973  1.1289  2.2555
  705ACN     C2 4394   0.471   3.515   3.387  0.0345  0.0323 -0.2469
  705ACN     N1 4395   0.408   3.594   3.446  0.1180  0.1300  0.0746
  706ACN     C1 4396   2.271   3.602   2.583 -0.7266  0.2626  0.6134
  706ACN     H1 4397   2.377   3.583   2.562 -0.5070  1.8421  0.1104
  706ACN     H2 4398   2.268   3.710   2.603  1.8104  0.5511 -0.1933
  706ACN     H3 4399   2.244   3.535   2.666 -0.2034 -2.7542 -1.4855
  706ACN     C2 4400   2.182   3.577   2.473 -0.1105  0.1812 -0.0154
  706ACN     N1 4401   2.111   3.552   2.385  0.1031 -0.3988  0.0937
  707ACN     C1 4402   4.578   4.450   3.857  0.3755 -0.0726 -0.1586
  707ACN     H1 4403   4.502   4.506   3.800  0.2767  0.9169  0.8970
  707ACN     H2 4404   4.670   4.437   3.800  0.0096 -1.9280 -0.3942
  707ACN     H3 4405   4.536   4.355   3.892 -0.2904  0.4238  0.4483
  707ACN     C2 4406   4.591   4.523   3.983 -1.0892  0.2138  0.1816
  707ACN     N1 4407   4.599   4.584   4.081 -0.0427 -0.3566 -0.3975
  708ACN     C1 4408   1.186   0.646   3.419  0.1022  0.5141  0.3204
  708ACN     H1 4409   1.243   0.678   3.331  0.9679 -0.5851  0.4575
  708ACN     H2 4410   1.137   0.551   3.394 -1.8617  1.3240  0.9210
  708ACN     H3 4411   1.108   0.721   3.432 -1.2511 -1.1462  2.5842
  708ACN     C2 4412   1.268   0.642   3.541  0.6113  0.4237 -0.1001
  708ACN     N1 4413   1.345   0.653   3.627  0.4161  0.0626 -0.1232
  709ACN     C1 4414   2.030   4.012   2.511 -0.6002  0.3988 -0.5819
  709ACN     H1 4415   1.922   4.023   2.530 -0.3478  1.7509  0.2065
  709ACN     H2 4416   2.065   4.103   2.461 -1.7614  0.4962 -1.2721
  709ACN     H3 4417   2.034   3.923   2.448  0.4047 -2.1405  2.7774
  709ACN     C2 4418   2.106   3.992   2.636 -0.0357 -0.7616 -0.1717
  709ACN     N1 4419   2.171   3.983   2.729 -0.4555  0.6000 -0.3378
  710ACN     C1 4420   2.986   3.732   2.374 -0.1161  0.3681  0.6313
  710ACN     H1 4421   2.892   3.686   2.406  0.4339 -0.9643  0.3875
  710ACN     H2 4422   3.063   3.718   2.451  0.6141 -0.3380 -0.1989
  710ACN     H3 4423   2.985   3.841   2.360 -0.5142  0.1588 -1.2197
  710ACN     C2 4424   3.019   3.661   2.252  0.0978 -0.3594 -1.1192
  710ACN     N1 4425   3.049   3.614   2.150 -0.4040  0.0311  0.2845
  711ACN     C1 4426   3.337   2.973   0.369 -0.3849  0.4148 -0.2738
  711ACN     H1 4427   3.248   3.028   0.403  0.0347  0.4507  0.8016
  711ACN     H2 4428   3.430   3.012   0.413 -1.3958  1.8911  0.6710
  711ACN     H3 4429   3.341   2.975   0.260 -2.6205 -0.3687 -0.4240
  711ACN     C2 4430   3.320   2.840   0.416  0.2562  0.7025 -0.2197
  711ACN     N1 4431   3.291   2.727   0.439  0.3955 -0.1199  0.1442
  712ACN     C1 4432   3.398   4.086   1.992 -0.2365  0.3607  0.0658
  712ACN     H1 4433   3.377   4.073   2.099 -0.1940 -0.4583 -0.0206
  712ACN     H2 4434   3.311   4.104   1.928 -0.1964  2.3435  0.5190
  712ACN     H3 4435   3.449   3.994   1.962 -1.7234 -0.6429  0.5072
  712ACN     C2 4436   3.489   4.192   1.950  0.4074 -0.2347 -0.3960
  712ACN     N1 4437   3.558   4.281   1.922 -0.2119 -0.4476  0.7800
  713ACN     C1 4438   4.310   2.535   3.302  0.1464  0.1363 -0.3244
  713ACN     H1 4439   4.299   2.433   3.339  0.6882  0.8021  1.8509
  713ACN     H2 4440   4.225   2.591   3.344 -1.2478 -1.9278 -0.2893
  713ACN     H3 4441   4.310   2.555   3.194  1.1924 -0.0977 -0.3722
  713ACN     C2 4442   4.438   2.575   3.359  0.2081  0.5965  0.6400
  713ACN     N1 4443   4.547   2.599   3.392  0.1020 -0.5964 -0.7679
  714ACN     C1 4444   3.675   0.694   2.271 -0.3686 -0.1148  0.2201
  714ACN     H1 4445   3.738   0.760   2.210 -0.9471  2.2888  2.0939
  714ACN     H2 4446   3.742   0.633   2.332 -0.1377 -0.5168 -0.4148
  714ACN     H3 4447   3.631   0.614   2.210 -0.5889 -1.1287  1.6703
  714ACN     C2 4448   3.571   0.767   2.336 -0.2886  0.1810  0.1340
  714ACN     N1 4449   3.486   0.822   2.395  0.1981  0.4812  0.2602
  715ACN     C1 4450   3.305   4.117   2.388  0.0742  0.2534  0.3758
  715ACN     H1 4451   3.327   4.178   2.299 -1.1698  1.1326  0.6507
  715ACN     H2 4452   3.379   4.124   2.468 -1.2132 -0.9808  1.7325
  715ACN     H3 4453   3.307   4.013   2.353  1.4082 -0.3141  2.0575
  715ACN     C2 4454   3.172   4.127   2.432  0.0366  0.4033  0.3525
  715ACN     N1 4455   3.065   4.127   2.472 -0.0966  0.0737  0.0656
  716ACN     C1 4456   3.795   1.002   1.426  0.0996  0.0458  0.0394
  716ACN     H1 4457   3.872   1.080   1.428  3.3334 -2.9449 -0.2953
  716ACN     H2 4458   3.846   0.906   1.440  2.2955  0.9460 -1.3492
  716ACN     H3 4459   3.734   0.996   1.335 -2.2944 -3.1538  1.6393
  716ACN     C2 4460   3.709   1.034   1.536 -0.0511  0.1981 -0.4748
  716ACN     N1 4461   3.639   1.067   1.620  0.0990  0.3125 -0.5526
  717ACN     C1 4462   4.223   1.377   0.011  0.7518  0.1646  0.0845
  717ACN     H1 4463   4.322   1.365  -0.036  1.7284  0.9756  1.8483
  717ACN     H2 4464   4.185   1.478  -0.007  1.5411  0.5659  0.6332
  717ACN     H3 4465   4.253   1.372   0.117  0.7137 -0.0286  0.0871
  717ACN     C2 4466   4.125   1.271  -0.015  0.0989 -0.2330 -0.2721
  717ACN     N1 4467   4.059   1.181  -0.031  0.8156  0.3253  0.4799
  718ACN     C1 4468   1.698   1.008   1.868 -0.6202 -0.9951  0.0964
  718ACN     H1 4469   1.604   0.975   1.913  0.1232 -1.2540  1.5043
  718ACN     H2 4470   1.766   1.016   1.954 -2.0776  1.4343  1.1525
  718ACN     H3 4471   1.671   1.108   1.831 -1.3533  0.3871  3.8877
  718ACN     C2 4472   1.745   0.921   1.760  0.0178  0.5110 -0.0405
  718ACN     N1 4473   1.775   0.859   1.668 -0.4429  0.4462  0.3437
  719ACN     C1 4474   3.728   1.331   3.796  0.2188  0.6990  1.1047
  719ACN     H1 4475   3.652   1.253   3.812  0.0566  0.9698  1.6597
  719ACN     H2 4476   3.823   1.297   3.840  1.6515 -2.0082 -3.3617
  719ACN     H3 4477   3.696   1.428   3.835  1.7008  2.1757 -1.1152
  719ACN     C2 4478   3.746   1.337   3.654  0.6393  0.3827 -0.3685
  719ACN     N1 4479   3.764   1.342   3.542 -0.1805 -0.2649  0.4950
  720ACN     C1 4480   1.140   1.608   0.543 -0.0411  0.6435  0.1418
  720ACN     H1 4481   1.092   1.535   0.610  0.5981  0.8624  0.8378
  720ACN     H2 4482   1.073   1.693   0.522  0.4165  0.8470 -0.5204
  720ACN     H3 4483   1.156   1.563   0.444  0.8386 -1.4045  1.1727
  720ACN     C2 4484   1.265   1.650   0.600 -0.3827 -0.3658 -0.3779
  720ACN     N1 4485   1.363   1.694   0.644 -0.4032  0.0718  0.7003
  721ACN     C1 4486   3.747   3.664   1.764 -0.3547 -0.6058 -0.2263
  721ACN     H1 4487   3.769   3.761   1.717  0.6993 -0.7628 -0.0948
  721ACN     H2 4488   3.784   3.575   1.710  0.2576  0.0422 -0.9098
  721ACN     H3 4489   3.641   3.646   1.783  0.2325 -2.5865  1.5559
  721ACN     C2 4490   3.812   3.676   1.895  0.9613 -0.0466 -0.2790
  721ACN     N1 4491   3.861   3.693   2.000  0.8530 -0.5427 -0.0297
  722ACN     C1 4492   2.770   4.692   2.786  0.4995 -0.5049  0.1964
  722ACN     H1 4493   2.667   4.724   2.765  1.8564  2.3007 -3.3367
  722ACN     H2 4494   2.780   4.586   2.814  1.7726 -0.0038  1.7710
  722ACN     H3 4495   2.795   4.753   2.873  0.0618 -1.5513  1.0819
  722ACN     C2 4496   2.861   4.721   2.673  0.5564  0.1703 -0.8520
  722ACN     N1 4497   2.937   4.749   2.595 -0.1162 -0.0866  0.6181
  723ACN     C1 4498   4.528   3.572   0.887  0.7184  0.0775  0.1581
  723ACN     H1 4499   4.620   3.572   0.827  0.2751 -0.6393 -0.5517
  723ACN     H2 4500   4.487   3.471   0.886 -1.7073  1.0064  0.0345
  723ACN     H3 4501   4.447   3.632   0.843  0.1472  0.8861  2.2101
  723ACN     C2 4502   4.566   3.602   1.025  0.6688  0.3935 -0.4579
  723ACN     N1 4503   4.603   3.617   1.134  0.0137 -0.5598 -0.5625
  724ACN     C1 4504   1.953   0.943   3.785  0.3403 -0.2012  0.2025
  724ACN     H1 4505   2.031   0.926   3.860  2.0236 -0.7116 -1.5759
  724ACN     H2 4506   1.874   1.018   3.799 -0.7951 -0.4184 -3.7477
  724ACN     H3 4507   1.921   0.841   3.761  1.3416 -0.4412 -0.1546
  724ACN     C2 4508   2.022   0.997   3.668 -0.1235  0.0254 -0.8262
  724ACN     N1 4509   2.066   1.048   3.576 -0.2838  0.8735  0.0170
  725ACN     C1 4510   4.242   0.387   0.350 -0.3714  0.3508  0.4484
  725ACN     H1 4511   4.168   0.344   0.281  0.4025  0.8448 -0.7252
  725ACN     H2 4512   4.208   0.369   0.453 -1.5043  1.7033  0.3494
  725ACN     H3 4513   4.262   0.493   0.331  1.3000 -0.0583 -0.3185
  725ACN     C2 4514   4.366   0.313   0.338 -0.2618 -0.3378  0.0967
  725ACN     N1 4515   4.465   0.254   0.328  0.0643 -0.1360  0.6810
  726ACN     C1 4516   3.430   3.894   3.043 -0.9445  0.9641  0.0176
  726ACN     H1 4517   3.385   3.990   3.017  0.4636  1.5200 -0.4723
  726ACN     H2 4518   3.526   3.902   3.096 -1.1299  0.9432  0.3582
  726ACN     H3 4519   3.454   3.847   2.946 -1.1497 -0.6451  0.7091
  726ACN     C2 4520   3.333   3.807   3.107  0.3374 -0.5696 -0.0450
  726ACN     N1 4521   3.256   3.745   3.168 -0.3496  0.4813 -0.3036
  727ACN     C1 4522   1.542   2.267   1.174  0.0708 -0.2276 -0.7424
  727ACN     H1 4523   1.506   2.343   1.244  0.2782 -0.8400  0.0383
  727ACN     H2 4524   1.644   2.296   1.147 -0.0171  1.2202  0.3724
  727ACN     H3 4525   1.486   2.274   1.079 -0.1897 -0.3756 -0.6020
  727ACN     C2 4526   1.531   2.131   1.233 -0.0645 -0.1692  0.5380
  727ACN     N1 4527   1.515   2.025   1.276 -0.4766 -0.1736  0.5957
  728ACN     C1 4528   3.671   2.311   0.991 -0.1637  0.5761  0.4775
  728ACN     H1 4529   3.612   2.275   0.905 -1.8301  2.6052  0.6910
  728ACN     H2 4530   3.748   2.386   0.969 -0.4196  1.0419  1.1408
  728ACN     H3 4531   3.706   2.226   1.050 -4.3854 -1.7340  0.0452
  728ACN     C2 4532   3.589   2.383   1.082 -0.0693 -0.4330  0.5065
  728ACN     N1 4533   3.523   2.444   1.158  0.0632  0.1709  0.2500
  729ACN     C1 4534   3.918   1.373   3.201 -0.8815 -0.0866  0.2133
  729ACN     H1 4535   3.821   1.353   3.248 -1.7232  2.7812 -0.1186
  729ACN     H2 4536   3.956   1.475   3.215  0.6196 -0.8452  2.2070
  729ACN     H3 4537   3.916   1.352   3.093  3.5575 -1.3580  0.1718
  729ACN     C2 4538   4.005   1.279   3.265 -0.5462 -0.7593 -0.2040
  729ACN     N1 4539   4.080   1.203   3.310  0.0594  0.7090  0.0476
  730ACN     C1 4540   0.505   4.088   3.394  0.6399 -0.2541 -0.8172
  730ACN     H1 4541   0.577   4.045   3.324  1.3169  0.1491 -0.3750
  730ACN     H2 4542   0.473   4.012   3.468 -0.8430  3.4653  2.7374
  730ACN     H3 4543   0.413   4.125   3.348  0.4509 -0.3671 -0.5363
  730ACN     C2 4544   0.564   4.204   3.463 -0.5556  0.2491 -0.0173
  730ACN     N1 4545   0.617   4.290   3.527  0.0655  0.3659  0.5859
  731ACN     C1 4546   2.624   4.066   0.253  0.1005  0.1778 -0.3834
  731ACN     H1 4547   2.581   4.161   0.287 -1.5762 -0.0670 -1.7303
  731ACN     H2 4548   2.664   4.081   0.152 -0.3654 -0.1251 -0.6110
  731ACN     H3 4549   2.553   3.983   0.245 -0.5669  0.8613 -1.8695
  731ACN     C2 4550   2.739   4.036   0.338 -0.3036 -0.2460 -0.4096
  731ACN     N1 4551   2.822   4.009   0.413 -0.1452 -0.3457  0.2562
  732ACN     C1 4552   3.791   1.805   2.210 -0.6802  0.5673  0.1294
  732ACN     H1 4553   3.732   1.739   2.144  1.4814  1.2703 -2.7085
  732ACN     H2 4554   3.753   1.905   2.189 -1.6161  0.4615  1.2266
  732ACN     H3 4555   3.896   1.794   2.178 -0.8927 -0.3384 -0.2895
  732ACN     C2 4556   3.781   1.779   2.351  0.0968  0.7829 -0.2103
  732ACN     N1 4557   3.788   1.755   2.462 -0.4874 -0.2432  0.4372
  733ACN     C1 4558   0.702   4.442   2.267 -0.4399  0.7000 -0.4929
  733ACN     H1 4559   0.763   4.509   2.329 -1.3629  0.1680  1.0412
  733ACN     H2 4560   0.598   4.471   2.285  0.1955  2.4225  0.6689
  733ACN     H3 4561   0.730   4.342   2.302  0.5755  1.0613 -0.2181
  733ACN     C2 4562   0.744   4.456   2.128 -0.0678  0.3415 -0.0912
  733ACN     N1 4563   0.780   4.483   2.021 -0.3360 -0.0714 -0.4962
  734ACN     C1 4564   3.893   4.023   2.059 -0.0594 -0.1766  0.1284
  734ACN     H1 4565   3.965   4.062   2.131 -0.4045 -0.0819  0.4271
  734ACN     H2 4566   3.933   3.931   2.015  0.5623  0.1894 -0.0822
  734ACN     H3 4567   3.883   4.102   1.982  3.2036  1.9364  1.6570
  734ACN     C2 4568   3.765   3.995   2.126  0.1165 -0.1831  0.2354
  734ACN     N1 4569   3.664   3.981   2.177  0.5655  0.6981  0.5780
  735ACN     C1 4570   4.816   1.652   1.050 -0.0742 -0.7364  0.1287
  735ACN     H1 4571   4.766   1.745   1.022  1.1541 -0.2453 -0.4911
  735ACN     H2 4572   4.752   1.567   1.023  0.9994 -1.7123  0.5709
  735ACN     H3 4573   4.836   1.647   1.158 -0.7021 -0.5842  0.2572
  735ACN     C2 4574   4.942   1.659   0.978 -0.1546  1.0384 -0.5597
  735ACN     N1 4575   5.044   1.664   0.922 -0.2470  0.0144  0.1559
  736ACN     C1 4576   4.211   2.080   3.518 -0.0170  0.2299  0.2444
  736ACN     H1 4577   4.206   1.987   3.459 -2.2773  0.3365  0.1857
  736ACN     H2 4578   4.113   2.098   3.563 -0.1979 -1.8162  0.7967
  736ACN     H3 4579   4.216   2.167   3.452 -1.7241 -0.3755 -0.7350
  736ACN     C2 4580   4.325   2.086   3.604  0.0862  0.6352 -0.1229
  736ACN     N1 4581   4.420   2.098   3.671  0.8047  0.2929 -0.3063
  737ACN     C1 4582   3.397   3.289   1.869  0.3563  0.2288  0.0016
  737ACN     H1 4583   3.300   3.238   1.871  1.3355 -1.7350  1.3573
  737ACN     H2 4584   3.462   3.233   1.801 -0.7618 -1.5484  0.3297
  737ACN     H3 4585   3.420   3.301   1.976 -1.1629 -0.7056  0.4671
  737ACN     C2 4586   3.389   3.422   1.810  0.3809  0.6571  0.2413
  737ACN     N1 4587   3.364   3.527   1.762 -0.3913  0.0748 -0.1167
  738ACN     C1 4588   1.161   2.443   3.159 -0.6730  0.4807 -0.4068
  738ACN     H1 4589   1.080   2.384   3.113 -1.5008  0.2454  1.2576
  738ACN     H2 4590   1.163   2.551   3.142 -0.6396  0.7095  0.9425
  738ACN     H3 4591   1.257   2.413   3.116 -1.3650  0.8869 -2.3509
  738ACN     C2 4592   1.166   2.433   3.307 -0.4737  0.1048 -0.3829
  738ACN     N1 4593   1.170   2.422   3.421  0.1208 -0.7474 -0.0978
  739ACN     C1 4594   2.011   2.478   2.914  0.7305  0.1661 -0.1606
  739ACN     H1 4595   1.919   2.538   2.912  0.3430 -0.4258 -0.3831
  739ACN     H2 4596   2.100   2.537   2.939  0.6439  0.8695 -1.4222
  739ACN     H3 4597   2.023   2.435   2.814 -3.2831  1.8992 -1.5660
  739ACN     C2 4598   1.979   2.371   3.006 -0.5052 -0.3177 -0.1980
  739ACN     N1 4599   1.945   2.279   3.069 -0.2375 -0.3031 -0.2797
  740ACN     C1 4600   1.059   1.185   0.184  0.5760  0.1619  0.8655
  740ACN     H1 4601   0.995   1.223   0.264 -0.6988 -0.3320  0.1113
  740ACN     H2 4602   0.998   1.197   0.093  1.1350  0.4344  0.5197
  740ACN     H3 4603   1.075   1.077   0.192  0.0964  0.0295  0.1495
  740ACN     C2 4604   1.180   1.260   0.168  0.2607 -0.1703  0.1623
  740ACN     N1 4605   1.278   1.322   0.162 -0.1440  0.3818 -0.3525
  741ACN     C1 4606   2.290   2.448   0.267 -0.4901  0.4366 -0.8731
  741ACN     H1 4607   2.393   2.484   0.263 -0.3662  0.4459  1.4454
  741ACN     H2 4608   2.248   2.499   0.179  0.8745  1.1899 -1.1115
  741ACN     H3 4609   2.242   2.481   0.360  0.2404  0.2221 -0.4115
  741ACN     C2 4610   2.283   2.300   0.259  0.2044  0.1123 -0.3962
  741ACN     N1 4611   2.258   2.187   0.237 -0.2059 -0.1387 -0.0148
  742ACN     C1 4612   0.885   4.249   1.377 -0.2863 -0.6356  0.4395
  742ACN     H1 4613   0.816   4.330   1.351 -0.3168 -0.0351  2.2220
  742ACN     H2 4614   0.893   4.246   1.487 -0.4033 -1.9982  0.4202
  742ACN     H3 4615   0.986   4.270   1.338 -0.8990 -2.0703 -2.1510
  742ACN     C2 4616   0.840   4.127   1.316  0.1450  0.2328  0.2566
  742ACN     N1 4617   0.806   4.035   1.258 -0.2140  0.5518  0.2368
  743ACN     C1 4618   1.595   0.382   2.825  0.0472 -0.0752  0.4816
  743ACN     H1 4619   1.502   0.438   2.836  0.0349 -0.0500  0.2496
  743ACN     H2 4620   1.660   0.445   2.762  0.1263 -0.3119  0.3222
  743ACN     H3 4621   1.583   0.284   2.776 -1.1040  0.0067  0.5721
  743ACN     C2 4622   1.654   0.375   2.955 -0.4428  0.3909 -0.7428
  743ACN     N1 4623   1.698   0.363   3.058 -0.0916 -0.5079 -1.2619
  744ACN     C1 4624   4.441   3.824   1.324  0.1946 -0.7857 -0.2662
  744ACN     H1 4625   4.418   3.916   1.379 -0.2630 -0.8252 -0.3855
  744ACN     H2 4626   4.462   3.741   1.393 -1.6759 -1.3705 -0.3452
  744ACN     H3 4627   4.536   3.847   1.274  0.4165  1.2358  0.9951
  744ACN     C2 4628   4.334   3.773   1.239 -0.4616  0.0512  0.1766
  744ACN     N1 4629   4.240   3.737   1.183 -0.1179  0.0798  0.3451
  745ACN     C1 4630   0.754   0.760   0.055 -0.6816  0.4025 -0.0932
  745ACN     H1 4631   0.729   0.713   0.151 -1.8944 -0.3518 -0.7616
  745ACN     H2 4632   0.820   0.695  -0.003 -2.6530 -1.1474 -0.6826
  745ACN     H3 4633   0.803   0.855   0.082  1.4598 -0.4533 -0.7564
  745ACN     C2 4634   0.627   0.781  -0.008  0.5265 -0.2359  0.0469
  745ACN     N1 4635   0.523   0.812  -0.050  0.1073 -0.3371  0.3145
  746ACN     C1 4636   3.112   3.600   3.460 -0.0440 -0.3950 -0.4029
  746ACN     H1 4637   3.084   3.581   3.565 -3.1330  2.6620 -0.5343
  746ACN     H2 4638   3.186   3.525   3.428 -0.4529 -1.0938  0.2422
  746ACN     H3 4639   3.167   3.695   3.463  0.7293 -0.7880 -1.5348
  746ACN     C2 4640   2.993   3.610   3.374  0.2870  0.3263  0.0725
  746ACN     N1 4641   2.902   3.621   3.306 -0.3072  0.4463  0.4595
  747ACN     C1 4642   2.462   0.590   0.448 -0.3639 -0.3220 -0.0365
  747ACN     H1 4643   2.493   0.657   0.367 -0.0791  0.5436  0.7536
  747ACN     H2 4644   2.560   0.562   0.488  0.6773  0.4813 -1.9445
  747ACN     H3 4645   2.417   0.500   0.405 -0.9411 -0.2813  0.4549
  747ACN     C2 4646   2.386   0.661   0.555 -0.8988 -0.4010 -0.3622
  747ACN     N1 4647   2.316   0.703   0.636  0.2661 -0.0336 -0.1086
  748ACN     C1 4648   4.835   4.439   1.645 -0.5042 -0.3209  0.0974
  748ACN     H1 4649   4.829   4.508   1.730 -2.6605 -3.4152  2.7218
  748ACN     H2 4650   4.833   4.499   1.553 -2.2715  0.0920  0.3697
  748ACN     H3 4651   4.737   4.391   1.638 -1.0081  0.6942 -0.0514
  748ACN     C2 4652   4.945   4.351   1.653 -0.1870  0.5634  0.3608
  748ACN     N1 4653   5.032   4.271   1.655 -0.3567 -0.0723  0.0436
  749ACN     C1 4654   3.251   2.270   1.767 -0.3338  0.0326  0.2659
  749ACN     H1 4655   3.205   2.348   1.705 -0.7715  0.7803  1.5102
  749ACN     H2 4656   3.345   2.301   1.814  0.2828 -1.3313 -0.0028
  749ACN     H3 4657   3.281   2.193   1.695  1.0269  2.4671 -1.9527
  749ACN     C2 4658   3.156   2.217   1.859 -0.0681  0.5414  0.3613
  749ACN     N1 4659   3.084   2.181   1.938 -0.0062  0.1747 -0.0129
  750ACN     C1 4660   0.073   2.121   1.497  0.7684 -0.3232 -0.0627
  750ACN     H1 4661   0.126   2.025   1.499 -0.4993 -1.1821  4.5676
  750ACN     H2 4662   0.042   2.154   1.398 -0.3785  1.1583  0.7449
  750ACN     H3 4663   0.126   2.209   1.534 -0.3655  1.0378 -1.5654
  750ACN     C2 4664  -0.045   2.105   1.582  0.5600 -0.2964  0.2985
  750ACN     N1 4665  -0.136   2.105   1.653  0.5355  0.5656 -0.0768
  751ACN     C1 4666   3.011   2.257   0.490 -0.3402  0.3613  0.2774
  751ACN     H1 4667   3.028   2.259   0.381  1.0900  0.1707  0.4759
  751ACN     H2 4668   3.103   2.274   0.548 -0.1013  2.9721 -0.7284
  751ACN     H3 4669   2.968   2.159   0.516 -0.3952  0.8232  2.0110
  751ACN     C2 4670   2.932   2.369   0.533  1.0565  0.2243  0.6386
  751ACN     N1 4671   2.877   2.466   0.562 -0.3497  0.5326 -0.8184
  752ACN     C1 4672   3.885   2.282   3.280 -0.4726 -0.0323  0.2202
  752ACN     H1 4673   3.892   2.236   3.181  0.9162  0.1420  0.2064
  752ACN     H2 4674   3.802   2.352   3.297  0.5299  0.9240  1.4445
  752ACN     H3 4675   3.981   2.330   3.305 -0.3658  0.5356 -1.1762
  752ACN     C2 4676   3.851   2.178   3.375  0.5681  0.6281  0.0783
  752ACN     N1 4677   3.830   2.091   3.449  0.4036 -0.5474 -0.3186
  753ACN     C1 4678   2.822   2.768   3.255  0.2834 -0.3264 -0.2963
  753ACN     H1 4679   2.885   2.851   3.218  1.6509 -1.0931  0.2361
  753ACN     H2 4680   2.720   2.778   3.218 -0.4319  0.2646  1.6973
  753ACN     H3 4681   2.828   2.772   3.364 -1.2757 -0.6469 -0.1785
  753ACN     C2 4682   2.870   2.642   3.211  0.0852  0.1562 -0.8113
  753ACN     N1 4683   2.925   2.550   3.171 -0.3366 -0.0126 -0.3192
  754ACN     C1 4684   0.599   2.441   3.069  0.3808  0.2037 -0.0852
  754ACN     H1 4685   0.599   2.528   3.136 -1.6927  2.8941 -3.2812
  754ACN     H2 4686   0.561   2.356   3.127  0.5004 -0.5393 -1.0713
  754ACN     H3 4687   0.704   2.424   3.041  0.5815  0.3216  0.5805
  754ACN     C2 4688   0.517   2.487   2.962 -0.2866 -0.2278  0.3674
  754ACN     N1 4689   0.451   2.525   2.876  0.1769 -0.3175 -0.0910
  755ACN     C1 4690   2.189   2.266   1.067 -0.8007  0.6311 -0.4768
  755ACN     H1 4691   2.228   2.253   1.168 -0.8386 -3.6007 -0.8249
  755ACN     H2 4692   2.090   2.313   1.065 -0.4313  1.4979  0.6792
  755ACN     H3 4693   2.182   2.167   1.020  1.4494  0.2344 -0.0720
  755ACN     C2 4694   2.285   2.335   0.985 -0.2516  0.5788  0.2115
  755ACN     N1 4695   2.358   2.405   0.926 -0.2009 -0.7670  0.1761
  756ACN     C1 4696   4.183   3.567   2.152 -0.0615 -0.3424  0.2418
  756ACN     H1 4697   4.159   3.647   2.224 -1.2429 -0.1077 -0.3928
  756ACN     H2 4698   4.188   3.611   2.052  0.3408 -1.4172 -0.2193
  756ACN     H3 4699   4.097   3.499   2.155  0.3163 -0.8214  0.3034
  756ACN     C2 4700   4.313   3.500   2.162 -0.1744 -0.6105 -0.3883
  756ACN     N1 4701   4.415   3.448   2.157  0.0914 -0.0602 -1.1621
  757ACN     C1 4702   2.841   1.070   3.498  0.3862 -0.2371  0.4823
  757ACN     H1 4703   2.855   0.963   3.478 -2.0051 -0.3775 -0.6938
  757ACN     H2 4704   2.903   1.134   3.433 -0.5245 -1.5979 -1.8313
  757ACN     H3 4705   2.875   1.096   3.599  1.4546 -0.4056  0.1846
  757ACN     C2 4706   2.703   1.103   3.476 -0.1542 -0.5238  0.0177
  757ACN     N1 4707   2.590   1.120   3.454  0.1070 -0.0599 -0.5733
  758ACN     C1 4708   2.447   1.575   0.709  0.2789 -0.2962  0.0354
  758ACN     H1 4709   2.341   1.587   0.737  0.2907  1.8913 -0.6857
  758ACN     H2 4710   2.503   1.659   0.751  1.4247 -0.7830 -0.4836
  758ACN     H3 4711   2.460   1.592   0.601  2.6542  1.1965  0.4875
  758ACN     C2 4712   2.497   1.446   0.739  0.1945  0.3612 -0.4134
  758ACN     N1 4713   2.535   1.342   0.765  0.1160 -0.2114 -0.9942
  759ACN     C1 4714   0.936   3.486   2.714 -0.5947 -0.4313 -0.6918
  759ACN     H1 4715   0.828   3.471   2.699 -0.9189  0.2971  0.7486
  759ACN     H2 4716   0.958   3.440   2.811 -0.2141  0.6378 -0.2630
  759ACN     H3 4717   0.959   3.591   2.733 -2.9271  0.1068 -0.4812
  759ACN     C2 4718   1.000   3.420   2.597 -0.2629  0.1770 -0.4352
  759ACN     N1 4719   1.038   3.358   2.505 -0.2164 -0.0210 -0.1902
  760ACN     C1 4720   0.449   2.912   3.000 -0.1813  0.6517 -0.5522
  760ACN     H1 4721   0.400   3.008   2.979  0.9517  1.3631 -0.0928
  760ACN     H2 4722   0.431   2.843   2.917  2.3262 -0.7756 -0.0227
  760ACN     H3 4723   0.402   2.873   3.091 -1.6078 -0.4343 -1.7060
  760ACN     C2 4724   0.591   2.926   3.015 -0.1950 -0.1021  0.2184
  760ACN     N1 4725   0.705   2.932   3.033 -0.4359 -0.0269 -0.1165
  761ACN     C1 4726   3.519   4.711   1.069 -0.0017  0.5352 -1.0167
  761ACN     H1 4727   3.426   4.769   1.058  0.3897  1.0672 -1.6440
  761ACN     H2 4728   3.599   4.752   1.006 -0.1749  1.0857 -0.8885
  761ACN     H3 4729   3.494   4.607   1.044  2.8211 -0.7553  0.9885
  761ACN     C2 4730   3.550   4.721   1.211  0.0223 -0.3630 -0.5534
  761ACN     N1 4731   3.577   4.732   1.324  0.6026 -0.6603  0.0871
  762ACN     C1 4732   0.885   1.579   2.651  0.4278  0.3436 -0.3381
  762ACN     H1 4733   0.953   1.655   2.692 -0.7711 -0.3130  3.1320
  762ACN     H2 4734   0.838   1.533   2.738  1.5895  1.7441  1.0906
  762ACN     H3 4735   0.934   1.498   2.595 -0.2235  0.5601 -1.2409
  762ACN     C2 4736   0.787   1.651   2.569 -0.1451 -0.3104 -0.5485
  762ACN     N1 4737   0.705   1.704   2.506  0.3145 -0.0204  0.4041
  763ACN     C1 4738   2.716   3.008   3.687  0.5524  0.6503  0.3945
  763ACN     H1 4739   2.773   3.089   3.641 -1.0173  1.1648 -0.7002
  763ACN     H2 4740   2.643   3.051   3.757 -0.3227 -2.4411  1.5520
  763ACN     H3 4741   2.776   2.942   3.751 -1.4814 -0.9260  0.7755
  763ACN     C2 4742   2.650   2.917   3.596  0.2869 -1.0803  0.0356
  763ACN     N1 4743   2.594   2.858   3.512  0.5364  0.2806  0.4202
  764ACN     C1 4744   3.122   0.173   0.857  0.1882  0.1419  0.4621
  764ACN     H1 4745   3.041   0.144   0.925 -1.3542  0.7738 -1.0276
  764ACN     H2 4746   3.208   0.183   0.924  0.3060  1.9384  0.1053
  764ACN     H3 4747   3.104   0.272   0.813  2.2503  0.2592 -0.1938
  764ACN     C2 4748   3.143   0.072   0.751  0.2336 -0.0738  0.5338
  764ACN     N1 4749   3.161  -0.012   0.673 -0.2956 -0.1493  0.1624
  765ACN     C1 4750   4.293   0.901   3.746 -0.3847 -0.3405  0.3405
  765ACN     H1 4751   4.208   0.852   3.794  0.1089  0.1692  1.8060
  765ACN     H2 4752   4.258   0.973   3.670 -0.1925  0.3017  0.8477
  765ACN     H3 4753   4.346   0.819   3.697  0.0182 -0.1520  0.4535
  765ACN     C2 4754   4.383   0.972   3.840  0.0787 -0.4736  0.2850
  765ACN     N1 4755   4.448   1.029   3.918  0.7877 -1.1491  0.8499
  766ACN     C1 4756   2.186   3.503   1.718  0.6338  0.1301  0.2042
  766ACN     H1 4757   2.108   3.543   1.652  2.0993  0.1048 -1.6077
  766ACN     H2 4758   2.174   3.567   1.807 -3.2961  0.8017 -0.6070
  766ACN     H3 4759   2.282   3.525   1.671  1.5463  0.8406  2.2968
  766ACN     C2 4760   2.156   3.360   1.736 -0.8701 -0.6083  0.4214
  766ACN     N1 4761   2.128   3.249   1.753  0.2206  0.1469  0.2587
  767ACN     C1 4762   1.211   1.017   1.815 -0.7185 -0.0621 -0.1212
  767ACN     H1 4763   1.250   1.106   1.765  0.0938 -0.5699 -0.4216
  767ACN     H2 4764   1.121   0.989   1.759 -0.0305 -0.5594 -1.0104
  767ACN     H3 4765   1.194   1.031   1.923  0.9823 -1.1214  0.3258
  767ACN     C2 4766   1.324   0.922   1.802 -0.3355  0.4868 -0.7371
  767ACN     N1 4767   1.403   0.838   1.805 -0.0977  0.0123 -0.1457
  768ACN     C1 4768   1.211   3.376   0.441 -0.6257  1.3868 -0.2126
  768ACN     H1 4769   1.157   3.310   0.372  0.1090 -0.0069  0.5062
  768ACN     H2 4770   1.222   3.324   0.537 -1.9859 -1.4303 -1.4590
  768ACN     H3 4771   1.152   3.466   0.461 -0.8478  1.1649  0.1257
  768ACN     C2 4772   1.350   3.401   0.397 -0.3248 -0.1007 -0.5774
  768ACN     N1 4773   1.462   3.427   0.381 -0.6920  0.0912 -0.4710
  769ACN     C1 4774   4.490   0.236   0.859 -0.4459  0.9533 -0.2206
  769ACN     H1 4775   4.514   0.301   0.945 -0.7341 -0.4689  0.9784
  769ACN     H2 4776   4.441   0.149   0.904 -0.4110  1.1399  0.1854
  769ACN     H3 4777   4.584   0.204   0.813  0.0108 -1.6910  2.2700
  769ACN     C2 4778   4.405   0.308   0.766 -0.1401  0.1599 -0.1487
  769ACN     N1 4779   4.345   0.357   0.685 -0.3039  0.1028  0.0357
  770ACN     C1 4780   4.750   0.289   1.320  0.3503 -0.9168 -0.0138
  770ACN     H1 4781   4.857   0.302   1.343  0.2891  2.1378 -1.1004
  770ACN     H2 4782   4.710   0.390   1.325  2.7437  0.1287 -0.4137
  770ACN     H3 4783   4.701   0.224   1.394 -2.2979  1.4680  0.4645
  770ACN     C2 4784   4.726   0.233   1.187 -0.5771  0.2591 -0.1896
  770ACN     N1 4785   4.711   0.191   1.083  0.1152  0.6647  0.4297
  771ACN     C1 4786   0.671   3.153   0.250  0.6813 -0.1180 -0.1201
  771ACN     H1 4787   0.654   3.058   0.302  2.7446 -1.0702 -1.0414
  771ACN     H2 4788   0.577   3.209   0.245  1.4211  1.3250  1.3049
  771ACN     H3 4789   0.712   3.127   0.151  1.0482  0.5570 -0.1560
  771ACN     C2 4790   0.773   3.228   0.325 -0.1859  0.0231  0.1896
  771ACN     N1 4791   0.846   3.297   0.380 -0.2040  0.2569 -0.1637
  772ACN     C1 4792   0.913   0.411   1.788 -0.1939 -0.1585 -0.3099
  772ACN     H1 4793   0.888   0.440   1.685  1.0767  0.4050 -0.4798
  772ACN     H2 4794   0.837   0.453   1.856  0.1676 -0.8247  0.5229
  772ACN     H3 4795   1.006   0.467   1.798  0.9420 -1.7544 -1.3841
  772ACN     C2 4796   0.941   0.268   1.804  0.0157 -0.3590  0.5065
  772ACN     N1 4797   0.965   0.154   1.807  0.3649 -0.2104  0.6291
  773ACN     C1 4798   4.291   2.253   2.769  0.7736 -0.9032  0.0275
  773ACN     H1 4799   4.386   2.223   2.723 -0.7226 -1.6862 -2.7382
  773ACN     H2 4800   4.315   2.347   2.822  0.1767 -1.4903  1.3832
  773ACN     H3 4801   4.244   2.180   2.837 -0.3048  0.6159  1.0061
  773ACN     C2 4802   4.192   2.282   2.664 -0.7132 -0.2126  0.3615
  773ACN     N1 4803   4.116   2.302   2.580  0.2086  0.3543 -0.9889
  774ACN     C1 4804   3.875   3.048   3.906 -0.2062  0.1642 -0.3170
  774ACN     H1 4805   3.857   3.035   4.013  1.7396  1.5220  0.2226
  774ACN     H2 4806   3.898   2.951   3.860  1.5794  1.1763 -1.6858
  774ACN     H3 4807   3.961   3.115   3.911  0.5283 -0.7936  0.1254
  774ACN     C2 4808   3.760   3.111   3.849  0.0589 -0.1357 -0.1952
  774ACN     N1 4809   3.659   3.151   3.815 -0.7409 -0.0897 -0.1585
  775ACN     C1 4810   2.816   0.719   3.823  0.0816 -0.7663  0.1025
  775ACN     H1 4811   2.737   0.763   3.886  0.0159  0.2125 -0.6397
  775ACN     H2 4812   2.906   0.708   3.884  0.0221 -1.7982  0.0163
  775ACN     H3 4813   2.834   0.788   3.740  0.4459  1.9440  2.2772
  775ACN     C2 4814   2.772   0.585   3.773  0.3591 -0.2041 -0.2547
  775ACN     N1 4815   2.754   0.477   3.732 -0.2662 -0.0465 -0.1994
  776ACN     C1 4816   4.196   0.548   1.654 -0.5056 -1.0457  0.2853
  776ACN     H1 4817   4.294   0.533   1.702  0.1128 -0.5355 -0.7741
  776ACN     H2 4818   4.124   0.467   1.666 -0.4666 -1.1037  0.1316
  776ACN     H3 4819   4.205   0.558   1.545  1.2854 -3.6011  0.1067
  776ACN     C2 4820   4.134   0.667   1.710  0.0048  0.7080 -0.0559
  776ACN     N1 4821   4.082   0.767   1.737 -0.0727  0.3401 -0.4392
  777ACN     C1 4822   3.716   1.610   2.878 -0.0767  0.2442  0.1325
  777ACN     H1 4823   3.748   1.505   2.879 -1.7411 -0.3597  3.6359
  777ACN     H2 4824   3.622   1.611   2.821  0.2352 -3.1162 -0.7023
  777ACN     H3 4825   3.788   1.669   2.821  0.7798 -2.1244 -1.4215
  777ACN     C2 4826   3.686   1.662   3.014 -0.4151  0.2558  0.8300
  777ACN     N1 4827   3.668   1.710   3.119 -0.4819  0.3441 -0.1330
  778ACN     C1 4828   2.250   1.750   2.761  0.0463  0.4740 -0.2728
  778ACN     H1 4829   2.180   1.825   2.799  0.8698  0.9687  0.2990
  778ACN     H2 4830   2.205   1.664   2.710 -2.5461  0.7778  1.3623
  778ACN     H3 4831   2.318   1.716   2.840 -1.0378  0.5940  0.7301
  778ACN     C2 4832   2.340   1.809   2.660  0.3396  0.3149 -0.1509
  778ACN     N1 4833   2.398   1.857   2.574 -0.7812 -0.7732 -0.0553
  779ACN     C1 4834   2.822   1.123   2.482 -0.3983  0.3510 -0.3018
  779ACN     H1 4835   2.877   1.142   2.574  0.5560  0.3895 -0.8638
  779ACN     H2 4836   2.718   1.094   2.503  0.3087 -0.5360  2.3461
  779ACN     H3 4837   2.870   1.049   2.416 -2.5067 -0.2518 -1.2602
  779ACN     C2 4838   2.826   1.247   2.408  0.7494  0.3003 -0.5107
  779ACN     N1 4839   2.827   1.343   2.346  0.2555  0.1103 -0.1337
  780ACN     C1 4840   3.564   1.467   1.446 -0.0172  0.5352 -0.0254
  780ACN     H1 4841   3.632   1.383   1.463  1.6067  1.3429 -2.0874
  780ACN     H2 4842   3.521   1.514   1.535 -0.8345  1.5113 -0.9075
  780ACN     H3 4843   3.478   1.428   1.391  1.6152  0.5753 -2.8081
  780ACN     C2 4844   3.633   1.566   1.367 -0.1705 -0.0945  0.3915
  780ACN     N1 4845   3.696   1.637   1.306 -0.3505 -0.9195  0.5444
  781ACN     C1 4846   2.162   4.301   3.245  0.3419 -0.7114 -0.2018
  781ACN     H1 4847   2.127   4.217   3.184 -1.0740 -0.5408  0.3327
  781ACN     H2 4848   2.217   4.279   3.338  1.2994  2.8440  0.2226
  781ACN     H3 4849   2.076   4.361   3.277  0.7929  0.1354 -0.5506
  781ACN     C2 4850   2.248   4.390   3.161  0.1097 -0.8812 -0.0311
  781ACN     N1 4851   2.314   4.454   3.091  0.0444 -0.3545 -0.0738
  782ACN     C1 4852   2.806   2.645   1.217  0.4898 -0.6782  0.6257
  782ACN     H1 4853   2.726   2.699   1.165  0.8519 -1.1879 -0.5001
  782ACN     H2 4854   2.893   2.712   1.223  1.3848 -1.8092  0.6298
  782ACN     H3 4855   2.832   2.552   1.164 -0.8776  0.1700 -1.7089
  782ACN     C2 4856   2.766   2.615   1.353  0.1763  0.6140 -0.3678
  782ACN     N1 4857   2.751   2.583   1.461  0.5396 -0.5846 -0.0705
  783ACN     C1 4858   0.776   2.333   1.355  0.0482  0.8375  0.8517
  783ACN     H1 4859   0.763   2.347   1.463  1.8071  1.3491  1.0245
  783ACN     H2 4860   0.803   2.422   1.296 -3.7719  2.8295  1.7425
  783ACN     H3 4861   0.677   2.308   1.315  1.0743 -1.5409 -0.3562
  783ACN     C2 4862   0.856   2.210   1.311  0.4936 -0.6928 -0.6320
  783ACN     N1 4863   0.907   2.114   1.274 -0.2238 -0.4700  0.0376
  784ACN     C1 4864   4.090   3.256   1.664 -0.3012  0.5572  0.1024
  784ACN     H1 4865   4.011   3.310   1.611  0.1309 -0.9405 -2.2130
  784ACN     H2 4866   4.183   3.263   1.606 -0.9311 -0.5064 -1.0677
  784ACN     H3 4867   4.056   3.152   1.674  3.0465 -0.4996  2.6923
  784ACN     C2 4868   4.125   3.314   1.793 -0.2749 -0.7111  0.1498
  784ACN     N1 4869   4.149   3.358   1.900 -0.2229  0.8974 -0.0820
  785ACN     C1 4870   0.600   0.117   3.167 -0.5175 -0.1600 -0.5708
  785ACN     H1 4871   0.514   0.184   3.166 -0.1018  0.3859 -1.4930
  785ACN     H2 4872   0.684   0.178   3.132 -1.1075  2.6656  2.4580
  785ACN     H3 4873   0.576   0.033   3.100 -0.4071  0.6379 -1.6474
  785ACN     C2 4874   0.621   0.068   3.302  0.0424 -1.1822  0.5305
  785ACN     N1 4875   0.626   0.027   3.408 -0.6007  0.2021 -0.5491
  786ACN     C1 4876   0.736   0.176   2.316 -0.2108 -0.3582  0.2016
  786ACN     H1 4877   0.761   0.092   2.382  1.9243  1.7433  2.2667
  786ACN     H2 4878   0.708   0.262   2.379 -1.4259 -0.0343 -0.7558
  786ACN     H3 4879   0.659   0.150   2.243  0.3760 -0.8015 -0.2671
  786ACN     C2 4880   0.849   0.214   2.234  0.0336 -0.1927 -1.0973
  786ACN     N1 4881   0.937   0.239   2.166 -0.0348  0.1706  0.7387
  787ACN     C1 4882   4.333   0.219   1.711 -0.3926 -0.2546 -0.2110
  787ACN     H1 4883   4.348   0.114   1.737  0.9220 -0.4807 -1.7371
  787ACN     H2 4884   4.277   0.271   1.790 -0.2562 -0.5608  0.0878
  787ACN     H3 4885   4.263   0.225   1.626 -2.9265  0.3069  1.7871
  787ACN     C2 4886   4.454   0.286   1.675  0.2562 -0.9785  0.5252
  787ACN     N1 4887   4.557   0.328   1.647  0.4301  0.1058 -0.0505
  788ACN     C1 4888   2.430   0.974   2.741 -0.8437 -0.4854 -0.2806
  788ACN     H1 4889   2.499   1.046   2.697 -1.4221  1.6198  2.0380
  788ACN     H2 4890   2.466   0.956   2.843  2.1637 -0.6079 -1.2927
  788ACN     H3 4891   2.413   0.877   2.692  0.0460 -0.6418 -0.2828
  788ACN     C2 4892   2.297   1.041   2.739  0.4286 -0.1679  0.6120
  788ACN     N1 4893   2.191   1.085   2.737 -0.2290 -0.0152  0.3311
  789ACN     C1 4894   2.037   0.581   3.459 -0.3267  0.0995 -0.0504
  789ACN     H1 4895   1.939   0.535   3.442  0.2209 -0.9396 -0.4853
  789ACN     H2 4896   2.021   0.687   3.484  0.0454 -0.0612  0.8884
  789ACN     H3 4897   2.090   0.571   3.364  0.1086 -1.1961  0.3159
  789ACN     C2 4898   2.112   0.529   3.571  0.0653  0.4970  0.4984
  789ACN     N1 4899   2.167   0.490   3.665 -0.2483  0.6536  0.1438
  790ACN     C1 4900   4.534   0.968   1.775  1.2850 -0.1449  0.7273
  790ACN     H1 4901   4.512   0.902   1.860 -1.5597 -0.3676 -0.0825
  790ACN     H2 4902   4.469   0.933   1.695 -1.7140 -0.7940  3.2315
  790ACN     H3 4903   4.641   0.960   1.754  1.6543  4.1506  0.1545
  790ACN     C2 4904   4.504   1.105   1.812 -0.0051  0.1115  0.1092
  790ACN     N1 4905   4.485   1.215   1.840  0.2467  0.1401  0.0793
  791ACN     C1 4906   3.203   1.144   2.183 -0.1893 -0.0230  0.6274
  791ACN     H1 4907   3.272   1.120   2.102 -1.2727 -0.2604 -0.2359
  791ACN     H2 4908   3.215   1.073   2.266  0.3546 -0.2714  0.3397
  791ACN     H3 4909   3.101   1.153   2.146 -0.3251 -2.2062  0.3320
  791ACN     C2 4910   3.236   1.275   2.248  0.1855  0.0535 -0.3916
  791ACN     N1 4911   3.264   1.379   2.280  0.6073 -0.3924  0.0956
  792ACN     C1 4912   1.411   0.502   0.459 -0.4833  0.2375 -0.4054
  792ACN     H1 4913   1.343   0.482   0.376  0.2567 -0.8716 -0.7728
  792ACN     H2 4914   1.506   0.448   0.452 -0.1156  0.7661  0.3414
  792ACN     H3 4915   1.360   0.469   0.550  1.1859 -0.4986  0.3020
  792ACN     C2 4916   1.440   0.642   0.464 -0.7528  0.6006 -0.0424
  792ACN     N1 4917   1.469   0.753   0.455 -0.4054 -0.5701 -0.4331
  793ACN     C1 4918   0.220   3.728   0.655 -0.5755 -0.6660 -0.7731
  793ACN     H1 4919   0.307   3.676   0.698 -0.2508  0.6260  0.2029
  793ACN     H2 4920   0.134   3.660   0.665 -1.9680  0.9372 -1.4155
  793ACN     H3 4921   0.232   3.757   0.550  3.8497 -2.6945 -1.0316
  793ACN     C2 4922   0.184   3.845   0.738  0.4546  0.4124 -0.2357
  793ACN     N1 4923   0.154   3.939   0.801  0.3297 -0.0742  0.2338
  794ACN     C1 4924   4.463   4.168   1.811  0.0657  0.2429 -0.7825
  794ACN     H1 4925   4.542   4.156   1.886 -0.8098  0.0690  0.1277
  794ACN     H2 4926   4.467   4.273   1.778  0.8633  0.9595  1.4246
  794ACN     H3 4927   4.370   4.146   1.864 -0.0544 -3.1213 -2.1739
  794ACN     C2 4928   4.485   4.063   1.711  0.2045  0.0398 -0.4362
  794ACN     N1 4929   4.507   3.981   1.637  0.2968 -0.2369 -0.8647
  795ACN     C1 4930   1.192   0.222   3.657  0.9093 -0.2721  0.2534
  795ACN     H1 4931   1.161   0.233   3.761  0.1237 -0.9331  0.0935
  795ACN     H2 4932   1.296   0.256   3.647 -0.0169  2.6385 -0.6248
  795ACN     H3 4933   1.125   0.290   3.603  2.1130  1.7478  1.1776
  795ACN     C2 4934   1.169   0.088   3.609  0.2015  0.8348 -0.4211
  795ACN     N1 4935   1.162  -0.019   3.574  0.7283 -1.2425  0.3097
  796ACN     C1 4936   3.934   0.795   2.590 -0.0630 -0.3986 -0.0144
  796ACN     H1 4937   3.985   0.700   2.610  0.0814 -0.4796 -0.7492
  796ACN     H2 4938   3.825   0.787   2.600 -0.2534  1.2059 -0.5258
  796ACN     H3 4939   3.955   0.829   2.488 -1.8285  1.2932  0.1288
  796ACN     C2 4940   3.971   0.904   2.680  0.0326  0.5702 -0.7324
  796ACN     N1 4941   3.985   1.002   2.739 -0.0561  0.1531 -0.1162
  797ACN     C1 4942   0.607   2.857   1.214 -0.1789  0.4392 -0.7871
  797ACN     H1 4943   0.628   2.941   1.147 -0.1534  0.1571 -1.1329
  797ACN     H2 4944   0.639   2.885   1.315 -0.0983  0.6351 -0.8672
  797ACN     H3 4945   0.658   2.762   1.195 -1.3941 -0.9850  2.3018
  797ACN     C2 4946   0.464   2.832   1.212 -0.9073  0.1895  0.1953
  797ACN     N1 4947   0.350   2.806   1.202 -0.4215 -0.3678 -0.3833
  798ACN     C1 4948   2.471   4.137   3.729  0.4484 -0.1799  0.8037
  798ACN     H1 4949   2.482   4.095   3.628  0.4178  0.3130  0.5930
  798ACN     H2 4950   2.368   4.143   3.765 -1.1838 -0.9514 -3.2285
  798ACN     H3 4951   2.507   4.240   3.716 -0.1766 -0.0158  0.3190
  798ACN     C2 4952   2.558   4.056   3.811  0.1750 -0.0749 -0.1673
  798ACN     N1 4953   2.628   3.983   3.869 -0.0879  0.1994 -0.1486
  799ACN     C1 4954   3.212   2.821   2.629  0.5335 -0.5135  0.5782
  799ACN     H1 4955   3.123   2.881   2.652 -2.0456 -2.6362 -2.9432
  799ACN     H2 4956   3.295   2.884   2.595 -0.2504 -1.0541 -2.6084
  799ACN     H3 4957   3.194   2.748   2.550  0.2161 -1.2637  1.3222
  799ACN     C2 4958   3.238   2.745   2.750  0.0449  0.9081  0.0677
  799ACN     N1 4959   3.265   2.686   2.844  0.4218  0.3274  0.6650
  800ACN     C1 4960   0.310   1.820   2.563  0.1530 -0.3104  0.0126
  800ACN     H1 4961   0.366   1.730   2.533 -1.6204 -0.9746 -1.4522
  800ACN     H2 4962   0.227   1.846   2.496 -0.8749  1.4477  1.8467
  800ACN     H3 4963   0.368   1.910   2.585  0.0161 -0.4530  1.0244
  800ACN     C2 4964   0.248   1.791   2.691  0.0723  0.7902  0.5631
  800ACN     N1 4965   0.209   1.770   2.797  0.2121  0.5984  0.3400
  801ACN     C1 4966   3.754   4.009   3.386 -0.0043  0.8112 -0.0159
  801ACN     H1 4967   3.653   3.975   3.413 -0.3674  1.0472 -1.0399
  801ACN     H2 4968   3.833   3.954   3.439  0.4680 -0.4443 -1.9052
  801ACN     H3 4969   3.768   4.116   3.401 -0.7872  0.9942 -0.5188
  801ACN     C2 4970   3.773   3.967   3.250  1.2043  0.6923 -0.2103
  801ACN     N1 4971   3.794   3.924   3.148  0.1199 -0.9054 -0.4746
  802ACN     C1 4972   4.746   1.805   1.430  0.0282 -0.3115 -0.0505
  802ACN     H1 4973   4.690   1.723   1.384 -0.6743 -0.6119  1.2837
  802ACN     H2 4974   4.664   1.857   1.481 -0.3899  1.5092 -2.3960
  802ACN     H3 4975   4.789   1.868   1.351 -0.9410  0.6392  0.1657
  802ACN     C2 4976   4.844   1.752   1.528  0.0286 -0.8708 -0.0106
  802ACN     N1 4977   4.932   1.717   1.590 -0.5582  0.3741 -0.4799
  803ACN     C1 4978   4.169   3.931   0.626  0.7847 -0.9912 -0.5879
  803ACN     H1 4979   4.225   4.025   0.634  0.7325 -0.9303 -0.9448
  803ACN     H2 4980   4.079   3.947   0.566 -1.4671 -1.0187  2.5186
  803ACN     H3 4981   4.138   3.885   0.721 -1.0977 -3.2373 -2.1917
  803ACN     C2 4982   4.259   3.845   0.557 -1.2568 -0.2445 -0.0417
  803ACN     N1 4983   4.339   3.773   0.513 -0.2635 -0.5874  0.4017
  804ACN     C1 4984   2.640   2.083   3.661 -0.1903  0.5689  0.1122
  804ACN     H1 4985   2.689   2.013   3.591  1.6008  0.8949  0.9710
  804ACN     H2 4986   2.581   2.151   3.599  0.1986  0.8222  0.0126
  804ACN     H3 4987   2.718   2.145   3.707 -0.6872  0.4092  1.2040
  804ACN     C2 4988   2.564   2.010   3.769  0.0559 -0.1096  0.6813
  804ACN     N1 4989   2.508   1.957   3.855 -0.3034  0.1087 -0.1087
  805ACN     C1 4990   1.355   3.163   2.587  0.4902 -0.1528 -0.2920
  805ACN     H1 4991   1.427   3.141   2.667  0.4541  1.6486  0.2814
  805ACN     H2 4992   1.333   3.270   2.601 -0.0006 -0.3764  0.7141
  805ACN     H3 4993   1.265   3.101   2.594  0.4027 -0.3810 -2.7253
  805ACN     C2 4994   1.406   3.138   2.451 -0.4646  0.0192 -0.2417
  805ACN     N1 4995   1.444   3.128   2.340 -0.5173 -0.3902  0.6471
  806ACN     C1 4996   2.334   2.001   0.697  0.3173 -0.6466  0.5088
  806ACN     H1 4997   2.291   1.958   0.789 -2.7948  0.0702 -0.4923
  806ACN     H2 4998   2.331   1.932   0.611  1.3976 -1.3901  1.0432
  806ACN     H3 4999   2.440   2.023   0.713  0.0118 -0.0891  1.8770
  806ACN     C2 5000   2.258   2.119   0.663  0.3478 -0.0185 -0.5302
  806ACN     N1 5001   2.202   2.214   0.627 -0.5850  0.2441 -0.7258
  807ACN     C1 5002   3.778   3.272   2.635 -0.1898  0.3546 -0.3417
  807ACN     H1 5003   3.829   3.355   2.686 -0.5337  0.1675  0.3215
  807ACN     H2 5004   3.673   3.297   2.614 -0.9011 -1.4327  0.7969
  807ACN     H3 5005   3.790   3.182   2.697  1.0820  1.1105  0.5593
  807ACN     C2 5006   3.853   3.249   2.513 -0.9680 -0.4198  0.0954
  807ACN     N1 5007   3.910   3.253   2.409 -0.5190  0.0330 -1.0965
  808ACN     C1 5008   2.058   4.300   2.065  0.1559  0.2882 -0.1239
  808ACN     H1 5009   1.982   4.340   1.997 -2.3771 -2.1836  1.0471
  808ACN     H2 5010   2.103   4.373   2.133 -2.8023  2.0157  0.1376
  808ACN     H3 5011   2.132   4.256   1.997  0.3515 -0.4542  0.5597
  808ACN     C2 5012   1.983   4.205   2.144 -0.0618 -0.0059 -0.5547
  808ACN     N1 5013   1.921   4.132   2.206  0.4948  0.7511 -0.0398
  809ACN     C1 5014   4.146   2.230   1.386  0.3659  0.4131  0.3155
  809ACN     H1 5015   4.122   2.122   1.390 -2.3620  0.9468  0.7839
  809ACN     H2 5016   4.254   2.243   1.375  0.2079  1.4112 -0.1612
  809ACN     H3 5017   4.109   2.270   1.482 -0.4637 -0.7374  0.4982
  809ACN     C2 5018   4.083   2.277   1.265 -0.2508 -0.1091  0.2142
  809ACN     N1 5019   4.036   2.326   1.169  0.2871  0.4572  0.6655
  810ACN     C1 5020   4.664   0.748   3.088  0.5009 -0.5515  0.5027
  810ACN     H1 5021   4.660   0.685   3.177 -1.4772 -1.3024 -0.0682
  810ACN     H2 5022   4.606   0.840   3.103  0.0601 -0.6007 -0.7507
  810ACN     H3 5023   4.615   0.698   3.004 -0.4356 -0.2611  0.8560
  810ACN     C2 5024   4.806   0.767   3.059 -0.2091  0.3313 -0.3784
  810ACN     N1 5025   4.914   0.781   3.034  0.4861  0.7680  0.1301
  811ACN     C1 5026   4.788   1.745   1.954  0.1165  0.7403 -0.0167
  811ACN     H1 5027   4.883   1.691   1.958 -0.2978  0.0952  2.1098
  811ACN     H2 5028   4.709   1.670   1.944 -1.0989  1.4221  3.2621
  811ACN     H3 5029   4.802   1.824   1.879 -1.4147 -0.9401 -2.1934
  811ACN     C2 5030   4.771   1.810   2.078 -0.2574  0.1776 -0.0391
  811ACN     N1 5031   4.764   1.856   2.185  0.3618 -0.4762  1.2539
  812ACN     C1 5032   0.599   1.186   3.194 -0.2686  0.5343 -0.2431
  812ACN     H1 5033   0.605   1.288   3.153  0.2908 -0.1947 -2.0611
  812ACN     H2 5034   0.521   1.176   3.271  1.3240  0.4451  1.4352
  812ACN     H3 5035   0.697   1.170   3.240 -1.5154 -1.5352  1.8647
  812ACN     C2 5036   0.581   1.088   3.093 -0.0373 -0.1724 -0.0785
  812ACN     N1 5037   0.569   1.013   3.006  0.7943  0.4136  0.2662
  813ACN     C1 5038   0.395   0.505   0.437 -0.0068  0.3588 -0.1165
  813ACN     H1 5039   0.408   0.575   0.521  3.6088 -1.1226  0.7172
  813ACN     H2 5040   0.291   0.512   0.403 -0.7992  0.4873  2.1532
  813ACN     H3 5041   0.414   0.405   0.477  1.9854 -0.2168 -2.3156
  813ACN     C2 5042   0.493   0.539   0.341  0.5644  0.7002 -0.4952
  813ACN     N1 5043   0.572   0.568   0.265 -0.5070  0.0271 -0.1521
  814ACN     C1 5044   4.800   2.170   2.301 -0.3934  0.6848 -0.0300
  814ACN     H1 5045   4.876   2.096   2.327 -0.7785 -0.5504 -2.2138
  814ACN     H2 5046   4.756   2.127   2.210 -0.4258 -2.4579  1.3310
  814ACN     H3 5047   4.835   2.272   2.278 -1.9695  1.1838 -0.3432
  814ACN     C2 5048   4.707   2.175   2.411  0.3191  0.5626 -0.1960
  814ACN     N1 5049   4.639   2.171   2.505  0.2481 -0.4688 -0.7233
  815ACN     C1 5050   1.665   2.957   1.531  0.0101  0.4899 -0.0381
  815ACN     H1 5051   1.757   2.930   1.583  0.4034  1.7257 -0.0482
  815ACN     H2 5052   1.693   2.991   1.431  0.2553 -2.0670 -0.9050
  815ACN     H3 5053   1.616   3.035   1.591 -1.5328  0.7702 -1.5612
  815ACN     C2 5054   1.568   2.849   1.513 -0.7024 -0.2519  0.0590
  815ACN     N1 5055   1.492   2.764   1.498  0.0610  0.0799  0.0167
  816ACN     C1 5056   3.136   3.294   3.646  0.0785  0.2613 -0.1989
  816ACN     H1 5057   3.222   3.347   3.603 -0.4777  1.2087 -0.1591
  816ACN     H2 5058   3.046   3.355   3.643 -0.7487 -0.9582 -1.5738
  816ACN     H3 5059   3.159   3.261   3.748  2.7141  0.6554 -0.5913
  816ACN     C2 5060   3.116   3.176   3.566 -0.0844 -0.4851 -0.7068
  816ACN     N1 5061   3.114   3.083   3.501  0.8042  0.1642  0.1927
  817ACN     C1 5062   1.959   1.758   1.671  0.3506  0.9881 -0.6377
  817ACN     H1 5063   1.987   1.743   1.566  0.4403  0.7027 -0.5718
  817ACN     H2 5064   1.925   1.659   1.704  1.7164  1.2400  1.7180
  817ACN     H3 5065   1.879   1.833   1.681 -0.7968 -0.2775 -0.0216
  817ACN     C2 5066   2.078   1.802   1.742  0.5896  0.1563 -0.5961
  817ACN     N1 5067   2.173   1.831   1.792 -0.2159  0.6981 -0.3169
  818ACN     C1 5068   0.880   2.235   1.885 -0.2070 -0.0650 -0.4866
  818ACN     H1 5069   0.798   2.308   1.875  1.5491  1.8192 -1.9761
  818ACN     H2 5070   0.834   2.136   1.878 -0.2774 -0.0431 -0.3570
  818ACN     H3 5071   0.928   2.248   1.983 -1.0633 -1.5148  0.1628
  818ACN     C2 5072   0.981   2.259   1.779  0.7414 -0.3127 -0.5377
  818ACN     N1 5073   1.058   2.282   1.701 -1.3730 -0.1130  0.8315
  819ACN     C1 5074   3.348   1.085   3.644 -0.2096  0.3548 -0.0369
  819ACN     H1 5075   3.355   1.115   3.749 -2.6049  0.0112  0.2931
  819ACN     H2 5076   3.323   0.979   3.632 -0.8255  0.6504 -1.6445
  819ACN     H3 5077   3.439   1.109   3.588 -0.0366 -1.3829 -0.5510
  819ACN     C2 5078   3.238   1.156   3.575  0.3143 -0.1289  0.2403
  819ACN     N1 5079   3.148   1.204   3.522  0.3098 -0.0043  0.4157
  820ACN     C1 5080   2.703   4.508   2.381  0.5233 -0.0121 -0.7449
  820ACN     H1 5081   2.599   4.490   2.353 -0.1309  0.0018  1.5276
  820ACN     H2 5082   2.753   4.413   2.404  2.4611  1.1133 -0.0626
  820ACN     H3 5083   2.701   4.580   2.464 -0.2381 -0.7259 -0.1404
  820ACN     C2 5084   2.784   4.570   2.277 -0.6454  0.3872  0.0817
  820ACN     N1 5085   2.855   4.612   2.197 -0.2505  0.5466  0.0548
  821ACN     C1 5086   4.475   3.222   3.181  0.0883 -0.2909 -0.2332
  821ACN     H1 5087   4.453   3.328   3.202  0.9061 -0.2690  0.5915
  821ACN     H2 5088   4.409   3.158   3.242 -1.5031  2.2967  0.9345
  821ACN     H3 5089   4.579   3.194   3.201  0.6567 -0.6410 -3.1732
  821ACN     C2 5090   4.462   3.203   3.044  0.2668  0.1762  0.0974
  821ACN     N1 5091   4.434   3.190   2.935  0.7314 -0.5200  0.2557
  822ACN     C1 5092   4.748   4.069   3.671  0.1318  0.4757  0.2776
  822ACN     H1 5093   4.677   4.117   3.602 -0.5296  2.2272  2.0678
  822ACN     H2 5094   4.825   4.145   3.684  0.2021 -0.0048  3.6392
  822ACN     H3 5095   4.773   3.971   3.628 -0.8595  0.1246  0.4707
  822ACN     C2 5096   4.685   4.065   3.804 -0.5192  0.2047  0.3560
  822ACN     N1 5097   4.634   4.064   3.908  0.3670  0.3382 -0.3285
  823ACN     C1 5098   3.711   3.470   0.580 -0.4605 -0.1066 -0.2712
  823ACN     H1 5099   3.606   3.440   0.572 -0.7656  0.9652 -0.3942
  823ACN     H2 5100   3.708   3.570   0.624 -2.8772  0.0613 -0.7138
  823ACN     H3 5101   3.765   3.466   0.485  1.5279 -0.8000  0.8169
  823ACN     C2 5102   3.775   3.377   0.675 -0.9990 -0.5579  0.1690
  823ACN     N1 5103   3.831   3.298   0.737  0.8128  0.7400  0.8666
  824ACN     C1 5104   2.137   1.459   0.177  0.0621 -0.1153 -0.0320
  824ACN     H1 5105   2.035   1.491   0.152  0.6521  1.0464 -1.1026
  824ACN     H2 5106   2.149   1.471   0.285  0.0565 -0.6194  0.0275
  824ACN     H3 5107   2.199   1.517   0.107 -1.1199  1.2416 -0.0047
  824ACN     C2 5108   2.131   1.316   0.150  0.1332  0.1239  0.6989
  824ACN     N1 5109   2.138   1.202   0.133  0.4378  0.3240 -0.3370
  825ACN     C1 5110   0.182   1.462   2.736 -0.4206  0.3627 -0.1980
  825ACN     H1 5111   0.201   1.478   2.843  1.2177  2.4160 -0.7148
  825ACN     H2 5112   0.125   1.553   2.710  2.1077  1.7294 -1.3378
  825ACN     H3 5113   0.121   1.378   2.700 -1.3204  1.1459 -0.5496
  825ACN     C2 5114   0.310   1.452   2.672 -0.4384 -0.6997  0.3883
  825ACN     N1 5115   0.413   1.445   2.617  0.1697 -0.8006 -0.0051
  826ACN     C1 5116   3.763   2.761   3.510 -0.5559  0.3434  0.0667
  826ACN     H1 5117   3.685   2.837   3.503 -0.3586  0.3968 -2.9056
  826ACN     H2 5118   3.731   2.699   3.595  2.3124  0.0133  1.0252
  826ACN     H3 5119   3.858   2.804   3.543 -0.4683  0.1793  0.0318
  826ACN     C2 5120   3.782   2.677   3.391  0.0699 -0.2196 -0.0983
  826ACN     N1 5121   3.805   2.616   3.298  0.2582 -0.3624  0.0403
  827ACN     C1 5122   1.067   0.240   1.089  0.2262 -0.1905  0.2125
  827ACN     H1 5123   1.033   0.160   1.022 -0.0813  0.0863  0.0389
  827ACN     H2 5124   1.152   0.288   1.038  0.5186 -1.1221 -0.1996
  827ACN     H3 5125   1.119   0.195   1.175  0.4308  0.4070  0.4036
  827ACN     C2 5126   0.950   0.312   1.125  0.1603  0.1247  0.3799
  827ACN     N1 5127   0.848   0.355   1.155 -0.0389 -0.2640  0.0268
  828ACN     C1 5128   2.426   0.578   1.672  0.3599 -0.2005 -0.3366
  828ACN     H1 5129   2.440   0.479   1.627  1.1963 -0.2346 -0.0275
  828ACN     H2 5130   2.458   0.578   1.777 -0.0835  2.5688 -0.1170
  828ACN     H3 5131   2.320   0.603   1.658  0.5441  0.9031  0.1079
  828ACN     C2 5132   2.505   0.673   1.592 -0.0681 -0.0654  0.1425
  828ACN     N1 5133   2.571   0.739   1.528 -0.1732 -0.4889 -0.2449
  829ACN     C1 5134   2.971   1.892   3.374  0.2398  0.0517  0.2252
  829ACN     H1 5135   3.019   1.798   3.405 -1.5706 -1.1806 -0.5676
  829ACN     H2 5136   3.052   1.965   3.363  0.3647  0.0162  0.8768
  829ACN     H3 5137   2.892   1.928   3.441  0.2331  0.2267  0.1214
  829ACN     C2 5138   2.929   1.864   3.239  0.4042 -0.0745 -0.2934
  829ACN     N1 5139   2.894   1.831   3.134  0.1825  0.3863 -0.2855
  830ACN     C1 5140   2.543   0.833   3.176 -0.1956  0.3916 -0.4020
  830ACN     H1 5141   2.517   0.783   3.082  0.6290 -1.8871  0.4985
  830ACN     H2 5142   2.568   0.750   3.243 -1.0579  1.7338  1.6875
  830ACN     H3 5143   2.453   0.887   3.206 -1.2379 -1.1723 -0.6092
  830ACN     C2 5144   2.666   0.916   3.182  0.0662  0.6142  0.1526
  830ACN     N1 5145   2.767   0.962   3.179  0.4919  0.1673  0.5735
  831ACN     C1 5146   0.025   0.184   2.034 -0.5404  0.3806  0.2310
  831ACN     H1 5147  -0.047   0.102   2.019  0.3401 -0.3164 -0.2940
  831ACN     H2 5148  -0.037   0.271   2.011 -0.3283  0.7373  0.9746
  831ACN     H3 5149   0.110   0.168   1.966 -1.3670 -3.3693 -0.1562
  831ACN     C2 5150   0.071   0.197   2.168 -0.2824 -0.9902 -0.5870
  831ACN     N1 5151   0.108   0.203   2.278  0.0810  0.4626  0.6180
  832ACN     C1 5152   0.744   0.774   2.722 -0.1400  0.1481 -0.6574
  832ACN     H1 5153   0.702   0.718   2.807  0.1619 -0.1605 -0.7059
  832ACN     H2 5154   0.821   0.839   2.767  0.7501 -1.5447  0.4091
  832ACN     H3 5155   0.675   0.840   2.669  0.1345 -0.8070 -2.2636
  832ACN     C2 5156   0.806   0.675   2.631 -0.1697  0.2487  0.4177
  832ACN     N1 5157   0.866   0.602   2.558  0.2051 -0.0195 -0.0016
  833ACN     C1 5158   1.213   2.794   0.460  0.3978  0.7834 -0.1818
  833ACN     H1 5159   1.295   2.764   0.525 -1.4345 -2.3087  0.9119
  833ACN     H2 5160   1.187   2.720   0.384 -1.8626  1.6625 -0.3682
  833ACN     H3 5161   1.236   2.892   0.417  0.6242  0.8494  0.0854
  833ACN     C2 5162   1.109   2.816   0.556  0.4135  0.4840 -0.1262
  833ACN     N1 5163   1.026   2.836   0.638  0.5249 -0.0324  1.2588
  834ACN     C1 5164   1.142   3.253   1.149  0.3504 -0.5478 -0.1119
  834ACN     H1 5165   1.060   3.191   1.112  0.5426 -0.9514  0.1264
  834ACN     H2 5166   1.226   3.255   1.078  1.9357  2.1040  1.6406
  834ACN     H3 5167   1.184   3.219   1.245  0.7499  1.3956  0.4512
  834ACN     C2 5168   1.087   3.390   1.167 -0.3664 -0.2070  0.8515
  834ACN     N1 5169   1.035   3.492   1.171 -0.3440 -0.1759  0.3712
  835ACN     C1 5170   3.762   0.795   1.042 -0.0190 -0.1318  0.1718
  835ACN     H1 5171   3.660   0.835   1.049  0.2107  0.6022 -0.4817
  835ACN     H2 5172   3.779   0.736   1.133 -1.6634 -1.2522 -0.2122
  835ACN     H3 5173   3.826   0.884   1.042  1.2630 -1.0360 -0.4451
  835ACN     C2 5174   3.774   0.712   0.918 -0.0790 -0.5616 -0.1592
  835ACN     N1 5175   3.775   0.642   0.823 -0.0798  0.0304 -0.0207
  836ACN     C1 5176   3.229   1.573   3.663  0.6281 -0.1116 -0.1013
  836ACN     H1 5177   3.122   1.577   3.688  0.4279 -0.9840 -0.7483
  836ACN     H2 5178   3.265   1.478   3.705 -0.5018 -0.5359 -0.0345
  836ACN     H3 5179   3.275   1.662   3.706 -0.1816 -0.4076  1.4417
  836ACN     C2 5180   3.248   1.578   3.520 -0.0413 -0.3596  0.4957
  836ACN     N1 5181   3.267   1.572   3.406 -0.1616 -0.0342  0.2280
  837ACN     C1 5182   4.096   4.908   3.182 -0.0551 -0.1444  0.2430
  837ACN     H1 5183   4.178   4.836   3.172 -0.4729 -0.8489  1.5185
  837ACN     H2 5184   4.006   4.868   3.133 -1.9661  2.3236  1.4596
  837ACN     H3 5185   4.125   4.998   3.127 -0.8000  0.7538  1.2851
  837ACN     C2 5186   4.087   4.929   3.323  0.2369 -0.7182  0.3215
  837ACN     N1 5187   4.072   4.945   3.434  0.8489 -0.4748 -0.6114
  838ACN     C1 5188   1.767   0.375   2.325  0.1699  0.4492  0.1970
  838ACN     H1 5189   1.848   0.446   2.308  0.0510  0.6306  0.3787
  838ACN     H2 5190   1.796   0.277   2.284  2.0119  0.9627  0.1903
  838ACN     H3 5191   1.665   0.402   2.297 -0.1015  0.0503  0.7662
  838ACN     C2 5192   1.767   0.350   2.471  0.7648 -0.3838  0.1187
  838ACN     N1 5193   1.772   0.345   2.586  0.6880 -0.0446  0.2524
  839ACN     C1 5194   4.190   3.810   1.790  0.0059 -0.4404 -0.1261
  839ACN     H1 5195   4.180   3.769   1.689  2.7027 -1.9384  0.1179
  839ACN     H2 5196   4.299   3.815   1.804  0.2787 -2.2896 -1.2124
  839ACN     H3 5197   4.138   3.747   1.863 -0.7352  0.8463  0.4883
  839ACN     C2 5198   4.135   3.946   1.800  0.1019  0.2224 -0.3171
  839ACN     N1 5199   4.098   4.052   1.820  0.6313  0.1132  0.3794
  840ACN     C1 5200   2.011   0.193   2.802  0.0962  0.3084 -0.3537
  840ACN     H1 5201   1.980   0.295   2.831 -0.7269 -0.3851  1.3691
  840ACN     H2 5202   1.939   0.155   2.728 -1.4739  2.2319  0.0852
  840ACN     H3 5203   1.989   0.124   2.885  0.9452  1.8164  1.2035
  840ACN     C2 5204   2.144   0.177   2.746  0.8736 -0.3406 -0.3918
  840ACN     N1 5205   2.243   0.179   2.692 -0.5309  0.5157  0.6617
  841ACN     C1 5206   3.735   3.626   2.380  0.3022 -0.6836 -0.8121
  841ACN     H1 5207   3.716   3.680   2.287 -0.1558  0.0460 -0.3052
  841ACN     H2 5208   3.727   3.693   2.467 -1.8301 -1.8848 -0.0066
  841ACN     H3 5209   3.832   3.579   2.361  0.7425  0.1792 -0.7369
  841ACN     C2 5210   3.647   3.513   2.387 -0.0208  0.0295 -0.5550
  841ACN     N1 5211   3.577   3.426   2.373 -0.3423 -0.4628  0.4139
  842ACN     C1 5212   0.368   3.222   0.081  0.0728 -0.7310  0.1211
  842ACN     H1 5213   0.405   3.311   0.134 -0.1431  1.1150 -2.6395
  842ACN     H2 5214   0.305   3.162   0.148 -2.0923 -1.3530 -2.2944
  842ACN     H3 5215   0.446   3.155   0.044  1.4472  0.1234  1.3628
  842ACN     C2 5216   0.282   3.256  -0.034 -0.7818  0.2266  0.2821
  842ACN     N1 5217   0.206   3.268  -0.121 -0.1615 -0.1540 -0.2301
  843ACN     C1 5218   2.016   0.927   2.964 -0.8561 -0.1075 -0.3242
  843ACN     H1 5219   1.930   0.888   3.019 -1.5700 -1.1060 -2.0709
  843ACN     H2 5220   1.991   1.014   2.902  0.0186  1.0796  0.9301
  843ACN     H3 5221   2.052   0.856   2.888 -0.2413  1.6641 -1.7692
  843ACN     C2 5222   2.121   0.968   3.052  0.6630  0.2091 -0.4828
  843ACN     N1 5223   2.197   1.008   3.122 -0.1314  0.1409 -0.2732
  844ACN     C1 5224   1.641   0.585   3.313 -0.3330  1.0884 -0.8913
  844ACN     H1 5225   1.583   0.535   3.234  1.0183 -0.3264 -1.0299
  844ACN     H2 5226   1.721   0.519   3.348 -1.0049  0.6196 -0.2128
  844ACN     H3 5227   1.569   0.609   3.392 -0.4526 -0.0333 -0.6444
  844ACN     C2 5228   1.702   0.707   3.267 -0.2911  0.4516  0.3669
  844ACN     N1 5229   1.742   0.807   3.223 -0.4236 -0.0665  0.0538
  845ACN     C1 5230   0.640   3.562   0.493  0.3639 -1.3191 -0.3449
  845ACN     H1 5231   0.562   3.634   0.522  1.4534 -0.3371  0.2035
  845ACN     H2 5232   0.625   3.467   0.545 -0.7295 -1.8605 -1.5908
  845ACN     H3 5233   0.740   3.596   0.520  0.6634 -0.3664 -2.4443
  845ACN     C2 5234   0.632   3.539   0.351 -0.4046  0.2417  0.3665
  845ACN     N1 5235   0.615   3.527   0.240  0.1375  0.4335  0.2642
  846ACN     C1 5236   0.265   3.899   2.817 -0.1599  0.0412 -0.2819
  846ACN     H1 5237   0.254   3.790   2.824  2.4080 -0.1989  1.2246
  846ACN     H2 5238   0.269   3.932   2.921 -1.1613  0.0868 -0.2475
  846ACN     H3 5239   0.182   3.948   2.766 -1.8453 -1.5141  0.8480
  846ACN     C2 5240   0.392   3.942   2.765 -0.3045 -0.3245  0.2447
  846ACN     N1 5241   0.492   3.984   2.726 -0.0193 -0.1345 -0.4838
  847ACN     C1 5242   4.604   1.225   3.594  0.0747 -0.9489  0.8586
  847ACN     H1 5243   4.548   1.258   3.682 -3.0611 -2.3785 -0.4300
  847ACN     H2 5244   4.627   1.308   3.526 -0.1714 -2.9612 -1.8791
  847ACN     H3 5245   4.539   1.155   3.540 -1.8492  0.0925  1.6973
  847ACN     C2 5246   4.727   1.160   3.638 -0.1761 -0.3136  0.8764
  847ACN     N1 5247   4.822   1.106   3.676  0.6064 -0.2131  0.6663
  848ACN     C1 5248   4.524   0.615   3.461  0.1775  0.4686 -0.0380
  848ACN     H1 5249   4.426   0.567   3.475 -0.7686  2.0432 -0.9779
  848ACN     H2 5250   4.556   0.605   3.357 -1.8897  1.5633 -0.8401
  848ACN     H3 5251   4.597   0.560   3.523 -0.5045  1.0718  1.3444
  848ACN     C2 5252   4.519   0.759   3.489  0.0598  0.2706 -0.2175
  848ACN     N1 5253   4.514   0.872   3.498 -0.2871  0.5627  1.1691
  849ACN     C1 5254   4.328   3.791   2.508 -0.6714 -0.7266 -0.5344
  849ACN     H1 5255   4.218   3.794   2.517 -0.8745  0.0792 -2.8190
  849ACN     H2 5256   4.346   3.847   2.416  0.8979 -0.5679 -0.1548
  849ACN     H3 5257   4.374   3.696   2.481  1.6780  0.4775 -0.9529
  849ACN     C2 5258   4.391   3.862   2.627  0.1749  0.0263  0.7304
  849ACN     N1 5259   4.443   3.893   2.723  0.2162  0.2325 -0.2033
  850ACN     C1 5260   0.952   0.873   2.359 -0.4260 -0.4922 -0.1840
  850ACN     H1 5261   0.929   0.971   2.403 -0.3860  0.8838 -3.0435
  850ACN     H2 5262   0.963   0.892   2.252  1.0049  2.9585  0.4545
  850ACN     H3 5263   0.870   0.803   2.382 -2.8332  2.4470  0.7713
  850ACN     C2 5264   1.084   0.825   2.410  1.2620 -0.1691 -0.3854
  850ACN     N1 5265   1.178   0.791   2.461 -0.1172  0.4006  0.7467
  851ACN     C1 5266   1.921   0.134   3.204  0.8435 -0.3563 -0.0834
  851ACN     H1 5267   2.019   0.122   3.155  1.0574 -1.3244  0.5517
  851ACN     H2 5268   1.887   0.238   3.205  1.6746 -0.0635 -0.8544
  851ACN     H3 5269   1.927   0.104   3.309  0.6149  0.8862  0.2939
  851ACN     C2 5270   1.832   0.045   3.138  0.4022 -0.0853  0.8471
  851ACN     N1 5271   1.751  -0.017   3.083 -0.0908  0.0050  0.2213
  852ACN     C1 5272   0.530   2.060   0.091  0.3761  0.1042  0.1325
  852ACN     H1 5273   0.499   1.962   0.130 -1.0090  0.0400 -1.0473
  852ACN     H2 5274   0.454   2.139   0.084  0.8127  0.4730 -0.5759
  852ACN     H3 5275   0.568   2.043  -0.010 -2.6198 -3.9443 -0.5708
  852ACN     C2 5276   0.627   2.131   0.170 -0.1128  0.6648 -0.1363
  852ACN     N1 5277   0.705   2.192   0.229  0.0450 -0.1846 -0.0664
  853ACN     C1 5278   3.460   4.176   3.785 -0.3753  0.2527 -0.5846
  853ACN     H1 5279   3.355   4.162   3.755 -0.2957  2.3961 -2.0639
  853ACN     H2 5280   3.516   4.105   3.724 -0.5319 -0.9069  0.5643
  853ACN     H3 5281   3.490   4.159   3.890  3.0751  1.0892 -1.3298
  853ACN     C2 5282   3.510   4.313   3.759 -0.6280 -0.4751 -0.0469
  853ACN     N1 5283   3.553   4.418   3.748 -0.2144 -0.3382  0.3560
  854ACN     C1 5284   2.938   3.713   0.623  0.6267 -0.3624  0.5245
  854ACN     H1 5285   2.991   3.779   0.553  2.2057  0.0920  2.0703
  854ACN     H2 5286   2.834   3.739   0.643  1.2266  1.2852  1.7187
  854ACN     H3 5287   3.003   3.717   0.712  2.4834  0.3498 -0.7912
  854ACN     C2 5288   2.955   3.574   0.584  0.3620  0.4659  0.2318
  854ACN     N1 5289   2.964   3.464   0.551  0.4351  0.1140  0.1170
  855ACN     C1 5290   0.663   2.628   2.429  0.0813 -0.9784 -0.3155
  855ACN     H1 5291   0.666   2.734   2.401  0.8576 -1.0446 -0.5005
  855ACN     H2 5292   0.730   2.614   2.515 -0.6370  0.2832  0.4737
  855ACN     H3 5293   0.689   2.568   2.341  0.3613 -0.8717 -0.3068
  855ACN     C2 5294   0.527   2.606   2.467 -0.3747 -0.0326 -1.4771
  855ACN     N1 5295   0.417   2.586   2.497  0.2980 -0.1820  0.1151
  856ACN     C1 5296   4.367   1.571   1.801 -0.7715  0.5370 -0.1502
  856ACN     H1 5297   4.402   1.607   1.899 -0.8967 -1.4951  0.6918
  856ACN     H2 5298   4.261   1.593   1.781 -2.0433 -2.1090  2.7382
  856ACN     H3 5299   4.359   1.462   1.798  0.1397  0.3613  1.7507
  856ACN     C2 5300   4.460   1.615   1.705  0.0947 -0.1248  0.2065
  856ACN     N1 5301   4.536   1.654   1.627  0.0711 -0.0652  0.1859
  857ACN     C1 5302   1.021   3.816   1.419  0.6193  0.2934 -0.7415
  857ACN     H1 5303   1.104   3.874   1.377  0.6767  0.9594  0.2704
  857ACN     H2 5304   0.979   3.751   1.342 -1.7142 -1.5160  1.8550
  857ACN     H3 5305   0.941   3.888   1.437  0.3131 -0.4310  1.0079
  857ACN     C2 5306   1.050   3.738   1.543  0.0230 -0.2210 -0.6758
  857ACN     N1 5307   1.080   3.686   1.643  0.2155  0.2444  0.2919
  858ACN     C1 5308   0.610   0.379   0.003  0.3111  1.0768  0.4164
  858ACN     H1 5309   0.551   0.312  -0.061  0.6694  0.7794  0.3924
  858ACN     H2 5310   0.643   0.313   0.084  0.5568  1.2003  0.4196
  858ACN     H3 5311   0.546   0.460   0.040 -1.3895  0.6392 -1.4190
  858ACN     C2 5312   0.729   0.430  -0.057  0.0007  0.4160  0.2427
  858ACN     N1 5313   0.823   0.470  -0.107 -0.0824 -0.0316 -0.3610
  859ACN     C1 5314   1.568   2.073   1.698  0.5163  0.1295 -0.1231
  859ACN     H1 5315   1.645   2.149   1.720 -0.2747  0.7438  0.5893
  859ACN     H2 5316   1.622   1.977   1.703 -0.7841 -0.5726  0.8926
  859ACN     H3 5317   1.543   2.085   1.592 -1.4955  2.0232  0.5046
  859ACN     C2 5318   1.451   2.100   1.778 -1.1726  0.2685  0.4101
  859ACN     N1 5319   1.370   2.125   1.854 -0.5211 -1.1291 -0.0221
  860ACN     C1 5320   1.543   1.179   2.357  0.4816 -0.4365 -0.0053
  860ACN     H1 5321   1.555   1.164   2.465 -0.7395 -1.5622 -0.0073
  860ACN     H2 5322   1.479   1.265   2.333  0.5963 -0.6425 -1.1123
  860ACN     H3 5323   1.494   1.086   2.326 -0.1408 -0.0424 -0.2375
  860ACN     C2 5324   1.669   1.191   2.288 -0.4954 -0.2096  0.5644
  860ACN     N1 5325   1.768   1.208   2.235 -0.1005  0.0076  0.2692
  861ACN     C1 5326   3.164   4.537   1.380  0.0171 -0.2413 -0.2790
  861ACN     H1 5327   3.221   4.545   1.473 -0.2726 -2.0057  0.0868
  861ACN     H2 5328   3.128   4.635   1.348 -2.6448 -1.0654 -0.0965
  861ACN     H3 5329   3.079   4.472   1.404 -0.4855 -0.7605 -3.1273
  861ACN     C2 5330   3.255   4.481   1.284  0.0405  0.0688 -0.5750
  861ACN     N1 5331   3.336   4.438   1.221 -0.9816 -0.3704 -0.3344
  862ACN     C1 5332   3.898   0.117   2.541  0.5410 -0.0386 -0.0007
  862ACN     H1 5333   3.792   0.095   2.524  0.3046  2.4613 -2.6222
  862ACN     H2 5334   3.929   0.027   2.595 -2.0698 -0.0719  1.5847
  862ACN     H3 5335   3.921   0.203   2.604  0.4728  1.1279 -1.5025
  862ACN     C2 5336   3.946   0.135   2.409 -0.4946  0.7429  0.3976
  862ACN     N1 5337   3.977   0.150   2.302  0.2452  0.4249 -0.2521
  863ACN     C1 5338   2.552   4.625   1.915 -0.1589 -0.2902 -0.4836
  863ACN     H1 5339   2.445   4.611   1.899 -0.4117  0.1741  0.6938
  863ACN     H2 5340   2.598   4.527   1.898 -1.3529 -0.6332 -1.9026
  863ACN     H3 5341   2.590   4.647   2.015  2.3719  1.1847 -1.6479
  863ACN     C2 5342   2.615   4.725   1.831  0.4718  0.2198  0.0586
  863ACN     N1 5343   2.673   4.794   1.764  0.4382 -0.0987  0.3403
  864ACN     C1 5344   3.588   0.613   3.317 -0.3720  0.2430 -0.4307
  864ACN     H1 5345   3.575   0.704   3.377  1.9247  0.3033  0.0589
  864ACN     H2 5346   3.688   0.569   3.320 -0.2103  0.6073 -0.3992
  864ACN     H3 5347   3.557   0.633   3.214  0.1731  0.6540 -0.5188
  864ACN     C2 5348   3.504   0.511   3.371  0.2130 -0.3109  0.7472
  864ACN     N1 5349   3.443   0.423   3.413 -0.5002 -0.1811 -0.7593
  865ACN     C1 5350   2.901   3.648   2.995  0.0048  0.5697 -0.2793
  865ACN     H1 5351   2.983   3.688   3.056  0.4604  1.0886 -1.2121
  865ACN     H2 5352   2.872   3.547   3.026  0.5579  0.9195  1.5450
  865ACN     H3 5353   2.925   3.636   2.889 -0.5958 -1.2133 -0.2530
  865ACN     C2 5354   2.781   3.727   3.009 -0.3674  0.1947  0.3556
  865ACN     N1 5355   2.684   3.791   3.022 -0.0674  0.6728  0.0166
  866ACN     C1 5356   4.436   1.274   1.090 -0.3723  0.3908 -0.2752
  866ACN     H1 5357   4.422   1.370   1.040 -0.6906  0.2080 -0.5417
  866ACN     H2 5358   4.539   1.278   1.127 -0.2969  1.2143 -0.5667
  866ACN     H3 5359   4.426   1.183   1.029 -0.6043 -0.2563  0.6985
  866ACN     C2 5360   4.333   1.279   1.201  0.4383  0.2550  0.1541
  866ACN     N1 5361   4.252   1.282   1.283  0.1028 -0.6969  0.4226
  867ACN     C1 5362   4.426   4.370   1.362  0.7713  0.1827  0.0489
  867ACN     H1 5363   4.422   4.313   1.456 -1.0727  0.3613  0.1135
  867ACN     H2 5364   4.481   4.464   1.363 -1.3791  1.5030  0.4366
  867ACN     H3 5365   4.321   4.388   1.336  0.2491  0.6237  2.2199
  867ACN     C2 5366   4.487   4.273   1.271  1.0352  0.5283  0.3358
  867ACN     N1 5367   4.521   4.194   1.193 -0.0862 -0.2136  0.1142
  868ACN     C1 5368   3.620   4.304   2.946 -0.1731 -0.5638 -0.4904
  868ACN     H1 5369   3.578   4.404   2.953 -0.1783 -0.6241  0.4439
  868ACN     H2 5370   3.630   4.274   2.841 -0.3760 -1.5073 -0.2538
  868ACN     H3 5371   3.545   4.233   2.983  0.1177  0.8346  3.1479
  868ACN     C2 5372   3.750   4.293   3.015 -0.2971  0.0715  1.0512
  868ACN     N1 5373   3.853   4.282   3.063 -0.7217  0.2429  0.9304
  869ACN     C1 5374   3.662   0.731   3.832 -0.0661  0.3443 -0.3844
  869ACN     H1 5375   3.768   0.730   3.862 -0.4425  2.9137  1.4059
  869ACN     H2 5376   3.596   0.697   3.913 -1.1533 -0.5404 -1.6124
  869ACN     H3 5377   3.638   0.667   3.747 -0.7881  1.1189 -0.7775
  869ACN     C2 5378   3.634   0.872   3.796  0.4061 -0.3738  0.2624
  869ACN     N1 5379   3.622   0.986   3.769 -0.2334 -0.1281 -0.2761
  870ACN     C1 5380   2.974   3.016   1.119 -0.2711  0.0219 -0.0660
  870ACN     H1 5381   3.004   3.084   1.039  1.3415  0.2994  0.7462
  870ACN     H2 5382   2.912   2.940   1.070 -0.7991  0.1071  0.4489
  870ACN     H3 5383   2.924   3.072   1.199  3.4288  0.5915  2.0749
  870ACN     C2 5384   3.103   2.978   1.168  0.3436 -0.0347  0.7421
  870ACN     N1 5385   3.206   2.948   1.198 -0.2587  0.0092 -0.2293
  871ACN     C1 5386   0.802   3.653   3.508  0.3413  0.5658  0.0365
  871ACN     H1 5387   0.693   3.647   3.506  0.4044 -0.8451 -1.0083
  871ACN     H2 5388   0.842   3.711   3.592 -0.3123  1.9099 -0.5537
  871ACN     H3 5389   0.838   3.712   3.423  1.6071  0.6499  0.6081
  871ACN     C2 5390   0.861   3.514   3.510 -0.2058  0.1085 -0.2360
  871ACN     N1 5391   0.896   3.405   3.512  0.0742  1.0144  0.4974
  872ACN     C1 5392   3.664   3.253   1.502  1.0368 -0.5257 -0.5896
  872ACN     H1 5393   3.758   3.222   1.454  3.1914 -0.6236  3.2583
  872ACN     H2 5394   3.585   3.177   1.513 -0.4337  1.0997  0.4148
  872ACN     H3 5395   3.633   3.342   1.446  2.1208  1.1825  1.4117
  872ACN     C2 5396   3.706   3.290   1.637  0.1497  0.0523  0.1487
  872ACN     N1 5397   3.735   3.317   1.743 -0.4290 -0.6323 -0.8319
  873ACN     C1 5398   2.162   3.960   3.610  0.4390 -0.0621 -0.2055
  873ACN     H1 5399   2.212   3.898   3.685  1.1529 -0.1955 -0.7880
  873ACN     H2 5400   2.089   4.028   3.656 -1.1658 -1.5595 -0.4372
  873ACN     H3 5401   2.102   3.888   3.552  0.0924  0.9494 -1.1353
  873ACN     C2 5402   2.255   4.016   3.512 -0.1252  0.1691 -0.5922
  873ACN     N1 5403   2.322   4.057   3.429  0.7752  0.3173 -0.0728
  874ACN     C1 5404   4.013   4.331   0.466 -0.4203  0.3249  0.4213
  874ACN     H1 5405   3.946   4.388   0.400 -1.1587  0.2955  1.1402
  874ACN     H2 5406   4.061   4.394   0.542  1.0447 -1.0314  0.6601
  874ACN     H3 5407   4.083   4.279   0.399  1.1391 -1.0394  2.9389
  874ACN     C2 5408   3.938   4.226   0.527 -0.0097 -0.1990  0.0395
  874ACN     N1 5409   3.879   4.143   0.586 -0.5833  0.1288 -0.5376
  875ACN     C1 5410   4.715   2.916   3.563 -0.0416  0.0405 -0.6485
  875ACN     H1 5411   4.754   2.823   3.517  1.5696  0.5568 -0.3803
  875ACN     H2 5412   4.791   2.991   3.542 -1.2712  1.2579 -0.8659
  875ACN     H3 5413   4.685   2.899   3.667 -1.0001 -1.2942 -1.1113
  875ACN     C2 5414   4.600   2.937   3.475 -0.5293 -0.6784  0.2362
  875ACN     N1 5415   4.514   2.958   3.402 -0.0871 -0.2985  0.1819
  876ACN     C1 5416   3.978   0.895   2.058  0.0163  1.4110 -0.1033
  876ACN     H1 5417   4.073   0.845   2.083 -0.3600  0.7377  0.0141
  876ACN     H2 5418   3.913   0.807   2.049 -0.0611  1.5823 -1.4633
  876ACN     H3 5419   3.979   0.936   1.957 -1.6143  1.8170  0.0233
  876ACN     C2 5420   3.955   0.989   2.165  0.4995  0.1954 -0.1513
  876ACN     N1 5421   3.937   1.070   2.242  0.0452 -0.0182  0.6774
  877ACN     C1 5422   3.385   4.057   3.389 -0.4198 -0.0050  0.2597
  877ACN     H1 5423   3.415   4.087   3.490  1.8570  1.4556 -0.7840
  877ACN     H2 5424   3.279   4.085   3.376 -0.9535 -2.3884 -1.1706
  877ACN     H3 5425   3.397   3.949   3.371 -1.3792 -0.2681  1.0888
  877ACN     C2 5426   3.476   4.130   3.302 -0.6068  0.0334 -0.3699
  877ACN     N1 5427   3.553   4.190   3.242 -0.1493  0.6824  0.5555
  878ACN     C1 5428   2.470   0.105   1.515 -0.0618 -0.4351  0.2663
  878ACN     H1 5429   2.546   0.030   1.490  0.3803  0.4711 -1.2349
  878ACN     H2 5430   2.429   0.088   1.616  0.0100  0.0745  0.3861
  878ACN     H3 5431   2.382   0.108   1.450 -0.2577 -1.9040  0.4307
  878ACN     C2 5432   2.545   0.234   1.505  0.1406 -0.3584  0.1224
  878ACN     N1 5433   2.613   0.325   1.511 -0.3817  0.1818 -0.6532
  879ACN     C1 5434   0.705   2.315   3.468 -0.4149 -0.5281  0.0909
  879ACN     H1 5435   0.759   2.391   3.526 -0.2737 -0.5637  0.0060
  879ACN     H2 5436   0.618   2.360   3.419 -0.5910  0.9663  1.6860
  879ACN     H3 5437   0.672   2.233   3.533 -1.7246  2.0844  2.9919
  879ACN     C2 5438   0.793   2.268   3.364  0.4391  0.7543 -0.6656
  879ACN     N1 5439   0.871   2.229   3.290 -0.6821 -0.1025 -0.4500
  880ACN     C1 5440   2.424   3.615   3.282 -0.1749 -0.2656  0.1900
  880ACN     H1 5441   2.345   3.630   3.208  0.0645 -2.2066 -0.5272
  880ACN     H2 5442   2.385   3.633   3.383  1.4021  0.6273  0.6806
  880ACN     H3 5443   2.517   3.672   3.269 -0.3504  0.3203  1.3256
  880ACN     C2 5444   2.466   3.472   3.278  0.2789 -0.0613  0.4106
  880ACN     N1 5445   2.490   3.360   3.280  0.0521  0.3008 -1.4229
  881ACN     C1 5446   4.297   2.731   3.653  0.1691 -0.5503  0.4369
  881ACN     H1 5447   4.301   2.802   3.570 -1.1267 -0.4643  0.4326
  881ACN     H2 5448   4.368   2.756   3.733  1.4907  1.7528 -1.3491
  881ACN     H3 5449   4.323   2.629   3.621 -1.3572 -0.8355  0.0611
  881ACN     C2 5450   4.159   2.744   3.706  0.8345  0.0236  0.4688
  881ACN     N1 5451   4.051   2.776   3.745 -0.2475  0.3343 -0.0723
  882ACN     C1 5452   0.709   0.291   3.562  0.3154  0.0664  0.7324
  882ACN     H1 5453   0.675   0.383   3.611  0.5247  0.4858  0.0963
  882ACN     H2 5454   0.640   0.253   3.485  2.6920 -1.2789 -0.8569
  882ACN     H3 5455   0.730   0.218   3.641  0.1961 -0.1016  0.6088
  882ACN     C2 5456   0.826   0.331   3.494 -0.0043 -0.5895 -1.0341
  882ACN     N1 5457   0.925   0.371   3.446  0.5953 -0.0356  0.4376
  883ACN     C1 5458   1.714   4.858   1.890 -0.2778  0.4368 -0.8371
  883ACN     H1 5459   1.682   4.757   1.861 -0.1184  1.1135 -3.6026
  883ACN     H2 5460   1.629   4.918   1.924 -2.0253 -1.8593 -0.8455
  883ACN     H3 5461   1.772   4.895   1.805 -0.3621 -1.7310 -1.9076
  883ACN     C2 5462   1.805   4.842   2.007  0.3698 -0.7271  0.2079
  883ACN     N1 5463   1.884   4.827   2.091  0.0736  0.2069  0.4228
  884ACN     C1 5464   3.644   0.210   3.909 -0.1248 -0.4807 -0.8222
  884ACN     H1 5465   3.743   0.196   3.866  1.4796  2.3257  1.5650
  884ACN     H2 5466   3.657   0.249   4.011 -2.0932 -0.9230 -0.3633
  884ACN     H3 5467   3.585   0.118   3.913 -0.4329 -0.2493  1.4134
  884ACN     C2 5468   3.574   0.303   3.826  0.6668  0.8437  0.4804
  884ACN     N1 5469   3.526   0.390   3.767 -0.0697 -0.0708 -0.1800
  885ACN     C1 5470   3.716   2.864   1.774  0.3607  0.1410 -0.2048
  885ACN     H1 5471   3.717   2.765   1.727  0.3707  0.2548 -0.4465
  885ACN     H2 5472   3.738   2.946   1.705  1.0443  0.4205  0.3363
  885ACN     H3 5473   3.779   2.864   1.863  0.9598 -1.2710 -0.5974
  885ACN     C2 5474   3.583   2.900   1.815 -0.1047 -0.1674 -0.2712
  885ACN     N1 5475   3.474   2.931   1.843 -0.4371  0.3179 -0.1981
  886ACN     C1 5476   0.269   3.579   0.289 -0.0456  0.5395 -0.0535
  886ACN     H1 5477   0.304   3.533   0.196  0.8068  1.4192 -0.1813
  886ACN     H2 5478   0.279   3.510   0.374 -1.0102 -0.3503 -0.6308
  886ACN     H3 5479   0.163   3.604   0.273  0.1661  1.5703  0.0600
  886ACN     C2 5480   0.333   3.708   0.320 -0.0929 -0.4908  0.1357
  886ACN     N1 5481   0.387   3.810   0.341  0.0341  0.2667  0.3517
  887ACN     C1 5482   2.212   4.750   2.517 -0.6834  0.0205  0.4319
  887ACN     H1 5483   2.245   4.645   2.519  0.2427  0.3110  1.0779
  887ACN     H2 5484   2.224   4.789   2.415  0.7632 -1.2588  0.0691
  887ACN     H3 5485   2.270   4.795   2.598  2.0044 -1.1673 -0.6961
  887ACN     C2 5486   2.067   4.771   2.540 -0.2911 -0.4605  1.1405
  887ACN     N1 5487   1.953   4.769   2.552 -0.3595 -0.2865 -0.0094
  888ACN     C1 5488   4.014   2.612   1.923  1.0433 -0.8627  0.2697
  888ACN     H1 5489   3.910   2.617   1.888  1.0295 -1.9959  0.1098
  888ACN     H2 5490   4.073   2.691   1.875 -0.6657  1.7599  2.2281
  888ACN     H3 5491   4.051   2.513   1.893  0.1336 -1.0613 -0.2643
  888ACN     C2 5492   4.005   2.633   2.066 -0.4240  0.7112  0.0588
  888ACN     N1 5493   4.001   2.643   2.180  0.0073 -0.5029  0.0751
  889ACN     C1 5494   2.281   4.415   1.435  0.1182 -0.1253 -0.7012
  889ACN     H1 5495   2.176   4.446   1.426 -0.0397 -0.2317  0.5791
  889ACN     H2 5496   2.317   4.390   1.335  0.4745  0.8636 -0.8287
  889ACN     H3 5497   2.283   4.331   1.505 -0.4471  0.9391  0.6451
  889ACN     C2 5498   2.361   4.529   1.485  1.0051 -0.1261  0.5415
  889ACN     N1 5499   2.426   4.619   1.523  0.8050  0.4722  0.1580
  890ACN     C1 5500   3.759   4.368   0.804  0.2148  0.4433  0.0791
  890ACN     H1 5501   3.707   4.271   0.808 -1.4284  1.2348 -1.2399
  890ACN     H2 5502   3.710   4.428   0.727  0.3232  1.1724  0.5630
  890ACN     H3 5503   3.862   4.356   0.771  0.3116 -1.7244  0.9455
  890ACN     C2 5504   3.762   4.432   0.934  0.0792  0.3326 -0.5858
  890ACN     N1 5505   3.766   4.486   1.035  0.1362  0.2489  0.1591
  891ACN     C1 5506   2.777   3.376   0.843  0.1227  0.1705 -0.1243
  891ACN     H1 5507   2.811   3.349   0.944 -2.9282 -1.0425  0.6897
  891ACN     H2 5508   2.690   3.312   0.826 -0.8450  0.7965  2.0659
  891ACN     H3 5509   2.858   3.380   0.769  0.7579  0.8269  0.5898
  891ACN     C2 5510   2.712   3.505   0.858 -0.4335  0.0686  0.7126
  891ACN     N1 5511   2.671   3.611   0.866 -0.2161  0.0007 -0.6791
  892ACN     C1 5512   0.520   2.535   1.995  0.5738 -0.6622 -0.3191
  892ACN     H1 5513   0.534   2.475   1.904  0.0817 -0.9734 -0.1944
  892ACN     H2 5514   0.500   2.638   1.963 -0.6660 -0.6513  0.4370
  892ACN     H3 5515   0.611   2.532   2.056 -0.3044 -2.1812  1.0212
  892ACN     C2 5516   0.416   2.467   2.065  0.2173  0.2856 -0.4051
  892ACN     N1 5517   0.341   2.403   2.118 -0.1998 -0.4949  0.0631
  893ACN     C1 5518   3.263   1.573   0.798  0.1959 -0.1321 -0.0336
  893ACN     H1 5519   3.225   1.512   0.881  0.3073  0.3882  0.4078
  893ACN     H2 5520   3.351   1.530   0.749  0.1200  1.5556 -1.7439
  893ACN     H3 5521   3.299   1.661   0.853 -0.2538  0.2724 -0.3826
  893ACN     C2 5522   3.149   1.603   0.711  0.2148 -0.2373 -0.7817
  893ACN     N1 5523   3.053   1.605   0.647 -0.0335 -0.6278 -0.8052
  894ACN     C1 5524   0.605   1.063   0.966  0.7311  0.1462 -0.2665
  894ACN     H1 5525   0.564   1.079   0.865  1.1167  1.3180 -0.2540
  894ACN     H2 5526   0.547   1.132   1.029  0.9664  0.2827 -0.1968
  894ACN     H3 5527   0.713   1.084   0.966  0.7671  0.0105 -1.1762
  894ACN     C2 5528   0.583   0.923   1.010  0.5447 -0.0159  0.0697
  894ACN     N1 5529   0.563   0.813   1.042 -0.8959 -0.2170  0.3734
  895ACN     C1 5530   3.591   0.079   0.748 -0.2133  0.2043  0.2758
  895ACN     H1 5531   3.685   0.134   0.758 -0.1670  0.2536 -0.3776
  895ACN     H2 5532   3.537   0.104   0.655 -2.2048 -3.0644  0.3849
  895ACN     H3 5533   3.528   0.108   0.834 -1.6762  0.0013 -0.6831
  895ACN     C2 5534   3.615  -0.064   0.736 -0.8296  0.1699  0.0775
  895ACN     N1 5535   3.623  -0.177   0.725 -0.1225  0.1388 -0.2100
  896ACN     C1 5536   2.615   4.137   1.772  0.5556  0.4285 -0.3368
  896ACN     H1 5537   2.635   4.073   1.686  0.2620 -1.1971  0.7705
  896ACN     H2 5538   2.580   4.082   1.860 -0.6186  1.1116 -0.3484
  896ACN     H3 5539   2.523   4.190   1.744 -2.5852 -3.5743  1.4528
  896ACN     C2 5540   2.721   4.225   1.812 -0.4978  0.4220 -0.1764
  896ACN     N1 5541   2.795   4.307   1.834 -0.9683 -0.4356 -0.6568
  897ACN     C1 5542   2.283   2.557   3.734  0.0943  0.0347  0.0113
  897ACN     H1 5543   2.303   2.637   3.662 -1.9416  1.0018  0.4252
  897ACN     H2 5544   2.178   2.566   3.764 -0.0903  1.8416 -1.0152
  897ACN     H3 5545   2.363   2.569   3.809  1.3988  0.4488 -1.4033
  897ACN     C2 5546   2.304   2.430   3.675 -0.2858  0.6551  0.4130
  897ACN     N1 5547   2.334   2.331   3.630  0.1780  0.0215  0.8747
  898ACN     C1 5548   0.611   3.298   2.894 -0.5541 -0.8148 -0.3580
  898ACN     H1 5549   0.587   3.394   2.849 -1.5453 -1.0609 -0.3873
  898ACN     H2 5550   0.607   3.213   2.825 -1.9992 -0.6889 -0.4677
  898ACN     H3 5551   0.538   3.279   2.974 -2.1513 -0.6052 -1.7032
  898ACN     C2 5552   0.744   3.303   2.955 -0.5876 -0.9161  0.3843
  898ACN     N1 5553   0.851   3.308   2.997  0.4997 -0.2200 -0.0916
  899ACN     C1 5554   4.689   0.082   3.237  0.3715  0.4298  0.0684
  899ACN     H1 5555   4.679   0.167   3.306 -0.5600  0.8601 -0.5715
  899ACN     H2 5556   4.788   0.037   3.220 -0.1408 -0.3901 -0.8262
  899ACN     H3 5557   4.649   0.117   3.140  0.4371 -1.1745 -0.5575
  899ACN     C2 5558   4.600  -0.025   3.276  0.4097  0.2349  0.4750
  899ACN     N1 5559   4.527  -0.110   3.306  0.2635 -0.5677 -0.0295
  900ACN     C1 5560   4.736   0.836   3.824  0.3726  0.5219  0.8509
  900ACN     H1 5561   4.639   0.880   3.796 -0.0838  0.5779  2.4206
  900ACN     H2 5562   4.706   0.761   3.897  0.2351  0.0140  0.2813
  900ACN     H3 5563   4.800   0.916   3.864  0.0854  0.0794  2.2418
  900ACN     C2 5564   4.804   0.766   3.718  0.1577  0.7339 -0.7729
  900ACN     N1 5565   4.858   0.718   3.626  0.3059 -0.6167 -0.8282
  901ACN     C1 5566   2.329   3.937   0.774 -0.0517 -0.4521  0.1690
  901ACN     H1 5567   2.247   3.963   0.706 -1.2235 -1.0461  1.2828
  901ACN     H2 5568   2.387   4.028   0.790 -0.2431 -0.3684  0.3931
  901ACN     H3 5569   2.386   3.856   0.728 -1.1673  0.0893 -2.3247
  901ACN     C2 5570   2.273   3.886   0.904 -0.4987  0.2753  0.8141
  901ACN     N1 5571   2.218   3.858   1.002  0.6494  0.2084 -0.1733
  902ACN     C1 5572   0.181   3.809   1.215 -0.0688 -0.3392 -0.2241
  902ACN     H1 5573   0.222   3.850   1.122 -1.4703 -0.8435 -1.0944
  902ACN     H2 5574   0.072   3.810   1.200 -0.2500 -0.6205  0.9132
  902ACN     H3 5575   0.190   3.873   1.304 -0.3731  0.6451 -0.8987
  902ACN     C2 5576   0.229   3.674   1.219 -0.0177  0.2934 -0.4529
  902ACN     N1 5577   0.263   3.565   1.237 -0.7245  0.7736 -0.5189
  903ACN     C1 5578   2.078   1.542   3.035 -0.0982  1.0015 -0.7138
  903ACN     H1 5579   2.132   1.597   3.113 -0.7546  1.5956 -0.6685
  903ACN     H2 5580   2.027   1.614   2.970 -2.1556  0.2742 -0.0016
  903ACN     H3 5581   2.000   1.479   3.079  0.7568  0.8281  0.5905
  903ACN     C2 5582   2.158   1.456   2.951  0.7121  0.5284 -0.2537
  903ACN     N1 5583   2.222   1.389   2.884 -0.6501 -0.7148  0.3841
  904ACN     C1 5584   2.864   0.054   1.494 -0.1092 -0.5989  0.8319
  904ACN     H1 5585   2.863   0.118   1.405  0.4309 -1.2418  0.3573
  904ACN     H2 5586   2.787  -0.025   1.495 -0.5795 -0.1437  1.7736
  904ACN     H3 5587   2.857   0.114   1.586  1.3385  0.3109  0.3785
  904ACN     C2 5588   2.994  -0.023   1.498  0.0201  0.5900  0.0395
  904ACN     N1 5589   3.095  -0.080   1.513 -0.2474 -0.0570 -0.4600
  905ACN     C1 5590   0.263   1.922   1.168 -0.0308  0.8874  0.6685
  905ACN     H1 5591   0.232   1.841   1.235 -0.7372  0.8259  0.2748
  905ACN     H2 5592   0.325   1.884   1.086  0.0588  3.2001 -0.4275
  905ACN     H3 5593   0.297   2.013   1.219 -1.2801  1.2489  0.8792
  905ACN     C2 5594   0.142   1.974   1.113  0.1721  0.6235 -0.7990
  905ACN     N1 5595   0.038   1.999   1.073  0.2011 -0.7426  0.2259
  906ACN     C1 5596   0.958   2.992   2.564 -0.1110 -0.0933  1.0466
  906ACN     H1 5597   0.931   2.905   2.625 -0.0143 -0.2157  0.9166
  906ACN     H2 5598   1.060   2.990   2.525 -1.2803  1.6753 -2.5011
  906ACN     H3 5599   0.938   3.084   2.620 -0.8466 -0.3918  1.2845
  906ACN     C2 5600   0.866   2.986   2.448 -0.2382 -0.5170  0.3014
  906ACN     N1 5601   0.798   2.972   2.354 -0.0484 -0.0701 -0.2885
  907ACN     C1 5602   2.113   1.801   3.351 -0.1960  0.3976  0.0756
  907ACN     H1 5603   2.196   1.736   3.383 -0.4719  0.5466  1.1390
  907ACN     H2 5604   2.110   1.879   3.428  0.8777 -0.5124  1.0928
  907ACN     H3 5605   2.014   1.753   3.353 -0.3252  0.3168 -2.9504
  907ACN     C2 5606   2.124   1.861   3.219 -0.0489  0.8063  0.0701
  907ACN     N1 5607   2.144   1.903   3.114 -0.3322 -0.1245 -0.2753
  908ACN     C1 5608   4.305   2.428   3.911  0.0660  0.3222 -0.3125
  908ACN     H1 5609   4.291   2.508   3.837 -1.1991 -0.0937 -0.5571
  908ACN     H2 5610   4.298   2.487   4.003  0.9157  0.3594 -0.2619
  908ACN     H3 5611   4.409   2.393   3.904 -0.0295  0.1792 -1.2135
  908ACN     C2 5612   4.206   2.317   3.899 -0.3935  0.7588  0.4967
  908ACN     N1 5613   4.127   2.234   3.887  0.4621  0.1371 -0.4705
  909ACN     C1 5614   0.914   3.869   0.967  0.2028  0.2222  0.0308
  909ACN     H1 5615   0.832   3.902   0.902  0.9105 -0.6190 -1.3252
  909ACN     H2 5616   0.972   3.809   0.896  0.4482 -0.0494  0.4562
  909ACN     H3 5617   0.873   3.806   1.048  0.8343 -0.4419 -0.1518
  909ACN     C2 5618   0.996   3.979   1.012  0.6348 -0.1008 -0.5035
  909ACN     N1 5619   1.051   4.070   1.055  0.0086  0.2125 -0.5064
  910ACN     C1 5620   3.654   1.635   3.505 -0.2232  0.2993 -0.6023
  910ACN     H1 5621   3.568   1.568   3.487 -0.1820  0.4457 -1.3928
  910ACN     H2 5622   3.634   1.721   3.439 -0.2185  0.7619 -0.0160
  910ACN     H3 5623   3.747   1.593   3.466 -0.0081  1.0370 -0.8987
  910ACN     C2 5624   3.657   1.680   3.644 -0.2576  0.3203 -0.1245
  910ACN     N1 5625   3.657   1.711   3.754 -0.3727  0.1474  0.2051
  911ACN     C1 5626   0.155   3.660   3.188 -0.6169 -0.2621 -0.6679
  911ACN     H1 5627   0.065   3.616   3.143  0.1070 -0.5852 -1.8479
  911ACN     H2 5628   0.169   3.637   3.294  0.2321  0.8048 -0.5326
  911ACN     H3 5629   0.148   3.767   3.166  0.2744 -0.0970 -0.1736
  911ACN     C2 5630   0.251   3.589   3.108  0.4994  0.3947 -0.0137
  911ACN     N1 5631   0.324   3.528   3.042 -0.2861  0.4488 -0.0187
  912ACN     C1 5632   2.905   0.917   1.934 -0.4564  0.1135  0.0548
  912ACN     H1 5633   2.859   0.824   1.899  0.8150 -0.5319  0.0165
  912ACN     H2 5634   2.846   1.004   1.902 -2.2106 -0.4381  1.6302
  912ACN     H3 5635   3.004   0.938   1.892 -0.2938 -0.1769  0.2871
  912ACN     C2 5636   2.916   0.930   2.081  0.5704  0.0054 -0.2372
  912ACN     N1 5637   2.940   0.939   2.192 -0.6594  0.1292  0.1495
  913ACN     C1 5638   3.948   1.390   1.118  0.5137 -0.2113  0.2571
  913ACN     H1 5639   4.041   1.399   1.175  1.1117 -0.1488 -0.7136
  913ACN     H2 5640   3.964   1.343   1.020 -4.3538 -2.3303  0.1888
  913ACN     H3 5641   3.909   1.491   1.098 -0.5049 -1.0258 -2.2405
  913ACN     C2 5642   3.838   1.319   1.189  0.1645 -0.2376 -0.0058
  913ACN     N1 5643   3.754   1.258   1.243 -0.0558  0.5862  0.4891
  914ACN     C1 5644   3.835   2.207   1.637 -0.6572  0.2684  0.2218
  914ACN     H1 5645   3.842   2.309   1.597 -1.8307 -0.3770 -1.7912
  914ACN     H2 5646   3.926   2.186   1.694  0.3651  0.3753 -1.3045
  914ACN     H3 5647   3.848   2.135   1.556  0.0259  0.6899 -0.0480
  914ACN     C2 5648   3.707   2.194   1.702 -0.8285  1.3331 -0.8194
  914ACN     N1 5649   3.605   2.170   1.749  0.1526 -0.4288  0.2794
  915ACN     C1 5650   1.945   0.191   1.065  0.2642 -0.2155 -0.2701
  915ACN     H1 5651   2.012   0.120   1.116 -0.5452  1.0498  2.7604
  915ACN     H2 5652   1.843   0.168   1.098 -0.8364  1.1554 -2.4925
  915ACN     H3 5653   1.944   0.177   0.957 -1.6868  0.4757 -0.3865
  915ACN     C2 5654   1.985   0.329   1.087  0.1220  0.6806 -0.3291
  915ACN     N1 5655   2.015   0.440   1.100  0.8551  0.0721  0.6737
  916ACN     C1 5656   1.179   0.302   3.094  0.5264  0.2328  0.7006
  916ACN     H1 5657   1.143   0.338   3.190 -1.0864 -1.1619  0.6587
  916ACN     H2 5658   1.170   0.193   3.085  1.2696  0.1480  0.8677
  916ACN     H3 5659   1.287   0.324   3.091  0.3471  1.3249  1.5412
  916ACN     C2 5660   1.100   0.374   2.987 -0.1605  0.2538  0.4997
  916ACN     N1 5661   1.047   0.442   2.909  0.1409  0.4441 -0.1026
  917ACN     C1 5662   1.590   2.879   2.123  0.9105 -0.5922  0.0931
  917ACN     H1 5663   1.582   2.819   2.032  1.4773  1.1154 -1.1330
  917ACN     H2 5664   1.485   2.901   2.146  0.6490  0.6595 -1.9984
  917ACN     H3 5665   1.641   2.974   2.101  0.6380 -0.4684 -0.0135
  917ACN     C2 5666   1.653   2.798   2.222  0.5048  0.0546 -0.1843
  917ACN     N1 5667   1.705   2.714   2.285  0.0197 -0.3928  0.0286
  918ACN     C1 5668   1.724   3.796   0.534 -0.3371 -0.1437  0.0192
  918ACN     H1 5669   1.674   3.728   0.463 -2.2693  0.6776  0.5333
  918ACN     H2 5670   1.654   3.879   0.549 -2.6310 -1.2247 -3.3563
  918ACN     H3 5671   1.822   3.826   0.494 -0.7725  0.0162 -0.9797
  918ACN     C2 5672   1.753   3.718   0.657 -0.1569  0.1195 -0.2428
  918ACN     N1 5673   1.774   3.658   0.753 -0.4416 -0.2866 -0.1668
  919ACN     C1 5674   0.254   3.826   3.870  0.4623  0.0687  0.1112
  919ACN     H1 5675   0.167   3.759   3.884  1.1848 -1.4415 -2.0678
  919ACN     H2 5676   0.350   3.773   3.879  0.8036  0.6387 -0.1774
  919ACN     H3 5677   0.246   3.911   3.939 -1.3899  0.6814 -0.7811
  919ACN     C2 5678   0.257   3.878   3.734 -0.0544 -0.6061  0.8617
  919ACN     N1 5679   0.261   3.927   3.624  0.1851  0.4274  0.1505
  920ACN     C1 5680   2.483   2.500   3.168 -0.3374 -0.6429  0.5905
  920ACN     H1 5681   2.463   2.608   3.159  1.6559 -0.2637  0.4072
  920ACN     H2 5682   2.421   2.463   3.251 -0.5452 -2.2946 -0.2579
  920ACN     H3 5683   2.588   2.484   3.193 -0.0906 -1.4221 -0.8572
  920ACN     C2 5684   2.445   2.429   3.045  0.7151  0.4559 -0.5218
  920ACN     N1 5685   2.412   2.375   2.948 -0.3211 -0.1560 -0.1797
  921ACN     C1 5686   3.234   1.459   1.812 -0.5438  0.3277  0.0911
  921ACN     H1 5687   3.302   1.522   1.754  0.3162 -0.4215  0.2537
  921ACN     H2 5688   3.272   1.465   1.915  1.9775 -3.9007 -0.3246
  921ACN     H3 5689   3.238   1.350   1.794  1.0520  0.3758  0.0161
  921ACN     C2 5690   3.093   1.498   1.801 -0.3185  0.0491  0.3128
  921ACN     N1 5691   2.989   1.542   1.774  0.0844  0.1261 -0.2295
  922ACN     C1 5692   0.658   0.039   0.330 -0.5932 -0.6384 -0.5432
  922ACN     H1 5693   0.646   0.127   0.265 -0.1236 -0.2439 -0.1091
  922ACN     H2 5694   0.610  -0.051   0.291  1.4978 -2.0528  0.0046
  922ACN     H3 5695   0.622   0.048   0.433  2.0438  0.7019  0.3599
  922ACN     C2 5696   0.801   0.010   0.349 -0.0203 -0.6535  0.4173
  922ACN     N1 5697   0.913  -0.018   0.358  0.6602 -0.2680  0.0180
  923ACN     C1 5698   1.740   3.375   2.486 -1.1601  0.3281  0.1165
  923ACN     H1 5699   1.723   3.434   2.577 -0.8663 -2.1008  1.8094
  923ACN     H2 5700   1.834   3.413   2.445 -0.9803  0.6917  0.8513
  923ACN     H3 5701   1.655   3.385   2.417 -0.9670  1.6365  0.0303
  923ACN     C2 5702   1.737   3.234   2.526 -0.5889 -0.3267 -0.3605
  923ACN     N1 5703   1.736   3.123   2.558 -0.2492  0.6819 -0.2609
  924ACN     C1 5704   0.868   4.277   3.845  0.5362 -0.4065  0.3656
  924ACN     H1 5705   0.875   4.180   3.795  0.6464 -1.1808  1.8239
  924ACN     H2 5706   0.810   4.341   3.777 -0.5049 -1.2748  0.3932
  924ACN     H3 5707   0.966   4.325   3.851  0.9343 -1.3339  1.6715
  924ACN     C2 5708   0.795   4.279   3.976 -0.1559 -0.0675  0.2177
  924ACN     N1 5709   0.731   4.269   4.066  0.3181 -0.3286  0.3505
  925ACN     C1 5710   2.617   1.477   3.920 -0.8256 -0.2794  0.8294
  925ACN     H1 5711   2.633   1.561   3.850 -1.1313 -1.6221 -0.9272
  925ACN     H2 5712   2.511   1.454   3.933 -0.9102 -2.0531 -2.0964
  925ACN     H3 5713   2.672   1.503   4.011  0.6835 -1.5204  0.3216
  925ACN     C2 5714   2.677   1.356   3.867  0.5873  0.2063 -0.6005
  925ACN     N1 5715   2.727   1.256   3.841 -0.2320  0.6557  0.1604
  926ACN     C1 5716   1.523   1.376   0.885 -0.0707  0.1728  0.1272
  926ACN     H1 5717   1.629   1.393   0.908 -0.0646 -0.9548  0.9499
  926ACN     H2 5718   1.503   1.460   0.817 -0.9293 -0.7511 -0.8019
  926ACN     H3 5719   1.461   1.376   0.975  1.0897 -0.4945  0.9491
  926ACN     C2 5720   1.504   1.246   0.815 -0.0444 -1.2045 -0.5049
  926ACN     N1 5721   1.490   1.147   0.760  0.3336 -0.1938  0.2414
  927ACN     C1 5722   3.778   4.414   3.429  0.2725  0.1521 -0.6563
  927ACN     H1 5723   3.731   4.452   3.520  2.2907 -0.0548  0.5446
  927ACN     H2 5724   3.703   4.392   3.351 -3.8317  3.9621  1.8004
  927ACN     H3 5725   3.843   4.331   3.460 -2.3318 -2.2913 -1.3011
  927ACN     C2 5726   3.861   4.519   3.370 -0.6927  0.3452  0.2051
  927ACN     N1 5727   3.912   4.610   3.325 -0.2190  0.0554  0.4010
  928ACN     C1 5728   4.368   4.749   1.410 -0.2985 -0.1842 -0.3242
  928ACN     H1 5729   4.468   4.782   1.440 -0.1362 -2.4900  1.9756
  928ACN     H2 5730   4.349   4.653   1.459 -0.0634 -0.1790 -0.2223
  928ACN     H3 5731   4.369   4.740   1.301  0.1377  0.2549 -0.3611
  928ACN     C2 5732   4.260   4.842   1.450  0.4171  0.5333 -0.3718
  928ACN     N1 5733   4.179   4.921   1.477 -0.0607 -0.0618 -0.5053
  929ACN     C1 5734   1.904   1.152   3.280 -0.1611 -0.1271  0.0997
  929ACN     H1 5735   1.827   1.096   3.335  0.5194 -0.6959  0.4922
  929ACN     H2 5736   1.994   1.089   3.275  0.9621  1.3246  0.9754
  929ACN     H3 5737   1.927   1.244   3.336  0.0666  0.4833 -0.9719
  929ACN     C2 5738   1.863   1.202   3.151  0.7739 -0.5386  0.1358
  929ACN     N1 5739   1.827   1.245   3.046 -0.3432  0.1947 -0.2617
  930ACN     C1 5740   0.269   0.247   1.509  0.2801  0.3367  0.2615
  930ACN     H1 5741   0.278   0.205   1.408 -0.8806  1.5983 -0.4041
  930ACN     H2 5742   0.372   0.255   1.545  0.0283  2.7989  0.6431
  930ACN     H3 5743   0.193   0.196   1.570  1.5771 -0.5431  1.1896
  930ACN     C2 5744   0.234   0.384   1.496  0.1177  0.6550  0.3214
  930ACN     N1 5745   0.216   0.495   1.476  0.2546  0.0107 -0.4385
  931ACN     C1 5746   1.831   4.087   1.777  0.2395 -0.1340  0.0458
  931ACN     H1 5747   1.839   4.084   1.668 -0.0384 -1.4615  0.0399
  931ACN     H2 5748   1.925   4.061   1.828 -0.2928 -2.5738 -0.0791
  931ACN     H3 5749   1.751   4.021   1.813 -0.5231  1.2866  1.0406
  931ACN     C2 5750   1.796   4.225   1.808 -0.4725 -0.0089  0.0933
  931ACN     N1 5751   1.773   4.331   1.836  0.3255 -0.4403  0.1970
  932ACN     C1 5752   1.527   0.767   1.453  0.0912 -0.2073  0.2179
  932ACN     H1 5753   1.610   0.828   1.415  1.5725 -1.0183  1.9811
  932ACN     H2 5754   1.450   0.744   1.379 -0.4745  1.9889  0.0474
  932ACN     H3 5755   1.484   0.829   1.533 -0.1749 -2.5471  2.0024
  932ACN     C2 5756   1.590   0.649   1.512 -0.1851 -0.5387  0.0199
  932ACN     N1 5757   1.643   0.562   1.559  0.7505 -0.0631 -0.4257
  933ACN     C1 5758   1.591   4.137   2.125 -0.1019  0.6306 -0.2421
  933ACN     H1 5759   1.649   4.129   2.217  1.6466 -1.8352 -1.4550
  933ACN     H2 5760   1.675   4.152   2.057  0.7803  2.7078  1.1827
  933ACN     H3 5761   1.523   4.224   2.126 -0.8670  0.0467  0.9562
  933ACN     C2 5762   1.519   4.009   2.104 -1.1173  0.1646  0.3627
  933ACN     N1 5763   1.466   3.909   2.073 -0.3365 -0.3284 -0.2966
  934ACN     C1 5764   3.596   0.169   1.330  0.4113 -0.2223 -0.7995
  934ACN     H1 5765   3.705   0.162   1.327  0.4123 -0.7424  0.0774
  934ACN     H2 5766   3.564   0.273   1.349  2.2539  0.2324  0.0248
  934ACN     H3 5767   3.552   0.106   1.408  1.6523 -0.5743 -0.3532
  934ACN     C2 5768   3.539   0.133   1.207  0.8725  0.8201 -0.2019
  934ACN     N1 5769   3.489   0.094   1.111 -0.1517 -0.9792 -0.2047
  935ACN     C1 5770   4.120   0.731   0.144 -0.4168  0.0519 -0.4931
  935ACN     H1 5771   4.058   0.765   0.061 -0.2643  0.5737 -0.3933
  935ACN     H2 5772   4.168   0.824   0.174 -1.0209  0.5467 -1.0218
  935ACN     H3 5773   4.196   0.660   0.110 -0.7958 -0.6709  0.1395
  935ACN     C2 5774   4.029   0.679   0.249 -0.6707  0.2301 -0.4231
  935ACN     N1 5775   3.951   0.632   0.320  0.4478 -0.6199 -0.3474
  936ACN     C1 5776   1.231   1.139   2.593  0.5778 -0.2777 -0.0037
  936ACN     H1 5777   1.293   1.218   2.636  2.8797 -1.9140 -0.1467
  936ACN     H2 5778   1.195   1.061   2.662 -1.1546 -0.4781 -1.0784
  936ACN     H3 5779   1.291   1.103   2.509 -1.1429  1.9263 -2.3185
  936ACN     C2 5780   1.115   1.204   2.542 -0.0664 -0.1291 -0.4032
  936ACN     N1 5781   1.023   1.258   2.499 -0.4643 -0.6661  0.1446
  937ACN     C1 5782   1.863   2.169   0.827 -0.6791  0.0405  0.9501
  937ACN     H1 5783   1.929   2.257   0.826 -2.1560  1.1960 -0.8930
  937ACN     H2 5784   1.905   2.089   0.765  0.3967  0.3318  1.2764
  937ACN     H3 5785   1.762   2.194   0.791 -1.1869  0.9098  2.8337
  937ACN     C2 5786   1.860   2.129   0.963  0.5573  0.7619  0.3059
  937ACN     N1 5787   1.855   2.103   1.074 -0.3476  0.6901 -0.0647
  938ACN     C1 5788   3.833   1.300   1.902  0.0155 -0.4643 -0.5749
  938ACN     H1 5789   3.752   1.346   1.844  0.2603 -1.7639 -2.0188
  938ACN     H2 5790   3.861   1.207   1.853  0.7011 -0.2323 -0.6304
  938ACN     H3 5791   3.793   1.291   2.004 -0.1104  1.0388 -0.4683
  938ACN     C2 5792   3.953   1.389   1.899  0.7625  0.0519  0.5327
  938ACN     N1 5793   4.041   1.465   1.891 -0.4983 -0.5827 -0.0055
  939ACN     C1 5794   2.120   0.867   1.576  0.0684  0.2555  0.3166
  939ACN     H1 5795   2.229   0.860   1.565  0.0692 -0.8087  0.8781
  939ACN     H2 5796   2.090   0.834   1.676 -1.1008 -2.8162 -0.9295
[truncated: 42,467 more chars]
