# Supplementary material for: Metallicious: Automated Force-Field Parameterization of Covalently Bound Metals for Supramolecular Structures
Source: J Chem Theory Comput. 2024 Oct 7;20(20):9060–71. doi: 10.1021/acs.jctc.4c00850 (PMC11500408; doi:10.1021/acs.jctc.4c00850)
Supplement: Supplementary file 2 — ct4c00850_si_002.zip [file ct4c00850_si_002.zip › SI_MD_input/Zn3L3/dummy/1_em.gro]

Generic title in water
 6555
    1RES     N0    1   2.012   2.478   2.817
    1RES     N1    2   2.023   2.733   2.684
    1RES     N2    3   2.244   2.337   2.858
    1RES     N3    4   1.780   2.858   2.627
    1RES     N4    5   1.881   3.027   2.381
    1RES     N5    6   2.113   2.056   2.905
    1RES     C6    7   2.131   2.537   2.784
    1RES     C7    8   1.905   2.680   2.731
    1RES     C8    9   2.256   2.459   2.814
    1RES     C9   10   2.040   1.949   2.862
    1RES    C10   11   1.780   2.761   2.713
    1RES    C11   12   2.241   2.032   2.944
    1RES    C12   13   1.924   3.037   2.252
    1RES    C13   14   1.679   3.143   2.312
    1RES    C14   15   2.136   2.663   2.719
    1RES    C15   16   1.723   3.150   2.179
    1RES    C16   17   1.667   2.953   2.614
    1RES    C17   18   2.317   2.151   3.000
    1RES    C18   19   1.761   3.085   2.410
    1RES    C19   20   1.901   2.554   2.794
    1RES    C20   21   2.090   1.818   2.855
    1RES    C21   22   1.849   3.097   2.148
    1RES    C22   23   1.721   3.086   2.557
    1RES    C23   24   2.299   1.904   2.940
    1RES    C24   25   2.361   2.257   2.897
    1RES    C25   26   2.222   1.795   2.895
    1RES    C26   27   1.870   1.715   2.802
    1RES    C27   28   2.036   3.108   1.986
    1RES    C28   29   1.870   1.523   2.637
    1RES    C29   30   1.819   1.573   2.771
    1RES    C30   31   2.050   3.125   1.833
    1RES    C31   32   1.986   3.012   1.757
    1RES    C32   33   1.793   1.496   2.532
    1RES    C33   34   2.052   2.922   1.683
    1RES    O34   35   1.895   3.105   2.019
    1RES    O35   36   2.013   1.711   2.816
    1RES    H36   37   2.352   2.505   2.791
    1RES    H37   38   1.938   1.971   2.833
    1RES    H38   39   1.693   2.735   2.774
    1RES    H39   40   2.021   2.993   2.231
    1RES    H40   41   1.584   3.189   2.339
    1RES    H41   42   2.231   2.709   2.693
    1RES    H42   43   1.664   3.199   2.102
    1RES    H43   44   1.621   2.972   2.712
    1RES    H44   45   1.589   2.913   2.547
    1RES    H45   46   2.408   2.113   3.048
    1RES    H46   47   2.261   2.197   3.082
    1RES    H47   48   1.806   2.511   2.826
    1RES    H48   49   1.642   3.161   2.569
    1RES    H49   50   1.803   3.124   2.618
    1RES    H50   51   2.400   1.887   2.976
    1RES    H51   52   2.438   2.321   2.942
    1RES    H52   53   2.407   2.207   2.810
    1RES    H53   54   2.263   1.694   2.894
    1RES    H54   55   1.840   1.783   2.721
    1RES    H55   56   1.824   1.750   2.896
    1RES    H56   57   2.084   3.014   2.016
    1RES    H57   58   2.085   3.191   2.037
    1RES    H58   59   1.978   1.507   2.631
    1RES    H59   60   1.853   1.505   2.850
    1RES    H60   61   1.710   1.572   2.772
    1RES    H61   62   2.004   3.220   1.804
    1RES    H62   63   2.157   3.134   1.808
    1RES    H63   64   1.877   3.007   1.764
    1RES    H64   65   1.685   1.508   2.537
    1RES    H65   66   1.835   1.457   2.439
    1RES    H66   67   2.161   2.925   1.673
    1RES    H67   68   2.000   2.844   1.629
    2RES     N0   69   1.942   2.456   2.256
    2RES     N1   70   1.926   2.714   2.385
    2RES     N2   71   1.710   2.314   2.209
    2RES     N3   72   2.166   2.851   2.428
    2RES     N4   73   2.067   3.036   2.661
    2RES     N5   74   1.839   2.039   2.150
    2RES     C6   75   1.822   2.512   2.291
    2RES     C7   76   2.045   2.662   2.339
    2RES     C8   77   1.699   2.431   2.266
    2RES     C9   78   1.916   1.932   2.182
    2RES    C10   79   2.170   2.743   2.356
    2RES    C11   80   1.718   2.013   2.094
    2RES    C12   81   2.025   3.049   2.790
    2RES    C13   82   2.266   3.160   2.723
    2RES    C14   83   1.815   2.639   2.355
    2RES    C15   84   2.222   3.171   2.857
    2RES    C16   85   2.281   2.943   2.440
    2RES    C17   86   1.632   2.134   2.057
    2RES    C18   87   2.186   3.093   2.629
    2RES    C19   88   2.052   2.534   2.279
    2RES    C20   89   1.882   1.799   2.156
    2RES    C21   90   2.099   3.114   2.891
    2RES    C22   91   2.229   3.081   2.484
    2RES    C23   92   1.675   1.883   2.065
    2RES    C24   93   1.593   2.231   2.172
    2RES    C25   94   1.758   1.773   2.095
    2RES    C26   95   1.961   1.563   2.148
    2RES    C27   96   1.915   3.108   3.056
    2RES    C28   97   2.209   1.546   2.102
    2RES    C29   98   2.093   1.491   2.183
    2RES    C30   99   1.887   3.180   3.190
    2RES    C31  100   1.933   3.109   3.316
    2RES    C32  101   2.293   1.470   2.031
    2RES    C33  102   1.994   2.990   3.323
    2RES    O34  103   2.054   3.124   3.021
    2RES    O35  104   1.973   1.701   2.189
    2RES    H36  105   1.606   2.465   2.310
    2RES    H37  106   2.012   1.954   2.227
    2RES    H38  107   2.262   2.706   2.309
    2RES    H39  108   1.928   3.004   2.813
    2RES    H40  109   2.360   3.206   2.694
    2RES    H41  110   1.719   2.681   2.385
    2RES    H42  111   2.280   3.224   2.931
    2RES    H43  112   2.334   2.952   2.344
    2RES    H44  113   2.353   2.907   2.515
    2RES    H45  114   1.538   2.097   2.015
    2RES    H46  115   1.679   2.190   1.975
    2RES    H47  116   2.148   2.490   2.254
    2RES    H48  117   2.313   3.151   2.467
    2RES    H49  118   2.150   3.116   2.416
    2RES    H50  119   1.578   1.865   2.017
    2RES    H51  120   1.511   2.296   2.138
    2RES    H52  121   1.556   2.174   2.259
    2RES    H53  122   1.725   1.672   2.073
    2RES    H54  123   1.943   1.555   2.040
    2RES    H55  124   1.877   1.515   2.201
    2RES    H56  125   1.888   3.002   3.063
    2RES    H57  126   1.853   3.153   2.979
    2RES    H58  127   2.219   1.654   2.101
    2RES    H59  128   2.113   1.504   2.291
    2RES    H60  129   2.081   1.383   2.166
    2RES    H61  130   1.932   3.280   3.186
    2RES    H62  131   1.778   3.198   3.197
    2RES    H63  132   1.913   3.163   3.408
    2RES    H64  133   2.284   1.362   2.028
    2RES    H65  134   2.373   1.515   1.972
    2RES    H66  135   2.020   2.932   3.235
    2RES    H67  136   2.023   2.949   3.419
    3RES     N0  137   1.929   2.195   2.401
    3RES     N1  138   2.011   2.212   2.675
    3RES     N2  139   2.133   2.214   2.209
    3RES     N3  140   1.819   2.239   2.870
    3RES     N4  141   2.017   2.332   3.103
    3RES     N5  142   1.953   2.289   1.965
    3RES     C6  143   2.061   2.194   2.438
    3RES     C7  144   1.879   2.200   2.640
    3RES     C8  145   2.165   2.186   2.331
    3RES     C9  146   1.874   2.370   1.888
    3RES    C10  147   1.779   2.201   2.751
    3RES    C11  148   2.057   2.228   1.900
    3RES    C12  149   2.088   2.428   3.168
    3RES    C13  150   1.889   2.303   3.307
    3RES    C14  151   2.101   2.201   2.574
    3RES    C15  152   1.963   2.403   3.372
    3RES    C16  153   1.740   2.213   2.992
    3RES    C17  154   2.144   2.131   1.979
    3RES    C18  155   1.917   2.272   3.173
    3RES    C19  156   1.839   2.191   2.504
    3RES    C20  157   1.892   2.390   1.750
    3RES    C21  158   2.064   2.467   3.301
    3RES    C22  159   1.838   2.164   3.101
    3RES    C23  160   2.081   2.243   1.763
    3RES    C24  161   2.225   2.186   2.097
    3RES    C25  162   1.998   2.326   1.686
    3RES    C26  163   1.683   2.522   1.715
    3RES    C27  164   2.283   2.557   3.365
    3RES    C28  165   1.704   2.707   1.541
    3RES    C29  166   1.618   2.594   1.595
    3RES    C30  167   2.337   2.655   3.472
    3RES    C31  168   2.295   2.798   3.445
    3RES    C32  169   1.686   2.836   1.572
    3RES    C33  170   2.372   2.889   3.385
    3RES    O34  171   2.139   2.563   3.365
    3RES    O35  172   1.810   2.470   1.672
    3RES    H36  173   2.266   2.156   2.359
    3RES    H37  174   1.792   2.419   1.941
    3RES    H38  175   1.675   2.180   2.727
    3RES    H39  176   2.168   2.476   3.110
    3RES    H40  177   1.812   2.248   3.361
    3RES    H41  178   2.206   2.201   2.602
    3RES    H42  179   1.947   2.426   3.477
    3RES    H43  180   1.665   2.134   2.974
    3RES    H44  181   1.687   2.303   3.026
    3RES    H45  182   2.219   2.091   1.910
    3RES    H46  183   2.085   2.043   2.009
    3RES    H47  184   1.734   2.184   2.477
    3RES    H48  185   1.778   2.112   3.177
    3RES    H49  186   1.903   2.087   3.062
    3RES    H50  187   2.163   2.190   1.714
    3RES    H51  188   2.300   2.111   2.126
    3RES    H52  189   2.279   2.277   2.066
    3RES    H53  190   2.015   2.338   1.579
    3RES    H54  191   1.697   2.593   1.798
    3RES    H55  192   1.618   2.441   1.748
    3RES    H56  193   2.323   2.584   3.267
    3RES    H57  194   2.317   2.456   3.390
    3RES    H58  195   1.781   2.678   1.471
    3RES    H59  196   1.599   2.521   1.515
    3RES    H60  197   1.520   2.633   1.625
    3RES    H61  198   2.301   2.624   3.571
    3RES    H62  199   2.446   2.648   3.476
    3RES    H63  200   2.196   2.824   3.481
    3RES    H64  201   1.608   2.868   1.641
    3RES    H65  202   1.749   2.913   1.528
    3RES    H66  203   2.473   2.866   3.351
    3RES    H67  204   2.337   2.992   3.371
    4ZnD    Zn1  205   1.974   2.891   2.525
    4ZnD    dm1  206   2.053   2.889   2.484
    4ZnD    dm2  207   2.002   2.957   2.580
    4ZnD    dm3  208   1.943   2.952   2.466
    4ZnD    dm4  209   1.892   2.893   2.567
    4ZnD    dm5  210   1.944   2.825   2.471
    4ZnD    dm6  211   2.002   2.830   2.585
    5ZnD    Zn1  212   2.038   2.264   2.895
    5ZnD    dm1  213   2.038   2.242   2.807
    5ZnD    dm2  214   2.017   2.349   2.874
    5ZnD    dm3  215   1.950   2.243   2.900
    5ZnD    dm4  216   2.037   2.285   2.983
    5ZnD    dm5  217   2.059   2.178   2.916
    5ZnD    dm6  218   2.126   2.284   2.890
    6ZnD    Zn1  219   1.916   2.243   2.178
    6ZnD    dm1  220   1.922   2.262   2.089
    6ZnD    dm2  221   1.938   2.328   2.198
    6ZnD    dm3  222   1.828   2.265   2.177
    6ZnD    dm4  223   1.911   2.223   2.266
    6ZnD    dm5  224   1.894   2.157   2.157
    6ZnD    dm6  225   2.004   2.220   2.178
    7BF4     B1  226   2.362   4.625   3.522
    7BF4     F2  227   2.467   4.537   3.503
    7BF4     F3  228   2.250   4.557   3.569
    7BF4     F4  229   2.398   4.723   3.614
    7BF4     F5  230   2.331   4.689   3.402
    8BF4     B1  231   3.512   4.309   3.406
    8BF4     F2  232   3.582   4.363   3.298
    8BF4     F3  233   3.375   4.316   3.381
    8BF4     F4  234   3.549   4.176   3.421
    8BF4     F5  235   3.545   4.381   3.520
    9BF4     B1  236   1.460   4.798   0.414
    9BF4     F2  237   1.355   4.872   0.362
    9BF4     F3  238   1.449   4.664   0.378
    9BF4     F4  239   1.582   4.846   0.369
    9BF4     F5  240   1.459   4.806   0.554
   10BF4     B1  241   2.304   0.592   0.892
   10BF4     F2  242   2.305   0.725   0.853
   10BF4     F3  243   2.181   0.562   0.950
   10BF4     F4  244   2.319   0.512   0.779
   10BF4     F5  245   2.407   0.567   0.981
   11BF4     B1  246   0.067   3.990   0.196
   11BF4     F2  247   0.163   4.090   0.188
   11BF4     F3  248   3.915   4.037   0.143
   11BF4     F4  249   0.111   3.880   0.124
   11BF4     F5  250   0.047   3.955   0.329
   12BF4     B1  251   1.190   3.747   2.571
   12BF4     F2  252   1.100   3.737   2.676
   12BF4     F3  253   1.135   3.686   2.458
   12BF4     F4  254   1.223   3.878   2.542
   12BF4     F5  255   1.306   3.678   2.604
   13ACN     C1  256   2.583   3.709   0.793
   13ACN     H1  257   2.505   3.737   0.722
   13ACN     H2  258   2.641   3.798   0.820
   13ACN     H3  259   2.650   3.637   0.743
   13ACN     C2  260   2.525   3.648   0.912
   13ACN     N1  261   2.479   3.600   1.007
   14ACN     C1  262   0.409   4.359   0.978
   14ACN     H1  263   0.465   4.271   1.010
   14ACN     H2  264   0.422   4.370   0.870
   14ACN     H3  265   0.450   4.448   1.028
   14ACN     C2  266   0.268   4.344   1.010
   14ACN     N1  267   0.156   4.333   1.036
   15ACN     C1  268   2.274   3.427   2.430
   15ACN     H1  269   2.373   3.381   2.430
   15ACN     H2  270   2.201   3.365   2.483
   15ACN     H3  271   2.240   3.441   2.327
   15ACN     C2  272   2.282   3.556   2.497
   15ACN     N1  273   2.287   3.658   2.550
   16ACN     C1  274   3.298   0.026   2.473
   16ACN     H1  275   3.378   4.869   2.422
   16ACN     H2  276   3.227   0.063   2.399
   16ACN     H3  277   3.343   0.110   2.528
   16ACN     C2  278   3.231   4.834   2.567
   16ACN     N1  279   3.177   4.763   2.639
   17ACN     C1  280   1.158   4.264   1.674
   17ACN     H1  281   1.093   4.177   1.657
   17ACN     H2  282   1.187   4.266   1.779
   17ACN     H3  283   1.102   4.355   1.650
   17ACN     C2  284   1.276   4.256   1.589
   17ACN     N1  285   1.370   4.249   1.522
   18ACN     C1  286   0.595   4.093   2.482
   18ACN     H1  287   0.544   4.085   2.579
   18ACN     H2  288   0.702   4.074   2.499
   18ACN     H3  289   0.583   4.194   2.442
   18ACN     C2  290   0.542   3.994   2.390
   18ACN     N1  291   0.499   3.916   2.317
   19ACN     C1  292   2.078   3.902   4.534
   19ACN     H1  293   2.186   3.901   4.553
   19ACN     H2  294   2.039   3.800   4.541
   19ACN     H3  295   2.060   3.941   4.434
   19ACN     C2  296   2.013   3.987   4.633
   19ACN     N1  297   1.961   4.053   4.711
   20ACN     C1  298   0.559   2.163   3.573
   20ACN     H1  299   0.451   2.161   3.592
   20ACN     H2  300   0.595   2.266   3.584
   20ACN     H3  301   0.578   2.129   3.471
   20ACN     C2  302   0.626   2.076   3.669
   20ACN     N1  303   0.681   2.008   3.744
   21ACN     C1  304   1.766   0.850   4.077
   21ACN     H1  305   1.820   0.757   4.096
   21ACN     H2  306   1.744   0.899   4.173
   21ACN     H3  307   1.671   0.826   4.027
   21ACN     C2  308   1.846   0.938   3.992
   21ACN     N1  309   1.909   1.008   3.926
   22ACN     C1  310   0.215   0.846   1.222
   22ACN     H1  311   0.271   0.753   1.210
   22ACN     H2  312   0.247   0.917   1.145
   22ACN     H3  313   0.236   0.888   1.321
   22ACN     C2  314   0.072   0.820   1.207
   22ACN     N1  315   3.926   0.802   1.196
   23ACN     C1  316   1.346   4.271   4.786
   23ACN     H1  317   1.338   4.381   4.784
   23ACN     H2  318   1.430   4.244   4.851
   23ACN     H3  319   1.365   4.235   4.685
   23ACN     C2  320   1.222   4.215   4.839
   23ACN     N1  321   1.124   4.168   4.878
   24ACN     C1  322   1.847   3.534   2.186
   24ACN     H1  323   1.919   3.612   2.160
   24ACN     H2  324   1.812   3.487   2.094
   24ACN     H3  325   1.762   3.581   2.236
   24ACN     C2  326   1.909   3.434   2.273
   24ACN     N1  327   1.958   3.355   2.341
   25ACN     C1  328   3.393   4.364   1.174
   25ACN     H1  329   3.496   4.381   1.142
   25ACN     H2  330   3.329   4.434   1.120
   25ACN     H3  331   3.386   4.386   1.281
   25ACN     C2  332   3.354   4.227   1.146
   25ACN     N1  333   3.321   4.118   1.126
   26ACN     C1  334   2.538   2.795   4.896
   26ACN     H1  335   2.634   2.789   4.949
   26ACN     H2  336   2.457   2.786   4.970
   26ACN     H3  337   2.532   2.712   4.825
   26ACN     C2  338   2.527   2.922   4.827
   26ACN     N1  339   2.517   3.022   4.770
   27ACN     C1  340   3.573   0.971   1.693
   27ACN     H1  341   3.525   1.040   1.762
   27ACN     H2  342   3.634   0.900   1.750
   27ACN     H3  343   3.637   1.026   1.624
   27ACN     C2  344   3.471   0.898   1.618
   27ACN     N1  345   3.391   0.840   1.559
   28ACN     C1  346   2.905   0.994   3.926
   28ACN     H1  347   3.013   0.990   3.943
   28ACN     H2  348   2.865   1.087   3.969
   28ACN     H3  349   2.858   0.909   3.977
   28ACN     C2  350   2.877   0.987   3.783
   28ACN     N1  351   2.855   0.982   3.670
   29ACN     C1  352   1.571   0.206   4.453
   29ACN     H1  353   1.528   0.141   4.530
   29ACN     H2  354   1.601   0.145   4.367
   29ACN     H3  355   1.660   0.255   4.495
   29ACN     C2  356   1.473   0.306   4.413
   29ACN     N1  357   1.396   0.385   4.379
   30ACN     C1  358   1.245   3.879   4.092
   30ACN     H1  359   1.306   3.895   4.181
   30ACN     H2  360   1.281   3.789   4.040
   30ACN     H3  361   1.257   3.966   4.025
   30ACN     C2  362   1.105   3.863   4.130
   30ACN     N1  363   0.995   3.850   4.160
   31ACN     C1  364   2.342   0.429   2.021
   31ACN     H1  365   2.353   0.476   1.922
   31ACN     H2  366   2.262   0.355   2.019
   31ACN     H3  367   2.319   0.507   2.095
   31ACN     C2  368   2.468   0.364   2.058
   31ACN     N1  369   2.566   0.312   2.088
   32ACN     C1  370   3.551   1.546   3.256
   32ACN     H1  371   3.499   1.550   3.160
   32ACN     H2  372   3.654   1.581   3.242
   32ACN     H3  373   3.553   1.442   3.290
   32ACN     C2  374   3.482   1.630   3.353
   32ACN     N1  375   3.428   1.696   3.430
   33ACN     C1  376   2.500   0.235   4.457
   33ACN     H1  377   2.606   0.231   4.484
   33ACN     H2  378   2.491   0.209   4.351
   33ACN     H3  379   2.463   0.337   4.471
   33ACN     C2  380   2.424   0.142   4.538
   33ACN     N1  381   2.362   0.068   4.602
   34ACN     C1  382   1.607   2.762   4.432
   34ACN     H1  383   1.574   2.683   4.363
   34ACN     H2  384   1.586   2.859   4.387
   34ACN     H3  385   1.715   2.752   4.449
   34ACN     C2  386   1.535   2.750   4.559
   34ACN     N1  387   1.479   2.739   4.659
   35ACN     C1  388   2.323   2.251   3.827
   35ACN     H1  389   2.289   2.172   3.895
   35ACN     H2  390   2.311   2.217   3.724
   35ACN     H3  391   2.429   2.272   3.846
   35ACN     C2  392   2.245   2.373   3.850
   35ACN     N1  393   2.184   2.468   3.867
   36ACN     C1  394   3.765   1.153   1.111
   36ACN     H1  395   3.783   1.050   1.076
   36ACN     H2  396   3.670   1.188   1.070
   36ACN     H3  397   3.845   1.218   1.075
   36ACN     C2  398   3.760   1.155   1.257
   36ACN     N1  399   3.755   1.158   1.372
   37ACN     C1  400   2.431   0.317   0.477
   37ACN     H1  401   2.416   0.208   0.481
   37ACN     H2  402   2.420   0.359   0.578
   37ACN     H3  403   2.355   0.360   0.412
   37ACN     C2  404   2.564   0.347   0.425
   37ACN     N1  405   2.668   0.372   0.384
   38ACN     C1  406   2.726   0.579   2.275
   38ACN     H1  407   2.621   0.573   2.242
   38ACN     H2  408   2.787   0.611   2.189
   38ACN     H3  409   2.760   0.481   2.307
   38ACN     C2  410   2.739   0.676   2.383
   38ACN     N1  411   2.749   0.752   2.470
   39ACN     C1  412   3.245   0.851   2.295
   39ACN     H1  413   3.312   0.768   2.322
   39ACN     H2  414   3.294   0.913   2.220
   39ACN     H3  415   3.224   0.911   2.384
   39ACN     C2  416   3.121   0.798   2.240
   39ACN     N1  417   3.023   0.757   2.196
   40ACN     C1  418   2.360   3.530   1.441
   40ACN     H1  419   2.410   3.532   1.539
   40ACN     H2  420   2.288   3.448   1.439
   40ACN     H3  421   2.434   3.514   1.363
   40ACN     C2  422   2.291   3.657   1.419
   40ACN     N1  423   2.236   3.757   1.402
   41ACN     C1  424   2.471   4.697   4.415
   41ACN     H1  425   2.530   4.625   4.358
   41ACN     H2  426   2.441   4.778   4.348
   41ACN     H3  427   2.531   4.739   4.496
   41ACN     C2  428   2.352   4.633   4.470
   41ACN     N1  429   2.258   4.583   4.513
   42ACN     C1  430   3.158   2.222   4.510
   42ACN     H1  431   3.217   2.312   4.496
   42ACN     H2  432   3.076   2.220   4.437
   42ACN     H3  433   3.115   2.222   4.611
   42ACN     C2  434   3.242   2.104   4.492
   42ACN     N1  435   3.308   2.012   4.476
   43ACN     C1  436   0.080   1.427   4.747
   43ACN     H1  437   0.100   1.411   4.640
   43ACN     H2  438   3.954   1.485   4.757
   43ACN     H3  439   0.163   1.485   4.790
   43ACN     C2  440   0.067   1.299   4.815
   43ACN     N1  441   0.056   1.199   4.871
   44ACN     C1  442   3.946   4.138   1.747
   44ACN     H1  443   3.864   4.208   1.769
   44ACN     H2  444   3.912   4.068   1.670
   44ACN     H3  445   0.002   4.082   1.838
   44ACN     C2  446   0.096   4.211   1.701
   44ACN     N1  447   0.189   4.269   1.666
   45ACN     C1  448   1.818   0.640   0.923
   45ACN     H1  449   1.925   0.622   0.936
   45ACN     H2  450   1.767   0.544   0.913
   45ACN     H3  451   1.802   0.699   0.832
   45ACN     C2  452   1.766   0.713   1.038
   45ACN     N1  453   1.725   0.770   1.129
   46ACN     C1  454   3.589   4.842   2.818
   46ACN     H1  455   3.584   0.029   2.887
   46ACN     H2  456   3.496   4.786   2.827
   46ACN     H3  457   3.673   4.778   2.848
   46ACN     C2  458   3.606   4.889   2.681
   46ACN     N1  459   3.618   0.026   2.572
   47ACN     C1  460   1.925   4.614   2.990
   47ACN     H1  461   1.983   4.633   2.899
   47ACN     H2  462   1.991   4.624   3.077
   47ACN     H3  463   1.886   4.512   2.989
   47ACN     C2  464   1.816   4.709   3.002
   47ACN     N1  465   1.729   4.785   3.010
   48ACN     C1  466   0.875   4.289   2.191
   48ACN     H1  467   0.952   4.291   2.113
   48ACN     H2  468   0.778   4.266   2.146
   48ACN     H3  469   0.869   4.388   2.238
   48ACN     C2  470   0.910   4.189   2.291
   48ACN     N1  471   0.937   4.110   2.369
   49ACN     C1  472   3.271   4.312   4.874
   49ACN     H1  473   3.325   4.233   4.821
   49ACN     H2  474   3.222   4.377   4.802
   49ACN     H3  475   3.342   4.370   4.933
   49ACN     C2  476   3.171   4.252   4.962
   49ACN     N1  477   3.092   4.205   5.031
   50ACN     C1  478   0.498   0.982   2.595
   50ACN     H1  479   0.523   1.043   2.508
   50ACN     H2  480   0.432   0.900   2.564
   50ACN     H3  481   0.445   1.043   2.669
   50ACN     C2  482   0.619   0.926   2.655
   50ACN     N1  483   0.715   0.884   2.702
   51ACN     C1  484   0.962   0.674   1.968
   51ACN     H1  485   0.940   0.600   1.890
   51ACN     H2  486   0.907   0.766   1.944
   51ACN     H3  487   1.069   0.695   1.969
   51ACN     C2  488   0.920   0.624   2.098
   51ACN     N1  489   0.887   0.585   2.202
   52ACN     C1  490   1.201   3.371   2.055
   52ACN     H1  491   1.267   3.403   1.973
   52ACN     H2  492   1.106   3.424   2.048
   52ACN     H3  493   1.249   3.398   2.150
   52ACN     C2  494   1.179   3.227   2.049
   52ACN     N1  495   1.163   3.113   2.044
   53ACN     C1  496   2.549   3.914   1.804
   53ACN     H1  497   2.487   3.975   1.737
   53ACN     H2  498   2.536   3.951   1.907
   53ACN     H3  499   2.654   3.924   1.776
   53ACN     C2  500   2.509   3.774   1.797
   53ACN     N1  501   2.477   3.663   1.791
   54ACN     C1  502   2.324   0.249   2.898
   54ACN     H1  503   2.395   0.331   2.887
   54ACN     H2  504   2.248   0.277   2.971
   54ACN     H3  505   2.377   0.160   2.934
   54ACN     C2  506   2.262   0.219   2.769
   54ACN     N1  507   2.213   0.198   2.667
   55ACN     C1  508   2.905   0.118   2.517
   55ACN     H1  509   2.885   0.015   2.484
   55ACN     H2  510   2.824   0.183   2.485
   55ACN     H3  511   2.998   0.152   2.470
   55ACN     C2  512   2.919   0.122   2.662
   55ACN     N1  513   2.930   0.126   2.777
   56ACN     C1  514   1.022   0.138   1.786
   56ACN     H1  515   0.949   0.117   1.865
   56ACN     H2  516   0.975   0.121   1.689
   56ACN     H3  517   1.106   0.070   1.797
   56ACN     C2  518   1.067   0.276   1.797
   56ACN     N1  519   1.101   0.386   1.807
   57ACN     C1  520   0.344   0.988   2.131
   57ACN     H1  521   0.448   0.956   2.135
   57ACN     H2  522   0.279   0.904   2.158
   57ACN     H3  523   0.319   1.020   2.029
   57ACN     C2  524   0.322   1.099   2.224
   57ACN     N1  525   0.304   1.187   2.296
   58ACN     C1  526   3.390   3.571   2.876
   58ACN     H1  527   3.492   3.535   2.891
   58ACN     H2  528   3.365   3.563   2.769
   58ACN     H3  529   3.385   3.677   2.904
   58ACN     C2  530   3.296   3.493   2.956
   58ACN     N1  531   3.222   3.430   3.018
   59ACN     C1  532   2.023   4.802   4.647
   59ACN     H1  533   2.123   4.832   4.613
   59ACN     H2  534   2.010   4.834   4.751
   59ACN     H3  535   2.014   4.693   4.642
   59ACN     C2  536   1.921   4.863   4.563
   59ACN     N1  537   1.841   0.013   4.495
   60ACN     C1  538   3.879   3.551   4.053
   60ACN     H1  539   3.958   3.626   4.043
   60ACN     H2  540   3.918   3.454   4.021
   60ACN     H3  541   3.794   3.578   3.989
   60ACN     C2  542   3.836   3.542   4.192
   60ACN     N1  543   3.803   3.534   4.302
   61ACN     C1  544   0.353   1.554   1.667
   61ACN     H1  545   0.323   1.575   1.770
   61ACN     H2  546   0.431   1.478   1.667
   61ACN     H3  547   0.392   1.645   1.620
   61ACN     C2  548   0.239   1.504   1.591
   61ACN     N1  549   0.149   1.465   1.531
   62ACN     C1  550   1.340   4.665   4.429
   62ACN     H1  551   1.256   4.700   4.489
   62ACN     H2  552   1.431   4.715   4.463
   62ACN     H3  553   1.322   4.691   4.324
   62ACN     C2  554   1.353   4.520   4.443
   62ACN     N1  555   1.365   4.406   4.451
   63ACN     C1  556   3.725   2.491   4.202
   63ACN     H1  557   3.738   2.497   4.310
   63ACN     H2  558   3.814   2.532   4.152
   63ACN     H3  559   3.639   2.552   4.172
   63ACN     C2  560   3.704   2.352   4.162
   63ACN     N1  561   3.689   2.243   4.130
   64ACN     C1  562   1.508   3.473   3.727
   64ACN     H1  563   1.482   3.557   3.660
   64ACN     H2  564   1.613   3.447   3.711
   64ACN     H3  565   1.445   3.388   3.703
   64ACN     C2  566   1.487   3.512   3.866
   64ACN     N1  567   1.469   3.541   3.976
   65ACN     C1  568   1.550   2.647   3.055
   65ACN     H1  569   1.522   2.728   3.123
   65ACN     H2  570   1.527   2.677   2.953
   65ACN     H3  571   1.491   2.559   3.081
   65ACN     C2  572   1.692   2.619   3.068
   65ACN     N1  573   1.805   2.597   3.070
   66ACN     C1  574   1.207   0.833   3.650
   66ACN     H1  575   1.114   0.828   3.593
   66ACN     H2  576   1.247   0.733   3.665
   66ACN     H3  577   1.185   0.877   3.748
   66ACN     C2  578   1.304   0.917   3.581
   66ACN     N1  579   1.379   0.984   3.525
   67ACN     C1  580   2.914   3.072   4.022
   67ACN     H1  581   2.912   3.141   4.107
   67ACN     H2  582   2.832   3.095   3.954
   67ACN     H3  583   2.901   2.969   4.058
   67ACN     C2  584   3.041   3.082   3.950
   67ACN     N1  585   3.141   3.091   3.893
   68ACN     C1  586   1.700   4.215   1.690
   68ACN     H1  587   1.634   4.246   1.608
   68ACN     H2  588   1.769   4.296   1.712
   68ACN     H3  589   1.758   4.127   1.657
   68ACN     C2  590   1.622   4.182   1.808
   68ACN     N1  591   1.561   4.156   1.902
   69ACN     C1  592   0.084   4.876   2.024
   69ACN     H1  593   0.168   4.881   2.095
   69ACN     H2  594   3.961   4.846   2.079
   69ACN     H3  595   0.105   4.801   1.948
   69ACN     C2  596   0.063   0.109   1.962
   69ACN     N1  597   0.047   0.212   1.913
   70ACN     C1  598   2.362   3.201   4.429
   70ACN     H1  599   2.290   3.252   4.365
   70ACN     H2  600   2.311   3.122   4.486
   70ACN     H3  601   2.403   3.273   4.501
   70ACN     C2  602   2.469   3.143   4.348
   70ACN     N1  603   2.553   3.096   4.285
   71ACN     C1  604   1.855   4.819   1.612
   71ACN     H1  605   1.922   4.756   1.553
   71ACN     H2  606   1.881   4.809   1.718
   71ACN     H3  607   1.752   4.785   1.597
   71ACN     C2  608   1.868   0.060   1.570
   71ACN     N1  609   1.876   0.170   1.536
   72ACN     C1  610   0.638   1.025   0.184
   72ACN     H1  611   0.674   0.972   0.272
   72ACN     H2  612   0.622   0.954   0.102
   72ACN     H3  613   0.713   1.098   0.153
   72ACN     C2  614   0.513   1.094   0.216
   72ACN     N1  615   0.415   1.149   0.242
   73ACN     C1  616   0.922   1.904   1.418
   73ACN     H1  617   0.974   1.953   1.335
   73ACN     H2  618   0.824   1.950   1.432
   73ACN     H3  619   0.981   1.916   1.509
   73ACN     C2  620   0.906   1.762   1.389
   73ACN     N1  621   0.894   1.650   1.367
   74ACN     C1  622   0.464   2.412   4.223
   74ACN     H1  623   0.565   2.381   4.192
   74ACN     H2  624   0.391   2.345   4.178
   74ACN     H3  625   0.445   2.514   4.188
   74ACN     C2  626   0.454   2.407   4.368
   74ACN     N1  627   0.445   2.403   4.483
   75ACN     C1  628   3.081   0.776   2.654
   75ACN     H1  629   3.179   0.782   2.704
   75ACN     H2  630   3.031   0.684   2.687
   75ACN     H3  631   3.095   0.770   2.546
   75ACN     C2  632   3.000   0.892   2.689
   75ACN     N1  633   2.936   0.984   2.716
   76ACN     C1  634   3.598   2.462   2.661
   76ACN     H1  635   3.604   2.369   2.603
   76ACN     H2  636   3.519   2.526   2.620
   76ACN     H3  637   3.694   2.514   2.653
   76ACN     C2  638   3.570   2.431   2.801
   76ACN     N1  639   3.546   2.406   2.911
   77ACN     C1  640   3.368   1.628   4.255
   77ACN     H1  641   3.262   1.615   4.229
   77ACN     H2  642   3.378   1.709   4.328
   77ACN     H3  643   3.423   1.654   4.164
   77ACN     C2  644   3.421   1.504   4.310
   77ACN     N1  645   3.463   1.405   4.353
   78ACN     C1  646   2.639   4.407   3.129
   78ACN     H1  647   2.671   4.451   3.223
   78ACN     H2  648   2.711   4.331   3.097
   78ACN     H3  649   2.635   4.486   3.053
   78ACN     C2  650   2.507   4.347   3.146
   78ACN     N1  651   2.404   4.297   3.160
   79ACN     C1  652   1.196   0.465   3.147
   79ACN     H1  653   1.192   0.391   3.228
   79ACN     H2  654   1.211   0.564   3.190
   79ACN     H3  655   1.100   0.463   3.094
   79ACN     C2  656   1.304   0.432   3.055
   79ACN     N1  657   1.391   0.407   2.983
   80ACN     C1  658   2.958   1.860   2.622
   80ACN     H1  659   2.935   1.851   2.516
   80ACN     H2  660   2.880   1.919   2.671
   80ACN     H3  661   3.054   1.912   2.634
   80ACN     C2  662   2.966   1.728   2.683
   80ACN     N1  663   2.969   1.623   2.731
   81ACN     C1  664   1.547   2.675   0.499
   81ACN     H1  665   1.494   2.657   0.593
   81ACN     H2  666   1.610   2.588   0.476
   81ACN     H3  667   1.610   2.763   0.509
   81ACN     C2  668   1.450   2.696   0.391
   81ACN     N1  669   1.374   2.713   0.306
   82ACN     C1  670   2.062   4.253   3.050
   82ACN     H1  671   2.095   4.180   3.124
   82ACN     H2  672   2.050   4.350   3.100
   82ACN     H3  673   1.965   4.222   3.010
   82ACN     C2  674   2.161   4.263   2.944
   82ACN     N1  675   2.239   4.272   2.859
   83ACN     C1  676   0.801   4.074   4.959
   83ACN     H1  677   0.822   4.181   4.968
   83ACN     H2  678   0.697   4.055   4.989
   83ACN     H3  679   0.868   4.020   5.025
   83ACN     C2  680   0.821   4.031   4.821
   83ACN     N1  681   0.837   3.997   4.712
   84ACN     C1  682   0.158   3.358   1.423
   84ACN     H1  683   0.139   3.335   1.318
   84ACN     H2  684   0.257   3.402   1.432
   84ACN     H3  685   0.153   3.266   1.482
   84ACN     C2  686   0.058   3.453   1.471
   84ACN     N1  687   3.945   3.527   1.508
   85ACN     C1  688   1.128   2.029   4.845
   85ACN     H1  689   1.187   2.095   4.909
   85ACN     H2  690   1.025   2.027   4.880
   85ACN     H3  691   1.170   1.928   4.851
   85ACN     C2  692   1.132   2.076   4.707
   85ACN     N1  693   1.135   2.115   4.598
   86ACN     C1  694   0.868   1.856   1.015
   86ACN     H1  695   0.880   1.811   0.916
   86ACN     H2  696   0.965   1.892   1.050
   86ACN     H3  697   0.830   1.780   1.083
   86ACN     C2  698   0.774   1.967   1.007
   86ACN     N1  699   0.700   2.055   1.002
   87ACN     C1  700   1.756   0.484   3.129
   87ACN     H1  701   1.787   0.588   3.115
   87ACN     H2  702   1.836   0.419   3.091
   87ACN     H3  703   1.664   0.463   3.074
   87ACN     C2  704   1.736   0.456   3.271
   87ACN     N1  705   1.719   0.435   3.383
   88ACN     C1  706   0.541   1.026   1.784
   88ACN     H1  707   0.638   0.975   1.792
   88ACN     H2  708   0.546   1.124   1.832
   88ACN     H3  709   0.466   0.964   1.834
   88ACN     C2  710   0.506   1.041   1.643
   88ACN     N1  711   0.477   1.054   1.533
   89ACN     C1  712   2.404   3.350   1.983
   89ACN     H1  713   2.420   3.440   1.921
   89ACN     H2  714   2.439   3.263   1.928
   89ACN     H3  715   2.297   3.342   2.004
   89ACN     C2  716   2.478   3.364   2.107
   89ACN     N1  717   2.536   3.373   2.206
   90ACN     C1  718   2.772   1.473   2.461
   90ACN     H1  719   2.688   1.404   2.446
   90ACN     H2  720   2.850   1.452   2.387
   90ACN     H3  721   2.814   1.455   2.561
   90ACN     C2  722   2.727   1.611   2.450
   90ACN     N1  723   2.692   1.721   2.442
   91ACN     C1  724   0.656   0.070   0.074
   91ACN     H1  725   0.655   0.099   0.179
   91ACN     H2  726   0.568   0.113   0.024
   91ACN     H3  727   0.650   4.859   0.068
   91ACN     C2  728   0.778   0.117   0.010
   91ACN     N1  729   0.874   0.155   4.994
   92ACN     C1  730   0.346   1.919   1.869
   92ACN     H1  731   0.250   1.891   1.914
   92ACN     H2  732   0.387   1.833   1.815
   92ACN     H3  733   0.416   1.946   1.949
   92ACN     C2  734   0.327   2.032   1.779
   92ACN     N1  735   0.312   2.121   1.707
   93ACN     C1  736   0.671   3.187   0.141
   93ACN     H1  737   0.606   3.135   0.069
   93ACN     H2  738   0.759   3.125   0.162
   93ACN     H3  739   0.616   3.203   0.234
   93ACN     C2  740   0.715   3.314   0.086
   93ACN     N1  741   0.751   3.415   0.043
   94ACN     C1  742   3.212   0.650   4.208
   94ACN     H1  743   3.189   0.649   4.315
   94ACN     H2  744   3.143   0.719   4.158
   94ACN     H3  745   3.198   0.549   4.167
   94ACN     C2  746   3.349   0.694   4.187
   94ACN     N1  747   3.457   0.731   4.169
   95ACN     C1  748   2.732   2.769   4.305
   95ACN     H1  749   2.717   2.780   4.197
   95ACN     H2  750   2.660   2.832   4.357
   95ACN     H3  751   2.833   2.803   4.330
   95ACN     C2  752   2.717   2.629   4.344
   95ACN     N1  753   2.705   2.518   4.373
   96ACN     C1  754   1.685   1.073   3.674
   96ACN     H1  755   1.635   1.064   3.577
   96ACN     H2  756   1.726   1.173   3.686
   96ACN     H3  757   1.767   1.000   3.676
   96ACN     C2  758   1.591   1.042   3.781
   96ACN     N1  759   1.518   1.020   3.867
   97ACN     C1  760   3.776   3.344   2.556
   97ACN     H1  761   3.808   3.285   2.469
   97ACN     H2  762   3.850   3.337   2.635
   97ACN     H3  763   3.681   3.303   2.592
   97ACN     C2  764   3.757   3.483   2.517
   97ACN     N1  765   3.743   3.593   2.485
   98ACN     C1  766   3.059   2.564   3.295
   98ACN     H1  767   3.024   2.464   3.322
   98ACN     H2  768   3.167   2.561   3.280
   98ACN     H3  769   3.037   2.632   3.378
   98ACN     C2  770   2.992   2.610   3.174
   98ACN     N1  771   2.936   2.644   3.079
   99ACN     C1  772   0.410   1.093   0.644
   99ACN     H1  773   0.406   1.168   0.723
   99ACN     H2  774   0.334   1.115   0.568
   99ACN     H3  775   0.390   0.994   0.686
   99ACN     C2  776   0.542   1.095   0.582
   99ACN     N1  777   0.646   1.096   0.533
  100ACN     C1  778   2.661   4.891   3.936
  100ACN     H1  779   2.699   4.789   3.940
  100ACN     H2  780   2.599   0.003   3.846
  100ACN     H3  781   2.746   0.062   3.929
  100ACN     C2  782   2.582   0.020   4.055
  100ACN     N1  783   2.522   0.041   4.150
  101ACN     C1  784   1.766   4.502   1.958
  101ACN     H1  785   1.720   4.404   1.974
  101ACN     H2  786   1.761   4.526   1.851
  101ACN     H3  787   1.871   4.498   1.988
  101ACN     C2  788   1.695   4.603   2.035
  101ACN     N1  789   1.640   4.683   2.096
  102ACN     C1  790   2.619   0.378   3.376
  102ACN     H1  791   2.649   0.328   3.468
  102ACN     H2  792   2.581   0.478   3.400
  102ACN     H3  793   2.540   0.320   3.328
  102ACN     C2  794   2.734   0.389   3.286
  102ACN     N1  795   2.824   0.397   3.215
  103ACN     C1  796   2.705   3.314   4.563
  103ACN     H1  797   2.611   3.367   4.584
  103ACN     H2  798   2.734   3.329   4.458
  103ACN     H3  799   2.690   3.207   4.581
  103ACN     C2  800   2.810   3.364   4.651
  103ACN     N1  801   2.892   3.405   4.720
  104ACN     C1  802   1.475   2.868   3.884
  104ACN     H1  803   1.456   2.974   3.906
  104ACN     H2  804   1.450   2.849   3.780
  104ACN     H3  805   1.411   2.807   3.949
  104ACN     C2  806   1.615   2.837   3.909
  104ACN     N1  807   1.726   2.812   3.928
  105ACN     C1  808   0.613   3.596   3.268
  105ACN     H1  809   0.596   3.653   3.360
  105ACN     H2  810   0.685   3.651   3.206
  105ACN     H3  811   0.519   3.587   3.213
  105ACN     C2  812   0.666   3.464   3.300
  105ACN     N1  813   0.708   3.359   3.323
  106ACN     C1  814   2.077   1.704   0.329
  106ACN     H1  815   1.983   1.736   0.283
  106ACN     H2  816   2.116   1.617   0.273
  106ACN     H3  817   2.059   1.674   0.432
  106ACN     C2  818   2.175   1.812   0.324
  106ACN     N1  819   2.252   1.898   0.320
  107ACN     C1  820   2.225   3.489   4.970
  107ACN     H1  821   2.126   3.485   4.923
  107ACN     H2  822   2.225   3.420   0.019
  107ACN     H3  823   2.243   3.590   5.007
  107ACN     C2  824   2.327   3.453   4.873
  107ACN     N1  825   2.408   3.425   4.795
  108ACN     C1  826   1.243   3.362   1.635
  108ACN     H1  827   1.248   3.304   1.727
  108ACN     H2  828   1.343   3.367   1.591
  108ACN     H3  829   1.210   3.464   1.657
  108ACN     C2  830   1.151   3.300   1.540
  108ACN     N1  831   1.079   3.249   1.467
  109ACN     C1  832   0.963   1.312   2.284
  109ACN     H1  833   1.023   1.306   2.193
  109ACN     H2  834   0.997   1.235   2.354
  109ACN     H3  835   0.858   1.294   2.260
  109ACN     C2  836   0.979   1.444   2.346
  109ACN     N1  837   0.992   1.548   2.394
  110ACN     C1  838   0.910   0.904   2.381
  110ACN     H1  839   0.908   0.921   2.489
  110ACN     H2  840   0.932   0.799   2.362
  110ACN     H3  841   0.989   0.966   2.336
  110ACN     C2  842   0.782   0.939   2.322
  110ACN     N1  843   0.680   0.968   2.276
  111ACN     C1  844   3.421   3.509   4.802
  111ACN     H1  845   3.518   3.559   4.814
  111ACN     H2  846   3.391   3.467   4.898
  111ACN     H3  847   3.431   3.429   4.728
  111ACN     C2  848   3.321   3.606   4.756
  111ACN     N1  849   3.242   3.682   4.721
  112ACN     C1  850   1.169   4.596   3.321
  112ACN     H1  851   1.148   4.703   3.318
  112ACN     H2  852   1.106   4.543   3.249
  112ACN     H3  853   1.146   4.557   3.421
  112ACN     C2  854   1.310   4.571   3.290
  112ACN     N1  855   1.420   4.551   3.264
  113ACN     C1  856   2.788   0.170   1.193
  113ACN     H1  857   2.690   0.130   1.221
  113ACN     H2  858   2.814   0.254   1.259
  113ACN     H3  859   2.783   0.206   1.090
  113ACN     C2  860   2.889   0.065   1.203
  113ACN     N1  861   2.968   4.880   1.212
  114ACN     C1  862   2.137   1.429   3.393
  114ACN     H1  863   2.197   1.512   3.354
  114ACN     H2  864   2.034   1.439   3.360
  114ACN     H3  865   2.140   1.433   3.503
  114ACN     C2  866   2.192   1.302   3.347
  114ACN     N1  867   2.235   1.201   3.310
  115ACN     C1  868   1.993   0.267   2.398
  115ACN     H1  869   1.998   0.246   2.505
  115ACN     H2  870   1.894   0.309   2.375
  115ACN     H3  871   2.006   0.174   2.343
  115ACN     C2  872   2.097   0.361   2.361
  115ACN     N1  873   2.179   0.437   2.333
  116ACN     C1  874   3.119   3.067   4.359
  116ACN     H1  875   3.154   2.975   4.310
  116ACN     H2  876   3.100   3.143   4.283
  116ACN     H3  877   3.198   3.104   4.426
  116ACN     C2  878   2.998   3.040   4.436
  116ACN     N1  879   2.903   3.018   4.496
  117ACN     C1  880   0.738   4.356   4.716
  117ACN     H1  881   0.677   4.315   4.797
  117ACN     H2  882   0.843   4.326   4.729
  117ACN     H3  883   0.732   4.465   4.720
  117ACN     C2  884   0.687   4.309   4.588
  117ACN     N1  885   0.647   4.273   4.486
  118ACN     C1  886   2.823   3.711   3.583
  118ACN     H1  887   2.794   3.638   3.659
  118ACN     H2  888   2.925   3.689   3.550
  118ACN     H3  889   2.821   3.811   3.628
  118ACN     C2  890   2.732   3.704   3.469
  118ACN     N1  891   2.661   3.698   3.379
  119ACN     C1  892   1.502   1.752   1.536
  119ACN     H1  893   1.508   1.662   1.599
  119ACN     H2  894   1.553   1.731   1.441
  119ACN     H3  895   1.553   1.834   1.588
  119ACN     C2  896   1.363   1.787   1.511
  119ACN     N1  897   1.254   1.815   1.490
  120ACN     C1  898   1.924   0.667   4.396
  120ACN     H1  899   2.013   0.651   4.457
  120ACN     H2  900   1.945   0.636   4.293
  120ACN     H3  901   1.898   0.773   4.397
  120ACN     C2  902   1.813   0.588   4.450
  120ACN     N1  903   1.726   0.527   4.492
  121ACN     C1  904   2.157   1.774   4.399
  121ACN     H1  905   2.200   1.781   4.298
  121ACN     H2  906   2.145   1.668   4.425
  121ACN     H3  907   2.059   1.822   4.400
  121ACN     C2  908   2.245   1.840   4.495
  121ACN     N1  909   2.314   1.893   4.570
  122ACN     C1  910   0.306   0.190   0.953
  122ACN     H1  911   0.269   0.163   1.053
  122ACN     H2  912   0.228   0.245   0.900
  122ACN     H3  913   0.329   0.098   0.898
  122ACN     C2  914   0.426   0.272   0.965
  122ACN     N1  915   0.521   0.336   0.976
  123ACN     C1  916   2.373   2.796   1.349
  123ACN     H1  917   2.329   2.765   1.444
  123ACN     H2  918   2.403   2.901   1.354
  123ACN     H3  919   2.299   2.784   1.269
  123ACN     C2  920   2.490   2.713   1.320
  123ACN     N1  921   2.581   2.647   1.297
  124ACN     C1  922   0.261   1.402   0.413
  124ACN     H1  923   0.215   1.302   0.409
  124ACN     H2  924   0.184   1.477   0.393
  124ACN     H3  925   0.338   1.408   0.336
  124ACN     C2  926   0.321   1.425   0.544
  124ACN     N1  927   0.369   1.442   0.647
  125ACN     C1  928   2.016   1.115   4.258
  125ACN     H1  929   2.012   1.138   4.151
  125ACN     H2  930   1.943   1.037   4.281
  125ACN     H3  931   1.992   1.204   4.315
  125ACN     C2  932   2.150   1.068   4.294
  125ACN     N1  933   2.255   1.032   4.321
  126ACN     C1  934   2.386   2.827   4.514
  126ACN     H1  935   2.486   2.869   4.529
  126ACN     H2  936   2.351   2.853   4.414
  126ACN     H3  937   2.318   2.871   4.588
  126ACN     C2  938   2.390   2.682   4.529
  126ACN     N1  939   2.392   2.568   4.541
  127ACN     C1  940   2.698   3.059   1.210
  127ACN     H1  941   2.700   3.166   1.232
  127ACN     H2  942   2.759   3.039   1.121
  127ACN     H3  943   2.594   3.030   1.189
  127ACN     C2  944   2.749   2.985   1.324
  127ACN     N1  945   2.790   2.926   1.415
  128ACN     C1  946   3.485   2.958   2.049
  128ACN     H1  947   3.452   2.946   2.152
  128ACN     H2  948   3.583   3.007   2.049
  128ACN     H3  949   3.414   3.022   1.995
  128ACN     C2  950   3.494   2.829   1.983
  128ACN     N1  951   3.499   2.725   1.933
  129ACN     C1  952   1.574   0.286   1.732
  129ACN     H1  953   1.661   0.345   1.763
  129ACN     H2  954   1.609   0.195   1.682
  129ACN     H3  955   1.515   0.346   1.662
  129ACN     C2  956   1.493   0.251   1.848
  129ACN     N1  957   1.429   0.223   1.940
  130ACN     C1  958   0.880   4.673   1.523
  130ACN     H1  959   0.876   4.759   1.591
  130ACN     H2  960   0.806   4.599   1.556
  130ACN     H3  961   0.980   4.629   1.527
  130ACN     C2  962   0.849   4.717   1.387
  130ACN     N1  963   0.825   4.752   1.280
  131ACN     C1  964   0.104   2.895   1.667
  131ACN     H1  965   0.108   2.854   1.565
  131ACN     H2  966   0.106   3.004   1.661
  131ACN     H3  967   0.191   2.860   1.723
  131ACN     C2  968   3.948   2.851   1.733
  131ACN     N1  969   3.851   2.817   1.785
  132ACN     C1  970   1.799   2.157   1.343
  132ACN     H1  971   1.892   2.101   1.357
  132ACN     H2  972   1.756   2.127   1.246
  132ACN     H3  973   1.822   2.264   1.339
  132ACN     C2  974   1.706   2.128   1.451
  132ACN     N1  975   1.633   2.106   1.537
  133ACN     C1  976   1.569   3.884   0.893
  133ACN     H1  977   1.662   3.930   0.927
  133ACN     H2  978   1.497   3.964   0.871
  133ACN     H3  979   1.529   3.821   0.974
  133ACN     C2  980   1.593   3.803   0.775
  133ACN     N1  981   1.612   3.741   0.680
  134ACN     C1  982   0.993   4.897   0.424
  134ACN     H1  983   1.091   0.044   0.442
  134ACN     H2  984   1.005   4.819   0.348
  134ACN     H3  985   0.923   0.075   0.388
  134ACN     C2  986   0.943   4.837   0.547
  134ACN     N1  987   0.902   4.791   0.644
  135ACN     C1  988   1.855   3.507   0.063
  135ACN     H1  989   1.819   3.425   0.000
  135ACN     H2  990   1.769   3.559   0.106
  135ACN     H3  991   1.911   3.578   0.001
  135ACN     C2  992   1.940   3.456   0.169
  135ACN     N1  993   2.008   3.415   0.253
  136ACN     C1  994   0.670   1.339   4.151
  136ACN     H1  995   0.728   1.273   4.216
  136ACN     H2  996   0.570   1.295   4.138
  136ACN     H3  997   0.719   1.346   4.054
  136ACN     C2  998   0.657   1.472   4.211
  136ACN     N1  999   0.647   1.577   4.257
  137ACN     C1 1000   1.191   3.412   0.072
  137ACN     H1 1001   1.131   3.503   0.074
  137ACN     H2 1002   1.238   3.399   0.170
  137ACN     H3 1003   1.270   3.424   5.032
  137ACN     C2 1004   1.107   3.297   0.040
  137ACN     N1 1005   1.043   3.205   0.014
  138ACN     C1 1006   0.174   3.139   1.095
  138ACN     H1 1007   0.260   3.173   1.154
  138ACN     H2 1008   0.084   3.143   1.158
  138ACN     H3 1009   0.191   3.036   1.063
  138ACN     C2 1010   0.156   3.225   0.979
  138ACN     N1 1011   0.142   3.291   0.886
  139ACN     C1 1012   0.761   2.354   2.102
  139ACN     H1 1013   0.746   2.386   2.206
  139ACN     H2 1014   0.791   2.248   2.103
  139ACN     H3 1015   0.840   2.414   2.056
  139ACN     C2 1016   0.637   2.368   2.028
  139ACN     N1 1017   0.540   2.380   1.968
  140ACN     C1 1018   1.669   3.910   2.651
  140ACN     H1 1019   1.587   3.911   2.724
  140ACN     H2 1020   1.694   4.013   2.624
  140ACN     H3 1021   1.634   3.857   2.562
  140ACN     C2 1022   1.786   3.844   2.707
  140ACN     N1 1023   1.878   3.789   2.750
  141ACN     C1 1024   3.161   3.715   0.998
  141ACN     H1 1025   3.147   3.683   0.894
  141ACN     H2 1026   3.215   3.810   0.998
  141ACN     H3 1027   3.221   3.641   1.051
  141ACN     C2 1028   3.032   3.732   1.064
  141ACN     N1 1029   2.931   3.744   1.117
  142ACN     C1 1030   2.084   0.376   1.234
  142ACN     H1 1031   2.084   0.336   1.335
  142ACN     H2 1032   2.157   0.322   1.173
  142ACN     H3 1033   2.113   0.482   1.236
  142ACN     C2 1034   1.951   0.363   1.175
  142ACN     N1 1035   1.845   0.352   1.130
  143ACN     C1 1036   1.098   0.609   0.783
  143ACN     H1 1037   1.135   0.530   0.850
  143ACN     H2 1038   1.101   0.704   0.836
  143ACN     H3 1039   0.994   0.586   0.756
  143ACN     C2 1040   1.180   0.616   0.663
  143ACN     N1 1041   1.246   0.622   0.569
  144ACN     C1 1042   0.568   4.745   2.937
  144ACN     H1 1043   0.618   4.830   2.986
  144ACN     H2 1044   0.547   4.668   3.011
  144ACN     H3 1045   0.635   4.704   2.860
  144ACN     C2 1046   0.444   4.789   2.875
  144ACN     N1 1047   0.346   4.823   2.825
  145ACN     C1 1048   2.947   3.422   2.792
  145ACN     H1 1049   2.883   3.453   2.710
  145ACN     H2 1050   3.017   3.503   2.815
  145ACN     H3 1051   3.003   3.333   2.762
  145ACN     C2 1052   2.866   3.392   2.910
  145ACN     N1 1053   2.802   3.367   3.002
  146ACN     C1 1054   1.309   1.943   2.487
  146ACN     H1 1055   1.219   1.887   2.462
  146ACN     H2 1056   1.356   1.976   2.394
  146ACN     H3 1057   1.378   1.877   2.542
  146ACN     C2 1058   1.275   2.058   2.570
  146ACN     N1 1059   1.248   2.149   2.635
  147ACN     C1 1060   0.025   0.803   4.853
  147ACN     H1 1061   0.056   0.829   4.954
  147ACN     H2 1062   3.950   0.893   4.804
  147ACN     H3 1063   3.913   0.727   4.858
  147ACN     C2 1064   0.138   0.753   4.777
  147ACN     N1 1065   0.227   0.713   4.716
  148ACN     C1 1066   0.742   0.543   2.591
  148ACN     H1 1067   0.730   0.459   2.522
  148ACN     H2 1068   0.714   0.511   2.692
  148ACN     H3 1069   0.676   0.625   2.559
  148ACN     C2 1070   0.881   0.588   2.590
  148ACN     N1 1071   0.991   0.623   2.590
  149ACN     C1 1072   0.858   4.206   1.384
  149ACN     H1 1073   0.956   4.241   1.419
  149ACN     H2 1074   0.821   4.130   1.453
  149ACN     H3 1075   0.870   4.161   1.285
  149ACN     C2 1076   0.765   4.317   1.378
  149ACN     N1 1077   0.689   4.404   1.375
  150ACN     C1 1078   2.463   2.302   1.389
  150ACN     H1 1079   2.383   2.346   1.329
  150ACN     H2 1080   2.554   2.362   1.378
  150ACN     H3 1081   2.483   2.201   1.352
  150ACN     C2 1082   2.424   2.296   1.529
  150ACN     N1 1083   2.392   2.294   1.640
  151ACN     C1 1084   1.513   0.216   1.284
  151ACN     H1 1085   1.434   0.190   1.214
  151ACN     H2 1086   1.486   0.309   1.335
  151ACN     H3 1087   1.606   0.232   1.228
  151ACN     C2 1088   1.531   0.109   1.381
  151ACN     N1 1089   1.546   0.024   1.457
  152ACN     C1 1090   3.679   2.267   3.786
  152ACN     H1 1091   3.747   2.216   3.855
  152ACN     H2 1092   3.646   2.361   3.833
  152ACN     H3 1093   3.592   2.202   3.770
  152ACN     C2 1094   3.746   2.295   3.660
  152ACN     N1 1095   3.799   2.316   3.560
  153ACN     C1 1096   3.344   4.887   1.170
  153ACN     H1 1097   3.400   0.078   1.141
  153ACN     H2 1098   3.240   4.897   1.135
  153ACN     H3 1099   3.344   4.876   1.279
  153ACN     C2 1100   3.405   4.769   1.110
  153ACN     N1 1101   3.453   4.676   1.063
  154ACN     C1 1102   2.762   1.618   3.485
  154ACN     H1 1103   2.667   1.606   3.432
  154ACN     H2 1104   2.830   1.677   3.423
  154ACN     H3 1105   2.807   1.520   3.501
  154ACN     C2 1106   2.740   1.685   3.613
  154ACN     N1 1107   2.723   1.738   3.714
  155ACN     C1 1108   2.227   1.894   1.613
  155ACN     H1 1109   2.133   1.939   1.579
  155ACN     H2 1110   2.308   1.967   1.599
  155ACN     H3 1111   2.248   1.807   1.551
  155ACN     C2 1112   2.217   1.856   1.753
  155ACN     N1 1113   2.208   1.827   1.864
  156ACN     C1 1114   3.516   1.815   4.645
  156ACN     H1 1115   3.545   1.829   4.540
  156ACN     H2 1116   3.495   1.913   4.688
  156ACN     H3 1117   3.597   1.767   4.699
  156ACN     C2 1118   3.396   1.733   4.651
  156ACN     N1 1119   3.300   1.668   4.655
  157ACN     C1 1120   1.077   0.560   4.321
  157ACN     H1 1121   1.072   0.669   4.324
  157ACN     H2 1122   1.165   0.529   4.264
  157ACN     H3 1123   0.988   0.520   4.271
  157ACN     C2 1124   1.086   0.505   4.456
  157ACN     N1 1125   1.091   0.464   4.564
  158ACN     C1 1126   1.514   3.667   4.304
  158ACN     H1 1127   1.513   3.765   4.353
  158ACN     H2 1128   1.582   3.601   4.359
  158ACN     H3 1129   1.550   3.679   4.201
  158ACN     C2 1130   1.379   3.611   4.303
  158ACN     N1 1131   1.273   3.567   4.303
  159ACN     C1 1132   0.045   1.543   3.310
  159ACN     H1 1133   0.077   1.445   3.348
  159ACN     H2 1134   3.905   1.538   3.289
  159ACN     H3 1135   0.100   1.563   3.217
  159ACN     C2 1136   0.073   1.646   3.409
  159ACN     N1 1137   0.094   1.730   3.486
  160ACN     C1 1138   1.690   4.633   4.300
  160ACN     H1 1139   1.752   4.601   4.216
  160ACN     H2 1140   1.588   4.598   4.283
  160ACN     H3 1141   1.691   4.742   4.306
  160ACN     C2 1142   1.743   4.575   4.423
  160ACN     N1 1143   1.785   4.530   4.520
  161ACN     C1 1144   3.078   2.369   4.916
  161ACN     H1 1145   3.152   2.429   4.862
  161ACN     H2 1146   3.041   2.290   4.850
  161ACN     H3 1147   2.995   2.433   4.946
  161ACN     C2 1148   3.140   2.309   5.034
  161ACN     N1 1149   3.188   2.263   0.093
  162ACN     C1 1150   2.961   3.617   3.993
  162ACN     H1 1151   2.970   3.512   3.964
  162ACN     H2 1152   2.874   3.629   4.059
  162ACN     H3 1153   2.946   3.678   3.904
  162ACN     C2 1154   3.081   3.659   4.063
  162ACN     N1 1155   3.176   3.692   4.119
  163ACN     C1 1156   0.370   0.390   4.744
  163ACN     H1 1157   0.346   0.300   4.686
  163ACN     H2 1158   0.297   0.398   4.825
  163ACN     H3 1159   0.363   0.478   4.680
  163ACN     C2 1160   0.504   0.379   4.801
  163ACN     N1 1161   0.610   0.371   4.845
  164ACN     C1 1162   3.015   1.751   1.905
  164ACN     H1 1163   3.073   1.661   1.931
  164ACN     H2 1164   3.085   1.831   1.877
  164ACN     H3 1165   2.958   1.782   1.993
  164ACN     C2 1166   2.925   1.721   1.794
  164ACN     N1 1167   2.854   1.697   1.707
  165ACN     C1 1168   1.603   2.728   5.008
  165ACN     H1 1169   1.513   2.736   4.947
  165ACN     H2 1170   1.612   2.625   0.008
  165ACN     H3 1171   1.595   2.795   0.060
  165ACN     C2 1172   1.720   2.764   4.927
  165ACN     N1 1173   1.811   2.791   4.863
  166ACN     C1 1174   0.963   4.564   1.973
  166ACN     H1 1175   1.015   4.506   1.896
  166ACN     H2 1176   1.034   4.598   2.049
  166ACN     H3 1177   0.888   4.501   2.020
  166ACN     C2 1178   0.896   4.678   1.913
  166ACN     N1 1179   0.842   4.768   1.867
  167ACN     C1 1180   2.654   1.904   4.728
  167ACN     H1 1181   2.646   1.803   4.686
  167ACN     H2 1182   2.671   1.895   4.836
  167ACN     H3 1183   2.560   1.958   4.712
  167ACN     C2 1184   2.765   1.975   4.667
  167ACN     N1 1185   2.852   2.032   4.617
  168ACN     C1 1186   2.501   3.826   4.088
  168ACN     H1 1187   2.424   3.787   4.021
  168ACN     H2 1188   2.512   3.760   4.174
  168ACN     H3 1189   2.469   3.925   4.123
  168ACN     C2 1190   2.627   3.838   4.016
  168ACN     N1 1191   2.726   3.847   3.959
  169ACN     C1 1192   0.453   1.819   1.202
  169ACN     H1 1193   0.435   1.711   1.209
  169ACN     H2 1194   0.357   1.868   1.180
  169ACN     H3 1195   0.521   1.837   1.118
  169ACN     C2 1196   0.510   1.869   1.326
  169ACN     N1 1197   0.555   1.910   1.424
  170ACN     C1 1198   0.736   4.655   4.414
  170ACN     H1 1199   0.680   4.561   4.425
  170ACN     H2 1200   0.825   4.652   4.478
  170ACN     H3 1201   0.673   4.739   4.443
  170ACN     C2 1202   0.777   4.670   4.275
  170ACN     N1 1203   0.807   4.681   4.164
  171ACN     C1 1204   1.232   3.940   0.149
  171ACN     H1 1205   1.168   4.016   0.102
  171ACN     H2 1206   1.179   3.898   0.235
  171ACN     H3 1207   1.326   3.986   0.180
  171ACN     C2 1208   1.258   3.833   0.052
  171ACN     N1 1209   1.278   3.749   5.012
  172ACN     C1 1210   0.920   2.608   1.316
  172ACN     H1 1211   0.868   2.561   1.400
  172ACN     H2 1212   0.844   2.649   1.248
  172ACN     H3 1213   0.980   2.534   1.264
  172ACN     C2 1214   1.006   2.716   1.364
  172ACN     N1 1215   1.074   2.800   1.403
  173ACN     C1 1216   0.478   3.576   3.818
  173ACN     H1 1217   0.452   3.667   3.871
  173ACN     H2 1218   0.386   3.532   3.777
  173ACN     H3 1219   0.523   3.504   3.888
  173ACN     C2 1220   0.571   3.605   3.710
  173ACN     N1 1221   0.645   3.628   3.624
  174ACN     C1 1222   1.691   0.118   4.889
  174ACN     H1 1223   1.749   0.176   4.817
  174ACN     H2 1224   1.760   0.054   4.946
  174ACN     H3 1225   1.619   0.055   4.836
  174ACN     C2 1226   1.621   0.208   4.980
  174ACN     N1 1227   1.566   0.280   0.015
  175ACN     C1 1228   1.308   1.051   2.796
  175ACN     H1 1229   1.364   0.987   2.866
  175ACN     H2 1230   1.273   0.991   2.712
  175ACN     H3 1231   1.376   1.128   2.758
  175ACN     C2 1232   1.195   1.113   2.865
  175ACN     N1 1233   1.107   1.163   2.919
  176ACN     C1 1234   0.496   3.818   4.675
  176ACN     H1 1235   0.549   3.769   4.592
  176ACN     H2 1236   0.392   3.782   4.677
  176ACN     H3 1237   0.495   3.926   4.658
  176ACN     C2 1238   0.561   3.788   4.801
  176ACN     N1 1239   0.613   3.763   4.901
  177ACN     C1 1240   1.045   0.897   0.079
  177ACN     H1 1241   1.090   0.844   0.163
  177ACN     H2 1242   0.979   0.976   0.117
  177ACN     H3 1243   0.985   0.826   0.021
  177ACN     C2 1244   1.149   0.954   5.030
  177ACN     N1 1245   1.232   1.000   4.964
  178ACN     C1 1246   1.299   2.077   1.224
  178ACN     H1 1247   1.352   2.005   1.287
  178ACN     H2 1248   1.365   2.161   1.201
  178ACN     H3 1249   1.211   2.114   1.277
  178ACN     C2 1250   1.258   2.013   1.100
  178ACN     N1 1251   1.226   1.962   1.001
  179ACN     C1 1252   3.738   0.545   4.597
  179ACN     H1 1253   3.733   0.527   4.705
  179ACN     H2 1254   3.815   0.479   4.554
  179ACN     H3 1255   3.765   0.649   4.579
  179ACN     C2 1256   3.609   0.515   4.536
  179ACN     N1 1257   3.507   0.491   4.489
  180ACN     C1 1258   0.261   4.491   4.962
  180ACN     H1 1259   0.243   4.386   4.990
  180ACN     H2 1260   0.242   4.555   0.014
  180ACN     H3 1261   0.192   4.520   4.882
  180ACN     C2 1262   0.398   4.509   4.916
  180ACN     N1 1263   0.506   4.522   4.879
  181ACN     C1 1264   3.526   3.847   2.353
  181ACN     H1 1265   3.505   3.806   2.452
  181ACN     H2 1266   3.460   3.801   2.280
  181ACN     H3 1267   3.630   3.824   2.328
  181ACN     C2 1268   3.506   3.992   2.354
  181ACN     N1 1269   3.490   4.106   2.355
  182ACN     C1 1270   3.618   0.526   1.601
  182ACN     H1 1271   3.634   0.466   1.512
  182ACN     H2 1272   3.625   0.463   1.690
  182ACN     H3 1273   3.518   0.570   1.597
  182ACN     C2 1274   3.718   0.633   1.609
  182ACN     N1 1275   3.796   0.716   1.616
  183ACN     C1 1276   0.594   0.138   1.269
  183ACN     H1 1277   0.487   0.155   1.283
  183ACN     H2 1278   0.617   0.148   1.162
  183ACN     H3 1279   0.618   0.036   1.301
  183ACN     C2 1280   0.671   0.234   1.346
  183ACN     N1 1281   0.732   0.311   1.406
  184ACN     C1 1282   2.993   4.736   3.020
  184ACN     H1 1283   3.024   4.634   3.042
  184ACN     H2 1284   2.885   4.737   3.000
  184ACN     H3 1285   3.046   4.774   2.932
  184ACN     C2 1286   3.021   4.821   3.135
  184ACN     N1 1287   3.042   4.889   3.226
  185ACN     C1 1288   3.871   4.416   4.891
  185ACN     H1 1289   3.769   4.378   4.904
  185ACN     H2 1290   3.907   4.391   4.790
  185ACN     H3 1291   3.936   4.368   4.965
  185ACN     C2 1292   3.872   4.561   4.909
  185ACN     N1 1293   3.873   4.675   4.923
  186ACN     C1 1294   2.768   2.982   2.040
  186ACN     H1 1295   2.806   3.075   1.998
  186ACN     H2 1296   2.659   2.987   2.049
  186ACN     H3 1297   2.812   2.968   2.140
  186ACN     C2 1298   2.807   2.871   1.954
  186ACN     N1 1299   2.836   2.781   1.888
  187ACN     C1 1300   1.516   3.730   0.316
  187ACN     H1 1301   1.529   3.803   0.236
  187ACN     H2 1302   1.423   3.751   0.370
  187ACN     H3 1303   1.601   3.739   0.385
  187ACN     C2 1304   1.511   3.596   0.261
  187ACN     N1 1305   1.508   3.489   0.217
  188ACN     C1 1306   0.719   0.750   0.575
  188ACN     H1 1307   0.817   0.710   0.604
  188ACN     H2 1308   0.722   0.774   0.468
  188ACN     H3 1309   0.700   0.840   0.633
  188ACN     C2 1310   0.616   0.651   0.601
  188ACN     N1 1311   0.532   0.575   0.622
  189ACN     C1 1312   3.390   3.359   1.049
  189ACN     H1 1313   3.398   3.465   1.025
  189ACN     H2 1314   3.449   3.302   0.976
  189ACN     H3 1315   3.286   3.328   1.042
  189ACN     C2 1316   3.441   3.334   1.183
  189ACN     N1 1317   3.481   3.315   1.289
  190ACN     C1 1318   1.103   2.416   2.426
  190ACN     H1 1319   1.060   2.474   2.343
  190ACN     H2 1320   1.055   2.318   2.429
  190ACN     H3 1321   1.078   2.469   2.519
  190ACN     C2 1322   1.247   2.403   2.412
  190ACN     N1 1323   1.362   2.394   2.401
  191ACN     C1 1324   2.983   4.173   1.121
  191ACN     H1 1325   2.985   4.070   1.158
  191ACN     H2 1326   3.041   4.178   1.029
  191ACN     H3 1327   3.030   4.238   1.196
  191ACN     C2 1328   2.846   4.216   1.097
  191ACN     N1 1329   2.737   4.249   1.079
  192ACN     C1 1330   3.625   1.071   0.638
  192ACN     H1 1331   3.616   1.105   0.535
  192ACN     H2 1332   3.690   0.982   0.641
  192ACN     H3 1333   3.526   1.043   0.674
  192ACN     C2 1334   3.680   1.177   0.722
  192ACN     N1 1335   3.725   1.261   0.786
  193ACN     C1 1336   0.253   3.682   2.933
  193ACN     H1 1337   0.361   3.674   2.943
  193ACN     H2 1338   0.222   3.785   2.957
  193ACN     H3 1339   0.205   3.614   3.004
  193ACN     C2 1340   0.213   3.648   2.797
  193ACN     N1 1341   0.181   3.620   2.690
  194ACN     C1 1342   1.463   1.572   2.335
  194ACN     H1 1343   1.445   1.559   2.228
  194ACN     H2 1344   1.520   1.485   2.370
  194ACN     H3 1345   1.367   1.571   2.387
  194ACN     C2 1346   1.536   1.696   2.361
  194ACN     N1 1347   1.592   1.794   2.382
  195ACN     C1 1348   1.499   4.142   4.198
  195ACN     H1 1349   1.445   4.168   4.106
  195ACN     H2 1350   1.508   4.033   4.205
  195ACN     H3 1351   1.445   4.179   4.285
  195ACN     C2 1352   1.632   4.201   4.194
  195ACN     N1 1353   1.738   4.247   4.191
  196ACN     C1 1354   2.740   3.809   2.662
  196ACN     H1 1355   2.660   3.878   2.634
  196ACN     H2 1356   2.743   3.802   2.771
  196ACN     H3 1357   2.836   3.849   2.628
  196ACN     C2 1358   2.715   3.678   2.604
  196ACN     N1 1359   2.697   3.574   2.557
  197ACN     C1 1360   1.646   3.189   0.220
  197ACN     H1 1361   1.702   3.142   0.138
  197ACN     H2 1362   1.547   3.217   0.183
  197ACN     H3 1363   1.698   3.280   0.250
  197ACN     C2 1364   1.634   3.099   0.334
  197ACN     N1 1365   1.625   3.028   0.423
  198ACN     C1 1366   0.612   3.620   2.141
  198ACN     H1 1367   0.539   3.685   2.189
  198ACN     H2 1368   0.617   3.525   2.195
  198ACN     H3 1369   0.710   3.669   2.143
  198ACN     C2 1370   0.571   3.595   2.003
  198ACN     N1 1371   0.539   3.575   1.895
  199ACN     C1 1372   1.309   0.767   4.628
  199ACN     H1 1373   1.307   0.660   4.604
  199ACN     H2 1374   1.398   0.812   4.583
  199ACN     H3 1375   1.314   0.779   4.737
  199ACN     C2 1376   1.188   0.831   4.578
  199ACN     N1 1377   1.093   0.881   4.538
  200ACN     C1 1378   2.014   3.072   4.264
  200ACN     H1 1379   1.973   3.124   4.177
  200ACN     H2 1380   1.936   3.011   4.311
  200ACN     H3 1381   2.049   3.146   4.336
  200ACN     C2 1382   2.125   2.986   4.224
  200ACN     N1 1383   2.212   2.917   4.191
  201ACN     C1 1384   1.250   2.406   0.158
  201ACN     H1 1385   1.304   2.437   0.248
  201ACN     H2 1386   1.163   2.471   0.145
  201ACN     H3 1387   1.216   2.303   0.171
  201ACN     C2 1388   1.336   2.416   0.041
  201ACN     N1 1389   1.405   2.423   4.984
  202ACN     C1 1390   0.672   2.435   0.104
  202ACN     H1 1391   0.780   2.413   0.102
  202ACN     H2 1392   0.617   2.342   0.090
  202ACN     H3 1393   0.648   2.504   0.022
  202ACN     C2 1394   0.635   2.496   0.232
  202ACN     N1 1395   0.606   2.542   0.333
  203ACN     C1 1396   3.408   2.666   4.394
  203ACN     H1 1397   3.335   2.681   4.474
  203ACN     H2 1398   3.385   2.734   4.312
  203ACN     H3 1399   3.402   2.563   4.359
  203ACN     C2 1400   3.543   2.694   4.444
  203ACN     N1 1401   3.649   2.715   4.483
  204ACN     C1 1402   3.141   0.260   3.015
  204ACN     H1 1403   3.072   0.225   3.092
  204ACN     H2 1404   3.200   0.343   3.055
  204ACN     H3 1405   3.081   0.296   2.930
  204ACN     C2 1406   3.228   0.152   2.972
  204ACN     N1 1407   3.297   0.066   2.937
  205ACN     C1 1408   3.176   2.740   1.680
  205ACN     H1 1409   3.212   2.843   1.690
  205ACN     H2 1410   3.088   2.727   1.744
  205ACN     H3 1411   3.255   2.671   1.712
  205ACN     C2 1412   3.139   2.713   1.542
  205ACN     N1 1413   3.109   2.690   1.433
  206ACN     C1 1414   0.589   3.173   3.722
  206ACN     H1 1415   0.647   3.266   3.732
  206ACN     H2 1416   0.490   3.197   3.683
  206ACN     H3 1417   0.579   3.127   3.821
  206ACN     C2 1418   0.658   3.082   3.631
  206ACN     N1 1419   0.713   3.011   3.559
  207ACN     C1 1420   1.662   0.199   3.657
  207ACN     H1 1421   1.749   0.135   3.675
  207ACN     H2 1422   1.664   0.235   3.554
  207ACN     H3 1423   1.669   0.285   3.724
  207ACN     C2 1424   1.540   0.126   3.683
  207ACN     N1 1425   1.443   0.067   3.704
  208ACN     C1 1426   0.214   0.077   0.182
  208ACN     H1 1427   0.152   0.136   0.114
  208ACN     H2 1428   0.149   0.023   0.253
  208ACN     H3 1429   0.279   0.145   0.238
  208ACN     C2 1430   0.294   4.881   0.105
  208ACN     N1 1431   0.358   4.807   0.045
  209ACN     C1 1432   2.096   3.870   3.351
  209ACN     H1 1433   2.004   3.922   3.379
  209ACN     H2 1434   2.091   3.765   3.381
  209ACN     H3 1435   2.181   3.918   3.402
  209ACN     C2 1436   2.116   3.878   3.207
  209ACN     N1 1437   2.131   3.883   3.093
  210ACN     C1 1438   2.771   1.243   2.929
  210ACN     H1 1439   2.834   1.312   2.986
  210ACN     H2 1440   2.709   1.186   2.999
  210ACN     H3 1441   2.835   1.173   2.875
  210ACN     C2 1442   2.687   1.316   2.836
  210ACN     N1 1443   2.620   1.375   2.762
  211ACN     C1 1444   1.542   0.503   4.783
  211ACN     H1 1445   1.476   0.491   4.696
  211ACN     H2 1446   1.630   0.440   4.768
  211ACN     H3 1447   1.489   0.471   4.873
  211ACN     C2 1448   1.582   0.643   4.797
  211ACN     N1 1449   1.613   0.753   4.809
  212ACN     C1 1450   0.395   2.027   4.552
  212ACN     H1 1451   0.323   1.989   4.626
  212ACN     H2 1452   0.492   1.980   4.569
  212ACN     H3 1453   0.405   2.135   4.567
  212ACN     C2 1454   0.348   2.000   4.417
  212ACN     N1 1455   0.310   1.979   4.310
  213ACN     C1 1456   1.986   3.737   3.737
  213ACN     H1 1457   1.927   3.653   3.700
  213ACN     H2 1458   1.991   3.731   3.846
  213ACN     H3 1459   1.938   3.831   3.708
  213ACN     C2 1460   2.121   3.731   3.681
  213ACN     N1 1461   2.227   3.726   3.636
  214ACN     C1 1462   3.382   0.014   3.936
  214ACN     H1 1463   3.365   4.885   3.831
  214ACN     H2 1464   3.462   0.089   3.941
  214ACN     H3 1465   3.412   4.822   3.991
  214ACN     C2 1466   3.260   0.069   3.994
  214ACN     N1 1467   3.164   0.112   4.039
  215ACN     C1 1468   0.361   4.665   0.684
  215ACN     H1 1469   0.289   4.583   0.692
  215ACN     H2 1470   0.460   4.623   0.662
  215ACN     H3 1471   0.367   4.720   0.778
  215ACN     C2 1472   0.322   4.755   0.576
  215ACN     N1 1473   0.289   4.826   0.492
  216ACN     C1 1474   2.484   0.787   0.342
  216ACN     H1 1475   2.393   0.812   0.286
  216ACN     H2 1476   2.460   0.712   0.419
  216ACN     H3 1477   2.521   0.877   0.392
  216ACN     C2 1478   2.584   0.735   0.251
  216ACN     N1 1479   2.664   0.695   0.178
  217ACN     C1 1480   2.491   3.537   3.122
  217ACN     H1 1481   2.577   3.476   3.153
  217ACN     H2 1482   2.468   3.608   3.202
  217ACN     H3 1483   2.404   3.472   3.106
  217ACN     C2 1484   2.524   3.609   3.000
  217ACN     N1 1485   2.549   3.666   2.904
  218ACN     C1 1486   1.969   0.954   1.833
  218ACN     H1 1487   1.905   0.869   1.806
  218ACN     H2 1488   1.966   1.027   1.752
  218ACN     H3 1489   2.072   0.918   1.844
  218ACN     C2 1490   1.924   1.014   1.958
  218ACN     N1 1491   1.887   1.062   2.056
  219ACN     C1 1492   1.441   2.397   2.743
  219ACN     H1 1493   1.448   2.288   2.747
  219ACN     H2 1494   1.435   2.435   2.845
  219ACN     H3 1495   1.346   2.421   2.692
  219ACN     C2 1496   1.554   2.453   2.670
  219ACN     N1 1497   1.647   2.495   2.614
  220ACN     C1 1498   1.179   0.987   1.387
  220ACN     H1 1499   1.121   0.896   1.410
  220ACN     H2 1500   1.235   0.970   1.295
  220ACN     H3 1501   1.249   1.006   1.469
  220ACN     C2 1502   1.089   1.100   1.371
  220ACN     N1 1503   1.018   1.190   1.358
  221ACN     C1 1504   1.462   1.262   4.980
  221ACN     H1 1505   1.534   1.261   0.027
  221ACN     H2 1506   1.363   1.286   5.021
  221ACN     H3 1507   1.458   1.163   4.934
  221ACN     C2 1508   1.500   1.363   4.881
  221ACN     N1 1509   1.530   1.442   4.804
  222ACN     C1 1510   2.044   2.529   0.620
  222ACN     H1 1511   1.981   2.551   0.533
  222ACN     H2 1512   2.128   2.599   0.624
  222ACN     H3 1513   2.084   2.427   0.610
  222ACN     C2 1514   1.966   2.539   0.743
  222ACN     N1 1515   1.905   2.547   0.840
  223ACN     C1 1516   2.151   3.007   4.899
  223ACN     H1 1517   2.092   2.945   4.832
  223ACN     H2 1518   2.242   3.040   4.847
  223ACN     H3 1519   2.180   2.947   4.986
  223ACN     C2 1520   2.074   3.123   4.941
  223ACN     N1 1521   2.013   3.215   4.974
  224ACN     C1 1522   0.764   2.712   4.477
  224ACN     H1 1523   0.864   2.720   4.433
  224ACN     H2 1524   0.763   2.765   4.573
  224ACN     H3 1525   0.742   2.606   4.494
  224ACN     C2 1526   0.665   2.770   4.386
  224ACN     N1 1527   0.587   2.816   4.316
  225ACN     C1 1528   3.723   0.665   2.747
  225ACN     H1 1529   3.754   0.565   2.715
  225ACN     H2 1530   3.789   0.739   2.700
  225ACN     H3 1531   3.733   0.672   2.856
  225ACN     C2 1532   3.585   0.689   2.708
  225ACN     N1 1533   3.475   0.709   2.677
  226ACN     C1 1534   2.003   3.975   1.235
  226ACN     H1 1535   2.102   4.020   1.240
  226ACN     H2 1536   2.010   3.870   1.267
  226ACN     H3 1537   1.968   3.977   1.131
  226ACN     C2 1538   1.909   4.047   1.320
  226ACN     N1 1539   1.835   4.104   1.387
  227ACN     C1 1540   1.984   4.855   0.546
  227ACN     H1 1541   1.958   0.059   0.517
  227ACN     H2 1542   1.974   4.789   0.459
  227ACN     H3 1543   1.915   4.821   0.623
  227ACN     C2 1544   2.121   4.849   0.596
  227ACN     N1 1545   2.229   4.846   0.637
  228ACN     C1 1546   2.170   4.003   1.611
  228ACN     H1 1547   2.250   3.935   1.642
  228ACN     H2 1548   2.177   4.017   1.503
  228ACN     H3 1549   2.186   4.100   1.660
  228ACN     C2 1550   2.040   3.949   1.648
  228ACN     N1 1551   1.939   3.904   1.679
  229ACN     C1 1552   0.112   3.153   2.014
  229ACN     H1 1553   0.165   3.249   2.011
  229ACN     H2 1554   0.175   3.077   1.967
  229ACN     H3 1555   0.019   3.163   1.958
  229ACN     C2 1556   0.084   3.117   2.153
  229ACN     N1 1557   0.064   3.091   2.263
  230ACN     C1 1558   3.555   2.186   0.827
  230ACN     H1 1559   3.597   2.100   0.879
  230ACN     H2 1560   3.562   2.275   0.890
  230ACN     H3 1561   3.450   2.165   0.804
  230ACN     C2 1562   3.628   2.207   0.702
  230ACN     N1 1563   3.686   2.224   0.604
  231ACN     C1 1564   0.049   4.363   4.126
  231ACN     H1 1565   3.965   4.340   4.220
  231ACN     H2 1566   0.027   4.284   4.054
  231ACN     H3 1567   0.157   4.366   4.144
  231ACN     C2 1568   0.004   4.491   4.074
  231ACN     N1 1569   3.933   4.593   4.035
  232ACN     C1 1570   0.561   2.891   1.589
  232ACN     H1 1571   0.597   2.827   1.670
  232ACN     H2 1572   0.457   2.918   1.609
  232ACN     H3 1573   0.565   2.835   1.495
  232ACN     C2 1574   0.643   3.010   1.579
  232ACN     N1 1575   0.708   3.105   1.573
  233ACN     C1 1576   0.525   2.444   1.609
  233ACN     H1 1577   0.487   2.384   1.526
  233ACN     H2 1578   0.623   2.484   1.582
  233ACN     H3 1579   0.535   2.380   1.698
  233ACN     C2 1580   0.432   2.553   1.638
  233ACN     N1 1581   0.360   2.639   1.661
  234ACN     C1 1582   2.133   0.256   0.792
  234ACN     H1 1583   2.083   0.231   0.698
  234ACN     H2 1584   2.101   0.356   0.823
  234ACN     H3 1585   2.241   0.258   0.777
  234ACN     C2 1586   2.098   0.160   0.895
  234ACN     N1 1587   2.069   0.082   0.975
  235ACN     C1 1588   2.956   4.885   4.769
  235ACN     H1 1589   3.003   0.054   4.696
  235ACN     H2 1590   2.950   0.039   4.865
  235ACN     H3 1591   3.018   4.795   4.780
  235ACN     C2 1592   2.822   4.850   4.723
  235ACN     N1 1593   2.717   4.821   4.687
  236ACN     C1 1594   2.589   3.835   1.269
  236ACN     H1 1595   2.565   3.730   1.252
  236ACN     H2 1596   2.690   3.855   1.231
  236ACN     H3 1597   2.585   3.857   1.376
  236ACN     C2 1598   2.492   3.918   1.197
  236ACN     N1 1599   2.416   3.983   1.140
  237ACN     C1 1600   3.778   0.128   3.986
  237ACN     H1 1601   3.829   0.118   4.082
  237ACN     H2 1602   3.712   0.216   3.989
  237ACN     H3 1603   3.717   0.039   3.970
  237ACN     C2 1604   3.874   0.141   3.877
  237ACN     N1 1605   3.949   0.151   3.791
  238ACN     C1 1606   2.425   2.073   3.349
  238ACN     H1 1607   2.397   1.982   3.294
  238ACN     H2 1608   2.492   2.134   3.289
  238ACN     H3 1609   2.477   2.045   3.441
  238ACN     C2 1610   2.306   2.149   3.383
  238ACN     N1 1611   2.212   2.211   3.406
  239ACN     C1 1612   0.829   3.374   1.785
  239ACN     H1 1613   0.824   3.296   1.708
  239ACN     H2 1614   0.897   3.342   1.865
  239ACN     H3 1615   0.729   3.387   1.827
  239ACN     C2 1616   0.876   3.498   1.726
  239ACN     N1 1617   0.915   3.596   1.679
  240ACN     C1 1618   1.209   3.587   1.303
  240ACN     H1 1619   1.223   3.617   1.408
  240ACN     H2 1620   1.123   3.641   1.262
  240ACN     H3 1621   1.188   3.480   1.297
  240ACN     C2 1622   1.328   3.619   1.226
  240ACN     N1 1623   1.423   3.645   1.166
  241ACN     C1 1624   1.229   3.280   4.131
  241ACN     H1 1625   1.282   3.287   4.226
  241ACN     H2 1626   1.279   3.343   4.057
  241ACN     H3 1627   1.127   3.317   4.144
  241ACN     C2 1628   1.225   3.141   4.085
  241ACN     N1 1629   1.222   3.032   4.048
  242ACN     C1 1630   3.156   0.259   4.881
  242ACN     H1 1631   3.097   0.239   4.970
  242ACN     H2 1632   3.090   0.282   4.797
  242ACN     H3 1633   3.213   0.169   4.856
  242ACN     C2 1634   3.248   0.370   4.904
  242ACN     N1 1635   3.320   0.458   4.922
  243ACN     C1 1636   1.062   2.776   2.863
  243ACN     H1 1637   1.034   2.674   2.892
  243ACN     H2 1638   1.002   2.846   2.921
  243ACN     H3 1639   1.040   2.791   2.757
  243ACN     C2 1640   1.204   2.799   2.887
  243ACN     N1 1641   1.316   2.815   2.906
  244ACN     C1 1642   3.758   1.907   0.507
  244ACN     H1 1643   3.652   1.923   0.530
  244ACN     H2 1644   3.803   2.003   0.477
  244ACN     H3 1645   3.767   1.837   0.424
  244ACN     C2 1646   3.826   1.855   0.625
  244ACN     N1 1647   3.880   1.813   0.718
  245ACN     C1 1648   3.351   1.654   0.735
  245ACN     H1 1649   3.260   1.682   0.681
  245ACN     H2 1650   3.406   1.580   0.677
  245ACN     H3 1651   3.324   1.609   0.831
  245ACN     C2 1652   3.434   1.772   0.758
  245ACN     N1 1653   3.500   1.864   0.776
  246ACN     C1 1654   0.727   0.271   3.096
  246ACN     H1 1655   0.782   0.204   3.030
  246ACN     H2 1656   0.747   0.243   3.200
  246ACN     H3 1657   0.620   0.259   3.076
  246ACN     C2 1658   0.767   0.409   3.071
  246ACN     N1 1659   0.799   0.518   3.052
  247ACN     C1 1660   0.175   1.233   1.234
  247ACN     H1 1661   0.133   1.316   1.176
  247ACN     H2 1662   0.119   1.142   1.211
  247ACN     H3 1663   0.165   1.256   1.340
  247ACN     C2 1664   0.315   1.216   1.199
  247ACN     N1 1665   0.426   1.202   1.169
  248ACN     C1 1666   3.457   3.913   4.077
  248ACN     H1 1667   3.359   3.901   4.123
  248ACN     H2 1668   3.525   3.958   4.150
  248ACN     H3 1669   3.447   3.980   3.991
  248ACN     C2 1670   3.507   3.783   4.033
  248ACN     N1 1671   3.548   3.681   3.998
  249ACN     C1 1672   3.418   1.790   1.820
  249ACN     H1 1673   3.492   1.724   1.773
  249ACN     H2 1674   3.392   1.750   1.919
  249ACN     H3 1675   3.329   1.794   1.757
  249ACN     C2 1676   3.474   1.924   1.834
  249ACN     N1 1677   3.518   2.030   1.845
  250ACN     C1 1678   2.879   1.014   0.215
  250ACN     H1 1679   2.961   0.942   0.220
  250ACN     H2 1680   2.890   1.085   0.298
  250ACN     H3 1681   2.784   0.961   0.225
  250ACN     C2 1682   2.883   1.085   0.088
  250ACN     N1 1683   2.885   1.142   5.023
  251ACN     C1 1684   3.707   1.936   3.459
  251ACN     H1 1685   3.760   2.030   3.442
  251ACN     H2 1686   3.774   1.853   3.438
  251ACN     H3 1687   3.620   1.932   3.392
  251ACN     C2 1688   3.661   1.930   3.597
  251ACN     N1 1689   3.626   1.926   3.707
  252ACN     C1 1690   1.564   0.140   3.171
  252ACN     H1 1691   1.559   0.210   3.086
  252ACN     H2 1692   1.661   0.152   3.221
  252ACN     H3 1693   1.555   0.038   3.133
  252ACN     C2 1694   1.455   0.166   3.264
  252ACN     N1 1695   1.369   0.187   3.337
  253ACN     C1 1696   2.381   1.315   2.475
  253ACN     H1 1697   2.333   1.406   2.512
  253ACN     H2 1698   2.450   1.277   2.552
  253ACN     H3 1699   2.438   1.337   2.384
  253ACN     C2 1700   2.279   1.214   2.446
  253ACN     N1 1701   2.198   1.136   2.423
  254ACN     C1 1702   3.556   0.795   1.218
  254ACN     H1 1703   3.556   0.869   1.298
  254ACN     H2 1704   3.658   0.785   1.178
  254ACN     H3 1705   3.489   0.828   1.138
  254ACN     C2 1706   3.512   0.666   1.270
  254ACN     N1 1707   3.476   0.565   1.311
  255ACN     C1 1708   2.245   1.234   0.898
  255ACN     H1 1709   2.160   1.205   0.835
  255ACN     H2 1710   2.337   1.225   0.840
  255ACN     H3 1711   2.250   1.166   0.983
  255ACN     C2 1712   2.228   1.371   0.944
  255ACN     N1 1713   2.215   1.480   0.981
  256ACN     C1 1714   2.684   0.134   3.013
  256ACN     H1 1715   2.659   0.216   2.945
  256ACN     H2 1716   2.630   0.147   3.107
  256ACN     H3 1717   2.792   0.137   3.033
  256ACN     C2 1718   2.648   0.007   2.952
  256ACN     N1 1719   2.618   4.805   2.903
  257ACN     C1 1720   3.075   3.577   4.435
  257ACN     H1 1721   3.018   3.590   4.528
  257ACN     H2 1722   3.179   3.553   4.462
  257ACN     H3 1723   3.074   3.670   4.379
  257ACN     C2 1724   3.017   3.469   4.355
  257ACN     N1 1725   2.971   3.385   4.292
  258ACN     C1 1726   2.826   1.087   2.330
  258ACN     H1 1727   2.894   1.169   2.305
  258ACN     H2 1728   2.829   1.072   2.438
  258ACN     H3 1729   2.860   0.995   2.281
  258ACN     C2 1730   2.691   1.120   2.287
  258ACN     N1 1731   2.585   1.149   2.254
  259ACN     C1 1732   3.273   0.371   2.237
  259ACN     H1 1733   3.331   0.382   2.144
  259ACN     H2 1734   3.249   0.469   2.277
  259ACN     H3 1735   3.335   0.317   2.309
  259ACN     C2 1736   3.152   0.295   2.210
  259ACN     N1 1737   3.056   0.235   2.188
  260ACN     C1 1738   0.330   4.033   2.042
  260ACN     H1 1739   0.252   4.038   2.119
  260ACN     H2 1740   0.286   4.049   1.944
  260ACN     H3 1741   0.376   3.933   2.045
  260ACN     C2 1742   0.433   4.133   2.068
  260ACN     N1 1743   0.513   4.213   2.089
  261ACN     C1 1744   3.332   4.207   2.046
  261ACN     H1 1745   3.303   4.300   2.097
  261ACN     H2 1746   3.436   4.185   2.072
  261ACN     H3 1747   3.324   4.221   1.938
  261ACN     C2 1748   3.245   4.099   2.090
  261ACN     N1 1749   3.177   4.012   2.123
  262ACN     C1 1750   2.835   1.683   0.572
  262ACN     H1 1751   2.903   1.597   0.573
  262ACN     H2 1752   2.877   1.764   0.631
  262ACN     H3 1753   2.739   1.652   0.615
  262ACN     C2 1754   2.815   1.727   0.434
  262ACN     N1 1755   2.799   1.763   0.326
  263ACN     C1 1756   3.019   1.457   4.755
  263ACN     H1 1757   2.952   1.383   4.710
  263ACN     H2 1758   3.102   1.478   4.685
  263ACN     H3 1759   3.060   1.418   4.848
  263ACN     C2 1760   2.946   1.581   4.781
  263ACN     N1 1761   2.888   1.678   4.801
  264ACN     C1 1762   2.417   0.416   0.056
  264ACN     H1 1763   2.404   0.353   0.144
  264ACN     H2 1764   2.386   0.359   5.002
  264ACN     H3 1765   2.523   0.442   0.047
  264ACN     C2 1766   2.337   0.537   0.068
  264ACN     N1 1767   2.273   0.632   0.078
  265ACN     C1 1768   1.051   1.484   3.158
  265ACN     H1 1769   1.049   1.399   3.226
  265ACN     H2 1770   0.957   1.540   3.171
  265ACN     H3 1771   1.056   1.447   3.055
  265ACN     C2 1772   1.165   1.571   3.186
  265ACN     N1 1773   1.255   1.640   3.208
  266ACN     C1 1774   2.558   0.045   4.983
  266ACN     H1 1775   2.465   0.056   4.927
  266ACN     H2 1776   2.630   0.119   4.946
  266ACN     H3 1777   2.599   4.843   4.965
  266ACN     C2 1778   2.534   0.064   0.090
  266ACN     N1 1779   2.515   0.080   0.203
  267ACN     C1 1780   0.556   1.979   4.084
  267ACN     H1 1781   0.528   1.879   4.121
  267ACN     H2 1782   0.466   2.031   4.050
  267ACN     H3 1783   0.625   1.968   4.001
  267ACN     C2 1784   0.619   2.055   4.192
  267ACN     N1 1785   0.668   2.115   4.276
  268ACN     C1 1786   2.924   4.460   3.988
  268ACN     H1 1787   2.868   4.369   3.967
  268ACN     H2 1788   2.938   4.517   3.895
  268ACN     H3 1789   3.023   4.433   4.027
  268ACN     C2 1790   2.853   4.541   4.086
  268ACN     N1 1791   2.797   4.606   4.163
  269ACN     C1 1792   0.698   2.426   3.176
  269ACN     H1 1793   0.707   2.377   3.274
  269ACN     H2 1794   0.611   2.492   3.179
  269ACN     H3 1795   0.682   2.350   3.100
  269ACN     C2 1796   0.819   2.503   3.147
  269ACN     N1 1797   0.915   2.563   3.123
  270ACN     C1 1798   1.055   3.556   3.043
  270ACN     H1 1799   1.070   3.487   3.126
  270ACN     H2 1800   1.005   3.504   2.960
  270ACN     H3 1801   1.153   3.591   3.007
  270ACN     C2 1802   0.975   3.670   3.084
  270ACN     N1 1803   0.911   3.760   3.118
  271ACN     C1 1804   1.211   0.307   4.906
  271ACN     H1 1805   1.134   0.241   4.946
  271ACN     H2 1806   1.275   0.342   4.988
  271ACN     H3 1807   1.163   0.394   4.859
  271ACN     C2 1808   1.292   0.236   4.808
  271ACN     N1 1809   1.355   0.179   4.731
  272ACN     C1 1810   0.235   3.143   0.102
  272ACN     H1 1811   0.290   3.114   0.012
  272ACN     H2 1812   0.136   3.096   0.101
  272ACN     H3 1813   0.222   3.252   0.103
  272ACN     C2 1814   0.309   3.102   0.221
  272ACN     N1 1815   0.367   3.068   0.315
  273ACN     C1 1816   1.019   3.005   1.697
  273ACN     H1 1817   1.066   2.986   1.600
  273ACN     H2 1818   0.951   3.091   1.685
  273ACN     H3 1819   1.096   3.030   1.770
  273ACN     C2 1820   0.943   2.888   1.740
  273ACN     N1 1821   0.886   2.795   1.776
  274ACN     C1 1822   0.766   1.218   2.826
  274ACN     H1 1823   0.767   1.320   2.864
  274ACN     H2 1824   0.663   1.187   2.808
  274ACN     H3 1825   0.810   1.151   2.901
  274ACN     C2 1826   0.844   1.209   2.703
  274ACN     N1 1827   0.906   1.204   2.606
  275ACN     C1 1828   1.242   4.225   2.584
  275ACN     H1 1829   1.186   4.205   2.676
  275ACN     H2 1830   1.215   4.323   2.545
  275ACN     H3 1831   1.216   4.148   2.510
  275ACN     C2 1832   1.385   4.220   2.612
  275ACN     N1 1833   1.498   4.216   2.635
  276ACN     C1 1834   0.206   0.560   4.386
  276ACN     H1 1835   0.193   0.632   4.468
  276ACN     H2 1836   0.312   0.558   4.359
  276ACN     H3 1837   0.148   0.594   4.300
  276ACN     C2 1838   0.162   0.428   4.429
  276ACN     N1 1839   0.128   0.322   4.460
  277ACN     C1 1840   0.312   1.817   3.756
  277ACN     H1 1841   0.221   1.756   3.762
  277ACN     H2 1842   0.365   1.792   3.664
  277ACN     H3 1843   0.377   1.794   3.841
  277ACN     C2 1844   0.277   1.959   3.758
  277ACN     N1 1845   0.250   2.071   3.758
  278ACN     C1 1846   0.750   0.966   3.863
  278ACN     H1 1847   0.678   0.891   3.831
  278ACN     H2 1848   0.849   0.940   3.824
  278ACN     H3 1849   0.754   0.968   3.973
  278ACN     C2 1850   0.710   1.098   3.814
  278ACN     N1 1851   0.678   1.201   3.774
  279ACN     C1 1852   1.707   4.419   3.903
  279ACN     H1 1853   1.796   4.357   3.921
  279ACN     H2 1854   1.729   4.490   3.822
  279ACN     H3 1855   1.685   4.476   3.994
  279ACN     C2 1856   1.593   4.336   3.868
  279ACN     N1 1857   1.503   4.268   3.843
  280ACN     C1 1858   2.699   4.601   1.254
  280ACN     H1 1859   2.630   4.539   1.195
  280ACN     H2 1860   2.646   4.641   1.341
  280ACN     H3 1861   2.733   4.685   1.191
  280ACN     C2 1862   2.813   4.522   1.298
  280ACN     N1 1863   2.902   4.458   1.333
  281ACN     C1 1864   0.371   3.404   4.191
  281ACN     H1 1865   0.390   3.354   4.286
  281ACN     H2 1866   0.265   3.432   4.186
  281ACN     H3 1867   0.392   3.334   4.110
  281ACN     C2 1868   0.456   3.522   4.179
  281ACN     N1 1869   0.522   3.615   4.168
  282ACN     C1 1870   1.798   4.334   3.480
  282ACN     H1 1871   1.833   4.231   3.467
  282ACN     H2 1872   1.848   4.378   3.567
  282ACN     H3 1873   1.690   4.334   3.498
  282ACN     C2 1874   1.828   4.412   3.361
  282ACN     N1 1875   1.852   4.475   3.268
  283ACN     C1 1876   1.966   4.424   1.416
  283ACN     H1 1877   2.025   4.342   1.374
  283ACN     H2 1878   2.034   4.503   1.451
  283ACN     H3 1879   1.907   4.386   1.500
  283ACN     C2 1880   1.877   4.478   1.314
  283ACN     N1 1881   1.807   4.522   1.233
  284ACN     C1 1882   0.291   4.217   4.437
  284ACN     H1 1883   0.196   4.272   4.438
  284ACN     H2 1884   0.362   4.264   4.506
  284ACN     H3 1885   0.333   4.220   4.336
  284ACN     C2 1886   0.268   4.079   4.477
  284ACN     N1 1887   0.251   3.969   4.508
  285ACN     C1 1888   0.837   1.754   2.171
  285ACN     H1 1889   0.942   1.736   2.146
  285ACN     H2 1890   0.829   1.773   2.278
  285ACN     H3 1891   0.780   1.664   2.146
  285ACN     C2 1892   0.787   1.868   2.096
  285ACN     N1 1893   0.748   1.959   2.036
  286ACN     C1 1894   2.664   1.144   0.578
  286ACN     H1 1895   2.596   1.111   0.657
  286ACN     H2 1896   2.676   1.253   0.584
  286ACN     H3 1897   2.620   1.119   0.481
  286ACN     C2 1898   2.794   1.079   0.592
  286ACN     N1 1899   2.897   1.029   0.604
  287ACN     C1 1900   1.785   4.276   0.980
  287ACN     H1 1901   1.866   4.228   1.035
  287ACN     H2 1902   1.773   4.227   0.883
  287ACN     H3 1903   1.811   4.381   0.963
  287ACN     C2 1904   1.661   4.268   1.056
  287ACN     N1 1905   1.562   4.262   1.115
  288ACN     C1 1906   2.796   0.667   4.169
  288ACN     H1 1907   2.727   0.718   4.101
  288ACN     H2 1908   2.849   0.742   4.229
  288ACN     H3 1909   2.869   0.611   4.110
  288ACN     C2 1910   2.722   0.577   4.256
  288ACN     N1 1911   2.662   0.507   4.325
  289ACN     C1 1912   0.525   2.752   1.987
  289ACN     H1 1913   0.512   2.671   1.915
  289ACN     H2 1914   0.588   2.830   1.944
  289ACN     H3 1915   0.571   2.712   2.078
  289ACN     C2 1916   0.394   2.808   2.020
  289ACN     N1 1917   0.291   2.852   2.048
  290ACN     C1 1918   0.150   3.676   4.381
  290ACN     H1 1919   0.220   3.755   4.353
  290ACN     H2 1920   0.138   3.606   4.298
  290ACN     H3 1921   0.053   3.720   4.404
  290ACN     C2 1922   0.201   3.606   4.498
  290ACN     N1 1923   0.243   3.550   4.589
  291ACN     C1 1924   1.982   2.515   1.231
  291ACN     H1 1925   1.928   2.447   1.164
  291ACN     H2 1926   1.972   2.480   1.334
  291ACN     H3 1927   1.938   2.615   1.222
  291ACN     C2 1928   2.122   2.519   1.193
  291ACN     N1 1929   2.234   2.523   1.164
  292ACN     C1 1930   0.333   1.133   3.893
  292ACN     H1 1931   0.281   1.060   3.830
  292ACN     H2 1932   0.259   1.196   3.943
  292ACN     H3 1933   0.395   1.197   3.829
  292ACN     C2 1934   0.416   1.065   3.991
  292ACN     N1 1935   0.483   1.011   4.068
  293ACN     C1 1936   1.466   3.985   1.342
  293ACN     H1 1937   1.516   3.912   1.277
  293ACN     H2 1938   1.482   4.086   1.301
  293ACN     H3 1939   1.511   3.982   1.442
  293ACN     C2 1940   1.323   3.957   1.350
  293ACN     N1 1941   1.210   3.934   1.356
  294ACN     C1 1942   0.427   0.238   2.754
  294ACN     H1 1943   0.498   0.316   2.724
  294ACN     H2 1944   0.443   0.213   2.859
  294ACN     H3 1945   0.446   0.149   2.694
  294ACN     C2 1946   0.290   0.283   2.734
  294ACN     N1 1947   0.182   0.320   2.718
  295ACN     C1 1948   3.086   2.349   1.410
  295ACN     H1 1949   3.146   2.260   1.393
  295ACN     H2 1950   3.119   2.428   1.343
  295ACN     H3 1951   3.101   2.383   1.513
  295ACN     C2 1952   2.945   2.319   1.388
  295ACN     N1 1953   2.834   2.295   1.372
  296ACN     C1 1954   1.332   4.330   0.316
  296ACN     H1 1955   1.396   4.256   0.365
  296ACN     H2 1956   1.345   4.427   0.366
  296ACN     H3 1957   1.227   4.300   0.324
  296ACN     C2 1958   1.370   4.344   0.177
  296ACN     N1 1959   1.399   4.353   0.066
  297ACN     C1 1960   3.161   0.592   1.462
  297ACN     H1 1961   3.260   0.549   1.480
  297ACN     H2 1962   3.168   0.660   1.376
  297ACN     H3 1963   3.130   0.648   1.550
  297ACN     C2 1964   3.064   0.487   1.433
  297ACN     N1 1965   2.989   0.402   1.409
  298ACN     C1 1966   3.942   1.464   0.101
  298ACN     H1 1967   3.885   1.379   0.140
  298ACN     H2 1968   3.911   1.483   5.033
  298ACN     H3 1969   0.082   1.440   0.103
  298ACN     C2 1970   3.915   1.582   0.182
  298ACN     N1 1971   3.893   1.675   0.247
  299ACN     C1 1972   3.059   2.942   3.569
  299ACN     H1 1973   3.109   2.958   3.473
  299ACN     H2 1974   2.954   2.916   3.550
  299ACN     H3 1975   3.063   3.035   3.626
  299ACN     C2 1976   3.125   2.835   3.643
  299ACN     N1 1977   3.178   2.751   3.701
  300ACN     C1 1978   3.358   1.075   3.974
  300ACN     H1 1979   3.314   1.056   3.876
  300ACN     H2 1980   3.368   0.980   4.027
  300ACN     H3 1981   3.291   1.141   4.031
  300ACN     C2 1982   3.488   1.138   3.959
  300ACN     N1 1983   3.590   1.189   3.945
  301ACN     C1 1984   3.814   1.018   0.124
  301ACN     H1 1985   3.899   0.967   0.171
  301ACN     H2 1986   3.852   1.106   0.070
  301ACN     H3 1987   3.745   1.051   0.202
  301ACN     C2 1988   3.747   0.928   0.032
  301ACN     N1 1989   3.694   0.856   4.994
  302ACN     C1 1990   0.161   0.567   1.848
  302ACN     H1 1991   0.156   0.521   1.947
  302ACN     H2 1992   0.064   0.557   1.798
  302ACN     H3 1993   0.235   0.512   1.788
  302ACN     C2 1994   0.199   0.707   1.857
  302ACN     N1 1995   0.228   0.818   1.865
  303ACN     C1 1996   0.970   3.595   3.851
  303ACN     H1 1997   0.876   3.539   3.842
  303ACN     H2 1998   0.978   3.635   3.952
  303ACN     H3 1999   0.968   3.678   3.779
  303ACN     C2 2000   1.082   3.507   3.822
  303ACN     N1 2001   1.171   3.438   3.798
  304ACN     C1 2002   1.690   1.733   3.604
  304ACN     H1 2003   1.691   1.652   3.678
  304ACN     H2 2004   1.661   1.825   3.655
  304ACN     H3 2005   1.617   1.709   3.526
  304ACN     C2 2006   1.823   1.748   3.547
  304ACN     N1 2007   1.927   1.761   3.499
  305ACN     C1 2008   1.064   4.658   3.946
  305ACN     H1 2009   1.138   4.626   3.872
  305ACN     H2 2010   1.105   4.648   4.046
  305ACN     H3 2011   0.975   4.594   3.938
  305ACN     C2 2012   1.028   4.797   3.924
  305ACN     N1 2013   1.000   0.009   3.906
  306ACN     C1 2014   2.379   1.638   0.633
  306ACN     H1 2015   2.279   1.622   0.673
  306ACN     H2 2016   2.413   1.738   0.663
  306ACN     H3 2017   2.377   1.633   0.524
  306ACN     C2 2018   2.470   1.537   0.686
  306ACN     N1 2019   2.543   1.459   0.729
  307ACN     C1 2020   3.789   4.456   0.919
  307ACN     H1 2021   3.864   4.442   0.840
  307ACN     H2 2022   3.721   4.537   0.890
  307ACN     H3 2023   3.839   4.483   1.012
  307ACN     C2 2024   3.714   4.333   0.937
  307ACN     N1 2025   3.655   4.236   0.954
  308ACN     C1 2026   1.720   4.561   0.552
  308ACN     H1 2027   1.829   4.564   0.560
  308ACN     H2 2028   1.687   4.643   0.487
  308ACN     H3 2029   1.676   4.576   0.651
  308ACN     C2 2030   1.676   4.434   0.495
  308ACN     N1 2031   1.642   4.333   0.452
  309ACN     C1 2032   0.426   0.530   1.366
  309ACN     H1 2033   0.502   0.585   1.309
  309ACN     H2 2034   0.373   0.598   1.433
  309ACN     H3 2035   0.476   0.453   1.427
  309ACN     C2 2036   0.331   0.468   1.275
  309ACN     N1 2037   0.255   0.420   1.203
  310ACN     C1 2038   0.796   4.061   0.658
  310ACN     H1 2039   0.837   4.089   0.561
  310ACN     H2 2040   0.879   4.046   0.729
  310ACN     H3 2041   0.740   3.968   0.648
  310ACN     C2 2042   0.709   4.167   0.707
  310ACN     N1 2043   0.641   4.251   0.746
  311ACN     C1 2044   2.814   4.482   3.567
  311ACN     H1 2045   2.917   4.446   3.570
  311ACN     H2 2046   2.747   4.409   3.612
  311ACN     H3 2047   2.783   4.500   3.463
  311ACN     C2 2048   2.804   4.607   3.641
  311ACN     N1 2049   2.798   4.705   3.701
  312ACN     C1 2050   0.117   0.363   3.201
  312ACN     H1 2051   0.121   0.401   3.304
  312ACN     H2 2052   0.079   0.443   3.137
  312ACN     H3 2053   0.049   0.278   3.197
  312ACN     C2 2054   0.250   0.323   3.159
  312ACN     N1 2055   0.356   0.291   3.124
  313ACN     C1 2056   1.652   3.999   3.692
  313ACN     H1 2057   1.588   4.081   3.655
  313ACN     H2 2058   1.754   4.037   3.704
  313ACN     H3 2059   1.652   3.919   3.617
  313ACN     C2 2060   1.601   3.950   3.819
  313ACN     N1 2061   1.560   3.911   3.919
  314ACN     C1 2062   1.620   2.143   0.101
  314ACN     H1 2063   1.699   2.078   0.062
  314ACN     H2 2064   1.606   2.227   0.033
  314ACN     H3 2065   1.651   2.180   0.199
  314ACN     C2 2066   1.496   2.068   0.113
  314ACN     N1 2067   1.397   2.008   0.122
  315ACN     C1 2068   0.915   4.572   2.497
  315ACN     H1 2069   0.949   4.523   2.588
  315ACN     H2 2070   0.883   4.674   2.520
  315ACN     H3 2071   0.830   4.517   2.456
  315ACN     C2 2072   1.023   4.576   2.399
  315ACN     N1 2073   1.108   4.578   2.321
  316ACN     C1 2074   1.508   2.378   4.100
  316ACN     H1 2075   1.534   2.483   4.081
  316ACN     H2 2076   1.528   2.355   4.205
  316ACN     H3 2077   1.571   2.314   4.037
  316ACN     C2 2078   1.368   2.355   4.070
  316ACN     N1 2079   1.256   2.337   4.046
  317ACN     C1 2080   3.173   0.974   1.298
  317ACN     H1 2081   3.183   0.922   1.201
  317ACN     H2 2082   3.271   0.978   1.347
  317ACN     H3 2083   3.104   0.916   1.360
  317ACN     C2 2084   3.120   1.108   1.278
  317ACN     N1 2085   3.078   1.215   1.261
  318ACN     C1 2086   0.448   4.636   1.372
  318ACN     H1 2087   0.484   4.739   1.376
  318ACN     H2 2088   0.483   4.582   1.461
  318ACN     H3 2089   0.491   4.588   1.283
  318ACN     C2 2090   0.303   4.633   1.364
  318ACN     N1 2091   0.188   4.632   1.359
  319ACN     C1 2092   3.368   3.549   0.660
  319ACN     H1 2093   3.390   3.645   0.707
  319ACN     H2 2094   3.275   3.509   0.702
  319ACN     H3 2095   3.451   3.481   0.680
  319ACN     C2 2096   3.352   3.568   0.516
  319ACN     N1 2097   3.340   3.584   0.403
  320ACN     C1 2098   3.527   4.578   1.597
  320ACN     H1 2099   3.499   4.523   1.507
  320ACN     H2 2100   3.636   4.573   1.609
  320ACN     H3 2101   3.479   4.530   1.683
  320ACN     C2 2102   3.484   4.716   1.586
  320ACN     N1 2103   3.449   4.826   1.577
  321ACN     C1 2104   3.600   4.863   3.612
  321ACN     H1 2105   3.497   4.824   3.611
  321ACN     H2 2106   3.639   4.862   3.510
  321ACN     H3 2107   3.661   4.798   3.675
  321ACN     C2 2108   3.600   0.101   3.665
  321ACN     N1 2109   3.602   0.209   3.706
  322ACN     C1 2110   1.668   1.786   4.845
  322ACN     H1 2111   1.730   1.838   4.771
  322ACN     H2 2112   1.632   1.692   4.802
  322ACN     H3 2113   1.582   1.849   4.870
  322ACN     C2 2114   1.746   1.759   4.965
  322ACN     N1 2115   1.808   1.738   0.025
  323ACN     C1 2116   1.081   3.901   1.034
  323ACN     H1 2117   1.156   3.981   1.043
  323ACN     H2 2118   0.982   3.947   1.027
  323ACN     H3 2119   1.086   3.838   1.123
  323ACN     C2 2120   1.107   3.822   0.915
  323ACN     N1 2121   1.127   3.758   0.821
  324ACN     C1 2122   3.160   1.844   3.230
  324ACN     H1 2123   3.269   1.845   3.243
  324ACN     H2 2124   3.132   1.751   3.178
  324ACN     H3 2125   3.131   1.929   3.169
  324ACN     C2 2126   3.094   1.848   3.360
  324ACN     N1 2127   3.040   1.853   3.461
  325ACN     C1 2128   1.438   2.931   1.944
  325ACN     H1 2129   1.403   2.996   2.025
  325ACN     H2 2130   1.442   2.990   1.852
  325ACN     H3 2131   1.365   2.851   1.930
  325ACN     C2 2132   1.569   2.876   1.976
  325ACN     N1 2133   1.671   2.831   2.007
  326ACN     C1 2134   2.958   2.468   4.134
  326ACN     H1 2135   2.854   2.465   4.099
  326ACN     H2 2136   3.021   2.408   4.068
  326ACN     H3 2137   2.961   2.425   4.235
  326ACN     C2 2138   3.005   2.606   4.138
  326ACN     N1 2139   3.043   2.715   4.141
  327ACN     C1 2140   2.799   1.372   1.484
  327ACN     H1 2141   2.823   1.418   1.581
  327ACN     H2 2142   2.713   1.306   1.497
  327ACN     H3 2143   2.885   1.312   1.451
  327ACN     C2 2144   2.770   1.475   1.386
  327ACN     N1 2145   2.746   1.558   1.309
  328ACN     C1 2146   0.010   3.275   4.593
  328ACN     H1 2147   0.014   3.173   4.632
  328ACN     H2 2148   0.076   3.339   4.653
  328ACN     H3 2149   3.875   3.314   4.602
  328ACN     C2 2150   0.052   3.278   4.453
  328ACN     N1 2151   0.086   3.280   4.343
  329ACN     C1 2152   1.645   3.267   4.087
  329ACN     H1 2153   1.707   3.357   4.091
  329ACN     H2 2154   1.542   3.295   4.111
  329ACN     H3 2155   1.682   3.195   4.161
  329ACN     C2 2156   1.652   3.210   3.954
  329ACN     N1 2157   1.657   3.164   3.848
  330ACN     C1 2158   1.081   3.012   2.406
  330ACN     H1 2159   1.107   3.021   2.300
  330ACN     H2 2160   0.980   3.052   2.420
  330ACN     H3 2161   1.150   3.073   2.465
  330ACN     C2 2162   1.090   2.874   2.451
  330ACN     N1 2163   1.100   2.765   2.485
  331ACN     C1 2164   2.341   2.761   0.359
  331ACN     H1 2165   2.310   2.715   0.454
  331ACN     H2 2166   2.363   2.867   0.377
  331ACN     H3 2167   2.260   2.754   0.287
  331ACN     C2 2168   2.460   2.694   0.307
  331ACN     N1 2169   2.553   2.641   0.265
  332ACN     C1 2170   1.399   1.975   0.671
  332ACN     H1 2171   1.386   2.031   0.765
  332ACN     H2 2172   1.445   2.041   0.597
  332ACN     H3 2173   1.300   1.944   0.635
  332ACN     C2 2174   1.483   1.858   0.694
  332ACN     N1 2175   1.549   1.766   0.712
  333ACN     C1 2176   1.301   1.034   2.312
  333ACN     H1 2177   1.396   1.008   2.264
  333ACN     H2 2178   1.284   0.965   2.395
  333ACN     H3 2179   1.220   1.022   2.239
  333ACN     C2 2180   1.305   1.171   2.361
  333ACN     N1 2181   1.309   1.279   2.401
  334ACN     C1 2182   1.445   3.343   4.604
  334ACN     H1 2183   1.529   3.375   4.666
  334ACN     H2 2184   1.435   3.234   4.611
  334ACN     H3 2185   1.466   3.369   4.500
  334ACN     C2 2186   1.321   3.406   4.648
  334ACN     N1 2187   1.224   3.456   4.684
  335ACN     C1 2188   2.000   0.990   4.672
  335ACN     H1 2189   1.992   1.013   4.565
  335ACN     H2 2190   1.993   0.882   4.686
  335ACN     H3 2191   1.917   1.038   4.724
  335ACN     C2 2192   2.126   1.041   4.725
  335ACN     N1 2193   2.226   1.080   4.767
  336ACN     C1 2194   2.933   2.678   1.140
  336ACN     H1 2195   2.890   2.662   1.239
  336ACN     H2 2196   2.995   2.769   1.144
  336ACN     H3 2197   2.852   2.694   1.068
  336ACN     C2 2198   3.015   2.564   1.101
  336ACN     N1 2199   3.080   2.474   1.071
  337ACN     C1 2200   3.525   2.993   4.727
  337ACN     H1 2201   3.614   2.949   4.681
  337ACN     H2 2202   3.494   3.081   4.670
  337ACN     H3 2203   3.550   3.024   4.829
  337ACN     C2 2204   3.418   2.894   4.729
  337ACN     N1 2205   3.334   2.816   4.731
  338ACN     C1 2206   2.906   1.380   3.785
  338ACN     H1 2207   2.879   1.486   3.797
  338ACN     H2 2208   2.943   1.363   3.684
  338ACN     H3 2209   2.817   1.318   3.801
  338ACN     C2 2210   3.009   1.344   3.882
  338ACN     N1 2211   3.090   1.315   3.958
  339ACN     C1 2212   3.441   3.439   4.259
  339ACN     H1 2213   3.401   3.385   4.173
  339ACN     H2 2214   3.406   3.543   4.254
  339ACN     H3 2215   3.550   3.440   4.254
  339ACN     C2 2216   3.397   3.377   4.383
  339ACN     N1 2217   3.362   3.327   4.481
  340ACN     C1 2218   1.517   3.769   4.766
  340ACN     H1 2219   1.541   3.808   4.865
  340ACN     H2 2220   1.509   3.853   4.696
  340ACN     H3 2221   1.420   3.718   4.771
  340ACN     C2 2222   1.620   3.677   4.721
  340ACN     N1 2223   1.701   3.603   4.686
  341ACN     C1 2224   3.496   2.688   0.086
  341ACN     H1 2225   3.536   2.673   0.187
  341ACN     H2 2226   3.412   2.758   0.092
  341ACN     H3 2227   3.461   2.593   0.046
  341ACN     C2 2228   3.600   2.744   0.000
  341ACN     N1 2229   3.683   2.786   4.968
  342ACN     C1 2230   1.368   0.700   1.149
  342ACN     H1 2231   1.447   0.756   1.200
  342ACN     H2 2232   1.273   0.753   1.159
  342ACN     H3 2233   1.359   0.601   1.196
  342ACN     C2 2234   1.402   0.685   1.008
  342ACN     N1 2235   1.428   0.675   0.896
  343ACN     C1 2236   1.441   0.702   4.252
  343ACN     H1 2237   1.410   0.669   4.152
  343ACN     H2 2238   1.546   0.676   4.267
  343ACN     H3 2239   1.381   0.649   4.326
  343ACN     C2 2240   1.421   0.846   4.265
  343ACN     N1 2241   1.406   0.959   4.277
  344ACN     C1 2242   0.712   1.614   3.457
  344ACN     H1 2243   0.811   1.638   3.416
  344ACN     H2 2244   0.725   1.574   3.558
  344ACN     H3 2245   0.665   1.538   3.394
  344ACN     C2 2246   0.630   1.734   3.461
  344ACN     N1 2247   0.565   1.829   3.463
  345ACN     C1 2248   2.866   3.412   0.961
  345ACN     H1 2249   2.820   3.492   0.901
  345ACN     H2 2250   2.797   3.327   0.966
  345ACN     H3 2251   2.884   3.450   1.062
  345ACN     C2 2252   2.992   3.372   0.900
  345ACN     N1 2253   3.092   3.338   0.852
  346ACN     C1 2254   1.681   4.772   3.390
  346ACN     H1 2255   1.596   4.749   3.325
  346ACN     H2 2256   1.680   4.878   3.417
  346ACN     H3 2257   1.774   4.750   3.336
  346ACN     C2 2258   1.675   4.691   3.511
  346ACN     N1 2259   1.671   4.627   3.606
  347ACN     C1 2260   3.617   1.541   2.045
  347ACN     H1 2261   3.532   1.536   1.975
  347ACN     H2 2262   3.704   1.579   1.991
  347ACN     H3 2263   3.637   1.440   2.082
  347ACN     C2 2264   3.584   1.629   2.156
  347ACN     N1 2265   3.558   1.698   2.244
  348ACN     C1 2266   3.696   2.470   1.761
  348ACN     H1 2267   3.679   2.577   1.778
  348ACN     H2 2268   3.775   2.458   1.686
  348ACN     H3 2269   3.603   2.425   1.724
  348ACN     C2 2270   3.735   2.407   1.886
  348ACN     N1 2271   3.767   2.356   1.985
  349ACN     C1 2272   3.322   4.084   2.681
  349ACN     H1 2273   3.311   4.129   2.581
  349ACN     H2 2274   3.242   4.121   2.745
  349ACN     H3 2275   3.418   4.115   2.722
  349ACN     C2 2276   3.316   3.938   2.671
  349ACN     N1 2277   3.312   3.824   2.662
  350ACN     C1 2278   0.122   0.337   4.097
  350ACN     H1 2279   0.045   0.322   4.173
  350ACN     H2 2280   0.127   0.247   4.035
  350ACN     H3 2281   0.219   0.351   4.145
  350ACN     C2 2282   0.090   0.452   4.013
  350ACN     N1 2283   0.065   0.542   3.946
  351ACN     C1 2284   0.498   4.551   2.080
  351ACN     H1 2285   0.433   4.637   2.066
  351ACN     H2 2286   0.529   4.513   1.981
  351ACN     H3 2287   0.443   4.472   2.131
  351ACN     C2 2288   0.615   4.587   2.157
  351ACN     N1 2289   0.707   4.617   2.220
  352ACN     C1 2290   3.808   3.383   3.253
  352ACN     H1 2291   3.775   3.463   3.319
  352ACN     H2 2292   3.794   3.287   3.303
  352ACN     H3 2293   3.915   3.397   3.231
  352ACN     C2 2294   3.732   3.386   3.129
  352ACN     N1 2295   3.670   3.386   3.032
  353ACN     C1 2296   2.020   4.110   2.024
  353ACN     H1 2297   2.015   4.192   1.952
  353ACN     H2 2298   1.927   4.052   2.017
  353ACN     H3 2299   2.027   4.153   2.125
  353ACN     C2 2300   2.135   4.026   1.997
  353ACN     N1 2301   2.226   3.959   1.976
  354ACN     C1 2302   1.557   1.091   4.603
  354ACN     H1 2303   1.456   1.065   4.571
  354ACN     H2 2304   1.574   1.056   4.705
  354ACN     H3 2305   1.567   1.200   4.599
  354ACN     C2 2306   1.654   1.029   4.513
  354ACN     N1 2307   1.730   0.981   4.441
  355ACN     C1 2308   0.485   3.245   3.035
  355ACN     H1 2309   0.377   3.240   3.052
  355ACN     H2 2310   0.516   3.158   2.976
  355ACN     H3 2311   0.536   3.243   3.132
  355ACN     C2 2312   0.518   3.368   2.964
  355ACN     N1 2313   0.545   3.465   2.907
  356ACN     C1 2314   2.211   3.960   2.719
  356ACN     H1 2315   2.256   3.973   2.818
  356ACN     H2 2316   2.130   4.033   2.708
  356ACN     H3 2317   2.169   3.859   2.713
  356ACN     C2 2318   2.311   3.980   2.615
  356ACN     N1 2319   2.389   3.996   2.532
  357ACN     C1 2320   0.940   4.844   2.764
  357ACN     H1 2321   0.911   4.741   2.785
  357ACN     H2 2322   0.991   4.848   2.667
  357ACN     H3 2323   1.009   4.878   2.842
  357ACN     C2 2324   0.822   0.031   2.763
  357ACN     N1 2325   0.727   0.097   2.762
  358ACN     C1 2326   0.140   2.296   2.000
  358ACN     H1 2327   0.240   2.340   2.003
  358ACN     H2 2328   0.107   2.290   1.895
  358ACN     H3 2329   0.071   2.361   2.055
  358ACN     C2 2330   0.141   2.163   2.060
  358ACN     N1 2331   0.143   2.058   2.106
  359ACN     C1 2332   3.133   3.754   1.899
  359ACN     H1 2333   3.070   3.666   1.882
  359ACN     H2 2334   3.183   3.743   1.996
  359ACN     H3 2335   3.070   3.843   1.901
  359ACN     C2 2336   3.232   3.764   1.793
  359ACN     N1 2337   3.310   3.772   1.708
  360ACN     C1 2338   1.756   2.198   0.694
  360ACN     H1 2339   1.854   2.154   0.717
  360ACN     H2 2340   1.722   2.256   0.780
  360ACN     H3 2341   1.685   2.118   0.673
  360ACN     C2 2342   1.767   2.285   0.577
  360ACN     N1 2343   1.776   2.354   0.485
  361ACN     C1 2344   1.193   1.023   4.013
  361ACN     H1 2345   1.159   1.082   3.928
  361ACN     H2 2346   1.247   1.087   4.084
  361ACN     H3 2347   1.261   0.945   3.979
  361ACN     C2 2348   1.078   0.963   4.080
  361ACN     N1 2349   0.986   0.915   4.131
  362ACN     C1 2350   3.506   0.218   4.739
  362ACN     H1 2351   3.460   0.137   4.681
  362ACN     H2 2352   3.484   0.203   4.845
  362ACN     H3 2353   3.464   0.313   4.706
  362ACN     C2 2354   3.650   0.216   4.718
  362ACN     N1 2355   3.764   0.218   4.702
  363ACN     C1 2356   3.327   2.261   3.182
  363ACN     H1 2357   3.357   2.310   3.274
  363ACN     H2 2358   3.378   2.164   3.176
  363ACN     H3 2359   3.356   2.324   3.097
  363ACN     C2 2360   3.182   2.241   3.183
  363ACN     N1 2361   3.068   2.226   3.183
  364ACN     C1 2362   2.682   1.507   4.499
  364ACN     H1 2363   2.760   1.442   4.457
  364ACN     H2 2364   2.707   1.611   4.476
  364ACN     H3 2365   2.678   1.494   4.607
  364ACN     C2 2366   2.553   1.474   4.440
  364ACN     N1 2367   2.451   1.447   4.392
  365ACN     C1 2368   0.246   0.135   1.473
  365ACN     H1 2369   0.300   0.042   1.453
  365ACN     H2 2370   0.149   0.112   1.517
  365ACN     H3 2371   0.229   0.187   1.378
  365ACN     C2 2372   0.323   0.220   1.563
  365ACN     N1 2373   0.385   0.286   1.635
  366ACN     C1 2374   2.439   2.515   1.875
  366ACN     H1 2375   2.520   2.584   1.899
  366ACN     H2 2376   2.477   2.412   1.881
  366ACN     H3 2377   2.407   2.533   1.771
  366ACN     C2 2378   2.326   2.533   1.964
  366ACN     N1 2379   2.239   2.547   2.038
  367ACN     C1 2380   3.252   4.526   2.891
  367ACN     H1 2381   3.262   4.634   2.877
  367ACN     H2 2382   3.150   4.496   2.867
  367ACN     H3 2383   3.274   4.502   2.996
  367ACN     C2 2384   3.346   4.456   2.804
  367ACN     N1 2385   3.419   4.401   2.735
  368ACN     C1 2386   0.381   1.890   2.304
  368ACN     H1 2387   0.273   1.903   2.319
  368ACN     H2 2388   0.418   1.974   2.244
  368ACN     H3 2389   0.400   1.797   2.249
  368ACN     C2 2390   0.450   1.888   2.432
  368ACN     N1 2391   0.505   1.885   2.534
  369ACN     C1 2392   0.253   3.259   2.716
  369ACN     H1 2393   0.210   3.197   2.637
  369ACN     H2 2394   0.259   3.363   2.681
  369ACN     H3 2395   0.354   3.224   2.737
  369ACN     C2 2396   0.170   3.252   2.835
  369ACN     N1 2397   0.105   3.245   2.930
  370ACN     C1 2398   1.366   0.303   0.782
  370ACN     H1 2399   1.408   0.402   0.766
  370ACN     H2 2400   1.328   0.296   0.885
  370ACN     H3 2401   1.444   0.227   0.766
  370ACN     C2 2402   1.256   0.280   0.688
  370ACN     N1 2403   1.169   0.262   0.615
  371ACN     C1 2404   3.663   2.918   1.111
  371ACN     H1 2405   3.562   2.880   1.127
  371ACN     H2 2406   3.725   2.839   1.067
  371ACN     H3 2407   3.705   2.948   1.208
  371ACN     C2 2408   3.658   3.033   1.021
  371ACN     N1 2409   3.655   3.123   0.950
  372ACN     C1 2410   1.777   3.077   4.658
  372ACN     H1 2411   1.868   3.018   4.652
  372ACN     H2 2412   1.789   3.153   4.736
  372ACN     H3 2413   1.693   3.012   4.686
  372ACN     C2 2414   1.750   3.142   4.530
  372ACN     N1 2415   1.729   3.193   4.429
  373ACN     C1 2416   3.899   2.683   2.133
  373ACN     H1 2417   0.028   2.734   2.146
  373ACN     H2 2418   3.917   2.584   2.089
  373ACN     H3 2419   3.837   2.741   2.065
  373ACN     C2 2420   3.832   2.668   2.262
  373ACN     N1 2421   3.779   2.656   2.364
  374ACN     C1 2422   1.998   0.506   2.734
  374ACN     H1 2423   2.024   0.588   2.666
  374ACN     H2 2424   2.058   0.418   2.709
  374ACN     H3 2425   1.892   0.482   2.722
  374ACN     C2 2426   2.025   0.548   2.871
  374ACN     N1 2427   2.044   0.582   2.979
  375ACN     C1 2428   3.699   2.927   2.548
  375ACN     H1 2429   3.667   2.985   2.635
  375ACN     H2 2430   3.647   2.830   2.548
  375ACN     H3 2431   3.807   2.908   2.554
  375ACN     C2 2432   3.667   3.000   2.427
  375ACN     N1 2433   3.641   3.058   2.332
  376ACN     C1 2434   0.221   2.035   3.403
  376ACN     H1 2435   0.284   1.959   3.453
  376ACN     H2 2436   0.167   2.092   3.479
  376ACN     H3 2437   0.149   1.983   3.339
  376ACN     C2 2438   0.305   2.123   3.323
  376ACN     N1 2439   0.372   2.192   3.260
  377ACN     C1 2440   2.388   4.890   2.025
  377ACN     H1 2441   2.339   4.841   1.940
  377ACN     H2 2442   2.442   0.080   1.988
  377ACN     H3 2443   2.459   4.821   2.070
  377ACN     C2 2444   2.288   0.032   2.123
  377ACN     N1 2445   2.208   0.062   2.201
  378ACN     C1 2446   2.507   0.097   0.816
  378ACN     H1 2447   2.404   0.060   0.823
  378ACN     H2 2448   2.509   0.202   0.845
  378ACN     H3 2449   2.540   0.087   0.712
  378ACN     C2 2450   2.593   0.018   0.903
  378ACN     N1 2451   2.661   4.853   0.972
  379ACN     C1 2452   1.927   4.768   2.387
  379ACN     H1 2453   1.918   4.767   2.496
  379ACN     H2 2454   2.022   4.813   2.359
  379ACN     H3 2455   1.844   4.826   2.345
  379ACN     C2 2456   1.921   4.631   2.338
  379ACN     N1 2457   1.918   4.522   2.299
  380ACN     C1 2458   0.808   1.723   4.922
  380ACN     H1 2459   0.890   1.659   4.888
  380ACN     H2 2460   0.851   1.813   4.966
  380ACN     H3 2461   0.751   1.669   4.997
  380ACN     C2 2462   0.723   1.759   4.809
  380ACN     N1 2463   0.656   1.787   4.719
  381ACN     C1 2464   2.757   4.159   3.398
  381ACN     H1 2465   2.700   4.075   3.357
  381ACN     H2 2466   2.690   4.245   3.409
  381ACN     H3 2467   2.837   4.184   3.327
  381ACN     C2 2468   2.814   4.122   3.526
  381ACN     N1 2469   2.858   4.093   3.629
  382ACN     C1 2470   2.115   0.440   3.949
  382ACN     H1 2471   2.198   0.438   3.877
  382ACN     H2 2472   2.139   0.371   4.030
  382ACN     H3 2473   2.025   0.405   3.899
  382ACN     C2 2474   2.096   0.574   4.001
  382ACN     N1 2475   2.080   0.681   4.042
  383ACN     C1 2476   2.565   1.741   0.054
  383ACN     H1 2477   2.602   1.673   5.011
  383ACN     H2 2478   2.496   1.812   0.010
  383ACN     H3 2479   2.650   1.795   0.097
  383ACN     C2 2480   2.498   1.665   0.159
  383ACN     N1 2481   2.444   1.604   0.241
  384ACN     C1 2482   3.227   3.022   0.174
  384ACN     H1 2483   3.126   3.055   0.148
  384ACN     H2 2484   3.230   2.913   0.171
  384ACN     H3 2485   3.250   3.056   0.275
  384ACN     C2 2486   3.323   3.078   0.080
  384ACN     N1 2487   3.398   3.123   0.005
  385ACN     C1 2488   1.169   2.609   3.823
  385ACN     H1 2489   1.105   2.638   3.739
  385ACN     H2 2490   1.115   2.537   3.885
  385ACN     H3 2491   1.190   2.698   3.884
  385ACN     C2 2492   1.293   2.551   3.775
  385ACN     N1 2493   1.391   2.505   3.736
  386ACN     C1 2494   3.600   3.881   1.016
  386ACN     H1 2495   3.502   3.928   1.026
  386ACN     H2 2496   3.648   3.877   1.114
  386ACN     H3 2497   3.662   3.942   0.949
  386ACN     C2 2498   3.587   3.746   0.962
  386ACN     N1 2499   3.576   3.639   0.920
  387ACN     C1 2500   0.449   3.297   4.591
  387ACN     H1 2501   0.478   3.403   4.593
  387ACN     H2 2502   0.523   3.242   4.532
  387ACN     H3 2503   0.351   3.289   4.544
  387ACN     C2 2504   0.443   3.245   4.727
  387ACN     N1 2505   0.439   3.202   4.834
  388ACN     C1 2506   0.804   3.316   2.391
  388ACN     H1 2507   0.786   3.213   2.424
  388ACN     H2 2508   0.886   3.359   2.448
  388ACN     H3 2509   0.713   3.374   2.409
  388ACN     C2 2510   0.836   3.317   2.249
  388ACN     N1 2511   0.861   3.318   2.136
  389ACN     C1 2512   3.147   3.393   0.134
  389ACN     H1 2513   3.195   3.371   0.038
  389ACN     H2 2514   3.225   3.416   0.208
  389ACN     H3 2515   3.092   3.304   0.168
  389ACN     C2 2516   3.055   3.505   0.121
  389ACN     N1 2517   2.982   3.593   0.111
  390ACN     C1 2518   1.714   0.756   2.853
  390ACN     H1 2519   1.613   0.771   2.813
  390ACN     H2 2520   1.733   0.649   2.864
  390ACN     H3 2521   1.722   0.803   2.951
  390ACN     C2 2522   1.812   0.814   2.763
  390ACN     N1 2523   1.890   0.860   2.691
  391ACN     C1 2524   0.565   1.740   0.588
  391ACN     H1 2525   0.632   1.723   0.673
  391ACN     H2 2526   0.462   1.735   0.624
  391ACN     H3 2527   0.580   1.662   0.513
  391ACN     C2 2528   0.591   1.871   0.530
  391ACN     N1 2529   0.610   1.975   0.484
  392ACN     C1 2530   3.639   3.628   1.410
  392ACN     H1 2531   3.660   3.734   1.428
  392ACN     H2 2532   3.727   3.584   1.361
  392ACN     H3 2533   3.552   3.617   1.345
  392ACN     C2 2534   3.615   3.561   1.537
  392ACN     N1 2535   3.595   3.508   1.637
  393ACN     C1 2536   3.569   1.032   4.329
  393ACN     H1 2537   3.669   1.051   4.288
  393ACN     H2 2538   3.507   0.988   4.251
  393ACN     H3 2539   3.526   1.127   4.361
  393ACN     C2 2540   3.579   0.940   4.442
  393ACN     N1 2541   3.587   0.868   4.531
  394ACN     C1 2542   3.044   4.856   0.757
  394ACN     H1 2543   3.120   4.893   0.687
  394ACN     H2 2544   3.047   0.020   0.848
  394ACN     H3 2545   3.068   4.753   0.783
  394ACN     C2 2546   2.912   4.864   0.696
  394ACN     N1 2547   2.808   4.870   0.648
  395ACN     C1 2548   3.449   1.369   1.384
  395ACN     H1 2549   3.504   1.274   1.389
  395ACN     H2 2550   3.342   1.347   1.377
  395ACN     H3 2551   3.481   1.424   1.295
  395ACN     C2 2552   3.476   1.447   1.504
  395ACN     N1 2553   3.495   1.509   1.600
  396ACN     C1 2554   2.778   2.608   1.582
  396ACN     H1 2555   2.826   2.668   1.504
  396ACN     H2 2556   2.848   2.593   1.665
  396ACN     H3 2557   2.750   2.511   1.539
  396ACN     C2 2558   2.658   2.677   1.629
  396ACN     N1 2559   2.563   2.730   1.667
  397ACN     C1 2560   3.117   4.350   1.617
  397ACN     H1 2561   3.123   4.390   1.718
  397ACN     H2 2562   3.211   4.370   1.564
  397ACN     H3 2563   3.035   4.399   1.563
  397ACN     C2 2564   3.093   4.206   1.621
  397ACN     N1 2565   3.073   4.092   1.626
  398ACN     C1 2566   3.193   2.134   1.095
  398ACN     H1 2567   3.182   2.039   1.147
  398ACN     H2 2568   3.108   2.199   1.121
  398ACN     H3 2569   3.192   2.116   0.987
  398ACN     C2 2570   3.318   2.199   1.133
  398ACN     N1 2571   3.417   2.249   1.163
  399ACN     C1 2572   1.351   2.776   1.007
  399ACN     H1 2573   1.388   2.862   1.063
  399ACN     H2 2574   1.430   2.737   0.942
  399ACN     H3 2575   1.268   2.808   0.943
  399ACN     C2 2576   1.306   2.671   1.098
  399ACN     N1 2577   1.271   2.588   1.169
  400ACN     C1 2578   0.254   1.965   0.410
  400ACN     H1 2579   0.208   1.966   0.509
  400ACN     H2 2580   0.348   2.020   0.412
  400ACN     H3 2581   0.187   2.013   0.338
  400ACN     C2 2582   0.278   1.827   0.368
  400ACN     N1 2583   0.299   1.719   0.335
  401ACN     C1 2584   2.719   0.377   3.901
  401ACN     H1 2585   2.788   0.350   3.981
  401ACN     H2 2586   2.693   0.483   3.911
  401ACN     H3 2587   2.628   0.317   3.910
  401ACN     C2 2588   2.781   0.354   3.771
  401ACN     N1 2589   2.831   0.336   3.669
  402ACN     C1 2590   3.751   1.494   0.528
  402ACN     H1 2591   3.804   1.542   0.611
  402ACN     H2 2592   3.731   1.569   0.451
  402ACN     H3 2593   3.656   1.453   0.565
  402ACN     C2 2594   3.833   1.387   0.473
  402ACN     N1 2595   3.898   1.302   0.430
  403ACN     C1 2596   0.791   1.402   0.679
  403ACN     H1 2597   0.895   1.432   0.694
  403ACN     H2 2598   0.781   1.354   0.581
  403ACN     H3 2599   0.726   1.490   0.683
  403ACN     C2 2600   0.752   1.308   0.784
  403ACN     N1 2601   0.722   1.234   0.867
  404ACN     C1 2602   0.603   4.698   0.399
  404ACN     H1 2603   0.520   4.753   0.353
  404ACN     H2 2604   0.566   4.600   0.434
  404ACN     H3 2605   0.640   4.755   0.485
  404ACN     C2 2606   0.709   4.679   0.301
  404ACN     N1 2607   0.791   4.665   0.222
  405ACN     C1 2608   2.034   3.850   2.380
  405ACN     H1 2609   1.962   3.806   2.450
  405ACN     H2 2610   2.012   3.816   2.279
  405ACN     H3 2611   2.135   3.818   2.408
  405ACN     C2 2612   2.027   3.995   2.386
  405ACN     N1 2613   2.022   4.110   2.388
  406ACN     C1 2614   3.852   2.507   0.144
  406ACN     H1 2615   3.797   2.546   0.230
  406ACN     H2 2616   3.931   2.440   0.179
  406ACN     H3 2617   3.896   2.592   0.090
  406ACN     C2 2618   3.761   2.435   0.055
  406ACN     N1 2619   3.689   2.379   5.019
  407ACN     C1 2620   0.483   0.243   4.387
  407ACN     H1 2621   0.555   0.164   4.413
  407ACN     H2 2622   0.394   0.228   4.448
  407ACN     H3 2623   0.456   0.233   4.281
  407ACN     C2 2624   0.541   0.374   4.413
  407ACN     N1 2625   0.586   0.478   4.433
  408ACN     C1 2626   0.269   4.264   2.569
  408ACN     H1 2627   0.318   4.176   2.613
  408ACN     H2 2628   0.338   4.349   2.573
  408ACN     H3 2629   0.180   4.288   2.628
  408ACN     C2 2630   0.230   4.237   2.431
  408ACN     N1 2631   0.197   4.215   2.323
  409ACN     C1 2632   0.891   3.054   1.211
  409ACN     H1 2633   0.861   3.135   1.144
  409ACN     H2 2634   0.925   3.098   1.306
  409ACN     H3 2635   0.974   2.999   1.167
  409ACN     C2 2636   0.779   2.964   1.236
  409ACN     N1 2637   0.692   2.892   1.255
  410ACN     C1 2638   1.835   4.869   1.185
  410ACN     H1 2639   1.745   4.840   1.240
  410ACN     H2 2640   1.838   0.080   1.174
  410ACN     H3 2641   1.833   4.824   1.085
  410ACN     C2 2642   1.953   4.823   1.256
  410ACN     N1 2643   2.046   4.785   1.313
  411ACN     C1 2644   1.013   2.020   3.692
  411ACN     H1 2645   1.066   1.996   3.785
  411ACN     H2 2646   0.952   2.110   3.707
  411ACN     H3 2647   0.946   1.937   3.667
  411ACN     C2 2648   1.108   2.042   3.584
  411ACN     N1 2649   1.183   2.061   3.498
  412ACN     C1 2650   3.572   3.887   3.593
  412ACN     H1 2651   3.627   3.949   3.520
  412ACN     H2 2652   3.477   3.857   3.548
  412ACN     H3 2653   3.551   3.950   3.680
  412ACN     C2 2654   3.650   3.770   3.631
  412ACN     N1 2655   3.712   3.678   3.660
  413ACN     C1 2656   0.644   2.669   4.020
  413ACN     H1 2657   0.660   2.630   4.120
  413ACN     H2 2658   0.591   2.765   4.027
  413ACN     H3 2659   0.582   2.599   3.963
  413ACN     C2 2660   0.772   2.688   3.953
  413ACN     N1 2661   0.873   2.701   3.899
  414ACN     C1 2662   3.465   2.471   4.732
  414ACN     H1 2663   3.513   2.514   4.821
  414ACN     H2 2664   3.539   2.468   4.652
  414ACN     H3 2665   3.382   2.536   4.702
  414ACN     C2 2666   3.417   2.337   4.761
  414ACN     N1 2667   3.378   2.231   4.782
  415ACN     C1 2668   1.275   0.683   1.730
  415ACN     H1 2669   1.334   0.670   1.821
  415ACN     H2 2670   1.266   0.790   1.706
  415ACN     H3 2671   1.175   0.642   1.746
  415ACN     C2 2672   1.337   0.612   1.619
  415ACN     N1 2673   1.386   0.557   1.531
  416ACN     C1 2674   1.496   2.039   4.499
  416ACN     H1 2675   1.567   2.074   4.423
  416ACN     H2 2676   1.486   1.930   4.491
  416ACN     H3 2677   1.399   2.085   4.479
  416ACN     C2 2678   1.543   2.076   4.631
  416ACN     N1 2679   1.582   2.105   4.736
  417ACN     C1 2680   3.743   4.731   1.265
  417ACN     H1 2681   3.845   4.758   1.292
  417ACN     H2 2682   3.727   4.752   1.159
  417ACN     H3 2683   3.673   4.792   1.324
  417ACN     C2 2684   3.721   4.589   1.291
  417ACN     N1 2685   3.704   4.477   1.313
  418ACN     C1 2686   3.273   2.015   3.686
  418ACN     H1 2687   3.235   2.106   3.734
  418ACN     H2 2688   3.191   1.944   3.674
  418ACN     H3 2689   3.351   1.971   3.748
  418ACN     C2 2690   3.328   2.048   3.555
  418ACN     N1 2691   3.371   2.076   3.452
  419ACN     C1 2692   2.985   2.598   0.740
  419ACN     H1 2693   3.065   2.659   0.784
  419ACN     H2 2694   2.984   2.500   0.790
  419ACN     H3 2695   3.005   2.582   0.633
  419ACN     C2 2696   2.856   2.664   0.757
  419ACN     N1 2697   2.755   2.716   0.771
  420ACN     C1 2698   3.758   0.947   3.329
  420ACN     H1 2699   3.669   0.895   3.365
  420ACN     H2 2700   3.728   1.043   3.284
  420ACN     H3 2701   3.805   0.884   3.253
  420ACN     C2 2702   3.850   0.970   3.439
  420ACN     N1 2703   3.922   0.989   3.527
  421ACN     C1 2704   3.442   0.140   0.387
  421ACN     H1 2705   3.471   0.197   0.475
  421ACN     H2 2706   3.531   0.092   0.345
  421ACN     H3 2707   3.401   0.208   0.312
  421ACN     C2 2708   3.343   0.039   0.422
  421ACN     N1 2709   3.265   4.857   0.450
  422ACN     C1 2710   0.693   2.617   3.614
  422ACN     H1 2711   0.665   2.578   3.712
  422ACN     H2 2712   0.792   2.581   3.588
  422ACN     H3 2713   0.695   2.727   3.619
  422ACN     C2 2714   0.594   2.574   3.516
  422ACN     N1 2715   0.516   2.540   3.439
  423ACN     C1 2716   0.581   3.875   2.995
  423ACN     H1 2717   0.607   3.796   2.924
  423ACN     H2 2718   0.671   3.931   3.022
  423ACN     H3 2719   0.539   3.830   3.085
  423ACN     C2 2720   0.482   3.965   2.935
  423ACN     N1 2721   0.404   4.036   2.889
  424ACN     C1 2722   1.610   2.432   3.516
  424ACN     H1 2723   1.719   2.428   3.518
  424ACN     H2 2724   1.577   2.530   3.552
  424ACN     H3 2725   1.571   2.355   3.584
  424ACN     C2 2726   1.561   2.408   3.381
  424ACN     N1 2727   1.525   2.389   3.273
  425ACN     C1 2728   0.574   4.793   2.493
  425ACN     H1 2729   0.519   4.856   2.563
  425ACN     H2 2730   0.680   4.820   2.497
  425ACN     H3 2731   0.537   4.812   2.391
  425ACN     C2 2732   0.557   4.653   2.527
  425ACN     N1 2733   0.544   4.541   2.554
  426ACN     C1 2734   3.404   3.046   3.634
  426ACN     H1 2735   3.360   3.143   3.611
  426ACN     H2 2736   3.369   2.972   3.561
  426ACN     H3 2737   3.370   3.015   3.734
  426ACN     C2 2738   3.549   3.053   3.630
  426ACN     N1 2739   3.664   3.058   3.625
  427ACN     C1 2740   3.627   4.409   4.610
  427ACN     H1 2741   3.665   4.510   4.629
  427ACN     H2 2742   3.536   4.414   4.550
  427ACN     H3 2743   3.604   4.362   4.706
  427ACN     C2 2744   3.729   4.331   4.540
  427ACN     N1 2745   3.809   4.270   4.483
  428ACN     C1 2746   2.732   4.563   2.220
  428ACN     H1 2747   2.685   4.507   2.301
  428ACN     H2 2748   2.656   4.627   2.174
  428ACN     H3 2749   2.770   4.493   2.145
  428ACN     C2 2750   2.840   4.645   2.272
  428ACN     N1 2751   2.926   4.711   2.313
  429ACN     C1 2752   2.287   1.179   1.574
  429ACN     H1 2753   2.375   1.242   1.560
  429ACN     H2 2754   2.305   1.081   1.529
  429ACN     H3 2755   2.200   1.223   1.524
  429ACN     C2 2756   2.259   1.164   1.716
  429ACN     N1 2757   2.236   1.155   1.829
  430ACN     C1 2758   2.153   4.346   0.650
  430ACN     H1 2759   2.236   4.286   0.610
  430ACN     H2 2760   2.184   4.393   0.743
  430ACN     H3 2761   2.067   4.280   0.668
  430ACN     C2 2762   2.116   4.448   0.552
  430ACN     N1 2763   2.088   4.530   0.476
  431ACN     C1 2764   3.518   4.676   0.229
  431ACN     H1 2765   3.611   4.664   0.286
  431ACN     H2 2766   3.507   4.781   0.202
  431ACN     H3 2767   3.434   4.645   0.291
  431ACN     C2 2768   3.524   4.595   0.108
  431ACN     N1 2769   3.527   4.529   0.013
  432ACN     C1 2770   1.820   2.150   4.174
  432ACN     H1 2771   1.761   2.133   4.083
  432ACN     H2 2772   1.777   2.234   4.230
  432ACN     H3 2773   1.923   2.175   4.146
  432ACN     C2 2774   1.819   2.030   4.256
  432ACN     N1 2775   1.819   1.935   4.322
  433ACN     C1 2776   0.465   4.766   4.075
  433ACN     H1 2777   0.422   4.667   4.055
  433ACN     H2 2778   0.414   4.840   4.014
  433ACN     H3 2779   0.571   4.764   4.049
  433ACN     C2 2780   0.448   4.797   4.216
  433ACN     N1 2781   0.435   4.823   4.328
  434ACN     C1 2782   1.616   2.475   1.019
  434ACN     H1 2783   1.520   2.438   1.056
  434ACN     H2 2784   1.607   2.498   0.912
  434ACN     H3 2785   1.692   2.397   1.031
  434ACN     C2 2786   1.656   2.595   1.091
  434ACN     N1 2787   1.686   2.690   1.149
  435ACN     C1 2788   3.650   0.517   3.935
  435ACN     H1 2789   3.599   0.445   3.870
  435ACN     H2 2790   3.755   0.487   3.945
  435ACN     H3 2791   3.603   0.515   4.034
  435ACN     C2 2792   3.643   0.652   3.879
  435ACN     N1 2793   3.636   0.757   3.834
  436ACN     C1 2794   1.082   1.244   4.309
  436ACN     H1 2795   1.033   1.150   4.336
  436ACN     H2 2796   1.016   1.328   4.335
  436ACN     H3 2797   1.098   1.246   4.201
  436ACN     C2 2798   1.209   1.257   4.379
  436ACN     N1 2799   1.308   1.268   4.436
  437ACN     C1 2800   2.591   0.682   3.665
  437ACN     H1 2801   2.612   0.587   3.616
  437ACN     H2 2802   2.676   0.749   3.651
  437ACN     H3 2803   2.576   0.663   3.772
  437ACN     C2 2804   2.470   0.741   3.608
  437ACN     N1 2805   2.376   0.790   3.563
  438ACN     C1 2806   0.733   4.654   3.700
  438ACN     H1 2807   0.652   4.582   3.715
  438ACN     H2 2808   0.754   4.705   3.795
  438ACN     H3 2809   0.702   4.728   3.626
  438ACN     C2 2810   0.852   4.585   3.652
  438ACN     N1 2811   0.946   4.531   3.614
  439ACN     C1 2812   2.390   2.577   4.163
  439ACN     H1 2813   2.303   2.518   4.132
  439ACN     H2 2814   2.437   2.529   4.249
  439ACN     H3 2815   2.356   2.677   4.192
  439ACN     C2 2816   2.485   2.587   4.053
  439ACN     N1 2817   2.560   2.595   3.966
  440ACN     C1 2818   2.823   0.577   1.048
  440ACN     H1 2819   2.836   0.473   1.076
  440ACN     H2 2820   2.715   0.600   1.048
  440ACN     H3 2821   2.862   0.592   0.946
  440ACN     C2 2822   2.894   0.664   1.141
  440ACN     N1 2823   2.950   0.731   1.215
  441ACN     C1 2824   2.024   3.125   3.821
  441ACN     H1 2825   1.938   3.071   3.862
  441ACN     H2 2826   2.080   3.058   3.754
  441ACN     H3 2827   2.090   3.156   3.902
  441ACN     C2 2828   1.979   3.242   3.746
  441ACN     N1 2829   1.942   3.332   3.686
  442ACN     C1 2830   3.084   0.933   1.725
  442ACN     H1 2831   3.141   0.893   1.640
  442ACN     H2 2832   2.998   0.869   1.742
  442ACN     H3 2833   3.049   1.034   1.700
  442ACN     C2 2834   3.169   0.938   1.843
  442ACN     N1 2835   3.236   0.942   1.937
  443ACN     C1 2836   2.635   0.889   0.906
  443ACN     H1 2837   2.533   0.866   0.873
  443ACN     H2 2838   2.669   0.981   0.857
  443ACN     H3 2839   2.700   0.806   0.875
  443ACN     C2 2840   2.638   0.905   1.051
  443ACN     N1 2841   2.643   0.919   1.165
  444ACN     C1 2842   2.800   0.336   0.696
  444ACN     H1 2843   2.728   0.414   0.723
  444ACN     H2 2844   2.859   0.370   0.610
  444ACN     H3 2845   2.746   0.246   0.667
  444ACN     C2 2846   2.889   0.308   0.808
  444ACN     N1 2847   2.958   0.285   0.897
  445ACN     C1 2848   3.816   0.730   4.243
  445ACN     H1 2849   3.725   0.769   4.195
  445ACN     H2 2850   3.823   0.771   4.344
  445ACN     H3 2851   3.903   0.760   4.185
  445ACN     C2 2852   3.809   0.585   4.249
  445ACN     N1 2853   3.806   0.470   4.254
  446ACN     C1 2854   0.860   0.518   1.139
  446ACN     H1 2855   0.919   0.427   1.124
  446ACN     H2 2856   0.774   0.495   1.203
  446ACN     H3 2857   0.823   0.552   1.041
  446ACN     C2 2858   0.942   0.621   1.200
  446ACN     N1 2859   1.007   0.703   1.250
  447ACN     C1 2860   1.429   4.218   3.313
  447ACN     H1 2861   1.443   4.282   3.401
  447ACN     H2 2862   1.524   4.211   3.259
  447ACN     H3 2863   1.355   4.265   3.248
  447ACN     C2 2864   1.383   4.086   3.353
  447ACN     N1 2865   1.346   3.981   3.385
  448ACN     C1 2866   3.530   1.885   1.117
  448ACN     H1 2867   3.436   1.857   1.067
  448ACN     H2 2868   3.539   1.994   1.120
  448ACN     H3 2869   3.613   1.843   1.060
  448ACN     C2 2870   3.529   1.831   1.253
  448ACN     N1 2871   3.529   1.790   1.360
  449ACN     C1 2872   1.129   2.860   4.694
  449ACN     H1 2873   1.096   2.907   4.787
  449ACN     H2 2874   1.042   2.816   4.644
  449ACN     H3 2875   1.200   2.780   4.717
  449ACN     C2 2876   1.191   2.959   4.607
  449ACN     N1 2877   1.240   3.038   4.539
  450ACN     C1 2878   0.139   2.750   2.923
  450ACN     H1 2879   0.143   2.798   3.022
  450ACN     H2 2880   0.059   2.676   2.924
  450ACN     H3 2881   0.235   2.700   2.905
  450ACN     C2 2882   0.114   2.850   2.820
  450ACN     N1 2883   0.094   2.929   2.738
  451ACN     C1 2884   3.851   1.801   3.081
  451ACN     H1 2885   3.855   1.692   3.072
  451ACN     H2 2886   3.900   1.846   2.995
  451ACN     H3 2887   3.905   1.832   3.171
  451ACN     C2 2888   3.713   1.846   3.088
  451ACN     N1 2889   3.603   1.881   3.092
  452ACN     C1 2890   2.696   2.306   4.764
  452ACN     H1 2891   2.591   2.303   4.732
  452ACN     H2 2892   2.760   2.290   4.676
  452ACN     H3 2893   2.714   2.227   4.837
  452ACN     C2 2894   2.727   2.436   4.823
  452ACN     N1 2895   2.752   2.537   4.871
  453ACN     C1 2896   1.358   3.041   1.340
  453ACN     H1 2897   1.262   3.012   1.295
  453ACN     H2 2898   1.373   3.149   1.326
  453ACN     H3 2899   1.439   2.987   1.290
  453ACN     C2 2900   1.357   3.010   1.483
  453ACN     N1 2901   1.358   2.986   1.595
  454ACN     C1 2902   0.850   3.898   3.437
  454ACN     H1 2903   0.798   3.884   3.342
  454ACN     H2 2904   0.776   3.910   3.517
  454ACN     H3 2905   0.911   3.989   3.429
  454ACN     C2 2906   0.936   3.783   3.465
  454ACN     N1 2907   1.004   3.693   3.487
  455ACN     C1 2908   1.088   4.841   4.764
  455ACN     H1 2909   1.119   0.022   4.696
  455ACN     H2 2910   0.994   4.798   4.728
  455ACN     H3 2911   1.073   4.882   4.864
  455ACN     C2 2912   1.190   4.737   4.768
  455ACN     N1 2913   1.270   4.654   4.770
  456ACN     C1 2914   2.676   2.097   2.451
  456ACN     H1 2915   2.675   2.085   2.343
  456ACN     H2 2916   2.757   2.166   2.477
  456ACN     H3 2917   2.697   1.999   2.496
  456ACN     C2 2918   2.549   2.149   2.498
  456ACN     N1 2919   2.447   2.191   2.534
  457ACN     C1 2920   1.954   2.101   4.653
  457ACN     H1 2921   1.949   2.012   4.716
  457ACN     H2 2922   1.856   2.118   4.607
  457ACN     H3 2923   2.028   2.085   4.573
  457ACN     C2 2924   1.992   2.217   4.734
  457ACN     N1 2925   2.021   2.309   4.797
  458ACN     C1 2926   3.136   1.235   4.296
  458ACN     H1 2927   3.171   1.252   4.398
  458ACN     H2 2928   3.174   1.140   4.260
  458ACN     H3 2929   3.173   1.317   4.233
  458ACN     C2 2930   2.990   1.234   4.293
  458ACN     N1 2931   2.875   1.234   4.290
  459ACN     C1 2932   2.527   1.400   3.219
  459ACN     H1 2933   2.624   1.400   3.168
  459ACN     H2 2934   2.544   1.403   3.327
  459ACN     H3 2935   2.475   1.306   3.195
  459ACN     C2 2936   2.446   1.514   3.177
  459ACN     N1 2937   2.382   1.603   3.143
  460ACN     C1 2938   1.313   3.964   0.583
  460ACN     H1 2939   1.307   3.869   0.636
  460ACN     H2 2940   1.295   3.947   0.476
  460ACN     H3 2941   1.413   4.007   0.596
  460ACN     C2 2942   1.213   4.056   0.635
  460ACN     N1 2943   1.134   4.129   0.677
  461ACN     C1 2944   2.138   3.219   1.123
  461ACN     H1 2945   2.142   3.275   1.029
  461ACN     H2 2946   2.037   3.178   1.135
  461ACN     H3 2947   2.159   3.287   1.206
  461ACN     C2 2948   2.235   3.111   1.120
  461ACN     N1 2949   2.312   3.024   1.118
  462ACN     C1 2950   1.727   1.932   0.969
  462ACN     H1 2951   1.746   1.917   0.862
  462ACN     H2 2952   1.822   1.956   1.018
  462ACN     H3 2953   1.687   1.840   1.012
  462ACN     C2 2954   1.633   2.042   0.987
  462ACN     N1 2955   1.559   2.129   1.001
  463ACN     C1 2956   1.568   3.010   0.794
  463ACN     H1 2957   1.585   2.951   0.703
  463ACN     H2 2958   1.642   2.984   0.869
  463ACN     H3 2959   1.467   2.987   0.832
  463ACN     C2 2960   1.576   3.152   0.762
  463ACN     N1 2961   1.583   3.264   0.738
  464ACN     C1 2962   1.021   1.960   0.240
  464ACN     H1 2963   1.005   1.977   0.347
  464ACN     H2 2964   0.956   1.879   0.206
  464ACN     H3 2965   1.126   1.931   0.224
  464ACN     C2 2966   0.992   2.083   0.167
  464ACN     N1 2967   0.970   2.180   0.109
  465ACN     C1 2968   0.933   1.135   1.824
  465ACN     H1 2969   0.959   1.239   1.805
  465ACN     H2 2970   0.975   1.072   1.744
  465ACN     H3 2971   0.824   1.126   1.823
  465ACN     C2 2972   0.985   1.093   1.953
  465ACN     N1 2973   1.027   1.060   2.056
  466ACN     C1 2974   0.730   3.887   3.962
  466ACN     H1 2975   0.814   3.833   3.919
  466ACN     H2 2976   0.768   3.974   4.017
  466ACN     H3 2977   0.677   3.822   4.032
  466ACN     C2 2978   0.640   3.931   3.857
  466ACN     N1 2979   0.569   3.965   3.773
  467ACN     C1 2980   1.145   3.401   2.630
  467ACN     H1 2981   1.221   3.450   2.692
  467ACN     H2 2982   1.069   3.475   2.605
  467ACN     H3 2983   1.099   3.320   2.688
  467ACN     C2 2984   1.207   3.350   2.509
  467ACN     N1 2985   1.255   3.305   2.414
  468ACN     C1 2986   3.377   2.073   2.860
  468ACN     H1 2987   3.409   2.178   2.850
  468ACN     H2 2988   3.415   2.034   2.955
  468ACN     H3 2989   3.419   2.015   2.778
  468ACN     C2 2990   3.231   2.066   2.858
  468ACN     N1 2991   3.116   2.060   2.856
  469ACN     C1 2992   0.803   4.006   1.936
  469ACN     H1 2993   0.846   4.096   1.980
  469ACN     H2 2994   0.694   4.008   1.948
  469ACN     H3 2995   0.844   3.918   1.987
  469ACN     C2 2996   0.836   4.002   1.794
  469ACN     N1 2997   0.863   3.998   1.682
  470ACN     C1 2998   0.524   0.601   2.115
  470ACN     H1 2999   0.602   0.539   2.161
  470ACN     H2 3000   0.487   0.673   2.189
  470ACN     H3 3001   0.441   0.537   2.083
  470ACN     C2 3002   0.578   0.672   2.000
  470ACN     N1 3003   0.622   0.728   1.909
  471ACN     C1 3004   0.317   1.649   2.821
  471ACN     H1 3005   0.395   1.615   2.890
  471ACN     H2 3006   0.245   1.567   2.808
  471ACN     H3 3007   0.362   1.674   2.725
  471ACN     C2 3008   0.248   1.765   2.876
  471ACN     N1 3009   0.194   1.857   2.919
  472ACN     C1 3010   1.868   1.680   1.482
  472ACN     H1 3011   1.965   1.631   1.465
  472ACN     H2 3012   1.873   1.739   1.573
  472ACN     H3 3013   1.791   1.602   1.493
  472ACN     C2 3014   1.837   1.764   1.368
  472ACN     N1 3015   1.812   1.832   1.278
  473ACN     C1 3016   2.984   2.048   0.295
  473ACN     H1 3017   3.059   2.125   0.316
  473ACN     H2 3018   2.919   2.035   0.382
  473ACN     H3 3019   3.034   1.953   0.274
  473ACN     C2 3020   2.904   2.088   0.180
  473ACN     N1 3021   2.841   2.121   0.089
  474ACN     C1 3022   1.847   3.501   3.380
  474ACN     H1 3023   1.794   3.466   3.291
  474ACN     H2 3024   1.940   3.550   3.350
  474ACN     H3 3025   1.872   3.416   3.443
  474ACN     C2 3026   1.762   3.594   3.453
  474ACN     N1 3027   1.695   3.667   3.511
  475ACN     C1 3028   0.181   1.601   2.086
  475ACN     H1 3029   0.279   1.589   2.134
  475ACN     H2 3030   0.162   1.513   2.023
  475ACN     H3 3031   0.183   1.690   2.023
  475ACN     C2 3032   0.077   1.614   2.188
  475ACN     N1 3033   3.964   1.622   2.270
  476ACN     C1 3034   0.409   1.248   3.213
  476ACN     H1 3035   0.468   1.184   3.147
  476ACN     H2 3036   0.470   1.333   3.244
  476ACN     H3 3037   0.379   1.190   3.301
  476ACN     C2 3038   0.291   1.296   3.142
  476ACN     N1 3039   0.197   1.333   3.085
  477ACN     C1 3040   2.909   3.781   4.773
  477ACN     H1 3041   2.923   3.678   4.741
  477ACN     H2 3042   2.996   3.840   4.743
  477ACN     H3 3043   2.900   3.782   4.882
  477ACN     C2 3044   2.788   3.836   4.713
  477ACN     N1 3045   2.692   3.880   4.666
  478ACN     C1 3046   1.351   1.187   0.820
  478ACN     H1 3047   1.459   1.178   0.803
  478ACN     H2 3048   1.299   1.153   0.730
  478ACN     H3 3049   1.327   1.292   0.835
  478ACN     C2 3050   1.311   1.108   0.935
  478ACN     N1 3051   1.279   1.046   1.027
  479ACN     C1 3052   3.412   3.955   1.423
  479ACN     H1 3053   3.462   4.027   1.357
  479ACN     H2 3054   3.331   4.006   1.476
  479ACN     H3 3055   3.485   3.918   1.496
  479ACN     C2 3056   3.360   3.844   1.346
  479ACN     N1 3057   3.319   3.754   1.286
  480ACN     C1 3058   1.451   0.782   0.131
  480ACN     H1 3059   1.470   0.860   0.056
  480ACN     H2 3060   1.411   0.828   0.222
  480ACN     H3 3061   1.545   0.731   0.155
  480ACN     C2 3062   1.355   0.686   0.078
  480ACN     N1 3063   1.278   0.612   0.035
  481ACN     C1 3064   3.390   4.751   3.286
  481ACN     H1 3065   3.463   4.807   3.344
  481ACN     H2 3066   3.308   4.818   3.258
  481ACN     H3 3067   3.351   4.669   3.347
  481ACN     C2 3068   3.453   4.698   3.166
  481ACN     N1 3069   3.504   4.658   3.071
  482ACN     C1 3070   2.540   1.715   1.546
  482ACN     H1 3071   2.649   1.706   1.536
  482ACN     H2 3072   2.496   1.709   1.446
  482ACN     H3 3073   2.518   1.813   1.588
  482ACN     C2 3074   2.489   1.610   1.632
  482ACN     N1 3075   2.448   1.527   1.700
  483ACN     C1 3076   1.927   1.432   1.186
  483ACN     H1 3077   2.000   1.509   1.160
  483ACN     H2 3078   1.879   1.396   1.094
  483ACN     H3 3079   1.851   1.474   1.252
  483ACN     C2 3080   1.994   1.321   1.252
  483ACN     N1 3081   2.048   1.234   1.305
  484ACN     C1 3082   1.450   4.577   1.420
  484ACN     H1 3083   1.486   4.658   1.356
  484ACN     H2 3084   1.447   4.484   1.362
  484ACN     H3 3085   1.348   4.600   1.455
  484ACN     C2 3086   1.538   4.560   1.534
  484ACN     N1 3087   1.609   4.548   1.625
  485ACN     C1 3088   2.508   4.154   0.815
  485ACN     H1 3089   2.523   4.099   0.909
  485ACN     H2 3090   2.474   4.255   0.839
  485ACN     H3 3091   2.432   4.103   0.755
  485ACN     C2 3092   2.634   4.160   0.742
  485ACN     N1 3093   2.734   4.164   0.684
  486ACN     C1 3094   1.160   4.856   3.584
  486ACN     H1 3095   1.181   4.749   3.577
  486ACN     H2 3096   1.230   0.013   3.521
  486ACN     H3 3097   1.176   4.887   3.688
  486ACN     C2 3098   1.022   4.884   3.544
  486ACN     N1 3099   0.914   0.008   3.511
  487ACN     C1 3100   1.941   1.644   0.838
  487ACN     H1 3101   1.839   1.679   0.821
  487ACN     H2 3102   1.978   1.597   0.746
  487ACN     H3 3103   1.939   1.568   0.917
  487ACN     C2 3104   2.028   1.754   0.876
  487ACN     N1 3105   2.096   1.842   0.907
  488ACN     C1 3106   1.445   0.889   0.588
  488ACN     H1 3107   1.373   0.963   0.550
  488ACN     H2 3108   1.461   0.814   0.510
  488ACN     H3 3109   1.403   0.839   0.676
  488ACN     C2 3110   1.571   0.953   0.622
  488ACN     N1 3111   1.671   1.005   0.650
  489ACN     C1 3112   2.239   4.569   2.179
  489ACN     H1 3113   2.185   4.487   2.227
  489ACN     H2 3114   2.343   4.539   2.159
  489ACN     H3 3115   2.241   4.655   2.247
  489ACN     C2 3116   2.173   4.606   2.054
  489ACN     N1 3117   2.121   4.636   1.956
  490ACN     C1 3118   3.256   3.466   1.506
  490ACN     H1 3119   3.334   3.394   1.534
  490ACN     H2 3120   3.219   3.440   1.406
  490ACN     H3 3121   3.300   3.566   1.502
  490ACN     C2 3122   3.148   3.463   1.603
  490ACN     N1 3123   3.062   3.460   1.680
  491ACN     C1 3124   0.387   4.221   3.194
  491ACN     H1 3125   0.318   4.166   3.259
  491ACN     H2 3126   0.382   4.327   3.217
  491ACN     H3 3127   0.357   4.205   3.090
  491ACN     C2 3128   0.523   4.172   3.214
  491ACN     N1 3129   0.630   4.132   3.230
  492ACN     C1 3130   1.856   3.272   1.516
  492ACN     H1 3131   1.767   3.249   1.456
  492ACN     H2 3132   1.910   3.179   1.536
  492ACN     H3 3133   1.824   3.317   1.610
  492ACN     C2 3134   1.942   3.364   1.444
  492ACN     N1 3135   2.011   3.436   1.387
  493ACN     C1 3136   3.079   2.192   0.640
  493ACN     H1 3137   3.121   2.272   0.702
  493ACN     H2 3138   3.134   2.187   0.547
  493ACN     H3 3139   2.974   2.216   0.618
  493ACN     C2 3140   3.085   2.065   0.711
  493ACN     N1 3141   3.091   1.965   0.769
  494ACN     C1 3142   1.402   0.540   3.449
  494ACN     H1 3143   1.389   0.450   3.389
  494ACN     H2 3144   1.311   0.601   3.444
  494ACN     H3 3145   1.487   0.597   3.411
  494ACN     C2 3146   1.428   0.502   3.588
  494ACN     N1 3147   1.448   0.473   3.697
  495ACN     C1 3148   3.753   0.303   2.993
  495ACN     H1 3149   3.845   0.289   2.936
  495ACN     H2 3150   3.767   0.382   3.068
  495ACN     H3 3151   3.728   0.210   3.044
  495ACN     C2 3152   3.644   0.339   2.903
  495ACN     N1 3153   3.558   0.370   2.833
  496ACN     C1 3154   2.868   4.182   1.941
  496ACN     H1 3155   2.946   4.116   1.900
  496ACN     H2 3156   2.911   4.242   2.022
  496ACN     H3 3157   2.787   4.120   1.982
  496ACN     C2 3158   2.816   4.269   1.836
  496ACN     N1 3159   2.776   4.337   1.753
  497ACN     C1 3160   3.221   0.418   1.102
  497ACN     H1 3161   3.301   0.385   1.169
  497ACN     H2 3162   3.124   0.405   1.151
  497ACN     H3 3163   3.223   0.357   1.012
  497ACN     C2 3164   3.241   0.559   1.069
  497ACN     N1 3165   3.258   0.670   1.043
  498ACN     C1 3166   0.395   0.236   0.554
  498ACN     H1 3167   0.402   0.343   0.573
  498ACN     H2 3168   0.308   0.216   0.490
  498ACN     H3 3169   0.382   0.184   0.649
  498ACN     C2 3170   0.517   0.188   0.489
  498ACN     N1 3171   0.613   0.152   0.437
  499ACN     C1 3172   1.222   1.540   1.981
  499ACN     H1 3173   1.272   1.508   1.888
  499ACN     H2 3174   1.241   1.646   1.997
  499ACN     H3 3175   1.263   1.482   2.064
  499ACN     C2 3176   1.078   1.516   1.970
  499ACN     N1 3177   0.965   1.499   1.964
  500ACN     C1 3178   2.411   3.445   3.519
  500ACN     H1 3179   2.504   3.474   3.471
  500ACN     H2 3180   2.392   3.512   3.603
  500ACN     H3 3181   2.421   3.343   3.558
  500ACN     C2 3182   2.301   3.451   3.423
  500ACN     N1 3183   2.215   3.455   3.347
  501ACN     C1 3184   0.046   2.682   4.433
  501ACN     H1 3185   0.014   2.783   4.404
  501ACN     H2 3186   3.925   2.627   4.468
  501ACN     H3 3187   0.118   2.691   4.515
  501ACN     C2 3188   0.107   2.613   4.320
  501ACN     N1 3189   0.155   2.558   4.231
  502ACN     C1 3190   1.006   2.680   0.392
  502ACN     H1 3191   0.939   2.704   0.310
  502ACN     H2 3192   1.072   2.766   0.410
  502ACN     H3 3193   1.068   2.593   0.365
  502ACN     C2 3194   0.929   2.651   0.513
  502ACN     N1 3195   0.868   2.629   0.608
  503ACN     C1 3196   2.122   3.638   1.787
  503ACN     H1 3197   2.127   3.663   1.681
  503ACN     H2 3198   2.109   3.730   1.845
  503ACN     H3 3199   2.217   3.592   1.818
  503ACN     C2 3200   2.011   3.547   1.813
  503ACN     N1 3201   1.925   3.474   1.833
  504ACN     C1 3202   0.820   2.830   5.015
  504ACN     H1 3203   0.741   2.755   5.003
  504ACN     H2 3204   0.799   2.890   0.069
  504ACN     H3 3205   0.821   2.895   4.927
  504ACN     C2 3206   0.950   2.764   5.029
  504ACN     N1 3207   1.052   2.712   0.005
  505ACN     C1 3208   2.725   3.840   0.243
  505ACN     H1 3209   2.804   3.911   0.271
  505ACN     H2 3210   2.765   3.768   0.171
  505ACN     H3 3211   2.643   3.895   0.196
  505ACN     C2 3212   2.676   3.770   0.362
  505ACN     N1 3213   2.639   3.715   0.455
  506ACN     C1 3214   2.652   2.787   2.600
  506ACN     H1 3215   2.705   2.804   2.505
  506ACN     H2 3216   2.631   2.884   2.645
  506ACN     H3 3217   2.718   2.730   2.667
  506ACN     C2 3218   2.529   2.712   2.576
  506ACN     N1 3219   2.430   2.656   2.557
  507ACN     C1 3220   0.079   1.121   2.577
  507ACN     H1 3221   0.161   1.071   2.630
  507ACN     H2 3222   0.121   1.183   2.497
  507ACN     H3 3223   0.025   1.186   2.648
  507ACN     C2 3224   3.955   1.022   2.521
  507ACN     N1 3225   3.883   0.945   2.476
  508ACN     C1 3226   1.069   1.192   4.734
  508ACN     H1 3227   1.040   1.228   4.634
  508ACN     H2 3228   1.156   1.127   4.723
  508ACN     H3 3229   0.986   1.134   4.776
  508ACN     C2 3230   1.101   1.305   4.821
  508ACN     N1 3231   1.127   1.394   4.889
  509ACN     C1 3232   2.624   3.368   4.061
  509ACN     H1 3233   2.642   3.260   4.051
  509ACN     H2 3234   2.704   3.412   4.121
  509ACN     H3 3235   2.528   3.383   4.112
  509ACN     C2 3236   2.620   3.430   3.929
  509ACN     N1 3237   2.616   3.478   3.824
  510ACN     C1 3238   1.323   1.650   0.046
  510ACN     H1 3239   1.227   1.664   0.096
  510ACN     H2 3240   1.367   1.748   0.025
  510ACN     H3 3241   1.306   1.596   4.986
  510ACN     C2 3242   1.412   1.572   0.131
  510ACN     N1 3243   1.484   1.512   0.198
  511ACN     C1 3244   0.121   3.934   1.097
  511ACN     H1 3245   0.081   3.935   1.199
  511ACN     H2 3246   0.220   3.889   1.098
  511ACN     H3 3247   0.130   4.037   1.061
  511ACN     C2 3248   0.032   3.859   1.009
  511ACN     N1 3249   3.930   3.799   0.940
  512ACN     C1 3250   1.381   4.789   1.804
  512ACN     H1 3251   1.480   4.769   1.764
  512ACN     H2 3252   1.344   4.884   1.763
  512ACN     H3 3253   1.387   4.798   1.913
  512ACN     C2 3254   1.289   4.682   1.767
  512ACN     N1 3255   1.218   4.597   1.738
  513ACN     C1 3256   3.006   2.163   2.161
  513ACN     H1 3257   2.921   2.122   2.217
  513ACN     H2 3258   3.056   2.239   2.222
  513ACN     H3 3259   2.970   2.209   2.069
  513ACN     C2 3260   3.101   2.057   2.130
  513ACN     N1 3261   3.176   1.973   2.106
  514ACN     C1 3262   3.645   2.551   0.509
  514ACN     H1 3263   3.641   2.649   0.459
  514ACN     H2 3264   3.721   2.555   0.588
  514ACN     H3 3265   3.673   2.474   0.437
  514ACN     C2 3266   3.515   2.520   0.568
  514ACN     N1 3267   3.412   2.493   0.613
  515ACN     C1 3268   0.066   2.241   3.990
  515ACN     H1 3269   0.174   2.240   4.006
  515ACN     H2 3270   0.016   2.218   4.085
  515ACN     H3 3271   0.040   2.165   3.916
  515ACN     C2 3272   0.024   2.372   3.942
  515ACN     N1 3273   3.957   2.475   3.903
  516ACN     C1 3274   0.527   2.648   0.694
  516ACN     H1 3275   0.469   2.740   0.708
  516ACN     H2 3276   0.612   2.649   0.763
  516ACN     H3 3277   0.565   2.644   0.592
  516ACN     C2 3278   0.443   2.532   0.721
  516ACN     N1 3279   0.378   2.439   0.741
  517ACN     C1 3280   1.735   3.823   3.151
  517ACN     H1 3281   1.688   3.730   3.184
  517ACN     H2 3282   1.681   3.859   3.063
  517ACN     H3 3283   1.839   3.803   3.122
  517ACN     C2 3284   1.730   3.922   3.257
  517ACN     N1 3285   1.727   4.000   3.342
  518ACN     C1 3286   1.731   4.208   0.106
  518ACN     H1 3287   1.804   4.223   0.026
  518ACN     H2 3288   1.670   4.299   0.115
  518ACN     H3 3289   1.783   4.192   0.201
  518ACN     C2 3290   1.645   4.094   0.074
  518ACN     N1 3291   1.579   4.003   0.050
  519ACN     C1 3292   0.941   2.893   3.303
  519ACN     H1 3293   0.869   2.964   3.347
  519ACN     H2 3294   1.027   2.949   3.265
  519ACN     H3 3295   0.892   2.840   3.220
  519ACN     C2 3296   0.984   2.797   3.404
  519ACN     N1 3297   1.021   2.721   3.481
  520ACN     C1 3298   3.270   0.384   2.683
  520ACN     H1 3299   3.265   0.442   2.775
  520ACN     H2 3300   3.275   0.278   2.709
  520ACN     H3 3301   3.361   0.412   2.630
  520ACN     C2 3302   3.153   0.411   2.601
  520ACN     N1 3303   3.060   0.433   2.535
  521ACN     C1 3304   0.288   2.438   3.720
  521ACN     H1 3305   0.324   2.465   3.621
  521ACN     H2 3306   0.215   2.357   3.711
  521ACN     H3 3307   0.241   2.524   3.767
  521ACN     C2 3308   0.400   2.393   3.803
  521ACN     N1 3309   0.489   2.358   3.867
  522ACN     C1 3310   1.570   4.616   1.017
  522ACN     H1 3311   1.520   4.572   0.930
  522ACN     H2 3312   1.678   4.618   0.998
  522ACN     H3 3313   1.551   4.553   1.104
  522ACN     C2 3314   1.522   4.751   1.041
  522ACN     N1 3315   1.484   4.858   1.060
  523ACN     C1 3316   2.977   1.697   0.956
  523ACN     H1 3317   3.067   1.749   0.992
  523ACN     H2 3318   2.921   1.765   0.891
  523ACN     H3 3319   2.915   1.668   1.042
  523ACN     C2 3320   3.016   1.579   0.881
  523ACN     N1 3321   3.048   1.486   0.821
  524ACN     C1 3322   2.680   4.550   0.822
  524ACN     H1 3323   2.706   4.458   0.767
  524ACN     H2 3324   2.672   4.633   0.751
  524ACN     H3 3325   2.759   4.572   0.894
  524ACN     C2 3326   2.553   4.532   0.891
  524ACN     N1 3327   2.453   4.517   0.947
  525ACN     C1 3328   0.745   0.827   4.369
  525ACN     H1 3329   0.736   0.854   4.263
  525ACN     H2 3330   0.839   0.870   4.408
  525ACN     H3 3331   0.748   0.718   4.379
  525ACN     C2 3332   0.632   0.881   4.443
  525ACN     N1 3333   0.542   0.923   4.502
  526ACN     C1 3334   3.703   1.478   3.746
  526ACN     H1 3335   3.641   1.479   3.656
  526ACN     H2 3336   3.800   1.525   3.725
  526ACN     H3 3337   3.720   1.374   3.777
  526ACN     C2 3338   3.636   1.550   3.854
  526ACN     N1 3339   3.583   1.607   3.939
  527ACN     C1 3340   1.007   3.068   0.825
  527ACN     H1 3341   1.011   3.149   0.752
  527ACN     H2 3342   1.008   2.972   0.772
  527ACN     H3 3343   0.913   3.076   0.881
  527ACN     C2 3344   1.121   3.077   0.916
  527ACN     N1 3345   1.210   3.081   0.989
  528ACN     C1 3346   3.260   0.329   0.688
  528ACN     H1 3347   3.331   0.412   0.698
  528ACN     H2 3348   3.259   0.296   0.584
  528ACN     H3 3349   3.161   0.367   0.713
  528ACN     C2 3350   3.298   0.220   0.776
  528ACN     N1 3351   3.326   0.134   0.847
  529ACN     C1 3352   3.589   0.195   4.353
  529ACN     H1 3353   3.611   0.089   4.337
  529ACN     H2 3354   3.682   0.248   4.373
  529ACN     H3 3355   3.523   0.204   4.439
  529ACN     C2 3356   3.523   0.251   4.235
  529ACN     N1 3357   3.471   0.295   4.143
  530ACN     C1 3358   1.994   2.891   0.939
  530ACN     H1 3359   2.052   2.862   1.027
  530ACN     H2 3360   1.945   2.987   0.958
  530ACN     H3 3361   1.918   2.815   0.920
  530ACN     C2 3362   2.083   2.902   0.824
  530ACN     N1 3363   2.153   2.911   0.733
  531ACN     C1 3364   1.129   3.828   4.617
  531ACN     H1 3365   1.029   3.847   4.578
  531ACN     H2 3366   1.144   3.720   4.627
  531ACN     H3 3367   1.137   3.874   4.716
  531ACN     C2 3368   1.229   3.884   4.527
  531ACN     N1 3369   1.308   3.929   4.456
  532ACN     C1 3370   3.279   3.848   0.184
  532ACN     H1 3371   3.214   3.782   0.243
  532ACN     H2 3372   3.338   3.909   0.253
  532ACN     H3 3373   3.217   3.914   0.122
  532ACN     C2 3374   3.366   3.767   0.100
  532ACN     N1 3375   3.435   3.704   0.034
  533ACN     C1 3376   2.985   3.126   1.645
  533ACN     H1 3377   2.930   3.039   1.608
  533ACN     H2 3378   2.914   3.206   1.669
  533ACN     H3 3379   3.054   3.162   1.568
  533ACN     C2 3380   3.060   3.090   1.765
  533ACN     N1 3381   3.119   3.060   1.859
  534ACN     C1 3382   2.474   3.057   1.653
  534ACN     H1 3383   2.435   2.960   1.620
  534ACN     H2 3384   2.572   3.042   1.698
  534ACN     H3 3385   2.406   3.100   1.726
  534ACN     C2 3386   2.486   3.146   1.538
  534ACN     N1 3387   2.493   3.216   1.447
  535ACN     C1 3388   0.934   3.657   4.896
  535ACN     H1 3389   0.902   3.734   4.825
  535ACN     H2 3390   1.036   3.624   4.872
  535ACN     H3 3391   0.866   3.572   4.889
  535ACN     C2 3392   0.931   3.711   5.032
  535ACN     N1 3393   0.929   3.755   0.103
  536ACN     C1 3394   1.897   0.017   2.033
  536ACN     H1 3395   1.794   0.032   1.996
  536ACN     H2 3396   1.914   4.809   2.049
  536ACN     H3 3397   1.908   0.070   2.128
  536ACN     C2 3398   1.993   0.070   1.937
  536ACN     N1 3399   2.069   0.111   1.861
  537ACN     C1 3400   2.267   4.083   0.283
  537ACN     H1 3401   2.286   4.191   0.276
  537ACN     H2 3402   2.324   4.030   0.206
  537ACN     H3 3403   2.161   4.065   0.267
  537ACN     C2 3404   2.306   4.035   0.416
  537ACN     N1 3405   2.336   3.996   0.520
  538ACN     C1 3406   2.164   1.047   2.825
  538ACN     H1 3407   2.229   1.070   2.910
  538ACN     H2 3408   2.088   0.975   2.856
  538ACN     H3 3409   2.223   1.001   2.745
  538ACN     C2 3410   2.100   1.168   2.775
  538ACN     N1 3411   2.051   1.266   2.737
  539ACN     C1 3412   3.143   2.690   2.052
  539ACN     H1 3413   3.150   2.611   2.126
  539ACN     H2 3414   3.065   2.663   1.980
  539ACN     H3 3415   3.238   2.698   1.999
  539ACN     C2 3416   3.110   2.816   2.117
  539ACN     N1 3417   3.081   2.914   2.170
  540ACN     C1 3418   3.649   3.802   0.497
  540ACN     H1 3419   3.545   3.807   0.461
  540ACN     H2 3420   3.717   3.822   0.414
  540ACN     H3 3421   3.668   3.703   0.538
  540ACN     C2 3422   3.668   3.902   0.601
  540ACN     N1 3423   3.682   3.982   0.683
  541ACN     C1 3424   1.801   4.410   2.664
  541ACN     H1 3425   1.815   4.432   2.557
  541ACN     H2 3426   1.694   4.411   2.686
  541ACN     H3 3427   1.851   4.486   2.724
  541ACN     C2 3428   1.856   4.278   2.694
  541ACN     N1 3429   1.900   4.174   2.717
  542ACN     C1 3430   2.235   1.321   0.388
  542ACN     H1 3431   2.279   1.402   0.330
  542ACN     H2 3432   2.315   1.256   0.425
  542ACN     H3 3433   2.168   1.263   0.324
  542ACN     C2 3434   2.160   1.376   0.500
  542ACN     N1 3435   2.101   1.422   0.588
  543ACN     C1 3436   1.123   0.275   2.651
  543ACN     H1 3437   1.227   0.307   2.649
  543ACN     H2 3438   1.116   0.172   2.613
  543ACN     H3 3439   1.064   0.339   2.585
  543ACN     C2 3440   1.071   0.282   2.787
  543ACN     N1 3441   1.030   0.288   2.894
  544ACN     C1 3442   1.422   3.203   3.087
  544ACN     H1 3443   1.472   3.301   3.089
  544ACN     H2 3444   1.381   3.183   3.186
  544ACN     H3 3445   1.495   3.126   3.061
  544ACN     C2 3446   1.314   3.205   2.989
  544ACN     N1 3447   1.229   3.204   2.911
  545ACN     C1 3448   3.400   0.734   0.051
  545ACN     H1 3449   3.432   0.738   4.982
  545ACN     H2 3450   3.471   0.790   0.113
  545ACN     H3 3451   3.399   0.630   0.084
  545ACN     C2 3452   3.266   0.790   0.064
  545ACN     N1 3453   3.161   0.835   0.075
  546ACN     C1 3454   1.333   3.529   0.698
  546ACN     H1 3455   1.344   3.555   0.804
  546ACN     H2 3456   1.427   3.484   0.662
  546ACN     H3 3457   1.313   3.620   0.641
  546ACN     C2 3458   1.223   3.436   0.681
  546ACN     N1 3459   1.136   3.361   0.667
  547ACN     C1 3460   2.732   2.234   1.791
  547ACN     H1 3461   2.836   2.219   1.758
  547ACN     H2 3462   2.691   2.320   1.737
  547ACN     H3 3463   2.732   2.255   1.898
  547ACN     C2 3464   2.653   2.115   1.764
  547ACN     N1 3465   2.589   2.021   1.744
  548ACN     C1 3466   0.695   0.848   3.069
  548ACN     H1 3467   0.759   0.923   3.117
  548ACN     H2 3468   0.674   0.768   3.141
  548ACN     H3 3469   0.749   0.804   2.984
  548ACN     C2 3470   0.571   0.908   3.023
  548ACN     N1 3471   0.473   0.956   2.986
  549ACN     C1 3472   3.914   1.326   1.943
  549ACN     H1 3473   3.893   1.384   2.034
  549ACN     H2 3474   0.009   1.240   1.970
  549ACN     H3 3475   0.002   1.390   1.872
  549ACN     C2 3476   3.790   1.281   1.883
  549ACN     N1 3477   3.691   1.246   1.837
  550ACN     C1 3478   1.643   4.785   3.929
  550ACN     H1 3479   1.715   4.712   3.968
  550ACN     H2 3480   1.564   4.732   3.874
  550ACN     H3 3481   1.696   4.851   3.860
  550ACN     C2 3482   1.585   4.862   4.038
  550ACN     N1 3483   1.541   0.025   4.125
  551ACN     C1 3484   1.652   1.213   1.408
  551ACN     H1 3485   1.691   1.168   1.316
  551ACN     H2 3486   1.731   1.207   1.484
  551ACN     H3 3487   1.566   1.154   1.443
  551ACN     C2 3488   1.614   1.352   1.386
  551ACN     N1 3489   1.584   1.461   1.369
  552ACN     C1 3490   1.891   1.451   3.801
  552ACN     H1 3491   1.919   1.361   3.856
  552ACN     H2 3492   1.816   1.505   3.859
  552ACN     H3 3493   1.849   1.422   3.705
  552ACN     C2 3494   2.009   1.535   3.781
  552ACN     N1 3495   2.101   1.601   3.766
  553ACN     C1 3496   1.768   4.032   0.569
  553ACN     H1 3497   1.694   4.108   0.595
  553ACN     H2 3498   1.720   3.953   0.510
  553ACN     H3 3499   1.809   3.989   0.661
  553ACN     C2 3500   1.876   4.093   0.492
  553ACN     N1 3501   1.961   4.140   0.431
  554ACN     C1 3502   2.656   2.461   3.258
  554ACN     H1 3503   2.567   2.415   3.302
  554ACN     H2 3504   2.636   2.489   3.154
  554ACN     H3 3505   2.739   2.389   3.262
  554ACN     C2 3506   2.692   2.579   3.336
  554ACN     N1 3507   2.721   2.673   3.395
  555ACN     C1 3508   3.748   1.892   4.052
  555ACN     H1 3509   3.834   1.826   4.034
  555ACN     H2 3510   3.675   1.876   3.973
  555ACN     H3 3511   3.781   1.996   4.050
  555ACN     C2 3512   3.689   1.861   4.181
  555ACN     N1 3513   3.642   1.837   4.284
  556ACN     C1 3514   1.160   1.427   2.701
  556ACN     H1 3515   1.164   1.364   2.612
  556ACN     H2 3516   1.230   1.388   2.776
  556ACN     H3 3517   1.058   1.422   2.742
  556ACN     C2 3518   1.194   1.564   2.667
  556ACN     N1 3519   1.222   1.673   2.643
  557ACN     C1 3520   3.692   0.350   2.006
  557ACN     H1 3521   3.705   0.406   1.913
  557ACN     H2 3522   3.789   0.313   2.040
  557ACN     H3 3523   3.627   0.264   1.987
  557ACN     C2 3524   3.632   0.436   2.108
  557ACN     N1 3525   3.586   0.505   2.188
  558ACN     C1 3526   1.959   1.719   3.182
  558ACN     H1 3527   1.985   1.670   3.088
  558ACN     H2 3528   1.990   1.653   3.264
  558ACN     H3 3529   1.851   1.734   3.189
  558ACN     C2 3530   2.027   1.847   3.195
  558ACN     N1 3531   2.079   1.950   3.201
  559ACN     C1 3532   3.384   1.058   3.057
  559ACN     H1 3533   3.368   0.996   3.146
  559ACN     H2 3534   3.399   1.162   3.088
  559ACN     H3 3535   3.294   1.052   2.994
  559ACN     C2 3536   3.500   1.010   2.984
  559ACN     N1 3537   3.593   0.974   2.926
  560ACN     C1 3538   3.027   0.027   3.729
  560ACN     H1 3539   3.073   0.122   3.755
  560ACN     H2 3540   2.947   0.044   3.656
  560ACN     H3 3541   2.984   4.880   3.819
  560ACN     C2 3542   3.126   4.834   3.672
  560ACN     N1 3543   3.206   4.763   3.628
  561ACN     C1 3544   2.824   4.637   2.653
  561ACN     H1 3545   2.785   4.586   2.565
  561ACN     H2 3546   2.752   4.712   2.687
  561ACN     H3 3547   2.918   4.688   2.626
  561ACN     C2 3548   2.849   4.540   2.759
  561ACN     N1 3549   2.869   4.464   2.843
  562ACN     C1 3550   0.488   1.889   3.125
  562ACN     H1 3551   0.391   1.932   3.100
  562ACN     H2 3552   0.526   1.938   3.215
  562ACN     H3 3553   0.558   1.906   3.042
  562ACN     C2 3554   0.474   1.746   3.149
  562ACN     N1 3555   0.463   1.633   3.168
  563ACN     C1 3556   1.520   2.092   3.811
  563ACN     H1 3557   1.476   2.191   3.820
  563ACN     H2 3558   1.590   2.076   3.894
  563ACN     H3 3559   1.576   2.085   3.717
  563ACN     C2 3560   1.416   1.990   3.816
  563ACN     N1 3561   1.334   1.909   3.819
  564ACN     C1 3562   1.190   4.880   0.865
  564ACN     H1 3563   1.284   4.890   0.809
  564ACN     H2 3564   1.107   0.003   0.796
  564ACN     H3 3565   1.188   0.054   0.947
  564ACN     C2 3566   1.179   4.744   0.917
  564ACN     N1 3567   1.172   4.637   0.959
  565ACN     C1 3568   0.952   3.498   0.365
  565ACN     H1 3569   0.973   3.401   0.319
  565ACN     H2 3570   0.909   3.481   0.464
  565ACN     H3 3571   0.879   3.551   0.303
  565ACN     C2 3572   1.074   3.577   0.376
  565ACN     N1 3573   1.172   3.638   0.385
  566ACN     C1 3574   2.050   2.629   4.685
  566ACN     H1 3575   2.145   2.577   4.668
  566ACN     H2 3576   2.056   2.685   4.779
  566ACN     H3 3577   1.971   2.554   4.695
  566ACN     C2 3578   2.020   2.718   4.574
  566ACN     N1 3579   1.995   2.788   4.486
  567ACN     C1 3580   2.870   1.480   0.116
  567ACN     H1 3581   2.808   1.569   0.105
  567ACN     H2 3582   2.975   1.510   0.116
  567ACN     H3 3583   2.852   1.413   0.031
  567ACN     C2 3584   2.838   1.413   0.241
  567ACN     N1 3585   2.812   1.359   0.340
  568ACN     C1 3586   0.931   0.983   1.062
  568ACN     H1 3587   0.942   1.082   1.017
  568ACN     H2 3588   0.864   0.989   1.148
  568ACN     H3 3589   1.029   0.948   1.097
  568ACN     C2 3590   0.878   0.889   0.964
  568ACN     N1 3591   0.836   0.816   0.886
  569ACN     C1 3592   1.235   3.060   0.462
  569ACN     H1 3593   1.158   3.024   0.392
  569ACN     H2 3594   1.205   3.157   0.501
  569ACN     H3 3595   1.330   3.071   0.408
  569ACN     C2 3596   1.252   2.965   0.571
  569ACN     N1 3597   1.265   2.889   0.657
  570ACN     C1 3598   0.028   2.179   0.891
  570ACN     H1 3599   3.961   2.119   0.807
  570ACN     H2 3600   3.920   2.257   0.913
  570ACN     H3 3601   0.122   2.228   0.866
  570ACN     C2 3602   0.046   2.095   1.009
  570ACN     N1 3603   0.060   2.029   1.103
  571ACN     C1 3604   3.406   1.571   0.309
  571ACN     H1 3605   3.468   1.519   0.382
  571ACN     H2 3606   3.466   1.590   0.219
  571ACN     H3 3607   3.373   1.667   0.350
  571ACN     C2 3608   3.291   1.489   0.274
  571ACN     N1 3609   3.201   1.423   0.247
  572ACN     C1 3610   3.490   1.391   4.960
  572ACN     H1 3611   3.422   1.311   4.931
  572ACN     H2 3612   3.432   1.484   4.973
  572ACN     H3 3613   3.564   1.407   4.881
  572ACN     C2 3614   3.557   1.357   0.050
  572ACN     N1 3615   3.610   1.331   0.149
  573ACN     C1 3616   2.420   0.854   1.842
  573ACN     H1 3617   2.326   0.811   1.805
  573ACN     H2 3618   2.399   0.927   1.920
  573ACN     H3 3619   2.470   0.905   1.759
  573ACN     C2 3620   2.506   0.748   1.894
  573ACN     N1 3621   2.576   0.667   1.936
  574ACN     C1 3622   1.206   4.367   4.118
  574ACN     H1 3623   1.116   4.423   4.146
  574ACN     H2 3624   1.187   4.315   4.023
  574ACN     H3 3625   1.228   4.294   4.196
  574ACN     C2 3626   1.318   4.459   4.103
  574ACN     N1 3627   1.407   4.532   4.092
  575ACN     C1 3628   3.195   3.575   2.481
  575ACN     H1 3629   3.173   3.609   2.379
  575ACN     H2 3630   3.136   3.634   2.552
  575ACN     H3 3631   3.301   3.594   2.501
  575ACN     C2 3632   3.166   3.433   2.496
  575ACN     N1 3633   3.143   3.321   2.506
  576ACN     C1 3634   0.900   2.808   2.119
  576ACN     H1 3635   0.974   2.873   2.071
  576ACN     H2 3636   0.950   2.727   2.172
  576ACN     H3 3637   0.835   2.766   2.041
  576ACN     C2 3638   0.819   2.886   2.212
  576ACN     N1 3639   0.758   2.947   2.288
  577ACN     C1 3640   3.197   4.458   2.472
  577ACN     H1 3641   3.253   4.551   2.464
  577ACN     H2 3642   3.119   4.470   2.548
  577ACN     H3 3643   3.265   4.378   2.503
  577ACN     C2 3644   3.137   4.424   2.344
  577ACN     N1 3645   3.090   4.398   2.242
  578ACN     C1 3646   2.422   4.675   0.391
  578ACN     H1 3647   2.459   4.751   0.460
  578ACN     H2 3648   2.468   4.692   0.292
  578ACN     H3 3649   2.314   4.686   0.381
  578ACN     C2 3650   2.454   4.542   0.439
  578ACN     N1 3651   2.479   4.436   0.478
  579ACN     C1 3652   1.185   0.122   4.239
  579ACN     H1 3653   1.107   0.046   4.229
  579ACN     H2 3654   1.283   0.077   4.217
  579ACN     H3 3655   1.186   0.159   4.342
  579ACN     C2 3656   1.160   0.232   4.147
  579ACN     N1 3657   1.140   0.320   4.075
  580ACN     C1 3658   2.668   4.658   1.757
  580ACN     H1 3659   2.773   4.639   1.782
  580ACN     H2 3660   2.645   4.609   1.662
  580ACN     H3 3661   2.652   4.766   1.746
  580ACN     C2 3662   2.581   4.606   1.862
  580ACN     N1 3663   2.513   4.564   1.945
  581ACN     C1 3664   2.790   0.493   2.747
  581ACN     H1 3665   2.806   0.590   2.699
  581ACN     H2 3666   2.883   0.461   2.796
  581ACN     H3 3667   2.765   0.419   2.670
  581ACN     C2 3668   2.682   0.502   2.844
  581ACN     N1 3669   2.597   0.511   2.921
  582ACN     C1 3670   0.492   0.437   3.475
  582ACN     H1 3671   0.568   0.461   3.550
  582ACN     H2 3672   0.394   0.437   3.522
  582ACN     H3 3673   0.511   0.336   3.435
  582ACN     C2 3674   0.496   0.535   3.367
  582ACN     N1 3675   0.499   0.612   3.281
  583ACN     C1 3676   2.029   4.371   4.331
  583ACN     H1 3677   1.929   4.340   4.358
  583ACN     H2 3678   2.058   4.456   4.393
  583ACN     H3 3679   2.029   4.404   4.226
  583ACN     C2 3680   2.123   4.261   4.349
  583ACN     N1 3681   2.196   4.173   4.362
  584ACN     C1 3682   3.587   4.025   1.748
  584ACN     H1 3683   3.524   3.936   1.754
  584ACN     H2 3684   3.666   4.007   1.674
  584ACN     H3 3685   3.633   4.043   1.845
  584ACN     C2 3686   3.508   4.141   1.708
  584ACN     N1 3687   3.444   4.232   1.678
  585ACN     C1 3688   0.814   4.524   3.284
  585ACN     H1 3689   0.837   4.443   3.355
  585ACN     H2 3690   0.872   4.510   3.192
  585ACN     H3 3691   0.841   4.620   3.330
  585ACN     C2 3692   0.672   4.523   3.253
  585ACN     N1 3693   0.560   4.522   3.226
  586ACN     C1 3694   3.371   4.137   0.753
  586ACN     H1 3695   3.386   4.184   0.655
  586ACN     H2 3696   3.301   4.197   0.811
  586ACN     H3 3697   3.467   4.134   0.805
  586ACN     C2 3698   3.320   4.001   0.736
  586ACN     N1 3699   3.280   3.894   0.723
  587ACN     C1 3700   0.053   2.771   1.232
  587ACN     H1 3701   0.032   2.743   1.128
  587ACN     H2 3702   0.071   2.879   1.237
  587ACN     H3 3703   0.142   2.717   1.266
  587ACN     C2 3704   3.906   2.737   1.317
  587ACN     N1 3705   3.816   2.710   1.384
  588ACN     C1 3706   2.650   2.858   3.059
  588ACN     H1 3707   2.598   2.934   3.119
  588ACN     H2 3708   2.716   2.802   3.127
  588ACN     H3 3709   2.713   2.910   2.986
  588ACN     C2 3710   2.555   2.769   2.993
  588ACN     N1 3711   2.480   2.699   2.940
  589ACN     C1 3712   0.324   0.290   3.796
  589ACN     H1 3713   0.219   0.260   3.805
  589ACN     H2 3714   0.330   0.398   3.780
  589ACN     H3 3715   0.367   0.238   3.709
  589ACN     C2 3716   0.398   0.252   3.916
  589ACN     N1 3717   0.456   0.224   4.011
  590ACN     C1 3718   1.996   2.919   0.315
  590ACN     H1 3719   2.019   2.902   0.210
  590ACN     H2 3720   2.003   2.824   0.369
  590ACN     H3 3721   1.894   2.957   0.324
  590ACN     C2 3722   2.090   3.015   0.372
  590ACN     N1 3723   2.164   3.091   0.418
  591ACN     C1 3724   2.024   1.833   4.027
  591ACN     H1 3725   2.064   1.927   4.067
  591ACN     H2 3726   1.996   1.768   4.110
  591ACN     H3 3727   2.103   1.784   3.969
  591ACN     C2 3728   1.908   1.860   3.942
  591ACN     N1 3729   1.816   1.881   3.877
  592ACN     C1 3730   0.307   2.341   0.418
  592ACN     H1 3731   0.326   2.442   0.455
  592ACN     H2 3732   0.207   2.310   0.450
  592ACN     H3 3733   0.382   2.273   0.460
  592ACN     C2 3734   0.314   2.340   0.272
  592ACN     N1 3735   0.322   2.341   0.157
  593ACN     C1 3736   3.224   2.796   0.531
  593ACN     H1 3737   3.159   2.885   0.525
  593ACN     H2 3738   3.169   2.710   0.491
  593ACN     H3 3739   3.250   2.777   0.635
  593ACN     C2 3740   3.345   2.817   0.453
  593ACN     N1 3741   3.440   2.833   0.391
  594ACN     C1 3742   0.684   1.319   1.385
  594ACN     H1 3743   0.670   1.263   1.292
  594ACN     H2 3744   0.790   1.348   1.395
  594ACN     H3 3745   0.657   1.255   1.469
  594ACN     C2 3746   0.600   1.438   1.385
  594ACN     N1 3747   0.534   1.533   1.387
  595ACN     C1 3748   0.152   4.359   2.017
  595ACN     H1 3749   0.216   4.361   1.928
  595ACN     H2 3750   0.214   4.378   2.106
  595ACN     H3 3751   0.107   4.259   2.028
  595ACN     C2 3752   0.048   4.459   2.007
  595ACN     N1 3753   3.932   4.540   1.999
  596ACN     C1 3754   3.285   1.603   3.742
  596ACN     H1 3755   3.191   1.659   3.732
  596ACN     H2 3756   3.303   1.582   3.848
  596ACN     H3 3757   3.367   1.664   3.703
  596ACN     C2 3758   3.276   1.478   3.667
  596ACN     N1 3759   3.268   1.380   3.608
  597ACN     C1 3760   0.517   4.382   2.870
  597ACN     H1 3761   0.504   4.280   2.832
  597ACN     H2 3762   0.465   4.393   2.965
  597ACN     H3 3763   0.473   4.452   2.797
  597ACN     C2 3764   0.659   4.410   2.887
  597ACN     N1 3765   0.771   4.434   2.901
  598ACN     C1 3766   1.790   0.571   3.729
  598ACN     H1 3767   1.849   0.496   3.676
  598ACN     H2 3768   1.850   0.616   3.809
  598ACN     H3 3769   1.703   0.522   3.774
  598ACN     C2 3770   1.745   0.674   3.636
  598ACN     N1 3771   1.711   0.755   3.562
  599ACN     C1 3772   0.556   1.942   0.099
  599ACN     H1 3773   0.593   1.840   0.117
  599ACN     H2 3774   0.612   1.987   0.017
  599ACN     H3 3775   0.571   2.001   0.190
  599ACN     C2 3776   0.414   1.937   0.066
  599ACN     N1 3777   0.302   1.933   0.041
  600ACN     C1 3778   2.731   1.409   1.916
  600ACN     H1 3779   2.659   1.334   1.952
  600ACN     H2 3780   2.679   1.478   1.848
  600ACN     H3 3781   2.809   1.357   1.861
  600ACN     C2 3782   2.788   1.481   2.029
  600ACN     N1 3783   2.832   1.541   2.117
  601ACN     C1 3784   2.738   1.671   2.975
  601ACN     H1 3785   2.636   1.683   3.013
  601ACN     H2 3786   2.776   1.767   2.940
  601ACN     H3 3787   2.737   1.600   2.891
  601ACN     C2 3788   2.824   1.620   3.081
  601ACN     N1 3789   2.892   1.580   3.166
  602ACN     C1 3790   3.120   4.620   0.120
  602ACN     H1 3791   3.064   4.561   0.047
  602ACN     H2 3792   3.213   4.569   0.144
  602ACN     H3 3793   3.060   4.629   0.211
  602ACN     C2 3794   3.147   4.753   0.067
  602ACN     N1 3795   3.167   4.858   0.024
  603ACN     C1 3796   3.267   0.591   1.900
  603ACN     H1 3797   3.261   0.482   1.904
  603ACN     H2 3798   3.221   0.634   1.989
  603ACN     H3 3799   3.213   0.626   1.812
  603ACN     C2 3800   3.407   0.633   1.891
  603ACN     N1 3801   3.517   0.666   1.884
  604ACN     C1 3802   0.329   4.419   3.493
  604ACN     H1 3803   0.276   4.459   3.580
  604ACN     H2 3804   0.328   4.494   3.414
  604ACN     H3 3805   0.276   4.329   3.460
  604ACN     C2 3806   0.466   4.385   3.529
  604ACN     N1 3807   0.574   4.357   3.556
  605ACN     C1 3808   1.866   1.395   0.040
  605ACN     H1 3809   1.816   1.432   0.130
  605ACN     H2 3810   1.829   1.451   4.989
  605ACN     H3 3811   1.843   1.289   0.027
  605ACN     C2 3812   2.010   1.413   0.052
  605ACN     N1 3813   2.124   1.428   0.062
  606ACN     C1 3814   2.822   2.081   1.014
  606ACN     H1 3815   2.847   2.112   1.116
  606ACN     H2 3816   2.722   2.037   1.014
  606ACN     H3 3817   2.893   2.006   0.979
  606ACN     C2 3818   2.823   2.196   0.925
  606ACN     N1 3819   2.824   2.288   0.856
  607ACN     C1 3820   2.509   1.655   1.036
  607ACN     H1 3821   2.511   1.551   1.001
  607ACN     H2 3822   2.548   1.660   1.138
  607ACN     H3 3823   2.405   1.690   1.035
  607ACN     C2 3824   2.590   1.738   0.948
  607ACN     N1 3825   2.654   1.803   0.877
  608ACN     C1 3826   2.327   4.660   3.018
  608ACN     H1 3827   2.269   4.571   3.042
  608ACN     H2 3828   2.393   4.639   2.933
  608ACN     H3 3829   2.389   4.686   3.105
  608ACN     C2 3830   2.239   4.771   2.986
  608ACN     N1 3831   2.168   4.859   2.961
  609ACN     C1 3832   3.267   3.939   4.461
  609ACN     H1 3833   3.250   3.942   4.569
  609ACN     H2 3834   3.295   4.039   4.426
  609ACN     H3 3835   3.173   3.911   4.411
  609ACN     C2 3836   3.372   3.844   4.428
  609ACN     N1 3837   3.456   3.769   4.403
  610ACN     C1 3838   2.529   1.137   4.607
  610ACN     H1 3839   2.496   1.107   4.707
  610ACN     H2 3840   2.598   1.221   4.617
  610ACN     H3 3841   2.442   1.167   4.549
  610ACN     C2 3842   2.595   1.025   4.542
  610ACN     N1 3843   2.649   0.936   4.491
  611ACN     C1 3844   3.481   4.318   4.044
  611ACN     H1 3845   3.425   4.412   4.034
  611ACN     H2 3846   3.582   4.333   4.007
  611ACN     H3 3847   3.432   4.242   3.983
  611ACN     C2 3848   3.484   4.277   4.184
  611ACN     N1 3849   3.487   4.245   4.295
  612ACN     C1 3850   1.315   2.444   4.540
  612ACN     H1 3851   1.365   2.480   4.631
  612ACN     H2 3852   1.302   2.336   4.547
  612ACN     H3 3853   1.377   2.468   4.453
  612ACN     C2 3854   1.186   2.510   4.528
  612ACN     N1 3855   1.083   2.560   4.518
  613ACN     C1 3856   2.715   3.354   0.001
  613ACN     H1 3857   2.739   3.286   0.083
  613ACN     H2 3858   2.660   3.298   4.958
  613ACN     H3 3859   2.807   3.393   4.992
  613ACN     C2 3860   2.633   3.464   0.050
  613ACN     N1 3861   2.567   3.550   0.089
  614ACN     C1 3862   3.389   2.406   3.587
  614ACN     H1 3863   3.425   2.327   3.653
  614ACN     H2 3864   3.436   2.394   3.489
  614ACN     H3 3865   3.416   2.504   3.628
  614ACN     C2 3866   3.244   2.396   3.574
  614ACN     N1 3867   3.129   2.386   3.565
  615ACN     C1 3868   2.708   0.017   3.411
  615ACN     H1 3869   2.766   0.100   3.369
  615ACN     H2 3870   2.602   0.043   3.417
  615ACN     H3 3871   2.745   4.895   3.512
  615ACN     C2 3872   2.725   4.797   3.328
  615ACN     N1 3873   2.739   4.704   3.261
  616ACN     C1 3874   3.825   1.609   4.497
  616ACN     H1 3875   3.830   1.502   4.519
  616ACN     H2 3876   3.856   1.666   4.585
  616ACN     H3 3877   3.721   1.635   4.472
  616ACN     C2 3878   3.912   1.642   4.384
  616ACN     N1 3879   0.012   1.667   4.295
  617ACN     C1 3880   0.089   1.296   0.823
  617ACN     H1 3881   0.006   1.331   0.885
  617ACN     H2 3882   0.170   1.370   0.827
  617ACN     H3 3883   0.054   1.287   0.719
  617ACN     C2 3884   0.136   1.167   0.872
  617ACN     N1 3885   0.173   1.066   0.911
  618ACN     C1 3886   0.201   3.796   0.635
  618ACN     H1 3887   0.105   3.752   0.665
  618ACN     H2 3888   0.194   3.828   0.530
  618ACN     H3 3889   0.280   3.722   0.644
  618ACN     C2 3890   0.231   3.911   0.719
  618ACN     N1 3891   0.256   4.001   0.787
  619ACN     C1 3892   0.909   1.411   1.107
  619ACN     H1 3893   0.951   1.419   1.208
  619ACN     H2 3894   0.838   1.492   1.091
  619ACN     H3 3895   0.857   1.315   1.098
  619ACN     C2 3896   1.016   1.418   1.008
  619ACN     N1 3897   1.101   1.425   0.930
  620ACN     C1 3898   3.176   0.336   4.391
  620ACN     H1 3899   3.247   0.417   4.414
  620ACN     H2 3900   3.190   0.304   4.287
  620ACN     H3 3901   3.074   0.372   4.405
  620ACN     C2 3902   3.201   0.224   4.481
  620ACN     N1 3903   3.221   0.135   4.551
  621ACN     C1 3904   1.684   1.044   0.293
  621ACN     H1 3905   1.704   0.948   0.342
  621ACN     H2 3906   1.592   1.086   0.334
  621ACN     H3 3907   1.672   1.026   0.185
  621ACN     C2 3908   1.795   1.135   0.315
  621ACN     N1 3909   1.883   1.208   0.331
  622ACN     C1 3910   0.852   1.820   4.434
  622ACN     H1 3911   0.749   1.784   4.441
  622ACN     H2 3912   0.888   1.844   4.535
  622ACN     H3 3913   0.855   1.909   4.372
  622ACN     C2 3914   0.936   1.716   4.376
  622ACN     N1 3915   1.003   1.634   4.330
  623ACN     C1 3916   3.570   0.376   3.422
  623ACN     H1 3917   3.653   0.397   3.490
  623ACN     H2 3918   3.556   0.460   3.354
  623ACN     H3 3919   3.479   0.362   3.482
  623ACN     C2 3920   3.598   0.254   3.347
  623ACN     N1 3921   3.621   0.158   3.289
  624ACN     C1 3922   0.580   4.363   0.170
  624ACN     H1 3923   0.635   4.437   0.111
  624ACN     H2 3924   0.539   4.287   0.102
  624ACN     H3 3925   0.497   4.413   0.221
  624ACN     C2 3926   0.668   4.301   0.268
  624ACN     N1 3927   0.737   4.251   0.346
  625ACN     C1 3928   0.093   0.003   4.681
  625ACN     H1 3929   0.021   0.046   4.611
  625ACN     H2 3930   0.187   4.879   4.629
  625ACN     H3 3931   0.052   4.808   4.722
  625ACN     C2 3932   0.118   0.097   4.789
  625ACN     N1 3933   0.137   0.173   4.875
  626ACN     C1 3934   1.562   0.432   2.687
  626ACN     H1 3935   1.576   0.534   2.649
  626ACN     H2 3936   1.455   0.412   2.696
  626ACN     H3 3937   1.607   0.424   2.786
  626ACN     C2 3938   1.624   0.337   2.596
  626ACN     N1 3939   1.673   0.261   2.524
  627ACN     C1 3940   1.751   0.516   1.430
  627ACN     H1 3941   1.657   0.559   1.467
  627ACN     H2 3942   1.776   0.566   1.335
  627ACN     H3 3943   1.737   0.409   1.411
  627ACN     C2 3944   1.858   0.536   1.527
  627ACN     N1 3945   1.942   0.552   1.603
  628ACN     C1 3946   2.146   1.003   0.100
  628ACN     H1 3947   2.185   0.901   0.086
  628ACN     H2 3948   2.215   1.073   0.052
  628ACN     H3 3949   2.141   1.025   0.207
  628ACN     C2 3950   2.014   1.015   0.040
  628ACN     N1 3951   1.909   1.025   5.028
  629ACN     C1 3952   3.149   3.069   1.280
  629ACN     H1 3953   3.181   3.166   1.319
  629ACN     H2 3954   3.113   3.082   1.178
  629ACN     H3 3955   3.068   3.030   1.342
  629ACN     C2 3956   3.261   2.976   1.282
  629ACN     N1 3957   3.350   2.902   1.284
  630ACN     C1 3958   1.190   2.113   1.665
  630ACN     H1 3959   1.174   2.062   1.570
  630ACN     H2 3960   1.098   2.167   1.691
  630ACN     H3 3961   1.272   2.184   1.654
  630ACN     C2 3962   1.222   2.016   1.770
  630ACN     N1 3963   1.249   1.942   1.854
  631ACN     C1 3964   2.026   3.479   4.651
  631ACN     H1 3965   1.967   3.520   4.569
  631ACN     H2 3966   1.966   3.487   4.743
  631ACN     H3 3967   2.118   3.537   4.662
  631ACN     C2 3968   2.057   3.339   4.625
  631ACN     N1 3969   2.081   3.228   4.604
  632ACN     C1 3970   2.352   3.227   0.183
  632ACN     H1 3971   2.244   3.237   0.171
  632ACN     H2 3972   2.376   3.247   0.288
  632ACN     H3 3973   2.403   3.301   0.120
  632ACN     C2 3974   2.395   3.093   0.147
  632ACN     N1 3975   2.428   2.987   0.119
  633ACN     C1 3976   3.259   2.976   2.470
  633ACN     H1 3977   3.348   2.994   2.409
  633ACN     H2 3978   3.178   3.042   2.436
  633ACN     H3 3979   3.282   2.998   2.574
  633ACN     C2 3980   3.216   2.837   2.458
  633ACN     N1 3981   3.181   2.727   2.448
  634ACN     C1 3982   0.121   4.481   3.025
  634ACN     H1 3983   0.014   4.497   3.042
  634ACN     H2 3984   0.147   4.379   3.054
  634ACN     H3 3985   0.177   4.553   3.085
  634ACN     C2 3986   0.151   4.502   2.883
  634ACN     N1 3987   0.175   4.516   2.772
  635ACN     C1 3988   1.666   0.780   2.088
  635ACN     H1 3989   1.764   0.757   2.133
  635ACN     H2 3990   1.671   0.881   2.044
  635ACN     H3 3991   1.589   0.778   2.166
  635ACN     C2 3992   1.635   0.683   1.984
  635ACN     N1 3993   1.610   0.605   1.903
  636ACN     C1 3994   3.306   0.694   4.653
  636ACN     H1 3995   3.379   0.631   4.705
  636ACN     H2 3996   3.335   0.703   4.548
  636ACN     H3 3997   3.306   0.794   4.699
  636ACN     C2 3998   3.173   0.634   4.663
  636ACN     N1 3999   3.068   0.588   4.671
  637ACN     C1 4000   2.028   0.848   1.340
  637ACN     H1 4001   2.083   0.927   1.287
  637ACN     H2 4002   2.100   0.787   1.395
  637ACN     H3 4003   1.977   0.786   1.266
  637ACN     C2 4004   1.932   0.908   1.432
  637ACN     N1 4005   1.855   0.954   1.505
  638ACN     C1 4006   3.743   2.149   4.740
  638ACN     H1 4007   3.781   2.201   4.829
  638ACN     H2 4008   3.639   2.120   4.758
  638ACN     H3 4009   3.803   2.059   4.725
  638ACN     C2 4010   3.752   2.236   4.624
  638ACN     N1 4011   3.761   2.306   4.533
  639ACN     C1 4012   3.415   2.578   0.975
  639ACN     H1 4013   3.361   2.512   1.043
  639ACN     H2 4014   3.393   2.683   1.000
  639ACN     H3 4015   3.381   2.560   0.873
  639ACN     C2 4016   3.558   2.554   0.984
  639ACN     N1 4017   3.671   2.534   0.993
  640ACN     C1 4018   2.187   4.402   2.535
  640ACN     H1 4019   2.102   4.357   2.484
  640ACN     H2 4020   2.265   4.426   2.462
  640ACN     H3 4021   2.227   4.330   2.607
  640ACN     C2 4022   2.146   4.524   2.604
  640ACN     N1 4023   2.112   4.620   2.657
  641ACN     C1 4024   3.315   0.073   1.854
  641ACN     H1 4025   3.391   4.897   1.883
  641ACN     H2 4026   3.248   0.091   1.939
  641ACN     H3 4027   3.257   0.033   1.771
  641ACN     C2 4028   3.379   0.197   1.815
  641ACN     N1 4029   3.430   0.296   1.785
  642ACN     C1 4030   3.758   1.397   4.157
  642ACN     H1 4031   3.814   1.375   4.066
  642ACN     H2 4032   3.654   1.367   4.144
  642ACN     H3 4033   3.762   1.505   4.176
  642ACN     C2 4034   3.816   1.324   4.269
  642ACN     N1 4035   3.862   1.266   4.358
  643ACN     C1 4036   0.572   0.050   1.833
  643ACN     H1 4037   0.536   4.862   1.890
  643ACN     H2 4038   0.670   0.080   1.871
  643ACN     H3 4039   0.502   0.134   1.844
  643ACN     C2 4040   0.583   0.013   1.692
  643ACN     N1 4041   0.591   4.883   1.581
  644ACN     C1 4042   0.295   0.633   0.360
  644ACN     H1 4043   0.398   0.643   0.325
  644ACN     H2 4044   0.289   0.666   0.465
  644ACN     H3 4045   0.268   0.527   0.357
  644ACN     C2 4046   0.205   0.710   0.276
  644ACN     N1 4047   0.134   0.772   0.209
  645ACN     C1 4048   0.896   3.522   4.273
  645ACN     H1 4049   0.879   3.482   4.173
  645ACN     H2 4050   0.884   3.631   4.271
  645ACN     H3 4051   0.999   3.499   4.305
  645ACN     C2 4052   0.801   3.465   4.367
  645ACN     N1 4053   0.726   3.418   4.441
  646ACN     C1 4054   3.042   1.800   4.435
  646ACN     H1 4055   3.105   1.841   4.355
  646ACN     H2 4056   2.942   1.846   4.429
  646ACN     H3 4057   3.087   1.823   4.532
  646ACN     C2 4058   3.030   1.656   4.419
  646ACN     N1 4059   3.020   1.542   4.407
  647ACN     C1 4060   0.734   2.920   2.633
  647ACN     H1 4061   0.681   2.893   2.725
  647ACN     H2 4062   0.661   2.956   2.560
  647ACN     H3 4063   0.784   2.831   2.592
  647ACN     C2 4064   0.831   3.024   2.662
  647ACN     N1 4065   0.910   3.105   2.685
  648ACN     C1 4066   3.469   2.095   1.504
  648ACN     H1 4067   3.490   2.131   1.402
  648ACN     H2 4068   3.492   2.175   1.575
  648ACN     H3 4069   3.534   2.010   1.525
  648ACN     C2 4070   3.329   2.056   1.516
  648ACN     N1 4071   3.218   2.026   1.527
  649ACN     C1 4072   3.642   0.698   0.807
  649ACN     H1 4073   3.708   0.681   0.721
  649ACN     H2 4074   3.539   0.675   0.778
  649ACN     H3 4075   3.649   0.803   0.838
  649ACN     C2 4076   3.683   0.611   0.917
  649ACN     N1 4077   3.714   0.543   1.004
  650ACN     C1 4078   1.374   2.733   2.290
  650ACN     H1 4079   1.267   2.742   2.271
  650ACN     H2 4080   1.389   2.691   2.390
  650ACN     H3 4081   1.419   2.833   2.285
  650ACN     C2 4082   1.432   2.646   2.189
  650ACN     N1 4083   1.481   2.576   2.111
  651ACN     C1 4084   0.114   4.632   1.675
  651ACN     H1 4085   0.029   4.629   1.745
  651ACN     H2 4086   0.099   4.715   1.605
  651ACN     H3 4087   0.116   4.539   1.618
  651ACN     C2 4088   0.239   4.649   1.747
  651ACN     N1 4089   0.337   4.663   1.806
  652ACN     C1 4090   1.542   1.362   3.431
  652ACN     H1 4091   1.501   1.361   3.330
  652ACN     H2 4092   1.498   1.279   3.488
  652ACN     H3 4093   1.514   1.456   3.480
  652ACN     C2 4094   1.687   1.349   3.428
  652ACN     N1 4095   1.801   1.340   3.426
  653ACN     C1 4096   2.333   4.311   1.200
  653ACN     H1 4097   2.249   4.320   1.130
  653ACN     H2 4098   2.427   4.310   1.143
  653ACN     H3 4099   2.324   4.217   1.255
  653ACN     C2 4100   2.332   4.423   1.293
  653ACN     N1 4101   2.331   4.511   1.368
  654ACN     C1 4102   0.111   3.423   2.383
  654ACN     H1 4103   0.027   3.446   2.317
  654ACN     H2 4104   0.109   3.317   2.408
  654ACN     H3 4105   0.101   3.482   2.475
  654ACN     C2 4106   0.236   3.456   2.316
  654ACN     N1 4107   0.335   3.481   2.263
  655ACN     C1 4108   0.124   2.364   2.457
  655ACN     H1 4109   0.189   2.278   2.477
  655ACN     H2 4110   0.118   2.426   2.548
  655ACN     H3 4111   0.024   2.327   2.434
  655ACN     C2 4112   0.177   2.442   2.347
  655ACN     N1 4113   0.220   2.504   2.260
  656ACN     C1 4114   3.760   4.297   2.266
  656ACN     H1 4115   3.659   4.330   2.290
  656ACN     H2 4116   3.797   4.231   2.345
  656ACN     H3 4117   3.826   4.385   2.258
  656ACN     C2 4118   3.759   4.225   2.139
  656ACN     N1 4119   3.757   4.168   2.039
  657ACN     C1 4120   0.407   3.303   1.695
  657ACN     H1 4121   0.418   3.409   1.721
  657ACN     H2 4122   0.466   3.283   1.605
  657ACN     H3 4123   0.302   3.283   1.675
  657ACN     C2 4124   0.454   3.219   1.805
  657ACN     N1 4125   0.490   3.151   1.890
  658ACN     C1 4126   3.812   4.162   1.234
  658ACN     H1 4127   3.722   4.223   1.220
  658ACN     H2 4128   3.896   4.228   1.259
  658ACN     H3 4129   3.834   4.111   1.139
  658ACN     C2 4130   3.790   4.065   1.340
  658ACN     N1 4131   3.771   3.988   1.423
  659ACN     C1 4132   2.016   0.098   3.239
  659ACN     H1 4133   1.929   0.098   3.172
  659ACN     H2 4134   2.080   0.184   3.216
  659ACN     H3 4135   2.074   0.006   3.222
  659ACN     C2 4136   1.974   0.103   3.378
  659ACN     N1 4137   1.940   0.108   3.488
  660ACN     C1 4138   1.476   0.016   2.264
  660ACN     H1 4139   1.413   4.829   2.235
  660ACN     H2 4140   1.499   0.073   2.174
  660ACN     H3 4141   1.569   4.876   2.307
  660ACN     C2 4142   1.406   0.100   2.360
  660ACN     N1 4143   1.351   0.168   2.435
  661ACN     C1 4144   1.058   0.099   3.204
  661ACN     H1 4145   1.105   0.153   3.122
  661ACN     H2 4146   1.003   0.169   3.267
  661ACN     H3 4147   1.137   0.052   3.264
  661ACN     C2 4148   0.968   4.895   3.151
  661ACN     N1 4149   0.897   4.815   3.109
  662ACN     C1 4150   0.375   4.573   4.554
  662ACN     H1 4151   0.405   4.673   4.590
  662ACN     H2 4152   0.431   4.497   4.610
  662ACN     H3 4153   0.399   4.565   4.448
  662ACN     C2 4154   0.232   4.556   4.574
  662ACN     N1 4155   0.119   4.541   4.590
  663ACN     C1 4156   2.789   3.414   0.495
  663ACN     H1 4157   2.693   3.425   0.443
  663ACN     H2 4158   2.770   3.386   0.599
  663ACN     H3 4159   2.842   3.510   0.493
  663ACN     C2 4160   2.869   3.311   0.429
  663ACN     N1 4161   2.933   3.230   0.378
  664ACN     C1 4162   1.922   3.652   0.520
  664ACN     H1 4163   1.831   3.593   0.537
  664ACN     H2 4164   1.899   3.757   0.538
  664ACN     H3 4165   1.953   3.641   0.416
  664ACN     C2 4166   2.028   3.608   0.609
  664ACN     N1 4167   2.113   3.573   0.679
  665ACN     C1 4168   0.224   0.854   3.218
  665ACN     H1 4169   0.242   0.930   3.294
  665ACN     H2 4170   0.320   0.805   3.195
  665ACN     H3 4171   0.185   0.900   3.127
  665ACN     C2 4172   0.130   0.755   3.269
  665ACN     N1 4173   0.055   0.677   3.308
  666ACN     C1 4174   2.483   4.367   0.064
  666ACN     H1 4175   2.514   4.423   5.009
  666ACN     H2 4176   2.374   4.361   0.065
  666ACN     H3 4177   2.517   4.421   0.153
  666ACN     C2 4178   2.541   4.234   0.060
  666ACN     N1 4179   2.587   4.128   0.058
  667ACN     C1 4180   3.305   0.225   1.458
  667ACN     H1 4181   3.290   0.301   1.535
  667ACN     H2 4182   3.239   0.247   1.373
  667ACN     H3 4183   3.277   0.127   1.498
  667ACN     C2 4184   3.444   0.223   1.415
  667ACN     N1 4185   3.554   0.220   1.381
  668ACN     C1 4186   0.173   3.638   1.923
  668ACN     H1 4187   0.267   3.624   1.976
  668ACN     H2 4188   0.185   3.716   1.847
  668ACN     H3 4189   0.096   3.669   1.993
  668ACN     C2 4190   0.134   3.513   1.858
  668ACN     N1 4191   0.104   3.413   1.809
  669ACN     C1 4192   1.908   3.548   4.292
  669ACN     H1 4193   1.868   3.451   4.324
  669ACN     H2 4194   2.014   3.553   4.317
  669ACN     H3 4195   1.855   3.629   4.343
  669ACN     C2 4196   1.893   3.562   4.147
  669ACN     N1 4197   1.880   3.570   4.033
  670ACN     C1 4198   2.147   1.880   4.998
  670ACN     H1 4199   2.098   1.782   5.003
  670ACN     H2 4200   2.180   1.897   4.895
  670ACN     H3 4201   2.234   1.880   0.029
  670ACN     C2 4202   2.054   1.985   0.004
  670ACN     N1 4203   1.981   2.067   0.036
  671ACN     C1 4204   3.355   1.097   0.253
  671ACN     H1 4205   3.432   1.052   0.189
  671ACN     H2 4206   3.260   1.097   0.200
  671ACN     H3 4207   3.384   1.200   0.277
  671ACN     C2 4208   3.342   1.020   0.376
  671ACN     N1 4209   3.332   0.961   0.475
  672ACN     C1 4210   2.023   4.406   4.757
  672ACN     H1 4211   1.983   4.493   4.811
  672ACN     H2 4212   2.072   4.441   4.666
  672ACN     H3 4213   1.940   4.341   4.730
  672ACN     C2 4214   2.117   4.334   4.842
  672ACN     N1 4215   2.192   4.277   4.908
  673ACN     C1 4216   2.716   0.478   4.686
  673ACN     H1 4217   2.777   0.562   4.719
  673ACN     H2 4218   2.654   0.509   4.601
  673ACN     H3 4219   2.651   0.444   4.767
  673ACN     C2 4220   2.804   0.368   4.644
  673ACN     N1 4221   2.872   0.281   4.612
  674ACN     C1 4222   3.397   3.171   0.680
  674ACN     H1 4223   3.495   3.186   0.726
  674ACN     H2 4224   3.326   3.243   0.723
  674ACN     H3 4225   3.362   3.070   0.700
  674ACN     C2 4226   3.407   3.192   0.536
  674ACN     N1 4227   3.415   3.209   0.422
  675ACN     C1 4228   3.699   3.095   4.384
  675ACN     H1 4229   3.701   3.183   4.450
  675ACN     H2 4230   3.761   3.016   4.426
  675ACN     H3 4231   3.738   3.123   4.286
  675ACN     C2 4232   3.561   3.048   4.372
  675ACN     N1 4233   3.453   3.010   4.361
  676ACN     C1 4234   2.382   4.802   1.179
  676ACN     H1 4235   2.385   4.780   1.072
  676ACN     H2 4236   2.468   4.755   1.227
  676ACN     H3 4237   2.291   4.760   1.222
  676ACN     C2 4238   2.387   0.048   1.202
  676ACN     N1 4239   2.392   0.161   1.221
  677ACN     C1 4240   0.019   0.963   0.484
  677ACN     H1 4241   0.111   0.957   0.426
  677ACN     H2 4242   3.901   0.940   0.419
  677ACN     H3 4243   0.008   1.065   0.523
  677ACN     C2 4244   0.022   0.868   0.595
  677ACN     N1 4245   0.025   0.794   0.683
  678ACN     C1 4246   0.837   4.455   0.978
  678ACN     H1 4247   0.787   4.494   1.068
  678ACN     H2 4248   0.925   4.516   0.956
  678ACN     H3 4249   0.767   4.459   0.893
  678ACN     C2 4250   0.878   4.317   1.001
  678ACN     N1 4251   0.911   4.208   1.020
  679ACN     C1 4252   2.438   2.986   3.942
  679ACN     H1 4253   2.358   2.912   3.945
  679ACN     H2 4254   2.531   2.937   3.911
  679ACN     H3 4255   2.451   3.026   4.043
  679ACN     C2 4256   2.404   3.094   3.850
  679ACN     N1 4257   2.377   3.178   3.777
  680ACN     C1 4258   0.391   3.420   0.576
  680ACN     H1 4259   0.350   3.405   0.676
  680ACN     H2 4260   0.342   3.505   0.527
  680ACN     H3 4261   0.372   3.330   0.516
  680ACN     C2 4262   0.534   3.444   0.583
  680ACN     N1 4263   0.648   3.463   0.589
  681ACN     C1 4264   0.713   0.426   1.720
  681ACN     H1 4265   0.808   0.434   1.666
  681ACN     H2 4266   0.647   0.357   1.667
  681ACN     H3 4267   0.665   0.525   1.723
  681ACN     C2 4268   0.735   0.378   1.856
  681ACN     N1 4269   0.754   0.340   1.962
  682ACN     C1 4270   1.046   4.518   0.048
  682ACN     H1 4271   0.999   4.433   0.100
  682ACN     H2 4272   1.142   4.487   0.006
  682ACN     H3 4273   1.063   4.597   0.122
  682ACN     C2 4274   0.958   4.565   4.978
  682ACN     N1 4275   0.889   4.603   4.893
  683ACN     C1 4276   2.836   0.418   1.901
  683ACN     H1 4277   2.911   0.364   1.959
  683ACN     H2 4278   2.763   0.463   1.970
  683ACN     H3 4279   2.783   0.348   1.836
  683ACN     C2 4280   2.898   0.523   1.821
  683ACN     N1 4281   2.948   0.606   1.759
  684ACN     C1 4282   3.890   0.465   1.344
  684ACN     H1 4283   3.836   0.559   1.335
  684ACN     H2 4284   3.938   0.444   1.248
  684ACN     H3 4285   3.819   0.384   1.366
  684ACN     C2 4286   0.024   0.473   1.448
  684ACN     N1 4287   0.104   0.479   1.531
  685ACN     C1 4288   1.680   2.450   4.712
  685ACN     H1 4289   1.729   2.547   4.718
  685ACN     H2 4290   1.581   2.457   4.760
  685ACN     H3 4291   1.739   2.376   4.767
  685ACN     C2 4292   1.665   2.408   4.573
  685ACN     N1 4293   1.652   2.376   4.463
  686ACN     C1 4294   1.449   4.028   2.969
  686ACN     H1 4295   1.466   3.998   3.073
  686ACN     H2 4296   1.412   3.941   2.912
  686ACN     H3 4297   1.543   4.063   2.925
  686ACN     C2 4298   1.351   4.135   2.964
  686ACN     N1 4299   1.274   4.221   2.960
  687ACN     C1 4300   0.114   0.477   0.009
  687ACN     H1 4301   0.080   0.580   0.003
  687ACN     H2 4302   0.223   0.474   0.004
  687ACN     H3 4303   0.073   0.419   4.961
  687ACN     C2 4304   0.071   0.418   0.135
  687ACN     N1 4305   0.035   0.374   0.235
  688ACN     C1 4306   2.406   3.756   2.196
  688ACN     H1 4307   2.371   3.826   2.272
  688ACN     H2 4308   2.485   3.694   2.239
  688ACN     H3 4309   2.446   3.813   2.111
  688ACN     C2 4310   2.296   3.672   2.151
  688ACN     N1 4311   2.209   3.603   2.117
  689ACN     C1 4312   3.168   0.891   0.791
  689ACN     H1 4313   3.221   0.888   0.887
  689ACN     H2 4314   3.218   0.961   0.724
  689ACN     H3 4315   3.065   0.924   0.807
  689ACN     C2 4316   3.168   0.758   0.731
  689ACN     N1 4317   3.168   0.653   0.683
  690ACN     C1 4318   3.408   1.922   2.447
  690ACN     H1 4319   3.327   1.893   2.514
  690ACN     H2 4320   3.385   1.885   2.346
  690ACN     H3 4321   3.501   1.875   2.480
  690ACN     C2 4322   3.423   2.067   2.444
  690ACN     N1 4323   3.434   2.181   2.442
  691ACN     C1 4324   1.192   2.315   0.868
  691ACN     H1 4325   1.097   2.352   0.907
  691ACN     H2 4326   1.172   2.247   0.784
  691ACN     H3 4327   1.244   2.261   0.947
  691ACN     C2 4328   1.274   2.427   0.823
  691ACN     N1 4329   1.340   2.515   0.789
  692ACN     C1 4330   3.766   0.141   1.637
  692ACN     H1 4331   3.865   0.185   1.649
  692ACN     H2 4332   3.765   0.077   1.549
  692ACN     H3 4333   3.693   0.221   1.622
  692ACN     C2 4334   3.729   0.065   1.756
  692ACN     N1 4335   3.702   0.005   1.850
  693ACN     C1 4336   1.967   3.517   1.029
  693ACN     H1 4337   2.009   3.502   0.929
  693ACN     H2 4338   2.048   3.516   1.103
  693ACN     H3 4339   1.898   3.436   1.051
  693ACN     C2 4340   1.898   3.645   1.034
  693ACN     N1 4341   1.843   3.746   1.039
  694ACN     C1 4342   0.672   0.428   0.215
  694ACN     H1 4343   0.738   0.387   0.137
  694ACN     H2 4344   0.687   0.536   0.221
  694ACN     H3 4345   0.697   0.383   0.311
  694ACN     C2 4346   0.533   0.399   0.182
  694ACN     N1 4347   0.423   0.377   0.157
  695ACN     C1 4348   0.227   2.631   0.022
  695ACN     H1 4349   0.194   2.600   0.121
  695ACN     H2 4350   0.156   2.703   5.015
  695ACN     H3 4351   0.231   2.542   4.993
  695ACN     C2 4352   0.360   2.691   0.030
  695ACN     N1 4353   0.464   2.739   0.036
  696ACN     C1 4354   3.123   1.274   0.563
  696ACN     H1 4355   3.107   1.189   0.495
  696ACN     H2 4356   3.081   1.248   0.661
  696ACN     H3 4357   3.069   1.360   0.523
  696ACN     C2 4358   3.265   1.303   0.575
  696ACN     N1 4359   3.377   1.328   0.584
  697ACN     C1 4360   3.019   2.748   2.773
  697ACN     H1 4361   3.052   2.705   2.678
  697ACN     H2 4362   3.102   2.744   2.844
  697ACN     H3 4363   2.936   2.689   2.813
  697ACN     C2 4364   2.976   2.886   2.754
  697ACN     N1 4365   2.939   2.995   2.740
  698ACN     C1 4366   2.112   0.930   0.664
  698ACN     H1 4367   2.036   1.008   0.673
  698ACN     H2 4368   2.077   0.852   0.596
  698ACN     H3 4369   2.129   0.886   0.763
  698ACN     C2 4370   2.237   0.987   0.614
  698ACN     N1 4371   2.334   1.034   0.572
  699ACN     C1 4372   2.905   3.070   0.700
  699ACN     H1 4373   2.893   2.989   0.627
  699ACN     H2 4374   2.814   3.131   0.701
  699ACN     H3 4375   2.989   3.134   0.668
  699ACN     C2 4376   2.931   3.016   0.832
  699ACN     N1 4377   2.952   2.973   0.937
  700ACN     C1 4378   3.127   1.667   2.305
  700ACN     H1 4379   3.020   1.646   2.296
  700ACN     H2 4380   3.163   1.629   2.401
  700ACN     H3 4381   3.144   1.775   2.301
  700ACN     C2 4382   3.200   1.602   2.196
  700ACN     N1 4383   3.256   1.551   2.110
  701ACN     C1 4384   1.319   3.005   5.005
  701ACN     H1 4385   1.326   2.896   5.005
  701ACN     H2 4386   1.307   3.040   0.073
  701ACN     H3 4387   1.230   3.035   4.949
  701ACN     C2 4388   1.437   3.065   4.945
  701ACN     N1 4389   1.531   3.112   4.898
  702ACN     C1 4390   3.059   3.252   2.150
  702ACN     H1 4391   3.110   3.242   2.054
  702ACN     H2 4392   3.125   3.217   2.230
  702ACN     H3 4393   2.969   3.190   2.149
  702ACN     C2 4394   3.022   3.391   2.172
  702ACN     N1 4395   2.993   3.501   2.190
  703ACN     C1 4396   1.982   3.918   0.029
  703ACN     H1 4397   2.068   3.854   0.006
  703ACN     H2 4398   1.917   3.924   4.976
  703ACN     H3 4399   2.018   4.019   0.052
  703ACN     C2 4400   1.909   3.864   0.143
  703ACN     N1 4401   1.850   3.820   0.232
  704ACN     C1 4402   1.896   2.433   0.080
  704ACN     H1 4403   1.801   2.396   0.041
  704ACN     H2 4404   1.955   2.474   5.033
  704ACN     H3 4405   1.950   2.349   0.124
  704ACN     C2 4406   1.872   2.537   0.180
  704ACN     N1 4407   1.853   2.619   0.259
  705ACN     C1 4408   0.713   0.965   3.477
  705ACN     H1 4409   0.635   0.973   3.553
  705ACN     H2 4410   0.689   0.880   3.412
  705ACN     H3 4411   0.809   0.947   3.526
  705ACN     C2 4412   0.719   1.089   3.400
  705ACN     N1 4413   0.724   1.186   3.338
  706ACN     C1 4414   1.117   4.557   2.950
  706ACN     H1 4415   1.148   4.461   2.993
  706ACN     H2 4416   1.156   4.639   3.011
  706ACN     H3 4417   1.007   4.562   2.950
  706ACN     C2 4418   1.168   4.569   2.814
  706ACN     N1 4419   1.207   4.579   2.707
  707ACN     C1 4420   1.216   4.304   3.637
  707ACN     H1 4421   1.275   4.228   3.689
  707ACN     H2 4422   1.114   4.303   3.676
  707ACN     H3 4423   1.212   4.281   3.530
  707ACN     C2 4424   1.273   4.436   3.658
  707ACN     N1 4425   1.317   4.541   3.674
  708ACN     C1 4426   1.098   2.407   3.435
  708ACN     H1 4427   1.165   2.323   3.412
  708ACN     H2 4428   1.085   2.468   3.345
  708ACN     H3 4429   1.141   2.468   3.514
  708ACN     C2 4430   0.968   2.356   3.478
  708ACN     N1 4431   0.866   2.315   3.511
  709ACN     C1 4432   3.163   3.205   4.768
  709ACN     H1 4433   3.141   3.309   4.794
  709ACN     H2 4434   3.270   3.186   4.782
  709ACN     H3 4435   3.138   3.190   4.662
  709ACN     C2 4436   3.085   3.114   4.851
  709ACN     N1 4437   3.024   3.043   4.918
  710ACN     C1 4438   1.273   1.568   4.587
  710ACN     H1 4439   1.280   1.471   4.637
  710ACN     H2 4440   1.251   1.552   4.481
  710ACN     H3 4441   1.370   1.618   4.594
  710ACN     C2 4442   1.169   1.650   4.648
  710ACN     N1 4443   1.086   1.715   4.695
  711ACN     C1 4444   2.960   0.510   0.069
  711ACN     H1 4445   3.019   0.549   5.021
  711ACN     H2 4446   2.903   0.592   0.114
  711ACN     H3 4447   3.027   0.468   0.145
  711ACN     C2 4448   2.868   0.407   0.021
  711ACN     N1 4449   2.797   0.326   5.017
  712ACN     C1 4450   2.334   3.564   0.377
  712ACN     H1 4451   2.351   3.614   0.472
  712ACN     H2 4452   2.263   3.481   0.392
  712ACN     H3 4453   2.429   3.525   0.340
  712ACN     C2 4454   2.279   3.658   0.281
  712ACN     N1 4455   2.235   3.733   0.204
  713ACN     C1 4456   2.953   2.360   2.874
  713ACN     H1 4457   2.882   2.443   2.877
  713ACN     H2 4458   2.937   2.300   2.784
  713ACN     H3 4459   2.939   2.296   2.961
  713ACN     C2 4460   3.089   2.412   2.874
  713ACN     N1 4461   3.196   2.454   2.873
  714ACN     C1 4462   3.611   3.432   0.208
  714ACN     H1 4463   3.509   3.394   0.194
  714ACN     H2 4464   3.641   3.413   0.312
  714ACN     H3 4465   3.611   3.540   0.190
  714ACN     C2 4466   3.702   3.365   0.116
  714ACN     N1 4467   3.774   3.310   0.045
  715ACN     C1 4468   0.350   4.262   3.897
  715ACN     H1 4469   0.351   4.165   3.948
  715ACN     H2 4470   0.437   4.270   3.832
  715ACN     H3 4471   0.354   4.342   3.972
  715ACN     C2 4472   0.228   4.276   3.819
  715ACN     N1 4473   0.132   4.287   3.757
  716ACN     C1 4474   1.645   3.804   1.856
  716ACN     H1 4475   1.655   3.884   1.931
  716ACN     H2 4476   1.745   3.775   1.823
  716ACN     H3 4477   1.589   3.842   1.771
  716ACN     C2 4478   1.576   3.690   1.915
  716ACN     N1 4479   1.522   3.599   1.962
  717ACN     C1 4480   0.130   2.395   4.639
  717ACN     H1 4481   0.228   2.443   4.652
  717ACN     H2 4482   0.115   2.373   4.532
  717ACN     H3 4483   0.051   2.462   4.674
  717ACN     C2 4484   0.126   2.271   4.715
  717ACN     N1 4485   0.121   2.173   4.775
  718ACN     C1 4486   1.153   0.299   3.740
  718ACN     H1 4487   1.067   0.255   3.793
  718ACN     H2 4488   1.236   0.229   3.745
  718ACN     H3 4489   1.183   0.391   3.792
  718ACN     C2 4490   1.119   0.327   3.601
  718ACN     N1 4491   1.092   0.350   3.492
  719ACN     C1 4492   0.067   4.865   4.311
  719ACN     H1 4493   0.056   4.760   4.338
  719ACN     H2 4494   0.142   0.013   4.376
  719ACN     H3 4495   3.939   0.019   4.324
  719ACN     C2 4496   0.112   4.876   4.173
  719ACN     N1 4497   0.147   4.886   4.064
  720ACN     C1 4498   2.365   4.196   2.263
  720ACN     H1 4499   2.323   4.269   2.194
  720ACN     H2 4500   2.288   4.122   2.290
  720ACN     H3 4501   2.398   4.246   2.355
  720ACN     C2 4502   2.479   4.128   2.203
  720ACN     N1 4503   2.569   4.074   2.155
  721ACN     C1 4504   3.371   3.376   1.857
  721ACN     H1 4505   3.309   3.400   1.943
  721ACN     H2 4506   3.395   3.469   1.804
  721ACN     H3 4507   3.316   3.310   1.789
  721ACN     C2 4508   3.494   3.310   1.898
  721ACN     N1 4509   3.590   3.257   1.934
  722ACN     C1 4510   3.693   3.041   0.245
  722ACN     H1 4511   3.591   3.037   0.284
  722ACN     H2 4512   3.745   3.125   0.291
  722ACN     H3 4513   3.688   3.057   0.136
  722ACN     C2 4514   3.763   2.917   0.273
  722ACN     N1 4515   3.819   2.819   0.296
  723ACN     C1 4516   3.708   3.769   2.016
  723ACN     H1 4517   3.760   3.719   2.098
  723ACN     H2 4518   3.666   3.864   2.053
  723ACN     H3 4519   3.626   3.705   1.979
  723ACN     C2 4520   3.802   3.797   1.908
  723ACN     N1 4521   3.876   3.819   1.823
  724ACN     C1 4522   0.543   2.881   3.290
  724ACN     H1 4523   0.544   2.988   3.311
  724ACN     H2 4524   0.590   2.829   3.375
  724ACN     H3 4525   0.601   2.861   3.199
  724ACN     C2 4526   0.406   2.834   3.274
  724ACN     N1 4527   0.297   2.798   3.260
  725ACN     C1 4528   2.907   4.104   2.325
  725ACN     H1 4529   2.957   4.172   2.256
  725ACN     H2 4530   2.958   4.007   2.320
  725ACN     H3 4531   2.803   4.093   2.294
  725ACN     C2 4532   2.914   4.157   2.460
  725ACN     N1 4533   2.920   4.199   2.568
  726ACN     C1 4534   3.586   0.864   2.141
  726ACN     H1 4535   3.662   0.842   2.065
  726ACN     H2 4536   3.618   0.823   2.238
  726ACN     H3 4537   3.493   0.816   2.111
  726ACN     C2 4538   3.567   1.008   2.151
  726ACN     N1 4539   3.550   1.122   2.160
  727ACN     C1 4540   3.711   0.510   0.018
  727ACN     H1 4541   3.778   0.587   0.057
  727ACN     H2 4542   3.769   0.435   4.997
  727ACN     H3 4543   3.638   0.556   4.986
  727ACN     C2 4544   3.641   0.445   0.128
  727ACN     N1 4545   3.586   0.395   0.216
  728ACN     C1 4546   2.244   3.523   3.993
  728ACN     H1 4547   2.150   3.556   3.946
  728ACN     H2 4548   2.271   3.595   4.070
  728ACN     H3 4549   2.322   3.520   3.916
  728ACN     C2 4550   2.226   3.391   4.052
  728ACN     N1 4551   2.213   3.287   4.100
  729ACN     C1 4552   1.533   0.425   2.204
  729ACN     H1 4553   1.478   0.452   2.113
  729ACN     H2 4554   1.470   0.359   2.265
  729ACN     H3 4555   1.557   0.515   2.262
  729ACN     C2 4556   1.655   0.355   2.169
  729ACN     N1 4557   1.752   0.300   2.140
  730ACN     C1 4558   1.008   3.044   3.777
  730ACN     H1 4559   0.978   2.947   3.818
  730ACN     H2 4560   0.976   3.048   3.672
  730ACN     H3 4561   1.117   3.053   3.781
  730ACN     C2 4562   0.946   3.151   3.853
  730ACN     N1 4563   0.896   3.236   3.913
  731ACN     C1 4564   3.525   1.119   3.607
  731ACN     H1 4565   3.468   1.186   3.673
  731ACN     H2 4566   3.493   1.016   3.625
  731ACN     H3 4567   3.631   1.128   3.630
  731ACN     C2 4568   3.500   1.157   3.468
  731ACN     N1 4569   3.481   1.186   3.359
  732ACN     C1 4570   0.967   2.641   0.935
  732ACN     H1 4571   1.030   2.649   0.845
  732ACN     H2 4572   1.028   2.658   1.024
  732ACN     H3 4573   0.924   2.541   0.939
  732ACN     C2 4574   0.860   2.740   0.927
  732ACN     N1 4575   0.776   2.818   0.922
  733ACN     C1 4576   2.209   1.406   4.113
  733ACN     H1 4577   2.219   1.350   4.020
  733ACN     H2 4578   2.274   1.495   4.109
  733ACN     H3 4579   2.242   1.344   4.197
  733ACN     C2 4580   2.070   1.448   4.132
  733ACN     N1 4581   1.961   1.480   4.147
  734ACN     C1 4582   0.821   2.291   3.933
  734ACN     H1 4583   0.753   2.334   4.008
  734ACN     H2 4584   0.897   2.365   3.907
  734ACN     H3 4585   0.763   2.267   3.844
  734ACN     C2 4586   0.883   2.170   3.986
  734ACN     N1 4587   0.933   2.075   4.028
  735ACN     C1 4588   2.418   0.637   3.181
  735ACN     H1 4589   2.403   0.710   3.261
  735ACN     H2 4590   2.525   0.615   3.172
  735ACN     H3 4591   2.384   0.680   3.085
  735ACN     C2 4592   2.344   0.514   3.209
  735ACN     N1 4593   2.287   0.417   3.233
  736ACN     C1 4594   2.065   1.054   3.583
  736ACN     H1 4595   2.014   0.978   3.642
  736ACN     H2 4596   1.995   1.098   3.512
  736ACN     H3 4597   2.148   1.008   3.528
  736ACN     C2 4598   2.118   1.158   3.671
  736ACN     N1 4599   2.161   1.239   3.741
  737ACN     C1 4600   3.810   0.386   0.498
  737ACN     H1 4601   3.800   0.310   0.419
  737ACN     H2 4602   3.826   0.483   0.450
  737ACN     H3 4603   3.898   0.363   0.559
  737ACN     C2 4604   3.690   0.389   0.579
  737ACN     N1 4605   3.594   0.391   0.643
  738ACN     C1 4606   2.990   4.164   2.971
  738ACN     H1 4607   3.063   4.237   2.934
  738ACN     H2 4608   2.890   4.205   2.955
  738ACN     H3 4609   3.005   4.150   3.079
  738ACN     C2 4610   3.004   4.037   2.901
  738ACN     N1 4611   3.016   3.936   2.847
  739ACN     C1 4612   1.419   1.561   0.988
  739ACN     H1 4613   1.361   1.563   0.895
  739ACN     H2 4614   1.366   1.499   1.061
  739ACN     H3 4615   1.427   1.663   1.026
  739ACN     C2 4616   1.551   1.506   0.962
  739ACN     N1 4617   1.656   1.462   0.943
  740ACN     C1 4618   3.789   2.259   1.237
  740ACN     H1 4619   3.716   2.339   1.245
  740ACN     H2 4620   3.885   2.302   1.205
  740ACN     H3 4621   3.755   2.187   1.162
  740ACN     C2 4622   3.806   2.193   1.366
  740ACN     N1 4623   3.818   2.140   1.468
  741ACN     C1 4624   0.835   4.190   3.696
  741ACN     H1 4625   0.725   4.184   3.700
  741ACN     H2 4626   0.863   4.260   3.617
  741ACN     H3 4627   0.876   4.092   3.674
  741ACN     C2 4628   0.886   4.237   3.824
  741ACN     N1 4629   0.927   4.273   3.926
  742ACN     C1 4630   3.534   4.211   0.183
  742ACN     H1 4631   3.603   4.188   0.265
  742ACN     H2 4632   3.502   4.118   0.136
  742ACN     H3 4633   3.587   4.271   0.109
  742ACN     C2 4634   3.418   4.284   0.233
  742ACN     N1 4635   3.326   4.342   0.273
  743ACN     C1 4636   0.381   1.624   4.500
  743ACN     H1 4637   0.306   1.696   4.535
  743ACN     H2 4638   0.474   1.676   4.477
  743ACN     H3 4639   0.344   1.576   4.409
  743ACN     C2 4640   0.404   1.523   4.602
  743ACN     N1 4641   0.422   1.443   4.684
  744ACN     C1 4642   0.532   4.331   1.702
  744ACN     H1 4643   0.490   4.432   1.694
  744ACN     H2 4644   0.548   4.291   1.601
  744ACN     H3 4645   0.459   4.266   1.753
  744ACN     C2 4646   0.657   4.333   1.776
  744ACN     N1 4647   0.756   4.336   1.836
  745ACN     C1 4648   0.098   1.749   1.345
  745ACN     H1 4649   0.074   1.849   1.308
  745ACN     H2 4650   0.016   1.712   1.407
  745ACN     H3 4651   0.189   1.753   1.406
  745ACN     C2 4652   0.119   1.657   1.233
  745ACN     N1 4653   0.135   1.585   1.145
  746ACN     C1 4654   3.764   3.204   1.604
  746ACN     H1 4655   3.817   3.294   1.637
  746ACN     H2 4656   3.661   3.233   1.579
  746ACN     H3 4657   3.761   3.133   1.688
  746ACN     C2 4658   3.830   3.144   1.489
  746ACN     N1 4659   3.883   3.097   1.398
  747ACN     C1 4660   0.861   2.008   3.291
  747ACN     H1 4661   0.907   2.085   3.352
  747ACN     H2 4662   0.767   1.977   3.339
  747ACN     H3 4663   0.927   1.921   3.286
  747ACN     C2 4664   0.834   2.058   3.157
  747ACN     N1 4665   0.814   2.098   3.051
  748ACN     C1 4666   0.991   1.021   0.647
  748ACN     H1 4667   1.059   0.987   0.726
  748ACN     H2 4668   0.973   1.129   0.659
  748ACN     H3 4669   0.895   0.970   0.658
  748ACN     C2 4670   1.048   0.995   0.516
  748ACN     N1 4671   1.092   0.973   0.412
  749ACN     C1 4672   2.525   2.099   0.245
  749ACN     H1 4673   2.575   2.005   0.269
  749ACN     H2 4674   2.593   2.182   0.268
  749ACN     H3 4675   2.435   2.108   0.307
  749ACN     C2 4676   2.488   2.102   0.104
  749ACN     N1 4677   2.459   2.104   5.027
  750ACN     C1 4678   0.585   3.777   1.611
  750ACN     H1 4679   0.569   3.797   1.504
  750ACN     H2 4680   0.692   3.776   1.632
  750ACN     H3 4681   0.543   3.679   1.634
  750ACN     C2 4682   0.519   3.879   1.691
  750ACN     N1 4683   0.466   3.959   1.754
  751ACN     C1 4684   3.791   3.908   4.469
  751ACN     H1 4685   3.892   3.937   4.440
  751ACN     H2 4686   3.734   3.878   4.380
  751ACN     H3 4687   3.742   3.996   4.513
  751ACN     C2 4688   3.794   3.799   4.565
  751ACN     N1 4689   3.796   3.712   4.641
  752ACN     C1 4690   1.078   0.740   2.904
  752ACN     H1 4691   1.185   0.742   2.880
  752ACN     H2 4692   1.041   0.637   2.893
  752ACN     H3 4693   1.024   0.804   2.834
  752ACN     C2 4694   1.057   0.786   3.041
  752ACN     N1 4695   1.041   0.823   3.149
  753ACN     C1 4696   3.139   4.330   4.386
  753ACN     H1 4697   3.121   4.375   4.287
  753ACN     H2 4698   3.230   4.270   4.380
  753ACN     H3 4699   3.055   4.265   4.411
  753ACN     C2 4700   3.155   4.434   4.486
  753ACN     N1 4701   3.167   4.516   4.566
  754ACN     C1 4702   1.286   1.661   3.561
  754ACN     H1 4703   1.329   1.692   3.657
  754ACN     H2 4704   1.306   1.555   3.545
  754ACN     H3 4705   1.331   1.719   3.480
  754ACN     C2 4706   1.142   1.682   3.562
  754ACN     N1 4707   1.028   1.698   3.562
  755ACN     C1 4708   3.482   3.166   3.293
  755ACN     H1 4709   3.498   3.220   3.199
  755ACN     H2 4710   3.438   3.234   3.366
  755ACN     H3 4711   3.579   3.131   3.331
  755ACN     C2 4712   3.394   3.052   3.270
  755ACN     N1 4713   3.325   2.962   3.252
  756ACN     C1 4714   2.912   0.635   0.425
  756ACN     H1 4715   2.879   0.541   0.379
  756ACN     H2 4716   2.907   0.715   0.351
  756ACN     H3 4717   3.016   0.623   0.459
  756ACN     C2 4718   2.826   0.666   0.539
  756ACN     N1 4719   2.758   0.690   0.628
  757ACN     C1 4720   0.098   4.694   1.017
  757ACN     H1 4721   0.048   4.686   1.114
  757ACN     H2 4722   0.048   4.771   0.957
  757ACN     H3 4723   0.092   4.598   0.965
  757ACN     C2 4724   0.238   4.729   1.038
  757ACN     N1 4725   0.349   4.756   1.053
  758ACN     C1 4726   0.539   0.625   4.085
  758ACN     H1 4727   0.525   0.734   4.092
  758ACN     H2 4728   0.455   0.575   4.132
  758ACN     H3 4729   0.631   0.598   4.139
  758ACN     C2 4730   0.550   0.584   3.945
  758ACN     N1 4731   0.556   0.552   3.835
  759ACN     C1 4732   3.232   2.236   1.824
  759ACN     H1 4733   3.285   2.233   1.920
  759ACN     H2 4734   3.191   2.137   1.803
  759ACN     H3 4735   3.303   2.262   1.746
  759ACN     C2 4736   3.125   2.336   1.829
  759ACN     N1 4737   3.039   2.412   1.832
  760ACN     C1 4738   1.973   4.021   4.113
  760ACN     H1 4739   1.883   4.009   4.053
  760ACN     H2 4740   1.947   4.011   4.218
  760ACN     H3 4741   2.013   4.122   4.097
  760ACN     C2 4742   2.073   3.922   4.075
  760ACN     N1 4743   2.151   3.843   4.045
  761ACN     C1 4744   3.401   2.204   0.386
  761ACN     H1 4745   3.313   2.240   0.332
  761ACN     H2 4746   3.397   2.239   0.489
  761ACN     H3 4747   3.491   2.244   0.338
  761ACN     C2 4748   3.405   2.058   0.383
  761ACN     N1 4749   3.408   1.943   0.381
  762ACN     C1 4750   3.190   1.421   3.264
  762ACN     H1 4751   3.123   1.446   3.347
  762ACN     H2 4752   3.283   1.380   3.305
  762ACN     H3 4753   3.212   1.512   3.207
  762ACN     C2 4754   3.127   1.322   3.177
  762ACN     N1 4755   3.078   1.244   3.108
  763ACN     C1 4756   2.812   2.034   3.257
  763ACN     H1 4757   2.888   2.019   3.179
  763ACN     H2 4758   2.766   2.132   3.243
  763ACN     H3 4759   2.861   2.033   3.355
  763ACN     C2 4760   2.712   1.929   3.250
  763ACN     N1 4761   2.631   1.847   3.243
  764ACN     C1 4762   0.138   2.496   3.371
  764ACN     H1 4763   0.087   2.434   3.446
  764ACN     H2 4764   0.222   2.439   3.328
  764ACN     H3 4765   0.179   2.586   3.419
  764ACN     C2 4766   0.045   2.534   3.266
  764ACN     N1 4767   3.938   2.564   3.183
  765ACN     C1 4768   2.090   2.199   0.366
  765ACN     H1 4769   2.052   2.122   0.299
  765ACN     H2 4770   2.023   2.286   0.364
  765ACN     H3 4771   2.190   2.229   0.333
  765ACN     C2 4772   2.098   2.147   0.502
  765ACN     N1 4773   2.104   2.107   0.610
  766ACN     C1 4774   3.690   4.590   4.317
  766ACN     H1 4775   3.720   4.631   4.413
  766ACN     H2 4776   3.606   4.521   4.331
  766ACN     H3 4777   3.774   4.535   4.273
  766ACN     C2 4778   3.648   4.698   4.229
  766ACN     N1 4779   3.615   4.784   4.160
  767ACN     C1 4780   2.110   0.849   3.230
  767ACN     H1 4781   2.187   0.926   3.243
  767ACN     H2 4782   2.080   0.811   3.328
  767ACN     H3 4783   2.152   0.766   3.171
  767ACN     C2 4784   1.995   0.905   3.160
  767ACN     N1 4785   1.904   0.948   3.105
  768ACN     C1 4786   2.780   1.320   0.991
  768ACN     H1 4787   2.798   1.424   1.020
  768ACN     H2 4788   2.853   1.255   1.043
  768ACN     H3 4789   2.793   1.310   0.883
  768ACN     C2 4790   2.645   1.282   1.029
  768ACN     N1 4791   2.538   1.253   1.059
  769ACN     C1 4792   0.537   3.563   2.562
  769ACN     H1 4793   0.538   3.567   2.452
  769ACN     H2 4794   0.628   3.514   2.599
  769ACN     H3 4795   0.450   3.505   2.594
  769ACN     C2 4796   0.529   3.697   2.616
  769ACN     N1 4797   0.521   3.804   2.659
  770ACN     C1 4798   0.277   3.513   3.461
  770ACN     H1 4799   0.301   3.432   3.530
  770ACN     H2 4800   0.355   3.590   3.467
  770ACN     H3 4801   0.181   3.559   3.490
  770ACN     C2 4802   0.268   3.462   3.325
  770ACN     N1 4803   0.262   3.419   3.219
  771ACN     C1 4804   1.011   2.414   4.843
  771ACN     H1 4805   0.985   2.343   4.923
  771ACN     H2 4806   1.044   2.358   4.755
  771ACN     H3 4807   1.092   2.479   4.878
  771ACN     C2 4808   0.894   2.494   4.810
  771ACN     N1 4809   0.801   2.557   4.784
  772ACN     C1 4810   0.576   1.381   2.079
  772ACN     H1 4811   0.642   1.330   2.008
  772ACN     H2 4812   0.627   1.388   2.176
  772ACN     H3 4813   0.485   1.322   2.091
  772ACN     C2 4814   0.544   1.514   2.030
  772ACN     N1 4815   0.518   1.620   1.991
  773ACN     C1 4816   2.895   2.516   0.200
  773ACN     H1 4817   2.963   2.572   0.136
  773ACN     H2 4818   2.849   2.434   0.143
  773ACN     H3 4819   2.816   2.584   0.234
  773ACN     C2 4820   2.967   2.463   0.315
  773ACN     N1 4821   3.023   2.421   0.407
  774ACN     C1 4822   3.534   4.794   0.730
  774ACN     H1 4823   3.558   4.717   0.655
  774ACN     H2 4824   3.444   4.763   0.785
  774ACN     H3 4825   3.513   4.889   0.679
  774ACN     C2 4826   3.645   4.810   0.822
  774ACN     N1 4827   3.735   4.822   0.894
  775ACN     C1 4828   2.823   2.616   3.742
  775ACN     H1 4829   2.905   2.603   3.671
  775ACN     H2 4830   2.849   2.566   3.836
  775ACN     H3 4831   2.733   2.569   3.702
  775ACN     C2 4832   2.798   2.757   3.766
  775ACN     N1 4833   2.780   2.870   3.785
  776ACN     C1 4834   2.586   4.255   2.734
  776ACN     H1 4835   2.529   4.289   2.821
  776ACN     H2 4836   2.554   4.153   2.709
  776ACN     H3 4837   2.692   4.253   2.759
  776ACN     C2 4838   2.563   4.344   2.621
  776ACN     N1 4839   2.545   4.414   2.531
  777ACN     C1 4840   0.689   3.953   4.362
  777ACN     H1 4841   0.790   3.977   4.329
  777ACN     H2 4842   0.672   3.999   4.460
  777ACN     H3 4843   0.679   3.845   4.371
  777ACN     C2 4844   0.592   4.004   4.266
  777ACN     N1 4845   0.517   4.044   4.187
  778ACN     C1 4846   0.718   0.760   1.523
  778ACN     H1 4847   0.724   0.666   1.467
  778ACN     H2 4848   0.639   0.752   1.599
  778ACN     H3 4849   0.692   0.840   1.454
  778ACN     C2 4850   0.846   0.788   1.587
  778ACN     N1 4851   0.946   0.812   1.639
  779ACN     C1 4852   0.254   1.133   4.485
  779ACN     H1 4853   0.145   1.127   4.493
  779ACN     H2 4854   0.294   1.035   4.456
  779ACN     H3 4855   0.297   1.160   4.582
  779ACN     C2 4856   0.291   1.232   4.384
  779ACN     N1 4857   0.319   1.312   4.306
  780ACN     C1 4858   1.895   3.258   0.576
  780ACN     H1 4859   1.869   3.160   0.535
  780ACN     H2 4860   1.808   3.324   0.568
  780ACN     H3 4861   1.978   3.301   0.518
  780ACN     C2 4862   1.934   3.244   0.715
  780ACN     N1 4863   1.965   3.232   0.826
  781ACN     C1 4864   0.339   4.140   0.459
  781ACN     H1 4865   0.395   4.085   0.535
  781ACN     H2 4866   0.233   4.117   0.468
  781ACN     H3 4867   0.372   4.109   0.360
  781ACN     C2 4868   0.361   4.283   0.476
  781ACN     N1 4869   0.378   4.397   0.489
  782ACN     C1 4870   3.896   0.666   2.221
  782ACN     H1 4871   3.855   0.587   2.285
  782ACN     H2 4872   3.867   0.763   2.262
  782ACN     H3 4873   3.855   0.655   2.121
  782ACN     C2 4874   0.075   0.657   2.216
  782ACN     N1 4875   0.189   0.649   2.212
  783ACN     C1 4876   2.823   4.215   4.775
  783ACN     H1 4877   2.851   4.304   4.832
  783ACN     H2 4878   2.747   4.242   4.701
  783ACN     H3 4879   2.782   4.140   4.843
  783ACN     C2 4880   2.940   4.161   4.706
  783ACN     N1 4881   3.032   4.117   4.653
  784ACN     C1 4882   0.143   2.285   2.870
  784ACN     H1 4883   0.194   2.191   2.845
  784ACN     H2 4884   0.202   2.369   2.834
  784ACN     H3 4885   0.132   2.292   2.979
  784ACN     C2 4886   0.011   2.286   2.807
  784ACN     N1 4887   3.875   2.288   2.756
  785ACN     C1 4888   3.769   3.053   2.908
  785ACN     H1 4889   3.872   3.070   2.878
  785ACN     H2 4890   3.731   2.964   2.858
  785ACN     H3 4891   3.709   3.141   2.879
  785ACN     C2 4892   3.762   3.035   3.053
  785ACN     N1 4893   3.756   3.020   3.167
  786ACN     C1 4894   2.782   3.529   1.887
  786ACN     H1 4895   2.877   3.534   1.942
  786ACN     H2 4896   2.795   3.581   1.792
  786ACN     H3 4897   2.705   3.580   1.945
  786ACN     C2 4898   2.744   3.390   1.865
  786ACN     N1 4899   2.712   3.281   1.849
  787ACN     C1 4900   2.987   0.651   3.558
  787ACN     H1 4901   2.924   0.572   3.517
  787ACN     H2 4902   2.954   0.747   3.518
  787ACN     H3 4903   3.091   0.633   3.527
  787ACN     C2 4904   2.977   0.652   3.703
  787ACN     N1 4905   2.968   0.653   3.818
  788ACN     C1 4906   3.441   1.341   2.368
  788ACN     H1 4907   3.382   1.251   2.383
  788ACN     H2 4908   3.425   1.378   2.266
  788ACN     H3 4909   3.547   1.316   2.379
  788ACN     C2 4910   3.402   1.443   2.465
  788ACN     N1 4911   3.371   1.523   2.541
  789ACN     C1 4912   2.400   0.549   2.575
  789ACN     H1 4913   2.507   0.553   2.599
  789ACN     H2 4914   2.360   0.452   2.604
  789ACN     H3 4915   2.388   0.561   2.466
  789ACN     C2 4916   2.329   0.655   2.644
  789ACN     N1 4917   2.272   0.739   2.699
  790ACN     C1 4918   2.108   4.797   3.780
  790ACN     H1 4919   2.155   4.706   3.818
  790ACN     H2 4920   2.000   4.790   3.794
  790ACN     H3 4921   2.130   4.804   3.673
  790ACN     C2 4922   2.160   0.016   3.850
  790ACN     N1 4923   2.201   0.109   3.905
  791ACN     C1 4924   2.472   3.946   3.156
  791ACN     H1 4925   2.406   3.911   3.076
  791ACN     H2 4926   2.488   3.866   3.228
  791ACN     H3 4927   2.423   4.031   3.206
  791ACN     C2 4928   2.599   3.989   3.099
  791ACN     N1 4929   2.699   4.023   3.055
  792ACN     C1 4930   2.532   2.419   1.017
  792ACN     H1 4931   2.441   2.471   0.986
  792ACN     H2 4932   2.568   2.461   1.111
  792ACN     H3 4933   2.609   2.433   0.940
  792ACN     C2 4934   2.503   2.277   1.034
  792ACN     N1 4935   2.478   2.166   1.048
  793ACN     C1 4936   0.442   2.686   1.116
  793ACN     H1 4937   0.418   2.783   1.163
  793ACN     H2 4938   0.508   2.704   1.030
  793ACN     H3 4939   0.350   2.638   1.081
  793ACN     C2 4940   0.511   2.601   1.213
  793ACN     N1 4941   0.565   2.533   1.289
  794ACN     C1 4942   0.475   4.875   3.293
  794ACN     H1 4943   0.558   4.811   3.263
  794ACN     H2 4944   0.467   0.061   3.224
  794ACN     H3 4945   0.495   0.016   3.394
  794ACN     C2 4946   0.350   4.799   3.295
  794ACN     N1 4947   0.252   4.740   3.296
  795ACN     C1 4948   0.469   2.903   4.641
  795ACN     H1 4949   0.465   2.931   4.747
  795ACN     H2 4950   0.492   2.796   4.633
  795ACN     H3 4951   0.549   2.960   4.593
  795ACN     C2 4952   0.342   2.932   4.576
  795ACN     N1 4953   0.241   2.954   4.526
  796ACN     C1 4954   0.797   0.051   2.195
  796ACN     H1 4955   0.857   4.892   2.124
  796ACN     H2 4956   0.700   0.002   2.208
  796ACN     H3 4957   0.780   0.152   2.156
  796ACN     C2 4958   0.866   0.058   2.323
  796ACN     N1 4959   0.921   0.064   2.424
  797ACN     C1 4960   1.984   0.714   2.381
  797ACN     H1 4961   2.057   0.678   2.454
  797ACN     H2 4962   2.013   0.678   2.282
  797ACN     H3 4963   1.985   0.824   2.382
  797ACN     C2 4964   1.850   0.666   2.415
  797ACN     N1 4965   1.745   0.628   2.441
  798ACN     C1 4966   2.285   0.193   3.571
  798ACN     H1 4967   2.275   0.212   3.463
  798ACN     H2 4968   2.327   0.093   3.585
  798ACN     H3 4969   2.186   0.196   3.617
  798ACN     C2 4970   2.371   0.294   3.632
  798ACN     N1 4971   2.439   0.374   3.679
  799ACN     C1 4972   2.238   0.916   2.166
  799ACN     H1 4973   2.199   0.881   2.070
  799ACN     H2 4974   2.154   0.932   2.234
  799ACN     H3 4975   2.290   1.012   2.152
  799ACN     C2 4976   2.330   0.818   2.222
  799ACN     N1 4977   2.402   0.740   2.266
  800ACN     C1 4978   1.548   0.417   0.433
  800ACN     H1 4979   1.440   0.428   0.447
  800ACN     H2 4980   1.566   0.353   0.346
  800ACN     H3 4981   1.591   0.369   0.521
  800ACN     C2 4982   1.610   0.548   0.413
  800ACN     N1 4983   1.658   0.651   0.397
  801ACN     C1 4984   0.274   3.851   4.058
  801ACN     H1 4985   0.307   3.779   4.134
  801ACN     H2 4986   0.213   3.799   3.983
  801ACN     H3 4987   0.362   3.894   4.009
  801ACN     C2 4988   0.196   3.957   4.120
  801ACN     N1 4989   0.133   4.041   4.168
  802ACN     C1 4990   2.152   0.040   0.205
  802ACN     H1 4991   2.130   4.831   0.204
  802ACN     H2 4992   2.240   0.058   0.267
  802ACN     H3 4993   2.067   0.095   0.246
  802ACN     C2 4994   2.179   0.085   0.068
  802ACN     N1 4995   2.201   0.120   4.996
  803ACN     C1 4996   3.574   1.056   2.595
  803ACN     H1 4997   3.611   1.047   2.492
  803ACN     H2 4998   3.609   1.150   2.639
  803ACN     H3 4999   3.615   0.973   2.654
  803ACN     C2 5000   3.429   1.050   2.598
  803ACN     N1 5001   3.314   1.048   2.599
  804ACN     C1 5002   0.163   2.996   0.659
  804ACN     H1 5003   0.121   3.091   0.696
  804ACN     H2 5004   0.248   3.020   0.594
  804ACN     H3 5005   0.086   2.943   0.602
  804ACN     C2 5006   0.207   2.915   0.772
  804ACN     N1 5007   0.243   2.852   0.862
  805ACN     C1 5008   2.949   3.904   0.629
  805ACN     H1 5009   2.974   3.971   0.712
  805ACN     H2 5010   3.027   3.913   0.552
  805ACN     H3 5011   2.853   3.934   0.587
  805ACN     C2 5012   2.942   3.767   0.677
  805ACN     N1 5013   2.936   3.658   0.714
  806ACN     C1 5014   3.200   2.395   2.536
  806ACN     H1 5015   3.234   2.427   2.437
  806ACN     H2 5016   3.160   2.482   2.588
  806ACN     H3 5017   3.286   2.357   2.591
  806ACN     C2 5018   3.099   2.291   2.523
  806ACN     N1 5019   3.018   2.210   2.513
  807ACN     C1 5020   0.938   1.872   2.831
  807ACN     H1 5021   1.000   1.816   2.760
  807ACN     H2 5022   0.856   1.922   2.778
  807ACN     H3 5023   0.999   1.947   2.881
  807ACN     C2 5024   0.881   1.782   2.930
  807ACN     N1 5025   0.835   1.711   3.009
  808ACN     C1 5026   3.774   3.844   3.261
  808ACN     H1 5027   3.732   3.902   3.177
  808ACN     H2 5028   3.692   3.791   3.311
  808ACN     H3 5029   3.820   3.914   3.331
  808ACN     C2 5030   3.873   3.749   3.211
  808ACN     N1 5031   3.950   3.673   3.172
  809ACN     C1 5032   0.165   1.145   1.672
  809ACN     H1 5033   0.158   1.037   1.693
  809ACN     H2 5034   0.064   1.185   1.658
  809ACN     H3 5035   0.221   1.159   1.579
  809ACN     C2 5036   0.233   1.213   1.782
  809ACN     N1 5037   0.285   1.267   1.869
  810ACN     C1 5038   3.858   3.487   0.723
  810ACN     H1 5039   3.850   3.573   0.655
  810ACN     H2 5040   3.810   3.514   0.818
  810ACN     H3 5041   3.964   3.468   0.742
  810ACN     C2 5042   3.795   3.370   0.665
  810ACN     N1 5043   3.745   3.277   0.618
  811ACN     C1 5044   2.302   1.762   3.502
  811ACN     H1 5045   2.247   1.816   3.424
  811ACN     H2 5046   2.386   1.709   3.456
  811ACN     H3 5047   2.235   1.689   3.548
  811ACN     C2 5048   2.350   1.855   3.603
  811ACN     N1 5049   2.390   1.931   3.680
  812ACN     C1 5050   1.729   3.478   2.718
  812ACN     H1 5051   1.821   3.536   2.725
  812ACN     H2 5052   1.736   3.411   2.632
  812ACN     H3 5053   1.644   3.546   2.703
  812ACN     C2 5054   1.710   3.401   2.840
  812ACN     N1 5055   1.696   3.336   2.934
  813ACN     C1 5056   2.857   3.976   4.333
  813ACN     H1 5057   2.790   4.042   4.276
  813ACN     H2 5058   2.858   4.009   4.437
  813ACN     H3 5059   2.958   3.985   4.292
  813ACN     C2 5060   2.812   3.838   4.324
  813ACN     N1 5061   2.776   3.729   4.317
  814ACN     C1 5062   1.662   1.741   0.367
  814ACN     H1 5063   1.687   1.718   0.263
  814ACN     H2 5064   1.722   1.679   0.434
  814ACN     H3 5065   1.556   1.718   0.383
  814ACN     C2 5066   1.687   1.882   0.394
  814ACN     N1 5067   1.705   1.993   0.417
  815ACN     C1 5068   3.279   3.133   2.872
  815ACN     H1 5069   3.247   3.029   2.860
  815ACN     H2 5070   3.308   3.151   2.976
  815ACN     H3 5071   3.196   3.199   2.846
  815ACN     C2 5072   3.392   3.160   2.783
  815ACN     N1 5073   3.480   3.181   2.713
  816ACN     C1 5074   2.980   2.747   4.700
  816ACN     H1 5075   3.041   2.838   4.692
  816ACN     H2 5076   2.882   2.767   4.655
  816ACN     H3 5077   2.966   2.724   4.806
  816ACN     C2 5078   3.046   2.636   4.632
  816ACN     N1 5079   3.098   2.549   4.579
  817ACN     C1 5080   2.302   4.419   1.715
  817ACN     H1 5081   2.338   4.399   1.614
  817ACN     H2 5082   2.310   4.526   1.736
  817ACN     H3 5083   2.366   4.364   1.786
  817ACN     C2 5084   2.164   4.376   1.729
  817ACN     N1 5085   2.055   4.341   1.739
  818ACN     C1 5086   0.329   2.181   1.299
  818ACN     H1 5087   0.259   2.097   1.297
  818ACN     H2 5088   0.427   2.147   1.265
  818ACN     H3 5089   0.335   2.218   1.401
  818ACN     C2 5090   0.280   2.286   1.210
  818ACN     N1 5091   0.242   2.370   1.140
  819ACN     C1 5092   3.945   2.064   4.358
  819ACN     H1 5093   0.021   2.163   4.376
  819ACN     H2 5094   0.028   2.018   4.272
  819ACN     H3 5095   3.838   2.075   4.337
  819ACN     C2 5096   3.965   1.980   4.475
  819ACN     N1 5097   0.013   1.913   4.568
  820ACN     C1 5098   0.675   4.343   4.130
  820ACN     H1 5099   0.654   4.265   4.055
  820ACN     H2 5100   0.736   4.421   4.084
  820ACN     H3 5101   0.730   4.298   4.213
  820ACN     C2 5102   0.550   4.399   4.179
  820ACN     N1 5103   0.450   4.444   4.216
  821ACN     C1 5104   0.939   1.346   3.608
  821ACN     H1 5105   0.859   1.336   3.534
  821ACN     H2 5106   0.899   1.394   3.698
  821ACN     H3 5107   1.019   1.408   3.566
  821ACN     C2 5108   0.991   1.214   3.642
  821ACN     N1 5109   1.032   1.110   3.668
  822ACN     C1 5110   0.521   0.933   0.972
  822ACN     H1 5111   0.537   0.864   0.889
  822ACN     H2 5112   0.417   0.965   0.975
  822ACN     H3 5113   0.585   1.021   0.959
  822ACN     C2 5114   0.556   0.867   1.098
  822ACN     N1 5115   0.584   0.814   1.196
  823ACN     C1 5116   1.226   2.664   1.724
  823ACN     H1 5117   1.163   2.710   1.800
  823ACN     H2 5118   1.306   2.733   1.696
  823ACN     H3 5119   1.164   2.645   1.635
  823ACN     C2 5120   1.282   2.538   1.773
  823ACN     N1 5121   1.326   2.440   1.814
  824ACN     C1 5122   2.518   2.971   0.623
  824ACN     H1 5123   2.410   2.975   0.644
  824ACN     H2 5124   2.544   2.869   0.590
  824ACN     H3 5125   2.573   2.994   0.714
  824ACN     C2 5126   2.551   3.067   0.519
  824ACN     N1 5127   2.578   3.144   0.438
  825ACN     C1 5128   2.263   1.943   1.191
  825ACN     H1 5129   2.248   1.978   1.088
  825ACN     H2 5130   2.370   1.930   1.208
  825ACN     H3 5131   2.212   1.846   1.202
  825ACN     C2 5132   2.208   2.040   1.284
  825ACN     N1 5133   2.165   2.116   1.360
  826ACN     C1 5134   1.613   1.683   4.117
  826ACN     H1 5135   1.691   1.607   4.134
  826ACN     H2 5136   1.553   1.654   4.031
  826ACN     H3 5137   1.661   1.780   4.098
  826ACN     C2 5138   1.528   1.694   4.235
  826ACN     N1 5139   1.461   1.704   4.328
  827ACN     C1 5140   0.758   2.209   4.593
  827ACN     H1 5141   0.803   2.136   4.525
  827ACN     H2 5142   0.654   2.225   4.563
  827ACN     H3 5143   0.812   2.304   4.586
  827ACN     C2 5144   0.763   2.158   4.730
  827ACN     N1 5145   0.769   2.118   4.837
  828ACN     C1 5146   0.671   2.078   1.727
  828ACN     H1 5147   0.592   2.053   1.656
  828ACN     H2 5148   0.720   1.985   1.760
  828ACN     H3 5149   0.627   2.127   1.815
  828ACN     C2 5150   0.768   2.166   1.664
  828ACN     N1 5151   0.845   2.235   1.614
  829ACN     C1 5152   1.741   1.499   4.477
  829ACN     H1 5153   1.736   1.573   4.557
  829ACN     H2 5154   1.783   1.547   4.387
  829ACN     H3 5155   1.640   1.463   4.455
  829ACN     C2 5156   1.827   1.388   4.518
  829ACN     N1 5157   1.894   1.301   4.549
  830ACN     C1 5158   2.733   1.004   3.277
  830ACN     H1 5159   2.790   1.062   3.351
  830ACN     H2 5160   2.786   1.006   3.182
  830ACN     H3 5161   2.634   1.050   3.264
  830ACN     C2 5162   2.717   0.867   3.324
  830ACN     N1 5163   2.705   0.758   3.359
  831ACN     C1 5164   2.466   2.448   2.303
  831ACN     H1 5165   2.370   2.399   2.287
  831ACN     H2 5166   2.499   2.433   2.406
  831ACN     H3 5167   2.457   2.556   2.284
  831ACN     C2 5168   2.565   2.391   2.212
  831ACN     N1 5169   2.642   2.347   2.140
  832ACN     C1 5170   2.437   4.772   2.608
  832ACN     H1 5171   2.508   4.839   2.657
  832ACN     H2 5172   2.336   4.810   2.626
  832ACN     H3 5173   2.447   4.672   2.652
  832ACN     C2 5174   2.464   4.766   2.465
  832ACN     N1 5175   2.486   4.763   2.352
  833ACN     C1 5176   3.823   3.707   2.830
  833ACN     H1 5177   3.803   3.600   2.840
  833ACN     H2 5178   3.851   3.729   2.727
  833ACN     H3 5179   3.905   3.734   2.897
  833ACN     C2 5180   3.703   3.782   2.866
  833ACN     N1 5181   3.609   3.842   2.895
  834ACN     C1 5182   2.743   2.152   4.304
  834ACN     H1 5183   2.665   2.098   4.358
  834ACN     H2 5184   2.827   2.084   4.286
  834ACN     H3 5185   2.778   2.236   4.366
  834ACN     C2 5186   2.691   2.202   4.177
  834ACN     N1 5187   2.650   2.240   4.076
  835ACN     C1 5188   2.560   1.109   4.194
  835ACN     H1 5189   2.507   1.013   4.188
  835ACN     H2 5190   2.656   1.091   4.244
  835ACN     H3 5191   2.501   1.178   4.254
  835ACN     C2 5192   2.583   1.163   4.060
  835ACN     N1 5193   2.601   1.206   3.955
  836ACN     C1 5194   0.297   1.490   2.447
  836ACN     H1 5195   0.188   1.486   2.435
  836ACN     H2 5196   0.328   1.594   2.462
  836ACN     H3 5197   0.344   1.452   2.356
  836ACN     C2 5198   0.338   1.408   2.560
  836ACN     N1 5199   0.370   1.345   2.651
  837ACN     C1 5200   3.684   2.053   2.163
  837ACN     H1 5201   3.588   2.106   2.168
  837ACN     H2 5202   3.737   2.086   2.074
  837ACN     H3 5203   3.666   1.945   2.157
  837ACN     C2 5204   3.764   2.083   2.282
  837ACN     N1 5205   3.826   2.106   2.376
  838ACN     C1 5206   1.165   4.847   1.268
  838ACN     H1 5207   1.260   4.866   1.216
  838ACN     H2 5208   1.140   4.740   1.259
  838ACN     H3 5209   1.086   0.007   1.219
  838ACN     C2 5210   1.176   4.885   1.408
  838ACN     N1 5211   1.184   0.018   1.519
  839ACN     C1 5212   2.773   3.248   2.438
  839ACN     H1 5213   2.763   3.325   2.361
  839ACN     H2 5214   2.759   3.296   2.535
  839ACN     H3 5215   2.875   3.206   2.434
  839ACN     C2 5216   2.673   3.143   2.419
  839ACN     N1 5217   2.594   3.060   2.405
  840ACN     C1 5218   3.822   0.077   0.066
  840ACN     H1 5219   3.882   0.120   5.020
  840ACN     H2 5220   3.817   0.148   0.150
  840ACN     H3 5221   3.869   4.882   0.100
  840ACN     C2 5222   3.688   0.048   0.017
  840ACN     N1 5223   3.581   0.025   5.014
  841ACN     C1 5224   2.253   0.306   1.630
  841ACN     H1 5225   2.155   0.354   1.617
  841ACN     H2 5226   2.270   0.237   1.547
  841ACN     H3 5227   2.252   0.250   1.724
  841ACN     C2 5228   2.358   0.406   1.634
  841ACN     N1 5229   2.443   0.484   1.640
  842ACN     C1 5230   2.960   0.714   3.118
  842ACN     H1 5231   2.933   0.647   3.201
  842ACN     H2 5232   3.023   0.795   3.157
  842ACN     H3 5233   2.868   0.756   3.076
  842ACN     C2 5234   3.032   0.640   3.017
  842ACN     N1 5235   3.090   0.583   2.935
  843ACN     C1 5236   0.197   4.815   2.531
  843ACN     H1 5237   0.147   4.757   2.609
  843ACN     H2 5238   0.272   4.751   2.483
  843ACN     H3 5239   0.247   0.002   2.578
  843ACN     C2 5240   0.101   4.863   2.432
  843ACN     N1 5241   0.027   0.003   2.353
  844ACN     C1 5242   0.008   0.087   3.465
  844ACN     H1 5243   0.007   4.887   3.513
  844ACN     H2 5244   3.906   0.154   3.518
  844ACN     H3 5245   3.943   0.078   3.361
  844ACN     C2 5246   0.143   0.143   3.471
  844ACN     N1 5247   0.249   0.188   3.473
  845ACN     C1 5248   1.097   2.724   4.190
  845ACN     H1 5249   1.049   2.671   4.107
  845ACN     H2 5250   1.051   2.690   4.283
  845ACN     H3 5251   1.081   2.831   4.179
  845ACN     C2 5252   1.240   2.695   4.192
  845ACN     N1 5253   1.353   2.671   4.193
  846ACN     C1 5254   1.017   3.317   3.490
  846ACN     H1 5255   1.080   3.313   3.579
  846ACN     H2 5256   1.000   3.422   3.463
  846ACN     H3 5257   0.920   3.271   3.512
  846ACN     C2 5258   1.082   3.247   3.380
  846ACN     N1 5259   1.132   3.192   3.293
  847ACN     C1 5260   0.647   4.811   4.783
  847ACN     H1 5261   0.739   4.870   4.797
  847ACN     H2 5262   0.611   4.778   4.881
  847ACN     H3 5263   0.670   4.722   4.724
  847ACN     C2 5264   0.545   4.891   4.718
  847ACN     N1 5265   0.464   0.056   4.664
  848ACN     C1 5266   0.542   3.059   0.970
  848ACN     H1 5267   0.525   2.952   0.985
  848ACN     H2 5268   0.648   3.080   0.984
  848ACN     H3 5269   0.484   3.115   1.043
  848ACN     C2 5270   0.502   3.096   0.835
  848ACN     N1 5271   0.471   3.123   0.727
  849ACN     C1 5272   2.790   4.542   4.514
  849ACN     H1 5273   2.881   4.551   4.573
  849ACN     H2 5274   2.791   4.619   4.435
  849ACN     H3 5275   2.703   4.560   4.579
  849ACN     C2 5276   2.781   4.410   4.455
  849ACN     N1 5277   2.774   4.304   4.410
  850ACN     C1 5278   3.487   1.677   2.806
  850ACN     H1 5279   3.446   1.718   2.713
  850ACN     H2 5280   3.566   1.743   2.843
  850ACN     H3 5281   3.529   1.578   2.785
  850ACN     C2 5282   3.380   1.665   2.904
  850ACN     N1 5283   3.297   1.655   2.983
  851ACN     C1 5284   1.911   0.660   5.001
  851ACN     H1 5285   2.000   0.659   0.030
  851ACN     H2 5286   1.922   0.736   4.923
  851ACN     H3 5287   1.823   0.684   0.026
  851ACN     C2 5288   1.894   0.529   4.939
  851ACN     N1 5289   1.881   0.426   4.889
  852ACN     C1 5290   3.813   4.748   3.221
  852ACN     H1 5291   3.743   4.807   3.281
  852ACN     H2 5292   3.761   4.657   3.187
  852ACN     H3 5293   3.899   4.719   3.282
  852ACN     C2 5294   3.856   4.826   3.106
  852ACN     N1 5295   3.891   4.889   3.016
  853ACN     C1 5296   1.465   0.069   2.801
  853ACN     H1 5297   1.545   4.893   2.802
  853ACN     H2 5298   1.430   0.083   2.699
  853ACN     H3 5299   1.504   0.164   2.839
  853ACN     C2 5300   1.355   0.024   2.886
  853ACN     N1 5301   1.269   4.886   2.953
  854ACN     C1 5302   1.611   4.626   4.811
  854ACN     H1 5303   1.552   4.629   4.719
  854ACN     H2 5304   1.548   4.660   4.895
  854ACN     H3 5305   1.698   4.691   4.801
  854ACN     C2 5306   1.655   4.489   4.836
  854ACN     N1 5307   1.690   4.381   4.856
  855ACN     C1 5308   1.443   4.604   2.454
  855ACN     H1 5309   1.351   4.662   2.463
  855ACN     H2 5310   1.475   4.603   2.349
  855ACN     H3 5311   1.422   4.501   2.485
  855ACN     C2 5312   1.548   4.660   2.538
  855ACN     N1 5313   1.631   4.706   2.603
  856ACN     C1 5314   3.322   3.939   3.083
  856ACN     H1 5315   3.401   3.992   3.028
  856ACN     H2 5316   3.252   3.895   3.012
  856ACN     H3 5317   3.269   4.011   3.147
  856ACN     C2 5318   3.383   3.835   3.165
  856ACN     N1 5319   3.429   3.751   3.229
  857ACN     C1 5320   1.230   0.606   2.338
  857ACN     H1 5321   1.275   0.506   2.335
  857ACN     H2 5322   1.261   0.657   2.430
  857ACN     H3 5323   1.121   0.596   2.339
  857ACN     C2 5324   1.273   0.683   2.221
  857ACN     N1 5325   1.307   0.745   2.130
  858ACN     C1 5326   1.601   0.844   3.259
  858ACN     H1 5327   1.554   0.873   3.354
  858ACN     H2 5328   1.666   0.758   3.278
  858ACN     H3 5329   1.661   0.927   3.223
  858ACN     C2 5330   1.498   0.810   3.161
  858ACN     N1 5331   1.418   0.784   3.082
  859ACN     C1 5332   0.560   3.877   0.902
  859ACN     H1 5333   0.669   3.864   0.898
  859ACN     H2 5334   0.513   3.779   0.896
  859ACN     H3 5335   0.528   3.937   0.817
  859ACN     C2 5336   0.522   3.944   1.026
  859ACN     N1 5337   0.493   3.996   1.125
  860ACN     C1 5338   0.303   0.358   2.383
  860ACN     H1 5339   0.215   0.306   2.423
  860ACN     H2 5340   0.331   0.439   2.451
  860ACN     H3 5341   0.278   0.400   2.285
  860ACN     C2 5342   0.414   0.264   2.368
  860ACN     N1 5343   0.501   0.189   2.357
  861ACN     C1 5344   1.880   0.049   2.734
  861ACN     H1 5345   1.983   0.021   2.756
  861ACN     H2 5346   1.815   4.860   2.750
  861ACN     H3 5347   1.871   0.079   2.629
  861ACN     C2 5348   1.838   0.158   2.820
  861ACN     N1 5349   1.803   0.246   2.886
  862ACN     C1 5350   2.396   4.172   4.637
  862ACN     H1 5351   2.423   4.144   4.534
  862ACN     H2 5352   2.429   4.093   4.705
  862ACN     H3 5353   2.288   4.181   4.643
  862ACN     C2 5354   2.459   4.298   4.672
  862ACN     N1 5355   2.511   4.397   4.700
  863ACN     C1 5356   3.865   4.297   3.499
  863ACN     H1 5357   3.914   4.366   3.570
  863ACN     H2 5358   3.811   4.356   3.424
  863ACN     H3 5359   3.792   4.238   3.555
  863ACN     C2 5360   3.964   4.211   3.435
  863ACN     N1 5361   0.075   4.144   3.385
  864ACN     C1 5362   0.197   4.072   4.850
  864ACN     H1 5363   0.128   4.148   4.812
  864ACN     H2 5364   0.184   3.981   4.791
  864ACN     H3 5365   0.171   4.050   4.954
  864ACN     C2 5366   0.335   4.119   4.842
  864ACN     N1 5367   0.443   4.156   4.834
  865ACN     C1 5368   2.792   2.978   0.178
  865ACN     H1 5369   2.849   3.028   0.099
  865ACN     H2 5370   2.716   2.913   0.132
  865ACN     H3 5371   2.741   3.053   0.239
  865ACN     C2 5372   2.881   2.899   0.262
  865ACN     N1 5373   2.952   2.836   0.328
  866ACN     C1 5374   1.621   1.208   4.171
  866ACN     H1 5375   1.624   1.126   4.098
  866ACN     H2 5376   1.719   1.256   4.178
  866ACN     H3 5377   1.594   1.166   4.269
  866ACN     C2 5378   1.519   1.304   4.131
  866ACN     N1 5379   1.440   1.381   4.099
  867ACN     C1 5380   2.128   0.314   4.668
  867ACN     H1 5381   2.133   0.265   4.571
  867ACN     H2 5382   2.137   0.239   4.747
  867ACN     H3 5383   2.031   0.364   4.677
  867ACN     C2 5384   2.236   0.411   4.680
  867ACN     N1 5385   2.322   0.488   4.689
  868ACN     C1 5386   0.877   3.187   3.047
  868ACN     H1 5387   0.855   3.219   3.149
  868ACN     H2 5388   0.986   3.174   3.037
  868ACN     H3 5389   0.844   3.263   2.976
  868ACN     C2 5390   0.810   3.061   3.019
  868ACN     N1 5391   0.757   2.960   2.997
  869ACN     C1 5392   2.351   0.632   4.296
  869ACN     H1 5393   2.299   0.727   4.279
  869ACN     H2 5394   2.414   0.641   4.385
  869ACN     H3 5395   2.415   0.610   4.210
  869ACN     C2 5396   2.254   0.524   4.314
  869ACN     N1 5397   2.177   0.440   4.328
  870ACN     C1 5398   2.475   3.835   4.936
  870ACN     H1 5399   2.518   3.932   4.909
  870ACN     H2 5400   2.450   3.835   0.008
  870ACN     H3 5401   2.550   3.757   4.918
  870ACN     C2 5402   2.356   3.809   4.856
  870ACN     N1 5403   2.262   3.786   4.793
  871ACN     C1 5404   0.863   3.823   1.363
  871ACN     H1 5405   0.921   3.751   1.421
  871ACN     H2 5406   0.931   3.890   1.310
  871ACN     H3 5407   0.803   3.883   1.432
  871ACN     C2 5408   0.776   3.754   1.268
  871ACN     N1 5409   0.707   3.698   1.194
  872ACN     C1 5410   2.901   2.542   2.303
  872ACN     H1 5411   2.836   2.572   2.221
  872ACN     H2 5412   2.969   2.624   2.327
  872ACN     H3 5413   2.960   2.456   2.270
  872ACN     C2 5414   2.822   2.506   2.421
  872ACN     N1 5415   2.758   2.479   2.512
  873ACN     C1 5416   1.111   0.396   0.309
  873ACN     H1 5417   1.125   0.430   0.206
  873ACN     H2 5418   1.204   0.412   0.365
  873ACN     H3 5419   1.090   0.289   0.309
  873ACN     C2 5420   1.003   0.470   0.373
  873ACN     N1 5421   0.917   0.528   0.423
  874ACN     C1 5422   2.497   3.997   3.692
  874ACN     H1 5423   2.602   3.968   3.686
  874ACN     H2 5424   2.435   3.907   3.689
  874ACN     H3 5425   2.472   4.061   3.607
  874ACN     C2 5426   2.474   4.069   3.817
  874ACN     N1 5427   2.456   4.124   3.917
  875ACN     C1 5428   2.272   0.907   3.886
  875ACN     H1 5429   2.203   0.941   3.964
  875ACN     H2 5430   2.296   0.992   3.821
  875ACN     H3 5431   2.222   0.830   3.827
  875ACN     C2 5432   2.394   0.854   3.945
  875ACN     N1 5433   2.492   0.813   3.990
  876ACN     C1 5434   0.890   2.053   2.520
  876ACN     H1 5435   0.882   2.101   2.617
  876ACN     H2 5436   0.872   1.945   2.529
  876ACN     H3 5437   0.989   2.070   2.479
  876ACN     C2 5438   0.790   2.110   2.430
  876ACN     N1 5439   0.711   2.155   2.359
  877ACN     C1 5440   1.746   1.332   1.926
  877ACN     H1 5441   1.741   1.328   2.035
  877ACN     H2 5442   1.687   1.249   1.886
  877ACN     H3 5443   1.850   1.318   1.895
  877ACN     C2 5444   1.693   1.459   1.876
  877ACN     N1 5445   1.653   1.560   1.839
  878ACN     C1 5446   0.293   3.018   4.168
  878ACN     H1 5447   0.271   3.110   4.224
  878ACN     H2 5448   0.253   2.933   4.225
  878ACN     H3 5449   0.401   3.006   4.160
  878ACN     C2 5450   0.232   3.023   4.036
  878ACN     N1 5451   0.185   3.028   3.931
  879ACN     C1 5452   2.352   1.771   2.348
  879ACN     H1 5453   2.332   1.663   2.357
  879ACN     H2 5454   2.361   1.796   2.242
  879ACN     H3 5455   2.447   1.793   2.397
  879ACN     C2 5456   2.245   1.847   2.410
  879ACN     N1 5457   2.162   1.911   2.458
  880ACN     C1 5458   0.834   3.101   4.263
  880ACN     H1 5459   0.885   3.185   4.311
  880ACN     H2 5460   0.808   3.028   4.340
  880ACN     H3 5461   0.902   3.055   4.190
  880ACN     C2 5462   0.713   3.146   4.196
  880ACN     N1 5463   0.617   3.182   4.142
  881ACN     C1 5464   3.065   4.750   1.534
  881ACN     H1 5465   2.980   4.784   1.475
  881ACN     H2 5466   3.029   4.688   1.618
  881ACN     H3 5467   3.117   4.837   1.575
  881ACN     C2 5468   3.156   4.672   1.450
  881ACN     N1 5469   3.228   4.610   1.385
  882ACN     C1 5470   3.681   4.885   2.208
  882ACN     H1 5471   3.696   4.799   2.141
  882ACN     H2 5472   3.761   0.060   2.191
  882ACN     H3 5473   3.686   4.851   2.312
  882ACN     C2 5474   3.551   0.048   2.182
  882ACN     N1 5475   3.449   0.097   2.162
  883ACN     C1 5476   3.224   4.726   2.125
  883ACN     H1 5477   3.217   4.835   2.136
  883ACN     H2 5478   3.184   4.679   2.215
  883ACN     H3 5479   3.330   4.698   2.115
  883ACN     C2 5480   3.148   4.682   2.008
  883ACN     N1 5481   3.089   4.649   1.915
  884ACN     C1 5482   3.409   0.586   3.059
  884ACN     H1 5483   3.403   0.477   3.069
  884ACN     H2 5484   3.327   0.631   3.116
  884ACN     H3 5485   3.398   0.612   2.953
  884ACN     C2 5486   3.537   0.633   3.110
  884ACN     N1 5487   3.639   0.669   3.150
  885ACN     C1 5488   2.929   3.711   3.118
  885ACN     H1 5489   3.003   3.631   3.124
  885ACN     H2 5490   2.832   3.674   3.153
  885ACN     H3 5491   2.919   3.744   3.014
  885ACN     C2 5492   2.970   3.825   3.200
  885ACN     N1 5493   3.004   3.913   3.265
  886ACN     C1 5494   3.661   4.540   2.558
  886ACN     H1 5495   3.763   4.576   2.540
  886ACN     H2 5496   3.625   4.581   2.653
  886ACN     H3 5497   3.662   4.431   2.566
  886ACN     C2 5498   3.573   4.582   2.449
  886ACN     N1 5499   3.504   4.614   2.363
  887ACN     C1 5500   3.243   0.434   3.881
  887ACN     H1 5501   3.279   0.536   3.863
  887ACN     H2 5502   3.136   0.436   3.903
  887ACN     H3 5503   3.296   0.391   3.967
  887ACN     C2 5504   3.266   0.351   3.764
  887ACN     N1 5505   3.284   0.286   3.670
  888ACN     C1 5506   0.322   1.603   4.100
  888ACN     H1 5507   0.252   1.665   4.156
  888ACN     H2 5508   0.365   1.528   4.166
  888ACN     H3 5509   0.404   1.666   4.062
  888ACN     C2 5510   0.254   1.537   3.989
  888ACN     N1 5511   0.200   1.486   3.901
  889ACN     C1 5512   1.295   3.811   3.688
  889ACN     H1 5513   1.264   3.731   3.621
  889ACN     H2 5514   1.363   3.878   3.635
  889ACN     H3 5515   1.347   3.768   3.775
  889ACN     C2 5516   1.178   3.885   3.733
  889ACN     N1 5517   1.085   3.942   3.769
  890ACN     C1 5518   2.960   1.932   3.941
  890ACN     H1 5519   2.899   1.956   4.028
  890ACN     H2 5520   3.008   2.023   3.904
  890ACN     H3 5521   2.897   1.888   3.862
  890ACN     C2 5522   3.063   1.835   3.980
  890ACN     N1 5523   3.144   1.760   4.010
  891ACN     C1 5524   3.762   4.285   0.556
  891ACN     H1 5525   3.846   4.267   0.624
  891ACN     H2 5526   3.670   4.247   0.603
  891ACN     H3 5527   3.780   4.230   0.463
  891ACN     C2 5528   3.747   4.427   0.529
  891ACN     N1 5529   3.737   4.540   0.507
  892ACN     C1 5530   0.092   3.086   3.294
  892ACN     H1 5531   0.090   2.979   3.271
  892ACN     H2 5532   3.965   3.112   3.343
  892ACN     H3 5533   0.102   3.143   3.201
  892ACN     C2 5534   0.205   3.115   3.382
  892ACN     N1 5535   0.293   3.139   3.453
  893ACN     C1 5536   3.172   1.207   2.180
  893ACN     H1 5537   3.171   1.302   2.233
  893ACN     H2 5538   3.143   1.127   2.249
  893ACN     H3 5539   3.273   1.188   2.142
  893ACN     C2 5540   3.078   1.213   2.069
  893ACN     N1 5541   3.004   1.218   1.981
  894ACN     C1 5542   3.228   4.064   3.523
  894ACN     H1 5543   3.186   4.163   3.502
  894ACN     H2 5544   3.312   4.048   3.454
  894ACN     H3 5545   3.152   3.988   3.505
  894ACN     C2 5546   3.276   4.058   3.660
  894ACN     N1 5547   3.312   4.051   3.769
  895ACN     C1 5548   3.343   2.583   3.968
  895ACN     H1 5549   3.384   2.596   4.068
  895ACN     H2 5550   3.410   2.631   3.895
  895ACN     H3 5551   3.245   2.630   3.961
  895ACN     C2 5552   3.332   2.441   3.936
  895ACN     N1 5553   3.324   2.329   3.911
  896ACN     C1 5554   2.677   0.227   1.539
  896ACN     H1 5555   2.677   0.337   1.540
  896ACN     H2 5556   2.780   0.192   1.528
  896ACN     H3 5557   2.618   0.193   1.454
  896ACN     C2 5558   2.620   0.176   1.662
  896ACN     N1 5559   2.574   0.135   1.760
  897ACN     C1 5560   0.502   2.135   2.790
  897ACN     H1 5561   0.529   2.029   2.792
  897ACN     H2 5562   0.460   2.164   2.887
  897ACN     H3 5563   0.425   2.149   2.713
  897ACN     C2 5564   0.619   2.217   2.760
  897ACN     N1 5565   0.711   2.282   2.735
  898ACN     C1 5566   3.358   2.047   4.129
  898ACN     H1 5567   3.409   2.093   4.044
  898ACN     H2 5568   3.416   2.064   4.220
  898ACN     H3 5569   3.351   1.939   4.112
  898ACN     C2 5570   3.224   2.103   4.144
  898ACN     N1 5571   3.118   2.147   4.157
  899ACN     C1 5572   2.803   3.233   3.627
  899ACN     H1 5573   2.705   3.275   3.652
  899ACN     H2 5574   2.811   3.224   3.518
  899ACN     H3 5575   2.812   3.133   3.671
  899ACN     C2 5576   2.909   3.320   3.677
  899ACN     N1 5577   2.993   3.388   3.717
  900ACN     C1 5578   0.969   0.603   3.961
  900ACN     H1 5579   0.957   0.495   3.956
  900ACN     H2 5580   0.927   0.639   4.056
  900ACN     H3 5581   0.914   0.650   3.878
  900ACN     C2 5582   1.110   0.638   3.953
  900ACN     N1 5583   1.222   0.667   3.947
  901ACN     C1 5584   3.898   1.045   3.955
  901ACN     H1 5585   3.860   1.104   4.040
  901ACN     H2 5586   3.935   1.113   3.878
  901ACN     H3 5587   3.816   0.985   3.914
  901ACN     C2 5588   0.039   0.958   4.000
  901ACN     N1 5589   0.124   0.890   4.036
  902ACN     C1 5590   1.320   4.472   2.057
  902ACN     H1 5591   1.246   4.423   1.993
  902ACN     H2 5592   1.279   4.567   2.093
  902ACN     H3 5593   1.411   4.491   1.999
  902ACN     C2 5594   1.352   4.386   2.171
  902ACN     N1 5595   1.378   4.319   2.261
  903ACN     C1 5596   2.861   0.019   4.323
  903ACN     H1 5597   2.892   0.027   4.427
  903ACN     H2 5598   2.757   4.885   4.318
  903ACN     H3 5599   2.923   4.842   4.272
  903ACN     C2 5600   2.876   0.149   4.258
  903ACN     N1 5601   2.889   0.251   4.206
  904ACN     C1 5602   3.530   2.899   1.598
  904ACN     H1 5603   3.621   2.922   1.654
  904ACN     H2 5604   3.484   2.810   1.642
  904ACN     H3 5605   3.557   2.878   1.494
  904ACN     C2 5606   3.437   3.011   1.604
  904ACN     N1 5607   3.363   3.099   1.608
  905ACN     C1 5608   1.640   4.095   2.317
  905ACN     H1 5609   1.602   4.161   2.238
  905ACN     H2 5610   1.559   4.072   2.385
  905ACN     H3 5611   1.719   4.148   2.372
  905ACN     C2 5612   1.694   3.973   2.257
  905ACN     N1 5613   1.736   3.877   2.211
  906ACN     C1 5614   2.721   4.164   1.469
  906ACN     H1 5615   2.754   4.268   1.474
  906ACN     H2 5616   2.777   4.106   1.542
  906ACN     H3 5617   2.742   4.126   1.368
  906ACN     C2 5618   2.578   4.156   1.497
  906ACN     N1 5619   2.466   4.149   1.519
  907ACN     C1 5620   2.766   3.468   1.470
  907ACN     H1 5621   2.815   3.507   1.560
  907ACN     H2 5622   2.728   3.552   1.411
  907ACN     H3 5623   2.683   3.404   1.500
  907ACN     C2 5624   2.862   3.392   1.391
  907ACN     N1 5625   2.938   3.332   1.329
  908ACN     C1 5626   3.783   1.569   0.963
  908ACN     H1 5627   3.803   1.525   0.865
  908ACN     H2 5628   3.808   1.676   0.959
  908ACN     H3 5629   3.848   1.522   1.038
  908ACN     C2 5630   3.643   1.550   0.999
  908ACN     N1 5631   3.533   1.536   1.028
  909ACN     C1 5632   1.265   1.538   0.527
  909ACN     H1 5633   1.210   1.620   0.481
  909ACN     H2 5634   1.302   1.568   0.625
  909ACN     H3 5635   1.350   1.512   0.463
  909ACN     C2 5636   1.178   1.422   0.539
  909ACN     N1 5637   1.107   1.331   0.550
  910ACN     C1 5638   3.913   4.819   0.603
  910ACN     H1 5639   0.041   4.779   0.566
  910ACN     H2 5640   3.932   4.895   0.680
  910ACN     H3 5641   3.855   4.737   0.646
  910ACN     C2 5642   3.840   4.878   0.491
  910ACN     N1 5643   3.782   0.027   0.404
  911ACN     C1 5644   3.027   3.800   1.452
  911ACN     H1 5645   3.053   3.700   1.417
  911ACN     H2 5646   3.026   3.868   1.366
  911ACN     H3 5647   3.102   3.834   1.523
  911ACN     C2 5648   2.896   3.799   1.516
  911ACN     N1 5649   2.791   3.797   1.565
  912ACN     C1 5650   1.979   2.655   4.146
  912ACN     H1 5651   2.063   2.668   4.077
  912ACN     H2 5652   1.885   2.658   4.090
  912ACN     H3 5653   1.979   2.738   4.217
  912ACN     C2 5654   1.991   2.529   4.218
  912ACN     N1 5655   2.001   2.430   4.274
  913ACN     C1 5656   2.750   2.141   3.721
  913ACN     H1 5657   2.859   2.153   3.722
  913ACN     H2 5658   2.708   2.189   3.810
  913ACN     H3 5659   2.725   2.034   3.723
  913ACN     C2 5660   2.695   2.202   3.601
  913ACN     N1 5661   2.652   2.250   3.505
  914ACN     C1 5662   2.489   1.292   0.021
  914ACN     H1 5663   2.430   1.209   5.016
  914ACN     H2 5664   2.569   1.250   0.083
  914ACN     H3 5665   2.424   1.355   0.082
  914ACN     C2 5666   2.546   1.368   4.946
  914ACN     N1 5667   2.590   1.430   4.859
  915ACN     C1 5668   0.410   3.964   3.476
  915ACN     H1 5669   0.411   3.906   3.568
  915ACN     H2 5670   0.510   4.006   3.460
  915ACN     H3 5671   0.338   4.046   3.488
  915ACN     C2 5672   0.372   3.879   3.364
  915ACN     N1 5673   0.342   3.810   3.277
  916ACN     C1 5674   0.918   1.357   0.233
  916ACN     H1 5675   0.871   1.325   0.326
  916ACN     H2 5676   0.844   1.357   0.152
  916ACN     H3 5677   0.998   1.286   0.208
  916ACN     C2 5678   0.973   1.491   0.249
  916ACN     N1 5679   1.017   1.597   0.262
  917ACN     C1 5680   2.211   3.869   0.855
  917ACN     H1 5681   2.234   3.847   0.750
  917ACN     H2 5682   2.303   3.896   0.908
  917ACN     H3 5683   2.169   3.779   0.902
  917ACN     C2 5684   2.115   3.978   0.863
  917ACN     N1 5685   2.039   4.065   0.870
  918ACN     C1 5686   0.134   3.855   1.519
  918ACN     H1 5687   0.042   3.834   1.462
  918ACN     H2 5688   0.110   3.853   1.625
  918ACN     H3 5689   0.172   3.955   1.492
  918ACN     C2 5690   0.234   3.754   1.488
  918ACN     N1 5691   0.314   3.674   1.464
  919ACN     C1 5692   3.136   1.901   4.916
  919ACN     H1 5693   3.142   1.890   4.807
  919ACN     H2 5694   3.031   1.889   4.946
  919ACN     H3 5695   3.172   2.000   4.945
  919ACN     C2 5696   3.218   1.798   4.980
  919ACN     N1 5697   3.283   1.718   5.031
  920ACN     C1 5698   1.751   1.070   2.466
  920ACN     H1 5699   1.830   0.995   2.458
  920ACN     H2 5700   1.736   1.117   2.368
  920ACN     H3 5701   1.783   1.146   2.539
  920ACN     C2 5702   1.628   1.007   2.512
  920ACN     N1 5703   1.530   0.958   2.548
  921ACN     C1 5704   2.836   0.020   1.987
  921ACN     H1 5705   2.869   0.075   2.075
  921ACN     H2 5706   2.730   0.039   1.971
  921ACN     H3 5707   2.852   4.811   2.004
  921ACN     C2 5708   2.913   0.063   1.871
  921ACN     N1 5709   2.973   0.097   1.779
  922ACN     C1 5710   2.114   1.501   1.731
  922ACN     H1 5711   2.078   1.563   1.814
  922ACN     H2 5712   2.189   1.432   1.769
  922ACN     H3 5713   2.161   1.565   1.656
  922ACN     C2 5714   2.003   1.428   1.671
  922ACN     N1 5715   1.915   1.372   1.624
  923ACN     C1 5716   0.466   3.149   2.221
  923ACN     H1 5717   0.555   3.102   2.177
  923ACN     H2 5718   0.378   3.089   2.193
  923ACN     H3 5719   0.455   3.249   2.178
  923ACN     C2 5720   0.478   3.157   2.366
  923ACN     N1 5721   0.488   3.163   2.480
  924ACN     C1 5722   1.233   1.958   4.188
  924ACN     H1 5723   1.234   1.866   4.247
  924ACN     H2 5724   1.175   2.034   4.242
  924ACN     H3 5725   1.186   1.940   4.091
  924ACN     C2 5726   1.370   2.005   4.168
  924ACN     N1 5727   1.478   2.043   4.151
  925ACN     C1 5728   1.327   4.425   0.714
  925ACN     H1 5729   1.328   4.450   0.607
  925ACN     H2 5730   1.226   4.395   0.742
  925ACN     H3 5731   1.354   4.515   0.770
  925ACN     C2 5732   1.421   4.317   0.741
  925ACN     N1 5733   1.495   4.230   0.763
  926ACN     C1 5734   2.341   2.446   0.043
  926ACN     H1 5735   2.330   2.409   0.146
  926ACN     H2 5736   2.310   2.367   5.008
  926ACN     H3 5737   2.446   2.471   0.026
  926ACN     C2 5738   2.258   2.565   0.024
  926ACN     N1 5739   2.193   2.659   0.009
  927ACN     C1 5740   2.578   1.775   1.983
  927ACN     H1 5741   2.472   1.787   1.960
  927ACN     H2 5742   2.632   1.757   1.889
  927ACN     H3 5743   2.591   1.688   2.049
  927ACN     C2 5744   2.630   1.894   2.048
  927ACN     N1 5745   2.669   1.990   2.100
  928ACN     C1 5746   0.741   0.206   3.773
  928ACN     H1 5747   0.820   0.234   3.702
  928ACN     H2 5748   0.695   0.297   3.814
  928ACN     H3 5749   0.786   0.150   3.855
  928ACN     C2 5750   0.641   0.124   3.707
  928ACN     N1 5751   0.561   0.060   3.655
  929ACN     C1 5752   3.603   1.841   0.096
  929ACN     H1 5753   3.501   1.814   0.126
  929ACN     H2 5754   3.668   1.837   0.184
  929ACN     H3 5755   3.602   1.943   0.056
  929ACN     C2 5756   3.652   1.748   5.030
  929ACN     N1 5757   3.691   1.674   4.950
  930ACN     C1 5758   2.811   0.904   1.979
  930ACN     H1 5759   2.908   0.941   2.013
  930ACN     H2 5760   2.749   0.878   2.066
  930ACN     H3 5761   2.826   0.813   1.920
  930ACN     C2 5762   2.744   1.005   1.898
  930ACN     N1 5763   2.691   1.084   1.833
  931ACN     C1 5764   0.771   1.468   4.629
  931ACN     H1 5765   0.729   1.548   4.568
  931ACN     H2 5766   0.707   1.451   4.716
  931ACN     H3 5767   0.871   1.498   4.664
  931ACN     C2 5768   0.780   1.346   4.550
  931ACN     N1 5769   0.789   1.250   4.488
  932ACN     C1 5770   3.470   2.569   1.349
  932ACN     H1 5771   3.556   2.632   1.378
  932ACN     H2 5772   3.502   2.498   1.273
  932ACN     H3 5773   3.392   2.634   1.309
  932ACN     C2 5774   3.420   2.498   1.466
  932ACN     N1 5775   3.380   2.441   1.558
  933ACN     C1 5776   2.141   4.652   0.952
  933ACN     H1 5777   2.214   4.683   0.876
  933ACN     H2 5778   2.137   4.728   1.031
  933ACN     H3 5779   2.172   4.557   0.995
  933ACN     C2 5780   2.009   4.640   0.891
  933ACN     N1 5781   1.904   4.630   0.843
  934ACN     C1 5782   1.246   1.107   3.229
  934ACN     H1 5783   1.304   1.142   3.143
  934ACN     H2 5784   1.294   1.019   3.272
  934ACN     H3 5785   1.146   1.078   3.194
  934ACN     C2 5786   1.235   1.213   3.329
  934ACN     N1 5787   1.228   1.299   3.405
  935ACN     C1 5788   0.827   3.530   0.882
  935ACN     H1 5789   0.724   3.555   0.911
  935ACN     H2 5790   0.873   3.617   0.833
  935ACN     H3 5791   0.825   3.447   0.811
  935ACN     C2 5792   0.904   3.492   1.001
  935ACN     N1 5793   0.964   3.462   1.094
  936ACN     C1 5794   3.346   1.291   1.841
  936ACN     H1 5795   3.441   1.339   1.815
  936ACN     H2 5796   3.290   1.357   1.909
  936ACN     H3 5797   3.367   1.196   1.891
  936ACN     C2 5798   3.268   1.268   1.720
  936ACN     N1 5799   3.207   1.250   1.624
  937ACN     C1 5800   3.412   2.961   4.020
  937ACN     H1 5801   3.448   3.052   3.971
  937ACN     H2 5802   3.346   2.906   3.952
  937ACN     H3 5803   3.355   2.989   4.109
  937ACN     C2 5804   3.525   2.877   4.059
  937ACN     N1 5805   3.614   2.810   4.089
  938ACN     C1 5806   0.801   0.279   0.696
  938ACN     H1 5807   0.707   0.328   0.724
  938ACN     H2 5808   0.846   0.330   0.610
  938ACN     H3 5809   0.780   0.176   0.668
  938ACN     C2 5810   0.893   0.281   0.809
  938ACN     N1 5811   0.966   0.282   0.898
  939ACN     C1 5812   1.427   3.628   2.319
  939ACN     H1 5813   1.323   3.593   2.318
  939ACN     H2 5814   1.431   3.718   2.381
  939ACN     H3 5815   1.458   3.653   2.217
  939ACN     C2 5816   1.513   3.525   2.375
  939ACN     N1 5817   1.582   3.442   2.418
  940ACN     C1 5818   0.921   4.442   0.601
  940ACN     H1 5819   0.935   4.516   0.680
  940ACN     H2 5820   0.815   4.439   0.573
  940ACN     H3 5821   0.952   4.344   0.636
  940ACN     C2 5822   1.000   4.479   0.484
  940ACN     N1 5823   1.063   4.508   0.393
  941ACN     C1 5824   2.524   1.110   3.620
  941ACN     H1 5825   2.567   1.045   3.697
  941ACN     H2 5826   2.443   1.169   3.664
  941ACN     H3 5827   2.483   1.047   3.540
  941ACN     C2 5828   2.626   1.199   3.567
  941ACN     N1 5829   2.707   1.269   3.524
  942ACN     C1 5830   1.059   4.192   4.482
  942ACN     H1 5831   1.010   4.118   4.418
  942ACN     H2 5832   1.168   4.182   4.474
  942ACN     H3 5833   1.029   4.174   4.586
  942ACN     C2 5834   1.020   4.327   4.442
  942ACN     N1 5835   0.989   4.433   4.409
  943ACN     C1 5836   1.748   1.412   0.588
  943ACN     H1 5837   1.812   1.344   0.645
  943ACN     H2 5838   1.795   1.430   0.491
  943ACN     H3 5839   1.738   1.506   0.643
  943ACN     C2 5840   1.617   1.351   0.569
  943ACN     N1 5841   1.513   1.304   0.555
  944ACN     C1 5842   0.821   0.627   4.707
  944ACN     H1 5843   0.886   0.668   4.629
  944ACN     H2 5844   0.871   0.542   4.754
  944ACN     H3 5845   0.728   0.592   4.661
  944ACN     C2 5846   0.792   0.729   4.807
  944ACN     N1 5847   0.771   0.810   4.886
  945ACN     C1 5848   1.593   1.554   3.111
  945ACN     H1 5849   1.631   1.639   3.054
  945ACN     H2 5850   1.542   1.592   3.200
  945ACN     H3 5851   1.677   1.490   3.141
  945ACN     C2 5852   1.499   1.478   3.030
  945ACN     N1 5853   1.424   1.418   2.965
  946ACN     C1 5854   0.286   0.616   0.884
  946ACN     H1 5855   0.394   0.594   0.892
  946ACN     H2 5856   0.272   0.719   0.850
  946ACN     H3 5857   0.240   0.604   0.982
  946ACN     C2 5858   0.225   0.524   0.789
  946ACN     N1 5859   0.176   0.451   0.715
  947ACN     C1 5860   1.161   3.818   1.778
  947ACN     H1 5861   1.071   3.821   1.716
  947ACN     H2 5862   1.141   3.758   1.867
  947ACN     H3 5863   1.187   3.920   1.808
  947ACN     C2 5864   1.270   3.760   1.701
  947ACN     N1 5865   1.355   3.712   1.641
  948ACN     C1 5866   1.379   1.056   1.912
  948ACN     H1 5867   1.283   1.013   1.944
  948ACN     H2 5868   1.371   1.083   1.806
  948ACN     H3 5869   1.457   0.980   1.923
  948ACN     C2 5870   1.411   1.174   1.991
  948ACN     N1 5871   1.437   1.266   2.054
  949ACN     C1 5872   2.136   4.806   4.201
  949ACN     H1 5873   2.120   4.798   4.309
  949ACN     H2 5874   2.237   4.770   4.177
  949ACN     H3 5875   2.128   0.012   4.170
  949ACN     C2 5876   2.039   4.724   4.130
  949ACN     N1 5877   1.960   4.661   4.073
  950ACN     C1 5878   0.763   0.120   4.157
  950ACN     H1 5879   0.691   0.087   4.082
  950ACN     H2 5880   0.860   0.072   4.138
  950ACN     H3 5881   0.727   0.088   4.256
  950ACN     C2 5882   0.778   0.265   4.153
  950ACN     N1 5883   0.789   0.379   4.150
  951ACN     C1 5884   1.246   3.986   2.218
  951ACN     H1 5885   1.297   4.059   2.281
  951ACN     H2 5886   1.169   3.937   2.279
  951ACN     H3 5887   1.318   3.911   2.184
  951ACN     C2 5888   1.185   4.053   2.104
  951ACN     N1 5889   1.136   4.104   2.013
  952ACN     C1 5890   0.994   2.273   4.309
  952ACN     H1 5891   0.937   2.179   4.302
  952ACN     H2 5892   1.079   2.268   4.240
  952ACN     H3 5893   1.030   2.285   4.411
  952ACN     C2 5894   0.908   2.385   4.272
  952ACN     N1 5895   0.841   2.473   4.241
  953ACN     C1 5896   3.770   0.223   1.091
  953ACN     H1 5897   3.818   0.284   1.014
  953ACN     H2 5898   3.707   0.148   1.042
  953ACN     H3 5899   3.706   0.289   1.151
  953ACN     C2 5900   3.870   0.159   1.175
  953ACN     N1 5901   3.949   0.108   1.241
  954ACN     C1 5902   0.448   0.571   2.937
  954ACN     H1 5903   0.453   0.462   2.944
  954ACN     H2 5904   0.540   0.614   2.978
  954ACN     H3 5905   0.363   0.606   2.997
  954ACN     C2 5906   0.431   0.611   2.797
  954ACN     N1 5907   0.419   0.641   2.687
  955ACN     C1 5908   2.157   2.231   0.913
  955ACN     H1 5909   2.193   2.130   0.890
  955ACN     H2 5910   2.154   2.289   0.819
  955ACN     H3 5911   2.225   2.280   0.982
  955ACN     C2 5912   2.024   2.224   0.972
  955ACN     N1 5913   1.919   2.220   1.020
  956ACN     C1 5914   3.880   2.010   1.784
  956ACN     H1 5915   3.865   2.082   1.865
  956ACN     H2 5916   3.963   2.043   1.721
  956ACN     H3 5917   3.789   2.007   1.723
  956ACN     C2 5918   3.907   1.877   1.839
  956ACN     N1 5919   3.930   1.773   1.882
  957ACN     C1 5920   2.368   1.410   1.294
  957ACN     H1 5921   2.313   1.315   1.289
  957ACN     H2 5922   2.399   1.435   1.192
  957ACN     H3 5923   2.457   1.396   1.356
  957ACN     C2 5924   2.283   1.515   1.347
  957ACN     N1 5925   2.217   1.600   1.389
  958ACN     C1 5926   0.602   2.634   2.823
  958ACN     H1 5927   0.548   2.689   2.744
  958ACN     H2 5928   0.637   2.706   2.899
  958ACN     H3 5929   0.687   2.582   2.779
  958ACN     C2 5930   0.511   2.538   2.884
  958ACN     N1 5931   0.440   2.462   2.933
  959ACN     C1 5932   1.874   2.544   3.777
  959ACN     H1 5933   1.948   2.544   3.696
  959ACN     H2 5934   1.794   2.615   3.756
  959ACN     H3 5935   1.925   2.574   3.869
  959ACN     C2 5936   1.819   2.410   3.794
  959ACN     N1 5937   1.773   2.305   3.804
  960ACN     C1 5938   1.880   0.230   4.204
  960ACN     H1 5939   1.842   0.144   4.260
  960ACN     H2 5940   1.987   0.243   4.224
  960ACN     H3 5941   1.827   0.320   4.238
  960ACN     C2 5942   1.857   0.210   4.061
  960ACN     N1 5943   1.838   0.195   3.949
  961ACN     C1 5944   3.521   2.461   2.220
  961ACN     H1 5945   3.593   2.381   2.203
  961ACN     H2 5946   3.548   2.547   2.157
  961ACN     H3 5947   3.526   2.491   2.325
  961ACN     C2 5948   3.386   2.416   2.187
  961ACN     N1 5949   3.279   2.381   2.163
  962ACN     C1 5950   3.185   1.673   1.472
  962ACN     H1 5951   3.145   1.571   1.469
  962ACN     H2 5952   3.289   1.670   1.508
  962ACN     H3 5953   3.126   1.735   1.539
  962ACN     C2 5954   3.183   1.731   1.338
  962ACN     N1 5955   3.180   1.779   1.233
  963ACN     C1 5956   0.428   1.421   3.607
  963ACN     H1 5957   0.451   1.506   3.542
  963ACN     H2 5958   0.411   1.458   3.709
  963ACN     H3 5959   0.513   1.352   3.609
  963ACN     C2 5960   0.310   1.353   3.558
  963ACN     N1 5961   0.216   1.299   3.516
  964ACN     C1 5962   2.488   4.327   4.193
  964ACN     H1 5963   2.520   4.329   4.297
  964ACN     H2 5964   2.449   4.227   4.169
  964ACN     H3 5965   2.573   4.348   4.127
  964ACN     C2 5966   2.384   4.426   4.171
  964ACN     N1 5967   2.301   4.504   4.155
  965ACN     C1 5968   1.724   0.075   0.828
  965ACN     H1 5969   1.812   0.012   0.846
  965ACN     H2 5970   1.681   0.105   0.924
  965ACN     H3 5971   1.649   0.017   0.772
  965ACN     C2 5972   1.763   0.193   0.753
  965ACN     N1 5973   1.794   0.287   0.693
  966ACN     C1 5974   0.203   0.723   3.652
  966ACN     H1 5975   0.173   0.649   3.577
  966ACN     H2 5976   0.245   0.671   3.739
  966ACN     H3 5977   0.113   0.778   3.684
  966ACN     C2 5978   0.300   0.816   3.595
  966ACN     N1 5979   0.377   0.888   3.550
  967ACN     C1 5980   2.597   0.738   1.449
  967ACN     H1 5981   2.667   0.822   1.446
  967ACN     H2 5982   2.630   0.665   1.523
  967ACN     H3 5983   2.594   0.691   1.350
  967ACN     C2 5984   2.463   0.786   1.484
  967ACN     N1 5985   2.359   0.825   1.512
  968ACN     C1 5986   0.162   3.842   2.396
  968ACN     H1 5987   0.112   3.779   2.470
  968ACN     H2 5988   0.251   3.790   2.359
  968ACN     H3 5989   0.193   3.935   2.443
  968ACN     C2 5990   0.071   3.870   2.286
  968ACN     N1 5991   3.966   3.891   2.198
  969ACN     C1 5992   3.025   4.058   3.924
  969ACN     H1 5993   3.056   3.965   3.876
  969ACN     H2 5994   2.917   4.053   3.945
  969ACN     H3 5995   3.043   4.140   3.854
  969ACN     C2 5996   3.100   4.079   4.047
  969ACN     N1 5997   3.159   4.096   4.145
  970ACN     C1 5998   1.504   4.492   2.945
  970ACN     H1 5999   1.534   4.586   2.993
  970ACN     H2 6000   1.498   4.506   2.837
  970ACN     H3 6001   1.406   4.464   2.984
  970ACN     C2 6002   1.600   4.387   2.978
  970ACN     N1 6003   1.676   4.304   3.003
  971ACN     C1 6004   3.312   3.560   3.780
  971ACN     H1 6005   3.277   3.461   3.751
  971ACN     H2 6006   3.414   3.576   3.743
  971ACN     H3 6007   3.313   3.568   3.889
  971ACN     C2 6008   3.224   3.662   3.725
  971ACN     N1 6009   3.153   3.741   3.679
  972ACN     C1 6010   2.983   0.951   4.646
  972ACN     H1 6011   2.986   1.057   4.674
  972ACN     H2 6012   2.879   0.919   4.637
  972ACN     H3 6013   3.031   0.892   4.726
  972ACN     C2 6014   3.052   0.930   4.519
  972ACN     N1 6015   3.107   0.913   4.420
  973ACN     C1 6016   1.366   1.835   2.920
  973ACN     H1 6017   1.390   1.808   3.023
  973ACN     H2 6018   1.280   1.902   2.920
  973ACN     H3 6019   1.340   1.744   2.866
  973ACN     C2 6020   1.480   1.901   2.856
  973ACN     N1 6021   1.570   1.953   2.806
  974ACN     C1 6022   0.771   4.850   0.947
  974ACN     H1 6023   0.787   4.742   0.948
  974ACN     H2 6024   0.861   0.001   0.909
  974ACN     H3 6025   0.753   4.884   1.050
  974ACN     C2 6026   0.657   4.883   0.862
  974ACN     N1 6027   0.567   0.010   0.795
  975ACN     C1 6028   0.543   2.451   2.471
  975ACN     H1 6029   0.496   2.476   2.567
  975ACN     H2 6030   0.481   2.492   2.390
  975ACN     H3 6031   0.546   2.342   2.461
  975ACN     C2 6032   0.677   2.506   2.464
  975ACN     N1 6033   0.784   2.549   2.458
  976ACN     C1 6034   2.715   1.526   4.114
  976ACN     H1 6035   2.613   1.502   4.145
  976ACN     H2 6036   2.721   1.522   4.004
  976ACN     H3 6037   2.784   1.452   4.156
  976ACN     C2 6038   2.752   1.659   4.160
  976ACN     N1 6039   2.779   1.765   4.197
  977ACN     C1 6040   0.023   3.880   3.584
  977ACN     H1 6041   3.906   3.949   3.592
  977ACN     H2 6042   0.064   3.885   3.483
  977ACN     H3 6043   3.956   3.778   3.605
  977ACN     C2 6044   0.125   3.917   3.681
  977ACN     N1 6045   0.207   3.943   3.758
  978ACN     C1 6046   3.938   2.016   0.047
  978ACN     H1 6047   3.843   2.024   5.028
  978ACN     H2 6048   0.052   2.046   5.014
  978ACN     H3 6049   3.955   1.912   0.076
  978ACN     C2 6050   3.938   2.101   0.165
  978ACN     N1 6051   3.937   2.168   0.258
  979ACN     C1 6052   3.072   4.600   1.042
  979ACN     H1 6053   3.147   4.675   1.019
  979ACN     H2 6054   2.973   4.646   1.038
  979ACN     H3 6055   3.089   4.564   1.144
  979ACN     C2 6056   3.082   4.489   0.948
  979ACN     N1 6057   3.089   4.402   0.873
  980ACN     C1 6058   2.015   0.541   0.582
  980ACN     H1 6059   1.954   0.615   0.528
  980ACN     H2 6060   1.956   0.502   0.666
  980ACN     H3 6061   2.105   0.588   0.622
  980ACN     C2 6062   2.051   0.431   0.493
  980ACN     N1 6063   2.081   0.344   0.424
  981ACN     C1 6064   1.038   2.309   2.873
  981ACN     H1 6065   0.946   2.251   2.873
  981ACN     H2 6066   1.020   2.403   2.926
  981ACN     H3 6067   1.067   2.331   2.770
  981ACN     C2 6068   1.144   2.234   2.940
  981ACN     N1 6069   1.230   2.176   2.991
  982ACN     C1 6070   2.456   0.770   4.831
  982ACN     H1 6071   2.499   0.809   4.739
  982ACN     H2 6072   2.508   0.678   4.858
  982ACN     H3 6073   2.350   0.747   4.814
  982ACN     C2 6074   2.469   0.868   4.939
  982ACN     N1 6075   2.479   0.946   5.023
  983ACN     C1 6076   1.660   3.672   1.463
  983ACN     H1 6077   1.736   3.678   1.542
  983ACN     H2 6078   1.706   3.700   1.368
  983ACN     H3 6079   1.580   3.743   1.486
  983ACN     C2 6080   1.605   3.537   1.455
  983ACN     N1 6081   1.563   3.430   1.449
  984ACN     C1 6082   2.282   2.261   4.414
  984ACN     H1 6083   2.212   2.344   4.428
  984ACN     H2 6084   2.290   2.206   4.508
  984ACN     H3 6085   2.380   2.303   4.388
  984ACN     C2 6086   2.235   2.174   4.308
  984ACN     N1 6087   2.198   2.104   4.223
  985ACN     C1 6088   2.319   3.306   0.763
  985ACN     H1 6089   2.299   3.324   0.657
  985ACN     H2 6090   2.266   3.215   0.793
  985ACN     H3 6091   2.282   3.391   0.822
  985ACN     C2 6092   2.463   3.289   0.785
  985ACN     N1 6093   2.576   3.275   0.802
  986ACN     C1 6094   3.221   3.541   3.382
  986ACN     H1 6095   3.143   3.603   3.428
  986ACN     H2 6096   3.318   3.573   3.421
  986ACN     H3 6097   3.220   3.557   3.274
  986ACN     C2 6098   3.198   3.400   3.412
  986ACN     N1 6099   3.181   3.289   3.435
  987ACN     C1 6100   2.482   2.064   0.694
  987ACN     H1 6101   2.404   2.027   0.626
  987ACN     H2 6102   2.486   1.999   0.782
  987ACN     H3 6103   2.455   2.165   0.726
  987ACN     C2 6104   2.611   2.066   0.627
  987ACN     N1 6105   2.713   2.069   0.574
  988ACN     C1 6106   1.713   1.097   0.967
  988ACN     H1 6107   1.681   1.131   1.065
  988ACN     H2 6108   1.691   1.174   0.892
  988ACN     H3 6109   1.659   1.005   0.941
  988ACN     C2 6110   1.856   1.071   0.968
  988ACN     N1 6111   1.970   1.051   0.968
  989ACN     C1 6112   0.903   3.271   4.734
  989ACN     H1 6113   1.012   3.274   4.742
  989ACN     H2 6114   0.869   3.355   4.671
  989ACN     H3 6115   0.860   3.283   4.834
  989ACN     C2 6116   0.860   3.145   4.675
  989ACN     N1 6117   0.827   3.044   4.629
  990ACN     C1 6118   2.444   1.515   3.814
  990ACN     H1 6119   2.345   1.521   3.860
  990ACN     H2 6120   2.503   1.438   3.864
  990ACN     H3 6121   2.493   1.612   3.825
  990ACN     C2 6122   2.429   1.482   3.673
  990ACN     N1 6123   2.419   1.458   3.561
  991ACN     C1 6124   1.169   2.246   2.036
  991ACN     H1 6125   1.193   2.350   2.062
  991ACN     H2 6126   1.252   2.205   1.978
  991ACN     H3 6127   1.078   2.245   1.975
  991ACN     C2 6128   1.149   2.167   2.157
  991ACN     N1 6129   1.136   2.107   2.254
  992ACN     C1 6130   3.709   2.274   3.195
  992ACN     H1 6131   3.674   2.296   3.297
  992ACN     H2 6132   3.733   2.368   3.145
  992ACN     H3 6133   3.629   2.225   3.139
  992ACN     C2 6134   3.826   2.188   3.200
  992ACN     N1 6135   3.918   2.118   3.204
  993ACN     C1 6136   2.313   4.688   4.837
  993ACN     H1 6137   2.414   4.669   4.800
  993ACN     H2 6138   2.244   4.619   4.787
  993ACN     H3 6139   2.285   4.791   4.813
  993ACN     C2 6140   2.306   4.667   4.981
  993ACN     N1 6141   2.302   4.650   0.060
  994ACN     C1 6142   1.611   3.164   3.525
  994ACN     H1 6143   1.700   3.199   3.579
  994ACN     H2 6144   1.533   3.140   3.599
  994ACN     H3 6145   1.637   3.074   3.469
  994ACN     C2 6146   1.563   3.268   3.436
  994ACN     N1 6147   1.527   3.350   3.364
  995ACN     C1 6148   0.424   2.124   0.812
  995ACN     H1 6149   0.523   2.134   0.767
  995ACN     H2 6150   0.349   2.160   0.742
  995ACN     H3 6151   0.421   2.186   0.902
  995ACN     C2 6152   0.399   1.985   0.846
  995ACN     N1 6153   0.379   1.875   0.873
  996ACN     C1 6154   3.129   1.315   2.745
  996ACN     H1 6155   3.184   1.224   2.772
  996ACN     H2 6156   3.190   1.403   2.766
  996ACN     H3 6157   3.038   1.320   2.806
  996ACN     C2 6158   3.094   1.312   2.604
  996ACN     N1 6159   3.066   1.311   2.492
  997ACN     C1 6160   3.089   0.261   3.412
  997ACN     H1 6161   3.043   0.289   3.507
  997ACN     H2 6162   3.011   0.240   3.338
  997ACN     H3 6163   3.149   0.171   3.427
  997ACN     C2 6164   3.174   0.370   3.365
  997ACN     N1 6165   3.242   0.456   3.328
  998ACN     C1 6166   2.453   2.778   0.937
  998ACN     H1 6167   2.385   2.759   1.021
  998ACN     H2 6168   2.555   2.751   0.967
  998ACN     H3 6169   2.450   2.885   0.913
  998ACN     C2 6170   2.413   2.700   0.821
  998ACN     N1 6171   2.381   2.637   0.730
  999ACN     C1 6172   1.344   2.810   3.350
  999ACN     H1 6173   1.313   2.861   3.258
  999ACN     H2 6174   1.449   2.780   3.344
  999ACN     H3 6175   1.282   2.720   3.364
  999ACN     C2 6176   1.326   2.899   3.464
  999ACN     N1 6177   1.313   2.969   3.555
 1000ACN     C1 6178   0.765   2.299   0.594
 1000ACN     H1 6179   0.753   2.312   0.702
 1000ACN     H2 6180   0.732   2.390   0.543
 1000ACN     H3 6181   0.704   2.215   0.560
 1000ACN     C2 6182   0.906   2.274   0.563
 1000ACN     N1 6183   1.017   2.253   0.540
 1001ACN     C1 6184   2.565   0.950   2.686
 1001ACN     H1 6185   2.553   0.845   2.655
 1001ACN     H2 6186   2.485   1.009   2.640
 1001ACN     H3 6187   2.662   0.985   2.651
 1001ACN     C2 6188   2.557   0.959   2.832
 1001ACN     N1 6189   2.552   0.968   2.947
 1002ACN     C1 6190   2.246   4.821   1.599
 1002ACN     H1 6191   2.186   4.881   1.530
 1002ACN     H2 6192   2.202   4.721   1.606
 1002ACN     H3 6193   2.246   4.868   1.697
 1002ACN     C2 6194   2.383   4.811   1.548
 1002ACN     N1 6195   2.491   4.803   1.508
 1003ACN     C1 6196   0.575   1.110   4.782
 1003ACN     H1 6197   0.478   1.083   4.824
 1003ACN     H2 6198   0.559   1.163   4.687
 1003ACN     H3 6199   0.630   1.017   4.760
 1003ACN     C2 6200   0.651   1.192   4.875
 1003ACN     N1 6201   0.711   1.258   4.948
 1004ACN     C1 6202   1.665   4.182   4.571
 1004ACN     H1 6203   1.756   4.241   4.560
 1004ACN     H2 6204   1.582   4.237   4.525
 1004ACN     H3 6205   1.644   4.171   4.678
 1004ACN     C2 6206   1.681   4.052   4.508
 1004ACN     N1 6207   1.695   3.949   4.459
 1005ACN     C1 6208   1.336   3.645   3.331
 1005ACN     H1 6209   1.416   3.664   3.404
 1005ACN     H2 6210   1.254   3.716   3.348
 1005ACN     H3 6211   1.299   3.543   3.345
 1005ACN     C2 6212   1.388   3.661   3.196
 1005ACN     N1 6213   1.430   3.674   3.090
 1006ACN     C1 6214   0.825   0.235   4.616
 1006ACN     H1 6215   0.843   0.333   4.572
 1006ACN     H2 6216   0.717   0.222   4.630
 1006ACN     H3 6217   0.873   0.231   4.714
 1006ACN     C2 6218   0.877   0.130   4.530
 1006ACN     N1 6219   0.918   0.047   4.461
 1007ACN     C1 6220   3.474   3.333   2.279
 1007ACN     H1 6221   3.578   3.349   2.310
 1007ACN     H2 6222   3.415   3.301   2.365
 1007ACN     H3 6223   3.473   3.254   2.203
 1007ACN     C2 6224   3.420   3.456   2.222
 1007ACN     N1 6225   3.377   3.553   2.177
 1008ACN     C1 6226   3.028   3.106   3.150
 1008ACN     H1 6227   3.000   3.173   3.069
 1008ACN     H2 6228   3.101   3.157   3.214
 1008ACN     H3 6229   3.073   3.015   3.110
 1008ACN     C2 6230   2.910   3.072   3.230
 1008ACN     N1 6231   2.817   3.044   3.291
 1009ACN     C1 6232   3.889   1.123   3.003
 1009ACN     H1 6233   3.837   1.031   3.033
 1009ACN     H2 6234   3.901   1.122   2.895
 1009ACN     H3 6235   0.021   1.125   3.051
 1009ACN     C2 6236   3.812   1.240   3.044
 1009ACN     N1 6237   3.751   1.332   3.075
 1010ACN     C1 6238   0.948   4.153   3.071
 1010ACN     H1 6239   1.000   4.181   2.979
 1010ACN     H2 6240   0.951   4.044   3.081
 1010ACN     H3 6241   0.844   4.186   3.064
 1010ACN     C2 6242   1.013   4.216   3.185
 1010ACN     N1 6243   1.064   4.266   3.276
 1011ACN     C1 6244   1.197   1.594   4.065
 1011ACN     H1 6245   1.288   1.604   4.004
 1011ACN     H2 6246   1.146   1.691   4.070
 1011ACN     H3 6247   1.226   1.564   4.166
 1011ACN     C2 6248   1.109   1.494   4.007
 1011ACN     N1 6249   1.039   1.416   3.959
 1012ACN     C1 6250   0.827   1.713   3.939
 1012ACN     H1 6251   0.907   1.674   3.874
 1012ACN     H2 6252   0.831   1.823   3.938
 1012ACN     H3 6253   0.843   1.676   4.041
 1012ACN     C2 6254   0.698   1.668   3.889
 1012ACN     N1 6255   0.596   1.633   3.849
 1013ACN     C1 6256   3.715   2.917   0.646
 1013ACN     H1 6257   3.778   2.833   0.612
 1013ACN     H2 6258   3.685   2.976   0.559
 1013ACN     H3 6259   3.772   2.981   0.714
 1013ACN     C2 6260   3.596   2.867   0.713
 1013ACN     N1 6261   3.502   2.828   0.767
 1014ACN     C1 6262   1.215   4.296   1.174
 1014ACN     H1 6263   1.313   4.267   1.214
 1014ACN     H2 6264   1.151   4.207   1.169
 1014ACN     H3 6265   1.228   4.338   1.074
 1014ACN     C2 6266   1.155   4.395   1.262
 1014ACN     N1 6267   1.107   4.472   1.333
 1015ACN     C1 6268   2.236   1.479   4.745
 1015ACN     H1 6269   2.209   1.379   4.709
 1015ACN     H2 6270   2.321   1.517   4.687
 1015ACN     H3 6271   2.265   1.471   4.850
 1015ACN     C2 6272   2.121   1.569   4.732
 1015ACN     N1 6273   2.032   1.640   4.721
 1016ACN     C1 6274   0.022   3.248   3.693
 1016ACN     H1 6275   3.882   3.257   3.717
 1016ACN     H2 6276   0.037   3.271   3.588
 1016ACN     H3 6277   0.053   3.145   3.712
 1016ACN     C2 6278   0.099   3.338   3.776
 1016ACN     N1 6279   0.161   3.411   3.841
 1017ACN     C1 6280   3.793   3.389   1.117
 1017ACN     H1 6281   3.826   3.297   1.069
 1017ACN     H2 6282   3.749   3.365   1.215
 1017ACN     H3 6283   3.718   3.438   1.055
 1017ACN     C2 6284   3.907   3.478   1.136
 1017ACN     N1 6285   0.032   3.546   1.152
 1018ACN     C1 6286   0.406   1.490   0.059
 1018ACN     H1 6287   0.386   1.384   0.075
 1018ACN     H2 6288   0.321   1.550   0.093
 1018ACN     H3 6289   0.421   1.507   4.986
 1018ACN     C2 6290   0.526   1.531   0.132
 1018ACN     N1 6291   0.620   1.563   0.190
 1019ACN     C1 6292   0.358   3.588   1.115
 1019ACN     H1 6293   0.283   3.623   1.042
 1019ACN     H2 6294   0.305   3.554   1.204
 1019ACN     H3 6295   0.424   3.671   1.143
 1019ACN     C2 6296   0.436   3.479   1.058
 1019ACN     N1 6297   0.498   3.392   1.014
 1020ACN     C1 6298   3.635   2.730   3.398
 1020ACN     H1 6299   3.716   2.670   3.443
 1020ACN     H2 6300   3.678   2.798   3.324
 1020ACN     H3 6301   3.586   2.788   3.477
 1020ACN     C2 6302   3.538   2.641   3.336
 1020ACN     N1 6303   3.460   2.571   3.287
 1021ACN     C1 6304   0.677   3.345   1.308
 1021ACN     H1 6305   0.756   3.305   1.372
 1021ACN     H2 6306   0.711   3.343   1.204
 1021ACN     H3 6307   0.656   3.449   1.335
 1021ACN     C2 6308   0.556   3.265   1.322
 1021ACN     N1 6309   0.460   3.202   1.334
 1022ACN     C1 6310   0.213   2.828   2.411
 1022ACN     H1 6311   0.104   2.832   2.424
 1022ACN     H2 6312   0.252   2.929   2.419
 1022ACN     H3 6313   0.235   2.787   2.312
 1022ACN     C2 6314   0.272   2.743   2.514
 1022ACN     N1 6315   0.319   2.677   2.596
 1023ACN     C1 6316   0.017   1.858   2.575
 1023ACN     H1 6317   3.888   1.903   2.550
 1023ACN     H2 6318   0.045   1.790   2.493
 1023ACN     H3 6319   0.008   1.801   2.668
 1023ACN     C2 6320   0.118   1.962   2.590
 1023ACN     N1 6321   0.199   2.043   2.601
 1024ACN     C1 6322   0.643   3.758   0.317
 1024ACN     H1 6323   0.594   3.812   0.236
 1024ACN     H2 6324   0.749   3.785   0.318
 1024ACN     H3 6325   0.633   3.651   0.298
 1024ACN     C2 6326   0.581   3.792   0.445
 1024ACN     N1 6327   0.533   3.819   0.546
 1025ACN     C1 6328   3.261   4.797   4.310
 1025ACN     H1 6329   3.188   4.875   4.285
 1025ACN     H2 6330   3.248   4.768   4.415
 1025ACN     H3 6331   3.362   4.838   4.298
 1025ACN     C2 6332   3.244   4.681   4.223
 1025ACN     N1 6333   3.229   4.590   4.155
 1026ACN     C1 6334   0.223   4.779   3.729
 1026ACN     H1 6335   0.188   4.761   3.627
 1026ACN     H2 6336   0.138   4.781   3.798
 1026ACN     H3 6337   0.273   4.877   3.733
 1026ACN     C2 6338   0.316   4.674   3.768
 1026ACN     N1 6339   0.390   4.591   3.798
 1027ACN     C1 6340   1.107   0.353   1.453
 1027ACN     H1 6341   1.180   0.308   1.521
 1027ACN     H2 6342   1.091   0.457   1.481
 1027ACN     H3 6343   1.012   0.298   1.461
 1027ACN     C2 6344   1.157   0.345   1.317
 1027ACN     N1 6345   1.198   0.339   1.209
 1028ACN     C1 6346   2.629   2.447   0.549
 1028ACN     H1 6347   2.613   2.542   0.600
 1028ACN     H2 6348   2.682   2.378   0.616
 1028ACN     H3 6349   2.690   2.464   0.460
 1028ACN     C2 6350   2.500   2.391   0.510
 1028ACN     N1 6351   2.399   2.346   0.479
 1029ACN     C1 6352   3.834   2.795   3.804
 1029ACN     H1 6353   3.810   2.854   3.892
 1029ACN     H2 6354   3.922   2.733   3.825
 1029ACN     H3 6355   3.856   2.862   3.720
 1029ACN     C2 6356   3.721   2.709   3.770
 1029ACN     N1 6357   3.631   2.642   3.742
 1030ACN     C1 6358   1.141   1.476   1.533
 1030ACN     H1 6359   1.060   1.436   1.471
 1030ACN     H2 6360   1.104   1.564   1.587
 1030ACN     H3 6361   1.224   1.506   1.468
 1030ACN     C2 6362   1.187   1.374   1.627
 1030ACN     N1 6363   1.223   1.295   1.702
 1031ACN     C1 6364   1.328   1.288   3.779
 1031ACN     H1 6365   1.332   1.216   3.696
 1031ACN     H2 6366   1.340   1.233   3.873
 1031ACN     H3 6367   1.231   1.337   3.779
 1031ACN     C2 6368   1.435   1.386   3.766
 1031ACN     N1 6369   1.519   1.463   3.754
 1032ACN     C1 6370   3.132   1.075   3.481
 1032ACN     H1 6371   3.154   1.057   3.587
 1032ACN     H2 6372   3.184   1.167   3.449
 1032ACN     H3 6373   3.024   1.089   3.469
 1032ACN     C2 6374   3.178   0.962   3.401
 1032ACN     N1 6375   3.214   0.873   3.338
 1033ACN     C1 6376   3.423   0.622   0.444
 1033ACN     H1 6377   3.424   0.522   0.397
 1033ACN     H2 6378   3.429   0.609   0.552
 1033ACN     H3 6379   3.328   0.671   0.420
 1033ACN     C2 6380   3.535   0.702   0.396
 1033ACN     N1 6381   3.623   0.766   0.358
 1034ACN     C1 6382   1.573   3.312   1.097
 1034ACN     H1 6383   1.498   3.255   1.043
 1034ACN     H2 6384   1.525   3.364   1.181
 1034ACN     H3 6385   1.616   3.387   1.030
 1034ACN     C2 6386   1.678   3.224   1.147
 1034ACN     N1 6387   1.761   3.154   1.187
 1035ACN     C1 6388   0.647   2.943   0.497
 1035ACN     H1 6389   0.661   2.909   0.600
 1035ACN     H2 6390   0.586   3.034   0.498
 1035ACN     H3 6391   0.595   2.866   0.440
 1035ACN     C2 6392   0.777   2.971   0.436
 1035ACN     N1 6393   0.879   2.992   0.388
 1036ACN     C1 6394   2.865   1.909   1.368
 1036ACN     H1 6395   2.902   1.860   1.277
 1036ACN     H2 6396   2.921   2.001   1.386
 1036ACN     H3 6397   2.879   1.841   1.453
 1036ACN     C2 6398   2.723   1.939   1.352
 1036ACN     N1 6399   2.610   1.961   1.340
 1037ACN     C1 6400   2.535   1.924   3.988
 1037ACN     H1 6401   2.568   1.896   3.888
 1037ACN     H2 6402   2.482   2.019   3.983
 1037ACN     H3 6403   2.623   1.935   4.053
 1037ACN     C2 6404   2.447   1.821   4.041
 1037ACN     N1 6405   2.378   1.738   4.082
 1038ACN     C1 6406   0.243   2.857   3.644
 1038ACN     H1 6407   0.159   2.799   3.683
 1038ACN     H2 6408   0.225   2.963   3.660
 1038ACN     H3 6409   0.254   2.838   3.537
 1038ACN     C2 6410   0.365   2.819   3.713
 1038ACN     N1 6411   0.462   2.787   3.768
 1039ACN     C1 6412   0.345   3.554   0.000
 1039ACN     H1 6413   0.439   3.571   4.983
 1039ACN     H2 6414   0.287   3.478   4.981
 1039ACN     H3 6415   0.287   3.648   0.002
 1039ACN     C2 6416   0.372   3.509   0.136
 1039ACN     N1 6417   0.394   3.472   0.243
 1040ACN     C1 6418   2.901   0.113   0.301
 1040ACN     H1 6419   2.866   0.052   0.385
 1040ACN     H2 6420   2.814   0.159   0.252
 1040ACN     H3 6421   2.953   0.049   0.229
 1040ACN     C2 6422   2.991   0.217   0.350
 1040ACN     N1 6423   3.062   0.300   0.387
 1041ACN     C1 6424   0.727   1.630   2.604
 1041ACN     H1 6425   0.752   1.537   2.656
 1041ACN     H2 6426   0.819   1.686   2.585
 1041ACN     H3 6427   0.660   1.689   2.666
 1041ACN     C2 6428   0.663   1.599   2.477
 1041ACN     N1 6429   0.612   1.576   2.376
 1042ACN     C1 6430   1.490   0.359   4.019
 1042ACN     H1 6431   1.521   0.281   3.949
 1042ACN     H2 6432   1.456   0.312   4.111
 1042ACN     H3 6433   1.406   0.415   3.975
 1042ACN     C2 6434   1.601   0.449   4.046
 1042ACN     N1 6435   1.689   0.520   4.067
 1043ACN     C1 6436   1.970   0.439   1.925
 1043ACN     H1 6437   1.994   0.365   2.002
 1043ACN     H2 6438   1.865   0.428   1.897
 1043ACN     H3 6439   2.032   0.421   1.837
 1043ACN     C2 6440   1.993   0.574   1.976
 1043ACN     N1 6441   2.011   0.680   2.017
 1044ACN     C1 6442   0.741   1.623   1.702
 1044ACN     H1 6443   0.725   1.676   1.796
 1044ACN     H2 6444   0.843   1.638   1.668
 1044ACN     H3 6445   0.672   1.662   1.626
 1044ACN     C2 6446   0.717   1.480   1.721
 1044ACN     N1 6447   0.697   1.368   1.736
 1045ACN     C1 6448   2.458   3.686   4.509
 1045ACN     H1 6449   2.440   3.793   4.500
 1045ACN     H2 6450   2.455   3.659   4.615
 1045ACN     H3 6451   2.559   3.664   4.471
 1045ACN     C2 6452   2.358   3.610   4.435
 1045ACN     N1 6453   2.280   3.550   4.376
 1046ACN     C1 6454   0.434   1.492   0.983
 1046ACN     H1 6455   0.417   1.485   1.091
 1046ACN     H2 6456   0.348   1.543   0.936
 1046ACN     H3 6457   0.442   1.390   0.942
 1046ACN     C2 6458   0.556   1.565   0.954
 1046ACN     N1 6459   0.653   1.623   0.933
 1047ACN     C1 6460   2.821   4.268   0.348
 1047ACN     H1 6461   2.880   4.255   0.439
 1047ACN     H2 6462   2.720   4.231   0.366
 1047ACN     H3 6463   2.867   4.210   0.267
 1047ACN     C2 6464   2.816   4.409   0.311
 1047ACN     N1 6465   2.812   4.520   0.281
 1048ACN     C1 6466   3.385   2.727   3.002
 1048ACN     H1 6467   3.470   2.766   3.059
 1048ACN     H2 6468   3.293   2.765   3.047
 1048ACN     H3 6469   3.385   2.618   3.009
 1048ACN     C2 6470   3.394   2.768   2.863
 1048ACN     N1 6471   3.400   2.802   2.753
 1049ACN     C1 6472   3.437   4.717   4.767
 1049ACN     H1 6473   3.365   4.635   4.756
 1049ACN     H2 6474   3.521   4.685   4.828
 1049ACN     H3 6475   3.387   4.801   4.817
 1049ACN     C2 6476   3.485   4.759   4.636
 1049ACN     N1 6477   3.525   4.791   4.532
 1050ACN     C1 6478   3.184   4.534   0.549
 1050ACN     H1 6479   3.186   4.523   0.441
 1050ACN     H2 6480   3.106   4.469   0.591
 1050ACN     H3 6481   3.162   4.638   0.574
 1050ACN     C2 6482   3.314   4.496   0.604
 1050ACN     N1 6483   3.416   4.466   0.648
 1051ACN     C1 6484   1.130   0.221   2.144
 1051ACN     H1 6485   1.138   0.233   2.252
 1051ACN     H2 6486   1.205   0.284   2.094
 1051ACN     H3 6487   1.030   0.254   2.112
 1051ACN     C2 6488   1.151   0.082   2.107
 1051ACN     N1 6489   1.166   4.869   2.078
 1052ACN     C1 6490   3.834   3.968   3.979
 1052ACN     H1 6491   3.937   3.963   3.944
 1052ACN     H2 6492   3.833   4.005   4.082
 1052ACN     H3 6493   3.789   3.868   3.975
 1052ACN     C2 6494   3.760   4.059   3.894
 1052ACN     N1 6495   3.700   4.131   3.826
 1053ACN     C1 6496   2.478   0.225   2.396
 1053ACN     H1 6497   2.549   0.179   2.327
 1053ACN     H2 6498   2.384   0.168   2.394
 1053ACN     H3 6499   2.458   0.327   2.363
 1053ACN     C2 6500   2.533   0.225   2.531
 1053ACN     N1 6501   2.577   0.226   2.637
 1054ACN     C1 6502   3.425   0.668   3.567
 1054ACN     H1 6503   3.528   0.703   3.560
 1054ACN     H2 6504   3.423   0.569   3.613
 1054ACN     H3 6505   3.382   0.660   3.466
 1054ACN     C2 6506   3.346   0.761   3.647
 1054ACN     N1 6507   3.284   0.835   3.709
 1055ACN     C1 6508   0.908   0.590   3.377
 1055ACN     H1 6509   0.868   0.488   3.370
 1055ACN     H2 6510   0.860   0.653   3.301
 1055ACN     H3 6511   1.015   0.587   3.356
 1055ACN     C2 6512   0.885   0.643   3.510
 1055ACN     N1 6513   0.868   0.687   3.615
 1056ACN     C1 6514   3.283   1.290   0.995
 1056ACN     H1 6515   3.321   1.365   0.925
 1056ACN     H2 6516   3.180   1.265   0.968
 1056ACN     H3 6517   3.284   1.332   1.096
 1056ACN     C2 6518   3.366   1.171   0.990
 1056ACN     N1 6519   3.432   1.076   0.987
 1057ACN     C1 6520   1.410   2.055   3.266
 1057ACN     H1 6521   1.426   2.079   3.371
 1057ACN     H2 6522   1.402   2.148   3.209
 1057ACN     H3 6523   1.316   2.001   3.256
 1057ACN     C2 6524   1.520   1.974   3.215
 1057ACN     N1 6525   1.608   1.911   3.174
 1058ACN     C1 6526   0.727   2.242   1.274
 1058ACN     H1 6527   0.711   2.306   1.361
 1058ACN     H2 6528   0.668   2.281   1.190
 1058ACN     H3 6529   0.693   2.140   1.296
 1058ACN     C2 6530   0.868   2.241   1.238
 1058ACN     N1 6531   0.979   2.239   1.209
 1059ACN     C1 6532   1.845   4.646   0.190
 1059ACN     H1 6533   1.930   4.606   0.247
 1059ACN     H2 6534   1.806   4.735   0.241
 1059ACN     H3 6535   1.765   4.572   0.186
 1059ACN     C2 6536   1.887   4.680   0.055
 1059ACN     N1 6537   1.920   4.708   4.983
 1060ACN     C1 6538   2.802   3.759   2.272
 1060ACN     H1 6539   2.905   3.756   2.308
 1060ACN     H2 6540   2.743   3.828   2.332
 1060ACN     H3 6541   2.760   3.658   2.280
 1060ACN     C2 6542   2.801   3.801   2.132
 1060ACN     N1 6543   2.799   3.833   2.022
 1061ACN     C1 6544   3.535   3.905   4.784
 1061ACN     H1 6545   3.594   3.826   4.830
 1061ACN     H2 6546   3.433   3.902   4.824
 1061ACN     H3 6547   3.531   3.888   4.676
 1061ACN     C2 6548   3.595   4.035   4.812
 1061ACN     N1 6549   3.641   4.138   4.833
 1062ACN     C1 6550   0.257   2.758   0.376
 1062ACN     H1 6551   0.333   2.689   0.337
 1062ACN     H2 6552   0.211   2.812   0.293
 1062ACN     H3 6553   0.305   2.830   0.443
 1062ACN     C2 6554   0.154   2.684   0.449
 1062ACN     N1 6555   0.074   2.625   0.507
   3.96700   4.89800   5.03500
