# Supplementary material for: Metallicious: Automated Force-Field Parameterization of Covalently Bound Metals for Supramolecular Structures
Source: J Chem Theory Comput. 2024 Oct 7;20(20):9060–71. doi: 10.1021/acs.jctc.4c00850 (PMC11500408; doi:10.1021/acs.jctc.4c00850)
Supplement: Supplementary file 2 — ct4c00850_si_002.zip [file ct4c00850_si_002.zip › SI_MD_input/Zn3L3/dummy/2_nvt.gro]

Generic title in water
 6555
    1RES     N0    1   1.983   2.500   2.846 -0.7210  0.7014 -0.3414
    1RES     N1    2   2.005   2.728   2.686  0.1920 -0.0554  0.5408
    1RES     N2    3   2.228   2.347   2.872  0.8578  0.2355  0.0366
    1RES     N3    4   1.771   2.863   2.607 -0.2236 -0.1444 -0.1453
    1RES     N4    5   1.869   3.035   2.380  0.5544  0.6181 -0.5110
    1RES     N5    6   2.101   2.078   2.919 -0.3307  0.2463 -0.4686
    1RES     C6    7   2.107   2.538   2.795 -0.4466 -0.6575  0.3034
    1RES     C7    8   1.888   2.699   2.748  0.0057  0.3896  0.1869
    1RES     C8    9   2.235   2.473   2.841 -0.0316  0.0240  0.2982
    1RES     C9   10   2.036   1.973   2.874  0.4372 -0.2638 -0.4814
    1RES    C10   11   1.769   2.785   2.715 -0.0774  0.6046  0.4477
    1RES    C11   12   2.226   2.059   2.967 -0.8535 -0.9130 -0.5155
    1RES    C12   13   1.914   3.036   2.254 -0.3373  0.0236 -0.3260
    1RES    C13   14   1.688   3.179   2.312 -0.0607 -0.4597 -0.1285
    1RES    C14   15   2.116   2.656   2.712 -0.3696 -0.6107  0.1579
    1RES    C15   16   1.735   3.178   2.178 -0.8877  0.1416  0.8317
    1RES    C16   17   1.662   2.967   2.600  0.1462 -0.0056  0.5754
    1RES    C17   18   2.308   2.173   3.021 -0.2226 -0.0950  0.6132
    1RES    C18   19   1.759   3.109   2.410 -0.2342  0.2073  0.8455
    1RES    C19   20   1.875   2.581   2.818  0.2277  1.1116 -0.1399
    1RES    C20   21   2.085   1.841   2.890  0.1820  0.3042 -0.6002
    1RES    C21   22   1.852   3.105   2.151  0.5661  0.7786 -0.7779
    1RES    C22   23   1.718   3.104   2.558 -0.4403 -0.5072 -0.4955
    1RES    C23   24   2.282   1.932   2.982 -0.3461 -0.1427 -0.1619
    1RES    C24   25   2.349   2.273   2.919  0.0738  0.0615 -0.3083
    1RES    C25   26   2.207   1.820   2.945  0.2353 -0.3510 -0.5747
    1RES    C26   27   1.882   1.751   2.809  0.1104 -0.1378 -0.9019
    1RES    C27   28   1.984   3.194   1.970  0.3568  0.2606 -0.1179
    1RES    C28   29   1.893   1.554   2.650  0.1781  0.3180 -0.3397
    1RES    C29   30   1.811   1.623   2.760  0.8919 -0.0086  0.0669
    1RES    C30   31   2.002   3.182   1.817  0.4499  0.1666  0.0620
    1RES    C31   32   2.052   3.039   1.784  0.2455 -0.1706  0.3971
    1RES    C32   33   1.834   1.508   2.539 -0.5020  0.4694 -0.0967
    1RES    C33   34   1.999   2.961   1.692  0.3118  0.0770  0.2575
    1RES    O34   35   1.896   3.096   2.018  0.4743 -0.0132  0.8413
    1RES    O35   36   2.020   1.732   2.841 -0.3073  0.1212  0.5047
    1RES    H36   37   2.329   2.522   2.817  0.1470 -0.8816 -0.9700
    1RES    H37   38   1.943   1.993   2.819 -0.0801 -2.5695 -0.5254
    1RES    H38   39   1.679   2.762   2.772  1.4174 -0.6931  2.3646
    1RES    H39   40   2.006   2.982   2.233 -1.8548 -2.6151 -0.4210
    1RES    H40   41   1.591   3.225   2.330 -0.4604 -0.2244 -2.7572
    1RES    H41   42   2.211   2.683   2.665 -0.9206  0.3092 -0.4619
    1RES    H42   43   1.680   3.224   2.097  0.8200 -0.7438 -0.8743
    1RES    H43   44   1.615   2.976   2.699 -3.1898 -1.8428 -0.7553
    1RES    H44   45   1.585   2.936   2.529 -0.7716  1.5570  0.8646
    1RES    H45   46   2.401   2.135   3.064  0.0377  2.2608  2.2075
    1RES    H46   47   2.259   2.225   3.104 -0.4029 -0.3561  0.6714
    1RES    H47   48   1.780   2.546   2.860  2.2887  0.6529  4.3484
    1RES    H48   49   1.636   3.172   2.579  1.3952  1.6284 -0.0399
    1RES    H49   50   1.790   3.138   2.634 -0.6703  0.9801 -0.9232
    1RES    H50   51   2.377   1.917   3.032  0.8391 -1.6217 -2.7172
    1RES    H51   52   2.407   2.351   2.971 -3.3178  1.1247  2.0595
    1RES    H52   53   2.407   2.230   2.837  3.7457 -1.7201  3.0917
    1RES    H53   54   2.255   1.723   2.955  0.9834  0.2419  1.9776
    1RES    H54   55   1.876   1.826   2.729  1.4267  0.4136 -0.5027
    1RES    H55   56   1.832   1.787   2.900  2.6528  0.5921  0.2577
    1RES    H56   57   2.082   3.187   2.019 -0.1703  0.6145  1.0211
    1RES    H57   58   1.947   3.292   2.002 -0.9306 -0.0833 -0.5302
    1RES    H58   59   2.001   1.554   2.663  0.0675  1.1636  0.6724
    1RES    H59   60   1.792   1.550   2.840  1.8605 -1.0123 -0.5960
    1RES    H60   61   1.713   1.665   2.736  1.1968  2.1663  2.4161
    1RES    H61   62   1.903   3.193   1.772  0.9154 -2.3336 -1.6122
    1RES    H62   63   2.076   3.255   1.781  0.3338 -0.2978 -1.1298
    1RES    H63   64   2.143   3.008   1.834  0.0122 -0.1420  0.8424
    1RES    H64   65   1.726   1.505   2.532 -0.5585 -0.1278  0.8286
    1RES    H65   66   1.893   1.459   2.462  1.6180 -0.9780  2.3556
    1RES    H66   67   1.920   3.000   1.628  0.9275  3.2163  1.3164
    1RES    H67   68   2.035   2.862   1.663 -0.3384  0.6350 -2.6283
    2RES     N0   69   1.948   2.480   2.213  0.7907 -0.2443 -0.1819
    2RES     N1   70   1.932   2.719   2.373  0.2095  0.4220  0.3686
    2RES     N2   71   1.714   2.331   2.211 -0.1596  0.0845  0.4418
    2RES     N3   72   2.167   2.859   2.428 -0.0631 -0.4004 -0.2411
    2RES     N4   73   2.042   3.043   2.680 -0.3330  0.1535  0.6281
    2RES     N5   74   1.839   2.050   2.151  0.0516  0.1100  0.3440
    2RES     C6   75   1.830   2.530   2.262 -0.2937 -0.1284 -0.3360
    2RES     C7   76   2.054   2.674   2.316  0.0036 -0.5643 -0.0940
    2RES     C8   77   1.703   2.456   2.248 -0.4450 -0.2483  0.5749
    2RES     C9   78   1.912   1.938   2.174 -0.4919  0.4593  0.1688
    2RES    C10   79   2.170   2.773   2.333  0.7847  0.7341  0.3166
    2RES    C11   80   1.706   2.023   2.128 -0.3932  1.1550  0.5436
    2RES    C12   81   2.019   3.038   2.812 -0.6354  0.1679 -0.1182
    2RES    C13   82   2.264   3.139   2.745 -0.1151  0.0333  0.2118
    2RES    C14   83   1.821   2.644   2.338 -0.4870  0.7036  0.4695
    2RES    C15   84   2.228   3.144   2.878  0.2503 -0.2933 -0.3874
    2RES    C16   85   2.273   2.956   2.452 -1.4953  0.7774 -0.2132
    2RES    C17   86   1.613   2.142   2.089  1.0160  0.4249 -0.3659
    2RES    C18   87   2.167   3.090   2.653  0.7675  0.3525  0.4590
    2RES    C19   88   2.058   2.556   2.238 -0.3496  0.4708 -0.5683
    2RES    C20   89   1.864   1.804   2.174  0.3292 -1.4629 -0.4308
    2RES    C21   90   2.103   3.097   2.914  0.5575  0.2521 -0.1913
    2RES    C22   91   2.206   3.078   2.504  0.7190 -0.7305 -0.2584
    2RES    C23   92   1.655   1.892   2.131  0.0093 -0.4620 -0.1112
    2RES    C24   93   1.589   2.251   2.196  0.1264 -0.7368  0.0109
    2RES    C25   94   1.732   1.779   2.153 -0.2669  0.5494 -0.1945
    2RES    C26   95   1.936   1.575   2.161 -0.4976 -1.1012 -0.6177
    2RES    C27   96   1.925   3.088   3.081  0.7566  0.7148 -0.0489
    2RES    C28   97   2.174   1.541   2.079  0.1059 -0.3068  0.8325
    2RES    C29   98   2.070   1.505   2.182  0.1753 -0.7117  0.5369
    2RES    C30   99   1.891   3.160   3.220 -0.7567  0.8744  0.6928
    2RES    C31  100   1.988   3.118   3.331  0.2097  0.6239 -0.0884
    2RES    C32  101   2.271   1.460   2.036  0.1584  0.6785 -0.0396
    2RES    C33  102   1.964   3.004   3.399  0.3844  0.3388 -0.0154
    2RES    O34  103   2.061   3.115   3.045  0.4715 -0.2154  0.1681
    2RES    O35  104   1.967   1.717   2.176  0.3421 -0.2484 -0.2156
    2RES    H36  105   1.617   2.495   2.303 -1.2620 -0.8081 -0.2805
    2RES    H37  106   2.020   1.943   2.185 -0.0964 -1.2322 -2.5368
    2RES    H38  107   2.260   2.763   2.272 -0.0130 -1.3049 -0.5757
    2RES    H39  108   1.924   2.990   2.836  0.0597 -1.2463 -0.1783
    2RES    H40  109   2.364   3.170   2.716 -0.8680 -0.5472 -3.2947
    2RES    H41  110   1.728   2.688   2.373 -0.6958  1.7753 -1.3557
    2RES    H42  111   2.291   3.184   2.956 -2.9625  2.2705  1.0017
    2RES    H43  112   2.325   2.988   2.361 -0.4038 -1.7186 -0.5158
    2RES    H44  113   2.343   2.913   2.525 -2.2985  3.3762  2.1501
    2RES    H45  114   1.515   2.099   2.064  1.4129 -2.6530  2.9363
    2RES    H46  115   1.645   2.199   2.001  1.4729  0.1012 -0.4117
    2RES    H47  116   2.152   2.524   2.193 -1.0548 -1.8915 -0.4525
    2RES    H48  117   2.276   3.159   2.481  0.9891 -0.9985 -0.3756
    2RES    H49  118   2.126   3.114   2.438  2.1341  0.7204 -1.2113
    2RES    H50  119   1.560   1.877   2.081 -0.2172  2.2327 -0.5553
    2RES    H51  120   1.508   2.317   2.161 -1.0275 -2.9389 -1.6346
    2RES    H52  121   1.568   2.206   2.294 -1.4508  1.3431  0.6708
    2RES    H53  122   1.697   1.677   2.138  1.2974 -0.0903  0.3652
    2RES    H54  123   1.896   1.556   2.061 -1.0858  1.3939 -0.9079
    2RES    H55  124   1.862   1.556   2.240 -2.3318 -1.0420 -2.2725
    2RES    H56  125   1.917   2.980   3.093  2.2161  1.0476  4.9587
    2RES    H57  126   1.865   3.125   2.997  1.2871 -0.1567 -0.8168
    2RES    H58  127   2.178   1.648   2.061  0.2323 -0.5572 -0.7212
    2RES    H59  128   2.108   1.523   2.283 -0.0199  0.4539  0.4066
    2RES    H60  129   2.052   1.397   2.189 -1.5731 -0.4054  1.1908
    2RES    H61  130   1.897   3.269   3.208 -0.9782  0.8897  0.7172
    2RES    H62  131   1.787   3.145   3.253 -0.4873 -3.1962 -0.0871
    2RES    H63  132   2.069   3.183   3.362 -0.0211  1.4085 -1.0947
    2RES    H64  133   2.264   1.355   2.060  1.6073  0.5754 -0.0430
    2RES    H65  134   2.354   1.496   1.975  0.6798 -0.8246 -0.2270
    2RES    H66  135   1.889   2.927   3.380 -1.1718  0.6282  4.3197
    2RES    H67  136   2.026   2.989   3.487 -0.0650  0.0777  0.2617
    3RES     N0  137   1.918   2.222   2.388 -0.6046  0.0613 -0.4169
    3RES     N1  138   2.007   2.236   2.671 -0.5065  0.1042  0.3549
    3RES     N2  139   2.120   2.193   2.200  0.4556  0.1026 -0.2700
    3RES     N3  140   1.808   2.236   2.858  0.6427  0.1803 -0.0609
    3RES     N4  141   1.975   2.323   3.115  0.7551  0.5498  0.6567
    3RES     N5  142   1.949   2.265   1.953 -0.1900  0.1040 -0.4426
    3RES     C6  143   2.051   2.214   2.430  0.3579  0.2255  0.0800
    3RES     C7  144   1.879   2.233   2.629 -0.1841  0.0121 -0.9559
    3RES     C8  145   2.150   2.175   2.329 -0.6988 -0.1742 -0.0631
    3RES     C9  146   1.872   2.360   1.886 -0.2141  0.6930 -0.0757
    3RES    C10  147   1.770   2.240   2.734  0.2656  0.3310 -0.7382
    3RES    C11  148   2.057   2.208   1.886 -0.3709  0.1827  0.1741
    3RES    C12  149   2.054   2.398   3.198  0.6587  0.2666  0.5070
    3RES    C13  150   1.842   2.272   3.307 -0.5889 -0.2662  0.2350
    3RES    C14  151   2.093   2.216   2.567  0.1861 -1.0212 -0.0601
    3RES    C15  152   1.921   2.353   3.394 -0.7556 -0.2777 -0.1661
    3RES    C16  153   1.717   2.199   2.967 -0.1688  0.4312 -0.8358
    3RES    C17  154   2.148   2.118   1.964  0.3713  0.1090 -0.3272
    3RES    C18  155   1.873   2.254   3.171 -0.5814 -0.3315 -0.1556
    3RES    C19  156   1.834   2.219   2.494 -0.1253  0.2217 -0.1935
    3RES    C20  157   1.895   2.388   1.751 -0.1947 -0.7423 -0.3169
    3RES    C21  158   2.035   2.413   3.335  0.3158 -0.8746  0.6899
    3RES    C22  159   1.791   2.155   3.089 -0.0135  0.0868  0.3155
    3RES    C23  160   2.088   2.237   1.753 -0.3654 -0.1019  0.3685
    3RES    C24  161   2.216   2.178   2.085  0.9207 -0.5931 -0.5416
    3RES    C25  162   2.005   2.323   1.686 -0.3263 -0.3193 -0.2687
    3RES    C26  163   1.726   2.553   1.739  0.5307  0.4201  0.8315
    3RES    C27  164   2.266   2.508   3.385 -0.3527  0.4600 -0.3128
    3RES    C28  165   1.720   2.736   1.557 -0.0818  1.0120  0.0435
    3RES    C29  166   1.641   2.632   1.635 -0.0974 -0.0911 -0.5903
    3RES    C30  167   2.330   2.569   3.502  0.2103 -0.1461  0.1744
    3RES    C31  168   2.270   2.699   3.542  0.8960 -0.3257  0.6972
    3RES    C32  169   1.665   2.843   1.509 -0.2367 -0.1825  0.0486
    3RES    C33  170   2.330   2.818   3.525 -0.2434  0.1151  0.1703
    3RES    O34  171   2.134   2.466   3.419 -0.5213  0.3913 -0.4349
    3RES    O35  172   1.821   2.472   1.676  0.1153 -0.3641  0.2599
    3RES    H36  173   2.247   2.152   2.375 -0.7821 -1.8879 -0.7308
    3RES    H37  174   1.787   2.404   1.938 -2.4174 -3.7534  0.3714
    3RES    H38  175   1.666   2.244   2.703  1.2758  2.0415 -4.1300
    3RES    H39  176   2.140   2.443   3.148  1.0393  0.6952  1.5355
    3RES    H40  177   1.753   2.226   3.349 -0.2768 -0.8447  0.2687
    3RES    H41  178   2.199   2.214   2.592 -0.0714  0.9299  1.2819
    3RES    H42  179   1.913   2.372   3.500 -0.3391  0.0612 -0.1918
    3RES    H43  180   1.660   2.112   2.931  1.5830 -1.0607 -0.1118
    3RES    H44  181   1.650   2.282   2.991  0.0320  0.3803 -0.1089
    3RES    H45  182   2.234   2.090   1.902 -1.0721 -1.7040 -1.5707
    3RES    H46  183   2.098   2.021   1.981  2.6886 -1.1374 -0.4115
    3RES    H47  184   1.729   2.209   2.466  0.0469 -0.2168 -0.6783
    3RES    H48  185   1.724   2.102   3.158  1.3058 -1.4348  0.4705
    3RES    H49  186   1.857   2.069   3.071  0.0611  0.0481  0.7568
    3RES    H50  187   2.178   2.198   1.709 -0.4869 -1.3549  1.2184
    3RES    H51  188   2.296   2.109   2.112  1.6736  0.8333  0.9827
    3RES    H52  189   2.256   2.277   2.060  0.2187 -0.1557  0.0358
    3RES    H53  190   2.024   2.351   1.583  0.1277  1.0403  0.1835
    3RES    H54  191   1.779   2.618   1.811 -0.0171 -0.5712  2.1546
    3RES    H55  192   1.653   2.495   1.797 -1.1857 -1.5654 -3.1308
    3RES    H56  193   2.255   2.571   3.296  0.4736 -1.2020 -1.6097
    3RES    H57  194   2.331   2.426   3.353  0.8278  1.6429 -0.9770
    3RES    H58  195   1.820   2.699   1.536 -0.1878  0.0457  1.2213
    3RES    H59  196   1.597   2.559   1.566 -2.3618  0.0247  0.6943
    3RES    H60  197   1.558   2.682   1.685 -0.6254  0.1151 -1.6590
    3RES    H61  198   2.318   2.497   3.585  0.9276  1.5696  1.8007
    3RES    H62  199   2.437   2.584   3.480 -0.0820  1.3770 -0.2776
    3RES    H63  200   2.171   2.687   3.584  0.3587 -0.9073 -0.6924
    3RES    H64  201   1.558   2.862   1.519 -0.3151 -0.5340 -0.1030
    3RES    H65  202   1.723   2.903   1.439 -0.8143  0.3576  0.0310
    3RES    H66  203   2.426   2.812   3.476 -0.9057 -2.0869 -0.9228
    3RES    H67  204   2.294   2.913   3.565  0.8528 -0.8893  3.7938
    4ZnD    Zn1  205   1.970   2.897   2.525 -0.0047  0.3044 -0.1110
    4ZnD    dm1  206   2.050   2.903   2.485  0.1490 -0.0811  1.0072
    4ZnD    dm2  207   1.992   2.968   2.578  0.0790  0.7015  0.7975
    4ZnD    dm3  208   1.935   2.956   2.466 -0.1090  0.4312  0.0047
    4ZnD    dm4  209   1.892   2.893   2.567  1.9837 -0.8241  0.4581
    4ZnD    dm5  210   1.947   2.827   2.472 -0.3404 -1.4991 -0.6185
    4ZnD    dm6  211   2.003   2.838   2.584  0.4728 -2.9016  0.8995
    5ZnD    Zn1  212   2.018   2.278   2.904  0.4560  0.1641  0.1595
    5ZnD    dm1  213   2.021   2.268   2.814  0.0790 -0.3016 -0.4411
    5ZnD    dm2  214   1.991   2.363   2.892 -0.8474 -1.3144  0.0158
    5ZnD    dm3  215   1.930   2.251   2.904  0.1645 -0.0286  2.1705
    5ZnD    dm4  216   2.013   2.289   2.993 -0.9540 -0.4817 -0.3763
    5ZnD    dm5  217   2.043   2.191   2.912  0.0705 -0.1690  0.4065
    5ZnD    dm6  218   2.103   2.304   2.904 -1.2732  0.9088  0.3518
    6ZnD    Zn1  219   1.912   2.257   2.169 -0.0782  0.3945 -0.1209
    6ZnD    dm1  220   1.921   2.266   2.078  0.5176  1.3862  0.2948
    6ZnD    dm2  221   1.938   2.339   2.181 -0.3197 -1.2771 -0.3523
    6ZnD    dm3  222   1.824   2.286   2.167 -0.3438 -0.3163  1.9829
    6ZnD    dm4  223   1.902   2.245   2.259 -1.4335  0.3249  1.4368
    6ZnD    dm5  224   1.882   2.168   2.157 -0.5895  0.0096 -0.1720
    6ZnD    dm6  225   1.998   2.224   2.172  1.2748 -0.4629 -1.2166
    7BF4     B1  226   2.041   4.319   4.001  0.3325 -1.1252 -0.0583
    7BF4     F2  227   2.101   4.431   4.067  0.0194  0.2427 -0.0782
    7BF4     F3  228   1.977   4.364   3.888 -0.5099 -0.0558 -0.0369
    7BF4     F4  229   2.132   4.229   3.954  0.2105  0.2376 -0.1141
    7BF4     F5  230   1.945   4.254   4.083 -0.5738 -0.6093 -0.4116
    8BF4     B1  231   3.557   4.746   2.850 -0.5231  0.1276 -1.1190
    8BF4     F2  232   3.701   4.787   2.861 -0.1382  0.1197 -0.4432
    8BF4     F3  233   3.493   4.848   2.770  0.5281  0.0178 -0.2156
    8BF4     F4  234   3.557   4.631   2.788 -0.0885 -0.4993  0.2535
    8BF4     F5  235   3.506   4.728   2.979  0.3253  0.1087 -0.5644
    9BF4     B1  236   1.454   4.841   0.536 -0.0519  0.2444  0.8866
    9BF4     F2  237   1.523   4.737   0.475 -1.0319 -0.0656  0.3015
    9BF4     F3  238   1.325   4.786   0.572  0.2534 -0.2598  0.9369
    9BF4     F4  239   1.523   4.891   0.645  0.0942  0.0402  0.0279
    9BF4     F5  240   1.446   4.950   0.446 -0.7271 -0.0858  0.1644
   10BF4     B1  241   2.265   0.347   0.999  0.4186 -0.1418  0.1316
   10BF4     F2  242   2.131   0.320   1.025 -0.2771 -0.0704  0.3358
   10BF4     F3  243   2.338   0.230   0.984  0.4615 -0.3883 -0.0707
   10BF4     F4  244   2.281   0.412   0.885  0.1617  0.2498 -0.1798
   10BF4     F5  245   2.320   0.417   1.103  0.6138 -0.3780 -0.1755
   11BF4     B1  246   0.200   4.120   4.951  0.2945 -0.3332 -0.3476
   11BF4     F2  247   0.138   4.201   4.859  0.1086 -0.2943  0.4419
   11BF4     F3  248   0.104   4.032   5.000  0.3499 -0.5242  0.2194
   11BF4     F4  249   0.283   4.042   4.879  0.4011 -0.1568 -1.0285
   11BF4     F5  250   0.261   4.178   5.058  0.3298  0.1123 -0.1070
   12BF4     B1  251   1.386   3.860   2.854 -0.1461 -0.1945 -0.6629
   12BF4     F2  252   1.305   3.812   2.743 -0.0924 -0.3259  0.2863
   12BF4     F3  253   1.486   3.769   2.905  0.4667 -0.3155  0.6841
   12BF4     F4  254   1.432   3.980   2.807  0.9010  0.3871 -0.1570
   12BF4     F5  255   1.300   3.896   2.958  0.3287 -0.3967 -0.1470
   13ACN     C1  256   2.644   3.258   0.479 -0.1476  0.0758  0.0671
   13ACN     H1  257   2.683   3.182   0.410 -1.5648 -0.0459 -0.5950
   13ACN     H2  258   2.558   3.315   0.444  1.1102  2.6348  0.9801
   13ACN     H3  259   2.728   3.324   0.507 -0.4703  1.1226 -1.3984
   13ACN     C2  260   2.594   3.186   0.592  0.0144  0.4347  0.4729
   13ACN     N1  261   2.545   3.135   0.682 -0.8275  0.2854  0.5151
   14ACN     C1  262   3.485   3.808   0.943  0.3819 -0.5191 -0.1683
   14ACN     H1  263   3.404   3.775   1.010  1.8805 -0.0881  1.9063
   14ACN     H2  264   3.498   3.732   0.864 -2.4179 -0.9527 -0.2788
   14ACN     H3  265   3.573   3.834   1.003  0.5738  0.5165 -0.8828
   14ACN     C2  266   3.446   3.927   0.869  0.2108  0.0207 -0.1175
   14ACN     N1  267   3.428   4.027   0.816 -1.0931  0.1538 -0.1637
   15ACN     C1  268   1.981   3.608   2.237 -0.1553 -0.3983  0.1183
   15ACN     H1  269   1.966   3.590   2.344  0.6663  2.2119  0.6957
   15ACN     H2  270   2.023   3.708   2.220 -0.5767 -0.2177  0.1300
   15ACN     H3  271   1.894   3.601   2.169 -0.9719  0.1893  1.0915
   15ACN     C2  272   2.056   3.493   2.182  0.5712  0.4200  0.3605
   15ACN     N1  273   2.120   3.403   2.140 -0.0032 -0.2047  0.0360
   16ACN     C1  274   3.640   4.514   2.422 -0.6726 -0.5738  1.1626
   16ACN     H1  275   3.719   4.484   2.353  0.8697  2.1805  1.6379
   16ACN     H2  276   3.657   4.618   2.452 -0.7838 -0.1606 -0.1770
   16ACN     H3  277   3.637   4.454   2.514  1.0108 -2.1684  0.1969
   16ACN     C2  278   3.512   4.521   2.362  0.7225 -0.6347 -0.0821
   16ACN     N1  279   3.407   4.530   2.317  0.2078  0.1565 -0.0738
   17ACN     C1  280   1.112   4.457   1.785  0.3598 -0.4657 -0.9709
   17ACN     H1  281   1.188   4.519   1.834 -0.7644 -1.1515  1.7212
   17ACN     H2  282   1.104   4.356   1.827 -3.1168  0.6331  1.2401
   17ACN     H3  283   1.136   4.456   1.678 -0.8901  0.7523 -1.2681
   17ACN     C2  284   0.984   4.524   1.801 -0.2295 -0.2367  0.1892
   17ACN     N1  285   0.880   4.572   1.805 -0.7364  0.6862 -0.1576
   18ACN     C1  286   1.249   4.235   2.781 -0.3608  0.6079 -0.1980
   18ACN     H1  287   1.211   4.309   2.852  1.1790 -1.0549  2.4330
   18ACN     H2  288   1.223   4.131   2.805  2.6806 -0.5790 -1.7989
   18ACN     H3  289   1.356   4.254   2.766 -0.5323  0.7242 -1.3658
   18ACN     C2  290   1.197   4.263   2.652  0.4634  0.3416  0.2138
   18ACN     N1  291   1.160   4.288   2.548 -0.5514 -0.4423  0.7083
   19ACN     C1  292   1.809   4.636   4.706  0.5068  0.0616 -0.2240
   19ACN     H1  293   1.876   4.723   4.716 -2.0241  2.1444 -0.8155
   19ACN     H2  294   1.791   4.602   4.604  1.1233  2.7092 -1.2503
   19ACN     H3  295   1.712   4.662   4.749 -0.5168  1.2694 -3.1638
   19ACN     C2  296   1.867   4.527   4.789  0.1875 -0.5481 -0.2755
   19ACN     N1  297   1.921   4.440   4.842 -0.1494 -0.4176 -0.2262
   20ACN     C1  298   0.468   2.268   3.319  0.3360 -0.2274  0.5546
   20ACN     H1  299   0.457   2.270   3.210  0.1823  0.0580  0.5733
   20ACN     H2  300   0.409   2.184   3.359  1.8000 -1.0839  0.9263
   20ACN     H3  301   0.440   2.362   3.369  1.8224 -0.6450  2.2128
   20ACN     C2  302   0.605   2.244   3.356  0.1755 -0.0500 -0.9439
   20ACN     N1  303   0.714   2.230   3.384  0.7832  0.4142  0.4449
   21ACN     C1  304   2.003   0.867   4.160 -0.0299  0.3635 -0.2585
   21ACN     H1  305   2.099   0.918   4.142  2.0800 -3.9663 -1.9342
   21ACN     H2  306   1.928   0.945   4.142  0.7536  0.6921 -2.2063
   21ACN     H3  307   2.004   0.828   4.263  1.9456  1.3971  0.1553
   21ACN     C2  308   1.984   0.757   4.060  0.9543 -0.3742 -0.7884
   21ACN     N1  309   1.968   0.672   3.988  0.4209  0.6430 -0.9831
   22ACN     C1  310   0.288   0.421   1.132  0.3357 -0.2351  0.2829
   22ACN     H1  311   0.371   0.350   1.121 -0.8138 -1.6301  0.4391
   22ACN     H2  312   0.288   0.491   1.048  0.3124 -1.1450 -0.4818
   22ACN     H3  313   0.304   0.481   1.223  0.2076 -1.7061  1.2923
   22ACN     C2  314   0.158   0.358   1.122  0.1929 -0.3228  0.8145
   22ACN     N1  315   0.057   0.302   1.106 -0.8058  0.2234 -0.4143
   23ACN     C1  316   1.029   3.741   4.896 -0.5403  0.9625 -0.2861
   23ACN     H1  317   1.008   3.667   4.975  1.2952  0.6773 -0.0463
   23ACN     H2  318   1.095   3.704   4.817  0.2859 -0.7003  1.1338
   23ACN     H3  319   1.084   3.818   4.950 -2.0205  1.9634 -0.1621
   23ACN     C2  320   0.910   3.800   4.842 -0.0121 -0.1525 -0.4107
   23ACN     N1  321   0.817   3.857   4.803  0.7175  0.5089 -0.6488
   24ACN     C1  322   1.940   3.468   2.738  0.4381 -0.3889  0.6413
   24ACN     H1  323   2.030   3.529   2.756  1.8479 -2.3117  0.3915
   24ACN     H2  324   1.859   3.540   2.752  1.8254  1.0458  1.3850
   24ACN     H3  325   1.938   3.382   2.806  0.3136  0.6899  2.0303
   24ACN     C2  326   1.956   3.407   2.602  0.6192  0.5295  1.1210
   24ACN     N1  327   1.975   3.357   2.498  1.4201  0.0276  0.1953
   25ACN     C1  328   3.506   4.349   1.042 -0.7100 -0.1457  0.7036
   25ACN     H1  329   3.582   4.391   1.109 -1.4926 -1.6285  2.5562
   25ACN     H2  330   3.549   4.337   0.941  0.8550  1.8694  1.0806
   25ACN     H3  331   3.415   4.410   1.042 -0.9669 -0.5284  1.0091
   25ACN     C2  332   3.475   4.217   1.093 -0.1261 -0.9858  0.4391
   25ACN     N1  333   3.454   4.114   1.134 -0.0538 -0.1789 -0.3875
   26ACN     C1  334   2.962   2.420   4.663 -0.0181 -0.2618  0.2440
   26ACN     H1  335   2.876   2.488   4.676 -0.1600 -0.3749 -0.1084
   26ACN     H2  336   2.953   2.361   4.571  1.0995 -0.0469 -0.0068
   26ACN     H3  337   2.987   2.350   4.743 -1.3214 -1.9391 -0.7989
   26ACN     C2  338   3.083   2.503   4.641  0.0404 -0.2077  0.5022
   26ACN     N1  339   3.176   2.570   4.644  0.0042 -0.5974 -0.5456
   27ACN     C1  340   3.431   1.439   1.486 -0.4274 -0.7979  0.9304
   27ACN     H1  341   3.501   1.373   1.539 -0.6419 -1.4968  0.3427
   27ACN     H2  342   3.424   1.424   1.378  0.1572 -0.8490  0.8967
   27ACN     H3  343   3.472   1.537   1.514 -2.9232  0.5400  0.0872
   27ACN     C2  344   3.300   1.418   1.554 -0.3993  0.5622  0.9026
   27ACN     N1  345   3.200   1.412   1.615 -0.0471  0.1869  0.5720
   28ACN     C1  346   3.212   0.833   3.731  0.0934  0.2359 -0.4444
   28ACN     H1  347   3.208   0.726   3.705 -2.0825 -0.6285  3.0213
   28ACN     H2  348   3.302   0.844   3.794 -0.4355  1.0333  0.1768
   28ACN     H3  349   3.123   0.867   3.784 -0.4021  1.6830 -2.1659
   28ACN     C2  350   3.222   0.909   3.607  0.2335  0.2684  1.4277
   28ACN     N1  351   3.223   0.964   3.505 -0.3951 -0.1050  0.5341
   29ACN     C1  352   1.666   0.612   4.691 -0.1150  0.3287  0.3284
   29ACN     H1  353   1.629   0.643   4.789 -0.4011  1.4261 -0.1169
   29ACN     H2  354   1.765   0.564   4.702  0.0172  0.7029  0.7519
   29ACN     H3  355   1.682   0.701   4.629 -0.3639  0.4701  0.4687
   29ACN     C2  356   1.571   0.530   4.619  0.0665  0.1091 -0.5524
   29ACN     N1  357   1.497   0.459   4.566 -0.2305  0.3961 -0.7065
   30ACN     C1  358   1.155   3.872   4.329  0.1080 -0.3401 -0.1103
   30ACN     H1  359   1.244   3.936   4.333  0.8935 -1.5009  1.1989
   30ACN     H2  360   1.070   3.926   4.285  1.1660  1.6289  0.2196
   30ACN     H3  361   1.118   3.852   4.430 -0.8444  0.9546 -0.1845
   30ACN     C2  362   1.181   3.748   4.263  0.3952  0.2385  0.5257
   30ACN     N1  363   1.196   3.643   4.222  0.1110 -0.1142  0.4772
   31ACN     C1  364   2.530   0.201   2.290  0.3560  0.4254 -0.5211
   31ACN     H1  365   2.617   0.135   2.281 -0.9242 -1.7558  2.5452
   31ACN     H2  366   2.448   0.170   2.224 -1.0468 -0.2094  1.4847
   31ACN     H3  367   2.559   0.304   2.264 -0.9415  1.1560  0.9098
   31ACN     C2  368   2.476   0.203   2.426  0.2208  0.3268  0.4396
   31ACN     N1  369   2.437   0.189   2.535  1.1074 -0.4728 -0.1494
   32ACN     C1  370   0.085   1.275   3.936  0.4157  0.0526 -0.2744
   32ACN     H1  371   0.125   1.232   3.843  0.2020 -1.7220  0.4372
   32ACN     H2  372   0.143   1.234   4.019  0.5968 -3.8095 -2.2020
   32ACN     H3  373  -0.022   1.256   3.952 -0.1100  1.4839 -1.9084
   32ACN     C2  374   0.113   1.416   3.929 -0.3782 -0.2064  0.2561
   32ACN     N1  375   0.128   1.531   3.922  0.3853 -0.2129 -0.2292
   33ACN     C1  376   2.080   0.462   4.837  0.3822  0.0583 -0.2033
   33ACN     H1  377   1.982   0.505   4.862  0.2316 -1.3824  1.7937
   33ACN     H2  378   2.165   0.525   4.866  1.3197 -0.0169 -2.6654
   33ACN     H3  379   2.088   0.442   4.729 -1.3092  2.9429 -0.9315
   33ACN     C2  380   2.098   0.329   4.897  0.0436 -0.0220 -0.1081
   33ACN     N1  381   2.103   0.225   4.949 -0.4227 -0.0395 -0.4749
   34ACN     C1  382   1.479   2.814   4.151  0.2144  0.0296  0.1889
   34ACN     H1  383   1.497   2.725   4.213  0.4555 -0.7939 -1.0635
   34ACN     H2  384   1.474   2.904   4.214 -1.4526  0.4479 -0.5049
   34ACN     H3  385   1.375   2.807   4.117  0.1604 -0.1659  0.3940
   34ACN     C2  386   1.584   2.810   4.057  0.0754 -0.3008 -0.5514
   34ACN     N1  387   1.684   2.805   3.996  0.8626  0.6123  0.0543
   35ACN     C1  388   2.241   2.288   3.877  0.7139  0.3785  0.1172
   35ACN     H1  389   2.178   2.244   3.956  0.1807 -0.4715 -0.7636
   35ACN     H2  390   2.324   2.346   3.919  2.8866 -2.6012  0.0599
   35ACN     H3  391   2.169   2.354   3.825  1.3289  1.6405  0.8540
   35ACN     C2  392   2.291   2.178   3.792 -0.2252 -0.2705 -0.2447
   35ACN     N1  393   2.328   2.094   3.727 -0.6719 -0.2261 -0.1726
   36ACN     C1  394   3.049   1.483   1.074 -0.5559  0.2647 -0.1536
   36ACN     H1  395   3.004   1.583   1.068 -1.7146 -0.0325  2.8039
   36ACN     H2  396   3.108   1.465   0.984  0.0211  1.4364 -0.0270
   36ACN     H3  397   2.977   1.401   1.087 -0.2246 -0.2322 -1.4330
   36ACN     C2  398   3.157   1.509   1.177 -0.1818  0.0552  0.0568
   36ACN     N1  399   3.240   1.537   1.253  0.1900 -0.3673  0.1670
   37ACN     C1  400   2.336   0.134   0.623 -0.0915  0.8389 -0.0823
   37ACN     H1  401   2.384   0.036   0.633 -1.6353  0.0258 -0.5352
   37ACN     H2  402   2.295   0.162   0.721 -0.8528  0.3162 -0.2446
   37ACN     H3  403   2.246   0.134   0.561 -0.1376 -0.1035 -0.0248
   37ACN     C2  404   2.429   0.239   0.606  0.0963  0.4793 -0.8691
   37ACN     N1  405   2.486   0.338   0.588  0.0617  0.4679 -0.3904
   38ACN     C1  406   2.576   0.526   2.858  0.1753 -0.0741 -0.0065
   38ACN     H1  407   2.643   0.445   2.889  0.6159 -0.2291 -1.2954
   38ACN     H2  408   2.496   0.536   2.932 -1.4784 -2.7601 -1.3450
   38ACN     H3  409   2.526   0.493   2.766  0.8666 -0.1401 -0.3646
   38ACN     C2  410   2.664   0.640   2.831 -0.6348  0.4169  0.3807
   38ACN     N1  411   2.726   0.738   2.821 -0.0455  0.2214  0.3888
   39ACN     C1  412   3.849   0.898   2.162 -0.3520 -0.1573 -0.4578
   39ACN     H1  413   3.845   0.957   2.254  0.2905 -0.9941  0.1136
   39ACN     H2  414   3.746   0.861   2.161 -0.5021  0.2725 -1.2209
   39ACN     H3  415   3.918   0.815   2.183 -2.0042 -1.4268  0.1089
   39ACN     C2  416   3.898   0.984   2.055  0.4836  0.2572  0.0898
   39ACN     N1  417   3.935   1.055   1.968  0.1862  0.0972 -0.0996
   40ACN     C1  418   2.331   3.086   1.247 -0.2634  0.3229 -0.0833
   40ACN     H1  419   2.434   3.115   1.273  0.3716 -2.6003  0.8355
   40ACN     H2  420   2.337   3.061   1.141  1.9464  0.2234  0.0285
   40ACN     H3  421   2.249   3.158   1.256 -2.7485 -2.4134  0.0020
   40ACN     C2  422   2.284   2.960   1.313 -0.7283  0.5514 -0.5132
   40ACN     N1  423   2.266   2.855   1.359  0.3754 -0.4147 -0.6890
   41ACN     C1  424   2.448   0.296   4.891 -0.1759 -0.2854  0.0231
   41ACN     H1  425   2.444   0.310   5.000 -0.7837 -0.9374  0.0906
   41ACN     H2  426   2.523   0.355   4.838  0.1948 -1.3724 -0.6843
   41ACN     H3  427   2.350   0.328   4.852  1.1287  1.3465 -2.0327
   41ACN     C2  428   2.476   0.155   4.858  0.2568 -0.1202 -0.4793
   41ACN     N1  429   2.497   0.048   4.815 -0.8076  0.0081  0.3743
   42ACN     C1  430   2.959   1.838   4.310 -0.1940  0.4188 -0.2216
   42ACN     H1  431   2.983   1.881   4.212 -1.3956 -0.3648 -0.8752
   42ACN     H2  432   2.957   1.919   4.384  1.2865 -0.5956  0.9520
   42ACN     H3  433   3.042   1.778   4.348 -1.1702 -1.7219 -1.3350
   42ACN     C2  434   2.837   1.771   4.317 -0.2902 -0.1581  1.1925
   42ACN     N1  435   2.741   1.711   4.322 -0.1408 -0.8865 -1.4017
   43ACN     C1  436   0.281   1.862   0.064 -0.4757 -0.0938  0.3043
   43ACN     H1  437   0.276   1.932   0.148  0.8013  1.2122 -0.6747
   43ACN     H2  438   0.384   1.825   0.052 -0.3746  0.3966 -0.4301
   43ACN     H3  439   0.263   1.912  -0.032  2.0772  1.4112  0.5703
   43ACN     C2  440   0.196   1.744   0.092 -0.3220 -0.7056  0.2897
   43ACN     N1  441   0.131   1.653   0.119  0.3285  0.1384 -0.4863
   44ACN     C1  442   3.954   4.065   1.815  0.3846 -0.0958  0.1395
   44ACN     H1  443   4.054   4.032   1.846  0.3023  0.7797  1.3289
   44ACN     H2  444   3.958   4.114   1.717  0.7440 -1.7963 -0.7332
   44ACN     H3  445   3.927   4.143   1.886 -0.1787  2.5651 -2.9066
   44ACN     C2  446   3.865   3.947   1.804 -0.5316 -0.1270 -0.3872
   44ACN     N1  447   3.793   3.858   1.809 -0.3400 -0.1295 -0.7525
   45ACN     C1  448   1.728   0.846   0.624 -0.0513 -0.0485  0.2363
   45ACN     H1  449   1.748   0.741   0.648  1.0712 -0.0846 -0.8161
   45ACN     H2  450   1.625   0.883   0.637  0.0176  0.3238 -0.2400
   45ACN     H3  451   1.762   0.858   0.520  1.0406 -2.0106  0.3450
   45ACN     C2  452   1.805   0.939   0.703 -0.2871  0.0363 -0.2134
   45ACN     N1  453   1.855   1.021   0.763  0.1752  0.5153 -0.3226
   46ACN     C1  454   3.707   0.353   2.489  0.3165 -0.0873 -0.1857
   46ACN     H1  455   3.735   0.404   2.582  0.8698 -2.3285  0.9117
   46ACN     H2  456   3.780   0.395   2.418  0.9094 -1.2724 -0.2888
   46ACN     H3  457   3.603   0.376   2.461  0.0696 -1.8387 -0.7829
   46ACN     C2  458   3.723   0.208   2.502  0.0131 -0.0541  0.0979
   46ACN     N1  459   3.726   0.092   2.510 -0.7762 -0.0153 -0.2289
   47ACN     C1  460   2.059   4.254   3.509 -1.0313 -0.2568  0.4431
   47ACN     H1  461   1.970   4.193   3.494 -1.6942  0.6524  0.6184
   47ACN     H2  462   2.046   4.337   3.581  1.1881 -0.2080  0.8266
   47ACN     H3  463   2.080   4.304   3.414 -0.9243 -1.5820 -0.2239
   47ACN     C2  464   2.172   4.166   3.539  0.3901 -0.6835  0.3253
   47ACN     N1  465   2.264   4.103   3.568  0.1512  0.9513 -0.3737
   48ACN     C1  466   0.746   4.628   2.129  0.6057  0.0546 -0.1100
   48ACN     H1  467   0.709   4.731   2.127  1.9942  0.8222  5.5396
   48ACN     H2  468   0.712   4.569   2.042 -0.6301 -1.9801  1.6965
   48ACN     H3  469   0.729   4.565   2.217 -0.4226 -0.2122 -0.4881
   48ACN     C2  470   0.890   4.635   2.119 -0.7178 -0.1133  0.7251
   48ACN     N1  471   1.008   4.633   2.111  0.0959 -0.4086 -0.4502
   49ACN     C1  472   3.339   4.180   0.020  0.7129  0.4679  0.2936
   49ACN     H1  473   3.315   4.187   0.126  0.4390  0.0929  0.2573
   49ACN     H2  474   3.383   4.279   0.000 -0.0283  0.5925 -0.7908
   49ACN     H3  475   3.242   4.172  -0.030  0.0409  0.5209  1.5865
   49ACN     C2  476   3.418   4.064  -0.015  0.2101 -0.7747 -0.3401
   49ACN     N1  477   3.486   3.973  -0.026 -0.0996 -0.3231 -0.0683
   50ACN     C1  478   0.946   1.288   2.203 -0.3571 -0.0022  0.6957
   50ACN     H1  479   1.031   1.316   2.140 -0.3899 -2.8026 -0.6341
   50ACN     H2  480   0.973   1.194   2.251 -0.8913 -0.5096  0.0232
   50ACN     H3  481   0.857   1.289   2.138 -0.2097 -0.0334  0.4920
   50ACN     C2  482   0.927   1.400   2.300  0.1479 -0.3919 -0.8207
   50ACN     N1  483   0.929   1.494   2.368 -0.0253 -0.7939  0.6159
   51ACN     C1  484   1.400   0.679   1.969  0.6980 -1.4677  0.0832
   51ACN     H1  485   1.428   0.771   1.916 -0.5619 -1.1785 -0.0967
   51ACN     H2  486   1.329   0.618   1.911  3.2258 -4.0870 -0.3430
   51ACN     H3  487   1.354   0.717   2.061  1.4985 -1.6304  0.5493
   51ACN     C2  488   1.518   0.611   2.007 -0.2257 -0.2006  0.5982
   51ACN     N1  489   1.614   0.565   2.043  0.4550 -0.0789  0.1678
   52ACN     C1  490   1.089   3.212   2.404 -1.1716  0.4678  0.5085
   52ACN     H1  491   1.037   3.116   2.413  2.1159 -1.3906  0.5744
   52ACN     H2  492   1.133   3.238   2.501 -1.5705  0.6245  0.6446
   52ACN     H3  493   1.009   3.285   2.386 -1.3732  0.2345  0.4591
   52ACN     C2  494   1.183   3.198   2.293  0.3482  0.0068  0.1829
   52ACN     N1  495   1.270   3.188   2.219  0.0142 -0.5205 -0.2421
   53ACN     C1  496   2.415   3.563   1.970  0.0297 -0.0202  1.2481
   53ACN     H1  497   2.331   3.618   1.925 -1.3382 -1.6156  1.7928
   53ACN     H2  498   2.496   3.556   1.896 -1.0947 -1.6428  0.1351
   53ACN     H3  499   2.375   3.465   1.998 -1.6533  0.5791  0.9921
   53ACN     C2  500   2.473   3.615   2.093 -0.6166  0.7740  0.8949
   53ACN     N1  501   2.520   3.652   2.193  0.4556  0.0749 -0.2447
   54ACN     C1  502   2.618   0.245   3.158 -0.6568 -0.6457  0.3690
   54ACN     H1  503   2.553   0.157   3.169  0.5352 -1.3868  1.5558
   54ACN     H2  504   2.659   0.259   3.258 -0.5339  1.8787  0.0099
   54ACN     H3  505   2.564   0.334   3.121  2.4236  1.6421  1.1994
   54ACN     C2  506   2.718   0.208   3.070  0.3507 -0.3801  0.6832
   54ACN     N1  507   2.796   0.172   2.996  0.6636 -0.2171 -0.0170
   55ACN     C1  508   2.842   4.879   2.567 -0.0626 -0.2804  0.1872
   55ACN     H1  509   2.940   4.856   2.610  0.5819  0.8474 -0.6681
   55ACN     H2  510   2.800   4.965   2.620  1.8747  1.5519 -1.1812
   55ACN     H3  511   2.776   4.791   2.560 -2.0074  1.2148 -0.7438
   55ACN     C2  512   2.865   4.916   2.427 -0.0151 -0.6659 -0.9338
   55ACN     N1  513   2.886   4.943   2.316  0.2807 -0.4504  0.2505
   56ACN     C1  514   1.190   0.595   1.490 -0.0208  0.6511  0.5344
   56ACN     H1  515   1.261   0.512   1.488 -1.1795 -0.3015 -1.0674
   56ACN     H2  516   1.085   0.566   1.501 -0.1028  0.8781  0.3576
   56ACN     H3  517   1.205   0.637   1.390  1.4860 -0.2042  0.3864
   56ACN     C2  518   1.246   0.690   1.584  0.2451  0.4798 -0.6647
   56ACN     N1  519   1.291   0.771   1.647  0.1664 -0.1416  0.2622
   57ACN     C1  520   0.406   1.565   2.129 -0.2999  0.2013  0.5893
   57ACN     H1  521   0.383   1.650   2.194 -0.2039 -0.4306  1.4570
   57ACN     H2  522   0.367   1.584   2.029  1.0380 -0.8849 -0.1625
   57ACN     H3  523   0.347   1.483   2.172  0.2729 -2.2057 -2.9882
   57ACN     C2  524   0.551   1.539   2.121 -0.3189 -0.0925 -1.0256
   57ACN     N1  525   0.664   1.520   2.123 -0.3969  0.5113 -0.1257
   58ACN     C1  526   3.076   3.286   3.178  0.5127 -0.3508  0.5301
   58ACN     H1  527   2.986   3.344   3.154  3.0585  3.2580 -0.8062
   58ACN     H2  528   3.093   3.204   3.107 -0.6940  0.3337 -0.5874
   58ACN     H3  529   3.052   3.243   3.276 -1.3185  0.0386  0.2845
   58ACN     C2  530   3.185   3.370   3.183 -0.5842  0.1717 -1.5935
   58ACN     N1  531   3.275   3.446   3.186 -0.1135 -1.0180  0.2065
   59ACN     C1  532   1.766   0.183   0.133  0.0480 -0.4315 -0.2209
   59ACN     H1  533   1.714   0.127   0.055  0.5824 -1.2467  0.0085
   59ACN     H2  534   1.861   0.136   0.159  0.7912  0.4090 -1.3476
   59ACN     H3  535   1.710   0.162   0.225 -0.4967  1.8101 -0.0095
   59ACN     C2  536   1.780   0.326   0.095 -0.7808 -0.3903 -0.0047
   59ACN     N1  537   1.790   0.434   0.060 -0.2523  0.2958  0.1525
   60ACN     C1  538   3.874   4.026   4.234 -0.2652  0.7333  0.4268
   60ACN     H1  539   3.918   4.073   4.145  1.2618 -0.1846  0.6685
   60ACN     H2  540   3.787   4.078   4.275 -0.6849  0.7025 -0.4077
   60ACN     H3  541   3.952   4.029   4.311 -0.2239  0.1077  0.4164
   60ACN     C2  542   3.831   3.889   4.208  0.4771  0.2184  0.1706
   60ACN     N1  543   3.796   3.781   4.197 -0.1641 -0.2506  0.4812
   61ACN     C1  544   0.190   1.667   1.560  0.2945 -1.0934  0.0314
   61ACN     H1  545   0.153   1.577   1.508 -1.6708 -1.3899  1.8721
   61ACN     H2  546   0.100   1.713   1.603  0.3664  0.9689 -1.9092
   61ACN     H3  547   0.242   1.728   1.486  2.0618 -1.0520  1.2828
   61ACN     C2  548   0.265   1.611   1.667 -0.0114  0.2349  0.3240
   61ACN     N1  549   0.321   1.568   1.760  0.0661  0.2259 -0.6675
   62ACN     C1  550   1.405   4.666   4.726  0.0582 -0.3128 -0.5439
   62ACN     H1  551   1.481   4.669   4.805  1.3701 -2.8686 -1.6607
   62ACN     H2  552   1.448   4.637   4.629 -0.0843  1.0532 -1.0150
   62ACN     H3  553   1.342   4.755   4.716  1.9412  1.3240  1.6360
   62ACN     C2  554   1.312   4.557   4.758 -0.5213  0.6858  0.1037
   62ACN     N1  555   1.241   4.465   4.770  0.1546  0.6108  0.1002
   63ACN     C1  556   3.483   2.418   4.325  0.0714 -0.9746  0.4286
   63ACN     H1  557   3.412   2.374   4.254  0.1918  0.3134 -0.5042
   63ACN     H2  558   3.442   2.497   4.389 -1.0519 -1.5565  0.4510
   63ACN     H3  559   3.565   2.454   4.262  0.1575 -0.6395  0.7320
   63ACN     C2  560   3.535   2.320   4.418  0.3073  0.1220 -0.0560
   63ACN     N1  561   3.582   2.250   4.496  1.1231  0.3507  0.1807
   64ACN     C1  562   1.602   3.676   3.730 -0.4468  0.7714  0.1591
   64ACN     H1  563   1.621   3.735   3.639  2.4839  1.9189  1.4602
   64ACN     H2  564   1.656   3.733   3.807  0.0416  0.4290  0.0709
   64ACN     H3  565   1.642   3.575   3.713  0.7590  1.2081  0.3582
   64ACN     C2  566   1.459   3.690   3.755  0.5248  0.1075  0.3032
   64ACN     N1  567   1.345   3.697   3.772 -0.1329 -0.4541 -0.1091
   65ACN     C1  568   1.710   2.702   3.322 -0.6033  0.2258  1.0390
   65ACN     H1  569   1.774   2.688   3.409 -2.1849 -0.7600  2.0738
   65ACN     H2  570   1.668   2.803   3.335 -1.3378  0.4125 -2.2330
   65ACN     H3  571   1.627   2.631   3.326 -1.8091  1.2680 -2.7702
   65ACN     C2  572   1.767   2.696   3.188  0.8428  0.2738 -0.2382
   65ACN     N1  573   1.810   2.696   3.082  0.3011 -0.0712  0.2109
   66ACN     C1  574   1.798   0.420   3.640 -0.4766 -0.3771  1.5430
   66ACN     H1  575   1.763   0.477   3.726 -0.0492  0.7960  0.9520
   66ACN     H2  576   1.906   0.403   3.651 -0.4028 -1.7090 -0.8062
   66ACN     H3  577   1.780   0.493   3.560 -0.6558  1.8963  3.6224
   66ACN     C2  578   1.736   0.294   3.612  0.1188 -0.4837 -0.2197
   66ACN     N1  579   1.686   0.195   3.582 -0.3809  0.0581  0.0484
   67ACN     C1  580   2.624   2.850   3.694 -0.0323  0.2742 -0.2227
   67ACN     H1  581   2.645   2.899   3.789  1.4635  2.6006 -1.6950
   67ACN     H2  582   2.621   2.926   3.614  0.2137  0.2121 -0.2914
   67ACN     H3  583   2.528   2.798   3.702 -1.1262  2.2675  0.1984
   67ACN     C2  584   2.727   2.753   3.669 -0.1968  0.1318 -0.5464
   67ACN     N1  585   2.808   2.675   3.641  0.1683 -0.2306 -0.6364
   68ACN     C1  586   1.795   3.965   1.771 -0.1391 -0.3612 -0.2025
   68ACN     H1  587   1.782   3.907   1.863  2.7345  0.3571  0.7224
   68ACN     H2  588   1.709   3.952   1.705  0.1995 -0.0252 -0.7160
   68ACN     H3  589   1.879   3.920   1.716  0.1639 -1.0710  0.8202
   68ACN     C2  590   1.817   4.109   1.805  0.3068  0.2655 -0.5706
   68ACN     N1  591   1.800   4.215   1.845 -0.5225  0.1094 -0.1852
   69ACN     C1  592   0.108   4.898   2.137 -0.9946  0.0549  0.1170
   69ACN     H1  593   0.199   4.864   2.086 -1.5867 -0.4080 -0.6486
   69ACN     H2  594   0.147   4.946   2.227 -1.6613  0.3593  0.2457
   69ACN     H3  595   0.050   4.808   2.162 -0.3175 -0.1416  0.9824
   69ACN     C2  596   0.019   4.983   2.054 -0.0109 -0.0496  0.1117
   69ACN     N1  597  -0.040   5.044   1.977 -0.4888 -0.6880  0.0837
   70ACN     C1  598   2.802   3.045   4.345 -0.0261  0.0184 -0.2294
   70ACN     H1  599   2.739   3.125   4.385  0.5013  0.0707  0.5105
   70ACN     H2  600   2.753   2.952   4.376  0.4680 -0.1807 -0.0453
   70ACN     H3  601   2.905   3.048   4.382 -0.3529 -0.2294  0.7190
   70ACN     C2  602   2.798   3.052   4.201 -0.0592  0.9222 -0.4832
   70ACN     N1  603   2.804   3.043   4.088  0.1154  0.3734 -0.1298
   71ACN     C1  604   1.438   0.311   1.903  0.1097  0.4158  0.4035
   71ACN     H1  605   1.543   0.334   1.925  1.6216 -3.1632 -2.3816
   71ACN     H2  606   1.359   0.361   1.961 -0.9035 -0.0937 -0.5030
   71ACN     H3  607   1.432   0.201   1.905 -0.3968  0.4417  0.4703
   71ACN     C2  608   1.410   0.351   1.767 -0.3697 -1.1695 -0.1843
   71ACN     N1  609   1.375   0.379   1.660  0.1266 -0.4866  0.0932
   72ACN     C1  610   0.410   1.164   0.107  0.5745 -0.8628  0.4766
   72ACN     H1  611   0.366   1.197   0.013  2.2121 -1.3086 -0.4772
   72ACN     H2  612   0.412   1.249   0.177  1.8361 -2.7980  2.8939
   72ACN     H3  613   0.513   1.126   0.097  0.1193 -2.1724  0.7114
   72ACN     C2  614   0.327   1.060   0.168 -0.4433 -0.3789 -0.5110
   72ACN     N1  615   0.258   0.986   0.221 -0.3513 -0.8170 -0.1803
   73ACN     C1  616   0.742   2.087   1.629 -0.3048  0.2403  0.3713
   73ACN     H1  617   0.746   2.115   1.734  1.1340  1.8653 -0.0993
   73ACN     H2  618   0.635   2.068   1.608 -0.5410  0.4382  1.4040
   73ACN     H3  619   0.788   1.989   1.611  0.1139  0.5611 -0.3334
   73ACN     C2  620   0.814   2.178   1.534  0.8514 -0.0298 -0.0012
   73ACN     N1  621   0.861   2.243   1.450 -0.2822  0.0258 -0.3130
   74ACN     C1  622   0.780   2.525   3.642 -0.2543 -0.6957  0.3806
   74ACN     H1  623   0.711   2.460   3.588  0.7252 -1.9464  0.6077
   74ACN     H2  624   0.747   2.516   3.747  0.4021  0.3083  0.6798
   74ACN     H3  625   0.763   2.624   3.600 -0.4461 -0.1058  1.8032
   74ACN     C2  626   0.919   2.486   3.620  0.6479 -0.1601  0.0155
   74ACN     N1  627   1.029   2.454   3.614  0.3855  0.6219  0.3746
   75ACN     C1  628   3.377   1.034   3.200  0.5229 -0.0754  0.0723
   75ACN     H1  629   3.300   0.985   3.260  1.6324 -1.3127  0.5089
   75ACN     H2  630   3.353   1.068   3.098  0.0575  1.9031  0.8177
   75ACN     H3  631   3.453   0.956   3.194 -0.6766 -1.3549  1.3402
   75ACN     C2  632   3.433   1.142   3.286 -0.5327 -0.3118 -0.4937
   75ACN     N1  633   3.474   1.230   3.349 -0.2054  0.5736 -0.5213
   76ACN     C1  634   3.883   1.755   2.938  0.0875  0.4076  0.0410
   76ACN     H1  635   3.851   1.824   3.017 -1.2792 -1.3765  1.0851
   76ACN     H2  636   3.855   1.654   2.970  0.4549  0.4756  0.5794
   76ACN     H3  637   3.993   1.760   2.933  0.2016 -0.6679  1.2254
   76ACN     C2  638   3.836   1.782   2.808  0.4339  0.2039  0.0868
   76ACN     N1  639   3.785   1.803   2.707  0.4890 -0.4578 -0.1819
   77ACN     C1  640   3.382   1.568   3.973  1.3394  0.3120  0.0840
   77ACN     H1  641   3.415   1.635   4.054 -3.1094 -1.7966  3.8879
   77ACN     H2  642   3.354   1.472   4.017 -1.2568 -0.2008 -2.5050
   77ACN     H3  643   3.468   1.563   3.905  0.3306  0.4412 -1.2270
   77ACN     C2  644   3.282   1.634   3.888 -0.1135  0.1723 -0.4851
   77ACN     N1  645   3.206   1.682   3.818 -0.7958 -0.5941  0.4274
   78ACN     C1  646   2.852   4.277   3.595 -0.5164 -0.7169  0.1525
   78ACN     H1  647   2.863   4.385   3.613  1.0960 -0.7130 -0.7164
   78ACN     H2  648   2.787   4.234   3.672 -1.3518 -1.0925 -0.7495
   78ACN     H3  649   2.950   4.228   3.589 -0.0590  0.3588 -1.6404
   78ACN     C2  650   2.776   4.266   3.473 -0.4818 -0.0501  0.0482
   78ACN     N1  651   2.726   4.254   3.369 -0.4622 -0.4581  0.3054
   79ACN     C1  652   1.350   0.423   3.221 -0.1533 -0.1903 -0.7538
   79ACN     H1  653   1.308   0.324   3.200  1.6746 -1.2186  0.3077
   79ACN     H2  654   1.263   0.480   3.259 -1.9331 -1.9515 -2.1038
   79ACN     H3  655   1.382   0.478   3.132 -0.7565  1.6444  0.1299
   79ACN     C2  656   1.456   0.421   3.310 -0.1948 -0.5895 -0.1296
   79ACN     N1  657   1.541   0.424   3.388 -0.3060  0.1260 -0.1260
   80ACN     C1  658   3.444   1.709   2.841 -0.2511  0.1510  0.0363
   80ACN     H1  659   3.528   1.661   2.790 -0.9439 -0.4180 -0.5775
   80ACN     H2  660   3.485   1.775   2.918  0.0579  0.0615 -0.0529
   80ACN     H3  661   3.366   1.646   2.886  1.1453 -2.5802 -1.2441
   80ACN     C2  662   3.378   1.783   2.735  0.7294  0.2942  0.2159
   80ACN     N1  663   3.316   1.837   2.656 -0.5310 -0.2778  0.5024
   81ACN     C1  664   1.104   2.572   0.248  0.4973 -0.3427  0.0160
   81ACN     H1  665   1.014   2.565   0.310  1.0118  0.3333  0.8516
   81ACN     H2  666   1.156   2.666   0.269 -0.1528  0.4429 -1.8197
   81ACN     H3  667   1.076   2.574   0.142  1.6481  0.9100 -0.2803
   81ACN     C2  668   1.193   2.463   0.295  0.2739  0.2694  0.5347
   81ACN     N1  669   1.259   2.372   0.323 -0.1030 -0.5092 -0.5373
   82ACN     C1  670   2.642   4.448   3.105 -0.8758 -0.4656 -0.0860
   82ACN     H1  671   2.723   4.459   3.179 -0.7762 -0.3775 -0.2085
   82ACN     H2  672   2.616   4.545   3.061  1.4712  1.0898  1.8074
   82ACN     H3  673   2.556   4.414   3.163 -0.1390 -0.0212  1.2818
   82ACN     C2  674   2.684   4.343   3.012  0.2065  0.6520  0.0468
   82ACN     N1  675   2.714   4.262   2.936 -0.2082 -0.4426 -0.0514
   83ACN     C1  676   0.684   3.442   4.423  0.3239  0.2316 -0.8551
   83ACN     H1  677   0.733   3.536   4.395 -1.2326  0.7116 -2.0732
   83ACN     H2  678   0.625   3.416   4.334 -1.2238 -0.4242  0.3397
   83ACN     H3  679   0.621   3.445   4.513 -0.1923  0.7704 -1.2266
   83ACN     C2  680   0.787   3.330   4.431  0.1384 -0.0757 -0.0964
   83ACN     N1  681   0.866   3.245   4.435 -0.2612  0.1492  0.1878
   84ACN     C1  682   3.569   3.132   1.644 -0.2220  0.1378  0.0914
   84ACN     H1  683   3.515   3.093   1.732  0.6467 -1.4153 -0.0462
   84ACN     H2  684   3.510   3.199   1.580  0.6497  0.2963 -0.5405
   84ACN     H3  685   3.594   3.041   1.589  0.0611  0.8626 -0.9757
   84ACN     C2  686   3.683   3.203   1.688  0.3228  0.4808 -0.3565
   84ACN     N1  687   3.779   3.252   1.727 -0.2092 -0.4887 -0.5856
   85ACN     C1  688   1.127   2.568   4.296  0.5755 -0.5364  0.5291
   85ACN     H1  689   1.092   2.654   4.237  0.1717  0.7713  2.5952
   85ACN     H2  690   1.051   2.548   4.372  0.1450 -2.2409 -0.3323
   85ACN     H3  691   1.218   2.594   4.352  0.6473 -0.8185  0.5409
   85ACN     C2  692   1.152   2.456   4.208  0.1508 -0.9927  0.0210
   85ACN     N1  693   1.166   2.368   4.134  0.4206 -0.1574 -0.3609
   86ACN     C1  694   0.680   1.053   1.559 -0.2992 -0.2074 -0.2857
   86ACN     H1  695   0.589   1.109   1.583  1.5407  3.1303 -0.8920
   86ACN     H2  696   0.685   0.959   1.617 -1.3655  0.9850  1.8236
   86ACN     H3  697   0.770   1.103   1.596 -0.3987 -0.9197  0.9543
   86ACN     C2  698   0.669   1.033   1.415  0.4471  0.6841 -0.2882
   86ACN     N1  699   0.666   1.005   1.303  0.8362  0.2373  0.9145
   87ACN     C1  700   1.848   0.282   3.232  0.1094  0.1718  0.5084
   87ACN     H1  701   1.810   0.290   3.335  0.2501 -0.1410  0.5859
   87ACN     H2  702   1.925   0.203   3.232 -0.1316 -0.0636  0.1073
   87ACN     H3  703   1.895   0.377   3.206  3.2227 -1.3342  0.4125
   87ACN     C2  704   1.738   0.260   3.145 -0.4511 -0.3072 -0.2470
   87ACN     N1  705   1.637   0.250   3.086 -0.3519  0.5877 -0.1252
   88ACN     C1  706   0.736   0.860   1.955  0.6468  0.3612 -0.0612
   88ACN     H1  707   0.796   0.881   1.865 -1.0366  1.0253 -1.0475
   88ACN     H2  708   0.792   0.785   2.011 -1.2153  0.9208  2.6391
   88ACN     H3  709   0.634   0.832   1.928  0.5903 -0.4778  0.9951
   88ACN     C2  710   0.717   0.986   2.033  0.6514 -0.8833  0.1848
   88ACN     N1  711   0.715   1.086   2.090 -0.3944  0.1430 -0.2252
   89ACN     C1  712   2.391   3.171   1.951 -0.4811  0.0628 -0.3958
   89ACN     H1  713   2.309   3.192   1.881  0.4988 -0.7499 -1.8225
   89ACN     H2  714   2.383   3.254   2.022 -1.6558  0.6125 -1.1669
   89ACN     H3  715   2.493   3.155   1.911 -0.7316 -1.8173 -0.3590
   89ACN     C2  716   2.357   3.054   2.034 -0.9109  0.2027  0.0438
   89ACN     N1  717   2.318   2.966   2.097 -0.2409 -0.5619  0.1491
   90ACN     C1  718   2.497   1.023   2.633  0.5341 -0.7891  0.2830
   90ACN     H1  719   2.479   0.923   2.675 -1.3199 -0.6005 -0.0073
   90ACN     H2  720   2.453   1.084   2.713  0.3086  0.1366 -0.5441
   90ACN     H3  721   2.431   1.028   2.546  1.4040  2.9022 -0.2450
   90ACN     C2  722   2.635   1.055   2.600  0.1600 -0.3398  0.0626
   90ACN     N1  723   2.744   1.075   2.569 -0.1365 -0.2958  0.2014
   91ACN     C1  724   0.652   0.234   0.155  0.8890 -0.3531 -0.2899
   91ACN     H1  725   0.595   0.165   0.092 -0.3550  0.5946 -0.2197
   91ACN     H2  726   0.729   0.170   0.199 -1.3895 -2.0147  1.3792
   91ACN     H3  727   0.592   0.281   0.234 -1.8254 -2.2702 -1.1530
   91ACN     C2  728   0.713   0.339   0.073 -0.3464 -0.0069 -0.4346
   91ACN     N1  729   0.764   0.419   0.013 -0.0840 -0.1870  0.6303
   92ACN     C1  730   0.088   1.707   2.020  0.0185  0.5770  0.4264
   92ACN     H1  731   0.082   1.733   2.127  0.8081 -2.3464  1.2290
   92ACN     H2  732   0.139   1.610   2.016  1.1422  1.1347  0.9709
   92ACN     H3  733   0.149   1.788   1.977  0.0158  0.8113  0.8572
   92ACN     C2  734  -0.050   1.705   1.981 -0.1126 -0.9795  0.3488
   92ACN     N1  735  -0.167   1.696   1.966 -0.1437  0.0074 -0.2739
   93ACN     C1  736   0.394   3.548   0.452  0.7663 -0.2266 -0.5267
   93ACN     H1  737   0.333   3.574   0.539  0.6541 -0.4371 -0.5421
   93ACN     H2  738   0.483   3.609   0.432  0.3287  0.2110 -1.1335
   93ACN     H3  739   0.336   3.561   0.360 -1.4124 -0.0528  0.8468
   93ACN     C2  740   0.434   3.413   0.457  0.2970 -0.2745  0.1582
   93ACN     N1  741   0.468   3.303   0.460  0.7350  0.0465  0.1817
   94ACN     C1  742   3.611   0.959   4.741  0.1497 -0.3477  0.1548
   94ACN     H1  743   3.598   1.055   4.792 -0.9829  0.4894 -1.6675
   94ACN     H2  744   3.566   0.887   4.810 -1.9358  1.8840  1.1965
   94ACN     H3  745   3.712   0.938   4.705  0.0067 -3.5260  1.4162
   94ACN     C2  746   3.520   0.960   4.627  0.8004  0.4776 -0.5200
   94ACN     N1  747   3.449   0.954   4.537  0.4020 -0.0293 -0.0996
   95ACN     C1  748   2.587   2.749   4.447 -0.4449 -0.0433 -0.7617
   95ACN     H1  749   2.587   2.762   4.338 -0.9704  0.5822 -0.6912
   95ACN     H2  750   2.513   2.816   4.493 -0.3043  0.1036 -0.7452
   95ACN     H3  751   2.690   2.754   4.485 -0.8913 -2.3573  0.8226
   95ACN     C2  752   2.533   2.619   4.459  0.4251 -0.0422  0.0476
   95ACN     N1  753   2.482   2.519   4.480  0.7779  0.0064 -0.4261
   96ACN     C1  754   1.679   1.041   3.272  0.5608  0.2162  0.5019
   96ACN     H1  755   1.585   1.078   3.315  0.4751  0.6898 -0.0883
   96ACN     H2  756   1.741   1.131   3.269 -0.2285  0.8623  2.7577
   96ACN     H3  757   1.673   1.005   3.168 -0.0959 -0.5786  0.8100
   96ACN     C2  758   1.748   0.933   3.340  0.2121  0.2403  0.4295
   96ACN     N1  759   1.803   0.848   3.398 -0.1042  0.2154  0.0413
   97ACN     C1  760   3.670   3.563   2.573 -0.6042  0.0155 -0.4430
   97ACN     H1  761   3.718   3.602   2.664  0.0179 -0.3674 -0.5976
   97ACN     H2  762   3.721   3.472   2.539 -0.3652  0.7555 -2.1127
   97ACN     H3  763   3.679   3.644   2.500 -0.9906 -0.9600 -1.5849
   97ACN     C2  764   3.529   3.546   2.604 -0.4703 -0.2707  0.1772
   97ACN     N1  765   3.419   3.519   2.626 -0.4556  0.6795  0.2052
   98ACN     C1  766   2.699   3.137   3.426  0.2980  0.0618  0.0974
   98ACN     H1  767   2.800   3.180   3.424 -1.0595  3.3698 -3.1838
   98ACN     H2  768   2.624   3.203   3.382 -0.1913 -0.9351 -0.5684
   98ACN     H3  769   2.675   3.109   3.529  2.5336  0.8104  0.8521
   98ACN     C2  770   2.688   3.024   3.341  0.6778 -0.9392  0.3048
   98ACN     N1  771   2.682   2.939   3.261  0.4593 -0.7035  0.3005
   99ACN     C1  772   0.472   0.776   1.169 -0.6918 -0.4218 -0.3502
   99ACN     H1  773   0.458   0.684   1.228  1.6614 -0.9800 -0.5986
   99ACN     H2  774   0.575   0.794   1.135 -1.3010  1.3346 -1.3097
   99ACN     H3  775   0.439   0.859   1.232 -1.4365  0.7394 -2.2414
   99ACN     C2  776   0.392   0.776   1.047 -0.3736  0.4159  0.2925
   99ACN     N1  777   0.327   0.783   0.954 -0.5641 -0.0641 -0.1477
  100ACN     C1  778   2.618   4.240   4.595  0.3758 -0.2097 -0.1693
  100ACN     H1  779   2.532   4.184   4.633  1.2557 -0.9795  0.7084
  100ACN     H2  780   2.703   4.171   4.601  1.5281  1.2438  0.4447
  100ACN     H3  781   2.639   4.335   4.645 -2.9133  0.4952 -0.0342
  100ACN     C2  782   2.595   4.256   4.450  0.2952 -0.1359 -0.4133
  100ACN     N1  783   2.571   4.257   4.338 -0.8393  0.4208 -1.0693
  101ACN     C1  784   1.660   4.749   1.919  0.5718 -0.4134  0.3517
  101ACN     H1  785   1.628   4.683   1.837  1.2007 -1.0135  0.5817
  101ACN     H2  786   1.751   4.705   1.961  0.5163 -0.6850  0.1890
  101ACN     H3  787   1.586   4.754   1.999  1.2789 -0.5999  1.0241
  101ACN     C2  788   1.674   4.885   1.872  0.1895 -0.0423  0.2494
  101ACN     N1  789   1.670   4.992   1.831  0.1907 -0.2091  0.4318
  102ACN     C1  790   2.819   0.667   3.775 -0.2210  0.2082 -0.4856
  102ACN     H1  791   2.874   0.586   3.725  1.9192  0.1663  1.8340
  102ACN     H2  792   2.789   0.751   3.711 -0.2910 -0.0631 -0.8064
  102ACN     H3  793   2.891   0.701   3.851  0.1316  2.2586 -1.6879
  102ACN     C2  794   2.700   0.607   3.827  0.6571 -0.1375 -0.9442
  102ACN     N1  795   2.603   0.558   3.857  0.5978 -0.5021 -0.4403
  103ACN     C1  796   3.152   3.606   4.620 -0.2810  0.4237 -0.4383
  103ACN     H1  797   3.049   3.641   4.621 -0.2029  0.6388  0.1818
  103ACN     H2  798   3.203   3.685   4.563 -1.6454 -0.1050 -2.4288
  103ACN     H3  799   3.150   3.510   4.568 -1.8070  0.1363  0.1308
  103ACN     C2  800   3.211   3.588   4.751  0.2966 -1.3779 -1.0316
  103ACN     N1  801   3.268   3.563   4.846  0.2635 -0.6607 -0.1005
  104ACN     C1  802   1.536   2.834   3.684 -0.3830 -0.0013 -0.0169
  104ACN     H1  803   1.620   2.766   3.699 -0.4616  0.5034  2.9495
  104ACN     H2  804   1.579   2.935   3.675  0.7259 -0.3005  1.7085
  104ACN     H3  805   1.458   2.826   3.761  1.3318  0.2330  1.7933
  104ACN     C2  806   1.479   2.812   3.557  0.0859  0.4738  0.9913
  104ACN     N1  807   1.424   2.799   3.457 -0.3142 -0.5240  0.0922
  105ACN     C1  808   0.648   3.626   2.946  0.0002 -0.0809  0.4937
  105ACN     H1  809   0.648   3.680   2.850  1.3498 -0.2299  0.3966
  105ACN     H2  810   0.751   3.603   2.974  0.3025  1.5818  0.8153
  105ACN     H3  811   0.610   3.526   2.923 -0.8676  0.1399  0.9367
  105ACN     C2  812   0.591   3.699   3.061 -0.0077  0.2834 -0.4260
  105ACN     N1  813   0.548   3.749   3.156  0.4653 -0.3630  0.0636
  106ACN     C1  814   1.213   1.656   4.939  0.2046  0.5840 -0.4220
  106ACN     H1  815   1.121   1.663   4.880 -0.6621 -0.6538  0.7456
  106ACN     H2  816   1.300   1.684   4.878 -0.7793  0.6199 -1.8459
  106ACN     H3  817   1.220   1.549   4.963 -1.5905  0.8166  1.2470
  106ACN     C2  818   1.209   1.742   5.057 -0.4007 -0.1854 -0.3798
  106ACN     N1  819   1.199   1.804   5.150  0.1462  0.0396 -0.5641
  107ACN     C1  820   2.713   3.390   4.890 -0.2638  0.9490  1.0919
  107ACN     H1  821   2.771   3.317   4.833  0.5453 -0.6508  3.8446
  107ACN     H2  822   2.641   3.429   4.818 -1.5316 -3.6076 -0.2439
  107ACN     H3  823   2.784   3.468   4.922 -0.2016  1.7266 -0.8601
  107ACN     C2  824   2.643   3.314   4.988  0.3260  0.0162  0.4278
  107ACN     N1  825   2.582   3.254   5.066  0.6145  0.3082  0.0137
  108ACN     C1  826   1.444   3.320   1.878  0.8020 -0.3069 -0.0124
  108ACN     H1  827   1.470   3.425   1.895  1.2864 -0.8442  2.9765
  108ACN     H2  828   1.346   3.323   1.828 -0.4933 -0.5479  2.4138
  108ACN     H3  829   1.421   3.270   1.973  0.2437  1.1020  0.6022
  108ACN     C2  830   1.524   3.236   1.790  0.0059 -0.0001 -0.0160
  108ACN     N1  831   1.580   3.170   1.714  0.4934 -0.0644  0.8908
  109ACN     C1  832   0.812   2.712   1.936  0.0739 -0.0472  0.4109
  109ACN     H1  833   0.866   2.734   2.029 -1.8624  0.9925  1.3471
  109ACN     H2  834   0.712   2.756   1.947  0.3188  0.3150  1.2612
  109ACN     H3  835   0.812   2.607   1.906 -0.6391 -0.1515  0.7478
  109ACN     C2  836   0.880   2.786   1.831  0.3577 -0.1530  0.2157
  109ACN     N1  837   0.943   2.845   1.757 -0.0410  0.1930 -0.0465
  110ACN     C1  838   1.325   0.835   2.385  0.0120  0.1290  0.5214
  110ACN     H1  839   1.298   0.738   2.427 -0.1632  1.1114  2.7527
  110ACN     H2  840   1.396   0.819   2.303  0.5059 -1.0171  1.1711
  110ACN     H3  841   1.374   0.893   2.464 -2.6747  0.6423  1.8735
  110ACN     C2  842   1.212   0.912   2.331  0.5211  0.5696 -0.1114
  110ACN     N1  843   1.123   0.973   2.291  0.6452 -0.3356  0.2456
  111ACN     C1  844   3.467   3.947   4.672  0.3111 -0.1604  0.2753
  111ACN     H1  845   3.369   3.955   4.720 -0.3979  0.6197 -1.2791
  111ACN     H2  846   3.494   3.843   4.651  0.8668 -0.3038  1.6577
  111ACN     H3  847   3.540   3.979   4.747 -1.3795  2.8277  0.7284
  111ACN     C2  848   3.476   4.017   4.545  0.3386  0.5831 -0.4070
  111ACN     N1  849   3.491   4.063   4.442 -0.7688 -0.0602 -0.2708
  112ACN     C1  850   1.338   4.580   3.460  0.2023  0.1772 -0.5879
  112ACN     H1  851   1.322   4.673   3.404 -1.7415  1.4872  2.0440
  112ACN     H2  852   1.361   4.505   3.383  0.3355 -0.4028  0.0198
  112ACN     H3  853   1.251   4.561   3.523  1.2373 -2.0249  0.2423
  112ACN     C2  854   1.455   4.616   3.536 -0.8603  0.0508 -0.5118
  112ACN     N1  855   1.541   4.637   3.606 -0.5809 -0.1386 -0.0401
  113ACN     C1  856   3.024   0.259   1.596 -0.1799  0.2710  0.0767
  113ACN     H1  857   3.111   0.263   1.529 -1.2859  0.2842 -1.3848
  113ACN     H2  858   2.929   0.280   1.545  0.5943  0.0147 -1.5009
  113ACN     H3  859   3.037   0.308   1.693 -0.2256  0.5235 -0.0453
  113ACN     C2  860   3.020   0.117   1.637 -0.1490  0.2644  0.0803
  113ACN     N1  861   3.015   0.004   1.667 -0.7681 -0.2054  0.6002
  114ACN     C1  862   2.201   1.343   3.569  0.2049 -0.0828 -0.1510
  114ACN     H1  863   2.288   1.307   3.513 -0.9556 -1.0635 -1.3461
  114ACN     H2  864   2.213   1.451   3.585  2.9179 -0.2479 -0.8273
  114ACN     H3  865   2.191   1.299   3.669 -0.9678  2.3824  0.8711
  114ACN     C2  866   2.078   1.302   3.498 -0.4434 -0.3420  0.0846
  114ACN     N1  867   1.988   1.270   3.436 -0.3827 -0.3281  0.2747
  115ACN     C1  868   2.526   4.894   2.755  0.6270  0.2903 -0.4215
  115ACN     H1  869   2.429   4.903   2.705  0.1635  1.4492  0.6317
  115ACN     H2  870   2.580   4.986   2.728  2.5584 -0.8711 -0.5772
  115ACN     H3  871   2.570   4.806   2.707  1.1852  0.1154  0.3879
  115ACN     C2  872   2.480   4.869   2.895  0.3737 -0.6828  0.6918
  115ACN     N1  873   2.429   4.865   3.000  0.9126 -0.7607 -0.7246
  116ACN     C1  874   2.732   3.424   3.725 -0.4664 -0.2678 -0.0725
  116ACN     H1  875   2.714   3.522   3.680  0.2560  0.0939  0.4112
  116ACN     H2  876   2.756   3.349   3.648 -0.3439  2.0051 -2.3020
  116ACN     H3  877   2.644   3.392   3.782 -1.2514  1.4133 -0.3025
  116ACN     C2  878   2.843   3.445   3.811 -0.0249 -0.7369 -0.6275
  116ACN     N1  879   2.937   3.464   3.876 -0.7419  0.7067  0.1392
  117ACN     C1  880   1.260   4.090   4.667  0.5741  0.3519  0.4956
  117ACN     H1  881   1.246   4.116   4.773 -1.7827  1.2844 -0.0211
  117ACN     H2  882   1.362   4.122   4.641  0.7907 -1.0598 -0.4275
  117ACN     H3  883   1.175   4.134   4.613 -0.5912 -0.8130  1.3551
  117ACN     C2  884   1.262   3.948   4.658  0.7610  0.0337 -0.1327
  117ACN     N1  885   1.261   3.832   4.659  0.6173  0.5519 -0.4374
  118ACN     C1  886   2.972   3.868   3.587 -0.0631  0.3059 -0.8716
  118ACN     H1  887   2.884   3.930   3.567 -0.0237  1.0912  1.2596
  118ACN     H2  888   2.966   3.812   3.681  2.5421 -0.3010 -1.0354
  118ACN     H3  889   3.060   3.933   3.584 -0.1127  0.4979  1.1595
  118ACN     C2  890   2.972   3.766   3.485 -0.5985 -0.1357 -0.2229
  118ACN     N1  891   2.986   3.684   3.406  0.1208  0.1386 -0.1285
  119ACN     C1  892   1.267   1.311   1.011  0.0506  0.3710 -0.1664
  119ACN     H1  893   1.361   1.293   0.957  0.1816 -0.7191  0.4252
  119ACN     H2  894   1.228   1.211   1.032  0.4359  0.1640 -0.4302
  119ACN     H3  895   1.192   1.366   0.952 -0.0149 -0.1355 -0.5606
  119ACN     C2  896   1.297   1.367   1.139  0.5159  0.2515 -0.3985
  119ACN     N1  897   1.328   1.391   1.248  0.4208  0.1607  0.7382
  120ACN     C1  898   2.030   0.819   4.796  0.1921  0.6544 -0.4976
  120ACN     H1  899   1.956   0.752   4.842  1.4270 -0.0053  0.5691
  120ACN     H2  900   2.132   0.778   4.795 -0.5251 -1.2634  1.1336
  120ACN     H3  901   2.031   0.906   4.863 -2.1894 -1.6797  2.7313
  120ACN     C2  902   1.977   0.859   4.665  0.0071  0.1344 -0.4094
  120ACN     N1  903   1.940   0.880   4.560  0.2895  0.0141 -0.5238
  121ACN     C1  904   2.269   1.982   4.833  1.1724  0.0265  0.2248
  121ACN     H1  905   2.294   1.906   4.758 -1.2261 -0.2559 -0.3237
  121ACN     H2  906   2.261   2.080   4.783 -0.8402 -0.3481 -0.2119
  121ACN     H3  907   2.350   1.985   4.907  0.6651  1.7506  0.7281
  121ACN     C2  908   2.151   1.938   4.904 -0.1459  0.7738 -0.4789
  121ACN     N1  909   2.062   1.902   4.956  0.5052 -0.0033 -0.7430
  122ACN     C1  910   0.281   0.390   0.772  0.1868  0.7642  0.0823
  122ACN     H1  911   0.199   0.460   0.791 -0.1149 -0.0879  2.0518
  122ACN     H2  912   0.267   0.334   0.679  1.3431  2.3431 -1.0536
  122ACN     H3  913   0.286   0.316   0.854  3.0424 -0.6790 -1.3058
  122ACN     C2  914   0.405   0.469   0.781  0.5006 -0.0438  0.2120
  122ACN     N1  915   0.502   0.529   0.785  0.2480 -0.6678 -1.0165
  123ACN     C1  916   2.055   2.599   1.359  0.3095 -0.7055 -0.3751
  123ACN     H1  917   1.970   2.530   1.353 -0.7653  0.2951  2.3457
  123ACN     H2  918   2.005   2.692   1.388  2.2183  0.2336 -0.0239
  123ACN     H3  919   2.111   2.610   1.266 -0.1939  0.5741 -0.5324
  123ACN     C2  920   2.142   2.549   1.467  0.4272 -0.2573 -0.1725
  123ACN     N1  921   2.218   2.506   1.543  0.4749 -0.2951 -0.3008
  124ACN     C1  922   0.703   1.568   0.756  0.0219 -0.2846  0.2880
  124ACN     H1  923   0.594   1.583   0.764  0.1379  1.8377 -1.5809
  124ACN     H2  924   0.735   1.508   0.842  1.6547  2.2405  1.5012
  124ACN     H3  925   0.757   1.663   0.750 -1.7888  0.7015 -0.6576
  124ACN     C2  926   0.725   1.502   0.627  0.2024  0.2622  0.2087
  124ACN     N1  927   0.747   1.452   0.528  0.2771  0.6429  0.3867
  125ACN     C1  928   2.322   0.871   4.412  0.7369  0.0203  0.1251
  125ACN     H1  929   2.216   0.898   4.408  0.7403  0.1518  0.8640
  125ACN     H2  930   2.375   0.951   4.359  1.2777 -0.7190 -0.4664
  125ACN     H3  931   2.331   0.781   4.350  1.5807 -0.4484  0.9324
  125ACN     C2  932   2.371   0.852   4.548 -0.7262 -0.7586 -0.3136
  125ACN     N1  933   2.412   0.843   4.657 -0.0165 -0.1322  0.0080
  126ACN     C1  934   2.388   3.220   4.674  0.0831  0.0938 -0.0377
  126ACN     H1  935   2.336   3.197   4.768  0.1737  0.1249  0.0196
  126ACN     H2  936   2.409   3.326   4.689 -1.8413  0.6220 -0.9344
  126ACN     H3  937   2.317   3.204   4.591  0.8089  0.1616 -0.6805
  126ACN     C2  938   2.512   3.157   4.643 -0.3002 -0.0344  1.2502
  126ACN     N1  939   2.613   3.103   4.633 -0.0745 -0.1027  0.4458
  127ACN     C1  940   2.488   2.572   1.244 -0.2228 -0.0034  0.8980
  127ACN     H1  941   2.496   2.514   1.152 -1.7267  0.6821  0.3223
  127ACN     H2  942   2.443   2.510   1.322 -2.3945  0.2767 -0.1051
  127ACN     H3  943   2.425   2.661   1.232  0.8315  0.6957  0.4451
  127ACN     C2  944   2.628   2.606   1.281 -0.0567  0.1952 -0.6557
  127ACN     N1  945   2.729   2.638   1.330 -0.4784 -0.4154  0.1088
  128ACN     C1  946   3.524   2.639   1.833 -0.7079 -0.3601  0.6328
  128ACN     H1  947   3.534   2.670   1.728 -0.2941  1.5413  1.2060
  128ACN     H2  948   3.594   2.702   1.890 -1.4561 -1.4743  2.8146
  128ACN     H3  949   3.562   2.537   1.844  0.4485 -0.1931 -1.5449
  128ACN     C2  950   3.384   2.649   1.877  0.1031 -0.0852  0.1745
  128ACN     N1  951   3.273   2.665   1.904  0.1169 -0.2680 -0.1817
  129ACN     C1  952   2.130   0.475   2.350 -0.3131  0.7685 -0.0482
  129ACN     H1  953   2.113   0.583   2.358 -1.8936  0.4321  1.2456
  129ACN     H2  954   2.234   0.445   2.334 -0.0110  1.7109  0.1410
  129ACN     H3  955   2.065   0.450   2.265 -1.4539  2.6593  0.2400
  129ACN     C2  956   2.088   0.408   2.464  0.0985  0.7099 -0.4823
  129ACN     N1  957   2.024   0.361   2.546  0.5621 -0.5880 -0.0260
  130ACN     C1  958   0.606   4.744   1.543  0.1858  0.2543 -0.0590
  130ACN     H1  959   0.586   4.739   1.651  0.8132 -0.6806  0.0215
  130ACN     H2  960   0.608   4.843   1.496 -2.9195  0.6081  0.4401
  130ACN     H3  961   0.521   4.691   1.498 -0.6768 -0.8058  2.6736
  130ACN     C2  962   0.728   4.666   1.522 -0.3646 -0.3389  0.0299
  130ACN     N1  963   0.826   4.607   1.511  0.5865  0.3433  0.2310
  131ACN     C1  964   3.592   2.479   2.174  0.7199  0.0664  1.0693
  131ACN     H1  965   3.616   2.464   2.068 -0.7589  0.5543  0.6558
  131ACN     H2  966   3.684   2.479   2.234 -1.3480 -1.5971  4.4063
  131ACN     H3  967   3.533   2.397   2.218  0.1528 -0.6802 -1.0140
  131ACN     C2  968   3.511   2.595   2.206 -0.1040 -0.1673  0.6166
  131ACN     N1  969   3.445   2.686   2.230  0.3226  0.3834 -0.0975
  132ACN     C1  970   1.596   2.273   1.496 -0.9843 -0.7691  0.0197
  132ACN     H1  971   1.531   2.322   1.423 -0.7055  2.1171  1.6420
  132ACN     H2  972   1.698   2.312   1.503 -0.9860 -0.4093 -1.7699
  132ACN     H3  973   1.609   2.169   1.463 -5.3804 -1.5978  0.5970
  132ACN     C2  974   1.548   2.267   1.631 -0.3357 -0.0175 -0.2718
  132ACN     N1  975   1.501   2.263   1.736  0.6312 -0.0681  0.7057
  133ACN     C1  976   1.754   3.869   0.650 -0.0563 -0.8127 -0.0104
  133ACN     H1  977   1.745   3.885   0.542  1.6797  0.4058  0.0029
  133ACN     H2  978   1.837   3.798   0.666  1.8216  1.3467 -0.0141
  133ACN     H3  979   1.661   3.829   0.691 -0.6557  0.1749 -0.4069
  133ACN     C2  980   1.784   3.992   0.717 -0.2370 -0.5719 -0.1913
  133ACN     N1  981   1.811   4.094   0.767  0.5040 -0.1847  0.3148
  134ACN     C1  982   0.684   4.743   0.762 -0.6488 -0.2081 -0.4595
  134ACN     H1  983   0.720   4.819   0.692  1.2879  1.1947  1.9477
  134ACN     H2  984   0.615   4.785   0.837 -1.3040  1.0752 -1.7560
  134ACN     H3  985   0.779   4.709   0.804  0.7859  1.0304 -2.6269
  134ACN     C2  986   0.625   4.636   0.681 -0.0011 -0.6786 -0.1108
  134ACN     N1  987   0.565   4.553   0.629 -0.1410  0.0425 -0.3172
  135ACN     C1  988   1.474   3.242   4.768 -0.9649 -0.2109 -0.0813
  135ACN     H1  989   1.527   3.174   4.700 -2.0246  0.0586 -1.2059
  135ACN     H2  990   1.368   3.251   4.742 -0.9420  3.2011  0.7725
  135ACN     H3  991   1.516   3.343   4.755 -0.8188 -0.2367  0.1963
  135ACN     C2  992   1.486   3.199   4.909  0.4050 -0.4889 -0.2941
  135ACN     N1  993   1.485   3.164   5.019  0.1723 -0.5177  0.2007
  136ACN     C1  994   0.216   1.576   4.292  0.1019 -0.0321 -0.3827
  136ACN     H1  995   0.206   1.620   4.392  2.2203  1.9687 -0.9917
  136ACN     H2  996   0.316   1.590   4.248 -0.0090  1.5856 -0.1680
  136ACN     H3  997   0.141   1.625   4.228 -0.5914  0.3237  0.6926
  136ACN     C2  998   0.179   1.431   4.303 -0.3519 -0.2734  0.2161
  136ACN     N1  999   0.165   1.319   4.320  0.5835 -0.4820  0.3665
  137ACN     C1 1000   0.659   3.202   0.191 -0.5736 -0.5454  0.3436
  137ACN     H1 1001   0.714   3.152   0.272  0.0618 -0.4287 -0.0125
  137ACN     H2 1002   0.700   3.303   0.204  0.0008 -0.7399  0.0728
  137ACN     H3 1003   0.552   3.223   0.206 -1.1338 -3.4229  0.5528
  137ACN     C2 1004   0.669   3.163   0.058 -0.0986 -0.4731 -0.4386
  137ACN     N1 1005   0.692   3.145  -0.052  0.6686 -0.0583 -0.0164
  138ACN     C1 1006   3.821   3.115   0.767 -0.2044 -0.0280 -0.1343
  138ACN     H1 1007   3.859   3.026   0.818  0.3067 -1.3341 -2.6972
  138ACN     H2 1008   3.712   3.110   0.764 -0.1742 -1.4005  0.7667
  138ACN     H3 1009   3.859   3.120   0.664 -1.1458 -0.3576 -0.4990
  138ACN     C2 1010   3.861   3.238   0.836  0.0879 -0.1851  0.3532
  138ACN     N1 1011   3.888   3.336   0.891  0.3762 -0.8878  0.6516
  139ACN     C1 1012   0.451   2.030   2.288 -0.6735 -0.2323 -0.6020
  139ACN     H1 1013   0.448   1.996   2.184 -3.5767 -1.5014 -0.1579
  139ACN     H2 1014   0.451   1.941   2.352  1.6631  0.4303  0.3763
  139ACN     H3 1015   0.357   2.087   2.288 -0.4483  0.1465 -0.6807
  139ACN     C2 1016   0.570   2.113   2.322 -0.3730  0.2738 -0.4455
  139ACN     N1 1017   0.663   2.181   2.338 -0.2784  1.1698  0.1962
  140ACN     C1 1018   1.761   3.952   2.635  0.1997 -1.1556  0.1773
  140ACN     H1 1019   1.800   4.052   2.610 -1.7307 -0.5949 -0.6610
  140ACN     H2 1020   1.657   3.952   2.601  0.7669  0.7053 -1.6983
  140ACN     H3 1021   1.758   3.948   2.744  1.1956  0.5113  0.2880
  140ACN     C2 1022   1.836   3.841   2.570  0.9265 -0.6712 -0.5527
  140ACN     N1 1023   1.885   3.747   2.532 -0.9374  0.3243 -0.5271
  141ACN     C1 1024   3.302   3.530   0.755 -0.1597 -0.1092  1.2703
  141ACN     H1 1025   3.403   3.489   0.770  0.1153 -1.3879 -3.2684
  141ACN     H2 1026   3.283   3.499   0.651 -0.4368 -0.4311  1.4140
  141ACN     H3 1027   3.303   3.638   0.737  0.3050 -0.2330  0.5016
  141ACN     C2 1028   3.200   3.492   0.845 -0.7028  0.2559 -0.1907
  141ACN     N1 1029   3.125   3.460   0.927 -0.6316  0.1472  0.0056
  142ACN     C1 1030   1.520   0.225   1.163 -0.0175 -0.5098 -0.6914
  142ACN     H1 1031   1.585   0.270   1.239 -1.6227  1.9521 -0.6832
  142ACN     H2 1032   1.578   0.214   1.071  1.7212  1.2356  0.1623
  142ACN     H3 1033   1.446   0.301   1.134  0.1513  1.0678  2.7341
  142ACN     C2 1034   1.450   0.101   1.192 -0.5435  0.6295  0.3830
  142ACN     N1 1035   1.380   0.011   1.209  0.4637 -0.2472 -0.2029
  143ACN     C1 1036   0.639   0.213   0.571 -0.8780  0.4755 -0.3739
  143ACN     H1 1037   0.569   0.135   0.537  0.8110 -0.2954 -2.1518
  143ACN     H2 1038   0.605   0.252   0.668  0.5300 -0.7202  0.6403
  143ACN     H3 1039   0.635   0.294   0.498 -2.5391  1.8346  1.1900
  143ACN     C2 1040   0.784   0.182   0.597 -0.4808  0.4778  0.1323
  143ACN     N1 1041   0.899   0.177   0.606  0.2262 -0.4700  0.2441
  144ACN     C1 1042   0.411   0.039   3.169  0.1892 -0.1796 -0.1902
  144ACN     H1 1043   0.387   0.069   3.272  2.1250  1.7164 -0.2639
  144ACN     H2 1044   0.370   0.122   3.109  0.6522  0.0391 -0.2005
  144ACN     H3 1045   0.360  -0.056   3.147 -0.5670 -0.2564  1.8277
  144ACN     C2 1046   0.551   0.038   3.146  0.3678  0.0882  0.3626
  144ACN     N1 1047   0.663   0.043   3.122  0.3137 -0.3038 -0.2103
  145ACN     C1 1048   2.551   2.940   2.947  0.5725  0.4498  0.5589
  145ACN     H1 1049   2.640   2.934   2.884 -0.2002  1.3252 -0.6286
  145ACN     H2 1050   2.530   3.046   2.967  0.1688  0.5367 -0.3230
  145ACN     H3 1051   2.571   2.887   3.041 -1.3161 -2.5602 -0.6543
  145ACN     C2 1052   2.440   2.879   2.876 -0.0976 -0.3011 -0.1725
  145ACN     N1 1053   2.353   2.829   2.815  0.5548  0.2136 -0.2346
  146ACN     C1 1054   1.223   2.123   2.456 -0.3429 -0.1294 -1.1752
  146ACN     H1 1055   1.249   2.135   2.350 -1.4056 -1.9387 -1.6776
  146ACN     H2 1056   1.204   2.015   2.455  0.4100 -0.2664 -0.8693
  146ACN     H3 1057   1.133   2.168   2.500 -1.5609 -1.7458 -1.9577
  146ACN     C2 1058   1.342   2.169   2.522 -0.5538 -0.8447  0.1251
  146ACN     N1 1059   1.438   2.197   2.575  0.7630  0.3461 -0.0610
  147ACN     C1 1060   0.097   0.797   4.774  0.5188  0.1371  0.0013
  147ACN     H1 1061   0.201   0.831   4.776  0.2685  1.2855 -3.1847
  147ACN     H2 1062   0.083   0.704   4.830 -0.2687 -0.2458 -0.8080
  147ACN     H3 1063   0.081   0.782   4.666  0.5782  0.1284 -0.0063
  147ACN     C2 1064   0.029   0.909   4.834  0.5385 -0.0591 -0.4190
  147ACN     N1 1065  -0.014   0.996   4.894  0.6538  0.2342 -0.1450
  148ACN     C1 1066   1.372   0.259   2.317 -0.3679  0.2093 -0.3251
  148ACN     H1 1067   1.433   0.234   2.405 -0.6247 -0.4734 -0.3348
  148ACN     H2 1068   1.268   0.225   2.321 -1.1913  2.7711  1.3025
  148ACN     H3 1069   1.418   0.217   2.227  1.4562  0.3440  0.5113
  148ACN     C2 1070   1.384   0.404   2.305 -0.9395 -0.3267  0.7538
  148ACN     N1 1071   1.399   0.519   2.297 -0.5143  0.0739  0.3404
  149ACN     C1 1072   0.791   4.286   1.426 -0.0403 -0.4726 -0.2255
  149ACN     H1 1073   0.852   4.195   1.412  0.7924  0.0959 -0.3064
  149ACN     H2 1074   0.844   4.381   1.420  1.2457 -1.0814  1.1496
  149ACN     H3 1075   0.732   4.271   1.517 -2.4395  2.5541 -1.2058
  149ACN     C2 1076   0.696   4.309   1.319  0.4001  0.7296 -0.2759
  149ACN     N1 1077   0.620   4.314   1.233 -0.2004 -0.1389  0.4698
  150ACN     C1 1078   2.324   2.253   0.731 -0.6995 -0.1803  0.1041
  150ACN     H1 1079   2.371   2.344   0.693 -0.3621 -0.6720 -0.6580
  150ACN     H2 1080   2.374   2.221   0.823 -0.2433 -0.9805 -0.4160
  150ACN     H3 1081   2.325   2.178   0.651 -0.9218 -1.7743  1.5550
  150ACN     C2 1082   2.185   2.285   0.768 -0.7939 -0.6272 -0.0332
  150ACN     N1 1083   2.078   2.309   0.799 -0.4834 -0.5557 -0.5647
  151ACN     C1 1084   1.170   4.398   1.382  0.2260  0.4877  1.1509
  151ACN     H1 1085   1.266   4.441   1.411 -0.2984  2.8484 -0.4776
  151ACN     H2 1086   1.173   4.359   1.279  0.9955  1.3078  0.8660
  151ACN     H3 1087   1.085   4.467   1.376  0.7190  0.9507 -1.2072
  151ACN     C2 1088   1.139   4.279   1.466 -0.4424  0.5896  0.3345
  151ACN     N1 1089   1.119   4.186   1.532  0.5702  0.2381  0.3031
  152ACN     C1 1090   3.825   2.622   3.560 -0.2925  0.5257  0.3125
  152ACN     H1 1091   3.834   2.518   3.526  0.6430  0.2303  1.4121
  152ACN     H2 1092   3.803   2.682   3.471 -1.6147  0.0819  0.3333
  152ACN     H3 1093   3.927   2.641   3.598  0.3661 -0.7806 -0.7354
  152ACN     C2 1094   3.721   2.638   3.657  0.7633  0.2936 -0.2184
  152ACN     N1 1095   3.632   2.645   3.730  0.4774  0.9358 -0.1999
  153ACN     C1 1096   3.678   4.630   1.551 -0.7367  0.5986 -0.3251
  153ACN     H1 1097   3.742   4.586   1.474 -0.2392  0.2296  0.2977
  153ACN     H2 1098   3.584   4.574   1.552  0.0881 -0.8142 -0.4674
  153ACN     H3 1099   3.663   4.732   1.513  0.4420  1.5189  1.5750
  153ACN     C2 1100   3.743   4.640   1.684  0.5401  0.0995 -0.4290
  153ACN     N1 1101   3.790   4.648   1.788  0.1174 -0.0054 -0.5975
  154ACN     C1 1102   2.842   1.776   3.934  0.6184  0.4637 -0.2937
  154ACN     H1 1103   2.947   1.765   3.905  0.2557 -2.5552 -0.5481
  154ACN     H2 1104   2.822   1.841   4.020 -3.3301 -2.5352  1.1939
  154ACN     H3 1105   2.820   1.672   3.960 -0.3651  1.0949  1.4448
  154ACN     C2 1106   2.763   1.819   3.817  0.9255  0.4344 -0.7327
  154ACN     N1 1107   2.701   1.843   3.724 -0.2466 -0.5841 -0.3000
  155ACN     C1 1108   1.718   1.782   1.775  0.6486  0.3402  0.3437
  155ACN     H1 1109   1.728   1.759   1.668 -2.8625  1.1715 -0.2276
  155ACN     H2 1110   1.791   1.729   1.838  2.0997  0.7555 -0.9435
  155ACN     H3 1111   1.613   1.761   1.796  0.4988  0.9584  0.2296
  155ACN     C2 1112   1.736   1.929   1.798 -0.1328 -0.1217 -0.3317
  155ACN     N1 1113   1.774   2.038   1.816 -0.0670  0.3119  0.4374
  156ACN     C1 1114   3.737   2.155   4.797  0.0200 -0.0122  0.1727
  156ACN     H1 1115   3.842   2.133   4.776  0.4277  1.2144  0.8693
  156ACN     H2 1116   3.703   2.249   4.751 -4.7298  0.1629  3.6021
  156ACN     H3 1117   3.725   2.167   4.905 -0.5236  1.4378 -0.0409
  156ACN     C2 1118   3.662   2.038   4.744  0.5254 -0.0789  0.2370
  156ACN     N1 1119   3.609   1.949   4.694  0.3656  0.2988  0.3199
  157ACN     C1 1120   1.209   0.282   4.192 -0.1527 -0.5006 -0.3418
  157ACN     H1 1121   1.107   0.244   4.208 -0.7922  0.0284 -2.9366
  157ACN     H2 1122   1.285   0.206   4.168 -0.3702 -0.1623 -2.1368
  157ACN     H3 1123   1.232   0.345   4.278 -1.3390 -1.3916  0.6567
  157ACN     C2 1124   1.198   0.364   4.068 -0.4096  0.2527  0.8143
  157ACN     N1 1125   1.187   0.435   3.976  0.2173 -0.2360 -0.3382
  158ACN     C1 1126   1.491   3.705   4.126 -0.5092 -0.0993 -0.3447
  158ACN     H1 1127   1.450   3.772   4.202  1.4794  1.3482 -0.5101
  158ACN     H2 1128   1.519   3.774   4.044  0.2840 -0.8493 -0.7157
  158ACN     H3 1129   1.419   3.634   4.084  0.4255 -0.3266 -1.6132
  158ACN     C2 1130   1.605   3.642   4.183  0.5197  0.6541 -0.5174
  158ACN     N1 1131   1.700   3.597   4.226  0.2916  0.9850  0.0706
  159ACN     C1 1132   0.074   1.499   3.575  0.1666 -0.3175  0.5909
  159ACN     H1 1133   0.072   1.566   3.662 -0.2176  0.2127  0.1755
  159ACN     H2 1134   0.164   1.439   3.593 -0.0680 -1.3567 -1.5053
  159ACN     H3 1135   0.093   1.559   3.486 -1.8876  1.1149  1.1012
  159ACN     C2 1136  -0.044   1.413   3.558  0.6730 -0.4195 -0.7670
  159ACN     N1 1137  -0.130   1.336   3.541  0.3950 -0.1880  0.0138
  160ACN     C1 1138   1.353   0.173   0.159 -0.2085 -0.4259  0.1664
  160ACN     H1 1139   1.462   0.179   0.169 -0.2638  2.0020 -0.3333
  160ACN     H2 1140   1.322   0.262   0.103  0.5043 -0.9724 -1.1238
  160ACN     H3 1141   1.310   0.170   0.259  0.7560 -0.4949  0.5818
  160ACN     C2 1142   1.321   0.049   0.094 -0.2457 -0.0711 -0.0964
  160ACN     N1 1143   1.301  -0.039   0.027 -0.1077 -0.3100 -0.1391
  161ACN     C1 1144   3.532   2.345   0.088  0.5163 -0.7229  0.5991
  161ACN     H1 1145   3.493   2.399   0.174 -1.4815 -1.4532  0.1884
  161ACN     H2 1146   3.603   2.404   0.029 -0.4667 -1.4666 -1.3873
  161ACN     H3 1147   3.442   2.328   0.027  1.3125  2.1673 -1.4835
  161ACN     C2 1148   3.598   2.226   0.127 -0.1424 -0.1562  0.1516
  161ACN     N1 1149   3.656   2.129   0.145  0.1373  0.6468  0.4803
  162ACN     C1 1150   3.135   3.827   3.944 -0.2939  0.5624 -0.3019
  162ACN     H1 1151   3.111   3.893   3.860 -1.2523 -0.7129 -1.0547
  162ACN     H2 1152   3.235   3.783   3.937 -0.4225 -0.0070  1.1658
  162ACN     H3 1153   3.060   3.749   3.966 -0.2570  0.8299  0.7864
  162ACN     C2 1154   3.144   3.923   4.055 -0.1993  0.4221 -0.1614
  162ACN     N1 1155   3.154   3.996   4.144 -0.1333 -0.3356 -0.6811
  163ACN     C1 1156   0.272   0.283   0.295  0.5049 -0.6207 -0.2627
  163ACN     H1 1157   0.301   0.317   0.395  1.1382  1.7586 -1.2138
  163ACN     H2 1158   0.355   0.260   0.227  0.0813 -2.8754 -0.0621
  163ACN     H3 1159   0.211   0.367   0.259 -0.7880 -1.1049  0.7780
  163ACN     C2 1160   0.201   0.163   0.307 -1.0343  0.5455 -0.4263
  163ACN     N1 1161   0.141   0.067   0.315  0.2773  0.0439  0.5494
  164ACN     C1 1162   2.989   1.713   1.462  0.1047  0.1775 -0.9803
  164ACN     H1 1163   2.970   1.607   1.482  1.7832  0.4898  2.7379
  164ACN     H2 1164   3.098   1.725   1.465  0.0696  0.5911 -1.1858
  164ACN     H3 1165   2.933   1.773   1.535 -2.0327 -1.5297 -1.1626
  164ACN     C2 1166   2.932   1.753   1.333 -0.4031 -0.5208 -0.1587
  164ACN     N1 1167   2.887   1.785   1.232 -0.0993 -0.3811  0.4432
  165ACN     C1 1168   1.900   2.586   4.940 -0.0164  0.4812 -0.1375
  165ACN     H1 1169   1.832   2.661   4.983 -0.0382  0.4390 -0.0985
  165ACN     H2 1170   1.845   2.491   4.930  1.6229 -0.4338 -0.5740
  165ACN     H3 1171   1.977   2.586   5.018 -0.2900  2.0941  0.1452
  165ACN     C2 1172   1.951   2.631   4.812 -0.0651 -0.6491 -0.5129
  165ACN     N1 1173   2.005   2.660   4.717  0.7543 -0.4445 -0.0087
  166ACN     C1 1174   0.882   0.014   1.739 -0.5680  0.6950 -0.4054
  166ACN     H1 1175   0.890  -0.052   1.652 -0.1079  1.2984 -0.8227
  166ACN     H2 1176   0.970   0.079   1.753 -1.7322  2.0589  0.8153
  166ACN     H3 1177   0.880  -0.060   1.819 -0.2526  0.1295 -0.9208
  166ACN     C2 1178   0.756   0.092   1.740  0.3416 -0.6095  0.4629
  166ACN     N1 1179   0.653   0.143   1.732  0.1524 -0.1344  0.0813
  167ACN     C1 1180   2.470   1.523   4.590 -0.6133  0.0475  0.3312
  167ACN     H1 1181   2.530   1.437   4.625  0.2568  0.1219 -0.9711
  167ACN     H2 1182   2.389   1.480   4.529 -2.1438  1.0770  1.6028
  167ACN     H3 1183   2.523   1.594   4.527 -2.2867  1.5487  0.5726
  167ACN     C2 1184   2.422   1.582   4.714 -0.1295  0.4468 -0.2684
  167ACN     N1 1185   2.377   1.627   4.810 -0.3608 -1.1984  0.4197
  168ACN     C1 1186   2.648   3.760   4.122 -1.0224 -0.1975 -0.4281
  168ACN     H1 1187   2.705   3.790   4.210  0.5212  0.2957 -1.5674
  168ACN     H2 1188   2.565   3.831   4.114 -0.2837  0.3472 -4.4168
  168ACN     H3 1189   2.611   3.660   4.145  1.0508 -0.3300  2.6742
  168ACN     C2 1190   2.718   3.761   3.996 -0.3346 -0.0016 -0.3219
  168ACN     N1 1191   2.771   3.769   3.895 -0.3144  0.2109 -0.3178
  169ACN     C1 1192   0.212   1.999   1.346 -0.9441  0.3064  0.9148
  169ACN     H1 1193   0.210   1.910   1.282  2.9777 -1.8196  3.5374
  169ACN     H2 1194   0.118   2.010   1.402  1.3231  2.1665  4.4674
  169ACN     H3 1195   0.208   2.093   1.289 -1.0117 -1.2151 -1.7027
  169ACN     C2 1196   0.324   1.986   1.435 -0.7381  0.2171 -0.2425
  169ACN     N1 1197   0.422   1.979   1.497 -0.1812  0.1114  0.3692
  170ACN     C1 1198   0.726   0.091   4.551 -0.0886 -0.7044  0.2611
  170ACN     H1 1199   0.630   0.099   4.604  1.1491  1.8069  2.2649
  170ACN     H2 1200   0.719   0.033   4.458  2.8277 -0.8111  0.0797
  170ACN     H3 1201   0.803   0.039   4.609  2.4128  1.9205 -0.5901
  170ACN     C2 1202   0.769   0.231   4.519  0.2347 -0.3159  0.2293
  170ACN     N1 1203   0.810   0.335   4.495  0.8242 -0.0250 -0.7002
  171ACN     C1 1204   1.112   3.165   0.230 -0.0652 -0.1184  0.6032
  171ACN     H1 1205   1.164   3.224   0.307  1.1798 -0.2787 -0.1008
  171ACN     H2 1206   1.027   3.106   0.267 -1.0346  1.3335  0.7291
  171ACN     H3 1207   1.187   3.099   0.185 -0.6382 -0.4113  0.0780
  171ACN     C2 1208   1.067   3.262   0.126  0.0702 -0.3205  0.2855
  171ACN     N1 1209   1.027   3.337   0.048 -0.1968 -0.3528 -0.2483
  172ACN     C1 1210   0.515   2.949   1.611  0.3754  0.2578  0.3053
  172ACN     H1 1211   0.502   2.893   1.705 -2.1590 -0.4631 -0.4514
  172ACN     H2 1212   0.606   3.011   1.613  1.2236 -0.9592  0.0193
  172ACN     H3 1213   0.428   3.013   1.594  0.3880  0.0122 -0.7183
  172ACN     C2 1214   0.522   2.844   1.514  0.4880 -0.5298  0.5830
  172ACN     N1 1215   0.521   2.752   1.441 -0.6083 -0.6467  0.7716
  173ACN     C1 1216   0.269   4.120   3.594 -0.2427  0.0669  1.4824
  173ACN     H1 1217   0.249   4.048   3.674 -0.0532 -0.7697  0.7882
  173ACN     H2 1218   0.376   4.139   3.585 -0.5955  0.7793 -1.9735
  173ACN     H3 1219   0.209   4.211   3.602  2.2512  1.8050  0.8042
  173ACN     C2 1220   0.228   4.049   3.472 -0.4342  0.0282 -0.0896
  173ACN     N1 1221   0.204   4.007   3.365  0.0648  0.2303  0.0064
  174ACN     C1 1222   1.452   0.567   0.082  0.0204  0.6476 -1.2669
  174ACN     H1 1223   1.407   0.611  -0.008 -0.6921  1.4783 -0.5211
  174ACN     H2 1224   1.509   0.645   0.135 -0.2215  0.7948 -1.2221
  174ACN     H3 1225   1.511   0.478   0.056  0.4642  0.2437  1.0358
  174ACN     C2 1226   1.344   0.526   0.175  0.2758  0.5865  0.2033
  174ACN     N1 1227   1.269   0.504   0.257 -0.8909 -0.0467 -0.3072
  175ACN     C1 1228   1.028   1.142   2.706  0.1254  0.2098  0.4040
  175ACN     H1 1229   0.996   1.116   2.605 -3.2342 -1.0973  1.7084
  175ACN     H2 1230   0.959   1.093   2.776  1.6202 -0.2487  1.5820
  175ACN     H3 1231   1.024   1.250   2.723 -0.2114  0.4017 -0.9160
  175ACN     C2 1232   1.169   1.098   2.725  0.3076  0.2497 -0.0969
  175ACN     N1 1233   1.282   1.070   2.731  0.8922 -0.6411  0.0721
  176ACN     C1 1234   0.366   3.228   4.441 -1.0444  0.3020 -0.0942
  176ACN     H1 1235   0.297   3.265   4.364 -0.2603  0.0416 -0.9249
  176ACN     H2 1236   0.319   3.169   4.521 -0.5993  0.4671  0.2895
  176ACN     H3 1237   0.416   3.316   4.484 -3.3710  0.5842  2.1558
  176ACN     C2 1238   0.459   3.137   4.378  0.3419  0.0567  0.5180
  176ACN     N1 1239   0.529   3.066   4.318 -0.3309 -0.3268  0.1239
  177ACN     C1 1240   0.583   0.744   0.196  0.3657 -0.0314 -0.3051
  177ACN     H1 1241   0.683   0.711   0.164  0.6412  1.1385 -0.6411
  177ACN     H2 1242   0.521   0.797   0.123  0.4628  2.2535  1.2381
  177ACN     H3 1243   0.590   0.810   0.283 -1.3299 -1.5359  1.0023
  177ACN     C2 1244   0.525   0.619   0.235 -0.2043 -0.1663  0.3169
  177ACN     N1 1245   0.482   0.517   0.267  0.2604  0.6060  0.0499
  178ACN     C1 1246   1.273   1.848   1.603 -0.4211 -0.2923 -0.0662
  178ACN     H1 1247   1.340   1.796   1.533  0.1083 -0.3252  0.4595
  178ACN     H2 1248   1.169   1.848   1.568 -1.2616  3.1207  2.2078
  178ACN     H3 1249   1.302   1.952   1.622 -1.5008 -0.0439  0.2123
  178ACN     C2 1250   1.279   1.785   1.729  0.6136 -0.3441  0.1145
  178ACN     N1 1251   1.279   1.747   1.834  0.1861 -0.3965 -0.3893
  179ACN     C1 1252   3.636   0.817   0.044  0.9928  0.4572 -0.2849
  179ACN     H1 1253   3.705   0.837   0.127  0.5913 -0.5334  0.3110
  179ACN     H2 1254   3.648   0.713   0.012  0.0260  0.9894 -2.4387
  179ACN     H3 1255   3.648   0.886  -0.040 -0.8180  0.4811 -0.5521
  179ACN     C2 1256   3.502   0.835   0.101  0.1866  0.3125 -0.1765
  179ACN     N1 1257   3.398   0.853   0.145  0.3153 -0.2901 -0.1597
  180ACN     C1 1258   0.339   0.064   4.983 -0.4593  0.2614 -0.1211
  180ACN     H1 1259   0.441   0.026   4.997  0.5909  2.8586 -0.4171
  180ACN     H2 1260   0.330   0.136   4.900 -0.6778  1.1218  0.6459
  180ACN     H3 1261   0.322   0.119   5.076 -1.2723  1.4283 -0.9325
  180ACN     C2 1262   0.240  -0.039   4.978 -0.3461  0.3054  0.0854
  180ACN     N1 1263   0.157  -0.119   4.982 -0.1428  0.3686 -0.2326
  181ACN     C1 1264   3.421   3.909   1.915  0.3441 -0.4078  0.8242
  181ACN     H1 1265   3.342   3.955   1.975  0.4344 -0.0648  0.6814
  181ACN     H2 1266   3.496   3.980   1.878 -2.2177  1.5976 -0.7350
  181ACN     H3 1267   3.373   3.862   1.828  0.3443  0.6545  0.2333
  181ACN     C2 1268   3.485   3.806   1.985 -0.5599  0.6173 -0.2037
  181ACN     N1 1269   3.548   3.725   2.041 -0.1986  0.3898 -0.0962
  182ACN     C1 1270   3.484   0.551   1.472 -0.4643 -0.3920  0.0699
  182ACN     H1 1271   3.412   0.620   1.516  1.8590 -0.0914  3.6672
  182ACN     H2 1272   3.448   0.447   1.480  0.5935 -0.7181  0.7555
  182ACN     H3 1273   3.570   0.552   1.540 -0.0707  1.1280 -0.4282
  182ACN     C2 1274   3.526   0.580   1.331 -0.2141  0.0972 -0.3003
  182ACN     N1 1275   3.576   0.595   1.230  0.2827  0.2313 -0.0754
  183ACN     C1 1276   0.732   0.064   1.208  0.3573  0.0832 -0.7352
  183ACN     H1 1277   0.720   0.124   1.118  1.6515  2.8805  0.8962
  183ACN     H2 1278   0.737   0.129   1.296 -0.5731 -0.9251  0.0861
  183ACN     H3 1279   0.819  -0.003   1.203 -0.2742 -0.7552 -0.5828
  183ACN     C2 1280   0.612  -0.010   1.225 -0.5397  0.6734 -0.7724
  183ACN     N1 1281   0.513  -0.064   1.241  0.7028  0.0262  0.3798
  184ACN     C1 1282   3.225   0.124   2.778  0.5009 -1.6259 -0.6954
  184ACN     H1 1283   3.143   0.167   2.837  0.7814  1.4566 -2.4423
  184ACN     H2 1284   3.179   0.078   2.690 -0.4208  0.7102 -1.4809
  184ACN     H3 1285   3.279   0.051   2.839  0.0464  0.3273  2.1249
  184ACN     C2 1286   3.324   0.225   2.733  0.7253  0.6120 -0.5220
  184ACN     N1 1287   3.398   0.302   2.688  0.0031 -0.2458 -0.8340
  185ACN     C1 1288   0.116   0.175   4.634  0.2760 -0.0915  0.9056
  185ACN     H1 1289   0.078   0.152   4.734 -1.2101 -0.7884  0.2152
  185ACN     H2 1290   0.164   0.273   4.637  0.0764  0.2805 -4.0118
  185ACN     H3 1291   0.042   0.186   4.553  1.6048 -2.5119 -0.7005
  185ACN     C2 1292   0.209   0.070   4.595 -0.3021 -0.6652 -0.0016
  185ACN     N1 1293   0.280  -0.013   4.561  0.8510 -0.3202  0.2790
  186ACN     C1 1294   2.624   2.511   2.041  0.1242 -0.4682 -0.0506
  186ACN     H1 1295   2.624   2.586   1.961  0.4358 -0.3854  0.0239
  186ACN     H2 1296   2.689   2.542   2.124  0.5349  1.6654 -1.1471
  186ACN     H3 1297   2.649   2.412   1.999 -1.7452 -1.0637  0.1842
  186ACN     C2 1298   2.490   2.484   2.089  0.6563 -0.1899  0.4976
  186ACN     N1 1299   2.388   2.473   2.140 -0.4451 -0.0050 -0.6286
  187ACN     C1 1300   1.773   3.538   0.496  0.1319  0.1436  0.0282
  187ACN     H1 1301   1.857   3.586   0.548 -0.6310  2.5771 -0.9222
  187ACN     H2 1302   1.799   3.433   0.475  1.7859  0.4382  0.5428
  187ACN     H3 1303   1.756   3.591   0.402  0.2971 -1.1854 -0.7664
  187ACN     C2 1304   1.660   3.557   0.578  0.6205 -0.5292 -0.0488
  187ACN     N1 1305   1.564   3.563   0.643 -0.4033 -0.2501 -0.3312
  188ACN     C1 1306   0.811   0.434   0.960  0.1401 -0.0400  0.0623
  188ACN     H1 1307   0.775   0.422   0.857 -0.0637 -1.0241  0.2363
  188ACN     H2 1308   0.846   0.534   0.988  1.4527 -0.2413 -0.8406
  188ACN     H3 1309   0.895   0.365   0.974 -1.0727 -1.4083  0.7023
  188ACN     C2 1310   0.703   0.403   1.054 -0.3183 -0.0141  0.5728
  188ACN     N1 1311   0.613   0.374   1.118  0.8891 -0.0767  0.0700
  189ACN     C1 1312   3.387   3.122   0.777 -0.4699  0.2154 -0.5293
  189ACN     H1 1313   3.440   3.137   0.682 -0.6238  1.4077 -0.4318
  189ACN     H2 1314   3.401   3.020   0.814 -1.5714 -0.4070 -1.7748
  189ACN     H3 1315   3.280   3.140   0.758 -0.4194  0.1945 -0.8415
  189ACN     C2 1316   3.431   3.208   0.881 -1.1632 -0.5482 -0.0362
  189ACN     N1 1317   3.475   3.272   0.964  0.6991 -0.1701  0.1391
  190ACN     C1 1318   0.988   2.315   2.279 -0.8438 -0.0091 -0.3185
  190ACN     H1 1319   0.913   2.346   2.205 -1.4613 -0.0490  0.2831
  190ACN     H2 1320   0.986   2.206   2.290 -2.2711  0.1523  1.1265
  190ACN     H3 1321   0.958   2.370   2.369  0.7131  1.5133 -0.7167
  190ACN     C2 1322   1.119   2.348   2.231  0.2618  0.3694  0.4965
  190ACN     N1 1323   1.224   2.375   2.195 -0.2395  0.2521  0.8038
  191ACN     C1 1324   2.721   4.126   1.283 -0.1901  0.1119  0.4033
  191ACN     H1 1325   2.793   4.181   1.345  0.4051  1.2596 -1.2920
  191ACN     H2 1326   2.736   4.138   1.176 -0.7987 -2.6296 -0.0304
  191ACN     H3 1327   2.619   4.162   1.299 -0.4180  0.3163 -1.4568
  191ACN     C2 1328   2.719   3.976   1.310  0.3234 -0.4010  0.1918
  191ACN     N1 1329   2.714   3.865   1.346  0.0503 -0.1157 -0.1024
  192ACN     C1 1330   3.703   1.370   0.515  0.2057 -0.0878  0.0357
  192ACN     H1 1331   3.730   1.452   0.448  1.3977 -0.1314  0.4412
  192ACN     H2 1332   3.797   1.340   0.564  0.4192  0.8438  0.2005
  192ACN     H3 1333   3.658   1.287   0.459  1.8402 -0.8281 -0.2146
  192ACN     C2 1334   3.616   1.420   0.620 -0.0671  0.0636 -0.7257
  192ACN     N1 1335   3.558   1.472   0.705 -0.5538 -0.9368  0.3805
  193ACN     C1 1336   0.127   3.909   2.595 -0.1375  0.4211 -0.1593
  193ACN     H1 1337   0.191   3.988   2.556  0.7864 -0.9154 -1.4082
  193ACN     H2 1338   0.021   3.913   2.565 -0.1816 -1.0213 -0.2299
  193ACN     H3 1339   0.135   3.923   2.704 -1.8306  0.4370 -0.0144
  193ACN     C2 1340   0.175   3.784   2.555  0.4845 -0.5144 -0.2031
  193ACN     N1 1341   0.216   3.684   2.516  0.2436  0.3720 -0.2171
  194ACN     C1 1342   1.043   2.094   1.899  0.3006 -1.1871 -0.1707
  194ACN     H1 1343   1.086   2.091   2.000  0.4588 -0.9562 -0.2302
  194ACN     H2 1344   0.955   2.032   1.880 -0.9044 -0.3454  2.3227
  194ACN     H3 1345   1.123   2.068   1.829  1.4441 -0.6836  0.9059
  194ACN     C2 1346   1.007   2.232   1.865 -0.5771 -0.0943 -0.4289
  194ACN     N1 1347   0.975   2.343   1.842 -0.1389 -0.0417  0.0181
  195ACN     C1 1348   1.644   3.817   4.510 -1.3665  0.1154 -0.1693
  195ACN     H1 1349   1.582   3.882   4.447  1.6307  1.2456 -2.0897
  195ACN     H2 1350   1.661   3.871   4.604 -4.3853 -0.3732  0.7053
  195ACN     H3 1351   1.733   3.778   4.459 -0.6337  1.9789 -0.3763
  195ACN     C2 1352   1.565   3.702   4.568  0.1189  0.3026 -0.1653
  195ACN     N1 1353   1.509   3.605   4.603  0.7338  0.4254  0.3911
  196ACN     C1 1354   2.779   3.268   2.341 -0.0238 -0.2144 -0.7371
  196ACN     H1 1355   2.846   3.247   2.257 -1.5309  0.2275 -2.0598
  196ACN     H2 1356   2.772   3.377   2.347 -0.2276 -0.0850 -2.9020
  196ACN     H3 1357   2.824   3.235   2.436  1.3464  0.3380 -1.1784
  196ACN     C2 1358   2.648   3.212   2.325 -0.2367  0.4224  0.2077
  196ACN     N1 1359   2.539   3.173   2.308  0.3171 -0.3830 -0.2173
  197ACN     C1 1360   1.238   3.207   0.629 -0.5046  0.2015  0.0409
  197ACN     H1 1361   1.268   3.302   0.675 -0.3160  0.4479 -0.5957
  197ACN     H2 1362   1.144   3.224   0.575  1.4554  0.6194 -3.3219
  197ACN     H3 1363   1.230   3.130   0.707  0.2758 -0.0055 -0.0814
  197ACN     C2 1364   1.329   3.167   0.517  0.3652 -0.1164 -0.3109
  197ACN     N1 1365   1.400   3.133   0.436  0.3203 -0.2822 -0.0333
  198ACN     C1 1366   0.548   3.509   2.540 -0.3361  0.0094  1.1607
  198ACN     H1 1367   0.530   3.589   2.613  0.3928  0.8468  0.4301
  198ACN     H2 1368   0.488   3.425   2.576 -0.7068 -0.5002 -0.5897
  198ACN     H3 1369   0.656   3.488   2.540 -0.2682 -0.1099 -2.9984
  198ACN     C2 1370   0.510   3.552   2.402  0.0870  0.3733  0.2226
  198ACN     N1 1371   0.486   3.588   2.298 -0.0112 -0.2215 -0.1978
  199ACN     C1 1372   0.947   0.749   0.094  0.2561  0.0696 -0.5691
  199ACN     H1 1373   0.929   0.689   0.184  1.4703  0.0325 -0.3414
  199ACN     H2 1374   0.936   0.855   0.120 -1.3606  0.8241 -4.0653
  199ACN     H3 1375   0.859   0.718   0.036 -0.0941 -1.4483  0.7245
  199ACN     C2 1376   1.069   0.724   0.014  0.0471 -0.4887  0.7556
  199ACN     N1 1377   1.160   0.699  -0.057  0.0611  0.2953 -0.2142
  200ACN     C1 1378   2.247   2.692   4.079  0.3625 -0.6401 -0.1191
  200ACN     H1 1379   2.333   2.677   4.146  0.0258 -0.1195  0.4323
  200ACN     H2 1380   2.194   2.783   4.109 -0.1435 -0.9158 -0.1826
  200ACN     H3 1381   2.180   2.608   4.101  0.6151 -0.6882  0.4677
  200ACN     C2 1382   2.286   2.683   3.943  0.0057  0.1820 -0.0242
  200ACN     N1 1383   2.335   2.669   3.840 -0.1091 -0.2374  0.0494
  201ACN     C1 1384   0.931   2.522   4.709 -0.5213  0.6336  0.1284
  201ACN     H1 1385   0.915   2.622   4.753 -1.3270  0.1693  0.9161
  201ACN     H2 1386   1.010   2.474   4.768 -1.8021 -2.2786 -0.4248
  201ACN     H3 1387   0.964   2.524   4.605 -0.0617 -3.4657  0.1347
  201ACN     C2 1388   0.817   2.430   4.713 -0.4868 -0.5569  0.0080
  201ACN     N1 1389   0.732   2.354   4.725 -0.2568  0.2056  0.1980
  202ACN     C1 1390   0.676   1.852   4.705  0.2746  0.6910 -0.5438
  202ACN     H1 1391   0.776   1.870   4.746 -0.5042  1.2662  1.1441
  202ACN     H2 1392   0.618   1.798   4.781 -0.2273  2.0067  0.0095
  202ACN     H3 1393   0.679   1.796   4.611  1.4880  0.7815 -0.5549
  202ACN     C2 1394   0.607   1.971   4.661  0.5568 -0.1267  0.1328
  202ACN     N1 1395   0.548   2.065   4.625 -0.3088 -0.5684 -0.5116
  203ACN     C1 1396   3.897   2.914   4.444  0.6850 -0.7578 -0.7529
  203ACN     H1 1397   3.882   2.871   4.344 -1.8047 -2.3051  0.2598
  203ACN     H2 1398   3.923   3.017   4.416 -0.5110 -0.4212 -0.6741
  203ACN     H3 1399   3.982   2.881   4.505  0.0804 -0.4741  0.2595
  203ACN     C2 1400   3.769   2.926   4.518  0.2442  0.3649  0.6527
  203ACN     N1 1401   3.677   2.936   4.585  0.0739  0.4715  0.1914
  204ACN     C1 1402   3.506   0.586   2.924 -0.5000 -0.1374 -0.3112
  204ACN     H1 1403   3.489   0.505   2.995  1.6969 -0.7075 -0.4152
  204ACN     H2 1404   3.476   0.681   2.971 -0.1725  0.2763 -0.9226
  204ACN     H3 1405   3.430   0.570   2.846  0.2019  0.6029 -1.1718
  204ACN     C2 1406   3.639   0.574   2.859 -0.1870 -0.4976 -0.3254
  204ACN     N1 1407   3.743   0.561   2.807 -0.1722 -0.6564 -0.0997
  205ACN     C1 1408   2.943   2.743   1.594 -0.1140  0.1545 -0.0723
  205ACN     H1 1409   3.048   2.711   1.605 -0.4049 -0.3283  1.2395
  205ACN     H2 1410   2.897   2.700   1.504  1.7319  0.8870 -1.4107
  205ACN     H3 1411   2.936   2.853   1.595 -0.5431  0.1293 -0.1879
  205ACN     C2 1412   2.868   2.676   1.703  0.4790  0.2359  0.3936
  205ACN     N1 1413   2.806   2.624   1.784  0.3233  0.2919  0.2898
  206ACN     C1 1414   0.243   3.452   3.086 -0.4530  0.0150 -0.4598
  206ACN     H1 1415   0.218   3.402   2.992 -0.8675 -2.2678  0.8321
  206ACN     H2 1416   0.178   3.432   3.172  2.5332 -1.7297  1.5088
  206ACN     H3 1417   0.257   3.556   3.052  1.4353  0.0442  0.3281
  206ACN     C2 1418   0.375   3.397   3.117 -1.1796 -0.5946  1.1755
  206ACN     N1 1419   0.481   3.350   3.138  0.3000  0.3268 -0.1116
  207ACN     C1 1420   1.549   0.045   3.879 -0.3318  0.5700  0.0632
  207ACN     H1 1421   1.485  -0.011   3.949  0.0811 -0.4285 -0.3551
  207ACN     H2 1422   1.521   0.018   3.777 -0.0119  1.9410 -0.3842
  207ACN     H3 1423   1.651   0.014   3.904 -0.8405 -0.6456  0.7083
  207ACN     C2 1424   1.530   0.185   3.907  0.2098 -0.2811  0.2136
  207ACN     N1 1425   1.519   0.297   3.922  0.0513  0.0152 -0.0115
  208ACN     C1 1426   0.111   0.690   0.282 -0.3697 -0.1777  0.0312
  208ACN     H1 1427   0.200   0.650   0.231 -0.4207  0.1786 -0.3413
  208ACN     H2 1428   0.022   0.676   0.220 -0.0329 -2.9902  0.1105
  208ACN     H3 1429   0.124   0.796   0.308 -1.4676 -0.0190 -0.0509
  208ACN     C2 1430   0.099   0.619   0.412 -0.2599 -0.2168 -0.4995
  208ACN     N1 1431   0.098   0.564   0.515  0.5400 -0.0317  0.7234
  209ACN     C1 1432   2.027   3.922   3.852  0.7292  1.2434  0.0305
  209ACN     H1 1433   2.133   3.933   3.827  1.1044 -1.0290  0.4988
  209ACN     H2 1434   1.988   4.020   3.882  0.4422  1.4194 -0.8979
  209ACN     H3 1435   2.031   3.848   3.933  1.8906 -0.3958 -1.4805
  209ACN     C2 1436   1.949   3.884   3.737 -0.9261  0.2635  0.5198
  209ACN     N1 1437   1.871   3.871   3.652  0.9530 -0.5569 -0.3122
  210ACN     C1 1438   2.564   1.414   3.136  0.9109  1.1039  0.2079
  210ACN     H1 1439   2.570   1.311   3.099  0.1431  0.2110  2.4533
  210ACN     H2 1440   2.667   1.447   3.157  0.5637  2.1495  0.2738
  210ACN     H3 1441   2.509   1.419   3.231 -1.5420  0.1144 -1.1300
  210ACN     C2 1442   2.505   1.515   3.041  0.0473 -0.5747  0.1523
  210ACN     N1 1443   2.456   1.600   2.976 -0.1049 -0.5571  0.8916
  211ACN     C1 1444   1.436   0.908   4.911 -0.0744  0.3542  0.2146
  211ACN     H1 1445   1.492   0.861   4.993  0.2784  2.2397  1.0662
  211ACN     H2 1446   1.370   0.986   4.950 -0.7988 -0.7233  1.1635
  211ACN     H3 1447   1.373   0.826   4.872 -0.5032  0.7058  0.1660
  211ACN     C2 1448   1.527   0.945   4.805  0.4320  0.4078  0.0326
  211ACN     N1 1449   1.602   0.962   4.720 -0.3228 -0.2419  0.3864
  212ACN     C1 1450   0.365   1.957   4.245  0.6455 -0.1446 -0.1149
  212ACN     H1 1451   0.267   2.002   4.226 -0.4676 -2.6883 -0.7727
  212ACN     H2 1452   0.351   1.873   4.314  2.0657 -1.5668 -1.4910
  212ACN     H3 1453   0.436   2.024   4.294 -2.1179  1.8126  1.3512
  212ACN     C2 1454   0.426   1.907   4.117  0.2045  0.1830 -0.0366
  212ACN     N1 1455   0.474   1.860   4.024  0.1904 -0.5247 -0.1775
  213ACN     C1 1456   2.376   3.556   3.066  0.0772  0.3790  0.4276
  213ACN     H1 1457   2.413   3.642   3.123 -1.0045  0.8263  0.4662
  213ACN     H2 1458   2.431   3.465   3.094  0.1942  0.6624  1.1269
  213ACN     H3 1459   2.394   3.579   2.960 -0.4597 -0.3576  0.1740
  213ACN     C2 1460   2.233   3.542   3.100 -0.0138 -1.2193  0.4883
  213ACN     N1 1461   2.118   3.536   3.123  0.4650 -0.2156  0.1939
  214ACN     C1 1462   3.424   0.052   4.032  0.4901 -1.0926 -0.3079
  214ACN     H1 1463   3.424  -0.041   4.090  2.6723 -1.5933 -1.0604
  214ACN     H2 1464   3.520   0.059   3.979  2.0219 -2.0912  2.2743
  214ACN     H3 1465   3.414   0.137   4.101 -4.3868 -1.7770 -0.0219
  214ACN     C2 1466   3.315   0.055   3.940  0.2908 -0.0760  0.5804
  214ACN     N1 1467   3.216   0.042   3.877 -0.3803 -0.2782 -0.0110
  215ACN     C1 1468   0.049   4.628   0.245 -0.4452 -0.5347  0.5972
  215ACN     H1 1469   0.132   4.603   0.178 -0.1745  1.4394  0.1515
  215ACN     H2 1470  -0.044   4.638   0.187  0.1364  0.9642 -0.0977
  215ACN     H3 1471   0.070   4.719   0.303 -0.6724 -0.2815  0.2852
  215ACN     C2 1472   0.031   4.514   0.331 -0.3478  0.0379  0.1426
  215ACN     N1 1473   0.016   4.424   0.397  0.0739  0.3789  1.1869
  216ACN     C1 1474   2.415   0.839   0.393  0.1029 -0.0746 -0.1611
  216ACN     H1 1475   2.328   0.858   0.457 -0.8742 -0.2424 -1.4309
  216ACN     H2 1476   2.407   0.772   0.306  1.4172  1.1185 -1.2210
  216ACN     H3 1477   2.485   0.784   0.457  1.3958  0.8096 -0.7791
  216ACN     C2 1478   2.472   0.969   0.360 -0.8263  0.0115  0.6704
  216ACN     N1 1479   2.526   1.068   0.343 -0.1550  0.3176  0.2938
  217ACN     C1 1480   2.317   3.453   2.416 -0.3478 -0.5274  0.1339
  217ACN     H1 1481   2.239   3.376   2.414 -1.6194  0.7604 -1.9731
  217ACN     H2 1482   2.256   3.542   2.438 -0.5436  0.0053 -2.3558
  217ACN     H3 1483   2.368   3.454   2.319  0.2126 -1.5503  0.4169
  217ACN     C2 1484   2.411   3.430   2.524 -0.2899  0.5997 -0.5682
  217ACN     N1 1485   2.470   3.412   2.622 -0.8546 -0.3812 -0.5030
  218ACN     C1 1486   2.266   1.056   1.707 -0.0416 -0.6045  0.8363
  218ACN     H1 1487   2.305   0.995   1.625  0.8024 -1.2251  1.6850
  218ACN     H2 1488   2.227   0.978   1.774  0.1257 -1.2474  0.1872
  218ACN     H3 1489   2.174   1.112   1.687  0.4737 -0.9164 -2.6620
  218ACN     C2 1490   2.382   1.133   1.764  0.2229 -0.1273  0.4087
  218ACN     N1 1491   2.474   1.183   1.811 -0.0028  0.7152  0.0033
  219ACN     C1 1492   1.404   2.524   2.606 -0.5205  0.1067 -0.5636
  219ACN     H1 1493   1.363   2.503   2.507  0.8624  0.7188 -1.2905
  219ACN     H2 1494   1.377   2.447   2.679  0.4502  0.5295  0.2570
  219ACN     H3 1495   1.386   2.625   2.645 -2.1041 -1.4372  2.8807
  219ACN     C2 1496   1.548   2.512   2.587 -0.2772  0.4060 -0.3017
  219ACN     N1 1497   1.662   2.497   2.581 -0.7126 -0.0125 -0.8730
  220ACN     C1 1498   1.068   0.953   1.019 -0.6751  0.4136  0.4181
  220ACN     H1 1499   1.052   1.032   1.093 -1.5104 -0.4360  1.1443
  220ACN     H2 1500   1.142   0.881   1.057 -1.4171 -1.2991 -1.2785
  220ACN     H3 1501   1.102   0.987   0.920 -0.3385 -0.2529  0.3015
  220ACN     C2 1502   0.942   0.892   0.998 -0.2291 -0.0430 -0.2819
  220ACN     N1 1503   0.840   0.839   0.991 -0.0794  0.3552  0.1883
  221ACN     C1 1504   1.747   1.514   4.628  0.5657  0.1536 -0.0395
  221ACN     H1 1505   1.669   1.518   4.550  0.4356 -1.8752 -0.0480
  221ACN     H2 1506   1.839   1.563   4.593 -0.1835  0.5638 -1.4956
  221ACN     H3 1507   1.778   1.411   4.652  1.9390  0.4308 -0.5994
  221ACN     C2 1508   1.717   1.594   4.749  0.0516  0.0602 -0.3841
  221ACN     N1 1509   1.686   1.664   4.832  0.4959 -0.1635 -0.6814
  222ACN     C1 1510   1.632   2.428   0.829 -0.0878  0.2237  0.2121
  222ACN     H1 1511   1.730   2.438   0.781 -0.4526 -2.7725 -1.2503
  222ACN     H2 1512   1.592   2.326   0.827 -0.0055  0.2243 -1.4805
  222ACN     H3 1513   1.571   2.493   0.765  1.4904  0.2357 -1.3050
  222ACN     C2 1514   1.631   2.476   0.969 -0.3267 -0.2761  0.4432
  222ACN     N1 1515   1.629   2.509   1.081 -0.8888 -0.6964  0.3903
  223ACN     C1 1516   2.382   3.207   4.290  0.7082  0.2945  0.1855
  223ACN     H1 1517   2.383   3.266   4.197  3.4570 -1.9196 -1.2796
  223ACN     H2 1518   2.282   3.210   4.336  0.7275  1.4766  0.1652
  223ACN     H3 1519   2.451   3.251   4.363  1.8587  0.0226 -0.7329
  223ACN     C2 1520   2.420   3.072   4.254  0.5347 -0.4461 -0.7495
  223ACN     N1 1521   2.462   2.969   4.224  0.8049  0.0046  0.4335
  224ACN     C1 1522   0.492   2.676   3.786 -0.4795 -0.4426  0.2336
  224ACN     H1 1523   0.561   2.699   3.704 -0.5290  1.7971  0.7927
  224ACN     H2 1524   0.538   2.688   3.885 -1.2327 -0.2084  0.5563
  224ACN     H3 1525   0.466   2.570   3.781  2.4792 -1.1390 -2.1205
  224ACN     C2 1526   0.379   2.756   3.763  0.1666 -0.5428 -0.7998
  224ACN     N1 1527   0.279   2.814   3.747 -0.1290 -0.1579  0.1682
  225ACN     C1 1528   3.616   1.025   2.844  0.6419  0.7626 -0.5757
  225ACN     H1 1529   3.570   1.036   2.943  1.0173  0.4831 -0.3676
  225ACN     H2 1530   3.530   1.027   2.776  0.5431 -1.0802 -0.5360
  225ACN     H3 1531   3.666   0.929   2.825  2.7915  1.3423  1.8609
  225ACN     C2 1532   3.722   1.123   2.836 -0.2581  0.2119  0.1566
  225ACN     N1 1533   3.800   1.205   2.834 -0.4524  0.6447 -0.2690
  226ACN     C1 1534   1.981   3.661   1.245 -0.3125  0.0136  0.3967
  226ACN     H1 1535   2.056   3.587   1.274 -1.7868 -1.2208  1.1930
  226ACN     H2 1536   1.884   3.609   1.238 -0.9474  0.8260  2.7534
  226ACN     H3 1537   2.017   3.694   1.147 -0.9091 -0.6520 -0.0610
  226ACN     C2 1538   1.968   3.774   1.330 -0.4704 -0.6182 -0.1811
  226ACN     N1 1539   1.950   3.867   1.393 -0.2697  0.0630 -0.5148
  227ACN     C1 1540   2.114   4.181   0.557  0.1682  0.1765  0.2169
  227ACN     H1 1541   2.071   4.084   0.585 -0.2739  1.2314  3.4271
  227ACN     H2 1542   2.036   4.255   0.580  0.7056  0.9873 -0.5242
  227ACN     H3 1543   2.146   4.178   0.452 -1.6028  0.9068 -0.3661
  227ACN     C2 1544   2.230   4.209   0.634  0.1449 -0.0772  0.2489
  227ACN     N1 1545   2.325   4.233   0.697  0.4230 -0.3806  0.0707
  228ACN     C1 1546   1.959   3.559   1.749  0.3583 -0.1358  0.5152
  228ACN     H1 1547   2.014   3.640   1.799 -0.0117  0.1072  0.5279
  228ACN     H2 1548   2.022   3.473   1.725 -2.2796 -1.4914 -1.8142
  228ACN     H3 1549   1.918   3.591   1.652  2.5209  0.3194 -0.2867
  228ACN     C2 1550   1.851   3.518   1.839 -0.1231  0.1770  0.4527
  228ACN     N1 1551   1.771   3.476   1.907 -0.6284  0.2219  0.5022
  229ACN     C1 1552   0.095   3.126   1.777  0.4805 -0.0769 -1.2367
  229ACN     H1 1553   0.076   3.208   1.846  0.1212 -1.1845 -0.0022
  229ACN     H2 1554   0.112   3.176   1.681  0.9450 -0.6092 -1.4366
  229ACN     H3 1555   0.009   3.057   1.771  1.7394 -1.8301  0.1821
  229ACN     C2 1556   0.217   3.061   1.809  0.1958  0.1098 -0.6968
  229ACN     N1 1557   0.316   3.014   1.842 -0.3240 -0.6616 -0.4920
  230ACN     C1 1558   3.949   2.437   1.044  0.4145  0.0465  0.8474
  230ACN     H1 1559   3.920   2.523   1.106  3.2282  0.2571  1.9390
  230ACN     H2 1560   4.046   2.448   0.995  0.3788  0.4579  0.8677
  230ACN     H3 1561   3.872   2.443   0.966 -0.4882  1.6344  1.8248
  230ACN     C2 1562   3.945   2.318   1.125  0.7014 -0.1562  0.0784
  230ACN     N1 1563   3.928   2.228   1.192 -0.8050 -0.1503 -1.1487
  231ACN     C1 1564   0.005   4.423   3.811 -0.2304  0.3525  0.1758
  231ACN     H1 1565   0.010   4.431   3.702 -0.5189 -0.7344  0.0809
  231ACN     H2 1566  -0.081   4.475   3.855 -0.1447  0.6714 -0.0302
  231ACN     H3 1567   0.093   4.472   3.853 -0.0802  1.6702 -1.6163
  231ACN     C2 1568  -0.007   4.287   3.861  1.0718 -0.1841 -0.4046
  231ACN     N1 1569  -0.017   4.176   3.902  0.0506 -0.5055 -0.0780
  232ACN     C1 1570   0.997   3.184   1.806  0.0647 -0.1294  0.0722
  232ACN     H1 1571   1.008   3.210   1.912 -0.8510 -1.7506  0.5879
  232ACN     H2 1572   0.889   3.165   1.793 -0.4522  2.1957  0.7091
  232ACN     H3 1573   1.047   3.088   1.792 -2.4577 -1.6534  1.0897
  232ACN     C2 1574   1.043   3.292   1.726 -0.2992  0.0835 -0.6081
  232ACN     N1 1575   1.062   3.382   1.657 -0.0136  0.1659 -0.2832
  233ACN     C1 1576   0.079   2.172   1.923  0.8057  0.1480  0.4169
  233ACN     H1 1577   0.136   2.119   2.001  1.0201  1.6143  1.2781
  233ACN     H2 1578  -0.009   2.214   1.973 -1.9747 -1.2561 -3.0785
  233ACN     H3 1579   0.052   2.111   1.836 -0.8245  0.8598  0.3943
  233ACN     C2 1580   0.159   2.284   1.874  0.0310 -0.7854 -0.0710
  233ACN     N1 1581   0.219   2.381   1.844  0.6347 -0.5798  0.5522
  234ACN     C1 1582   2.042   4.896   1.057 -0.8246 -0.3112 -0.5329
  234ACN     H1 1583   2.030   4.852   1.156 -0.6512  0.4973 -0.1543
  234ACN     H2 1584   2.060   4.822   0.977 -1.4407 -1.5015  0.4180
  234ACN     H3 1585   2.133   4.957   1.062 -1.2680  0.4098 -1.1639
  234ACN     C2 1586   1.925   4.977   1.028  0.1587  0.5917 -0.3901
  234ACN     N1 1587   1.836   5.047   1.005 -0.5127  0.2143  0.0895
  235ACN     C1 1588   3.040   0.238   0.076  0.1340 -0.0801 -0.0936
  235ACN     H1 1589   3.069   0.274  -0.024  0.4393 -1.0344 -0.3580
  235ACN     H2 1590   3.081   0.295   0.160  1.5198 -0.1221 -0.7285
  235ACN     H3 1591   3.065   0.132   0.091 -2.5235 -0.4875  1.8147
  235ACN     C2 1592   2.896   0.230   0.095 -0.0834  0.5100  0.8135
  235ACN     N1 1593   2.781   0.211   0.102 -0.2331  0.4630  0.1774
  236ACN     C1 1594   2.623   3.582   0.959 -0.5173  0.7179 -0.2141
  236ACN     H1 1595   2.689   3.582   1.046 -2.9664  1.3845  1.7006
  236ACN     H2 1596   2.574   3.679   0.943 -0.8846  0.1631 -2.7476
  236ACN     H3 1597   2.554   3.497   0.953 -1.5449  1.4021  1.5045
  236ACN     C2 1598   2.719   3.557   0.852  0.6496 -1.1983 -0.1577
  236ACN     N1 1599   2.794   3.538   0.768 -0.2062 -0.4172 -0.8824
  237ACN     C1 1600   3.901   4.788   3.763  0.2243  0.3787  0.4160
  237ACN     H1 1601   3.831   4.707   3.740 -1.9474  2.0009  1.0727
  237ACN     H2 1602   3.879   4.865   3.688 -1.8302 -0.7984 -0.2407
  237ACN     H3 1603   4.006   4.760   3.753  0.2204  0.9749 -1.5250
  237ACN     C2 1604   3.866   4.855   3.888  0.0522  0.4604 -0.2178
  237ACN     N1 1605   3.839   4.913   3.983 -0.0054 -0.3308  0.0642
  238ACN     C1 1606   2.150   2.049   3.465 -0.0940 -0.5643 -0.4259
  238ACN     H1 1607   2.231   1.976   3.468  0.9679  0.3934 -3.6746
  238ACN     H2 1608   2.194   2.148   3.446  1.0580 -0.9899 -0.0127
  238ACN     H3 1609   2.086   2.051   3.554  1.1350 -1.7302  0.5133
  238ACN     C2 1610   2.070   2.002   3.350 -0.5640  0.6644 -0.1739
  238ACN     N1 1611   2.016   1.980   3.250 -0.1069  0.2454  0.6666
  239ACN     C1 1612   0.780   3.393   1.423 -0.6223 -0.8310  0.0369
  239ACN     H1 1613   0.687   3.340   1.402 -0.1027 -1.2489 -1.2763
  239ACN     H2 1614   0.804   3.471   1.350  0.0634 -0.4955  0.6055
  239ACN     H3 1615   0.868   3.327   1.424  0.4412  0.5439  2.0380
  239ACN     C2 1616   0.760   3.457   1.552 -0.3729  0.2054  0.0038
  239ACN     N1 1617   0.754   3.504   1.652 -0.1703  0.4032 -0.5592
  240ACN     C1 1618   0.682   3.794   1.032 -0.1050 -0.4603 -0.8132
  240ACN     H1 1619   0.597   3.733   0.996  0.9604 -2.1515 -0.5196
  240ACN     H2 1620   0.648   3.873   1.101  1.2207 -0.2114 -0.4406
  240ACN     H3 1621   0.733   3.848   0.952 -3.3386  2.2209 -1.2032
  240ACN     C2 1622   0.769   3.704   1.108 -0.3252  0.2052  0.6722
  240ACN     N1 1623   0.841   3.634   1.163 -0.2011  0.0421  0.3868
  241ACN     C1 1624   0.924   3.546   4.072  0.2749 -0.3554 -0.4306
  241ACN     H1 1625   0.973   3.523   3.977  0.5148 -0.7258 -0.2179
  241ACN     H2 1626   0.922   3.655   4.083 -0.8123 -0.2282 -1.7071
  241ACN     H3 1627   0.978   3.493   4.151 -0.5046 -0.5535 -0.0209
  241ACN     C2 1628   0.792   3.494   4.069 -0.4363 -0.3320 -0.2350
  241ACN     N1 1629   0.686   3.454   4.060 -0.2590  0.8525  0.7137
  242ACN     C1 1630   3.305   4.854   0.261  0.0119  0.3495  0.1999
  242ACN     H1 1631   3.210   4.847   0.314  1.3342  1.3146  2.7842
  242ACN     H2 1632   3.308   4.951   0.210 -1.2430  0.2299 -0.1078
  242ACN     H3 1633   3.304   4.767   0.194  0.9510 -0.3147  1.0254
  242ACN     C2 1634   3.409   4.831   0.355  0.4809  0.1466  0.1523
  242ACN     N1 1635   3.492   4.812   0.430  0.4775 -0.0910  0.5482
  243ACN     C1 1636   1.500   3.009   3.158 -0.2178  0.5381  0.4480
  243ACN     H1 1637   1.518   3.111   3.193 -0.9501  0.8018  0.0479
  243ACN     H2 1638   1.396   3.014   3.126  0.3450  1.8875 -1.2398
  243ACN     H3 1639   1.517   2.945   3.246  0.2299  1.9011  1.3811
  243ACN     C2 1640   1.578   2.981   3.046  0.6347  0.0187  0.5381
  243ACN     N1 1641   1.647   2.964   2.952  0.1015  0.4733 -0.0681
  244ACN     C1 1642   3.576   2.552   0.396  0.0945  0.3549 -0.7806
  244ACN     H1 1643   3.486   2.588   0.345  0.0909  2.5774  0.7009
  244ACN     H2 1644   3.634   2.636   0.438  1.9315  0.0533 -2.6368
  244ACN     H3 1645   3.647   2.499   0.332 -0.4654 -1.8409  0.3866
  244ACN     C2 1646   3.528   2.463   0.501  0.9508 -0.8596  0.9063
  244ACN     N1 1647   3.480   2.383   0.572  0.0565  0.1568  0.4482
  245ACN     C1 1648   3.079   1.660   0.693  0.1041  0.9928  0.0570
  245ACN     H1 1649   3.016   1.734   0.642  0.4343 -0.8458 -3.1330
  245ACN     H2 1650   3.108   1.579   0.625  1.3975  1.7859 -0.3545
  245ACN     H3 1651   3.018   1.621   0.775 -0.8972 -2.2775 -2.1471
  245ACN     C2 1652   3.187   1.739   0.751 -0.5287  0.6309  0.1116
  245ACN     N1 1653   3.270   1.800   0.804  0.2698  0.4503  0.6852
  246ACN     C1 1654   0.810   0.675   3.354 -0.4323  0.0265 -0.2138
  246ACN     H1 1655   0.721   0.736   3.374 -0.4068  0.1889 -0.5965
  246ACN     H2 1656   0.877   0.709   3.434  0.9175 -2.6317 -0.1609
  246ACN     H3 1657   0.855   0.706   3.259 -1.2084  3.2057  0.3992
  246ACN     C2 1658   0.775   0.537   3.369 -0.0185  0.2536  0.3187
  246ACN     N1 1659   0.741   0.430   3.388  0.2671 -0.1881  0.1758
  247ACN     C1 1660   3.553   0.942   1.183  0.1630 -0.0173  0.1479
  247ACN     H1 1661   3.610   0.855   1.218  0.1016  0.0314  0.3686
  247ACN     H2 1662   3.451   0.941   1.222  0.2654  1.7973  0.5255
  247ACN     H3 1663   3.543   0.923   1.075 -0.3051 -2.5188  0.6045
  247ACN     C2 1664   3.625   1.067   1.205  0.0589  0.6836 -0.4676
  247ACN     N1 1665   3.681   1.168   1.215  0.1009 -0.2638 -0.4112
  248ACN     C1 1666   3.603   4.027   3.751 -0.1217  0.2905 -0.4204
  248ACN     H1 1667   3.614   4.011   3.643 -2.4569 -0.4120 -0.5737
  248ACN     H2 1668   3.667   3.960   3.810 -0.0760 -0.8998 -1.7965
  248ACN     H3 1669   3.499   4.015   3.784  0.2396 -1.0126  0.2652
  248ACN     C2 1670   3.646   4.168   3.778 -0.1771  0.2044  0.0200
  248ACN     N1 1671   3.670   4.276   3.812  0.2994 -0.1932 -0.4504
  249ACN     C1 1672   3.149   1.632   1.858  1.0168  0.3139 -0.2992
  249ACN     H1 1673   3.193   1.728   1.830 -0.2539  1.5914  2.0104
  249ACN     H2 1674   3.146   1.630   1.967  1.5379 -1.9032 -0.3026
  249ACN     H3 1675   3.201   1.541   1.824  1.0691 -0.2572  1.2738
  249ACN     C2 1676   3.005   1.642   1.813  0.2788 -0.1362 -0.1213
  249ACN     N1 1677   2.894   1.647   1.780  0.0621  0.2186 -0.5861
  250ACN     C1 1678   2.932   1.369   4.974  0.2853  0.3150 -0.1550
  250ACN     H1 1679   2.868   1.408   4.894 -0.3607  1.0390  0.7019
  250ACN     H2 1680   2.867   1.352   5.060 -0.8889  1.6322 -0.7649
  250ACN     H3 1681   3.011   1.444   4.992  0.4025  0.1103  0.1803
  250ACN     C2 1682   2.994   1.247   4.927 -0.8809  0.5424 -0.8569
  250ACN     N1 1683   3.042   1.145   4.904 -0.1789 -0.0972 -0.3537
  251ACN     C1 1684   3.733   1.710   3.328  0.1215 -0.4669  0.8532
  251ACN     H1 1685   3.748   1.762   3.424  0.2863  0.2406  0.4505
  251ACN     H2 1686   3.677   1.782   3.268 -1.1998 -1.1667  1.2233
  251ACN     H3 1687   3.671   1.627   3.363  0.0649  0.2145  2.4425
  251ACN     C2 1688   3.859   1.659   3.274  0.8523  1.3160 -0.3941
  251ACN     N1 1689   3.950   1.612   3.229  0.9287  0.2264  0.0364
  252ACN     C1 1690   2.230   4.754   3.208  0.6020 -0.7223  0.2020
  252ACN     H1 1691   2.325   4.705   3.184  0.4596 -0.4833 -0.8759
  252ACN     H2 1692   2.223   4.857   3.171  1.1741 -1.2491 -1.4642
  252ACN     H3 1693   2.222   4.753   3.317  0.1111 -0.5276  0.1673
  252ACN     C2 1694   2.132   4.659   3.148 -0.0174  0.4439 -0.5734
  252ACN     N1 1695   2.064   4.579   3.102 -0.2576 -0.4597 -0.7491
  253ACN     C1 1696   2.107   1.289   2.869 -0.1624  0.0437  0.3797
  253ACN     H1 1697   2.031   1.295   2.948 -3.8683  1.2456 -3.1265
  253ACN     H2 1698   2.164   1.383   2.861 -0.3516  0.0187 -1.4221
  253ACN     H3 1699   2.059   1.278   2.772 -0.4201 -1.7945  0.7067
  253ACN     C2 1700   2.194   1.174   2.896 -0.4291  0.2874  0.0036
  253ACN     N1 1701   2.261   1.080   2.910 -0.2432  0.0714  0.4615
  254ACN     C1 1702   3.032   0.940   1.117  0.3980 -0.1559  0.6762
  254ACN     H1 1703   3.129   0.966   1.072  0.2792  0.7154  0.9148
  254ACN     H2 1704   3.046   0.886   1.212 -2.1068 -0.5479  0.8674
  254ACN     H3 1705   2.977   0.872   1.052  2.5279  0.8060 -2.2089
  254ACN     C2 1706   2.949   1.062   1.125 -0.4791 -0.5107  0.5138
  254ACN     N1 1707   2.887   1.158   1.128  0.2851 -0.2220 -0.1055
  255ACN     C1 1708   2.200   0.775   0.920 -0.4295  0.6022 -0.0984
  255ACN     H1 1709   2.114   0.745   0.859 -0.7396  1.5321 -0.1274
  255ACN     H2 1710   2.240   0.684   0.967 -2.2271  1.3879  3.1027
  255ACN     H3 1711   2.176   0.855   0.991  0.5086  0.2071  0.6729
  255ACN     C2 1712   2.296   0.820   0.822 -0.9422  0.0984 -0.3817
  255ACN     N1 1713   2.371   0.852   0.741 -0.6389  0.1151  0.5575
  256ACN     C1 1714   3.019   4.733   3.112 -0.1394  0.0851 -0.5970
  256ACN     H1 1715   3.002   4.668   3.199  1.0616 -0.7330 -0.9723
  256ACN     H2 1716   3.113   4.788   3.125 -0.3767  0.4936 -0.6041
  256ACN     H3 1717   2.949   4.816   3.097  0.0583  0.2590 -0.5647
  256ACN     C2 1718   3.010   4.655   2.990  0.1992 -0.2921  0.1603
  256ACN     N1 1719   2.997   4.595   2.894 -0.6168 -0.2217 -0.6228
  257ACN     C1 1720   2.870   4.008   4.316 -0.4871 -0.8889 -0.9833
  257ACN     H1 1721   2.840   3.985   4.213  0.3111 -2.9766 -0.7852
  257ACN     H2 1722   2.786   4.043   4.378  0.4097  0.6202 -0.5943
  257ACN     H3 1723   2.956   4.074   4.300 -2.1263  1.5700  0.0032
  257ACN     C2 1724   2.919   3.880   4.368 -0.1285  0.3430 -0.2742
  257ACN     N1 1725   2.956   3.776   4.404  0.1570 -0.0599  1.0934
  258ACN     C1 1726   2.931   1.015   2.863  0.4454 -0.9996  0.9661
  258ACN     H1 1727   3.000   1.100   2.848 -1.4798  0.1940 -1.3757
  258ACN     H2 1728   2.988   0.933   2.909 -2.1101 -3.0793  0.5362
  258ACN     H3 1729   2.888   0.989   2.766  1.2448 -0.8675  0.5726
  258ACN     C2 1730   2.824   1.068   2.949 -0.2565 -0.8991  0.2928
  258ACN     N1 1731   2.736   1.112   3.010 -0.6847  0.4916 -0.2716
  259ACN     C1 1732   3.143   0.506   2.307  0.0409 -0.5879  0.0426
  259ACN     H1 1733   3.052   0.498   2.368 -0.9918  0.0898 -1.3806
  259ACN     H2 1734   3.135   0.446   2.216  0.8220 -0.8480  0.1418
  259ACN     H3 1735   3.229   0.458   2.355  2.9912  1.3804 -3.0183
  259ACN     C2 1736   3.188   0.645   2.292  0.8333 -0.1995  0.6911
  259ACN     N1 1737   3.231   0.752   2.284  0.3648 -0.2395 -0.2148
  260ACN     C1 1738   0.435   4.290   2.329  0.1026  0.3159  1.0023
  260ACN     H1 1739   0.506   4.240   2.261 -0.0239 -0.6874  1.5974
  260ACN     H2 1740   0.383   4.213   2.386 -2.2078  3.0704  2.6926
  260ACN     H3 1741   0.354   4.343   2.279 -0.1672 -0.3951  0.6724
  260ACN     C2 1742   0.515   4.383   2.407  0.0291  0.0409 -0.1161
  260ACN     N1 1743   0.578   4.456   2.466 -0.6381 -0.3484  0.4853
  261ACN     C1 1744   2.955   4.239   1.539 -0.2763  0.6496  0.5141
  261ACN     H1 1745   3.030   4.252   1.619 -0.4946  2.4548  0.4570
  261ACN     H2 1746   2.995   4.197   1.446 -1.2150 -1.1791  0.9123
  261ACN     H3 1747   2.906   4.335   1.517 -2.6103 -0.5021  0.6247
  261ACN     C2 1748   2.864   4.145   1.603  0.1760  0.0847  0.1019
  261ACN     N1 1749   2.795   4.079   1.668 -0.2892 -0.2690  0.3233
  262ACN     C1 1750   2.547   2.092   0.372 -0.4816 -0.2253 -0.7794
  262ACN     H1 1751   2.606   1.999   0.376 -0.3147 -0.0778  0.5189
  262ACN     H2 1752   2.527   2.139   0.469 -1.4614 -0.5786 -0.8056
  262ACN     H3 1753   2.449   2.060   0.336  0.0739 -0.9382 -1.7117
  262ACN     C2 1754   2.615   2.193   0.301 -0.6360  0.6604 -0.2977
  262ACN     N1 1755   2.674   2.270   0.237 -0.0941  1.0116 -0.1711
  263ACN     C1 1756   3.909   1.708   4.721  0.0461 -0.0465 -0.7064
  263ACN     H1 1757   3.846   1.790   4.757 -1.3462 -0.9078 -1.1323
  263ACN     H2 1758   3.995   1.679   4.783 -0.5930 -1.3154 -0.4033
  263ACN     H3 1759   3.936   1.737   4.619 -0.4199 -0.2819 -0.9011
  263ACN     C2 1760   3.824   1.591   4.716  0.0746  0.3722  0.3293
  263ACN     N1 1761   3.763   1.493   4.702  0.3744 -0.3666  0.6202
  264ACN     C1 1762   2.250   0.411   0.202  0.1102  0.0062  0.1642
  264ACN     H1 1763   2.271   0.401   0.095  0.8221 -0.0700  0.3027
  264ACN     H2 1764   2.203   0.509   0.217  1.9387  0.9814 -0.2538
  264ACN     H3 1765   2.341   0.410   0.265  1.2567  0.7136 -1.4396
  264ACN     C2 1766   2.161   0.303   0.243 -0.3576  0.4901  0.6566
  264ACN     N1 1767   2.097   0.218   0.291  0.1210  0.0163  0.1996
  265ACN     C1 1768   1.251   1.475   2.837  0.2777 -0.1897 -0.2451
  265ACN     H1 1769   1.254   1.558   2.909 -1.4306 -1.2137  1.0366
  265ACN     H2 1770   1.187   1.489   2.749 -0.5653  0.5915  0.4811
  265ACN     H3 1771   1.221   1.389   2.898 -3.4244  1.6379  0.6119
  265ACN     C2 1772   1.392   1.453   2.805  0.8243 -0.3087 -0.4715
  265ACN     N1 1773   1.502   1.447   2.774 -0.0432  0.3270  0.3851
  266ACN     C1 1774   2.571   4.843   0.250 -0.2654  0.1938 -0.2676
  266ACN     H1 1775   2.677   4.845   0.279  0.3267 -1.1915 -2.2412
  266ACN     H2 1776   2.520   4.776   0.321  0.5726 -0.9646 -0.7586
  266ACN     H3 1777   2.571   4.797   0.151 -1.2524 -1.6836  0.5725
  266ACN     C2 1778   2.517   4.977   0.258 -0.4850  0.0365  0.4752
  266ACN     N1 1779   2.487   5.088   0.270 -0.1232  0.5040  0.4393
  267ACN     C1 1780   0.790   1.733   4.147  0.0406 -0.5573  0.3864
  267ACN     H1 1781   0.803   1.818   4.079  1.0469 -0.9694  0.0605
  267ACN     H2 1782   0.828   1.640   4.103 -2.0807 -0.6591 -1.3153
  267ACN     H3 1783   0.681   1.731   4.156  0.0232 -1.9473  0.0643
  267ACN     C2 1784   0.850   1.763   4.282 -0.1027 -0.6731 -0.1082
  267ACN     N1 1785   0.895   1.789   4.386  0.4447 -0.3889  0.3100
  268ACN     C1 1786   2.865   4.329   3.962  0.2344 -0.1779  0.3295
  268ACN     H1 1787   2.811   4.365   4.050 -0.8709 -0.3701 -0.2705
  268ACN     H2 1788   2.790   4.302   3.887  1.2148  0.1569 -0.7885
  268ACN     H3 1789   2.931   4.245   3.988 -0.9876 -1.3019 -0.1294
  268ACN     C2 1790   2.948   4.433   3.904 -0.3834  0.3548 -0.2970
  268ACN     N1 1791   3.022   4.511   3.864  0.0760  0.1979 -0.0561
  269ACN     C1 1792   1.024   2.750   2.631  0.1386  0.0386  0.9860
  269ACN     H1 1793   0.991   2.760   2.527  1.1919 -0.3587  0.6090
  269ACN     H2 1794   1.052   2.848   2.671 -1.0389  0.4042  0.9375
  269ACN     H3 1795   1.108   2.680   2.641  0.4671  0.3897  0.6664
  269ACN     C2 1796   0.912   2.697   2.713  0.3256  0.2519  0.5522
  269ACN     N1 1797   0.824   2.647   2.767  0.3160 -0.4048 -0.2026
  270ACN     C1 1798   0.947   4.050   2.774  0.4904  0.2611 -0.6492
  270ACN     H1 1799   0.961   4.155   2.803 -0.4638  0.1450  0.2559
  270ACN     H2 1800   1.042   4.016   2.731  0.7009 -0.9877  0.7794
  270ACN     H3 1801   0.876   4.047   2.691  1.4159  0.0415 -1.4361
  270ACN     C2 1802   0.897   3.970   2.886 -0.6641  0.0818 -0.2805
  270ACN     N1 1803   0.851   3.910   2.971  0.1101  0.1921 -0.2786
  271ACN     C1 1804   0.354   1.264   0.503  0.0129  0.0441  0.2266
  271ACN     H1 1805   0.370   1.310   0.404 -0.6112  1.3826  0.7305
  271ACN     H2 1806   0.448   1.208   0.515 -1.0348 -1.9857 -0.7547
  271ACN     H3 1807   0.282   1.183   0.518  0.3527 -0.0753  1.2009
  271ACN     C2 1808   0.350   1.374   0.597  0.4992  0.2528  0.2276
  271ACN     N1 1809   0.354   1.461   0.673 -0.0667  0.1319  0.3030
  272ACN     C1 1810   0.107   3.344   0.538 -0.3105 -0.0770 -0.2308
  272ACN     H1 1811   0.004   3.330   0.574 -0.9165  2.7288 -0.7684
  272ACN     H2 1812   0.182   3.330   0.616 -2.1342 -0.1160  1.5695
  272ACN     H3 1813   0.115   3.450   0.510  0.2872  0.3870  1.5872
  272ACN     C2 1814   0.137   3.256   0.431 -0.5574  0.0831 -0.3881
  272ACN     N1 1815   0.162   3.181   0.349  0.3311  0.1861 -0.2736
  273ACN     C1 1816   0.687   2.875   2.330  0.8136  0.0756 -0.1120
  273ACN     H1 1817   0.666   2.968   2.276  1.3634  0.8842  1.0374
  273ACN     H2 1818   0.789   2.887   2.370  0.2056 -0.9528  1.7943
  273ACN     H3 1819   0.690   2.791   2.260 -0.7588 -1.4181  1.5442
  273ACN     C2 1820   0.586   2.842   2.432 -0.4472 -0.7037  0.2419
  273ACN     N1 1821   0.491   2.827   2.501 -0.5758  0.0786 -0.0013
  274ACN     C1 1822   0.658   1.391   2.955 -0.2093 -0.7266 -0.6731
  274ACN     H1 1823   0.612   1.473   3.010  0.8442 -0.7177  0.2124
  274ACN     H2 1824   0.624   1.389   2.851 -0.3854  0.3111 -0.6343
  274ACN     H3 1825   0.644   1.296   3.009 -1.3037 -0.4666 -0.4855
  274ACN     C2 1826   0.793   1.435   2.948  0.0761 -0.1650  0.0816
  274ACN     N1 1827   0.898   1.481   2.925 -0.2855 -0.3488 -0.4172
  275ACN     C1 1828   1.743   4.497   3.364 -0.2301  0.5249 -0.1045
  275ACN     H1 1829   1.850   4.474   3.368 -0.8272 -2.4871 -0.6297
  275ACN     H2 1830   1.727   4.545   3.462  0.5623  0.2131  0.1827
  275ACN     H3 1831   1.684   4.405   3.360 -0.7299  0.7717  1.4814
  275ACN     C2 1832   1.696   4.575   3.256  0.1551  0.3146  0.5238
  275ACN     N1 1833   1.669   4.648   3.169  0.8874  0.3009 -0.0098
  276ACN     C1 1834   3.848   0.495   4.908 -1.1566  0.9237 -0.0517
  276ACN     H1 1835   3.861   0.489   4.799 -1.0038 -0.3090  0.0264
  276ACN     H2 1836   3.764   0.430   4.936 -0.5939  0.8405  1.4929
  276ACN     H3 1837   3.817   0.595   4.940 -1.7196  0.6173  0.3658
  276ACN     C2 1838   3.971   0.458   4.975  0.0533  0.9289 -0.6340
  276ACN     N1 1839   4.075   0.442   5.027 -0.3364  1.1559  0.2100
  277ACN     C1 1840   0.680   1.756   3.550 -0.1038 -0.2096 -0.5412
  277ACN     H1 1841   0.641   1.814   3.635  1.6169 -0.7141  0.6158
  277ACN     H2 1842   0.629   1.781   3.456 -1.5628 -1.7407 -0.1704
  277ACN     H3 1843   0.665   1.650   3.571  1.0755 -0.6343 -1.7912
  277ACN     C2 1844   0.820   1.784   3.530  0.2483  0.4698  0.3651
  277ACN     N1 1845   0.928   1.814   3.520  0.6603 -0.1235  0.1162
  278ACN     C1 1846   0.781   1.068   3.810  0.0342  0.5329  0.1441
  278ACN     H1 1847   0.818   0.983   3.870 -2.4737 -0.4802  0.3588
  278ACN     H2 1848   0.865   1.138   3.810  0.4553  0.1235  3.3301
  278ACN     H3 1849   0.706   1.123   3.868 -1.3004 -0.1472 -0.9058
  278ACN     C2 1850   0.748   1.033   3.673  0.1475 -0.4273 -0.2298
  278ACN     N1 1851   0.725   1.016   3.561 -0.3855  0.3113  0.0823
  279ACN     C1 1852   1.287   4.587   3.960  0.0239  0.5705 -0.0847
  279ACN     H1 1853   1.199   4.652   3.955 -0.8038 -0.2738  2.4542
  279ACN     H2 1854   1.306   4.570   4.067  1.2563  1.4138 -0.1661
  279ACN     H3 1855   1.370   4.650   3.926 -0.4803  0.5014 -1.4733
  279ACN     C2 1856   1.267   4.466   3.883 -0.1656  0.1500 -0.3323
  279ACN     N1 1857   1.250   4.373   3.815 -1.0392  0.3697  0.1711
  280ACN     C1 1858   3.053   4.078   0.998  0.5167 -0.3334  1.2124
  280ACN     H1 1859   3.120   4.163   0.980 -0.5847 -0.0456 -1.7561
  280ACN     H2 1860   3.091   4.000   0.930  2.2113  0.6666  0.9777
  280ACN     H3 1861   2.956   4.107   0.956 -0.1502  0.4299  3.2583
  280ACN     C2 1862   3.051   4.042   1.139 -0.3308  0.2263 -0.1575
  280ACN     N1 1863   3.059   4.013   1.252 -0.4011 -0.0878  0.2668
  281ACN     C1 1864   3.932   3.466   4.144 -0.2465  0.2146 -0.8224
  281ACN     H1 1865   4.037   3.454   4.117  0.0420  1.2880 -0.2294
  281ACN     H2 1866   3.883   3.551   4.095  0.3334  0.4476 -1.0029
  281ACN     H3 1867   3.929   3.463   4.254  1.2515  1.3903 -0.7406
  281ACN     C2 1868   3.860   3.348   4.096 -0.0535  0.0850 -0.6177
  281ACN     N1 1869   3.796   3.254   4.068  0.0559 -0.1338 -1.0531
  282ACN     C1 1870   2.260   4.088   4.248 -0.7868 -0.8218 -0.1284
  282ACN     H1 1871   2.334   4.091   4.328 -0.5653 -0.9653 -0.3266
  282ACN     H2 1872   2.265   4.177   4.184  0.7436 -0.8425 -0.0423
  282ACN     H3 1873   2.156   4.094   4.282 -0.7856 -2.8859  0.2992
  282ACN     C2 1874   2.274   3.972   4.161 -0.2824  0.2493  0.3799
  282ACN     N1 1875   2.271   3.881   4.087 -0.0606 -0.5567  0.5034
  283ACN     C1 1876   1.614   4.432   1.731 -0.3209 -0.5074  0.4167
  283ACN     H1 1877   1.700   4.468   1.673  1.2227 -1.3009  2.1597
  283ACN     H2 1878   1.621   4.458   1.837 -0.1200  1.1042  0.0252
  283ACN     H3 1879   1.614   4.322   1.723  0.2971 -0.7613  3.3357
  283ACN     C2 1880   1.493   4.481   1.674  0.0645  0.3757 -0.1755
  283ACN     N1 1881   1.390   4.516   1.635 -0.4103 -0.9564  0.3322
  284ACN     C1 1882   0.391   3.910   4.515  0.0924 -0.1808 -0.2947
  284ACN     H1 1883   0.387   4.006   4.569  3.0061  1.4356 -2.8237
  284ACN     H2 1884   0.411   3.832   4.590 -1.6859  1.3649  1.8859
  284ACN     H3 1885   0.472   3.925   4.443 -0.1543 -1.5304 -0.8611
  284ACN     C2 1886   0.268   3.872   4.456  0.3618 -0.0613 -0.1341
  284ACN     N1 1887   0.166   3.836   4.414  0.3077  0.4229 -0.2324
  285ACN     C1 1888   0.470   2.251   1.985 -0.3302  0.0486 -0.0230
  285ACN     H1 1889   0.471   2.352   2.028 -2.9910  0.5054 -0.9639
  285ACN     H2 1890   0.437   2.261   1.881 -0.1499  0.0033 -0.0851
  285ACN     H3 1891   0.399   2.194   2.047  2.8395 -1.3999  2.4484
  285ACN     C2 1892   0.599   2.188   1.994  0.6950  0.5092 -1.2025
  285ACN     N1 1893   0.695   2.127   1.995 -0.7871  0.3043 -0.0339
  286ACN     C1 1894   2.691   1.340   0.430 -0.2008  0.5711 -0.0882
  286ACN     H1 1895   2.773   1.268   0.432  0.5332  1.3827 -0.3836
  286ACN     H2 1896   2.730   1.429   0.480  1.8353 -0.0860 -0.4777
  286ACN     H3 1897   2.606   1.301   0.488 -0.4473  1.5219  0.1972
  286ACN     C2 1898   2.662   1.365   0.289  0.1447 -0.8617  0.0563
  286ACN     N1 1899   2.646   1.384   0.178  0.0654 -0.0930 -0.1082
  287ACN     C1 1900   1.528   4.396   1.084  0.9362  0.1799 -0.0871
  287ACN     H1 1901   1.525   4.450   1.179 -0.4436 -1.1185  0.6302
  287ACN     H2 1902   1.634   4.395   1.057  1.4880  0.4071  1.9952
  287ACN     H3 1903   1.483   4.465   1.011  2.0278  2.2419  1.1760
  287ACN     C2 1904   1.451   4.270   1.088 -0.5175  0.2706 -0.3063
  287ACN     N1 1905   1.388   4.174   1.083 -0.8243 -0.1758  0.2678
  288ACN     C1 1906   3.138   0.800   4.956  0.5288  0.2613  0.2097
  288ACN     H1 1907   3.153   0.855   5.050  0.6072 -0.2123  0.4787
  288ACN     H2 1908   3.240   0.771   4.927 -0.4649 -1.8123 -1.3473
  288ACN     H3 1909   3.094   0.864   4.879 -2.8799  0.5694  2.3263
  288ACN     C2 1910   3.059   0.677   4.963 -0.0195 -0.8079 -0.0398
  288ACN     N1 1911   2.992   0.584   4.958  0.0558  0.1416  0.2491
  289ACN     C1 1912   3.888   2.597   1.918  0.0233  0.3661  0.2417
  289ACN     H1 1913   3.884   2.602   2.028 -0.1208  0.0865  0.2492
  289ACN     H2 1914   3.813   2.529   1.875  0.1990  1.4088 -1.7349
  289ACN     H3 1915   3.986   2.551   1.898 -0.5324 -0.3193 -0.9626
  289ACN     C2 1916   3.882   2.727   1.851 -0.3555  0.5007 -0.2857
  289ACN     N1 1917   3.875   2.831   1.802  0.2564 -0.8625 -0.5232
  290ACN     C1 1918   0.183   3.753   4.842  0.6294  0.2485 -0.2461
  290ACN     H1 1919   0.150   3.813   4.756 -0.7697  2.2512  1.6327
  290ACN     H2 1920   0.192   3.809   4.935  1.8398  0.1075 -0.2763
  290ACN     H3 1921   0.276   3.704   4.810 -0.7388 -0.3407 -3.5491
  290ACN     C2 1922   0.077   3.654   4.866 -0.1206 -0.3569 -0.0462
  290ACN     N1 1923  -0.014   3.583   4.889 -0.1142 -0.4246  0.0403
  291ACN     C1 1924   1.925   2.086   1.448 -0.7156 -0.0105 -0.0462
  291ACN     H1 1925   1.843   2.107   1.517 -0.7986 -0.3133 -0.0509
  291ACN     H2 1926   1.906   1.987   1.403  1.7579 -0.0051 -1.2410
  291ACN     H3 1927   2.022   2.073   1.498  1.0331  1.4096 -2.9018
  291ACN     C2 1928   1.944   2.193   1.356 -0.6122  0.1246 -0.0398
  291ACN     N1 1929   1.950   2.275   1.276 -0.6114  0.0208  0.4377
  292ACN     C1 1930   0.772   1.412   4.212  0.2029  0.0677 -0.7410
  292ACN     H1 1931   0.707   1.471   4.146  1.0434 -0.0237 -1.6769
  292ACN     H2 1932   0.807   1.464   4.302 -0.9399  1.5990 -1.1705
  292ACN     H3 1933   0.860   1.389   4.150  1.3663  0.0932  0.8827
  292ACN     C2 1934   0.723   1.283   4.246 -0.3330 -0.1028 -0.7138
  292ACN     N1 1935   0.677   1.178   4.273 -0.6960 -0.2592 -0.5447
  293ACN     C1 1936   1.551   3.965   1.296 -0.3048 -0.3613  0.1075
  293ACN     H1 1937   1.577   4.045   1.227 -0.2993  0.7955  1.4211
  293ACN     H2 1938   1.441   3.956   1.303 -0.1764 -1.0258  1.7102
  293ACN     H3 1939   1.579   3.992   1.399  3.2643  0.0488 -0.9323
  293ACN     C2 1940   1.611   3.832   1.268  0.1330  0.2181 -0.7910
  293ACN     N1 1941   1.645   3.726   1.241  0.5113  0.2137  0.2918
  294ACN     C1 1942   0.665   0.279   2.807  0.6412 -0.4413  0.2360
  294ACN     H1 1943   0.587   0.231   2.867  1.5576 -0.2803  1.6002
  294ACN     H2 1944   0.640   0.281   2.701  1.1071  0.1235  0.1323
  294ACN     H3 1945   0.757   0.219   2.813  1.8641  1.2503 -0.9156
  294ACN     C2 1946   0.692   0.410   2.866 -0.0764  0.2671 -0.5819
  294ACN     N1 1947   0.701   0.515   2.914  0.1063 -0.4826  0.1472
  295ACN     C1 1948   2.610   2.035   1.375  0.5648  0.0517  0.5180
  295ACN     H1 1949   2.583   2.064   1.272  2.1311 -1.4130 -0.3357
  295ACN     H2 1950   2.634   1.928   1.376  2.2369  0.4173  0.2179
  295ACN     H3 1951   2.533   2.061   1.448 -0.3308 -0.6550 -0.1592
  295ACN     C2 1952   2.731   2.113   1.398 -0.1430 -0.4008 -0.0744
  295ACN     N1 1953   2.832   2.170   1.418  0.1544  0.4367 -0.3078
  296ACN     C1 1954   1.055   4.862   0.306 -0.4706  0.6692 -0.3324
  296ACN     H1 1955   1.068   4.967   0.276  1.7273  0.8027  0.9595
  296ACN     H2 1956   1.126   4.849   0.389 -2.3286  1.0459  1.3814
  296ACN     H3 1957   1.088   4.792   0.229 -0.5974  0.3847 -0.1267
  296ACN     C2 1958   0.917   4.835   0.345  0.0789 -0.4878  0.1637
  296ACN     N1 1959   0.808   4.826   0.373  0.0455 -0.7444 -0.1420
  297ACN     C1 1960   2.962   0.553   1.298 -0.1624 -0.4385 -0.0912
  297ACN     H1 1961   2.918   0.586   1.203  3.1279 -0.7950 -1.8351
  297ACN     H2 1962   3.000   0.454   1.269  2.6391  0.1454  1.3772
  297ACN     H3 1963   2.892   0.546   1.382  2.2043 -1.6828  1.8367
  297ACN     C2 1964   3.077   0.637   1.316 -0.2258  0.3402  0.5515
  297ACN     N1 1965   3.173   0.699   1.340 -0.0577 -0.0011 -0.1969
  298ACN     C1 1966   0.094   2.184   0.330  0.7465 -0.0581  0.6220
  298ACN     H1 1967  -0.007   2.192   0.288  2.5586  4.4638 -3.3255
  298ACN     H2 1968   0.123   2.091   0.381  2.7305  0.6750  0.8739
  298ACN     H3 1969   0.097   2.264   0.405 -1.1733  0.7444 -0.1435
  298ACN     C2 1970   0.186   2.209   0.220  0.7240 -0.7333  0.2664
  298ACN     N1 1971   0.253   2.227   0.130  0.2070 -0.7874  0.1519
  299ACN     C1 1972   3.244   3.460   3.618 -0.0872  0.2257  0.1955
  299ACN     H1 1973   3.221   3.565   3.640  0.2294 -0.1707  2.6011
  299ACN     H2 1974   3.267   3.397   3.705 -1.4489 -0.3117  0.1785
  299ACN     H3 1975   3.323   3.439   3.545 -1.2155 -0.6203 -0.8102
  299ACN     C2 1976   3.116   3.403   3.567 -0.0867 -0.1561  0.5323
  299ACN     N1 1977   3.016   3.360   3.528  0.4294 -0.0196 -0.1998
  300ACN     C1 1978   3.325   0.473   4.067  0.1096  0.6576  0.0389
  300ACN     H1 1979   3.424   0.488   4.020  0.6487 -0.1109  0.9044
  300ACN     H2 1980   3.319   0.524   4.163 -1.5608  0.1219  0.2269
  300ACN     H3 1981   3.309   0.365   4.077  0.6102  0.4114 -1.5701
  300ACN     C2 1982   3.220   0.520   3.980  0.4973 -0.2232  0.1257
  300ACN     N1 1983   3.130   0.561   3.918  0.8378  0.3297  0.2061
  301ACN     C1 1984   3.875   1.180   0.203  0.0368  0.4048 -0.9404
  301ACN     H1 1985   3.920   1.233   0.118 -0.5043  2.0877 -0.1974
  301ACN     H2 1986   3.868   1.072   0.180  1.8397  0.0934 -0.1215
  301ACN     H3 1987   3.775   1.223   0.205 -1.0363 -2.0054  0.1048
  301ACN     C2 1988   3.934   1.207   0.329 -0.6863 -0.0114 -0.8124
  301ACN     N1 1989   3.987   1.229   0.428 -1.3504 -0.3896  0.6545
  302ACN     C1 1990   0.018   0.513   1.878  0.1878 -1.0395 -0.1806
  302ACN     H1 1991   0.082   0.435   1.835 -0.5532 -1.3292 -0.7719
  302ACN     H2 1992  -0.029   0.459   1.962  0.4107 -3.4687 -1.5547
  302ACN     H3 1993  -0.061   0.547   1.810  1.1403 -0.2584 -0.9063
  302ACN     C2 1994   0.103   0.630   1.909 -0.0391  0.0179 -0.9753
  302ACN     N1 1995   0.171   0.721   1.928 -0.7907 -0.2305 -0.5677
  303ACN     C1 1996   1.201   3.974   3.628  1.0483  0.3796 -0.3986
  303ACN     H1 1997   1.265   4.063   3.621  2.4217 -0.6390 -0.9394
  303ACN     H2 1998   1.224   3.932   3.726  0.5016 -0.3822 -0.5901
  303ACN     H3 1999   1.228   3.898   3.554  1.3195  1.2422 -1.1942
  303ACN     C2 2000   1.056   4.010   3.632  0.3802  0.5425  0.2566
  303ACN     N1 2001   0.945   4.041   3.640  0.0921 -0.0463  0.5056
  304ACN     C1 2002   1.417   1.785   3.009 -0.0520 -0.2751 -0.4786
  304ACN     H1 2003   1.407   1.834   3.106  2.4438 -1.0288  0.2023
  304ACN     H2 2004   1.314   1.782   2.970  0.2247 -2.0718 -1.1133
  304ACN     H3 2005   1.463   1.686   3.020 -1.8476 -1.1157 -0.3942
  304ACN     C2 2006   1.500   1.861   2.918  0.2248  0.5148  0.4908
  304ACN     N1 2007   1.566   1.902   2.829  0.5310 -0.0501  0.4868
  305ACN     C1 2008   0.611   4.224   3.843 -0.2024  0.3842 -0.0482
  305ACN     H1 2009   0.600   4.176   3.940 -0.6912 -1.5068 -1.0179
  305ACN     H2 2010   0.619   4.144   3.768  0.1177  1.4614 -1.1878
  305ACN     H3 2011   0.703   4.283   3.849  0.2223 -0.2867 -0.0018
  305ACN     C2 2012   0.502   4.315   3.816 -0.1609 -0.3999  0.3924
  305ACN     N1 2013   0.418   4.393   3.805  0.3613  0.4247  0.8585
  306ACN     C1 2014   1.863   1.575   0.378 -0.3301 -0.4751  0.4719
  306ACN     H1 2015   1.900   1.570   0.275 -2.9055  0.4730 -0.5322
  306ACN     H2 2016   1.753   1.573   0.382 -0.3503 -0.3255 -0.0188
  306ACN     H3 2017   1.884   1.672   0.425 -1.0426 -1.1015  2.1351
  306ACN     C2 2018   1.912   1.456   0.441  0.0126 -0.3735 -0.7564
  306ACN     N1 2019   1.940   1.355   0.490  0.4933  0.2136 -0.4166
  307ACN     C1 2020   3.292   4.230   0.580  0.7006  0.0507  1.0518
  307ACN     H1 2021   3.208   4.255   0.647 -0.1785  2.5006 -0.8706
  307ACN     H2 2022   3.266   4.246   0.475  0.6330  0.3987  1.1194
  307ACN     H3 2023   3.316   4.125   0.597  1.5129 -0.0243 -0.4826
  307ACN     C2 2024   3.398   4.319   0.628  0.2264 -0.3788  0.4438
  307ACN     N1 2025   3.484   4.383   0.669  0.3034  0.4897 -0.2607
  308ACN     C1 2026   1.581   4.171   0.393 -0.1267 -0.4587 -0.8229
  308ACN     H1 2027   1.539   4.121   0.481 -0.1082  3.1377  1.3372
  308ACN     H2 2028   1.558   4.278   0.386  1.8170  0.0684  0.6379
  308ACN     H3 2029   1.533   4.132   0.302 -2.6708  1.6568 -0.4468
  308ACN     C2 2030   1.719   4.148   0.383 -0.0793 -0.0919  0.6020
  308ACN     N1 2031   1.824   4.105   0.382 -0.0209  0.7402 -0.1980
  309ACN     C1 2032   0.031   0.491   1.405  0.6276 -0.6558  0.2371
  309ACN     H1 2033   0.089   0.533   1.322  1.6986 -1.9551  0.3196
  309ACN     H2 2034  -0.029   0.407   1.369 -0.5109  0.6032 -0.8323
  309ACN     H3 2035  -0.030   0.567   1.457 -0.4937 -0.3143 -1.5171
  309ACN     C2 2036   0.129   0.458   1.509 -0.6688 -0.2787  0.8386
  309ACN     N1 2037   0.209   0.445   1.594  0.4887 -0.3625  1.0870
  310ACN     C1 2038   0.727   4.019   0.566 -0.4925  0.4529  0.2677
  310ACN     H1 2039   0.775   4.024   0.467  0.5526 -1.9647  0.6245
  310ACN     H2 2040   0.630   4.068   0.554 -0.2490  0.6954 -0.7585
  310ACN     H3 2041   0.785   4.086   0.631  0.9034 -0.6818  0.2077
  310ACN     C2 2042   0.717   3.880   0.616 -0.1366  0.2100 -0.2761
  310ACN     N1 2043   0.733   3.771   0.653 -0.2587  0.5694  0.5933
  311ACN     C1 2044   2.471   4.162   3.865 -0.3090  0.0702 -0.3605
  311ACN     H1 2045   2.382   4.100   3.881  0.2404 -0.8656 -0.8968
  311ACN     H2 2046   2.454   4.263   3.904 -1.3283  0.2977 -1.3529
  311ACN     H3 2047   2.494   4.162   3.758  0.0576 -0.3797 -0.2873
  311ACN     C2 2048   2.589   4.108   3.937  0.1178 -0.3079  0.3380
  311ACN     N1 2049   2.681   4.067   3.990 -0.5022 -0.3442  0.1379
  312ACN     C1 2050   0.329   0.372   2.627 -0.0729 -0.9113  0.5236
  312ACN     H1 2051   0.308   0.477   2.606  1.6030 -0.8376 -0.9023
  312ACN     H2 2052   0.430   0.345   2.591 -0.0427 -0.9214  0.6159
  312ACN     H3 2053   0.257   0.307   2.575  0.2780 -1.0513  0.2068
  312ACN     C2 2054   0.338   0.352   2.771 -0.9369 -1.0267 -0.0462
  312ACN     N1 2055   0.347   0.352   2.885  0.2338  0.3495 -0.1997
  313ACN     C1 2056   1.870   3.940   4.153 -0.2307 -0.2314 -0.3771
  313ACN     H1 2057   1.807   3.918   4.239  0.5135 -0.4294  0.1235
  313ACN     H2 2058   1.916   3.847   4.116  3.5209  1.4772 -0.2472
  313ACN     H3 2059   1.949   4.007   4.189 -0.8285 -0.3926  1.2409
  313ACN     C2 2060   1.782   3.990   4.050 -0.4641 -0.0612  0.0631
  313ACN     N1 2061   1.716   4.019   3.959 -0.4091 -0.1311 -0.1087
  314ACN     C1 2062   1.424   2.390   4.774 -0.1608 -0.5373  0.0829
  314ACN     H1 2063   1.390   2.418   4.674  0.9164 -1.6127 -0.5934
  314ACN     H2 2064   1.502   2.314   4.765 -0.1553 -0.4086 -0.9813
  314ACN     H3 2065   1.337   2.348   4.825 -1.3611  2.1983  0.3617
  314ACN     C2 2066   1.476   2.502   4.848  0.9799 -0.7060 -0.5812
  314ACN     N1 2067   1.526   2.584   4.910 -0.4092 -0.4738 -0.1883
  315ACN     C1 2068   1.353   4.601   2.337 -0.1202  0.1154  0.0378
  315ACN     H1 2069   1.325   4.698   2.292 -1.5600 -0.9324 -1.3839
  315ACN     H2 2070   1.274   4.556   2.398 -0.5336 -3.3322 -2.8748
  315ACN     H3 2071   1.441   4.619   2.400  0.4227 -0.9903 -0.4060
  315ACN     C2 2072   1.392   4.505   2.233  0.3477 -0.3356 -0.1200
  315ACN     N1 2073   1.424   4.433   2.153 -0.1100 -0.1854 -0.7160
  316ACN     C1 2074   1.689   2.419   3.844  0.3171  0.5402  0.0661
  316ACN     H1 2075   1.670   2.375   3.745  0.4093 -0.1369  0.3545
  316ACN     H2 2076   1.770   2.492   3.832  1.2477 -0.3389  0.9429
  316ACN     H3 2077   1.723   2.343   3.914  1.6023  0.9625 -0.0891
  316ACN     C2 2078   1.556   2.464   3.894 -0.2194  0.2627  0.0008
  316ACN     N1 2079   1.455   2.495   3.947 -0.4792 -0.1026  0.2808
  317ACN     C1 2080   2.559   1.150   1.007  0.5463 -0.2760  0.3057
  317ACN     H1 2081   2.632   1.129   1.086  2.1256  1.1185 -0.7483
  317ACN     H2 2082   2.485   1.220   1.048 -0.5778 -0.6116 -1.0840
  317ACN     H3 2083   2.521   1.051   0.976 -1.7975  0.4704  0.7038
  317ACN     C2 2084   2.612   1.221   0.889 -0.6301  1.0608  0.2298
  317ACN     N1 2085   2.647   1.281   0.796  0.0850 -0.5250  0.6208
  318ACN     C1 2086   0.084   4.452   1.607 -0.1856 -0.1125  0.0813
  318ACN     H1 2087   0.038   4.355   1.629  0.4351 -0.1882  1.1070
  318ACN     H2 2088   0.190   4.424   1.595  0.0547  0.5046  0.7744
  318ACN     H3 2089   0.065   4.528   1.684  0.2239 -1.0477  1.1297
  318ACN     C2 2090   0.050   4.507   1.476 -0.0748 -0.2545 -0.5219
  318ACN     N1 2091   0.016   4.535   1.371  0.4348  0.4136  0.6821
  319ACN     C1 2092   2.997   3.504   0.507 -0.2510  0.3097 -0.1053
  319ACN     H1 2093   3.006   3.401   0.470  1.3390 -0.0967  1.3263
  319ACN     H2 2094   3.016   3.508   0.615  0.8303 -1.7392 -0.1900
  319ACN     H3 2095   2.898   3.546   0.485  0.2955  2.8337  2.0155
  319ACN     C2 2096   3.098   3.574   0.435 -0.2132  0.2676 -0.0492
  319ACN     N1 2097   3.182   3.635   0.383  0.1445 -0.4578  0.0949
  320ACN     C1 2098   3.236   4.649   1.633 -0.6150  0.2473 -0.6460
  320ACN     H1 2099   3.219   4.640   1.525 -0.5387  1.6948 -0.7984
  320ACN     H2 2100   3.270   4.556   1.679  0.3772 -0.1965 -2.2246
  320ACN     H3 2101   3.136   4.669   1.673 -0.5662 -1.3983  0.3461
  320ACN     C2 2102   3.336   4.747   1.661  0.1732  0.3182  0.5299
  320ACN     N1 2103   3.420   4.830   1.679 -0.2849  0.1519  0.1645
  321ACN     C1 2104   0.064   4.892   3.440  0.0125  0.1618  0.3060
  321ACN     H1 2105   0.098   4.990   3.476 -0.9612  0.5673  0.1647
  321ACN     H2 2106  -0.042   4.881   3.466 -0.2647  3.4093  0.7749
  321ACN     H3 2107   0.122   4.814   3.491  0.6247  1.8267  2.2345
  321ACN     C2 2108   0.071   4.877   3.298 -0.0168 -0.0006  0.4506
  321ACN     N1 2109   0.089   4.874   3.184 -0.5085 -0.0805  0.4468
  322ACN     C1 2110   1.495   1.825   4.403 -0.2667  0.5509  0.2503
  322ACN     H1 2111   1.522   1.922   4.358  1.6409  0.9841  2.2469
  322ACN     H2 2112   1.582   1.759   4.396 -1.5726 -1.1215 -0.3352
  322ACN     H3 2113   1.421   1.785   4.333  1.5664 -1.2980 -0.6724
  322ACN     C2 2114   1.450   1.824   4.546  0.3126  0.3835  0.3281
  322ACN     N1 2115   1.420   1.820   4.658  0.8179  0.4859  0.1828
  323ACN     C1 2116   1.471   3.872   0.923  0.2583 -0.2539 -0.0245
  323ACN     H1 2117   1.512   3.935   1.003 -1.2379 -0.8057  1.1947
  323ACN     H2 2118   1.390   3.811   0.963 -0.0333  0.8445  1.0951
  323ACN     H3 2119   1.546   3.801   0.884  0.7564  0.8985 -1.1942
  323ACN     C2 2120   1.425   3.965   0.819  0.3433 -0.6373 -0.3823
  323ACN     N1 2121   1.393   4.041   0.739 -0.8692  0.2932 -0.1200
  324ACN     C1 2122   3.693   2.153   2.888  0.2604  0.2863  0.1990
  324ACN     H1 2123   3.734   2.218   2.966 -0.2734  0.1583  0.5818
  324ACN     H2 2124   3.746   2.057   2.880  0.0063  0.2220 -0.8642
  324ACN     H3 2125   3.705   2.200   2.789 -1.3636  0.6979  0.1864
  324ACN     C2 2126   3.558   2.120   2.903  0.9155 -0.4257 -0.6874
  324ACN     N1 2127   3.449   2.091   2.931 -0.0941 -0.7271  0.2045
  325ACN     C1 2128   1.684   2.876   1.896 -0.1939 -0.6075 -0.2565
  325ACN     H1 2129   1.740   2.916   1.811 -0.1697  0.1844  0.1294
  325ACN     H2 2130   1.617   2.791   1.876 -0.0666 -0.8195  0.1939
  325ACN     H3 2131   1.625   2.954   1.946 -2.7643 -1.6411 -1.5798
  325ACN     C2 2132   1.784   2.820   1.991 -0.8429 -0.7356  0.4605
  325ACN     N1 2133   1.862   2.773   2.060 -0.4053  0.2693 -0.3303
  326ACN     C1 2134   2.602   2.222   4.332 -0.4095 -0.2270 -0.3514
  326ACN     H1 2135   2.589   2.169   4.427  0.6557 -0.4286 -0.3131
  326ACN     H2 2136   2.512   2.278   4.302  0.6444  1.4114 -0.4869
  326ACN     H3 2137   2.630   2.142   4.263 -2.5332 -0.9063 -0.4553
  326ACN     C2 2138   2.712   2.316   4.337  0.3892 -0.0856 -0.6036
  326ACN     N1 2139   2.798   2.394   4.337  0.2893  0.0996  0.5736
  327ACN     C1 2140   2.593   1.511   1.759 -0.3773  0.0505  0.0753
  327ACN     H1 2141   2.655   1.534   1.847 -1.7299  2.3658  0.4761
  327ACN     H2 2142   2.486   1.513   1.786 -0.6639 -1.5861 -0.8633
  327ACN     H3 2143   2.606   1.407   1.729  0.3690 -0.6072  2.5796
  327ACN     C2 2144   2.607   1.611   1.650 -0.1133  0.4943  0.2983
  327ACN     N1 2145   2.622   1.686   1.563  1.0374  0.0842  0.0849
  328ACN     C1 2146   0.359   2.778   4.420 -0.0288  0.1900  0.2920
  328ACN     H1 2147   0.251   2.793   4.421 -0.1816 -0.8815  0.2429
  328ACN     H2 2148   0.396   2.733   4.513  1.7904 -1.0458 -0.9777
  328ACN     H3 2149   0.406   2.877   4.414 -1.2192  0.6779 -1.1515
  328ACN     C2 2150   0.406   2.702   4.302  0.0590  0.1761 -0.2725
  328ACN     N1 2151   0.442   2.653   4.203  0.2383  0.6254 -0.2803
  329ACN     C1 2152   1.255   3.357   3.835  0.2096  0.2416  0.3246
  329ACN     H1 2153   1.274   3.304   3.741 -0.3174  0.2775  0.1966
  329ACN     H2 2154   1.186   3.296   3.894 -1.7567  1.6016 -0.5174
  329ACN     H3 2155   1.219   3.457   3.808  1.9668  0.1843 -2.4125
  329ACN     C2 2156   1.372   3.367   3.912 -0.2075  0.4792  0.0505
  329ACN     N1 2157   1.472   3.390   3.964  0.3342  0.2746 -0.1594
  330ACN     C1 2158   1.281   3.123   2.753  0.7030 -0.1418 -0.7319
  330ACN     H1 2159   1.351   3.176   2.687 -0.5507 -0.3843 -2.2963
  330ACN     H2 2160   1.178   3.150   2.728  0.6930 -0.1389 -0.6876
  330ACN     H3 2161   1.293   3.146   2.859 -0.2968 -1.6601 -0.2721
  330ACN     C2 2162   1.302   2.981   2.729  0.1866 -0.5512  0.2268
  330ACN     N1 2163   1.320   2.869   2.708  0.2795  0.7832 -0.3131
  331ACN     C1 2164   1.971   2.541   0.500 -0.0648 -0.1766  0.2841
  331ACN     H1 2165   1.916   2.617   0.443  1.3003  0.4504 -0.2226
  331ACN     H2 2166   1.987   2.456   0.432  1.2713 -0.4823  0.9557
  331ACN     H3 2167   1.896   2.507   0.571 -1.6350  0.2137 -1.1574
  331ACN     C2 2168   2.088   2.590   0.562 -0.1726  0.8975 -0.2592
  331ACN     N1 2169   2.184   2.628   0.613  0.6056 -0.2780 -0.1114
  332ACN     C1 2170   0.962   1.798   0.942  0.5150 -0.7001  0.0514
  332ACN     H1 2171   0.863   1.766   0.975 -1.1808  2.2515 -2.0199
  332ACN     H2 2172   0.964   1.780   0.834  2.4281  0.9472 -0.2325
  332ACN     H3 2173   1.053   1.761   0.992  0.2799  0.0445  1.0425
  332ACN     C2 2174   0.971   1.941   0.964  0.5042 -0.3177 -0.1869
  332ACN     N1 2175   0.979   2.052   1.000  0.4815  0.4021  0.1037
  333ACN     C1 2176   1.259   1.656   2.175 -0.0499 -0.7013 -0.2239
  333ACN     H1 2177   1.337   1.581   2.160 -0.2205 -0.9423  0.0799
  333ACN     H2 2178   1.203   1.635   2.267 -1.4745 -0.2509 -0.9735
  333ACN     H3 2179   1.191   1.647   2.090  0.2684 -0.2924 -0.5246
  333ACN     C2 2180   1.305   1.796   2.176  0.3495  0.0490  0.1083
  333ACN     N1 2181   1.340   1.907   2.190 -0.3704  0.1686 -0.5106
  334ACN     C1 2182   0.949   3.163   4.773  0.0637 -0.3923  0.0777
  334ACN     H1 2183   0.879   3.081   4.794 -1.3924  0.9849  0.7405
  334ACN     H2 2184   0.952   3.225   4.864  3.2808 -1.0689  0.4637
  334ACN     H3 2185   0.911   3.216   4.685 -0.1432 -0.3554  0.1876
  334ACN     C2 2186   1.087   3.111   4.749  0.1207  0.4825 -0.0644
  334ACN     N1 2187   1.198   3.089   4.722 -0.0060  0.4349  0.3003
  335ACN     C1 2188   2.532   1.214   4.906 -0.0535 -0.5056 -0.2151
  335ACN     H1 2189   2.539   1.252   5.008  0.1385 -0.2658 -0.3142
  335ACN     H2 2190   2.537   1.298   4.835  1.8363 -1.0261 -0.7197
  335ACN     H3 2191   2.435   1.164   4.907 -0.0018 -0.6325  2.6640
  335ACN     C2 2192   2.646   1.121   4.875  0.2874  0.5811 -0.3913
  335ACN     N1 2193   2.724   1.046   4.837  0.1343 -0.3205 -0.3794
  336ACN     C1 2194   3.019   2.385   1.257  0.1526  0.1825 -0.6968
  336ACN     H1 2195   3.031   2.465   1.331  1.8735  1.2507 -2.0949
  336ACN     H2 2196   2.915   2.357   1.239 -0.4398  1.2907  0.9082
  336ACN     H3 2197   3.065   2.290   1.290 -1.8565 -0.2324  1.0029
  336ACN     C2 2198   3.075   2.436   1.134 -0.2910 -0.3400 -0.5499
  336ACN     N1 2199   3.131   2.480   1.049 -0.4715 -0.2480  1.0700
  337ACN     C1 2200   3.087   2.551   4.266  0.0705 -0.1111  0.9593
  337ACN     H1 2201   3.050   2.500   4.176 -0.7609  2.1932 -0.0332
  337ACN     H2 2202   3.188   2.589   4.245 -0.9130  3.1036  1.7925
  337ACN     H3 2203   3.104   2.476   4.345 -0.6638  0.4539  1.6626
  337ACN     C2 2204   3.000   2.658   4.316  0.1056 -0.1432  0.4523
  337ACN     N1 2205   2.936   2.747   4.352 -0.0080  0.3613 -0.4478
  338ACN     C1 2206   3.180   0.864   4.179  0.2520  0.4809  0.9370
  338ACN     H1 2207   3.226   0.782   4.122 -0.2332  0.6030  0.3683
  338ACN     H2 2208   3.258   0.935   4.209  1.8172 -0.5116 -0.6685
  338ACN     H3 2209   3.129   0.829   4.270 -0.0159  0.5236  0.8038
  338ACN     C2 2210   3.087   0.925   4.092 -0.1843 -0.1595  0.6732
  338ACN     N1 2211   3.014   0.982   4.025 -0.4043 -0.2008 -0.2842
  339ACN     C1 2212   3.450   3.656   4.296  0.0623 -0.9119 -0.0139
  339ACN     H1 2213   3.518   3.664   4.382 -0.2568 -1.1799  0.2608
  339ACN     H2 2214   3.507   3.667   4.203 -0.5528  1.3116 -0.1626
  339ACN     H3 2215   3.373   3.734   4.304 -1.7974 -2.6441 -0.6047
  339ACN     C2 2216   3.374   3.532   4.301  0.2883  0.3849 -0.9494
  339ACN     N1 2217   3.306   3.439   4.310 -0.0910 -0.5297  0.1358
  340ACN     C1 2218   1.474   3.663   4.930  0.2436 -0.2708  0.2388
  340ACN     H1 2219   1.383   3.606   4.908  0.2858  0.4081 -1.8613
  340ACN     H2 2220   1.466   3.714   5.026  1.8920  0.1895  0.1380
  340ACN     H3 2221   1.484   3.738   4.850 -2.6076  1.5437  1.4897
  340ACN     C2 2222   1.591   3.576   4.936  0.4222  0.1552 -0.2118
  340ACN     N1 2223   1.682   3.503   4.932  0.0714 -0.4635 -0.3968
  341ACN     C1 2224   0.257   2.822   4.860 -0.8021 -0.4959 -0.3981
  341ACN     H1 2225   0.188   2.883   4.799 -0.9453  1.1363  1.3479
  341ACN     H2 2226   0.216   2.822   4.962 -0.7207  2.2212 -0.3190
  341ACN     H3 2227   0.360   2.862   4.866 -0.6929 -1.0527  1.8488
  341ACN     C2 2228   0.264   2.691   4.797  0.7642 -0.4859  0.0462
  341ACN     N1 2229   0.270   2.596   4.736 -0.2300  0.1179 -0.2869
  342ACN     C1 2230   1.212   0.544   1.080 -0.6554 -0.2129 -0.1531
  342ACN     H1 2231   1.112   0.505   1.062 -1.9332  2.6632  0.3873
  342ACN     H2 2232   1.283   0.461   1.086 -0.3815  0.1336  1.8185
  342ACN     H3 2233   1.209   0.607   1.170  1.6290  0.9806 -0.8519
  342ACN     C2 2234   1.253   0.630   0.972 -0.7824 -0.0745  0.4786
  342ACN     N1 2235   1.292   0.691   0.882 -0.6349  0.5341  0.2929
  343ACN     C1 2236   1.636   0.961   4.107 -0.0077  0.3023 -0.3031
  343ACN     H1 2237   1.690   0.933   4.199 -1.5443 -1.0216  0.2172
  343ACN     H2 2238   1.645   0.880   4.034  2.9195  1.2283 -1.0202
  343ACN     H3 2239   1.687   1.049   4.068  0.6883  0.6119  1.2554
  343ACN     C2 2240   1.495   0.996   4.139 -0.4921  0.1181 -0.2596
  343ACN     N1 2241   1.388   1.033   4.146 -0.3711  0.0974 -0.0411
  344ACN     C1 2242   0.918   1.873   3.166 -0.4805 -0.8362 -0.9655
  344ACN     H1 2243   0.894   1.866   3.273  1.2714 -4.2032 -0.7485
  344ACN     H2 2244   0.865   1.786   3.125 -0.1864 -1.2803 -0.4076
  344ACN     H3 2245   1.026   1.874   3.148 -0.7452 -0.0736 -2.6670
  344ACN     C2 2246   0.862   1.998   3.112  0.5195 -0.0133  0.1054
  344ACN     N1 2247   0.818   2.089   3.057  0.0918 -0.4242 -0.3956
  345ACN     C1 2248   2.865   3.197   0.850 -0.1315 -0.2705 -0.1177
  345ACN     H1 2249   2.926   3.278   0.894  0.6608 -0.4986 -0.7797
  345ACN     H2 2250   2.762   3.233   0.843 -0.1046 -0.3873 -1.2197
  345ACN     H3 2251   2.870   3.111   0.918  0.7081  0.4598  0.7765
  345ACN     C2 2252   2.922   3.157   0.715 -0.7389 -0.2214 -0.0946
  345ACN     N1 2253   2.958   3.125   0.611 -0.7742 -0.1850  0.0503
  346ACN     C1 2254   1.940   4.674   3.761  0.2839  0.8899 -0.4218
  346ACN     H1 2255   1.921   4.771   3.808 -2.2787 -0.3510  1.1952
  346ACN     H2 2256   1.853   4.607   3.765  0.3810  0.7524 -0.6426
  346ACN     H3 2257   2.025   4.633   3.816  0.5551  2.3812  0.3246
  346ACN     C2 2258   1.966   4.703   3.624  0.6103  0.3475 -0.3154
  346ACN     N1 2259   1.994   4.721   3.512 -0.2475 -0.5518 -0.6683
  347ACN     C1 2260   3.327   1.052   1.467  0.1874 -0.0369  0.2572
  347ACN     H1 2261   3.228   1.010   1.447  0.4448  0.0241 -1.1969
  347ACN     H2 2262   3.347   1.144   1.410 -2.3124  0.0403 -0.5196
  347ACN     H3 2263   3.408   0.980   1.447 -0.2316  0.4561 -3.6895
  347ACN     C2 2264   3.322   1.081   1.609  0.4475  0.1782 -0.1306
  347ACN     N1 2265   3.320   1.109   1.722  0.2792  0.0267 -0.1645
  348ACN     C1 2266   3.530   2.196   2.462 -0.0770 -0.2451 -0.0269
  348ACN     H1 2267   3.527   2.087   2.472  1.1258 -0.3260 -0.4120
  348ACN     H2 2268   3.439   2.229   2.513 -0.3948  0.3700 -0.9839
  348ACN     H3 2269   3.531   2.231   2.358 -2.3309 -1.1334 -0.3761
  348ACN     C2 2270   3.648   2.259   2.524  0.1666 -0.1121  0.1439
  348ACN     N1 2271   3.737   2.315   2.574  0.0407  0.1321  0.3988
  349ACN     C1 2272   3.257   3.705   2.230  0.1615 -0.1081  0.3245
  349ACN     H1 2273   3.264   3.748   2.129 -0.5518 -1.3946 -0.2928
  349ACN     H2 2274   3.169   3.735   2.288 -1.1729  0.1754 -1.7882
  349ACN     H3 2275   3.351   3.741   2.272  0.4755  2.4459 -2.3860
  349ACN     C2 2276   3.282   3.563   2.214  0.0712  0.0514  0.1958
  349ACN     N1 2277   3.297   3.449   2.210 -0.5441 -0.2657  0.3093
  350ACN     C1 2278   0.330   0.347   3.876 -0.3974  0.3700 -0.9064
  350ACN     H1 2279   0.324   0.324   3.769 -1.5348 -0.0489 -0.7656
  350ACN     H2 2280   0.426   0.320   3.922 -1.2425  0.2100  0.8055
  350ACN     H3 2281   0.257   0.287   3.932 -1.3471 -0.2982 -2.8223
  350ACN     C2 2282   0.299   0.485   3.908 -0.0398  0.0138  0.2060
  350ACN     N1 2283   0.291   0.595   3.935  0.1839 -0.3431 -0.6703
  351ACN     C1 2284   0.274   0.156   1.845 -0.3221  0.4175 -0.0344
  351ACN     H1 2285   0.307   0.201   1.751  2.8403  3.0960  2.2119
  351ACN     H2 2286   0.216   0.064   1.830  0.5772  0.1689 -2.1648
  351ACN     H3 2287   0.223   0.241   1.892 -1.8166 -0.5315  0.1004
  351ACN     C2 2288   0.384   0.105   1.924  0.0073 -0.2972  0.4397
  351ACN     N1 2289   0.469   0.067   1.989 -0.2999 -0.2511 -0.3686
  352ACN     C1 2290   3.464   3.569   2.941  0.0396 -0.6395  0.1433
  352ACN     H1 2291   3.412   3.613   3.027  0.1133 -0.8086  0.2757
  352ACN     H2 2292   3.405   3.597   2.854  0.9304 -0.6979 -0.4888
  352ACN     H3 2293   3.462   3.460   2.957  0.5022 -0.7580 -0.5931
  352ACN     C2 2294   3.603   3.625   2.940 -0.0915 -0.3192 -0.1649
  352ACN     N1 2295   3.711   3.663   2.936 -0.0545 -0.7400 -0.5573
  353ACN     C1 2296   1.590   4.506   2.873 -0.1167 -0.5285 -0.3276
  353ACN     H1 2297   1.698   4.512   2.892 -0.2369 -0.5224  0.3732
  353ACN     H2 2298   1.547   4.587   2.933 -0.9189  0.1919 -1.8360
  353ACN     H3 2299   1.549   4.409   2.904  0.7337 -0.3932  1.2865
  353ACN     C2 2300   1.567   4.532   2.731  0.6135  0.6181  0.3594
  353ACN     N1 2301   1.548   4.559   2.621  0.2983  0.2373  0.5823
  354ACN     C1 2302   1.735   1.139   4.468 -0.0243  0.3871  0.7537
  354ACN     H1 2303   1.665   1.066   4.426  1.3316 -1.2571  1.2988
  354ACN     H2 2304   1.775   1.103   4.564  0.0754 -1.6467 -0.0340
  354ACN     H3 2305   1.687   1.233   4.499 -1.7105  0.5174 -2.0838
  354ACN     C2 2306   1.848   1.173   4.374 -0.2050 -0.4629  0.2626
  354ACN     N1 2307   1.928   1.214   4.301 -0.0443  0.4539  0.5322
  355ACN     C1 2308   0.261   3.958   3.037 -0.7733 -0.6441 -0.5206
  355ACN     H1 2309   0.299   4.044   2.981 -0.9916 -0.9340 -1.1233
  355ACN     H2 2310   0.158   3.980   3.066  0.1020  2.0677  0.7026
  355ACN     H3 2311   0.327   3.929   3.119 -0.7640  1.3156  0.1893
  355ACN     C2 2312   0.282   3.843   2.949  0.5314  1.0622  0.1227
  355ACN     N1 2313   0.309   3.753   2.881 -0.5477  0.1881  0.1493
  356ACN     C1 2314   2.212   3.867   2.424 -0.2502  0.0517  0.2243
  356ACN     H1 2315   2.207   3.861   2.314 -1.5376 -1.1105  0.3356
  356ACN     H2 2316   2.320   3.879   2.440 -0.3209  0.4051  0.4307
  356ACN     H3 2317   2.177   3.771   2.466  2.3854 -0.3561  1.5752
  356ACN     C2 2318   2.129   3.972   2.474 -0.0041 -1.0285  0.3814
  356ACN     N1 2319   2.058   4.060   2.500 -0.1467 -0.0001 -0.0167
  357ACN     C1 2320   1.063   4.854   2.721  0.1867 -0.4531  0.1886
  357ACN     H1 2321   0.991   4.935   2.739 -0.7426 -1.5235  1.3553
  357ACN     H2 2322   1.005   4.764   2.697 -0.3952 -0.0005 -0.1312
  357ACN     H3 2323   1.136   4.837   2.801 -0.5020 -0.5179  0.8081
  357ACN     C2 2324   1.134   4.892   2.598 -0.0278 -0.0296  0.3231
  357ACN     N1 2325   1.194   4.913   2.503 -0.1652  0.0191  0.4399
  358ACN     C1 2326   3.761   1.806   2.347 -0.6472 -0.2765  0.3642
  358ACN     H1 2327   3.675   1.802   2.414 -1.2138  0.6192 -0.2986
  358ACN     H2 2328   3.736   1.742   2.261  1.4626 -0.5888 -0.0519
  358ACN     H3 2329   3.851   1.775   2.402  0.0374 -0.3447 -0.7715
  358ACN     C2 2330   3.784   1.945   2.298 -0.2101 -0.6315 -0.3598
  358ACN     N1 2331   3.784   2.053   2.258  0.0444 -1.0507  0.2198
  359ACN     C1 2332   3.054   3.969   1.948 -0.0491  0.2127 -0.1081
  359ACN     H1 2333   2.950   3.976   1.915  0.4494 -0.2922 -1.8751
  359ACN     H2 2334   3.065   4.002   2.052  2.2415 -0.2751 -0.1544
  359ACN     H3 2335   3.129   4.016   1.883  2.3342 -1.6100  1.2014
  359ACN     C2 2336   3.076   3.826   1.935  0.5454 -0.6936  0.5161
  359ACN     N1 2337   3.090   3.714   1.923  0.1440 -0.0726 -0.0433
  360ACN     C1 2338   1.273   2.678   0.586  0.0369 -0.5957 -0.2449
  360ACN     H1 2339   1.175   2.661   0.541  0.5668  1.1397 -2.1623
  360ACN     H2 2340   1.311   2.763   0.527 -1.7450  0.2967 -0.1491
  360ACN     H3 2341   1.335   2.588   0.583 -0.8602 -1.2631  0.8389
  360ACN     C2 2342   1.273   2.709   0.730 -0.2142 -0.7281 -0.1567
  360ACN     N1 2343   1.276   2.731   0.841  0.1589  0.0370 -0.0899
  361ACN     C1 2344   1.260   0.778   3.912 -0.0516 -0.2743 -0.5327
  361ACN     H1 2345   1.235   0.875   3.866  0.4464  1.1359  2.0663
  361ACN     H2 2346   1.198   0.690   3.891  0.1054 -0.1613 -1.4946
  361ACN     H3 2347   1.262   0.794   4.020 -2.1901 -2.2004 -0.1699
  361ACN     C2 2348   1.400   0.742   3.884  0.4914 -0.0090  0.2727
  361ACN     N1 2349   1.512   0.722   3.857  0.0153 -0.3746 -0.4506
  362ACN     C1 2350   3.402   4.761   4.820 -0.1193 -0.2301 -0.4173
  362ACN     H1 2351   3.329   4.679   4.830 -0.0999  0.0783  2.5380
  362ACN     H2 2352   3.442   4.758   4.717  1.0089  0.8322 -0.0226
  362ACN     H3 2353   3.477   4.742   4.898  1.2552 -0.1437 -1.6931
  362ACN     C2 2354   3.316   4.876   4.848 -0.1164 -0.0218  0.0089
  362ACN     N1 2355   3.260   4.969   4.879  0.1490 -0.2865  1.0747
  363ACN     C1 2356   3.120   1.882   2.962  0.7619 -0.2589 -0.2149
  363ACN     H1 2357   3.223   1.915   2.943  1.4919  0.6131  4.7669
  363ACN     H2 2358   3.114   1.773   2.956 -0.2080 -0.2440  0.4872
  363ACN     H3 2359   3.038   1.929   2.907  0.5746  2.0092  1.9175
  363ACN     C2 2360   3.100   1.921   3.099  0.3954  0.2905 -0.4198
  363ACN     N1 2361   3.091   1.939   3.212 -0.0505 -0.7265  0.0098
  364ACN     C1 2362   2.656   1.064   4.448 -0.1949  0.2498  0.0570
  364ACN     H1 2363   2.719   1.114   4.374  1.5444 -1.3660  0.4295
  364ACN     H2 2364   2.705   1.056   4.546 -1.3964 -0.4654  0.6245
  364ACN     H3 2365   2.620   0.968   4.407  0.8195  0.0673 -0.4049
  364ACN     C2 2366   2.546   1.157   4.486 -0.4093  0.1435  0.1366
  364ACN     N1 2367   2.459   1.222   4.526 -0.1781  0.5109 -0.3078
  365ACN     C1 2368   0.439   0.480   1.832 -0.7357  0.0689  0.2531
  365ACN     H1 2369   0.466   0.389   1.777 -1.3430  0.3838 -0.5753
  365ACN     H2 2370   0.361   0.455   1.905 -1.0157 -0.9478 -0.3772
  365ACN     H3 2371   0.415   0.559   1.760  1.3140 -0.6613 -1.2884
  365ACN     C2 2372   0.557   0.511   1.912 -0.0601 -0.7193 -0.5954
  365ACN     N1 2373   0.648   0.538   1.977  0.3675  0.1560  0.0402
  366ACN     C1 2374   2.307   2.708   1.805  0.3515 -0.5154 -0.0957
  366ACN     H1 2375   2.357   2.637   1.737  0.3522  1.2386 -1.9616
  366ACN     H2 2376   2.297   2.794   1.739 -1.3175 -0.9007 -0.3561
  366ACN     H3 2377   2.394   2.724   1.871  1.7290 -3.6437 -1.0195
  366ACN     C2 2378   2.181   2.657   1.863 -0.4600  0.2670 -0.0047
  366ACN     N1 2379   2.094   2.603   1.913 -0.1423  0.4612  0.3317
  367ACN     C1 2380   3.213   3.907   2.625  0.2738 -0.0010 -0.2387
  367ACN     H1 2381   3.295   3.850   2.581  0.9125  1.9927 -1.7398
  367ACN     H2 2382   3.117   3.868   2.589 -1.1914  1.0633  2.3462
  367ACN     H3 2383   3.243   4.011   2.606  3.1112 -0.5241  1.0566
  367ACN     C2 2384   3.241   3.900   2.772  0.5134  0.5837  0.1133
  367ACN     N1 2385   3.265   3.897   2.885  0.5614  0.4588  0.2192
  368ACN     C1 2386   0.754   1.802   2.280 -0.0098 -0.1427  0.5782
  368ACN     H1 2387   0.722   1.877   2.206 -0.1966  0.5030  1.3028
  368ACN     H2 2388   0.809   1.726   2.224 -0.4452  0.0466 -0.1150
  368ACN     H3 2389   0.663   1.765   2.329 -0.4019  1.5629  1.1924
  368ACN     C2 2390   0.853   1.868   2.369 -0.1306  0.8517  0.2338
  368ACN     N1 2391   0.927   1.916   2.444  0.4064 -0.6919  0.5699
  369ACN     C1 2392   0.001   3.383   2.610  0.5026 -0.3337  1.0172
  369ACN     H1 2393  -0.075   3.374   2.689 -0.3281 -0.5280  0.2081
  369ACN     H2 2394   0.029   3.487   2.590 -0.4501 -0.2839 -0.1179
  369ACN     H3 2395  -0.007   3.326   2.517  1.0695  0.8503  0.2260
  369ACN     C2 2396   0.118   3.329   2.669  0.5854 -0.6084  1.1728
  369ACN     N1 2397   0.209   3.278   2.720 -0.2716 -0.3389 -0.2306
  370ACN     C1 2398   1.297   0.267   0.644  0.0540 -0.2709  0.1524
  370ACN     H1 2399   1.340   0.360   0.605 -0.3766 -0.2509 -0.2729
  370ACN     H2 2400   1.387   0.211   0.672  1.2567  1.0067 -1.1278
  370ACN     H3 2401   1.244   0.204   0.572  1.0849  0.9539 -1.7038
  370ACN     C2 2402   1.206   0.292   0.761  0.7931 -0.2636 -0.0631
  370ACN     N1 2403   1.148   0.310   0.861  0.1733  0.1570 -0.0377
  371ACN     C1 2404   3.622   2.830   1.105 -0.1372  0.5871 -0.1127
  371ACN     H1 2405   3.664   2.930   1.117 -0.7330  0.6185  1.8112
  371ACN     H2 2406   3.530   2.814   1.163  0.9495  0.3993  1.5848
  371ACN     H3 2407   3.692   2.757   1.147 -1.3310 -0.6888 -0.2952
  371ACN     C2 2408   3.609   2.811   0.960  0.9493  0.3209 -0.3980
  371ACN     N1 2409   3.590   2.802   0.848  0.0187  0.2485  0.2174
  372ACN     C1 2410   1.228   3.474   4.484  0.8307  0.5738  0.9092
  372ACN     H1 2411   1.305   3.412   4.532  0.5029  0.3089  1.0892
  372ACN     H2 2412   1.217   3.443   4.380 -2.6613 -2.1951  2.0372
  372ACN     H3 2413   1.274   3.574   4.476  0.7431  0.5009 -0.5553
  372ACN     C2 2414   1.104   3.470   4.554  0.1114  0.0120  0.2518
  372ACN     N1 2415   1.004   3.451   4.607  0.6829  0.2336  0.5192
  373ACN     C1 2416   3.535   3.198   2.403 -0.5511  0.4471 -0.2677
  373ACN     H1 2417   3.482   3.261   2.474  0.5001  1.0178  0.0117
  373ACN     H2 2418   3.525   3.243   2.304 -0.8847 -0.3729 -0.6178
  373ACN     H3 2419   3.487   3.099   2.407  1.5745 -0.5644  1.4352
  373ACN     C2 2420   3.679   3.191   2.436 -0.4114  0.0641 -0.1627
  373ACN     N1 2421   3.791   3.174   2.445 -0.6443 -1.0559  0.2222
  374ACN     C1 2422   2.254   0.280   2.942  0.6500  0.1941 -0.5515
  374ACN     H1 2423   2.337   0.254   2.875  0.6732  0.2621 -0.5495
  374ACN     H2 2424   2.207   0.190   2.984  0.2367  1.0969  0.9634
  374ACN     H3 2425   2.167   0.321   2.891  1.0697  0.9561 -0.6579
  374ACN     C2 2426   2.291   0.369   3.048 -0.1541 -0.0297 -0.5839
  374ACN     N1 2427   2.324   0.445   3.131  0.0865 -0.3147 -0.2273
  375ACN     C1 2428   2.956   2.843   2.642 -0.2063  0.2974  0.5238
  375ACN     H1 2429   2.932   2.762   2.572 -1.6820  1.4681 -0.3713
  375ACN     H2 2430   3.042   2.884   2.588 -0.4400 -1.6165 -1.3650
  375ACN     H3 2431   2.987   2.800   2.738  2.0498  0.2619 -0.2129
  375ACN     C2 2432   2.844   2.936   2.646  0.0893 -0.3739 -0.4024
  375ACN     N1 2433   2.754   3.008   2.652  0.8502  0.9578  0.2831
  376ACN     C1 2434   0.023   2.293   3.552 -0.2558  0.2844 -0.5710
  376ACN     H1 2435  -0.017   2.317   3.453 -0.6876  0.6143 -0.3150
  376ACN     H2 2436   0.067   2.193   3.541  2.0229  1.1253  0.4843
  376ACN     H3 2437  -0.051   2.279   3.632  0.9895 -1.5295  0.2976
  376ACN     C2 2438   0.129   2.389   3.582 -1.0410 -0.3552 -0.3181
  376ACN     N1 2439   0.208   2.471   3.607 -0.2945 -0.2993 -0.6002
  377ACN     C1 2440   2.574   4.790   2.034 -0.2961  0.1203 -0.3295
  377ACN     H1 2441   2.506   4.733   1.970  0.6181  1.0765 -2.2182
  377ACN     H2 2442   2.520   4.840   2.115 -1.9891  1.2598 -2.1067
  377ACN     H3 2443   2.631   4.867   1.980 -1.5976  2.3689  1.4207
  377ACN     C2 2444   2.654   4.687   2.095  0.2429 -0.0287  0.2520
  377ACN     N1 2445   2.707   4.591   2.135 -0.3818 -0.1402  0.3750
  378ACN     C1 2446   2.280   4.719   0.841  0.2375 -0.2352  0.4974
  378ACN     H1 2447   2.259   4.827   0.847 -1.4873 -0.4800 -0.6732
  378ACN     H2 2448   2.297   4.690   0.736  1.1013  0.5603  0.4076
  378ACN     H3 2449   2.192   4.670   0.884  0.6411  0.4850  2.1829
  378ACN     C2 2450   2.402   4.686   0.913 -0.0841  0.4214 -0.4140
  378ACN     N1 2451   2.499   4.658   0.970 -0.5327  0.4377  0.0457
  379ACN     C1 2452   2.234   4.470   2.313  0.4918  0.3295  0.0815
  379ACN     H1 2453   2.237   4.549   2.389 -0.8498  1.1067 -0.6524
  379ACN     H2 2454   2.299   4.396   2.362  0.6662  0.7303  0.4631
  379ACN     H3 2455   2.275   4.500   2.216 -3.2607 -1.7795 -2.2471
  379ACN     C2 2456   2.103   4.410   2.293 -0.0058 -0.0820 -0.7011
  379ACN     N1 2457   2.003   4.364   2.257  0.7717 -0.0949 -0.0391
  380ACN     C1 2458   1.141   2.034   4.708 -0.5705  0.4613  0.2725
  380ACN     H1 2459   1.070   1.974   4.649  0.7831  0.5015 -1.4398
  380ACN     H2 2460   1.244   1.997   4.702 -0.9046 -0.5427  0.6061
  380ACN     H3 2461   1.107   2.005   4.808  1.4941 -0.8184  0.6163
  380ACN     C2 2462   1.126   2.174   4.669  0.0661  0.0023  0.3854
  380ACN     N1 2463   1.112   2.281   4.629 -0.1096  0.0649  0.8125
  381ACN     C1 2464   2.842   3.915   3.082  0.0766 -0.1225 -0.5794
  381ACN     H1 2465   2.949   3.923   3.064 -0.3867  2.2765 -2.5688
  381ACN     H2 2466   2.790   3.986   3.017 -1.7081  0.0751  0.9891
  381ACN     H3 2467   2.802   3.924   3.184 -0.2303 -0.9397 -0.6202
  381ACN     C2 2468   2.815   3.783   3.033  0.3620 -0.0503  0.0807
  381ACN     N1 2469   2.790   3.678   2.990 -0.0401  0.3609 -0.4966
  382ACN     C1 2470   2.185   0.044   4.652  0.5010 -0.3086 -0.0390
  382ACN     H1 2471   2.078   0.026   4.665  0.5588 -0.9647 -0.4285
  382ACN     H2 2472   2.241  -0.046   4.624  0.5553 -0.3479  0.1973
  382ACN     H3 2473   2.224   0.087   4.745 -1.0492  0.6900  0.1659
  382ACN     C2 2474   2.208   0.142   4.550 -0.5409  0.4079 -0.2300
  382ACN     N1 2475   2.237   0.220   4.469  0.1286 -0.5569 -0.4150
  383ACN     C1 2476   2.972   1.639   0.262 -0.2594  0.3775  0.1180
  383ACN     H1 2477   3.012   1.547   0.307 -0.8898 -0.1105 -0.3088
  383ACN     H2 2478   2.966   1.633   0.153 -1.4900  2.1049  0.0892
  383ACN     H3 2479   3.047   1.716   0.285  0.1069  0.1835 -0.4169
  383ACN     C2 2480   2.844   1.679   0.321  0.0642 -0.4267 -0.5384
  383ACN     N1 2481   2.743   1.714   0.359 -0.2193 -0.8171  0.4506
  384ACN     C1 2482   3.249   3.179   4.848  0.5123  0.3682  0.0852
  384ACN     H1 2483   3.192   3.086   4.854  0.4331  0.2652 -1.8808
  384ACN     H2 2484   3.348   3.167   4.892 -0.6312 -0.7738  2.4525
  384ACN     H3 2485   3.192   3.262   4.893 -0.3655  0.0709 -0.4578
  384ACN     C2 2486   3.273   3.217   4.712  0.1044 -0.2197 -0.5803
  384ACN     N1 2487   3.302   3.245   4.605 -0.3653 -0.1867 -0.1292
  385ACN     C1 2488   0.458   3.128   3.383  0.4860 -0.5617  0.1941
  385ACN     H1 2489   0.421   3.128   3.280 -0.1565  0.2749  0.4072
  385ACN     H2 2490   0.396   3.066   3.449  0.3694 -0.8503 -0.1897
  385ACN     H3 2491   0.455   3.231   3.421 -0.1238 -0.4228 -0.2182
  385ACN     C2 2492   0.595   3.078   3.384  0.7312 -0.2900 -0.2861
  385ACN     N1 2493   0.706   3.042   3.378  0.2551 -0.0047  0.0327
  386ACN     C1 2494   3.497   3.942   1.467  0.1633  0.0290  0.2053
  386ACN     H1 2495   3.392   3.969   1.452  0.4944  1.0964 -0.2045
  386ACN     H2 2496   3.530   3.971   1.568  0.6167  0.2720 -0.0147
  386ACN     H3 2497   3.558   3.996   1.394  1.3309 -1.7906 -0.2074
  386ACN     C2 2498   3.520   3.794   1.454  0.4250 -0.1713 -0.4915
  386ACN     N1 2499   3.536   3.681   1.453 -0.5649  1.1668  0.3674
  387ACN     C1 2500   0.946   2.932   4.444 -0.1463 -0.3566  0.3821
  387ACN     H1 2501   0.963   2.858   4.523  1.2718  0.4480  0.8420
  387ACN     H2 2502   0.890   3.009   4.499 -1.8828 -2.2231  1.3132
  387ACN     H3 2503   0.877   2.887   4.371  0.1904 -0.6965  0.2770
  387ACN     C2 2504   1.071   2.975   4.392 -0.0358  0.2785  0.1428
  387ACN     N1 2505   1.172   3.012   4.347  0.1918 -0.3033 -0.4650
  388ACN     C1 2506   1.107   3.706   2.013 -0.6204  0.0346  0.6003
  388ACN     H1 2507   1.160   3.802   2.003  0.0713 -0.1845  1.9807
  388ACN     H2 2508   1.109   3.645   1.922  0.8789 -2.0746  2.0192
  388ACN     H3 2509   1.001   3.732   2.028 -0.9983  0.4479 -2.5151
  388ACN     C2 2510   1.170   3.622   2.115 -0.3480 -0.7378 -0.3159
  388ACN     N1 2511   1.218   3.574   2.212 -0.2076 -0.5896  0.4324
  389ACN     C1 2512   3.369   3.424   0.096 -0.0953  0.0456  0.2309
  389ACN     H1 2513   3.285   3.433   0.027 -0.3674  3.3610  0.9216
  389ACN     H2 2514   3.319   3.381   0.184  1.7786 -0.0547  1.2847
  389ACN     H3 2515   3.413   3.522   0.119 -0.1013  0.2084 -0.4381
  389ACN     C2 2516   3.480   3.343   0.044  0.0126  0.1006 -0.4188
  389ACN     N1 2517   3.562   3.278   0.000 -0.0105 -0.3913  0.2924
  390ACN     C1 2518   1.191   1.188   3.101  0.1979  0.3064  0.0269
  390ACN     H1 2519   1.141   1.182   3.198  3.1736 -1.2816  1.5202
  390ACN     H2 2520   1.127   1.266   3.057 -0.0385 -0.1316 -0.4129
  390ACN     H3 2521   1.181   1.094   3.046 -0.9951  0.2946  0.2463
  390ACN     C2 2522   1.331   1.224   3.111 -0.1031  0.1695 -0.0325
  390ACN     N1 2523   1.444   1.248   3.134  0.4921  0.3301 -0.5065
  391ACN     C1 2524   0.617   2.052   1.149 -0.4940  0.2848 -0.1360
  391ACN     H1 2525   0.508   2.058   1.139 -0.5499  0.0474  0.3178
  391ACN     H2 2526   0.652   2.127   1.221 -2.4358  1.8450 -0.7954
  391ACN     H3 2527   0.655   2.085   1.052 -1.8898  0.9856 -0.4563
  391ACN     C2 2528   0.664   1.916   1.188 -0.4246 -0.3632  0.1557
  391ACN     N1 2529   0.703   1.813   1.219  0.0243 -0.1073  0.4659
  392ACN     C1 2530   3.653   3.360   1.269 -0.0381 -0.3883  1.2995
  392ACN     H1 2531   3.718   3.385   1.184  0.2683  0.6605  1.8348
  392ACN     H2 2532   3.559   3.414   1.251  1.3280  0.7109 -2.9930
  392ACN     H3 2533   3.703   3.401   1.358  1.9167  1.1374 -0.4283
  392ACN     C2 2534   3.626   3.218   1.283 -0.3530  0.2820  0.4405
  392ACN     N1 2535   3.607   3.102   1.286 -0.2940 -0.2903  0.0547
  393ACN     C1 2536   3.648   0.648   4.386  0.0783  0.2555 -0.1992
  393ACN     H1 2537   3.693   0.643   4.286 -0.2128  0.1210 -0.3219
  393ACN     H2 2538   3.593   0.554   4.395  2.1946 -0.9292  0.7258
  393ACN     H3 2539   3.588   0.739   4.399 -0.0790  0.1256 -0.0158
  393ACN     C2 2540   3.756   0.656   4.486 -0.3995 -0.0498 -0.1476
  393ACN     N1 2541   3.842   0.665   4.559  0.2932  0.4095 -0.1489
  394ACN     C1 2542   2.968   4.563   0.180  0.0223 -0.1486 -0.0718
  394ACN     H1 2543   3.075   4.550   0.158  0.6303 -0.3525  2.8015
  394ACN     H2 2544   2.904   4.621   0.113  0.3060 -0.5044 -0.6602
  394ACN     H3 2545   2.958   4.605   0.281 -1.7165  1.0029 -0.6910
  394ACN     C2 2546   2.906   4.428   0.190  0.5410 -0.0145  0.2005
  394ACN     N1 2547   2.857   4.323   0.191 -0.5023 -0.2448 -0.0521
  395ACN     C1 2548   3.489   1.647   1.793  0.2539  0.3173  0.4878
  395ACN     H1 2549   3.411   1.711   1.751 -0.6855 -0.6604  0.7242
  395ACN     H2 2550   3.589   1.685   1.769 -0.7263  3.8998  1.7707
  395ACN     H3 2551   3.466   1.541   1.774 -0.6837  0.5580  0.2933
  395ACN     C2 2552   3.485   1.668   1.933 -0.2802  0.4275  0.4747
  395ACN     N1 2553   3.484   1.708   2.040  0.1238  0.2309 -0.2627
  396ACN     C1 2554   2.596   2.388   1.610  0.0358 -0.6733 -0.6976
  396ACN     H1 2555   2.541   2.458   1.546 -1.4330 -0.9148  0.2907
  396ACN     H2 2556   2.680   2.433   1.664  0.3315 -0.5574 -1.2427
  396ACN     H3 2557   2.637   2.309   1.545 -1.8482 -0.0959 -2.6560
  396ACN     C2 2558   2.504   2.327   1.708 -0.3166  0.8213 -0.0595
  396ACN     N1 2559   2.443   2.281   1.793 -0.2733  0.1263  0.8921
  397ACN     C1 2560   3.834   4.166   1.238 -0.0188  0.0639  0.2755
  397ACN     H1 2561   3.842   4.068   1.190  1.7353  0.1142  0.4334
  397ACN     H2 2562   3.753   4.222   1.190 -0.5200  0.3383  1.4162
  397ACN     H3 2563   3.931   4.212   1.217  0.8267 -2.0696 -0.6252
  397ACN     C2 2564   3.830   4.166   1.385 -0.3815  0.5507 -0.3796
  397ACN     N1 2565   3.820   4.169   1.502 -0.3231  0.3765 -0.8515
  398ACN     C1 2566   3.437   2.442   1.365 -0.1489  0.3641 -0.7729
  398ACN     H1 2567   3.330   2.458   1.349 -0.6740  0.6283  2.5563
  398ACN     H2 2568   3.469   2.384   1.278  1.3163 -1.0559  0.6833
  398ACN     H3 2569   3.448   2.388   1.460 -0.4227  1.5971 -0.0242
  398ACN     C2 2570   3.500   2.575   1.382 -0.2139 -0.4494  0.3167
  398ACN     N1 2571   3.543   2.678   1.406  0.1772 -0.0210  0.0566
  399ACN     C1 2572   0.910   2.895   0.980  0.1269  0.4078 -0.2022
  399ACN     H1 2573   0.822   2.944   0.936  2.1894  3.0926 -1.4788
  399ACN     H2 2574   0.899   2.893   1.089  1.5296  2.7848  0.0106
  399ACN     H3 2575   1.001   2.951   0.958 -0.3325  1.0524 -0.4702
  399ACN     C2 2576   0.923   2.758   0.925  0.1226  0.6576 -0.0928
  399ACN     N1 2577   0.926   2.649   0.886  0.0031 -0.1262  0.3741
  400ACN     C1 2578   0.521   2.275   0.429  0.3143 -0.3899  0.1240
  400ACN     H1 2579   0.536   2.240   0.326 -0.7288 -0.0260 -0.1545
  400ACN     H2 2580   0.489   2.379   0.420 -0.3075 -0.5929 -0.0580
  400ACN     H3 2581   0.610   2.277   0.493 -0.2001 -1.4288  0.8782
  400ACN     C2 2582   0.420   2.192   0.487  0.4880  0.8092  0.7364
  400ACN     N1 2583   0.343   2.118   0.531  0.1709 -0.6069 -0.0985
  401ACN     C1 2584   2.572   0.480   3.447  0.9459 -0.0386  0.1865
  401ACN     H1 2585   2.504   0.446   3.367 -0.6754 -0.0366  1.5247
  401ACN     H2 2586   2.514   0.489   3.540  0.4033  0.1327 -0.1643
  401ACN     H3 2587   2.607   0.580   3.418  0.2293 -0.3969 -2.0044
  401ACN     C2 2588   2.688   0.398   3.468 -0.4206  0.1951  0.2557
  401ACN     N1 2589   2.784   0.334   3.483 -0.0631  0.0232  0.6175
  402ACN     C1 2590   3.962   1.651   0.456  0.4414  0.1547 -0.3452
  402ACN     H1 2591   3.870   1.649   0.516  0.1720  0.8407 -0.7169
  402ACN     H2 2592   3.926   1.650   0.352  1.2961  2.1744 -0.6755
  402ACN     H3 2593   4.031   1.569   0.476 -1.8257 -1.1137  2.5838
  402ACN     C2 2594   4.027   1.778   0.452  0.2826  0.4084 -0.0862
  402ACN     N1 2595   4.098   1.870   0.434  0.0237  0.3543  0.2588
  403ACN     C1 2596   1.061   1.635   0.471  0.3341  0.7770 -0.1546
  403ACN     H1 2597   1.095   1.626   0.367  1.6690 -0.8431  0.3967
  403ACN     H2 2598   1.140   1.670   0.538 -0.3624  2.0842  0.0052
  403ACN     H3 2599   1.017   1.542   0.510  0.4706  0.8558  0.1870
  403ACN     C2 2600   0.949   1.730   0.486  0.2301  0.3707  0.5666
  403ACN     N1 2601   0.855   1.799   0.503  0.4785 -0.6539 -0.2270
  404ACN     C1 2602   0.301   4.726   0.479 -0.4663 -0.6103 -0.5661
  404ACN     H1 2603   0.345   4.631   0.511 -0.5443 -1.2633 -2.3671
  404ACN     H2 2604   0.336   4.800   0.553 -0.0138 -1.3832  0.0003
  404ACN     H3 2605   0.192   4.734   0.491 -0.3088  0.9227  0.0353
  404ACN     C2 2606   0.353   4.744   0.345  0.3351 -0.3772  0.8183
  404ACN     N1 2607   0.392   4.754   0.237 -0.3553 -0.8799  0.0907
  405ACN     C1 2608   1.706   4.231   2.147  0.6116 -0.6166  0.5794
  405ACN     H1 2609   1.621   4.243   2.079 -0.3938  0.9281  2.0533
  405ACN     H2 2610   1.694   4.302   2.230 -0.2145 -1.7025  1.4061
  405ACN     H3 2611   1.797   4.259   2.093  1.2208 -0.1417  1.8190
  405ACN     C2 2612   1.716   4.101   2.215 -0.8533 -0.5807 -0.2166
  405ACN     N1 2613   1.714   4.006   2.279  0.7299  0.3764  0.3555
  406ACN     C1 2614   0.050   2.888   0.466  0.5782  0.4894 -0.4432
  406ACN     H1 2615   0.072   2.826   0.379  1.0833 -3.2151  2.1753
  406ACN     H2 2616   0.025   2.988   0.428  0.0823  0.6095  0.1882
  406ACN     H3 2617   0.138   2.887   0.532  1.2977 -1.3620 -1.4192
  406ACN     C2 2618  -0.061   2.822   0.522  0.4950  0.7362  0.2339
  406ACN     N1 2619  -0.149   2.758   0.559  0.0674 -0.4699  0.2315
  407ACN     C1 2620   0.421   0.063   4.237  0.7113 -0.1112  0.0338
  407ACN     H1 2621   0.447   0.009   4.329 -4.4523 -2.2317  0.3724
  407ACN     H2 2622   0.353  -0.004   4.184  0.5004  0.7468 -0.8057
  407ACN     H3 2623   0.508   0.096   4.179  1.8474 -0.5659  1.4505
  407ACN     C2 2624   0.349   0.180   4.282 -0.3065 -0.1745  0.7399
  407ACN     N1 2625   0.285   0.269   4.314  0.2783 -0.0690  0.5962
  408ACN     C1 2626   0.369   4.057   1.993 -0.5660 -0.0525  0.0713
  408ACN     H1 2627   0.448   4.065   2.069 -1.7080  0.8124  1.1988
  408ACN     H2 2628   0.362   3.952   1.961 -0.4981 -0.1860  0.4926
  408ACN     H3 2629   0.392   4.115   1.903  0.2742  1.2697  1.1094
  408ACN     C2 2630   0.249   4.121   2.057  0.0625  0.2240 -0.0638
  408ACN     N1 2631   0.156   4.172   2.104 -0.7246  0.1626 -0.4682
  409ACN     C1 2632   0.446   2.838   1.138  0.2043 -0.4242  0.5373
  409ACN     H1 2633   0.381   2.827   1.050  1.0723  3.6118 -0.7110
  409ACN     H2 2634   0.535   2.774   1.132  1.0796  0.9062 -1.1487
  409ACN     H3 2635   0.386   2.813   1.226 -1.4704  0.5291 -0.3002
  409ACN     C2 2636   0.479   2.983   1.149 -0.5836 -0.1230  0.1690
  409ACN     N1 2637   0.496   3.091   1.177 -0.2418  0.2393  0.4848
  410ACN     C1 2638   2.002   4.581   1.484 -0.6372  0.0989  0.4281
  410ACN     H1 2639   2.006   4.658   1.406  2.1240  1.0040  1.4084
  410ACN     H2 2640   2.100   4.531   1.487 -0.5130  0.3974  1.5060
  410ACN     H3 2641   1.924   4.507   1.461  1.0086 -1.3301 -0.7382
  410ACN     C2 2642   1.966   4.646   1.608 -0.4958 -0.3959  0.5655
  410ACN     N1 2643   1.933   4.701   1.705 -0.4445 -0.2869 -0.0036
  411ACN     C1 2644   0.931   2.637   3.280  0.3164  0.0098  0.0516
  411ACN     H1 2645   0.904   2.723   3.217  0.5624 -0.3744 -0.5859
  411ACN     H2 2646   0.841   2.576   3.294  0.4204 -0.2229 -0.2701
  411ACN     H3 2647   0.969   2.669   3.377  2.4550 -1.2244 -0.3452
  411ACN     C2 2648   1.039   2.553   3.225  0.1503  0.3375  0.2644
  411ACN     N1 2649   1.122   2.487   3.181 -0.4220 -0.2491  0.3608
  412ACN     C1 2650   3.581   3.652   3.316  0.7223 -0.6910 -0.5680
  412ACN     H1 2651   3.521   3.709   3.243  0.9078  1.9145  1.2534
  412ACN     H2 2652   3.532   3.628   3.411  0.1131  2.5986  0.0064
  412ACN     H3 2653   3.672   3.707   3.342  0.1902 -0.3222  0.5310
  412ACN     C2 2654   3.626   3.529   3.255 -0.3283  0.5246 -0.3335
  412ACN     N1 2655   3.660   3.432   3.202 -0.1918 -0.1563 -0.2781
  413ACN     C1 2656   3.960   3.338   3.631  0.1116  0.5608 -0.4747
  413ACN     H1 2657   3.956   3.232   3.604  0.7463  0.4842 -0.2719
  413ACN     H2 2658   4.004   3.329   3.731 -1.6201 -0.2637  0.2262
  413ACN     H3 2659   3.865   3.390   3.647 -1.1013 -2.0592  1.2089
  413ACN     C2 2660   4.039   3.397   3.526 -0.4172 -0.6538  0.5166
  413ACN     N1 2661   4.095   3.448   3.440  0.7893  0.1161  0.3550
  414ACN     C1 2662   3.551   2.543   4.708  0.2549 -0.4706 -0.6789
  414ACN     H1 2663   3.609   2.576   4.795 -1.9449 -1.5572  1.2491
  414ACN     H2 2664   3.621   2.526   4.625  0.3194  0.6673 -0.8693
  414ACN     H3 2665   3.476   2.617   4.677 -0.2128 -1.3281 -1.6234
  414ACN     C2 2666   3.468   2.432   4.755 -0.8321 -0.6806 -0.5081
  414ACN     N1 2667   3.406   2.350   4.804  0.4656  0.6073  0.4499
  415ACN     C1 2668   1.122   1.337   1.541 -0.2510 -0.7103  0.2539
  415ACN     H1 2669   1.137   1.437   1.499 -2.1070 -0.6144 -0.2304
  415ACN     H2 2670   1.029   1.334   1.600 -1.0614  2.2537 -0.7888
  415ACN     H3 2671   1.210   1.313   1.602  0.1631 -1.0904 -0.4913
  415ACN     C2 2672   1.113   1.248   1.428 -0.6220  0.3299 -0.2420
  415ACN     N1 2673   1.104   1.184   1.333  0.4721  0.5603 -0.6044
  416ACN     C1 2674   1.358   2.183   4.310  0.1681 -0.6648 -0.1622
  416ACN     H1 2675   1.371   2.288   4.282 -0.3284 -0.5232  0.1369
  416ACN     H2 2676   1.424   2.122   4.247  1.5402  1.2440 -0.6288
  416ACN     H3 2677   1.256   2.144   4.299  0.4067 -2.0566  2.1839
  416ACN     C2 2678   1.390   2.161   4.450  0.1348  0.8654  0.4781
  416ACN     N1 2679   1.413   2.144   4.562 -0.3053  0.2702  0.2450
  417ACN     C1 2680   3.742   4.158   0.707  0.4772  0.2950  0.8101
  417ACN     H1 2681   3.843   4.195   0.686  0.0085  0.8185 -0.5673
  417ACN     H2 2682   3.695   4.135   0.611  0.5535 -0.3330  0.9247
  417ACN     H3 2683   3.693   4.253   0.733  2.3604  1.2660  0.9086
  417ACN     C2 2684   3.739   4.070   0.820  0.4926  0.3914  0.2823
  417ACN     N1 2685   3.732   4.006   0.915 -0.2762 -0.0994  0.0305
  418ACN     C1 2686   3.278   1.361   3.573 -0.4363 -0.2428  0.3226
  418ACN     H1 2687   3.355   1.285   3.591 -0.3468  0.0627  1.2823
  418ACN     H2 2688   3.206   1.339   3.653 -0.0564  0.3939  0.8474
  418ACN     H3 2689   3.235   1.350   3.473  1.2605  0.6038 -0.5162
  418ACN     C2 2690   3.339   1.494   3.595 -0.0959  0.7452 -0.2776
  418ACN     N1 2691   3.386   1.595   3.603 -0.2114 -0.1989  0.7707
  419ACN     C1 2692   2.784   2.808   0.757  0.1675 -0.5352 -0.0248
  419ACN     H1 2693   2.770   2.700   0.761  3.1550 -1.0437 -1.6807
  419ACN     H2 2694   2.688   2.860   0.770  0.6977  0.3674  0.3970
  419ACN     H3 2695   2.825   2.832   0.658 -1.0393  2.0707  0.0482
  419ACN     C2 2696   2.884   2.843   0.854  0.2059  0.3400  0.6895
  419ACN     N1 2697   2.980   2.866   0.914  0.1600  0.2914 -0.1303
  420ACN     C1 2698   0.439   0.623   3.553 -0.0842 -0.1619  0.7194
  420ACN     H1 2699   0.362   0.633   3.631  1.0661 -2.7028  2.2666
  420ACN     H2 2700   0.425   0.711   3.491  1.6436  0.2060  0.8377
  420ACN     H3 2701   0.420   0.533   3.492 -0.5503  0.8557 -0.6449
  420ACN     C2 2702   0.558   0.612   3.625 -0.5936 -0.0839  0.3672
  420ACN     N1 2703   0.653   0.604   3.689 -0.3707  0.3479  0.2838
  421ACN     C1 2704   3.305   4.706   0.722  0.2643  0.6601 -0.0755
  421ACN     H1 2705   3.235   4.743   0.797 -2.4727  1.1383 -2.7831
  421ACN     H2 2706   3.346   4.612   0.762  0.8009  1.1477  0.5316
  421ACN     H3 2707   3.388   4.777   0.713 -0.3539  1.2637 -1.0541
  421ACN     C2 2708   3.235   4.675   0.597 -0.3770 -0.0924  0.3885
  421ACN     N1 2709   3.180   4.653   0.498 -0.5921 -0.4099  0.1214
  422ACN     C1 2710   0.287   2.652   3.322 -0.1113  0.3329 -0.1708
  422ACN     H1 2711   0.234   2.700   3.238  1.4704  3.0603  0.3176
  422ACN     H2 2712   0.253   2.549   3.337 -0.0235 -0.1362 -2.8978
  422ACN     H3 2713   0.281   2.717   3.411  0.7932  0.7770 -0.4220
  422ACN     C2 2714   0.430   2.640   3.295 -0.1897  0.8156 -0.1711
  422ACN     N1 2715   0.544   2.614   3.287 -0.0735  0.7722  0.2801
  423ACN     C1 2716   0.605   3.915   2.511  0.3138 -0.1412  0.0084
  423ACN     H1 2717   0.572   3.977   2.595  1.9524 -1.6004  1.7644
  423ACN     H2 2718   0.620   3.812   2.544 -0.5895 -0.5901 -0.9611
  423ACN     H3 2719   0.707   3.948   2.487  0.3778 -0.2911  0.0749
  423ACN     C2 2720   0.494   3.931   2.422 -0.1298  0.0638 -0.0857
  423ACN     N1 2721   0.404   3.946   2.351 -0.5973 -1.4042  0.2389
  424ACN     C1 2722   1.357   2.459   3.506 -0.0049 -0.1214 -0.4307
  424ACN     H1 2723   1.414   2.473   3.598 -0.7418  2.0979 -0.2619
  424ACN     H2 2724   1.341   2.561   3.468 -0.1781  0.5691  1.4617
  424ACN     H3 2725   1.267   2.400   3.528  0.2437 -0.5558 -0.5871
  424ACN     C2 2726   1.431   2.387   3.403  0.0955  0.4608 -0.3703
  424ACN     N1 2727   1.512   2.342   3.335 -0.0561  0.4123  0.1934
  425ACN     C1 2728   0.710   4.819   2.446 -0.5611  0.0725 -0.3636
  425ACN     H1 2729   0.690   4.849   2.549  1.5344  4.1590 -1.0490
  425ACN     H2 2730   0.733   4.906   2.383  1.3371  1.9781  2.7883
  425ACN     H3 2731   0.629   4.755   2.410 -1.2704  1.0503 -0.5167
  425ACN     C2 2732   0.836   4.746   2.437 -0.3839 -0.2090  0.4662
  425ACN     N1 2733   0.939   4.689   2.437  0.7255  0.4258 -0.6234
  426ACN     C1 2734   3.522   3.017   3.679 -0.4737 -0.3274 -0.9458
  426ACN     H1 2735   3.468   2.974   3.595 -3.3846 -0.0895  0.7314
  426ACN     H2 2736   3.595   3.093   3.647 -1.7098  0.3601 -2.1527
  426ACN     H3 2737   3.579   2.945   3.739 -0.0157  0.0690 -0.8956
  426ACN     C2 2738   3.422   3.074   3.773  0.6745  0.1566  0.1742
  426ACN     N1 2739   3.336   3.118   3.836  0.1388  0.2296 -0.1148
  427ACN     C1 2740   0.304   4.317   4.129  0.0636  0.1363 -0.7232
  427ACN     H1 2741   0.251   4.256   4.055 -1.0733 -0.6389  0.6900
  427ACN     H2 2742   0.235   4.384   4.183  0.0740 -1.1939  1.0141
  427ACN     H3 2743   0.380   4.373   4.074  0.7696 -1.5710 -1.5047
  427ACN     C2 2744   0.360   4.234   4.230  1.1461  0.7743 -0.1651
  427ACN     N1 2745   0.417   4.180   4.313 -0.2124  0.1606  0.1580
  428ACN     C1 2746   3.155   4.728   2.179 -0.1062  0.4725  0.2923
  428ACN     H1 2747   3.106   4.824   2.159  0.5726  0.5907 -0.8950
  428ACN     H2 2748   3.092   4.668   2.246 -1.0261  0.4923 -0.5479
  428ACN     H3 2749   3.252   4.757   2.222 -0.3197  2.3493 -0.4501
  428ACN     C2 2750   3.170   4.655   2.049 -0.0643 -0.5632 -0.0540
  428ACN     N1 2751   3.168   4.598   1.948  0.4201 -0.7637 -0.1533
  429ACN     C1 2752   2.994   1.267   1.840  0.1081  0.0059 -0.1110
  429ACN     H1 2753   2.996   1.313   1.741 -0.7837 -0.8578 -0.5439
  429ACN     H2 2754   3.097   1.253   1.876 -0.0764  2.0491  1.3286
  429ACN     H3 2755   2.945   1.169   1.837 -1.3679  0.6918  0.6248
  429ACN     C2 2756   2.922   1.348   1.930  0.5649 -0.1926  0.2719
  429ACN     N1 2757   2.857   1.413   1.997  0.0031 -0.4148 -0.0077
  430ACN     C1 2758   2.176   3.810   0.263  0.1664 -0.0704  0.2688
  430ACN     H1 2759   2.282   3.838   0.257  0.4224 -0.9948  0.3667
  430ACN     H2 2760   2.172   3.705   0.230 -0.0202  0.2339 -0.6824
  430ACN     H3 2761   2.116   3.864   0.189  0.8698  1.0805  0.5277
  430ACN     C2 2762   2.115   3.828   0.394 -0.1084 -0.1058 -0.0616
  430ACN     N1 2763   2.066   3.836   0.493 -0.5699 -0.4204  0.4528
  431ACN     C1 2764   3.587   4.486   0.237  0.1646  0.2219  0.3182
  431ACN     H1 2765   3.622   4.584   0.273  0.6028  0.0438  0.3907
  431ACN     H2 2766   3.546   4.428   0.321  0.7278  0.2700  0.6312
  431ACN     H3 2767   3.673   4.430   0.198 -0.9451 -0.9963 -0.4300
  431ACN     C2 2768   3.493   4.505   0.131  0.3427  0.5169 -0.1293
  431ACN     N1 2769   3.419   4.528   0.046  0.1150 -0.3894 -0.2361
  432ACN     C1 2770   1.670   2.282   4.192 -0.4081  0.2740  0.2483
  432ACN     H1 2771   1.755   2.257   4.127 -0.8988 -2.3287  0.5588
  432ACN     H2 2772   1.607   2.194   4.208  1.5009 -1.1653 -0.0557
  432ACN     H3 2773   1.615   2.369   4.153  1.8751  1.4579 -0.4256
  432ACN     C2 2774   1.723   2.309   4.320 -0.4829  0.0966 -0.3142
  432ACN     N1 2775   1.776   2.323   4.422 -0.0662 -0.1340  0.0820
  433ACN     C1 2776   0.503   4.608   4.343 -0.5577 -0.4451 -0.6729
  433ACN     H1 2777   0.520   4.599   4.235 -0.4541  0.7084 -0.7541
  433ACN     H2 2778   0.529   4.707   4.380 -1.8260 -1.0022  1.8181
  433ACN     H3 2779   0.576   4.542   4.391  0.2845 -1.6747 -3.5241
  433ACN     C2 2780   0.369   4.571   4.383  0.3332  0.7173 -0.2298
  433ACN     N1 2781   0.261   4.536   4.405  0.0689  0.1575 -0.9235
  434ACN     C1 2782   1.259   2.433   1.079 -0.4989 -0.2125  0.5169
  434ACN     H1 2783   1.343   2.500   1.103 -0.5191 -0.3460  0.9643
  434ACN     H2 2784   1.181   2.498   1.035 -1.1049  0.1275  2.0654
  434ACN     H3 2785   1.220   2.395   1.174 -0.4068  0.0884  0.6762
  434ACN     C2 2786   1.315   2.326   0.998 -0.5603 -0.4092  0.0663
  434ACN     N1 2787   1.355   2.237   0.940 -0.7111 -0.6365  0.3083
  435ACN     C1 2788   3.512   0.240   3.576  0.0009 -0.2990 -0.2212
  435ACN     H1 2789   3.606   0.184   3.578  1.7782  2.6060  1.7758
  435ACN     H2 2790   3.431   0.167   3.570  0.3274 -0.5931 -1.1907
  435ACN     H3 2791   3.516   0.316   3.496  0.8497 -0.6635 -0.5360
  435ACN     C2 2792   3.502   0.325   3.698 -0.2630 -0.0162 -0.2375
  435ACN     N1 2793   3.505   0.381   3.795 -0.5480  0.1187  0.2597
  436ACN     C1 2794   1.160   1.243   4.329 -0.7845  0.0823 -0.2291
  436ACN     H1 2795   1.135   1.285   4.231  1.2275  2.9434  0.4154
  436ACN     H2 2796   1.251   1.294   4.364 -0.3238  0.0279 -1.3256
  436ACN     H3 2797   1.181   1.136   4.321 -1.6776 -0.1036 -0.1085
  436ACN     C2 2798   1.037   1.248   4.409  0.1334 -0.2967 -0.0629
  436ACN     N1 2799   0.941   1.244   4.466 -0.0679  0.2512  0.3842
  437ACN     C1 2800   2.837   0.347   4.202 -0.3179 -0.0521  0.4328
  437ACN     H1 2801   2.847   0.313   4.098  0.6205 -0.5709  0.6888
  437ACN     H2 2802   2.820   0.266   4.274 -0.3925  1.5552  2.2449
  437ACN     H3 2803   2.743   0.403   4.202 -1.6424 -2.1823  1.7921
  437ACN     C2 2804   2.946   0.442   4.225  0.3142  0.0661 -0.5931
  437ACN     N1 2805   3.017   0.531   4.249 -0.3543  0.3844 -0.1040
  438ACN     C1 2806   0.877   0.047   3.491  0.7412  0.4328  0.2662
  438ACN     H1 2807   0.923   0.108   3.412  0.7376  0.8679  0.6004
  438ACN     H2 2808   0.770   0.069   3.497  0.3072 -1.2784 -1.0425
  438ACN     H3 2809   0.925   0.076   3.586 -2.0593  1.6173  1.3752
  438ACN     C2 2810   0.890  -0.097   3.458  0.2344 -0.0213  0.4069
  438ACN     N1 2811   0.894  -0.209   3.427 -0.6710  0.3537  0.1567
  439ACN     C1 2812   2.970   3.046   3.773 -1.0071 -0.0659  0.2231
  439ACN     H1 2813   2.914   2.956   3.804  0.3692 -1.7095 -1.9089
  439ACN     H2 2814   3.060   3.056   3.834 -0.4554 -4.3658  0.2874
  439ACN     H3 2815   2.907   3.135   3.785  0.1693  0.6159  1.4536
  439ACN     C2 2816   3.009   3.031   3.633  0.2930 -0.2516  0.5224
  439ACN     N1 2817   3.028   3.014   3.520  0.0255  0.5321 -0.6857
  440ACN     C1 2818   2.668   0.215   0.938 -0.1226  0.0933 -0.0659
  440ACN     H1 2819   2.605   0.231   0.850 -1.8303 -0.7122  0.9944
  440ACN     H2 2820   2.697   0.110   0.949 -1.1316 -0.2789 -0.9213
  440ACN     H3 2821   2.609   0.232   1.029  0.9133  1.1028  0.4338
  440ACN     C2 2822   2.783   0.305   0.935 -0.0320  0.4988  1.0030
  440ACN     N1 2823   2.875   0.377   0.930 -0.4201  0.2729 -0.2638
  441ACN     C1 2824   1.717   3.156   3.917 -0.7916  0.7971  0.6994
  441ACN     H1 2825   1.614   3.118   3.909 -1.3591  2.6003 -0.8637
  441ACN     H2 2826   1.779   3.067   3.930 -0.6198  0.8059 -0.0586
  441ACN     H3 2827   1.744   3.227   3.996 -0.1501  3.1049 -1.5225
  441ACN     C2 2828   1.758   3.227   3.793 -0.4874  0.1055  0.2050
  441ACN     N1 2829   1.791   3.274   3.694  0.7933  0.3078  0.3237
  442ACN     C1 2830   2.753   1.209   1.575 -0.0168 -0.2523  0.0983
  442ACN     H1 2831   2.817   1.289   1.537  0.5615 -0.0329  1.5100
  442ACN     H2 2832   2.724   1.221   1.680 -0.5334 -0.7719  0.0196
  442ACN     H3 2833   2.802   1.113   1.557 -4.3827 -2.5892 -0.1680
  442ACN     C2 2834   2.634   1.214   1.496  0.0239 -0.2342  0.0768
  442ACN     N1 2835   2.545   1.223   1.427  0.3959 -0.4210 -0.2705
  443ACN     C1 2836   1.904   1.142   1.154 -0.1638  0.0959 -0.5500
  443ACN     H1 2837   1.905   1.251   1.168 -0.5787 -0.1195  1.2360
  443ACN     H2 2838   1.850   1.117   1.062  0.0381  0.2153 -0.7015
  443ACN     H3 2839   1.849   1.098   1.238 -2.4293 -0.0675 -2.0670
  443ACN     C2 2840   2.043   1.104   1.161 -0.5888 -0.7088  0.6220
  443ACN     N1 2841   2.151   1.074   1.169  0.2848  0.5508 -0.1214
  444ACN     C1 2842   2.935   0.668   0.752  0.7616  0.1087  0.1871
  444ACN     H1 2843   2.978   0.589   0.690 -0.4559  1.1032 -1.9871
  444ACN     H2 2844   2.912   0.623   0.849 -0.1071  0.3352  0.0894
  444ACN     H3 2845   2.840   0.705   0.712  0.6111 -1.3380 -0.8276
  444ACN     C2 2846   3.029   0.780   0.771  0.1768  0.5284  0.1481
  444ACN     N1 2847   3.106   0.861   0.783 -0.6392 -0.9121  0.5703
  445ACN     C1 2848   3.810   0.368   4.174 -0.4029  0.3777 -0.3204
  445ACN     H1 2849   3.867   0.389   4.265 -0.5404 -0.9456  0.0903
  445ACN     H2 2850   3.706   0.392   4.199 -0.5862 -0.1983 -0.5291
  445ACN     H3 2851   3.821   0.261   4.154  0.1005  0.6011 -1.2397
  445ACN     C2 2852   3.856   0.451   4.059 -0.0970 -0.1918 -0.5213
  445ACN     N1 2853   3.890   0.517   3.969  0.5419 -0.4662 -0.2869
  446ACN     C1 2854   1.051   0.123   1.368 -0.5669 -0.0715  0.4729
  446ACN     H1 2855   1.096   0.093   1.272 -1.0515 -0.8179  0.4777
  446ACN     H2 2856   1.134   0.118   1.440 -0.4454 -0.7451  0.2913
  446ACN     H3 2857   0.978   0.045   1.395  0.9684 -1.6984  0.0552
  446ACN     C2 2858   1.005   0.257   1.367 -0.7798 -0.7757 -0.5572
  446ACN     N1 2859   0.967   0.365   1.376  0.0201 -0.1690  0.1566
  447ACN     C1 2860   1.692   4.265   3.642  0.1279  0.1147  0.2785
  447ACN     H1 2861   1.769   4.333   3.603  2.6203 -2.4666  0.4974
  447ACN     H2 2862   1.685   4.281   3.750 -0.1762  1.2859  0.0931
  447ACN     H3 2863   1.726   4.161   3.634 -2.2120 -0.5750 -1.1252
  447ACN     C2 2864   1.565   4.269   3.574 -0.4580  0.6838 -0.1647
  447ACN     N1 2865   1.464   4.280   3.520  0.2081 -0.9068 -0.0980
  448ACN     C1 2866   3.297   1.872   1.159 -0.0829  0.2377  0.0179
  448ACN     H1 2867   3.343   1.823   1.073  1.3233  0.0117  0.8727
  448ACN     H2 2868   3.340   1.835   1.253  0.9908  1.4080 -0.0059
  448ACN     H3 2869   3.189   1.851   1.165  0.0521 -0.7114 -0.6889
  448ACN     C2 2870   3.308   2.016   1.151 -1.0148  0.4845 -0.2324
  448ACN     N1 2871   3.303   2.132   1.148 -0.5877  0.7331  0.9209
  449ACN     C1 2872   0.850   3.050   4.083 -0.5206  0.2090  0.6336
  449ACN     H1 2873   0.939   3.111   4.066  0.5805 -1.4770  0.2127
  449ACN     H2 2874   0.758   3.107   4.065 -1.3028 -1.3390 -0.3750
  449ACN     H3 2875   0.844   3.020   4.189  0.0303 -0.9149  0.3495
  449ACN     C2 2876   0.845   2.937   3.994 -0.7474 -0.5161  0.2608
  449ACN     N1 2877   0.835   2.855   3.917  0.0983  0.3941  0.2724
  450ACN     C1 2878   3.635   2.813   2.514 -0.2994  1.0362  0.6296
  450ACN     H1 2879   3.667   2.912   2.548  1.7694  0.5556  0.1994
  450ACN     H2 2880   3.540   2.830   2.461 -0.8224 -0.3066  1.1335
  450ACN     H3 2881   3.617   2.749   2.601  0.5612  0.0718  0.1216
  450ACN     C2 2882   3.735   2.748   2.430  0.5160  0.8792 -0.0874
  450ACN     N1 2883   3.807   2.692   2.361  0.4326 -0.7526 -0.2136
  451ACN     C1 2884   3.753   1.333   3.167 -0.9250 -0.6501  0.0689
  451ACN     H1 2885   3.827   1.261   3.129  0.9430  0.9849  0.5259
  451ACN     H2 2886   3.807   1.396   3.238 -0.0910  0.0871 -1.1980
  451ACN     H3 2887   3.678   1.270   3.217 -2.1929 -0.8328 -1.9995
  451ACN     C2 2888   3.705   1.422   3.060  0.0041 -0.2895  0.3609
  451ACN     N1 2889   3.653   1.490   2.981  0.0630  0.3272 -0.8556
  452ACN     C1 2890   2.588   2.272   4.839  0.1648 -0.1142 -0.4844
  452ACN     H1 2891   2.561   2.362   4.784  1.2108 -0.0233 -0.8687
  452ACN     H2 2892   2.497   2.216   4.864 -1.5114  2.1969 -1.2701
  452ACN     H3 2893   2.636   2.294   4.936  1.3371 -1.3691 -0.7464
  452ACN     C2 2894   2.671   2.192   4.748 -1.2565  0.4905 -0.2465
  452ACN     N1 2895   2.737   2.136   4.670  0.1342  0.3198  0.0541
  453ACN     C1 2896   1.290   2.876   1.622  0.1261  0.7482 -0.0356
  453ACN     H1 2897   1.332   2.778   1.596 -0.0539  0.2756  1.4222
  453ACN     H2 2898   1.182   2.864   1.603  0.0679 -1.0375  1.2701
  453ACN     H3 2899   1.330   2.949   1.551  0.1067  0.0423 -0.7769
  453ACN     C2 2900   1.322   2.907   1.764  0.3178 -0.4432 -0.2757
  453ACN     N1 2901   1.345   2.931   1.872 -0.2110 -0.0169  0.0346
  454ACN     C1 2902   0.339   3.654   3.517 -0.5849 -0.5831  0.4785
  454ACN     H1 2903   0.261   3.613   3.583 -0.2700  0.1523  1.3205
  454ACN     H2 2904   0.289   3.699   3.430  1.4867  0.7906 -0.0407
  454ACN     H3 2905   0.408   3.576   3.483  2.2534  1.9490  0.1896
  454ACN     C2 2906   0.400   3.761   3.597 -0.0038 -0.4156 -0.0401
  454ACN     N1 2907   0.453   3.848   3.649 -0.1099  0.2018  0.0713
  455ACN     C1 2908   1.170   0.223   4.539 -0.2831  0.1944  0.1507
  455ACN     H1 2909   1.204   0.304   4.604  1.5186  1.6309 -2.5161
  455ACN     H2 2910   1.250   0.185   4.474  0.4616  0.9911  0.6018
  455ACN     H3 2911   1.088   0.265   4.480  0.0800  1.0694  0.2628
  455ACN     C2 2912   1.104   0.118   4.618 -0.0172 -0.0119 -1.0171
  455ACN     N1 2913   1.053   0.048   4.691 -0.1122  0.0957 -0.4462
  456ACN     C1 2914   2.572   1.896   2.683 -0.5874  0.2064  0.7840
  456ACN     H1 2915   2.641   1.909   2.599  0.9795 -0.4120  1.9270
  456ACN     H2 2916   2.628   1.918   2.775  0.6385 -1.2268  0.4065
  456ACN     H3 2917   2.545   1.790   2.684 -1.6630  0.4817  1.4058
  456ACN     C2 2918   2.455   1.978   2.662  0.1895  0.4871 -0.4592
  456ACN     N1 2919   2.359   2.038   2.651 -0.4220  0.2696  0.0262
  457ACN     C1 2920   1.741   2.051   4.741 -0.4663 -0.2343 -0.2622
  457ACN     H1 2921   1.656   2.104   4.695 -1.2984 -2.2171 -1.0577
  457ACN     H2 2922   1.838   2.060   4.692  0.2233  2.9977  1.5745
  457ACN     H3 2923   1.718   1.944   4.744 -0.8843 -0.1380  0.1398
  457ACN     C2 2924   1.750   2.107   4.876  0.4568 -0.3827  0.2926
  457ACN     N1 2925   1.753   2.157   4.983  0.7606  0.3580 -0.8794
  458ACN     C1 2926   3.460   1.479   4.525 -0.2890  0.2097 -0.4765
  458ACN     H1 2927   3.383   1.503   4.598  0.1518  0.7381 -0.1742
  458ACN     H2 2928   3.504   1.381   4.545  2.3705  1.1005 -1.6369
  458ACN     H3 2929   3.541   1.551   4.544  2.0445 -2.2038 -0.9430
  458ACN     C2 2930   3.400   1.483   4.390  0.5329  0.4488 -0.4321
  458ACN     N1 2931   3.345   1.481   4.286 -0.3150 -0.0940 -0.6363
  459ACN     C1 2932   2.775   1.729   3.044  0.5035 -0.7707  0.1846
  459ACN     H1 2933   2.812   1.638   3.093  0.1335 -0.9057  0.2105
  459ACN     H2 2934   2.707   1.709   2.960  1.5844 -2.1606 -0.3941
  459ACN     H3 2935   2.859   1.795   3.018 -0.4664  0.9093  1.2682
  459ACN     C2 2936   2.691   1.802   3.129  0.2789 -0.4580  0.3044
  459ACN     N1 2937   2.619   1.869   3.191 -0.9230 -0.0754 -0.0784
  460ACN     C1 2938   1.316   3.903   0.192  0.0631 -0.1348 -0.1054
  460ACN     H1 2939   1.245   3.978   0.229  0.5647  1.0065 -1.4492
  460ACN     H2 2940   1.251   3.816   0.174  0.6552 -0.2354 -1.8525
  460ACN     H3 2941   1.396   3.872   0.260  1.0506 -0.3215 -1.3406
  460ACN     C2 2942   1.379   3.951   0.072  0.5437  0.3540  0.1033
  460ACN     N1 2943   1.429   3.989  -0.022  0.0956 -0.4818  0.1514
  461ACN     C1 2944   1.711   2.861   0.986 -0.0106  0.0203 -0.3984
  461ACN     H1 2945   1.659   2.957   1.001  0.6989  0.5840 -1.4968
  461ACN     H2 2946   1.654   2.779   1.031 -2.3621  1.3358 -0.8977
  461ACN     H3 2947   1.815   2.863   1.019  0.8921  0.0190 -3.1404
  461ACN     C2 2948   1.716   2.840   0.840  0.1659 -0.1669 -0.3882
  461ACN     N1 2949   1.719   2.817   0.730 -0.1996 -0.1187  0.7575
  462ACN     C1 2950   1.294   2.033   1.280 -0.2472 -0.1806  0.8488
  462ACN     H1 2951   1.353   2.119   1.246  0.8426 -1.3248 -0.2025
  462ACN     H2 2952   1.195   2.068   1.311 -0.0848  1.7538 -0.7886
  462ACN     H3 2953   1.329   1.995   1.377  0.4029 -0.9381  0.3308
  462ACN     C2 2954   1.283   1.922   1.191 -0.3391 -0.1771  0.1581
  462ACN     N1 2955   1.276   1.837   1.114 -0.5252 -0.1627 -0.7396
  463ACN     C1 2956   1.206   3.368   1.240 -0.6686  0.0373  0.0986
  463ACN     H1 2957   1.307   3.370   1.198  0.7117 -0.0037  3.2259
  463ACN     H2 2958   1.159   3.451   1.187  0.1797  0.6675  0.3349
  463ACN     H3 2959   1.208   3.378   1.349 -1.1969  0.4537  0.0725
  463ACN     C2 2960   1.136   3.244   1.192 -0.5630 -0.9147  0.4162
  463ACN     N1 2961   1.084   3.148   1.161  0.8055  0.2123 -0.0294
  464ACN     C1 2962   1.427   2.072   0.175 -0.7569  0.0335 -0.7210
  464ACN     H1 2963   1.507   2.000   0.155  0.7489  0.9340  1.8513
  464ACN     H2 2964   1.481   2.162   0.208 -0.7794 -0.5390  0.9085
  464ACN     H3 2965   1.363   2.026   0.251 -0.3647 -1.3890 -1.2394
  464ACN     C2 2966   1.339   2.106   0.061  0.9171  0.2403 -0.6268
  464ACN     N1 2967   1.264   2.131  -0.025 -0.0416  0.3357  0.0035
  465ACN     C1 2968   1.064   1.015   1.863 -0.7608 -0.0902 -0.1655
  465ACN     H1 2969   1.019   0.988   1.959  0.2913 -0.1286  0.3324
  465ACN     H2 2970   0.990   0.991   1.786 -0.1910  0.8121 -1.0085
  465ACN     H3 2971   1.156   0.954   1.858 -0.2116  0.5070  2.0471
  465ACN     C2 2972   1.101   1.156   1.875 -0.7958  0.7801  0.0066
  465ACN     N1 2973   1.134   1.266   1.877  0.3241  0.1302  0.1070
  466ACN     C1 2974   0.501   3.849   4.050  0.4452 -0.8129 -0.3475
  466ACN     H1 2975   0.593   3.894   4.011 -0.2163  0.3596 -0.5698
  466ACN     H2 2976   0.475   3.879   4.152  0.6440  0.0015 -0.5338
  466ACN     H3 2977   0.506   3.741   4.031  3.1768 -0.6853 -0.6083
  466ACN     C2 2978   0.397   3.915   3.978  0.2841  0.4508 -0.5398
  466ACN     N1 2979   0.318   3.970   3.912 -0.3053  0.1092 -0.6276
  467ACN     C1 2980   1.133   3.621   3.023 -0.0071 -0.0207  0.5634
  467ACN     H1 2981   1.110   3.599   3.128  2.2537  3.6133  1.9220
  467ACN     H2 2982   1.237   3.617   2.990 -0.4172  0.2621 -0.8091
  467ACN     H3 2983   1.119   3.728   3.000 -2.0796  0.0983  2.1827
  467ACN     C2 2984   1.059   3.533   2.936 -0.1915 -0.6077 -0.5720
  467ACN     N1 2985   0.994   3.457   2.876 -0.4966 -0.4953 -0.8963
  468ACN     C1 2986   3.319   1.492   3.168  0.0282  0.0608  0.0221
  468ACN     H1 2987   3.410   1.431   3.180  0.7631  1.3184  1.0324
  468ACN     H2 2988   3.244   1.459   3.241  0.9776  0.2237  1.0935
  468ACN     H3 2989   3.284   1.471   3.066  0.5485 -2.1782  0.2739
  468ACN     C2 2990   3.342   1.630   3.175 -1.2244 -0.4415 -0.0751
  468ACN     N1 2991   3.361   1.741   3.198  0.4879  0.2163 -0.2804
  469ACN     C1 2992   0.996   3.752   0.873 -1.1871 -0.3708 -0.2059
  469ACN     H1 2993   1.023   3.815   0.787  0.8626 -0.0691  0.6204
  469ACN     H2 2994   0.914   3.683   0.851  1.0030 -2.0224 -3.5960
  469ACN     H3 2995   0.970   3.822   0.953 -1.4571  0.9568 -1.4378
  469ACN     C2 2996   1.109   3.667   0.913  0.5161 -0.1165  0.8730
  469ACN     N1 2997   1.200   3.599   0.938 -0.1415  0.2745  0.7651
  470ACN     C1 2998   1.051   0.506   2.357 -0.1765  0.0306 -0.0762
  470ACN     H1 2999   1.112   0.497   2.266 -0.1088 -2.3418  0.1841
  470ACN     H2 3000   1.003   0.604   2.369 -2.4011 -0.9274 -0.7999
  470ACN     H3 3001   1.115   0.495   2.445 -0.7177 -0.2023  0.2935
  470ACN     C2 3002   0.952   0.399   2.355 -0.1356  0.3118  0.3987
  470ACN     N1 3003   0.880   0.309   2.356 -0.5769 -0.4858  0.6700
  471ACN     C1 3004   0.368   1.544   3.152 -0.3290  0.4718  0.0255
  471ACN     H1 3005   0.462   1.501   3.189  0.4848  2.1340 -0.1034
  471ACN     H2 3006   0.398   1.646   3.126  1.0957 -0.1355 -0.7608
  471ACN     H3 3007   0.292   1.539   3.232 -1.7629 -0.7046 -1.3808
  471ACN     C2 3008   0.325   1.468   3.031  0.7969 -0.1039  0.1817
  471ACN     N1 3009   0.302   1.397   2.943 -0.5189  0.2121 -0.2155
  472ACN     C1 3010   1.494   1.292   1.998 -0.0461 -0.5759  0.4045
  472ACN     H1 3011   1.537   1.209   1.940  0.4545  1.1736 -1.8278
  472ACN     H2 3012   1.413   1.256   2.062  1.5980 -0.2436  2.7204
  472ACN     H3 3013   1.470   1.371   1.925 -0.1407 -1.9050 -1.0296
  472ACN     C2 3014   1.595   1.351   2.086 -0.5249  0.5269 -0.4649
  472ACN     N1 3015   1.670   1.379   2.164  0.0068 -0.3419  0.3625
  473ACN     C1 3016   2.923   1.998   0.095 -0.0148  0.0845  0.1215
  473ACN     H1 3017   2.838   2.042   0.148 -1.0384 -1.0698 -0.5626
  473ACN     H2 3018   2.898   1.911   0.034 -0.7474 -0.2067  0.8227
  473ACN     H3 3019   2.998   1.963   0.167  0.8088  0.6280 -0.4519
  473ACN     C2 3020   2.966   2.095  -0.003 -0.2764  0.4555  0.1393
  473ACN     N1 3021   2.993   2.178  -0.078 -0.3684 -0.1466 -0.0870
  474ACN     C1 3022   2.013   4.249   3.053 -0.6208  0.2384 -0.7185
  474ACN     H1 3023   1.977   4.345   3.092 -3.7758 -0.6260 -1.2928
  474ACN     H2 3024   2.012   4.169   3.128  0.7307 -0.5357 -1.5136
  474ACN     H3 3025   2.119   4.263   3.032 -0.1390  0.6461  1.8645
  474ACN     C2 3026   1.942   4.199   2.933  1.3515  0.8985  0.2521
  474ACN     N1 3027   1.900   4.165   2.831 -0.4114  0.2088 -0.0931
  475ACN     C1 3028   3.764   1.348   2.016 -0.0637 -0.1378  0.2640
  475ACN     H1 3029   3.735   1.271   2.088 -1.5882 -0.0433 -0.2236
  475ACN     H2 3030   3.866   1.330   1.980 -1.4740 -2.2942 -2.8936
  475ACN     H3 3031   3.749   1.447   2.062 -1.6737  0.5624 -1.6768
  475ACN     C2 3032   3.684   1.342   1.892  0.2319 -0.4024 -0.6888
  475ACN     N1 3033   3.619   1.328   1.798  0.2885 -0.0234 -0.5996
  476ACN     C1 3034   0.743   1.285   3.386 -0.1123 -0.1045 -0.4931
  476ACN     H1 3035   0.756   1.292   3.495  1.1227  1.7057 -0.7410
  476ACN     H2 3036   0.644   1.240   3.373  0.3027 -1.2696  0.2977
  476ACN     H3 3037   0.815   1.220   3.334 -0.3292 -0.3724 -0.4636
  476ACN     C2 3038   0.735   1.417   3.318  0.2447  0.3322 -0.2118
  476ACN     N1 3039   0.728   1.521   3.268  0.0529  0.0264  0.3895
  477ACN     C1 3040   2.962   4.167   4.800 -0.1540 -0.1761 -0.2391
  477ACN     H1 3041   2.951   4.160   4.909 -2.6835  1.4005 -0.3841
  477ACN     H2 3042   3.026   4.254   4.779 -1.6204  0.3760 -2.5596
  477ACN     H3 3043   2.872   4.198   4.747  0.6983  0.0612 -1.5936
  477ACN     C2 3044   2.994   4.034   4.743 -0.2118  0.0059  0.1426
  477ACN     N1 3045   3.014   3.932   4.700 -0.2812  0.9482  0.2904
  478ACN     C1 3046   1.854   1.078   0.314 -0.4960 -0.3743 -0.0127
  478ACN     H1 3047   1.952   1.110   0.352 -0.5162  0.8338 -0.9472
  478ACN     H2 3048   1.841   0.970   0.302  0.4090 -0.4367 -0.4347
  478ACN     H3 3049   1.845   1.119   0.212  1.2767 -0.2585 -0.1363
  478ACN     C2 3050   1.740   1.126   0.393 -0.4518 -0.4084  0.4579
  478ACN     N1 3051   1.658   1.169   0.461 -0.1244  0.6223  0.4715
  479ACN     C1 3052   3.100   3.606   1.211  0.0412 -0.6342 -0.8132
  479ACN     H1 3053   3.207   3.629   1.214  0.0275 -0.7384  2.0159
  479ACN     H2 3054   3.063   3.622   1.313 -1.2398  0.9315 -1.5007
  479ACN     H3 3055   3.091   3.500   1.186  0.2079 -1.4002  2.1488
  479ACN     C2 3056   3.057   3.698   1.104  0.2278  0.2803  0.1698
  479ACN     N1 3057   3.021   3.758   1.011  0.1707 -0.1350  0.3177
  480ACN     C1 3058   1.406   0.852   0.437 -0.3302  0.6076  0.6097
  480ACN     H1 3059   1.300   0.844   0.410 -0.0451 -0.3450 -0.2341
  480ACN     H2 3060   1.441   0.752   0.466 -1.7274  0.1433  0.7465
  480ACN     H3 3061   1.411   0.917   0.525  2.9616  1.2488  0.0122
  480ACN     C2 3062   1.477   0.891   0.313  0.4110  0.3806  0.3679
  480ACN     N1 3063   1.518   0.923   0.211  0.6112  0.0675  0.1247
  481ACN     C1 3064   3.576   4.734   3.310 -0.6958 -0.6924  0.9759
  481ACN     H1 3065   3.620   4.651   3.367  1.5838  0.1398  0.5116
  481ACN     H2 3066   3.547   4.697   3.211 -0.6022 -1.1242  1.1098
  481ACN     H3 3067   3.661   4.801   3.291 -1.6585  0.0609 -0.7877
  481ACN     C2 3068   3.470   4.799   3.382 -0.0505  0.1488  0.5096
  481ACN     N1 3069   3.387   4.841   3.450 -0.3271  0.0879  0.0077
  482ACN     C1 3070   1.953   1.480   1.749  0.3125 -0.5695  0.1708
  482ACN     H1 3071   1.867   1.547   1.763 -0.1259 -1.0554 -0.1547
  482ACN     H2 3072   2.045   1.540   1.750 -0.6648  0.9936 -0.9062
  482ACN     H3 3073   1.943   1.437   1.649  1.5300  0.5490 -0.4410
  482ACN     C2 3074   1.956   1.365   1.839  0.0412 -0.3746 -0.2585
  482ACN     N1 3075   1.961   1.271   1.901 -0.0800  0.6971 -0.4154
  483ACN     C1 3076   1.929   0.954   1.602 -0.3758  0.3498  0.3334
  483ACN     H1 3077   1.969   0.959   1.704 -2.1178 -1.7872  1.1559
  483ACN     H2 3078   1.841   0.890   1.602  0.1756 -0.4232  1.7729
  483ACN     H3 3079   2.007   0.909   1.540  0.6826  2.3984  0.0998
  483ACN     C2 3080   1.916   1.088   1.549 -0.0989 -0.8588 -0.2779
  483ACN     N1 3081   1.917   1.187   1.488 -0.5174 -0.4203  0.0575
  484ACN     C1 3082   1.435   4.895   1.585  0.3375  0.0517 -0.1577
  484ACN     H1 3083   1.475   4.996   1.572  0.6113  0.2821  2.2720
  484ACN     H2 3084   1.517   4.841   1.636  1.5854  1.1021 -1.0072
  484ACN     H3 3085   1.396   4.847   1.495 -2.2972 -1.2748  1.6143
  484ACN     C2 3086   1.328   4.890   1.687 -0.0643 -0.6473  0.4484
  484ACN     N1 3087   1.234   4.888   1.754  0.4761 -0.0856  0.0646
  485ACN     C1 3088   2.713   4.201   0.581  0.5816  0.5351 -0.5684
  485ACN     H1 3089   2.643   4.248   0.652  0.7152  1.1388 -0.8338
  485ACN     H2 3090   2.683   4.232   0.480  0.0664  1.1231 -0.2395
  485ACN     H3 3091   2.704   4.092   0.583 -1.8158  0.7098 -0.7180
  485ACN     C2 3092   2.843   4.253   0.610  0.1620  0.2186  0.3772
  485ACN     N1 3093   2.946   4.284   0.644 -0.0788  0.1803 -0.6710
  486ACN     C1 3094   0.908   4.643   3.950  0.4888 -0.2389 -0.0847
  486ACN     H1 3095   0.917   4.641   3.841  0.3347  0.2850 -0.1074
  486ACN     H2 3096   0.927   4.747   3.979 -2.0942  0.2764 -0.1711
  486ACN     H3 3097   0.981   4.572   3.992 -0.7304 -0.8142  1.1045
  486ACN     C2 3098   0.771   4.607   3.986 -0.3364 -0.2394 -0.1148
  486ACN     N1 3099   0.662   4.581   4.005 -0.4368  0.1681 -0.0978
  487ACN     C1 3100   1.455   2.070   0.587  0.3096  0.4146 -0.0131
  487ACN     H1 3101   1.463   2.083   0.696  0.4479 -2.4879  0.3634
  487ACN     H2 3102   1.559   2.036   0.578  0.7556  1.8748 -0.4657
  487ACN     H3 3103   1.443   2.169   0.543 -1.0117  1.5126  2.6996
  487ACN     C2 3104   1.351   1.974   0.566 -0.3223  0.3943  1.6381
  487ACN     N1 3105   1.265   1.902   0.547  0.0076  0.7712  0.6572
  488ACN     C1 3106   2.161   0.504   0.595  0.0888  0.0755 -0.1102
  488ACN     H1 3107   2.261   0.522   0.638  0.3239 -0.1721 -0.5474
  488ACN     H2 3108   2.111   0.463   0.684 -2.0616  1.4781 -0.6652
  488ACN     H3 3109   2.165   0.435   0.509  0.6998  0.1879 -0.1775
  488ACN     C2 3110   2.101   0.629   0.549 -0.0901  0.2571 -0.5427
  488ACN     N1 3111   2.049   0.719   0.505  0.4307 -0.2425 -0.3685
  489ACN     C1 3112   1.916   0.072   1.405 -0.0205  0.1665  0.3475
  489ACN     H1 3113   1.875   0.157   1.350 -1.1000 -1.0266 -0.7473
  489ACN     H2 3114   1.903  -0.014   1.337  0.4139 -1.0650  1.7834
  489ACN     H3 3115   1.851   0.060   1.492  0.2039  0.5723  0.5689
  489ACN     C2 3116   2.050   0.089   1.456  0.0409 -0.6449 -0.3725
  489ACN     N1 3117   2.149   0.119   1.509  0.7769  0.0272  0.5893
  490ACN     C1 3118   2.971   3.784   1.579  0.0891 -0.2939 -0.6817
  490ACN     H1 3119   2.942   3.768   1.683  2.0877 -0.1904 -0.0913
  490ACN     H2 3120   2.883   3.817   1.521 -0.2940  0.8520  0.5359
  490ACN     H3 3121   3.014   3.688   1.547  0.5523 -0.3610  0.1273
  490ACN     C2 3122   3.067   3.895   1.583 -0.0587 -0.5592 -0.6315
  490ACN     N1 3123   3.149   3.977   1.583 -0.5830  0.1508  0.2180
  491ACN     C1 3124   0.760   4.309   3.115  0.0585 -0.0330  0.3249
  491ACN     H1 3125   0.723   4.404   3.155 -1.0373 -1.1434  2.0131
  491ACN     H2 3126   0.689   4.260   3.048  0.9808 -1.7170  0.5255
  491ACN     H3 3127   0.793   4.229   3.183 -1.4491 -0.6309  0.3698
  491ACN     C2 3128   0.879   4.336   3.036 -0.1636 -0.1233  0.0372
  491ACN     N1 3129   0.976   4.355   2.973  0.4398  0.0967 -0.6313
  492ACN     C1 3130   1.761   3.208   1.398 -0.0749  0.2978  0.2141
  492ACN     H1 3131   1.751   3.223   1.506  0.8152 -0.2330  0.3804
  492ACN     H2 3132   1.776   3.304   1.346  1.7268  0.2091  0.5204
  492ACN     H3 3133   1.668   3.172   1.354 -0.6151  0.0167  1.5803
  492ACN     C2 3134   1.874   3.129   1.358 -0.0132  0.5823 -0.6194
  492ACN     N1 3135   1.967   3.067   1.330 -0.2489 -0.5746  0.0369
  493ACN     C1 3136   2.939   2.167   0.445 -0.3514 -0.7616 -0.2718
  493ACN     H1 3137   3.018   2.133   0.514  0.0045  0.2051 -0.1936
  493ACN     H2 3138   2.880   2.076   0.425  0.2478 -1.4064  0.8266
  493ACN     H3 3139   2.978   2.209   0.352  0.3559 -0.8789 -0.0305
  493ACN     C2 3140   2.859   2.267   0.508 -0.4364 -0.6726 -0.5214
  493ACN     N1 3141   2.797   2.351   0.554  0.3753 -0.7461 -0.5708
  494ACN     C1 3142   2.036   0.311   4.015 -0.3562 -0.1145  0.8765
  494ACN     H1 3143   2.093   0.260   4.094 -1.0717  1.3102  2.3219
  494ACN     H2 3144   2.101   0.382   3.963 -1.7396  0.3943 -0.2130
  494ACN     H3 3145   1.966   0.377   4.068 -0.9702 -0.4516  0.5011
  494ACN     C2 3146   1.968   0.219   3.921  0.5262  0.3227  0.8475
  494ACN     N1 3147   1.919   0.145   3.847  0.5722  0.1251 -0.1376
  495ACN     C1 3148   3.548   0.751   2.499  0.5381 -0.0491  0.1292
  495ACN     H1 3149   3.638   0.813   2.492  0.5503 -0.1271 -0.3892
  495ACN     H2 3150   3.580   0.655   2.542  3.0568  1.0128  0.7130
  495ACN     H3 3151   3.520   0.733   2.395  0.3661 -1.2549  0.3709
  495ACN     C2 3152   3.443   0.807   2.585  1.1365  0.2978 -0.0619
  495ACN     N1 3153   3.360   0.841   2.658 -0.5645  0.6910 -0.0926
  496ACN     C1 3154   2.683   3.907   1.991  0.6670 -0.5729  0.2277
  496ACN     H1 3155   2.716   4.006   2.026  1.9035 -0.8541 -0.0973
  496ACN     H2 3156   2.672   3.837   2.074  0.5422  0.3946  1.0490
  496ACN     H3 3157   2.753   3.868   1.916  0.8367  0.9937 -0.4631
  496ACN     C2 3158   2.556   3.918   1.918 -0.3731 -0.8057  0.4218
  496ACN     N1 3159   2.458   3.934   1.856  0.1159  0.2675 -0.1372
  497ACN     C1 3160   2.428   0.675   1.373  0.4516  0.6472  0.1870
  497ACN     H1 3161   2.325   0.636   1.367  0.3144  1.0349  0.0393
  497ACN     H2 3162   2.451   0.758   1.306  3.0486  0.7505  1.1409
  497ACN     H3 3163   2.493   0.588   1.361  1.0693  1.0196  0.7982
  497ACN     C2 3164   2.444   0.719   1.513 -0.6161  0.3774 -0.3376
  497ACN     N1 3165   2.456   0.761   1.621 -0.1656  0.0856 -0.6651
  498ACN     C1 3166   0.029   0.993   0.654  0.1906  0.2794 -0.1280
  498ACN     H1 3167   0.009   1.100   0.640 -1.7763 -0.0359  0.1068
  498ACN     H2 3168   0.012   0.964   0.758 -0.3337 -0.3395 -0.3854
  498ACN     H3 3169   0.135   0.970   0.637  0.4791  0.9721  0.6692
  498ACN     C2 3170  -0.056   0.919   0.570  0.3455  0.1108 -0.0247
  498ACN     N1 3171  -0.127   0.856   0.506 -0.3720 -0.4853  0.8849
  499ACN     C1 3172   1.641   1.389   1.418  0.3219  0.1724  0.5410
  499ACN     H1 3173   1.747   1.402   1.393 -0.3651  3.2264 -1.0185
  499ACN     H2 3174   1.624   1.284   1.446  0.6801  0.4072  1.6803
  499ACN     H3 3175   1.574   1.408   1.334  1.2229 -2.0433 -0.7058
  499ACN     C2 3176   1.602   1.473   1.537  1.2738  0.1470  0.2431
  499ACN     N1 3177   1.564   1.538   1.624 -0.2032 -0.0436 -0.7894
  500ACN     C1 3178   2.311   3.407   3.406  0.6642  0.1399 -0.1155
  500ACN     H1 3179   2.364   3.488   3.355 -0.9496  0.9034 -0.6012
  500ACN     H2 3180   2.204   3.431   3.412  0.5884 -0.4491  1.1013
  500ACN     H3 3181   2.344   3.395   3.510 -0.9118  1.6026  0.5645
  500ACN     C2 3182   2.325   3.275   3.340 -0.2592 -0.2143 -0.2595
  500ACN     N1 3183   2.327   3.177   3.280 -0.2274 -1.0323 -0.5640
  501ACN     C1 3184   0.258   2.322   4.088  0.5788  0.2697 -0.3876
  501ACN     H1 3185   0.284   2.428   4.084  0.9084  0.3496  2.9589
  501ACN     H2 3186   0.339   2.260   4.047 -0.0760 -0.5264 -0.4881
  501ACN     H3 3187   0.171   2.312   4.022 -1.5088 -2.3734  2.6295
  501ACN     C2 3188   0.214   2.291   4.224 -0.0789 -0.3494 -0.4013
  501ACN     N1 3189   0.163   2.267   4.325 -0.0975  0.1752 -0.4920
  502ACN     C1 3190   0.871   2.867   0.602  0.3672  0.7136  0.1709
  502ACN     H1 3191   0.945   2.891   0.679 -0.0646 -0.0869  0.8466
  502ACN     H2 3192   0.807   2.955   0.592 -3.4140 -1.6375  2.3327
  502ACN     H3 3193   0.812   2.778   0.629  3.1053 -1.0295  0.6230
  502ACN     C2 3194   0.945   2.849   0.477 -1.0889  0.0263  0.2551
  502ACN     N1 3195   1.002   2.842   0.379 -0.0609  0.4301 -0.2966
  503ACN     C1 3196   2.188   3.354   1.448  0.2749 -0.4470 -0.0111
  503ACN     H1 3197   2.156   3.448   1.494  2.3709 -0.5866  1.8192
  503ACN     H2 3198   2.105   3.318   1.386 -2.0571  2.3678  1.3701
  503ACN     H3 3199   2.193   3.278   1.526  0.4162  0.6008  1.0177
  503ACN     C2 3200   2.312   3.378   1.376 -0.7038  0.1298 -0.0546
  503ACN     N1 3201   2.414   3.396   1.320  0.5062  0.5454 -0.1499
  504ACN     C1 3202   0.641   2.793   4.907  0.8524  0.3238  0.3736
  504ACN     H1 3203   0.647   2.893   4.951 -1.3310  1.9022 -2.7865
  504ACN     H2 3204   0.558   2.734   4.948  0.5178  0.5931  0.0814
  504ACN     H3 3205   0.741   2.752   4.928  0.8883  0.8691  1.2906
  504ACN     C2 3206   0.624   2.791   4.770  0.2777  0.0698  0.0452
  504ACN     N1 3207   0.623   2.791   4.657  0.2049  0.1026  0.1336
  505ACN     C1 3208   3.137   3.740   0.055  0.4451 -0.2028 -0.6025
  505ACN     H1 3209   3.215   3.736  -0.022  1.5530 -1.4272  0.5552
  505ACN     H2 3210   3.184   3.791   0.139 -0.5498 -0.1108 -0.1017
  505ACN     H3 3211   3.139   3.637   0.092  0.9942  0.7095  1.9715
  505ACN     C2 3212   3.005   3.781   0.017 -0.0133 -0.2000 -0.8597
  505ACN     N1 3213   2.898   3.816  -0.013  0.2926  0.8969  0.7047
  506ACN     C1 3214   2.469   2.346   2.496 -0.6742  1.0519  0.4177
  506ACN     H1 3215   2.471   2.310   2.600 -4.0136  0.4350  0.3279
  506ACN     H2 3216   2.481   2.258   2.432  0.2464  1.5212 -0.0591
  506ACN     H3 3217   2.551   2.414   2.467  1.1409 -0.4800  1.8096
  506ACN     C2 3218   2.344   2.412   2.474 -0.0549  0.2871 -0.5417
  506ACN     N1 3219   2.240   2.454   2.458  0.2864 -0.6395 -0.4237
  507ACN     C1 3220   0.570   0.753   2.650  0.4280  0.0796 -0.9847
  507ACN     H1 3221   0.655   0.817   2.622  0.1670  0.3992 -1.0413
  507ACN     H2 3222   0.480   0.809   2.625  1.2820  1.7088 -0.4501
  507ACN     H3 3223   0.555   0.731   2.757  0.1497 -1.3581 -1.3091
  507ACN     C2 3224   0.582   0.625   2.586 -0.1121 -0.0952  0.1628
  507ACN     N1 3225   0.600   0.525   2.531 -0.5828 -0.6707  0.1194
  508ACN     C1 3226   0.628   1.100   4.665 -0.4224 -0.0145  0.0491
  508ACN     H1 3227   0.718   1.079   4.605 -0.1963 -1.2176  0.7967
  508ACN     H2 3228   0.561   1.014   4.660  2.0662 -1.9587 -1.1674
  508ACN     H3 3229   0.575   1.181   4.614  0.0304  1.0793  1.2844
  508ACN     C2 3230   0.653   1.125   4.806 -0.5297  0.0620  0.9220
  508ACN     N1 3231   0.681   1.147   4.914 -0.8892  0.0005 -0.0071
  509ACN     C1 3232   2.906   3.493   4.264 -0.3832  0.1949  0.0576
  509ACN     H1 3233   2.981   3.413   4.253 -1.9930 -1.4740  0.8507
  509ACN     H2 3234   2.936   3.574   4.196 -0.5770 -1.7790 -2.4904
  509ACN     H3 3235   2.895   3.531   4.366  1.6672 -2.1763  1.1992
  509ACN     C2 3236   2.783   3.439   4.212  0.1693 -0.8901  0.9843
  509ACN     N1 3237   2.681   3.402   4.170 -0.4760 -0.0341 -0.0354
  510ACN     C1 3238   1.008   1.007   4.756 -0.3308 -0.1188 -0.0215
  510ACN     H1 3239   0.988   1.009   4.863  1.2007 -0.6297  0.2870
  510ACN     H2 3240   0.924   1.043   4.696 -0.4572 -1.0207 -0.4002
  510ACN     H3 3241   1.047   0.908   4.728  0.3592 -0.0214  0.5862
  510ACN     C2 3242   1.125   1.090   4.733 -0.5361  0.1768  0.0841
  510ACN     N1 3243   1.219   1.146   4.698 -0.0046 -0.7472 -0.6177
  511ACN     C1 3244   3.797   3.703   0.705 -0.2598  0.5830 -0.8600
  511ACN     H1 3245   3.760   3.697   0.808  0.0608  0.4390 -0.7516
  511ACN     H2 3246   3.752   3.796   0.669 -1.2475 -0.2111 -1.6961
  511ACN     H3 3247   3.749   3.620   0.652 -0.6442 -0.3595  0.9179
  511ACN     C2 3248   3.943   3.698   0.695  0.0764 -0.4753 -0.1242
  511ACN     N1 3249   4.054   3.678   0.697  0.9380 -0.3342 -0.3501
  512ACN     C1 3250   0.875   4.531   1.060  0.5920 -0.7735 -0.0190
  512ACN     H1 3251   0.766   4.543   1.063  0.6028 -0.9406  2.3231
  512ACN     H2 3252   0.918   4.559   0.963  1.6981  0.6283  0.8646
  512ACN     H3 3253   0.899   4.425   1.075 -1.3994 -1.0836  1.1088
  512ACN     C2 3254   0.937   4.610   1.170  0.6254 -0.0831 -0.4943
  512ACN     N1 3255   0.985   4.669   1.254 -0.1369  0.1215 -0.3195
  513ACN     C1 3256   2.758   2.009   1.777 -0.1328  0.3699  0.0293
  513ACN     H1 3257   2.860   2.022   1.816 -0.3433  1.5205  0.2177
  513ACN     H2 3258   2.756   1.914   1.722 -0.4940  0.5534 -0.2781
  513ACN     H3 3259   2.739   2.092   1.708  1.0284  1.0641  0.5133
  513ACN     C2 3260   2.653   2.011   1.873 -0.1537  0.5206 -0.3161
  513ACN     N1 3261   2.563   1.994   1.939  0.1954  0.1023  0.3285
  514ACN     C1 3262   3.772   2.189   0.482 -0.3745 -0.7971 -0.1191
  514ACN     H1 3263   3.760   2.243   0.387  0.9791  1.8121  1.1443
  514ACN     H2 3264   3.840   2.104   0.473 -0.7836 -1.0862 -0.5274
  514ACN     H3 3265   3.677   2.147   0.517 -1.9157  2.9245  0.4426
  514ACN     C2 3266   3.813   2.282   0.590 -0.2859  1.0848 -0.9249
  514ACN     N1 3267   3.836   2.363   0.663 -0.4515 -0.4084 -0.8316
  515ACN     C1 3268   3.630   2.352   3.880 -0.0406  0.4283  0.0000
  515ACN     H1 3269   3.592   2.361   3.777  0.3106 -3.0412 -0.5090
  515ACN     H2 3270   3.550   2.305   3.940  0.9485  0.1169  1.0865
  515ACN     H3 3271   3.653   2.445   3.933  2.8317  2.2340 -4.1467
  515ACN     C2 3272   3.754   2.278   3.892  1.0705 -0.5225 -0.1783
  515ACN     N1 3273   3.851   2.224   3.898 -0.3068  0.2676 -0.7533
  516ACN     C1 3274   0.539   2.542   0.146 -0.2247 -0.3769  0.5487
  516ACN     H1 3275   0.507   2.437   0.142 -0.3256 -0.3595  0.8350
  516ACN     H2 3276   0.443   2.595   0.138 -0.7892 -1.2457  1.4548
  516ACN     H3 3277   0.599   2.562   0.057 -0.2748 -3.7207 -0.3195
  516ACN     C2 3278   0.601   2.593   0.272  0.4948  0.3535 -0.6980
  516ACN     N1 3279   0.641   2.628   0.374  0.4474 -0.5290  0.0487
  517ACN     C1 3280   1.627   4.019   3.121  0.3390 -0.6574 -0.2759
  517ACN     H1 3281   1.526   3.994   3.156  0.2660  0.9635  0.7387
  517ACN     H2 3282   1.615   4.085   3.034 -0.9261 -3.2142 -2.1003
  517ACN     H3 3283   1.673   3.928   3.082  3.3681  0.0741  1.4479
  517ACN     C2 3284   1.701   4.092   3.222  0.0063 -0.1374 -0.4251
  517ACN     N1 3285   1.770   4.139   3.303  0.2507  0.3547 -0.2444
  518ACN     C1 3286   1.617   4.237   4.901 -0.3501  0.1432 -0.7673
  518ACN     H1 3287   1.622   4.347   4.892  0.8596  0.0643 -1.2299
  518ACN     H2 3288   1.512   4.205   4.905 -0.3123  0.0647 -0.3021
  518ACN     H3 3289   1.662   4.196   4.992 -2.3493 -1.2863 -0.4054
  518ACN     C2 3290   1.677   4.188   4.782 -0.5049  0.5160 -0.4246
  518ACN     N1 3291   1.735   4.159   4.686 -0.6894  0.8236 -0.4899
  519ACN     C1 3292   0.793   2.902   2.994 -0.3618 -0.8621  0.5320
  519ACN     H1 3293   0.771   2.796   3.013  1.1642 -1.2973  0.0269
  519ACN     H2 3294   0.744   2.966   3.067  0.6275 -1.5215  1.7957
  519ACN     H3 3295   0.746   2.910   2.895  0.0730  2.0468  0.5087
  519ACN     C2 3296   0.939   2.921   2.999  0.6144 -0.8180 -0.4842
  519ACN     N1 3297   1.051   2.939   3.009  0.3742 -0.8628  0.1392
  520ACN     C1 3298   3.153   1.101   2.483  0.1256  0.1610  0.4942
  520ACN     H1 3299   3.260   1.085   2.503 -0.1167 -0.8253  1.0764
  520ACN     H2 3300   3.104   1.130   2.577 -1.1056 -1.6118  0.4176
  520ACN     H3 3301   3.118   1.002   2.450 -2.2617  0.8931  0.7411
  520ACN     C2 3302   3.144   1.200   2.380  0.6894 -0.3029  0.2374
  520ACN     N1 3303   3.136   1.267   2.286  0.6518 -0.3582 -0.5225
  521ACN     C1 3304   0.317   2.073   3.726  0.0128 -0.3698 -0.7880
  521ACN     H1 3305   0.400   2.145   3.731 -0.2817 -0.0672 -0.2812
  521ACN     H2 3306   0.223   2.129   3.732 -0.6920 -1.4978 -1.2221
  521ACN     H3 3307   0.324   2.007   3.814  0.0820 -0.1051 -0.5926
  521ACN     C2 3308   0.334   1.991   3.607  0.8726  0.0596  0.1035
  521ACN     N1 3309   0.361   1.923   3.517 -0.1691  0.5675 -0.8050
  522ACN     C1 3310   1.542   4.737   0.938  1.1630  1.0735  0.0964
  522ACN     H1 3311   1.450   4.684   0.966  0.9088  1.9350  0.8934
  522ACN     H2 3312   1.511   4.836   0.904 -2.1946  0.1947  0.3696
  522ACN     H3 3313   1.591   4.690   0.852 -0.8376 -0.2640 -0.3558
  522ACN     C2 3314   1.627   4.756   1.049  0.1621  0.5939  0.1509
  522ACN     N1 3315   1.688   4.774   1.144 -0.2653 -0.2525  0.4032
  523ACN     C1 3316   2.647   2.361   0.848  0.2342  0.1123 -0.0590
  523ACN     H1 3317   2.750   2.398   0.837  0.1198  0.3913 -0.2228
  523ACN     H2 3318   2.614   2.308   0.758 -1.1508  1.0667 -0.1287
  523ACN     H3 3319   2.577   2.446   0.847  0.4876  0.3518  1.7006
  523ACN     C2 3320   2.624   2.285   0.966 -1.0594  0.8832  0.2744
  523ACN     N1 3321   2.607   2.231   1.068  0.1761  0.3134 -0.3438
  524ACN     C1 3322   2.425   4.704   1.434 -0.4629  0.0518 -0.3631
  524ACN     H1 3323   2.375   4.718   1.531  0.0620  0.0658 -0.0911
  524ACN     H2 3324   2.527   4.689   1.473 -1.2892 -0.4155  1.7320
  524ACN     H3 3325   2.418   4.796   1.375 -0.3516 -0.0490 -0.5339
  524ACN     C2 3326   2.368   4.587   1.365 -0.5180 -0.5546  0.2487
  524ACN     N1 3327   2.326   4.492   1.317  0.0964 -0.5801  0.2773
  525ACN     C1 3328   1.381   0.834   4.516  0.7288 -0.2765 -0.3613
  525ACN     H1 3329   1.427   0.750   4.570  2.4610  0.8416 -0.0267
  525ACN     H2 3330   1.460   0.885   4.460 -0.5342  1.6663 -0.4240
  525ACN     H3 3331   1.339   0.899   4.594  0.5031 -0.1080 -0.6237
  525ACN     C2 3332   1.273   0.785   4.433 -0.1401 -0.4132  0.4336
  525ACN     N1 3333   1.192   0.723   4.381  0.2272 -1.0526  0.1511
  526ACN     C1 3334   3.514   1.948   3.786  0.1481  0.6673 -0.1091
  526ACN     H1 3335   3.431   1.877   3.780  0.8515 -0.0263 -1.9670
  526ACN     H2 3336   3.482   2.053   3.784  1.0069  0.9475  0.4033
  526ACN     H3 3337   3.582   1.928   3.702 -0.8155  2.0081 -1.2263
  526ACN     C2 3338   3.577   1.925   3.909  0.3411 -0.7241 -0.5470
  526ACN     N1 3339   3.629   1.912   4.014  0.0444  0.3177 -1.1240
  527ACN     C1 3340   0.790   3.440   0.577 -0.8792  0.0401  0.7575
  527ACN     H1 3341   0.740   3.500   0.500  1.6127  2.0664  0.6560
  527ACN     H2 3342   0.718   3.430   0.659 -1.5176  1.2141  0.3563
  527ACN     H3 3343   0.873   3.500   0.618  0.3402 -1.1480  0.0649
  527ACN     C2 3344   0.844   3.325   0.520 -0.2601  0.1564  0.7452
  527ACN     N1 3345   0.889   3.232   0.472 -0.2175  0.0767  0.2369
  528ACN     C1 3346   3.146   0.201   0.979 -0.1808  0.0765 -0.1582
  528ACN     H1 3347   3.107   0.233   1.076 -0.6568  2.4102 -1.0944
  528ACN     H2 3348   3.248   0.165   0.995 -0.3529 -0.3547 -0.0046
  528ACN     H3 3349   3.142   0.273   0.896  1.0197  0.6102  0.2450
  528ACN     C2 3350   3.071   0.086   0.936 -0.3879  0.1657 -1.1335
  528ACN     N1 3351   3.004  -0.001   0.899  0.4415 -0.3841  0.5301
  529ACN     C1 3352   3.336   0.474   0.036 -0.0791 -0.2688  0.2631
  529ACN     H1 3353   3.236   0.433   0.024  0.1781 -1.3364  1.6977
  529ACN     H2 3354   3.392   0.406   0.101 -2.2518 -1.0495  1.3544
  529ACN     H3 3355   3.323   0.569   0.090 -0.2719  0.2950 -0.7659
  529ACN     C2 3356   3.401   0.502  -0.090 -0.7172 -0.0143 -0.0770
  529ACN     N1 3357   3.456   0.539  -0.184 -0.0522 -0.1547  0.4239
  530ACN     C1 3358   2.297   2.488   0.184 -0.8238 -0.2702  0.0477
  530ACN     H1 3359   2.235   2.421   0.123  0.2003 -1.0723 -0.1294
  530ACN     H2 3360   2.229   2.565   0.220 -0.7716  0.8923 -2.2578
  530ACN     H3 3361   2.381   2.539   0.135 -1.0320 -0.2004 -0.2315
  530ACN     C2 3362   2.342   2.419   0.309 -0.0258 -0.0397 -0.0573
  530ACN     N1 3363   2.374   2.370   0.407  0.2751  0.1447 -1.0995
  531ACN     C1 3364   1.069   4.200   5.007 -0.0668 -0.5445 -0.0011
  531ACN     H1 3365   1.071   4.309   4.998 -3.1192 -0.2778  1.6954
  531ACN     H2 3366   1.169   4.169   5.040 -0.0831  0.4345  0.9779
  531ACN     H3 3367   1.050   4.154   4.909  1.2073  1.1931 -1.0820
  531ACN     C2 3368   0.962   4.159   5.097 -0.5749  0.2921 -0.3528
  531ACN     N1 3369   0.879   4.124   5.166  0.5561  0.2187 -0.8451
  532ACN     C1 3370   3.618   3.646   4.919 -0.0751 -0.3596  0.1669
  532ACN     H1 3371   3.697   3.694   4.860  0.2283  1.7810  2.2462
  532ACN     H2 3372   3.631   3.538   4.906  1.8917 -0.0654 -0.5753
  532ACN     H3 3373   3.520   3.671   4.877 -0.4119  0.6389  1.5230
  532ACN     C2 3374   3.628   3.675   5.061 -0.6103  0.0519 -0.0115
  532ACN     N1 3375   3.644   3.702   5.174  0.1604 -0.3802 -0.3494
  533ACN     C1 3376   2.598   2.825   1.573  0.1288 -0.1695  0.4208
  533ACN     H1 3377   2.611   2.717   1.588 -0.9218 -0.0834  2.1637
  533ACN     H2 3378   2.508   2.849   1.515  0.0638  0.5878  0.8293
  533ACN     H3 3379   2.683   2.856   1.512  0.2284  0.8530  1.0792
  533ACN     C2 3380   2.597   2.899   1.696 -0.0011  0.1889 -0.3485
  533ACN     N1 3381   2.603   2.953   1.793 -0.6036  0.5192 -0.2114
  534ACN     C1 3382   2.364   2.851   0.894 -0.1078  0.4272  0.6585
  534ACN     H1 3383   2.424   2.943   0.897  3.2761 -1.6731  0.1227
  534ACN     H2 3384   2.364   2.809   0.996  1.1198  1.2669  1.0173
  534ACN     H3 3385   2.401   2.773   0.826 -1.2057 -0.1207  0.6897
  534ACN     C2 3386   2.231   2.885   0.851  0.7077  0.6647  0.4295
  534ACN     N1 3387   2.127   2.908   0.800 -0.8420 -0.0156 -0.3918
  535ACN     C1 3388   0.913   3.579   0.247 -0.3088  0.4694 -0.6515
  535ACN     H1 3389   0.931   3.608   0.351 -0.4446  0.2643 -0.5701
  535ACN     H2 3390   0.946   3.476   0.226 -1.2911 -0.2256  1.1520
  535ACN     H3 3391   0.979   3.641   0.186  1.3925  0.9325  1.6111
  535ACN     C2 3392   0.776   3.613   0.206 -0.0043  0.2897  0.6369
  535ACN     N1 3393   0.664   3.629   0.182 -0.0109  0.0243 -0.4552
  536ACN     C1 3394   2.086   0.064   1.866 -0.0440 -0.1766 -0.7574
  536ACN     H1 3395   1.977   0.070   1.854 -0.4314 -1.9205  1.5556
  536ACN     H2 3396   2.127   0.028   1.771  2.0086 -0.2531  0.1472
  536ACN     H3 3397   2.115  -0.011   1.941 -0.2547 -0.5052 -0.9976
  536ACN     C2 3398   2.137   0.193   1.916  0.3184 -0.0887  0.3981
  536ACN     N1 3399   2.180   0.291   1.962  0.1606 -0.8432 -0.4178
  537ACN     C1 3400   2.490   3.918   0.115 -0.8483 -0.5459  0.6199
  537ACN     H1 3401   2.412   3.927   0.039 -2.1801  1.8627  2.1904
  537ACN     H2 3402   2.585   3.946   0.069 -0.8706  0.8756  1.4118
  537ACN     H3 3403   2.493   3.815   0.154 -0.5312 -0.3336  1.1658
  537ACN     C2 3404   2.457   4.021   0.213  0.7821 -0.4405  0.1318
  537ACN     N1 3405   2.431   4.098   0.296 -0.9232  0.6200 -0.3049
  538ACN     C1 3406   2.089   0.901   3.177 -0.0712  0.2989  0.5541
  538ACN     H1 3407   2.122   0.964   3.260 -1.5623  0.1031  1.3016
  538ACN     H2 3408   2.047   0.808   3.217  0.4783  0.0707  0.6047
  538ACN     H3 3409   2.178   0.872   3.118 -1.9674 -0.7566 -1.8951
  538ACN     C2 3410   1.987   0.963   3.091  0.7334  0.7785 -0.1047
  538ACN     N1 3411   1.901   1.008   3.030 -0.6429 -0.5695  0.2818
  539ACN     C1 3412   3.157   2.318   1.983 -0.4531 -0.1088 -0.3710
  539ACN     H1 3413   3.174   2.379   1.893  2.4327 -0.3407 -0.0555
  539ACN     H2 3414   3.248   2.307   2.044 -2.0677  0.8325  2.3099
  539ACN     H3 3415   3.118   2.220   1.956 -0.4091  0.5204 -2.7986
  539ACN     C2 3416   3.049   2.383   2.052 -0.1963 -0.2546 -0.4117
  539ACN     N1 3417   2.973   2.434   2.121  0.0538 -0.5966  0.2855
  540ACN     C1 3418   3.544   3.369   0.385 -0.4313 -0.7128  0.2833
  540ACN     H1 3419   3.436   3.351   0.394 -0.7067  0.1611 -1.0558
  540ACN     H2 3420   3.544   3.470   0.343  0.2902 -0.3180  1.2080
  540ACN     H3 3421   3.586   3.294   0.317  0.2757 -0.6301  0.6239
  540ACN     C2 3422   3.620   3.368   0.506  0.0244  0.3269 -0.1993
  540ACN     N1 3423   3.671   3.346   0.607  0.1344  0.0738  0.8129
  541ACN     C1 3424   2.537   4.033   2.667 -0.7867  0.0066 -0.1062
  541ACN     H1 3425   2.526   3.941   2.608  2.2160 -0.0097 -0.7359
  541ACN     H2 3426   2.495   4.124   2.622  2.7422  2.0293  0.4668
  541ACN     H3 3427   2.644   4.057   2.669 -0.7831  0.2627 -2.2723
  541ACN     C2 3428   2.491   4.018   2.809  0.3311 -0.0669  0.2825
  541ACN     N1 3429   2.456   4.007   2.917  0.1647 -0.2046  0.8685
  542ACN     C1 3430   2.297   1.324   0.244  0.3394 -0.0303  0.4614
  542ACN     H1 3431   2.366   1.364   0.168  1.2239 -1.0213  0.7381
  542ACN     H2 3432   2.210   1.387   0.267  0.3911  0.3216 -0.2837
  542ACN     H3 3433   2.349   1.295   0.336  2.5135  0.0945 -0.6906
  542ACN     C2 3434   2.239   1.205   0.181 -0.6392  0.0014 -0.0002
  542ACN     N1 3435   2.203   1.111   0.125 -0.6532  0.1502 -0.0055
  543ACN     C1 3436   1.319   0.352   2.686  0.2109  0.3968  0.1910
  543ACN     H1 3437   1.338   0.285   2.771  0.3299  1.2766  0.8689
  543ACN     H2 3438   1.211   0.363   2.669 -0.0335  1.1443  2.1056
  543ACN     H3 3439   1.359   0.296   2.601 -1.9973  0.7443 -1.1311
  543ACN     C2 3440   1.388   0.476   2.699  0.1424  1.1566  0.9733
  543ACN     N1 3441   1.444   0.573   2.719  0.0721  1.1388 -0.1095
  544ACN     C1 3442   1.464   3.437   2.923  0.1384  0.1349  0.5361
  544ACN     H1 3443   1.486   3.543   2.941  1.2600  0.2968 -1.5804
  544ACN     H2 3444   1.379   3.420   2.855  1.1102 -0.1759 -0.6096
  544ACN     H3 3445   1.437   3.406   3.024  1.5097 -1.0138  0.5672
  544ACN     C2 3446   1.582   3.362   2.888 -0.1972 -0.0857  0.1555
  544ACN     N1 3447   1.673   3.298   2.862  0.7682  0.9017  0.8606
  545ACN     C1 3448   3.254   0.296   0.507  0.2577  0.2504  0.0733
  545ACN     H1 3449   3.198   0.201   0.510  0.4306  0.1815  1.8927
  545ACN     H2 3450   3.308   0.295   0.602 -2.6698 -0.1446  1.7908
  545ACN     H3 3451   3.183   0.379   0.495  2.1753  1.6714 -1.8658
  545ACN     C2 3452   3.350   0.303   0.404  0.2342 -0.2223  0.0565
  545ACN     N1 3453   3.437   0.308   0.329  0.2736 -0.3032  0.0920
  546ACN     C1 3454   1.616   3.209   0.759 -0.0712  0.0154  0.4610
  546ACN     H1 3455   1.593   3.263   0.667  0.5763  1.4873  1.1544
  546ACN     H2 3456   1.683   3.279   0.811 -2.2165  2.0214  0.6188
  546ACN     H3 3457   1.660   3.112   0.731 -1.3110 -0.6511  0.7708
  546ACN     C2 3458   1.500   3.185   0.852  0.4909  0.3139  0.7726
  546ACN     N1 3459   1.416   3.159   0.924 -0.0923 -0.2564  0.0567
  547ACN     C1 3460   2.289   1.863   1.605  0.1512 -0.4704  0.3922
  547ACN     H1 3461   2.356   1.950   1.617  0.8611 -0.9073 -0.3282
  547ACN     H2 3462   2.338   1.777   1.557 -0.1166  0.0826 -0.8969
  547ACN     H3 3463   2.209   1.903   1.542  0.7052  3.0210  1.8074
  547ACN     C2 3464   2.235   1.841   1.739 -0.9638  0.5440  0.4641
  547ACN     N1 3465   2.204   1.821   1.845 -0.0438 -0.8134  0.5175
  548ACN     C1 3466   0.707   0.868   3.014 -0.1911 -0.5287  0.1812
  548ACN     H1 3467   0.704   0.881   2.905  1.7181  1.5353  0.3266
  548ACN     H2 3468   0.710   0.763   3.045 -0.5101 -0.6213 -0.0893
  548ACN     H3 3469   0.602   0.891   3.039 -0.8582 -2.9867 -0.2405
  548ACN     C2 3470   0.812   0.961   3.068 -0.3520 -0.0105 -0.2719
  548ACN     N1 3471   0.887   1.041   3.103  0.2037 -0.1774 -0.3970
  549ACN     C1 3472   3.848   1.153   1.562  0.6429 -0.5401 -0.1081
  549ACN     H1 3473   3.915   1.079   1.517  1.5878  0.9045 -1.1394
  549ACN     H2 3474   3.862   1.147   1.671 -0.1209 -2.7089 -0.1080
  549ACN     H3 3475   3.747   1.125   1.530 -0.0287  1.6395  0.0055
  549ACN     C2 3476   3.886   1.295   1.527  0.5101  0.0097 -0.0268
  549ACN     N1 3477   3.900   1.407   1.497 -0.0213 -0.2410  0.3476
  550ACN     C1 3478   1.700   4.532   4.084 -0.9741 -0.0951  0.4364
  550ACN     H1 3479   1.742   4.468   4.163  2.0330 -1.1782 -1.9270
  550ACN     H2 3480   1.609   4.475   4.062  0.7574 -2.8581  0.1207
  550ACN     H3 3481   1.763   4.523   3.995 -0.0959 -1.3750  1.1624
  550ACN     C2 3482   1.663   4.670   4.117  0.8977  0.2647 -0.5209
  550ACN     N1 3483   1.633   4.779   4.142 -0.4069 -0.1820  0.1979
  551ACN     C1 3484   1.459   0.942   0.995  0.3830  0.0320  0.5108
  551ACN     H1 3485   1.479   0.835   0.977  0.7008  0.4645 -1.8074
  551ACN     H2 3486   1.356   0.971   0.970 -0.1381  0.2512  2.7631
  551ACN     H3 3487   1.527   0.992   0.925 -0.6220  0.8188  0.0843
  551ACN     C2 3488   1.510   0.978   1.128 -0.1311 -0.6599 -0.2966
  551ACN     N1 3489   1.553   1.005   1.231 -0.3430 -0.2267  0.0337
  552ACN     C1 3490   1.831   1.601   3.561  0.0958  0.2355  0.3362
  552ACN     H1 3491   1.848   1.493   3.575  0.9662  0.5564  1.8820
  552ACN     H2 3492   1.772   1.640   3.644 -1.6845  0.9389 -1.2321
  552ACN     H3 3493   1.775   1.621   3.469  1.2741  1.5190 -0.1269
  552ACN     C2 3494   1.965   1.668   3.556  1.3997 -0.2768 -0.2249
  552ACN     N1 3495   2.061   1.725   3.534  0.2483 -0.4709  0.3781
  553ACN     C1 3496   1.795   3.849   0.084  0.5385  0.5487  0.1902
  553ACN     H1 3497   1.867   3.902   0.148  1.7595 -2.0076  0.9908
  553ACN     H2 3498   1.857   3.776   0.029  1.0077  0.6414  0.5858
  553ACN     H3 3499   1.752   3.916   0.009  0.1438  0.9917  0.8093
  553ACN     C2 3500   1.693   3.786   0.168 -0.4265  0.7987  0.5377
  553ACN     N1 3501   1.613   3.735   0.231 -0.8285 -0.2663  0.0703
  554ACN     C1 3502   2.586   2.043   3.520 -0.0639 -0.3456  0.0057
  554ACN     H1 3503   2.516   1.959   3.516  1.3448 -1.5902  0.9831
  554ACN     H2 3504   2.686   2.011   3.489 -0.0222 -0.5907  0.3940
  554ACN     H3 3505   2.601   2.078   3.623  0.3784 -0.5320  0.0055
  554ACN     C2 3506   2.539   2.158   3.436  0.4999  0.0780  0.2878
  554ACN     N1 3507   2.512   2.237   3.358 -0.3303  0.5402  0.4574
  555ACN     C1 3508   3.818   2.095   4.238 -1.0459  0.2563 -0.5233
  555ACN     H1 3509   3.750   2.099   4.152 -1.0028  1.0471 -0.5284
  555ACN     H2 3510   3.770   2.092   4.337  1.2241 -0.6919  0.5652
  555ACN     H3 3511   3.878   2.187   4.249  0.3054 -0.4987 -1.4441
  555ACN     C2 3512   3.916   1.981   4.219 -0.1933 -0.1010  0.0939
  555ACN     N1 3513   3.994   1.895   4.206  0.1565  0.2240 -0.2470
  556ACN     C1 3514   0.968   1.536   1.846 -0.2291 -0.2637 -0.5352
  556ACN     H1 3515   0.974   1.475   1.755 -0.7561 -2.3821  0.8106
  556ACN     H2 3516   1.063   1.529   1.901 -0.4944  4.2346  0.6655
  556ACN     H3 3517   0.886   1.493   1.905 -2.4650  1.5781 -2.1857
  556ACN     C2 3518   0.934   1.676   1.821 -0.0905 -0.4163 -0.0794
  556ACN     N1 3519   0.915   1.787   1.802  0.3654  0.3969  0.3532
  557ACN     C1 3520   0.103   0.517   2.313  0.2388 -0.6760  0.3588
  557ACN     H1 3521   0.054   0.464   2.231 -1.6031  0.1672  0.8790
  557ACN     H2 3522   0.195   0.568   2.281  0.1777  0.4972  1.9628
  557ACN     H3 3523   0.130   0.455   2.399 -1.3224 -1.5175  0.2601
  557ACN     C2 3524   0.007   0.612   2.378  0.4190 -0.0014 -0.3017
  557ACN     N1 3525  -0.069   0.680   2.434  0.2375  0.4626 -0.5040
  558ACN     C1 3526   2.205   1.649   3.228 -0.5249 -0.0653 -0.1350
  558ACN     H1 3527   2.109   1.622   3.274  0.4737 -0.4541  1.7668
  558ACN     H2 3528   2.205   1.756   3.203  0.4464  0.3590  1.5853
  558ACN     H3 3529   2.230   1.592   3.138 -0.6642 -1.2410  0.5634
  558ACN     C2 3530   2.309   1.628   3.335  0.7505 -0.7293  0.0175
  558ACN     N1 3531   2.384   1.623   3.421  0.4329  0.4599  0.4313
  559ACN     C1 3532   3.944   0.966   3.368 -0.2638 -0.1525  0.0449
  559ACN     H1 3533   3.941   0.896   3.453 -0.5213  0.5307  0.5990
  559ACN     H2 3534   4.025   0.942   3.298 -0.2259 -2.1432  0.7295
  559ACN     H3 3535   3.953   1.069   3.404 -1.2990  0.1709 -0.5900
  559ACN     C2 3536   3.819   0.949   3.294  0.4848 -0.2062  0.0172
  559ACN     N1 3537   3.717   0.950   3.240  0.0433 -0.2587  0.8718
  560ACN     C1 3538   2.606   4.853   3.372  0.2616  0.9031 -0.5646
  560ACN     H1 3539   2.571   4.796   3.459  0.5386  2.4090  0.5666
  560ACN     H2 3540   2.562   4.953   3.382  0.0438  0.9004 -1.4491
  560ACN     H3 3541   2.577   4.794   3.285  0.2882  0.4669 -0.2766
  560ACN     C2 3542   2.751   4.866   3.386  0.7296  0.6461 -0.3044
  560ACN     N1 3543   2.866   4.866   3.397 -0.0989  0.0337 -0.0828
  561ACN     C1 3544   3.555   4.290   2.749  0.0991 -0.0560 -0.0009
  561ACN     H1 3545   3.642   4.276   2.685  0.9162  0.4403  0.9889
  561ACN     H2 3546   3.554   4.388   2.798 -2.8319 -0.7929  1.5929
  561ACN     H3 3547   3.554   4.218   2.832 -2.1265  0.7520  0.7268
  561ACN     C2 3548   3.438   4.278   2.655 -0.2415  0.5023  0.1552
  561ACN     N1 3549   3.345   4.283   2.589 -0.1832  0.2377  0.0944
  562ACN     C1 3550   0.246   1.988   3.136 -0.2543 -0.4538 -0.4075
  562ACN     H1 3551   0.156   2.050   3.121 -0.7238 -1.0593 -0.1291
  562ACN     H2 3552   0.252   1.939   3.234 -0.7929 -2.8752 -1.5434
  562ACN     H3 3553   0.333   2.055   3.137 -0.5677 -0.0450 -0.1249
  562ACN     C2 3554   0.272   1.891   3.027 -0.4489  0.2160 -0.5740
  562ACN     N1 3555   0.284   1.812   2.944 -0.4026 -0.3175  0.0304
  563ACN     C1 3556   1.959   1.969   3.809 -0.4527 -0.1145  0.0509
  563ACN     H1 3557   1.956   1.922   3.710 -2.3352 -0.3424  0.1982
  563ACN     H2 3558   2.063   1.956   3.842 -0.2239  0.1306 -0.5698
  563ACN     H3 3559   1.891   1.913   3.875 -1.3383 -0.1396 -0.8651
  563ACN     C2 3560   1.928   2.111   3.773 -0.1575 -0.2043  0.1635
  563ACN     N1 3561   1.915   2.215   3.723  0.8841  0.4401  0.1104
  564ACN     C1 3562   1.274   4.435   0.728  0.1901  0.7517  0.9035
  564ACN     H1 3563   1.239   4.331   0.722 -0.0381  0.9025 -0.5830
  564ACN     H2 3564   1.218   4.483   0.647  1.7202  0.9285 -0.0775
  564ACN     H3 3565   1.383   4.439   0.713  0.2971 -0.4743  1.3150
  564ACN     C2 3566   1.235   4.496   0.853  0.1947 -0.0888  0.1606
  564ACN     N1 3567   1.199   4.538   0.955 -0.1311 -0.4555  0.2872
  565ACN     C1 3568   1.443   3.440   0.317 -0.3581  0.2786 -0.1167
  565ACN     H1 3569   1.460   3.337   0.284  1.6960  0.7843 -0.6898
  565ACN     H2 3570   1.541   3.489   0.314 -0.5968  0.8023  0.4390
  565ACN     H3 3571   1.404   3.448   0.419  3.5649  0.0587  1.4923
  565ACN     C2 3572   1.350   3.514   0.230 -0.1542  0.8053  0.0217
  565ACN     N1 3573   1.265   3.569   0.180 -0.0448  0.3890  0.4053
  566ACN     C1 3574   2.185   2.796   4.443  0.2148  0.2796 -0.0112
  566ACN     H1 3575   2.178   2.726   4.527  1.7141  0.6604  0.4324
  566ACN     H2 3576   2.143   2.758   4.349  1.0360 -2.1544  0.5857
  566ACN     H3 3577   2.292   2.814   4.433  0.3501 -0.6889 -0.2801
  566ACN     C2 3578   2.119   2.919   4.482 -0.5153  0.9004  0.7508
  566ACN     N1 3579   2.062   3.018   4.497  0.4522  0.3500 -0.2339
  567ACN     C1 3580   3.375   1.974   0.038 -0.1019  0.2356 -0.0771
  567ACN     H1 3581   3.422   1.899   0.103 -2.4819 -0.4912  0.8424
  567ACN     H2 3582   3.444   2.021  -0.033  0.3848  0.1793  0.3485
  567ACN     H3 3583   3.331   2.055   0.098  1.3102  0.5352  0.5817
  567ACN     C2 3584   3.278   1.907  -0.040  0.1152  0.0016 -0.7495
  567ACN     N1 3585   3.198   1.858  -0.101 -0.0800 -0.2225  0.1703
  568ACN     C1 3586   1.131   0.642   0.599 -0.5536 -0.1720  0.0477
  568ACN     H1 3587   1.241   0.643   0.604 -0.5580 -1.9366  0.9685
  568ACN     H2 3588   1.094   0.555   0.655  1.6183 -2.2146 -1.5683
  568ACN     H3 3589   1.106   0.627   0.494  2.0573 -0.9045 -0.5285
  568ACN     C2 3590   1.062   0.758   0.651 -0.3145 -0.1182  0.3751
  568ACN     N1 3591   1.017   0.859   0.683 -0.9752  0.0549  0.6619
  569ACN     C1 3592   1.292   2.807   4.993  1.1757  0.6711  0.0400
  569ACN     H1 3593   1.339   2.906   4.983  3.8750 -0.5340  0.3915
  569ACN     H2 3594   1.212   2.813   5.068  3.0006 -1.3601  2.2283
  569ACN     H3 3595   1.367   2.737   5.032  0.9166  0.6141  0.4407
  569ACN     C2 3596   1.241   2.758   4.862 -0.0162  0.4812 -0.3829
  569ACN     N1 3597   1.198   2.709   4.768  0.3985  0.2197  0.2395
  570ACN     C1 3598   0.142   2.102   0.870  0.2885 -1.3793  0.0796
  570ACN     H1 3599   0.053   2.117   0.808 -0.3510 -0.1156  1.2938
  570ACN     H2 3600   0.200   2.013   0.841  1.3786 -0.7209  0.2206
  570ACN     H3 3601   0.106   2.087   0.972 -0.6613  0.3858  0.0199
  570ACN     C2 3602   0.236   2.217   0.869 -0.2806  0.4191 -0.4194
  570ACN     N1 3603   0.296   2.318   0.867 -0.0474 -0.2103 -0.2412
  571ACN     C1 3604   3.375   2.020   0.503  0.3221 -0.2065  0.1124
  571ACN     H1 3605   3.378   2.128   0.483 -1.1416 -0.2197 -0.1865
  571ACN     H2 3606   3.401   2.014   0.609 -1.1753  2.3825  0.6459
  571ACN     H3 3607   3.460   1.982   0.445  1.0036  0.7536  0.4643
  571ACN     C2 3608   3.244   1.969   0.457 -0.1393 -1.1273  0.6990
  571ACN     N1 3609   3.138   1.927   0.427 -0.0274  0.0311  0.1574
  572ACN     C1 3610   3.782   1.740   0.076 -0.0758  0.1793 -0.5018
  572ACN     H1 3611   3.790   1.807   0.163 -0.2425 -0.5651  0.0894
  572ACN     H2 3612   3.871   1.739   0.011  1.9920  0.8442  2.2414
  572ACN     H3 3613   3.690   1.766   0.021 -0.0708  3.1252  0.7491
  572ACN     C2 3614   3.760   1.606   0.132  0.2898  0.6777  0.3814
  572ACN     N1 3615   3.746   1.501   0.172  0.6747  0.4158  0.1992
  573ACN     C1 3616   2.369   1.284   2.424 -0.2974  0.5226 -0.6214
  573ACN     H1 3617   2.346   1.334   2.329 -1.7961  1.5956  0.2988
  573ACN     H2 3618   2.476   1.263   2.414 -0.5452 -0.7445 -0.6792
  573ACN     H3 3619   2.310   1.192   2.421  1.5450 -0.6944 -0.4183
  573ACN     C2 3620   2.341   1.368   2.539  0.5847  0.1463 -0.0588
  573ACN     N1 3621   2.333   1.426   2.636 -0.0101 -0.3178  0.1435
  574ACN     C1 3622   1.225   4.351   4.395  0.0117  0.5060  0.4529
  574ACN     H1 3623   1.235   4.242   4.385  2.4091  0.7554 -0.2852
  574ACN     H2 3624   1.318   4.410   4.397  0.7154 -0.4571 -1.9387
  574ACN     H3 3625   1.165   4.376   4.483  0.1042  0.3746  0.5536
  574ACN     C2 3626   1.157   4.389   4.266  0.2220 -0.2695 -0.8898
  574ACN     N1 3627   1.102   4.427   4.172 -0.4515  0.1183 -0.8294
  575ACN     C1 3628   3.091   3.430   2.444  0.1969 -0.6447  0.0624
  575ACN     H1 3629   3.014   3.506   2.462 -0.1759 -1.3152  1.3892
  575ACN     H2 3630   3.188   3.480   2.449 -0.4077  0.5955 -0.4318
  575ACN     H3 3631   3.085   3.383   2.345  0.2597 -1.2919  0.3619
  575ACN     C2 3632   3.076   3.328   2.540 -0.1429 -0.9068 -0.2149
  575ACN     N1 3633   3.056   3.242   2.610 -0.0284 -0.2450 -0.5726
  576ACN     C1 3634   0.551   2.493   2.503  0.0559  0.7440  0.0897
  576ACN     H1 3635   0.463   2.555   2.482  1.4090  1.7353 -2.9695
  576ACN     H2 3636   0.505   2.394   2.511  2.7586 -0.6714 -1.2989
  576ACN     H3 3637   0.602   2.519   2.596  1.4905 -1.3280 -0.0773
  576ACN     C2 3638   0.639   2.505   2.385 -0.2023 -0.2393 -0.3164
  576ACN     N1 3639   0.710   2.535   2.298  0.1267 -0.6062  0.1419
  577ACN     C1 3640   2.958   4.371   2.214  0.1362  0.2037 -0.6124
  577ACN     H1 3641   3.065   4.347   2.219  0.1172  0.3847  0.6457
  577ACN     H2 3642   2.943   4.471   2.172  0.6865  1.1322  1.3565
  577ACN     H3 3643   2.913   4.369   2.313  0.7198  3.2847 -0.2600
  577ACN     C2 3644   2.900   4.274   2.128  0.3896 -0.1877  0.4300
  577ACN     N1 3645   2.846   4.201   2.058  0.1881 -0.5656  0.5620
  578ACN     C1 3646   2.423   4.429   0.376  0.2551  0.0364  0.3253
  578ACN     H1 3647   2.452   4.343   0.438  2.6536  0.6844  0.1362
  578ACN     H2 3648   2.352   4.502   0.415  0.0066 -0.5326  0.9385
  578ACN     H3 3649   2.381   4.377   0.288 -1.4432  0.0300  1.1325
  578ACN     C2 3650   2.546   4.495   0.331  0.3287  0.1826 -0.1582
  578ACN     N1 3651   2.638   4.556   0.296  0.3773 -0.0081  0.4314
  579ACN     C1 3652   1.595   0.144   4.368 -0.1997  0.7425 -0.2487
  579ACN     H1 3653   1.692   0.099   4.344 -0.0363  0.7497  0.3902
  579ACN     H2 3654   1.550   0.153   4.269 -0.9326 -0.8641 -0.0722
  579ACN     H3 3655   1.617   0.242   4.413  2.7108 -0.5443  1.2471
  579ACN     C2 3656   1.516   0.054   4.447  0.4587  0.0573 -0.0795
  579ACN     N1 3657   1.437  -0.021   4.487  0.6062  0.0432 -0.0002
  580ACN     C1 3658   2.855   4.561   1.791 -0.2358  0.0122  0.3534
  580ACN     H1 3659   2.820   4.459   1.767  0.8178 -0.7254  1.8623
  580ACN     H2 3660   2.952   4.592   1.750  1.3555 -0.4883  3.5850
  580ACN     H3 3661   2.862   4.547   1.900 -0.7152  2.3724  0.7012
  580ACN     C2 3662   2.757   4.655   1.747  0.6732  0.2440 -0.6531
  580ACN     N1 3663   2.671   4.726   1.716  0.3059  0.1874 -0.4208
  581ACN     C1 3664   2.959   0.517   3.200 -0.5735  0.6562  0.7873
  581ACN     H1 3665   2.987   0.436   3.131 -1.4122  1.3856 -0.4344
  581ACN     H2 3666   3.031   0.600   3.203  0.7715 -0.4432 -0.4422
  581ACN     H3 3667   2.966   0.471   3.299 -0.2037  2.2542  1.5197
  581ACN     C2 3668   2.828   0.571   3.177  0.3971  0.6786 -0.6147
  581ACN     N1 3669   2.725   0.618   3.160  0.3022  0.1219  0.5692
  582ACN     C1 3670   0.033   0.506   3.056  0.1871 -0.3695 -1.3900
  582ACN     H1 3671   0.125   0.482   3.111 -0.6363  0.1800  0.2378
  582ACN     H2 3672   0.023   0.444   2.965  0.7559  0.5975 -2.1208
  582ACN     H3 3673   0.029   0.613   3.034  0.1607  0.2555  1.4830
  582ACN     C2 3674  -0.086   0.493   3.133  0.2997 -0.3739 -0.3185
  582ACN     N1 3675  -0.183   0.502   3.192  0.3786 -0.4040 -0.6135
  583ACN     C1 3676   2.249   4.622   4.833  0.1031  0.8314 -0.3512
  583ACN     H1 3677   2.310   4.581   4.752 -0.2734 -0.9119  0.2344
  583ACN     H2 3678   2.196   4.539   4.882  1.7537  1.4403  2.5734
  583ACN     H3 3679   2.182   4.697   4.790 -0.1243  1.4690  1.0802
  583ACN     C2 3680   2.341   4.675   4.934  0.2085  0.4695 -0.6072
  583ACN     N1 3681   2.419   4.705   5.011 -0.0477  0.3825 -0.2312
  584ACN     C1 3682   3.294   4.311   1.426  0.3357 -0.3440 -0.3274
  584ACN     H1 3683   3.269   4.257   1.518  3.0544 -0.5450  0.3557
  584ACN     H2 3684   3.304   4.231   1.352  2.5926 -0.5348  0.1509
  584ACN     H3 3685   3.394   4.356   1.431  0.3680 -0.4009 -0.4518
  584ACN     C2 3686   3.179   4.396   1.396  0.3767 -0.3816 -0.4995
  584ACN     N1 3687   3.089   4.464   1.376 -0.0218  0.0082 -0.1259
  585ACN     C1 3688   0.783   4.658   2.972  0.0671 -0.0609 -0.4007
  585ACN     H1 3689   0.811   4.762   2.954  0.1775  0.0367  0.3176
  585ACN     H2 3690   0.806   4.635   3.077  0.6066 -0.4309 -0.5949
  585ACN     H3 3691   0.838   4.589   2.907 -1.0704 -1.0386 -0.3424
  585ACN     C2 3692   0.637   4.650   2.958 -0.3672 -0.5263 -0.0723
  585ACN     N1 3693   0.522   4.646   2.963 -0.1683  0.6201  0.7031
  586ACN     C1 3694   2.993   3.872   0.665  0.1236  0.3055  0.7539
  586ACN     H1 3695   2.997   3.767   0.695  0.4920 -0.1567 -0.8441
  586ACN     H2 3696   2.965   3.880   0.559 -1.3227 -0.4886  1.0531
  586ACN     H3 3697   3.084   3.928   0.690 -0.3711  1.3827  0.1839
  586ACN     C2 3698   2.884   3.921   0.751 -0.5100 -0.3985  0.3572
  586ACN     N1 3699   2.792   3.958   0.810 -0.1780  0.1065 -0.1063
  587ACN     C1 3700   0.247   2.687   1.690  0.4010  0.1003  0.6616
  587ACN     H1 3701   0.289   2.629   1.772  0.9434 -1.2585 -0.5431
  587ACN     H2 3702   0.333   2.709   1.625  1.0317  0.1299  1.5065
  587ACN     H3 3703   0.197   2.771   1.740  0.1539  0.3535 -0.0039
  587ACN     C2 3704   0.161   2.599   1.614 -0.1051  0.1130  0.4081
  587ACN     N1 3705   0.100   2.520   1.556 -0.9672  0.4849 -0.7237
  588ACN     C1 3706   2.189   2.821   3.241  0.2019  0.4087  1.2749
  588ACN     H1 3707   2.190   2.930   3.229 -0.1543  0.1557 -1.4636
  588ACN     H2 3708   2.128   2.788   3.326 -0.7715 -0.7221  0.1550
  588ACN     H3 3709   2.296   2.801   3.251 -0.0657 -1.4344  0.6722
  588ACN     C2 3710   2.139   2.781   3.110 -0.0448  0.5478 -0.5903
  588ACN     N1 3711   2.100   2.733   3.015  0.6896  0.2999  0.6061
  589ACN     C1 3712   0.834   0.194   3.938  0.4016  0.1783 -0.0923
  589ACN     H1 3713   0.771   0.121   3.886  0.9958 -0.2746 -0.1880
  589ACN     H2 3714   0.793   0.295   3.924 -1.7797 -0.0901  3.7918
  589ACN     H3 3715   0.927   0.193   3.879  0.1061  1.8129 -0.6108
  589ACN     C2 3716   0.844   0.163   4.071  0.0155 -0.2372 -0.3387
  589ACN     N1 3717   0.836   0.146   4.184  0.4898 -0.0994  0.3192
  590ACN     C1 3718   1.917   3.035   4.834  0.2923  0.1508 -0.4774
  590ACN     H1 3719   1.968   2.950   4.881  1.3902  0.2050 -1.5269
  590ACN     H2 3720   1.808   3.042   4.836  0.3923  1.4947  0.9114
  590ACN     H3 3721   1.937   3.017   4.727  1.5563 -2.1541  0.1047
  590ACN     C2 3722   1.984   3.161   4.872 -0.0067  0.7628 -0.2772
  590ACN     N1 3723   2.037   3.262   4.894 -0.3157  0.5236 -0.4523
  591ACN     C1 3724   1.964   1.974   4.300  0.5488 -0.0799 -0.3777
  591ACN     H1 3725   1.988   1.910   4.385 -0.0998 -0.9583 -0.8399
  591ACN     H2 3726   2.061   2.005   4.259  1.5892  0.5917  2.4995
  591ACN     H3 3727   1.901   2.063   4.306  2.2378  1.2202 -1.3455
  591ACN     C2 3728   1.902   1.883   4.200 -0.1826 -0.5014 -0.0508
  591ACN     N1 3729   1.859   1.803   4.129  0.1656 -0.1421 -0.5199
  592ACN     C1 3730   1.014   2.217   0.699  0.1471  0.5891 -0.3972
  592ACN     H1 3731   1.119   2.228   0.730  0.1257  1.6571 -0.6605
  592ACN     H2 3732   0.951   2.206   0.788  2.0247 -3.4908  0.5133
  592ACN     H3 3733   1.009   2.126   0.638  0.1830  1.2331 -1.3701
  592ACN     C2 3734   0.974   2.335   0.622  0.4523  0.4159 -0.5405
  592ACN     N1 3735   0.948   2.426   0.557  0.4133  0.2724 -0.0886
  593ACN     C1 3736   3.762   2.843   0.164  0.1415  0.7776  0.5578
  593ACN     H1 3737   3.659   2.879   0.182 -0.7104 -0.9025 -0.8001
  593ACN     H2 3738   3.797   2.775   0.243 -0.4080  0.3491  0.4419
  593ACN     H3 3739   3.829   2.928   0.151  0.9497 -0.1613 -1.5054
  593ACN     C2 3740   3.753   2.769   0.039  0.2291  0.0821 -0.2360
  593ACN     N1 3741   3.755   2.705  -0.057  0.2128 -0.0766  0.1243
  594ACN     C1 3742   0.389   1.342   1.296 -0.8005 -0.0604 -0.0316
  594ACN     H1 3743   0.419   1.252   1.241  0.6948 -0.1709  0.9392
  594ACN     H2 3744   0.305   1.383   1.239 -0.6937 -0.9734 -0.8492
  594ACN     H3 3745   0.471   1.415   1.301 -0.6486 -0.0729 -1.8928
  594ACN     C2 3746   0.362   1.303   1.432 -0.6876  1.0130  0.0503
  594ACN     N1 3747   0.361   1.251   1.534 -0.2657 -0.4824 -0.1222
  595ACN     C1 3748   0.391   4.543   2.048 -0.4600  0.0395 -0.1547
  595ACN     H1 3749   0.330   4.456   2.076  0.8705 -0.8989 -0.0925
  595ACN     H2 3750   0.496   4.513   2.065 -0.1190  0.6822 -1.1086
  595ACN     H3 3751   0.373   4.632   2.109 -0.8952 -1.0064  1.2757
  595ACN     C2 3752   0.367   4.561   1.908 -0.3746  0.4745 -0.2614
  595ACN     N1 3753   0.363   4.580   1.792 -0.3029 -0.1773 -0.3031
  596ACN     C1 3754   3.628   1.118   3.697  0.6195 -0.0298  0.0664
  596ACN     H1 3755   3.630   1.084   3.593 -1.2822  0.5919 -0.1881
  596ACN     H2 3756   3.678   1.215   3.701 -1.0018  0.8837 -1.4899
  596ACN     H3 3757   3.690   1.056   3.763  1.3525  1.1416  0.4923
  596ACN     C2 3758   3.494   1.138   3.758 -0.2277 -0.0308  0.2613
  596ACN     N1 3759   3.387   1.157   3.798 -0.6165 -0.1343  0.4055
  597ACN     C1 3760   0.850   4.412   2.653  0.2718 -0.0319 -0.1219
  597ACN     H1 3761   0.937   4.422   2.718 -1.0704  3.3812  1.2565
  597ACN     H2 3762   0.894   4.390   2.555  0.3638 -0.7235  0.0749
  597ACN     H3 3763   0.805   4.512   2.641  1.6095  0.6670  0.5915
  597ACN     C2 3764   0.754   4.311   2.692  0.2775  0.1194 -0.0745
  597ACN     N1 3765   0.687   4.223   2.711 -0.1340 -0.0888  0.0159
  598ACN     C1 3766   1.997   0.536   4.433  0.3439 -0.6379 -0.0255
  598ACN     H1 3767   1.928   0.616   4.405  0.8275  0.0920  0.8201
  598ACN     H2 3768   1.951   0.439   4.410 -1.4629  0.1176  0.3214
  598ACN     H3 3769   2.020   0.543   4.540 -2.8130  1.3854  0.5782
  598ACN     C2 3770   2.111   0.547   4.344 -0.0698  0.0069 -0.1045
  598ACN     N1 3771   2.207   0.552   4.284 -0.3780 -0.5802  0.0812
  599ACN     C1 3772   0.509   1.749   0.392 -0.1200  0.4088 -0.1090
  599ACN     H1 3773   0.534   1.684   0.477 -0.0500 -0.5071 -0.8173
  599ACN     H2 3774   0.589   1.823   0.378  1.5283 -1.3868 -0.5125
  599ACN     H3 3775   0.420   1.804   0.423 -0.5254  0.0374 -0.5925
  599ACN     C2 3776   0.485   1.656   0.280 -0.0242  0.2077 -0.8113
  599ACN     N1 3777   0.466   1.592   0.186  0.0273  0.6767 -1.0468
  600ACN     C1 3778   2.845   1.410   2.341 -0.4147 -0.1382 -0.2120
  600ACN     H1 3779   2.893   1.411   2.243 -0.7483 -1.2700 -0.3914
  600ACN     H2 3780   2.909   1.475   2.402  0.5946 -0.6410 -0.7312
  600ACN     H3 3781   2.857   1.308   2.378  1.1737 -0.5322 -1.7799
  600ACN     C2 3782   2.711   1.459   2.348  0.5059  0.7977  0.1488
  600ACN     N1 3783   2.605   1.502   2.366 -0.1679  0.3333  0.8924
  601ACN     C1 3784   2.964   1.740   2.502 -0.7459 -0.0978 -0.2973
  601ACN     H1 3785   2.893   1.701   2.428 -0.8318 -1.1228  0.3166
  601ACN     H2 3786   2.966   1.846   2.474 -3.2486 -0.1752 -0.9336
  601ACN     H3 3787   3.060   1.691   2.481 -0.8068 -0.5849  0.5502
  601ACN     C2 3788   2.926   1.731   2.644  0.7221 -0.0489 -0.2090
  601ACN     N1 3789   2.895   1.711   2.752  0.5701  0.2436  0.0224
  602ACN     C1 3790   3.034   4.621   4.589  0.5456 -0.4578 -0.4379
  602ACN     H1 3791   2.971   4.705   4.559 -0.6654 -1.7855 -1.7364
  602ACN     H2 3792   3.127   4.602   4.533  0.2817 -1.2611 -0.6084
  602ACN     H3 3793   2.973   4.534   4.562  2.0174 -1.2173 -1.4586
  602ACN     C2 3794   3.055   4.606   4.733 -0.3480  0.1248  0.5718
  602ACN     N1 3795   3.073   4.597   4.845  0.5560  0.3041  0.0736
  603ACN     C1 3796   3.199   0.756   1.665 -0.1441 -0.4226 -0.2434
  603ACN     H1 3797   3.134   0.812   1.734 -1.6797 -2.0542 -0.3303
  603ACN     H2 3798   3.254   0.818   1.593  1.1481 -1.3850 -0.1065
  603ACN     H3 3799   3.129   0.692   1.611  0.6049  1.4837 -3.5722
  603ACN     C2 3800   3.288   0.670   1.739 -0.1402 -0.9051 -0.2643
  603ACN     N1 3801   3.362   0.604   1.796  0.1397 -1.0657 -0.5928
  604ACN     C1 3802   0.324   4.408   3.419 -0.7152  0.4840 -0.6461
  604ACN     H1 3803   0.314   4.484   3.497 -2.2659  0.4901 -0.8420
  604ACN     H2 3804   0.318   4.448   3.317  3.1280  0.5795 -0.9349
  604ACN     H3 3805   0.249   4.331   3.441  0.1620  0.2170  1.5313
  604ACN     C2 3806   0.470   4.366   3.433 -0.1834 -1.2566 -0.0418
  604ACN     N1 3807   0.580   4.347   3.452 -0.2181 -0.1479  0.1512
  605ACN     C1 3808   2.059   1.595   4.968 -0.1979 -0.6074 -0.3264
  605ACN     H1 3809   2.125   1.646   4.897  0.8698 -0.3218  0.8431
  605ACN     H2 3810   2.071   1.487   4.955 -0.0072 -0.6457  0.1409
  605ACN     H3 3811   1.954   1.621   4.952 -0.1722  0.1720  0.6764
  605ACN     C2 3812   2.108   1.646   5.099 -0.4272 -0.2600  0.2436
  605ACN     N1 3813   2.146   1.693   5.196 -0.1805  0.2919  1.0341
  606ACN     C1 3814   2.325   1.783   0.868 -0.0993 -0.1727  0.3133
  606ACN     H1 3815   2.249   1.830   0.805  0.9789  1.0798 -0.0804
  606ACN     H2 3816   2.407   1.758   0.801  1.2369  0.0242  1.8436
  606ACN     H3 3817   2.286   1.689   0.909 -2.8531  0.9748  0.4428
  606ACN     C2 3818   2.374   1.868   0.980 -0.1643  0.2496 -0.2022
  606ACN     N1 3819   2.410   1.930   1.073  0.6913 -0.4234  0.1610
  607ACN     C1 3820   2.241   1.265   0.820 -0.0547 -0.0086  0.7143
  607ACN     H1 3821   2.332   1.300   0.770  0.5696 -1.6075  0.7258
  607ACN     H2 3822   2.271   1.186   0.889 -0.3380 -1.0651 -0.3703
  607ACN     H3 3823   2.170   1.227   0.746  2.5549 -1.1697 -1.2485
  607ACN     C2 3824   2.174   1.380   0.878  0.1814  0.3243  0.2907
  607ACN     N1 3825   2.113   1.468   0.918 -0.2861 -0.3378 -0.2644
  608ACN     C1 3826   2.483   3.987   3.287  0.0511  0.2820 -0.2146
  608ACN     H1 3827   2.512   3.910   3.214 -1.0106 -1.0326  0.7084
  608ACN     H2 3828   2.564   4.016   3.355 -0.9943  1.7849  0.4015
  608ACN     H3 3829   2.400   3.949   3.350  0.5987 -0.4333  0.0845
  608ACN     C2 3830   2.428   4.106   3.223 -0.2514 -0.4432  0.2388
  608ACN     N1 3831   2.377   4.202   3.181 -0.4087 -0.3366 -0.6822
  609ACN     C1 3832   3.504   4.173   4.124  0.3891 -0.0021 -0.0225
  609ACN     H1 3833   3.599   4.170   4.068  0.9580 -0.4034  0.9619
  609ACN     H2 3834   3.511   4.255   4.197 -0.5110 -0.9715  1.1450
  609ACN     H3 3835   3.486   4.074   4.166  0.9114 -0.3603 -0.6205
  609ACN     C2 3836   3.396   4.208   4.032  0.0356 -0.5645 -0.0598
  609ACN     N1 3837   3.319   4.248   3.957  0.0928 -0.1137  0.0604
  610ACN     C1 3838   3.111   1.053   4.558 -0.6655 -0.1273 -0.3860
  610ACN     H1 3839   3.023   1.051   4.624  0.6508  0.4389  1.4518
  610ACN     H2 3840   3.162   0.956   4.550 -1.7234 -0.7615  0.4511
  610ACN     H3 3841   3.192   1.122   4.585  1.0795 -2.5432  0.7672
  610ACN     C2 3842   3.055   1.083   4.430 -0.7162  0.2003  0.1307
  610ACN     N1 3843   2.998   1.102   4.332 -0.1328  0.3134 -1.0858
  611ACN     C1 3844   3.090   4.628   3.545 -0.2793 -0.1486 -0.1024
  611ACN     H1 3845   2.992   4.591   3.578 -1.0737 -0.8942 -3.1034
  611ACN     H2 3846   3.163   4.614   3.626 -0.6726  1.2283  0.5087
  611ACN     H3 3847   3.082   4.735   3.523  0.4507  0.0919  0.7655
  611ACN     C2 3848   3.146   4.561   3.430  0.4545  0.1599  0.0850
  611ACN     N1 3849   3.183   4.497   3.340  0.1489  0.5044  0.0521
  612ACN     C1 3850   1.181   2.719   3.878  0.7793 -1.0039  0.2619
  612ACN     H1 3851   1.271   2.668   3.841  1.5078  0.0613  0.5533
  612ACN     H2 3852   1.152   2.662   3.967 -0.6836  0.4854  0.7616
  612ACN     H3 3853   1.100   2.721   3.804  1.5587 -0.1574 -0.5853
  612ACN     C2 3854   1.214   2.856   3.922  0.2807  0.2557 -0.1852
  612ACN     N1 3855   1.239   2.965   3.949  0.4549 -0.1029  0.3691
  613ACN     C1 3856   2.899   2.884   4.736 -0.3309  0.0648  0.2072
  613ACN     H1 3857   2.926   2.913   4.634  1.6885 -0.7954  0.4731
  613ACN     H2 3858   2.846   2.967   4.784 -0.0242  0.9505 -0.9753
  613ACN     H3 3859   2.986   2.864   4.800 -2.3269  2.3172  3.7600
  613ACN     C2 3860   2.802   2.771   4.741 -0.1185  0.4230 -0.2137
  613ACN     N1 3861   2.722   2.690   4.745 -0.0259  0.0849  0.0825
  614ACN     C1 3862   3.204   2.212   4.043 -0.2448  0.2615 -0.3183
  614ACN     H1 3863   3.175   2.189   4.146 -1.3811 -0.5821 -0.8072
  614ACN     H2 3864   3.111   2.211   3.984 -1.1154 -1.5826  1.0512
  614ACN     H3 3865   3.267   2.134   4.000 -0.0708  0.2663 -0.0698
  614ACN     C2 3866   3.257   2.339   4.015  0.1852  0.1790  0.1011
  614ACN     N1 3867   3.312   2.442   3.994  0.2112  0.2444  0.1781
  615ACN     C1 3868   2.369   4.431   3.457  0.1180 -0.0621  0.2323
  615ACN     H1 3869   2.275   4.422   3.513 -0.9474  4.0768 -0.6630
  615ACN     H2 3870   2.366   4.525   3.399  0.7980 -0.2134 -0.0467
  615ACN     H3 3871   2.365   4.347   3.387 -0.0737  0.7546 -0.7606
  615ACN     C2 3872   2.486   4.436   3.539 -0.3724 -0.7459 -0.4635
  615ACN     N1 3873   2.582   4.442   3.603  0.3603  0.1570 -0.9923
  616ACN     C1 3874   3.753   1.570   4.110 -0.0816 -0.9933  0.0268
  616ACN     H1 3875   3.851   1.609   4.080 -1.5164  1.1126 -2.1117
  616ACN     H2 3876   3.759   1.461   4.106 -1.9146 -1.1181  0.2969
  616ACN     H3 3877   3.683   1.612   4.037 -0.7501  0.5987  1.5378
  616ACN     C2 3878   3.721   1.619   4.241  1.1543 -0.1690  0.3014
  616ACN     N1 3879   3.680   1.655   4.342  0.4986 -0.5922  0.2068
  617ACN     C1 3880   0.551   1.109   0.951  0.1462  0.0617 -0.4708
  617ACN     H1 3881   0.573   1.007   0.916  1.7526  0.6140 -1.0977
  617ACN     H2 3882   0.564   1.176   0.865  0.1758 -1.1589 -1.4306
  617ACN     H3 3883   0.623   1.149   1.023  1.3517 -1.6293 -0.7144
  617ACN     C2 3884   0.412   1.129   1.001 -0.6352  1.1374  0.6981
  617ACN     N1 3885   0.305   1.147   1.039 -0.6598  0.0751  0.5209
  618ACN     C1 3886   0.342   4.236   0.315  0.0957  0.1602 -0.0649
  618ACN     H1 3887   0.340   4.133   0.275 -1.3679  1.2315 -2.9010
  618ACN     H2 3888   0.296   4.230   0.414  1.3467 -0.2260  0.5164
  618ACN     H3 3889   0.292   4.304   0.246  2.1536  1.4642 -0.3168
  618ACN     C2 3890   0.483   4.260   0.342  0.1391 -0.3675  0.1353
  618ACN     N1 3891   0.588   4.296   0.377  0.1061  0.3648 -0.0276
  619ACN     C1 3892   1.364   1.271   0.578 -0.1185 -0.3073  0.0107
  619ACN     H1 3893   1.282   1.239   0.512  1.5731 -0.9015 -1.8751
  619ACN     H2 3894   1.332   1.342   0.655  2.2966  0.1361  0.6274
  619ACN     H3 3895   1.451   1.312   0.526  0.6746  0.3793  1.8522
  619ACN     C2 3896   1.403   1.151   0.652  0.2741 -0.3752  0.4218
  619ACN     N1 3897   1.427   1.061   0.717  0.6057  0.3170 -1.2812
  620ACN     C1 3898   3.149   0.626   4.601  0.6045  0.1740 -0.0275
  620ACN     H1 3899   3.196   0.595   4.507 -0.1760 -2.2939  0.3462
  620ACN     H2 3900   3.113   0.729   4.596  2.1555  0.7166 -0.3811
  620ACN     H3 3901   3.228   0.621   4.678 -1.2035  1.6260  1.9665
  620ACN     C2 3902   3.053   0.527   4.641 -0.2097  0.3129  0.0102
  620ACN     N1 3903   2.975   0.445   4.663 -0.6517  0.2168  0.6755
  621ACN     C1 3904   1.651   1.188   0.000 -0.0583 -0.2866  0.0094
  621ACN     H1 3905   1.723   1.117  -0.041  0.0180 -2.0317  2.9898
  621ACN     H2 3906   1.588   1.133   0.071  0.0561  1.8328  1.8217
  621ACN     H3 3907   1.593   1.223  -0.085  2.8558  1.4445 -1.3490
  621ACN     C2 3908   1.705   1.308   0.062 -0.0342 -0.4424  0.0453
  621ACN     N1 3909   1.748   1.398   0.123 -0.4043 -0.8211 -1.0102
  622ACN     C1 3910   0.818   1.490   4.620 -0.1240  0.2961 -0.4232
  622ACN     H1 3911   0.913   1.511   4.570  1.0125 -1.1269  1.0968
  622ACN     H2 3912   0.820   1.548   4.713 -1.1041  1.2293 -0.9749
  622ACN     H3 3913   0.827   1.387   4.657  1.5585 -0.0494 -1.7322
  622ACN     C2 3914   0.691   1.506   4.544 -0.1907 -0.7276 -0.7065
  622ACN     N1 3915   0.585   1.523   4.494 -0.0037 -0.3110  0.2437
  623ACN     C1 3916   3.853   0.179   2.880  0.2027  0.2816 -0.4342
  623ACN     H1 3917   3.837   0.074   2.855 -2.1188  0.5652 -0.3247
  623ACN     H2 3918   3.912   0.174   2.972 -2.0028  3.2207  1.2478
  623ACN     H3 3919   3.754   0.227   2.890 -0.8547 -1.4712 -2.1657
  623ACN     C2 3920   3.932   0.255   2.783 -0.1652  0.9421  0.1274
  623ACN     N1 3921   3.996   0.304   2.700 -0.3650  0.2532 -0.4524
  624ACN     C1 3922   0.462   3.872   0.108 -0.2325 -0.0475  0.4230
  624ACN     H1 3923   0.571   3.880   0.117 -0.1610  0.2719 -0.6581
  624ACN     H2 3924   0.439   3.793   0.036 -1.2549  2.5793 -2.2253
  624ACN     H3 3925   0.425   3.958   0.051  0.7760 -0.0240 -0.2045
  624ACN     C2 3926   0.400   3.865   0.235  0.2975  0.8584  0.1790
  624ACN     N1 3927   0.342   3.867   0.334 -0.1977 -0.7781 -0.1459
  625ACN     C1 3928   3.822   0.306   0.261  0.1140  0.3667  0.0266
  625ACN     H1 3929   3.912   0.289   0.200 -0.3660 -2.4457  0.0468
  625ACN     H2 3930   3.845   0.285   0.366  1.5188  1.7594  0.0089
  625ACN     H3 3931   3.744   0.238   0.225 -1.4632  1.9920  0.3098
  625ACN     C2 3932   3.782   0.443   0.241  0.4100  0.3644  0.3354
  625ACN     N1 3933   3.742   0.550   0.213  0.1392  0.5492  0.8160
  626ACN     C1 3934   1.694   0.709   3.022 -0.4553  0.1985  0.9551
  626ACN     H1 3935   1.626   0.654   2.956  1.4060 -1.2619  0.2092
  626ACN     H2 3936   1.650   0.710   3.123  0.5648 -1.3967  1.4320
  626ACN     H3 3937   1.688   0.811   2.980 -1.3996  0.7228  2.3311
  626ACN     C2 3938   1.826   0.658   3.020  0.2477  0.3134  0.1412
  626ACN     N1 3939   1.931   0.610   3.027 -0.5222  1.0102 -0.3983
  627ACN     C1 3940   1.595   0.690   1.507  0.2468 -0.0532 -0.2365
  627ACN     H1 3941   1.542   0.768   1.563  2.0039  0.4222  0.7753
  627ACN     H2 3942   1.577   0.590   1.550  0.3656 -0.8212 -1.9431
  627ACN     H3 3943   1.703   0.702   1.495  0.1848  1.8097  0.8392
  627ACN     C2 3944   1.552   0.671   1.368  1.0325 -0.0225 -0.2528
  627ACN     N1 3945   1.529   0.657   1.255 -0.3191 -0.3655 -0.0384
  628ACN     C1 3946   2.098   1.201   4.640 -0.3459 -0.6685  0.0159
  628ACN     H1 3947   2.193   1.246   4.672 -0.3054  0.6104 -1.8241
  628ACN     H2 3948   2.130   1.097   4.625  2.8849  0.6510 -2.6810
  628ACN     H3 3949   2.063   1.238   4.543 -1.8753 -1.5709  0.2085
  628ACN     C2 3950   2.003   1.212   4.753  0.7357  0.1350  0.7583
  628ACN     N1 3951   1.936   1.217   4.844 -0.2961  0.8973 -0.0382
  629ACN     C1 3952   3.194   3.183   1.168  0.2905 -0.3474  0.2573
  629ACN     H1 3953   3.287   3.241   1.174  0.7028 -1.2083  2.3276
  629ACN     H2 3954   3.207   3.078   1.139  1.0101 -0.3907  0.7327
  629ACN     H3 3955   3.137   3.229   1.086 -2.5933 -4.7306 -0.3753
  629ACN     C2 3956   3.125   3.187   1.296  0.1603 -0.5093 -0.0884
  629ACN     N1 3957   3.064   3.202   1.392 -0.0200 -0.3491 -0.2712
  630ACN     C1 3958   1.152   2.428   1.540 -0.3485  0.3052 -0.1820
  630ACN     H1 3959   1.053   2.441   1.494 -0.7269 -2.5006 -0.2613
  630ACN     H2 3960   1.139   2.476   1.638 -1.9422  0.4970 -0.4774
  630ACN     H3 3961   1.240   2.463   1.485  0.4453 -1.9964 -0.4452
  630ACN     C2 3962   1.170   2.287   1.556 -0.0968  0.5561  0.9900
  630ACN     N1 3963   1.186   2.176   1.572 -0.1498 -0.1375  0.3322
  631ACN     C1 3964   1.917   3.181   4.266  0.1117  0.3253  0.9485
  631ACN     H1 3965   1.960   3.264   4.323  0.7604  0.8001 -0.2137
  631ACN     H2 3966   1.829   3.223   4.217  0.8748  1.5948  0.6482
  631ACN     H3 3967   1.881   3.111   4.343 -1.5175  1.9000  1.6498
  631ACN     C2 3968   2.018   3.127   4.170 -0.1309 -0.1381  0.2065
  631ACN     N1 3969   2.091   3.078   4.097 -0.1176  0.3106 -0.5502
  632ACN     C1 3970   2.452   2.937   0.001 -0.0505  0.0520 -0.3364
  632ACN     H1 3971   2.523   2.864  -0.041  1.3269  0.7837  0.6586
  632ACN     H2 3972   2.423   3.003  -0.081 -2.0630 -2.4471 -1.6846
  632ACN     H3 3973   2.502   2.988   0.085 -1.6331 -0.6458  1.0490
  632ACN     C2 3974   2.338   2.860   0.057 -0.0394  0.0003  0.3708
  632ACN     N1 3975   2.241   2.808   0.096  0.1280 -0.0887 -0.0517
  633ACN     C1 3976   2.709   2.616   2.771 -0.8987  0.2340  0.4066
  633ACN     H1 3977   2.741   2.647   2.871 -1.7341  0.2842  0.6652
  633ACN     H2 3978   2.780   2.658   2.699 -0.2827 -0.4843  0.5909
  633ACN     H3 3979   2.615   2.668   2.748 -1.7165 -1.0033  0.9111
  633ACN     C2 3980   2.700   2.472   2.771 -0.3165  0.2207  0.0721
  633ACN     N1 3981   2.673   2.360   2.772  0.7611 -0.0841 -0.4915
  634ACN     C1 3982   0.218   4.858   2.828 -0.1138 -0.4833 -0.6310
  634ACN     H1 3983   0.195   4.755   2.798 -1.0264 -0.6665  0.6258
  634ACN     H2 3984   0.237   4.859   2.937 -1.3576  0.6395 -0.4108
  634ACN     H3 3985   0.141   4.934   2.810 -0.0660  0.1529  1.6428
  634ACN     C2 3986   0.342   4.902   2.758 -0.9758 -0.4453  0.1790
  634ACN     N1 3987   0.434   4.941   2.703  0.4889 -0.2559 -0.6037
  635ACN     C1 3988   1.812   0.405   1.755  0.0215  0.6307  0.1708
  635ACN     H1 3989   1.713   0.371   1.721  1.0303 -2.7179  0.3667
  635ACN     H2 3990   1.889   0.362   1.690 -0.6294  0.1553 -0.3059
  635ACN     H3 3991   1.823   0.365   1.856 -0.6261 -0.8632 -0.3306
  635ACN     C2 3992   1.833   0.546   1.755  0.3115 -0.7112  0.2683
  635ACN     N1 3993   1.861   0.657   1.747 -0.5300 -0.3424  0.7360
  636ACN     C1 3994   3.202   1.206   0.200  0.2156 -0.6249 -0.6646
  636ACN     H1 3995   3.135   1.259   0.268 -1.5533 -0.2637 -2.6231
  636ACN     H2 3996   3.200   1.258   0.103 -1.1878  0.3008 -0.1500
  636ACN     H3 3997   3.186   1.097   0.202 -0.9726 -0.4884 -1.9375
  636ACN     C2 3998   3.336   1.218   0.265  0.7246 -0.0310  0.1585
  636ACN     N1 3999   3.442   1.237   0.309  0.1052 -0.4132  0.0626
  637ACN     C1 4000   2.040   0.455   1.335 -0.7364  0.0654  0.0269
  637ACN     H1 4001   2.072   0.560   1.331  0.3049 -0.2724 -0.6469
  637ACN     H2 4002   2.114   0.397   1.390 -0.1467 -1.4652 -2.3251
  637ACN     H3 4003   2.041   0.408   1.237 -0.2404 -2.0510  1.0204
  637ACN     C2 4004   1.900   0.458   1.377 -0.5542  0.4318 -0.3585
  637ACN     N1 4005   1.791   0.452   1.413 -0.9928  0.0273  0.5345
  638ACN     C1 4006   3.900   2.519   4.461  0.2110  0.3845  0.2330
  638ACN     H1 4007   3.952   2.615   4.445  0.2849  0.2215 -0.5262
  638ACN     H2 4008   3.831   2.527   4.546  0.6598  0.5919  0.5783
  638ACN     H3 4009   3.968   2.440   4.495 -0.3413  0.7820  2.3155
  638ACN     C2 4010   3.855   2.466   4.339 -1.0674 -0.5260  0.3631
  638ACN     N1 4011   3.821   2.431   4.236 -0.2461  0.0083 -0.4535
  639ACN     C1 4012   3.401   2.346   0.912 -0.5973  0.2729 -0.8091
  639ACN     H1 4013   3.390   2.380   0.808  1.7788 -1.4177 -1.6671
  639ACN     H2 4014   3.326   2.268   0.927 -0.0685  0.1258  1.1660
  639ACN     H3 4015   3.397   2.421   0.991  0.7520 -0.5414  0.0531
  639ACN     C2 4016   3.527   2.279   0.918  0.6188 -0.0974 -0.1578
  639ACN     N1 4017   3.631   2.229   0.918 -0.0547  0.5294  0.0641
  640ACN     C1 4018   2.642   4.503   2.480  0.2987  0.5847 -0.4552
  640ACN     H1 4019   2.698   4.536   2.569 -0.4163  5.3482 -1.6538
  640ACN     H2 4020   2.592   4.405   2.488  1.1288  0.1910 -0.0275
  640ACN     H3 4021   2.722   4.499   2.405  1.9065 -1.8161  1.3018
  640ACN     C2 4022   2.542   4.603   2.452  0.0544  0.2968  0.3090
  640ACN     N1 4023   2.458   4.682   2.430  0.6064  0.3212  0.1836
  641ACN     C1 4024   3.521   0.417   2.032 -0.7508  0.7682  0.1708
  641ACN     H1 4025   3.550   0.361   2.122  2.9615 -0.8181 -1.9135
  641ACN     H2 4026   3.412   0.410   2.017 -0.5859 -1.4870 -0.0773
  641ACN     H3 4027   3.554   0.359   1.945  1.6775 -1.0824  2.2675
  641ACN     C2 4028   3.577   0.549   2.040 -0.4213  0.0014  0.1974
  641ACN     N1 4029   3.615   0.658   2.043  0.1951  0.1263  0.4535
  642ACN     C1 4030   3.900   1.113   4.394 -0.4494 -0.0205 -0.1438
  642ACN     H1 4031   3.865   1.009   4.397 -1.1641  0.1583 -1.9077
  642ACN     H2 4032   3.960   1.121   4.302  0.5904  0.0758  0.5345
  642ACN     H3 4033   3.962   1.129   4.483  1.5273  1.4852 -1.7507
  642ACN     C2 4034   3.784   1.199   4.397  0.8683  0.0279  0.3195
  642ACN     N1 4035   3.684   1.260   4.403 -0.0434 -0.3083  0.1079
  643ACN     C1 4036   1.046   0.046   2.173  0.0674  0.7095  0.3504
  643ACN     H1 4037   1.129  -0.014   2.212  0.6591  1.2123 -0.1282
  643ACN     H2 4038   0.986   0.067   2.262 -0.3108 -0.6521  0.4285
  643ACN     H3 4039   0.980  -0.008   2.103 -0.1789  1.3774  0.0573
  643ACN     C2 4040   1.103   0.163   2.107  0.3613 -0.0928  0.6139
  643ACN     N1 4041   1.146   0.258   2.065  0.1783  0.0578  0.0358
  644ACN     C1 4042   3.948   0.668   0.921  0.4040  0.2594  0.0404
  644ACN     H1 4043   3.979   0.685   0.817  0.7402  0.4254  0.1676
  644ACN     H2 4044   4.018   0.706   0.996  1.2379 -2.1738  0.5143
  644ACN     H3 4045   3.941   0.562   0.944  2.6063  0.6562  2.7094
  644ACN     C2 4046   3.821   0.733   0.941  0.1673  0.7357  0.2319
  644ACN     N1 4047   3.715   0.773   0.958  0.3457 -1.0598 -0.0858
  645ACN     C1 4048   0.331   3.003   4.064 -0.3227 -0.2561  0.2045
  645ACN     H1 4049   0.303   2.936   3.982 -0.2993  1.4361 -1.1917
  645ACN     H2 4050   0.440   3.007   4.061 -0.1357 -1.3960  3.1321
  645ACN     H3 4051   0.301   2.955   4.158  1.7324  2.2300  2.2173
  645ACN     C2 4052   0.286   3.139   4.061 -0.2089 -0.8476  0.1467
  645ACN     N1 4053   0.255   3.251   4.054 -0.4481 -0.0593  0.3333
  646ACN     C1 4054   3.481   1.567   4.886  0.4145 -0.0252 -0.2382
  646ACN     H1 4055   3.457   1.643   4.810 -2.4933 -1.0472 -0.3944
  646ACN     H2 4056   3.527   1.598   4.980 -0.7628  2.2960 -0.3843
  646ACN     H3 4057   3.551   1.497   4.839 -0.5192  0.0900 -1.8765
  646ACN     C2 4058   3.360   1.498   4.924  0.0525 -0.5095  0.3524
  646ACN     N1 4059   3.269   1.447   4.966  0.2237  0.0564  0.3290
  647ACN     C1 4060   0.804   3.475   2.027 -0.6327  0.0498 -0.2704
  647ACN     H1 4061   0.775   3.565   2.083 -2.2124 -0.5209 -0.1432
  647ACN     H2 4062   0.876   3.500   1.948  0.4103  0.3728  0.7658
  647ACN     H3 4063   0.709   3.441   1.984 -2.2186  3.3224  0.4492
  647ACN     C2 4064   0.855   3.362   2.099  0.2046 -0.5743 -0.8939
  647ACN     N1 4065   0.909   3.276   2.152  0.5638  0.1693  0.2840
  648ACN     C1 4066   3.183   2.082   1.469  0.1918  0.2754  0.1820
  648ACN     H1 4067   3.097   2.146   1.493 -0.9051 -0.6729 -1.1315
  648ACN     H2 4068   3.272   2.138   1.438  0.6190 -0.1428  0.6507
  648ACN     H3 4069   3.153   2.010   1.392  0.5030  1.3132 -0.9259
  648ACN     C2 4070   3.220   2.000   1.587 -0.4720  0.0718  0.3381
  648ACN     N1 4071   3.235   1.939   1.683 -0.3235 -0.1976  0.0511
  649ACN     C1 4072   3.722   0.250   1.147 -0.2918 -0.4917  0.0328
  649ACN     H1 4073   3.773   0.342   1.179  0.8680 -0.6997 -1.1750
  649ACN     H2 4074   3.787   0.187   1.085  0.2571  0.9929 -0.9417
  649ACN     H3 4075   3.638   0.284   1.086 -0.5121 -0.0307  0.5908
  649ACN     C2 4076   3.670   0.197   1.271  0.7092  0.2069 -0.0331
  649ACN     N1 4077   3.620   0.150   1.364 -0.0975 -0.0192  0.1479
  650ACN     C1 4078   1.363   2.874   2.184 -0.0361 -0.5189 -0.3791
  650ACN     H1 4079   1.348   2.801   2.104  1.2560 -1.0658 -0.1444
  650ACN     H2 4080   1.268   2.904   2.230  0.4132  0.6654 -0.2082
  650ACN     H3 4081   1.425   2.961   2.159  0.7885 -0.9042  0.2769
  650ACN     C2 4082   1.430   2.797   2.280 -0.3309  0.8282 -0.2392
  650ACN     N1 4083   1.481   2.724   2.353 -0.3635 -0.3230 -0.9184
  651ACN     C1 4084   0.165   3.926   1.495 -0.7173 -0.1409  0.4581
  651ACN     H1 4085   0.189   3.827   1.535  1.1085 -0.4510 -1.3613
  651ACN     H2 4086   0.064   3.952   1.529 -1.0467 -1.5452  0.5716
  651ACN     H3 4087   0.174   3.940   1.387  0.7934  2.2663  0.8518
  651ACN     C2 4088   0.253   4.030   1.553 -0.8467  1.1472 -0.3009
  651ACN     N1 4089   0.325   4.105   1.607 -0.0516  0.5703  0.9060
  652ACN     C1 4090   1.721   1.478   3.185  0.1891 -0.1550  0.4370
  652ACN     H1 4091   1.784   1.469   3.096  0.3576 -0.4303  0.5847
  652ACN     H2 4092   1.779   1.436   3.269 -0.8855  1.3826  1.9917
  652ACN     H3 4093   1.624   1.428   3.177 -0.6038  1.2771  0.9298
  652ACN     C2 4094   1.708   1.621   3.210  0.5877 -0.2666 -0.6632
  652ACN     N1 4095   1.698   1.736   3.216 -0.1568  0.2023  0.2767
  653ACN     C1 4096   1.998   4.221   1.365 -0.5588 -0.3035 -0.1928
  653ACN     H1 4097   2.070   4.304   1.362 -1.0879  0.1609 -0.2515
  653ACN     H2 4098   2.024   4.152   1.446  0.9679  0.1429 -0.2950
  653ACN     H3 4099   2.012   4.163   1.274  0.1731 -2.7226  1.4269
  653ACN     C2 4100   1.863   4.263   1.376 -0.3173 -0.1682 -0.1764
  653ACN     N1 4101   1.754   4.292   1.383 -0.0483  0.4733  0.0046
  654ACN     C1 4102   0.198   3.765   2.114 -1.0812 -0.0041 -0.6794
  654ACN     H1 4103   0.140   3.852   2.080 -1.7742  0.1114  0.7513
  654ACN     H2 4104   0.192   3.754   2.223 -1.3594  1.2504 -0.5621
  654ACN     H3 4105   0.301   3.780   2.080 -0.3301 -3.1774 -0.0039
  654ACN     C2 4106   0.135   3.640   2.056 -0.9973 -0.0847  0.5911
  654ACN     N1 4107   0.107   3.541   2.004 -0.0492  0.4198  0.3895
  655ACN     C1 4108   3.963   2.394   2.294 -0.2930 -0.2655  0.0614
  655ACN     H1 4109   3.878   2.348   2.243 -0.4663  0.4826 -0.3322
  655ACN     H2 4110   3.951   2.367   2.400 -0.2078  2.7872  0.8928
  655ACN     H3 4111   3.965   2.503   2.279 -0.2364 -0.1258  1.0286
  655ACN     C2 4112   4.086   2.348   2.245  0.1622 -0.8235 -1.0385
  655ACN     N1 4113   4.191   2.304   2.222 -0.0943  0.5873 -0.0521
  656ACN     C1 4114   3.463   4.341   1.908  0.3836 -0.2635 -0.2673
  656ACN     H1 4115   3.460   4.382   1.806  3.1362 -0.6786 -0.5549
  656ACN     H2 4116   3.489   4.421   1.979 -0.0571 -0.5910  0.2715
  656ACN     H3 4117   3.543   4.267   1.917  2.0152  1.4906 -0.0746
  656ACN     C2 4118   3.338   4.281   1.956  0.3973 -0.4958  0.0920
  656ACN     N1 4119   3.240   4.229   1.993  0.4694 -0.1293  0.2120
  657ACN     C1 4120   0.504   3.185   2.075 -0.1507 -0.3551  0.1250
  657ACN     H1 4121   0.545   3.279   2.114  1.3444 -1.0614  0.2756
  657ACN     H2 4122   0.428   3.206   1.998  1.4670  0.1907 -1.3341
  657ACN     H3 4123   0.458   3.140   2.164  1.1042 -0.9840  0.4567
  657ACN     C2 4124   0.602   3.101   2.011  0.8047  0.1369 -0.1633
  657ACN     N1 4125   0.678   3.030   1.962 -0.0243 -0.0127  0.0136
  658ACN     C1 4126   3.893   3.797   1.097 -0.2185 -0.1226  0.3166
  658ACN     H1 4127   3.960   3.710   1.086 -0.5488 -0.5018  1.2691
  658ACN     H2 4128   3.801   3.775   1.041 -0.8138  0.7849  0.9275
  658ACN     H3 4129   3.948   3.882   1.054 -1.3217  0.2315 -0.3920
  658ACN     C2 4130   3.862   3.820   1.238  0.7923  0.0010 -0.5957
  658ACN     N1 4131   3.844   3.851   1.349 -0.9843 -0.6688 -0.1632
  659ACN     C1 4132   2.363   4.633   3.922  0.5902 -0.7585 -0.0967
  659ACN     H1 4133   2.403   4.706   3.994 -1.4265 -0.6007  0.9067
  659ACN     H2 4134   2.265   4.598   3.957 -0.4819  3.3298  1.3456
  659ACN     H3 4135   2.432   4.548   3.927  0.7971 -0.4759  2.5967
  659ACN     C2 4136   2.349   4.694   3.792  0.5764 -0.6715 -0.6479
  659ACN     N1 4137   2.345   4.738   3.684  0.2976  0.4595 -0.3516
  660ACN     C1 4138   1.787   0.400   2.751  0.1717  0.0221  0.1875
  660ACN     H1 4139   1.738   0.412   2.848  0.2597 -1.1384  0.3804
  660ACN     H2 4140   1.891   0.373   2.772 -0.7265 -2.0365  2.1534
  660ACN     H3 4141   1.791   0.496   2.698  1.2025 -0.3445 -0.4131
  660ACN     C2 4142   1.725   0.294   2.664  0.2115 -0.5188 -0.1590
  660ACN     N1 4143   1.664   0.227   2.593  0.3626 -0.2452 -0.0543
  661ACN     C1 4144   0.977   0.297   3.121 -0.4922  0.3483 -0.2763
  661ACN     H1 4145   0.917   0.374   3.170  0.1468  1.7017 -1.5849
  661ACN     H2 4146   0.932   0.198   3.137  1.0273 -0.4097 -0.5936
  661ACN     H3 4147   1.073   0.289   3.174 -0.6837  1.0529  0.1792
  661ACN     C2 4148   1.015   0.334   2.984 -0.4372 -0.8620 -0.0667
  661ACN     N1 4149   1.041   0.362   2.873 -0.2100 -0.5425  0.5901
  662ACN     C1 4150   0.893   4.610   4.692  0.1869 -0.2963 -0.4846
  662ACN     H1 4151   0.997   4.581   4.714 -0.2070 -1.1873  0.2331
  662ACN     H2 4152   0.859   4.697   4.750 -1.5241 -0.6373 -0.9538
  662ACN     H3 4153   0.830   4.524   4.719 -0.1103 -0.5239 -1.8600
  662ACN     C2 4154   0.872   4.640   4.551 -0.1061 -0.2522 -1.2778
  662ACN     N1 4155   0.856   4.663   4.440 -0.7084  0.1956  0.2574
  663ACN     C1 4156   2.729   3.544   0.196 -0.4757 -0.8358 -0.0692
  663ACN     H1 4157   2.735   3.605   0.287 -0.0900  0.9444 -1.2688
  663ACN     H2 4158   2.709   3.615   0.115 -1.0585 -0.5404  0.3313
  663ACN     H3 4159   2.645   3.475   0.211  0.4347 -1.7429  0.9818
  663ACN     C2 4160   2.852   3.470   0.180 -0.8950  0.1797 -0.3653
  663ACN     N1 4161   2.953   3.417   0.163 -0.3697  1.0966 -0.1478
  664ACN     C1 4162   2.261   3.324   0.156  0.4833  0.2717  0.6041
  664ACN     H1 4163   2.208   3.321   0.060 -0.3620  3.2403  0.9309
  664ACN     H2 4164   2.335   3.244   0.159 -0.8861 -1.0079  0.7660
  664ACN     H3 4165   2.192   3.304   0.239 -2.1372  1.7355 -1.1247
  664ACN     C2 4166   2.336   3.445   0.180  0.2913 -0.3295  0.7451
  664ACN     N1 4167   2.398   3.538   0.211  0.3543 -0.1279  0.7607
  665ACN     C1 4168   0.436   0.592   3.124  0.3116  0.3748  0.7377
  665ACN     H1 4169   0.542   0.589   3.153  0.6552  0.1690 -0.5115
  665ACN     H2 4170   0.391   0.492   3.122 -1.4765  1.1762 -1.9160
  665ACN     H3 4171   0.456   0.621   3.020  2.6642  0.0084  1.0490
  665ACN     C2 4172   0.344   0.684   3.188 -0.4022 -1.0000 -0.1116
  665ACN     N1 4173   0.263   0.749   3.239 -0.4221 -0.2285  0.4031
  666ACN     C1 4174   2.849   3.995   0.276 -0.3144 -0.1073  0.4559
  666ACN     H1 4175   2.798   4.083   0.317  0.8163 -0.0476  1.7581
  666ACN     H2 4176   2.816   3.978   0.173  0.3489  0.4294  0.1518
  666ACN     H3 4177   2.818   3.904   0.329  0.0557 -2.3648 -3.0335
  666ACN     C2 4178   2.992   4.016   0.278 -0.3424  0.7911 -0.7655
  666ACN     N1 4179   3.106   4.031   0.284 -0.0546 -0.2880  0.6402
  667ACN     C1 4180   3.285   0.003   1.358 -0.5124  0.6081 -0.0202
  667ACN     H1 4181   3.381   0.002   1.411 -0.0864 -0.5828 -0.7920
  667ACN     H2 4182   3.216  -0.039   1.432 -1.8330  0.1569 -1.4899
  667ACN     H3 4183   3.284  -0.057   1.266 -0.1153  0.2978  0.1761
  667ACN     C2 4184   3.255   0.143   1.322 -0.3085 -1.2562 -0.7338
  667ACN     N1 4185   3.243   0.256   1.298 -0.0636  0.2638 -0.2869
  668ACN     C1 4186   3.776   3.405   2.019  0.2325 -0.3977 -0.1338
  668ACN     H1 4187   3.828   3.309   2.020 -2.0139 -1.6275  0.8955
  668ACN     H2 4188   3.672   3.383   1.989  0.0355 -0.4375  0.5856
  668ACN     H3 4189   3.824   3.480   1.955 -0.5535 -1.0502 -1.5135
  668ACN     C2 4190   3.775   3.456   2.157 -0.1586  0.1480  0.1040
  668ACN     N1 4191   3.776   3.491   2.267 -0.4212  0.1964 -0.1019
  669ACN     C1 4192   1.847   3.409   4.604 -0.0506 -0.2942  0.9647
  669ACN     H1 4193   1.801   3.380   4.509 -2.8738  2.3198  1.4566
  669ACN     H2 4194   1.816   3.338   4.682  0.1560 -0.2139  1.1222
  669ACN     H3 4195   1.816   3.512   4.624 -0.2114  0.0208 -0.8537
  669ACN     C2 4196   1.997   3.403   4.593 -0.4094 -0.0868 -0.4420
  669ACN     N1 4197   2.112   3.392   4.580 -0.0730 -0.1893  0.2322
  670ACN     C1 4198   2.037   2.137   0.208 -0.9100  0.7003  0.8323
  670ACN     H1 4199   1.976   2.122   0.117  0.7113  1.5795 -0.4196
  670ACN     H2 4200   1.997   2.060   0.275  0.3359  0.5942  1.4642
  670ACN     H3 4201   2.028   2.242   0.240  0.8295  1.3544 -0.7060
  670ACN     C2 4202   2.174   2.105   0.167 -0.7077  0.3455  0.2999
  670ACN     N1 4203   2.286   2.085   0.140  0.6033  0.2340  0.3918
  671ACN     C1 4204   2.997   1.156   0.707  0.7913  0.1869 -0.9525
  671ACN     H1 4205   2.944   1.070   0.665  1.7714 -0.3744 -1.0709
  671ACN     H2 4206   3.090   1.119   0.752 -0.8980 -0.9080  1.7902
  671ACN     H3 4207   2.941   1.206   0.787  1.8232  0.7268 -0.5501
  671ACN     C2 4208   3.018   1.254   0.605  0.0205  0.9571 -0.0225
  671ACN     N1 4209   3.050   1.335   0.532  0.1799 -0.1930  0.3749
  672ACN     C1 4210   2.217   4.244   5.014 -0.1330 -0.0416  0.1275
  672ACN     H1 4211   2.132   4.313   5.022 -3.1012 -3.5745  0.3936
  672ACN     H2 4212   2.287   4.266   5.096 -1.7620  0.3760  1.4488
  672ACN     H3 4213   2.274   4.257   4.921  0.3068  1.1556  0.5543
  672ACN     C2 4214   2.172   4.104   5.015 -0.0194  0.2797 -0.2299
  672ACN     N1 4215   2.146   3.992   5.014 -0.1809 -0.6541  0.1363
  673ACN     C1 4216   3.238   0.693   0.464 -0.0144  0.5183  0.0941
  673ACN     H1 4217   3.174   0.685   0.553 -2.0016  0.8455 -1.2589
  673ACN     H2 4218   3.330   0.637   0.484  0.8254  1.1773 -1.8356
  673ACN     H3 4219   3.274   0.796   0.447  2.3002 -0.3275 -0.2150
  673ACN     C2 4220   3.167   0.631   0.348  0.2543 -0.2720  0.1155
  673ACN     N1 4221   3.107   0.589   0.260 -0.3237  0.3413  0.3514
  674ACN     C1 4222   3.261   2.806   4.949  0.2853 -0.9045  0.3547
  674ACN     H1 4223   3.196   2.882   4.993  0.8937  0.1306 -0.5217
  674ACN     H2 4224   3.329   2.869   4.891 -1.9869  2.8498  1.5863
  674ACN     H3 4225   3.210   2.736   4.882  0.0240 -0.5090  0.1452
  674ACN     C2 4226   3.328   2.728   5.044 -0.4348  0.3335  0.0123
  674ACN     N1 4227   3.381   2.655   5.117 -0.5715  0.3359  0.3498
  675ACN     C1 4228   3.572   3.213   4.340 -0.0194  0.4191  0.3961
  675ACN     H1 4229   3.566   3.254   4.238  0.0860  1.0073  0.6299
  675ACN     H2 4230   3.599   3.107   4.329  0.4894  0.6723 -0.9306
  675ACN     H3 4231   3.475   3.231   4.388 -0.8275 -0.1976 -0.9649
  675ACN     C2 4232   3.674   3.289   4.413 -0.1271 -0.4799 -0.3730
  675ACN     N1 4233   3.752   3.348   4.476  0.1544 -0.3022 -0.0254
  676ACN     C1 4234   2.524   0.156   1.313  0.4832  0.3252  0.3357
  676ACN     H1 4235   2.481   0.213   1.230 -0.0333  0.5833  0.7774
  676ACN     H2 4236   2.576   0.069   1.270  1.1947  1.4462 -1.0979
  676ACN     H3 4237   2.449   0.111   1.379  0.9970  0.1053  0.7812
  676ACN     C2 4238   2.599   0.242   1.398 -0.2422  0.6103 -0.6573
  676ACN     N1 4239   2.666   0.293   1.475 -0.8108 -0.1959  0.5646
  677ACN     C1 4240   3.426   1.335   0.971  0.3213 -0.4361 -0.9094
  677ACN     H1 4241   3.503   1.289   0.909  0.1818 -1.2426 -0.4914
  677ACN     H2 4242   3.361   1.379   0.894 -0.2777 -0.1823 -0.2695
  677ACN     H3 4243   3.476   1.417   1.025  1.6302 -2.5606  1.1883
  677ACN     C2 4244   3.366   1.237   1.057  0.5006  0.1577 -0.0088
  677ACN     N1 4245   3.310   1.162   1.116 -0.8462  0.5248  0.2859
  678ACN     C1 4246   0.635   4.296   0.832  1.1167 -0.5102 -0.2784
  678ACN     H1 4247   0.696   4.295   0.741  1.9400  0.7224  0.2355
  678ACN     H2 4248   0.529   4.283   0.808  0.0944 -0.4756  3.8355
  678ACN     H3 4249   0.644   4.395   0.879 -1.0600  0.1905 -1.2465
  678ACN     C2 4250   0.689   4.198   0.928  0.4550  0.2771 -0.0917
  678ACN     N1 4251   0.749   4.116   0.986 -0.3285 -0.0015  0.1497
  679ACN     C1 4252   2.473   3.162   3.919  0.0872  0.1640 -0.0258
  679ACN     H1 4253   2.444   3.075   3.979 -0.5310 -0.0351 -0.6064
  679ACN     H2 4254   2.578   3.188   3.940  0.4111 -0.8927 -0.2937
  679ACN     H3 4255   2.421   3.251   3.956  0.9622  0.8875 -0.5028
  679ACN     C2 4256   2.452   3.158   3.776  0.6642 -0.1502 -0.1634
  679ACN     N1 4257   2.443   3.138   3.660 -0.4286  0.5728 -0.1939
  680ACN     C1 4258   0.204   3.562   0.989  0.4238  0.3829  0.6898
  680ACN     H1 4259   0.115   3.499   0.995  1.9732 -1.9448  0.0657
  680ACN     H2 4260   0.245   3.580   1.089  1.9638  0.4930  0.0569
  680ACN     H3 4261   0.179   3.656   0.938 -0.2679 -0.0877  0.1551
  680ACN     C2 4262   0.308   3.495   0.909 -0.4075 -0.1153 -0.5241
  680ACN     N1 4263   0.393   3.438   0.854 -0.5565 -0.5095  0.2962
  681ACN     C1 4264   0.972   0.438   1.831 -0.4923  0.0361 -0.0937
  681ACN     H1 4265   0.934   0.485   1.740 -0.2451  1.7174  0.6502
  681ACN     H2 4266   1.051   0.365   1.808 -0.4879 -0.1822  0.5904
  681ACN     H3 4267   0.894   0.379   1.881 -0.8277  0.9556  0.4795
  681ACN     C2 4268   1.006   0.533   1.938  0.6044 -0.4469 -0.5692
  681ACN     N1 4269   1.037   0.619   2.013  0.4149 -0.2323  0.3132
  682ACN     C1 4270   0.958   0.449   4.788 -0.0989  0.7318  0.7114
  682ACN     H1 4271   0.904   0.527   4.844 -3.1491 -0.8046  0.0259
  682ACN     H2 4272   0.974   0.490   4.687  0.0249 -4.2670 -1.4144
  682ACN     H3 4273   0.895   0.360   4.786  0.7598  0.1247 -2.3928
  682ACN     C2 4274   1.084   0.416   4.845  0.4170  0.5569  0.8092
  682ACN     N1 4275   1.194   0.400   4.879 -0.2938  0.0670  0.0764
  683ACN     C1 4276   2.803   0.773   2.420  0.0500  0.2410  0.2734
  683ACN     H1 4277   2.703   0.808   2.390  0.2082  0.6212  0.1866
  683ACN     H2 4278   2.833   0.838   2.503 -1.0328  2.7344 -1.2095
  683ACN     H3 4279   2.874   0.794   2.339 -1.7532 -0.8048 -1.6206
  683ACN     C2 4280   2.803   0.637   2.476 -0.5304 -0.4189 -0.2897
  683ACN     N1 4281   2.800   0.528   2.517  0.5417 -0.6293 -0.6828
  684ACN     C1 4282   3.768   0.138   1.653 -0.1046  0.1738 -0.3778
  684ACN     H1 4283   3.841   0.118   1.574  0.7595 -0.5544  0.5970
  684ACN     H2 4284   3.812   0.104   1.747 -3.3284 -2.2397  0.3448
  684ACN     H3 4285   3.673   0.088   1.629 -0.4003  0.3442  0.4337
  684ACN     C2 4286   3.752   0.282   1.658 -0.1970  1.1483  0.2776
  684ACN     N1 4287   3.730   0.395   1.674 -0.1883  0.6930 -0.6712
  685ACN     C1 4288   1.731   2.703   4.485 -0.5330  0.6055 -0.5046
  685ACN     H1 4289   1.691   2.793   4.535  0.7486  0.7438  0.2889
  685ACN     H2 4290   1.793   2.652   4.560 -0.8165  1.7762  0.5647
  685ACN     H3 4291   1.797   2.745   4.408  1.8718  1.2971  1.8573
  685ACN     C2 4292   1.622   2.611   4.452 -0.2459 -0.2864  0.1276
  685ACN     N1 4293   1.524   2.559   4.417  0.0456  0.1758 -0.4339
  686ACN     C1 4294   1.256   4.164   3.163 -0.1030 -0.1740 -0.1538
  686ACN     H1 4295   1.227   4.124   3.065  0.6580  0.1274 -0.5039
  686ACN     H2 4296   1.303   4.085   3.223  1.2168  0.8332  0.1702
  686ACN     H3 4297   1.167   4.198   3.217  0.6536  1.9962 -0.2166
  686ACN     C2 4298   1.361   4.262   3.163 -0.5650 -0.0036  0.3105
  686ACN     N1 4299   1.444   4.342   3.152  0.0461 -0.6792 -0.4474
  687ACN     C1 4300   3.590   0.590   0.569 -0.3975  0.0335 -0.0324
  687ACN     H1 4301   3.656   0.648   0.503  2.7229 -1.6342  1.4877
  687ACN     H2 4302   3.508   0.534   0.524 -1.6171  2.5591 -1.0076
  687ACN     H3 4303   3.540   0.650   0.645 -0.1285  0.8750 -0.5115
  687ACN     C2 4304   3.680   0.503   0.642  0.8739  0.3849  0.1544
  687ACN     N1 4305   3.754   0.434   0.702  0.6758 -0.2769  0.2624
  688ACN     C1 4306   2.186   4.070   2.068  0.0808 -0.5311  0.5644
  688ACN     H1 4307   2.177   4.083   2.177 -1.9477  1.1976  0.2153
  688ACN     H2 4308   2.294   4.053   2.054 -0.2119 -1.0981 -1.0580
  688ACN     H3 4309   2.165   4.167   2.022  1.2768  0.3667  1.8243
  688ACN     C2 4310   2.096   3.970   2.015  0.1401 -0.1444  0.3460
  688ACN     N1 4311   2.025   3.891   1.970 -0.1907  0.1568 -0.0811
  689ACN     C1 4312   2.788   0.887   1.786 -0.0357 -0.0000  0.4761
  689ACN     H1 4313   2.857   0.883   1.870 -0.1176  2.1880  0.6755
  689ACN     H2 4314   2.738   0.985   1.787 -0.6244 -0.2988  0.8308
  689ACN     H3 4315   2.705   0.817   1.801 -1.6490  1.3627 -1.7775
  689ACN     C2 4316   2.840   0.852   1.656  0.1805 -0.1783  0.2480
  689ACN     N1 4317   2.876   0.820   1.551  1.0778  0.5938  0.3230
  690ACN     C1 4318   3.226   2.012   2.304 -0.2051  0.4177 -0.0026
  690ACN     H1 4319   3.263   2.055   2.398 -1.3057  1.2030  0.0798
  690ACN     H2 4320   3.124   2.051   2.290  0.3028  2.5328  1.9164
  690ACN     H3 4321   3.233   1.903   2.312  1.6180  0.4312 -1.0739
  690ACN     C2 4322   3.318   2.055   2.201 -0.6085  0.2400  0.1445
  690ACN     N1 4323   3.381   2.089   2.116 -0.5411  0.2550  0.9670
  691ACN     C1 4324   0.889   2.383   1.123 -0.1159  0.4108  0.0708
  691ACN     H1 4325   0.870   2.277   1.104 -1.8912  0.6035  0.7056
  691ACN     H2 4326   0.928   2.426   1.029  1.1195  0.7584  0.7243
  691ACN     H3 4327   0.969   2.397   1.197  0.4348 -1.0166 -0.2431
  691ACN     C2 4328   0.768   2.454   1.162 -0.5194  0.6100  0.5725
  691ACN     N1 4329   0.668   2.502   1.183  0.0114  0.7136  0.4536
  692ACN     C1 4330   3.797   4.395   1.972 -0.5574 -1.0218 -0.3292
  692ACN     H1 4331   3.788   4.313   2.045  1.2030 -0.7189  0.2422
  692ACN     H2 4332   3.719   4.472   1.977  1.7730  1.3828 -0.3012
  692ACN     H3 4333   3.788   4.354   1.870  0.7875 -1.8234 -0.1315
  692ACN     C2 4334   3.928   4.449   2.000 -0.4980 -0.6787  0.3136
  692ACN     N1 4335   4.034   4.494   2.023 -0.1371 -0.0349  0.5342
  693ACN     C1 4336   2.375   3.773   1.225 -0.0244  0.2865  0.7739
  693ACN     H1 4337   2.314   3.697   1.275 -1.0188  1.0435  0.7286
  693ACN     H2 4338   2.355   3.777   1.117  3.0205 -2.0893  0.0662
  693ACN     H3 4339   2.480   3.741   1.233  0.3851  2.0361  3.3120
  693ACN     C2 4340   2.364   3.902   1.281 -0.7066  0.5067 -0.7477
  693ACN     N1 4341   2.341   4.010   1.321 -0.1002  0.1282  0.1346
  694ACN     C1 4342   0.691   0.807   0.712 -0.5581 -1.5008 -0.2042
  694ACN     H1 4343   0.721   0.910   0.735 -1.5401 -1.4158  0.7477
  694ACN     H2 4344   0.644   0.773   0.805 -0.8875  0.1112  0.2469
  694ACN     H3 4345   0.781   0.750   0.684  3.5381  2.9658  2.8606
  694ACN     C2 4346   0.592   0.814   0.602  0.1391  0.2285  0.2528
  694ACN     N1 4347   0.513   0.824   0.520  0.6895  0.5768  0.0535
  695ACN     C1 4348   0.915   2.175   4.985 -0.1780 -0.4986  0.1370
  695ACN     H1 4349   0.885   2.175   4.880  0.5237 -2.3267 -0.0705
  695ACN     H2 4350   1.023   2.160   4.999  0.2506  1.3239 -1.0084
  695ACN     H3 4351   0.867   2.089   5.033  0.3069  0.0918  1.7365
  695ACN     C2 4352   0.882   2.304   5.049 -0.0899  0.1529  0.5780
  695ACN     N1 4353   0.840   2.408   5.085 -0.2456 -0.0405  0.1019
  696ACN     C1 4354   3.306   1.568   0.407  0.2486  0.5370  0.2933
  696ACN     H1 4355   3.244   1.642   0.460 -1.0502 -0.8038  0.6760
  696ACN     H2 4356   3.240   1.485   0.384 -0.9212  1.1686  1.2775
  696ACN     H3 4357   3.380   1.533   0.481  1.9361  0.4038 -1.4196
  696ACN     C2 4358   3.369   1.619   0.287 -0.7825  0.1373 -0.8546
  696ACN     N1 4359   3.414   1.659   0.189  0.5021 -0.0948  0.1563
  697ACN     C1 4360   3.047   2.874   3.194  0.7473 -0.2543 -0.1514
  697ACN     H1 4361   3.110   2.943   3.252 -0.7707 -1.0067  2.4537
  697ACN     H2 4362   2.967   2.836   3.259  1.3448 -1.3726 -0.0488
  697ACN     H3 4363   3.098   2.778   3.180  1.2570 -0.3183  1.9290
  697ACN     C2 4364   2.991   2.925   3.075  0.4024  0.0954  0.0693
  697ACN     N1 4365   2.945   2.966   2.977 -0.6782 -0.0200  0.2419
  698ACN     C1 4366   2.387   0.875   4.963  0.0843 -0.5749  0.1972
  698ACN     H1 4367   2.316   0.931   4.900  0.5709  0.9058  0.9204
  698ACN     H2 4368   2.431   0.948   5.032 -1.6202 -0.4151  1.1549
  698ACN     H3 4369   2.465   0.820   4.909  2.0106  0.8655  1.4484
  698ACN     C2 4370   2.312   0.780   5.044  0.2367  0.3248  0.8870
  698ACN     N1 4371   2.251   0.692   5.094  0.3182  0.3261 -0.0808
  699ACN     C1 4372   3.263   2.677   0.802  0.3131  0.0574 -0.1746
  699ACN     H1 4373   3.281   2.781   0.771 -0.3273  1.2904  3.2944
  699ACN     H2 4374   3.209   2.687   0.897 -0.4528 -0.3210 -0.5648
  699ACN     H3 4375   3.360   2.628   0.810 -0.0501 -0.6552 -0.0723
  699ACN     C2 4376   3.178   2.596   0.704  0.2965  0.8670 -0.6124
  699ACN     N1 4377   3.109   2.525   0.640  0.2310 -0.4485 -0.1033
  700ACN     C1 4378   2.731   1.393   2.762  0.8934  0.5778  0.7897
  700ACN     H1 4379   2.661   1.309   2.759 -0.3869  1.5635  2.3988
  700ACN     H2 4380   2.745   1.427   2.866 -0.3288 -0.1869  1.2105
  700ACN     H3 4381   2.683   1.478   2.711  1.9032 -0.0094 -1.1570
  700ACN     C2 4382   2.864   1.372   2.702 -0.3505 -0.2903  0.9579
  700ACN     N1 4383   2.962   1.366   2.643  0.1953 -0.0543 -0.6113
  701ACN     C1 4384   1.625   2.945   0.273 -0.5348  0.0280 -0.4331
  701ACN     H1 4385   1.624   2.968   0.380 -1.4603  0.2583 -0.4910
  701ACN     H2 4386   1.650   3.041   0.224  1.1930 -0.1112  0.1471
  701ACN     H3 4387   1.523   2.926   0.238 -0.7310 -0.5494  0.4594
  701ACN     C2 4388   1.726   2.846   0.240 -0.2165 -0.0759  0.1775
  701ACN     N1 4389   1.797   2.759   0.215 -0.3095 -0.2227 -0.6326
  702ACN     C1 4390   2.991   2.808   2.051 -0.5841  0.4721 -1.0781
  702ACN     H1 4391   2.942   2.757   1.966  0.5108 -0.6983 -1.0243
  702ACN     H2 4392   3.094   2.835   2.026 -0.6087  0.4439 -1.2156
  702ACN     H3 4393   3.002   2.735   2.132  1.3601  2.3885  0.4245
  702ACN     C2 4394   2.923   2.931   2.088  0.2027  0.5396  0.2993
  702ACN     N1 4395   2.867   3.023   2.133 -0.0615 -0.4993  0.3164
  703ACN     C1 4396   1.805   3.301   0.140 -0.1220  0.1072  0.0485
  703ACN     H1 4397   1.835   3.252   0.047 -1.5698 -1.1927  0.2471
  703ACN     H2 4398   1.826   3.231   0.222  0.9141  1.4653  0.9512
  703ACN     H3 4399   1.698   3.324   0.134 -0.3477 -0.7910  0.5826
  703ACN     C2 4400   1.880   3.424   0.155 -0.0930 -0.2094  0.4796
  703ACN     N1 4401   1.943   3.521   0.170 -0.1152  0.1126  0.0901
  704ACN     C1 4402   1.781   1.813   0.107 -0.4885  0.3523  0.3227
  704ACN     H1 4403   1.736   1.861   0.019 -1.8187 -0.9911  0.2488
  704ACN     H2 4404   1.886   1.796   0.079 -0.7564  0.3910 -0.7181
  704ACN     H3 4405   1.747   1.710   0.120  1.0830  0.1188  2.9727
  704ACN     C2 4406   1.762   1.895   0.225 -0.2549  0.1027 -0.0224
  704ACN     N1 4407   1.748   1.958   0.321 -0.5613 -0.2257  0.0087
  705ACN     C1 4408   1.071   0.997   3.478  0.5641 -0.5868  0.2481
  705ACN     H1 4409   1.022   0.979   3.574  1.8487  0.4254  1.1116
  705ACN     H2 4410   0.992   0.985   3.403 -0.5142  1.8255  0.9511
  705ACN     H3 4411   1.138   0.910   3.467 -0.2691 -1.3822  1.3803
  705ACN     C2 4412   1.155   1.119   3.484 -0.1761  0.1810  0.0288
  705ACN     N1 4413   1.216   1.214   3.492  0.0976 -0.6328 -0.5165
  706ACN     C1 4414   1.220   4.622   3.075  0.6995  0.3086 -0.3330
  706ACN     H1 4415   1.311   4.598   3.131  0.3489 -0.5279 -0.1115
  706ACN     H2 4416   1.209   4.717   3.127  1.3973 -1.2977  2.8596
  706ACN     H3 4417   1.140   4.557   3.112 -0.4683  2.4831  1.0622
  706ACN     C2 4418   1.245   4.608   2.933  0.4630 -0.1306 -0.4102
  706ACN     N1 4419   1.256   4.600   2.822 -0.4154 -0.1345 -0.4796
  707ACN     C1 4420   0.958   4.350   3.457  0.9046  0.0335  0.5429
  707ACN     H1 4421   0.890   4.265   3.440  1.4030 -0.1124 -0.8003
  707ACN     H2 4422   0.917   4.430   3.394  0.2831  0.0458  0.9646
  707ACN     H3 4423   1.060   4.329   3.422  0.0485 -2.8912 -0.3678
  707ACN     C2 4424   0.943   4.385   3.598  0.1770 -0.3276 -0.3028
  707ACN     N1 4425   0.915   4.405   3.709  0.1580 -0.4299 -0.3569
  708ACN     C1 4426   1.054   2.991   3.599  0.4416  0.7446 -0.4236
  708ACN     H1 4427   1.077   2.888   3.570 -1.8381 -0.0764  0.5575
  708ACN     H2 4428   1.101   3.018   3.695  1.6682 -0.3038 -0.7284
  708ACN     H3 4429   0.944   2.989   3.601  0.4799 -1.1401  1.2539
  708ACN     C2 4430   1.114   3.087   3.511 -0.2467  0.1235 -0.4330
  708ACN     N1 4431   1.176   3.163   3.449  0.4251 -0.3719  0.4568
  709ACN     C1 4432   3.125   3.161   4.095  0.1508 -0.1838 -0.2115
  709ACN     H1 4433   3.054   3.179   4.013 -0.4851  2.0300  0.7930
  709ACN     H2 4434   3.080   3.213   4.180  0.9954  1.2551 -0.6284
  709ACN     H3 4435   3.214   3.219   4.071  0.9171 -0.5235  1.7187
  709ACN     C2 4436   3.158   3.018   4.127  0.7605 -0.1341 -0.0530
  709ACN     N1 4437   3.165   2.903   4.154  0.0914 -0.1913 -0.2629
  710ACN     C1 4438   0.902   2.178   4.290 -0.1941 -0.4024  0.5263
  710ACN     H1 4439   0.903   2.287   4.299  4.1258 -0.3037 -0.0773
  710ACN     H2 4440   0.809   2.135   4.329  0.6048 -0.9917  1.8629
  710ACN     H3 4441   0.980   2.144   4.361 -0.0405  0.9340  1.0076
  710ACN     C2 4442   0.933   2.133   4.155  0.8939 -0.2382 -0.6003
  710ACN     N1 4443   0.957   2.096   4.050  0.1716  0.0909  0.0957
  711ACN     C1 4444   2.693   0.492   0.284 -0.3730  0.6688  0.1644
  711ACN     H1 4445   2.802   0.501   0.278 -0.0398 -0.9027  3.1728
  711ACN     H2 4446   2.658   0.524   0.382 -0.8890 -0.4501  0.3620
  711ACN     H3 4447   2.677   0.383   0.275  0.8112  0.4955 -0.0212
  711ACN     C2 4448   2.628   0.560   0.165  0.5580  0.0896  0.0259
  711ACN     N1 4449   2.588   0.622   0.078  0.1039 -0.8117 -0.4718
  712ACN     C1 4450   2.174   3.580   4.895  0.0062 -0.0827 -0.5069
  712ACN     H1 4451   2.102   3.663   4.893 -0.4392 -0.4716 -0.8311
  712ACN     H2 4452   2.143   3.501   4.826 -0.8647 -0.6855  0.5508
  712ACN     H3 4453   2.178   3.530   4.993 -0.1469 -3.6260 -2.2567
  712ACN     C2 4454   2.303   3.627   4.853 -0.3974  0.0522 -0.1740
  712ACN     N1 4455   2.407   3.658   4.821 -0.4733  0.0465 -0.3480
  713ACN     C1 4456   3.206   2.349   2.921  0.7055 -0.3616 -0.4879
  713ACN     H1 4457   3.161   2.302   3.009 -1.3684  0.8750 -0.8445
  713ACN     H2 4458   3.251   2.276   2.853  1.7050 -0.9831  0.8169
  713ACN     H3 4459   3.298   2.403   2.949 -0.0559  0.0675  1.2835
  713ACN     C2 4460   3.110   2.429   2.847  0.0740 -0.1531 -0.0543
  713ACN     N1 4461   3.034   2.490   2.785 -0.4963  0.0741 -0.4392
  714ACN     C1 4462   0.036   3.766   0.155  0.2743  0.6759 -0.2617
  714ACN     H1 4463   0.076   3.666   0.133 -1.8880  0.3510 -2.8744
  714ACN     H2 4464  -0.018   3.815   0.073 -0.4777 -2.2478 -1.5851
  714ACN     H3 4465   0.128   3.825   0.168  1.3707 -1.0030 -0.1615
  714ACN     C2 4466  -0.037   3.785   0.280 -0.1282 -0.9928  0.1278
  714ACN     N1 4467  -0.090   3.798   0.379  0.2795  1.0604  0.0552
  715ACN     C1 4468   3.916   4.429   3.322 -0.1456  0.5908  0.1316
  715ACN     H1 4469   3.812   4.404   3.344 -0.4575  1.5466 -0.2345
  715ACN     H2 4470   3.917   4.481   3.226  0.1975  1.0534  0.3810
  715ACN     H3 4471   3.975   4.337   3.317 -1.5188 -0.2348 -1.1619
  715ACN     C2 4472   3.962   4.512   3.431  0.1236 -0.2788  0.8427
  715ACN     N1 4473   3.992   4.580   3.518  0.2127 -0.3530  0.5817
  716ACN     C1 4474   1.598   3.725   2.127  0.1518 -0.1734 -0.6289
  716ACN     H1 4475   1.703   3.758   2.124 -0.2017  1.0524  0.1836
  716ACN     H2 4476   1.553   3.784   2.208  2.1233  1.2309 -0.5189
  716ACN     H3 4477   1.594   3.620   2.157  0.9388 -0.1100 -0.2908
  716ACN     C2 4478   1.542   3.748   2.000  0.7390 -0.3532 -0.8396
  716ACN     N1 4479   1.507   3.767   1.895 -0.5467 -0.4928 -0.6004
  717ACN     C1 4480   0.486   2.260   4.914  0.2932  0.3486  0.2160
  717ACN     H1 4481   0.459   2.247   4.808 -1.7090 -1.3061  0.8814
  717ACN     H2 4482   0.401   2.306   4.966 -0.3824 -0.2034 -0.3729
  717ACN     H3 4483   0.576   2.322   4.908  0.7195 -0.3434 -0.7446
  717ACN     C2 4484   0.525   2.133   4.982  0.0940  0.0104  0.0427
  717ACN     N1 4485   0.560   2.037   5.031 -0.4037  0.6460  0.5880
  718ACN     C1 4486   1.551   0.013   3.335  1.1855  0.3607  0.2355
  718ACN     H1 4487   1.575  -0.084   3.380 -0.9505 -0.7059 -0.8615
  718ACN     H2 4488   1.577   0.011   3.229  1.8363  1.6720  0.3500
  718ACN     H3 4489   1.606   0.097   3.381 -0.4182  2.7426 -2.0895
  718ACN     C2 4490   1.404   0.046   3.336  0.5422 -0.1142  0.5008
  718ACN     N1 4491   1.295   0.077   3.332  0.2593 -0.2625  0.5637
  719ACN     C1 4492   3.530   0.210   4.680 -0.4947  0.1051  0.3388
  719ACN     H1 4493   3.430   0.200   4.724 -0.5017 -0.3941  0.2111
  719ACN     H2 4494   3.581   0.116   4.705  0.4614  1.0259  1.9583
  719ACN     H3 4495   3.569   0.295   4.737 -0.7301  0.5832 -0.2115
  719ACN     C2 4496   3.528   0.241   4.537 -0.1160 -0.0292 -0.0779
  719ACN     N1 4497   3.525   0.260   4.424  0.3228  0.2597  0.4664
  720ACN     C1 4498   2.014   4.484   1.917  0.7547  1.0472  0.1350
  720ACN     H1 4499   2.022   4.448   1.814 -2.6895 -0.1545  0.2159
  720ACN     H2 4500   2.001   4.406   1.993  2.0538  1.1008  0.4162
  720ACN     H3 4501   1.915   4.533   1.916  0.1541 -0.1498 -0.8590
  720ACN     C2 4502   2.122   4.571   1.955  0.1761  1.3009 -0.1134
  720ACN     N1 4503   2.212   4.633   1.991 -0.1149 -0.0806 -0.1076
  721ACN     C1 4504   3.451   3.530   1.771  0.2163 -0.5380  0.2374
  721ACN     H1 4505   3.520   3.467   1.828  1.2843  0.8889  0.5630
  721ACN     H2 4506   3.522   3.604   1.732 -2.4008  1.7724 -0.2856
  721ACN     H3 4507   3.379   3.565   1.846  0.9056 -2.4523  1.8547
  721ACN     C2 4508   3.387   3.460   1.665 -0.2342 -0.5613 -0.5947
  721ACN     N1 4509   3.330   3.408   1.580 -0.2962  0.1999  0.0091
  722ACN     C1 4510   3.875   3.190   4.802  0.3010  0.0940  0.3433
  722ACN     H1 4511   3.862   3.191   4.910  1.1993 -1.5155  0.4752
  722ACN     H2 4512   3.867   3.295   4.772 -0.2240  0.8681  3.1236
  722ACN     H3 4513   3.804   3.126   4.748  2.4489 -0.9112 -1.3934
  722ACN     C2 4514   4.012   3.163   4.761  1.0304  0.6563 -0.2618
  722ACN     N1 4515   4.124   3.137   4.737  0.1544  0.4739  0.0889
  723ACN     C1 4516   3.785   2.996   2.103 -0.1809  0.3363  0.3931
  723ACN     H1 4517   3.779   3.040   2.203  0.7646  1.8974 -0.2111
  723ACN     H2 4518   3.819   2.893   2.118  1.9501  1.1505  1.4770
  723ACN     H3 4519   3.863   3.044   2.042 -0.9500 -0.9777 -1.6642
  723ACN     C2 4520   3.655   3.001   2.031 -0.8124  0.4293 -0.2478
  723ACN     N1 4521   3.549   3.015   1.986  0.1429 -0.6483 -0.5081
  724ACN     C1 4522   0.149   2.620   2.595  0.2141  0.3345  0.1301
  724ACN     H1 4523   0.246   2.655   2.631 -0.3797  0.2970  1.8517
  724ACN     H2 4524   0.142   2.511   2.600 -0.3857  0.3643  0.0476
  724ACN     H3 4525   0.139   2.649   2.490  0.8527  1.0753  0.2746
  724ACN     C2 4526   0.039   2.686   2.665 -0.1464  0.5622 -0.0324
  724ACN     N1 4527  -0.049   2.737   2.719  0.0951  0.0719 -0.3522
  725ACN     C1 4528   2.538   4.329   2.000 -0.1211  0.2754  0.3440
  725ACN     H1 4529   2.632   4.378   1.975  0.4717 -1.4399 -0.9082
  725ACN     H2 4530   2.527   4.241   1.935  1.7372 -0.3729  0.8861
  725ACN     H3 4531   2.461   4.400   1.966  0.3065  0.0788 -1.0529
  725ACN     C2 4532   2.524   4.282   2.139  0.6699  0.9658  0.0674
  725ACN     N1 4533   2.521   4.242   2.247 -0.4600  0.0918 -0.4122
  726ACN     C1 4534   3.721   0.791   1.737 -0.0705  0.8499  0.3982
  726ACN     H1 4535   3.685   0.892   1.760  2.1637  1.1559  2.8502
  726ACN     H2 4536   3.646   0.711   1.729  2.2130 -1.5722  2.4792
  726ACN     H3 4537   3.782   0.752   1.819  0.0206  2.0621  0.9137
  726ACN     C2 4538   3.795   0.801   1.612  0.3791  0.5315 -0.9073
  726ACN     N1 4539   3.849   0.820   1.512  0.1883  0.3574  0.1375
  727ACN     C1 4540   3.337   0.551   1.003  0.1675  0.6020  0.5293
  727ACN     H1 4541   3.347   0.449   1.042 -1.4663 -0.0413 -0.6924
  727ACN     H2 4542   3.419   0.620   1.028  0.3294  0.5252  0.2169
  727ACN     H3 4543   3.251   0.606   1.042  1.4920  1.9104  1.6686
  727ACN     C2 4544   3.334   0.544   0.863  0.2405 -0.0526  0.0783
  727ACN     N1 4545   3.334   0.530   0.747 -0.0960  0.3745  0.4047
  728ACN     C1 4546   2.073   3.540   3.713 -0.1036 -0.1582 -0.2583
  728ACN     H1 4547   2.156   3.516   3.646  0.7948 -0.1953  0.8733
  728ACN     H2 4548   1.983   3.506   3.660  0.3480 -0.5725 -0.7636
  728ACN     H3 4549   2.071   3.646   3.738  0.1336 -0.2975  0.3561
  728ACN     C2 4550   2.084   3.465   3.837  1.0220  0.2052  0.0624
  728ACN     N1 4551   2.090   3.400   3.930 -0.0722 -0.0034  0.1228
  729ACN     C1 4552   2.148   4.868   2.430  0.0701  0.0546 -0.5467
  729ACN     H1 4553   2.141   4.940   2.512 -1.5967  0.2875 -0.8883
  729ACN     H2 4554   2.054   4.812   2.439  0.7789 -1.0594  0.0751
  729ACN     H3 4555   2.225   4.792   2.449  2.1242  1.8409 -1.4781
  729ACN     C2 4556   2.163   4.914   2.294 -0.2167  0.6108 -0.0739
  729ACN     N1 4557   2.169   4.957   2.187 -0.3754 -0.2056 -0.0821
  730ACN     C1 4558   0.763   3.777   3.784  0.2267  0.6821 -0.1823
  730ACN     H1 4559   0.855   3.836   3.773  1.2109 -1.1032 -1.8359
  730ACN     H2 4560   0.683   3.846   3.810  0.8132  1.1669  0.3449
  730ACN     H3 4561   0.773   3.716   3.875  0.2368  1.4389  0.3275
  730ACN     C2 4562   0.729   3.694   3.666  0.0424 -0.3571  0.5152
  730ACN     N1 4563   0.705   3.621   3.577 -0.4642 -0.4356  0.1573
  731ACN     C1 4564   0.072   0.858   3.941 -0.7176  0.0959 -0.2625
  731ACN     H1 4565   0.079   0.957   3.988  0.5422 -0.5288  0.9001
  731ACN     H2 4566  -0.029   0.816   3.944 -0.0300 -1.5402  1.2166
  731ACN     H3 4567   0.141   0.803   4.006 -1.4978 -0.0867  0.4190
  731ACN     C2 4568   0.122   0.849   3.802 -0.2027 -0.6607 -0.3749
  731ACN     N1 4569   0.150   0.828   3.694 -0.6610 -0.4288  0.6773
  732ACN     C1 4570   0.611   2.536   0.747 -0.5597  0.6341  0.0164
  732ACN     H1 4571   0.561   2.448   0.706 -0.2193  1.5350 -2.3782
  732ACN     H2 4572   0.702   2.560   0.691  0.2707 -3.2176 -0.4209
  732ACN     H3 4573   0.638   2.535   0.854 -0.6492 -0.2554  0.0373
  732ACN     C2 4574   0.510   2.640   0.731  0.0647  0.2819 -0.1275
  732ACN     N1 4575   0.431   2.723   0.728  0.3000 -0.0878 -0.0994
  733ACN     C1 4576   1.679   1.438   4.080  0.0641 -0.3987 -0.4013
  733ACN     H1 4577   1.768   1.375   4.068  0.7496  0.2607  1.0441
  733ACN     H2 4578   1.601   1.396   4.015 -1.2874  0.2613  0.7792
  733ACN     H3 4579   1.702   1.536   4.037  0.2669  1.5371  3.8712
  733ACN     C2 4580   1.632   1.454   4.215 -0.5031 -0.6768 -0.0305
  733ACN     N1 4581   1.594   1.463   4.322 -0.0747  0.0212 -0.2083
  734ACN     C1 4582   1.247   2.168   3.882  0.0858 -0.5786 -0.1999
  734ACN     H1 4583   1.349   2.163   3.922  0.5777  1.2239 -1.1806
  734ACN     H2 4584   1.221   2.273   3.863 -2.5055 -0.8624  1.4467
  734ACN     H3 4585   1.180   2.135   3.963  1.6233  0.5851  1.6039
  734ACN     C2 4586   1.227   2.089   3.761  0.3740  0.0781  0.5653
  734ACN     N1 4587   1.212   2.017   3.671  0.3250 -0.7496 -0.3313
  735ACN     C1 4588   2.303   0.684   3.950  0.1789  0.9386  0.3611
  735ACN     H1 4589   2.408   0.692   3.981  0.4264 -1.5016  0.2378
  735ACN     H2 4590   2.258   0.779   3.921 -1.3563  0.8996  2.4787
  735ACN     H3 4591   2.243   0.656   4.037  1.1151 -0.4207  0.5973
  735ACN     C2 4592   2.274   0.589   3.846 -0.0032  0.3976 -0.2259
  735ACN     N1 4593   2.244   0.516   3.760  0.0861  0.1137  0.4125
  736ACN     C1 4594   2.252   1.239   4.092  1.0140  0.1272  0.9186
  736ACN     H1 4595   2.155   1.225   4.043 -0.0868  0.5603  2.9418
  736ACN     H2 4596   2.228   1.280   4.190 -2.3721 -0.6946  0.4916
  736ACN     H3 4597   2.303   1.320   4.039  1.0115 -0.6410 -0.2947
  736ACN     C2 4598   2.318   1.109   4.099  0.4793 -0.1873  0.2780
  736ACN     N1 4599   2.377   1.013   4.112 -0.4263 -0.1912 -0.8963
  737ACN     C1 4600   3.701   0.075   0.647  0.2494 -0.0029 -0.1872
  737ACN     H1 4601   3.794   0.059   0.702  1.0737  0.3087 -1.4505
  737ACN     H2 4602   3.678  -0.016   0.591 -0.8986 -0.7831  1.5344
  737ACN     H3 4603   3.717   0.148   0.566 -0.4717 -0.3390 -0.6441
  737ACN     C2 4604   3.588   0.110   0.730  0.4171 -0.1021  0.2476
  737ACN     N1 4605   3.502   0.150   0.800 -0.0424  0.2365  0.1283
  738ACN     C1 4606   2.785   3.938   2.385 -0.3281  0.3078  0.5691
  738ACN     H1 4607   2.690   3.978   2.347 -1.8909 -2.4122  1.5253
  738ACN     H2 4608   2.760   3.905   2.486  0.0812  0.8199  0.8446
  738ACN     H3 4609   2.853   4.024   2.395 -0.4644  0.4748  0.0706
  738ACN     C2 4610   2.841   3.828   2.311 -1.0052 -0.2894  0.3429
  738ACN     N1 4611   2.873   3.731   2.258 -0.0553  0.2825  0.9091
  739ACN     C1 4612   1.449   1.679   0.814  0.2698 -0.7227  0.1785
  739ACN     H1 4613   1.448   1.788   0.826 -1.1343 -0.7526  0.4274
  739ACN     H2 4614   1.492   1.630   0.902 -2.1101 -0.3066  1.5971
  739ACN     H3 4615   1.497   1.656   0.718 -1.5172  1.8097 -1.3916
  739ACN     C2 4616   1.317   1.629   0.809 -0.2162  0.4967 -0.3781
  739ACN     N1 4617   1.208   1.592   0.803  0.7880  0.1655  0.1937
  740ACN     C1 4618   0.304   2.505   1.242 -0.0961  0.3004 -0.5898
  740ACN     H1 4619   0.371   2.577   1.291 -1.9014  2.5607 -1.3574
  740ACN     H2 4620   0.275   2.548   1.146  0.4562 -2.7201 -2.1380
  740ACN     H3 4621   0.218   2.500   1.310  0.8090  0.9509  0.6357
  740ACN     C2 4622   0.359   2.370   1.231 -0.1903  0.1668  0.1348
  740ACN     N1 4623   0.398   2.260   1.228 -0.2926 -0.7575 -0.3019
  741ACN     C1 4624   0.929   4.040   4.005 -0.0012  0.5679  0.6231
  741ACN     H1 4625   0.899   4.042   4.111 -1.3857 -0.5394  0.2711
  741ACN     H2 4626   0.970   4.138   3.975  0.1512 -0.0223 -1.1130
  741ACN     H3 4627   0.842   4.010   3.946 -0.3089  0.9599  0.8717
  741ACN     C2 4628   1.024   3.930   3.984 -0.2555  0.4248 -0.4364
  741ACN     N1 4629   1.089   3.831   3.971  0.5462  0.5299  0.4620
  742ACN     C1 4630   3.514   3.915   0.400 -0.5797 -0.0251  0.6788
  742ACN     H1 4631   3.525   4.005   0.462  0.4496  0.3562 -0.0553
  742ACN     H2 4632   3.589   3.919   0.321  0.8017 -0.5535  1.9354
  742ACN     H3 4633   3.412   3.922   0.360 -0.3990 -0.7955  0.0765
  742ACN     C2 4634   3.531   3.788   0.472  0.1500  0.7221  0.2359
  742ACN     N1 4635   3.534   3.688   0.528 -0.5783  0.4543  0.6264
  743ACN     C1 4636   0.449   1.523   4.851 -0.1551  0.1582 -0.3793
  743ACN     H1 4637   0.469   1.415   4.846  1.2663  0.4586 -1.4744
  743ACN     H2 4638   0.543   1.576   4.832  1.0253 -1.5433  0.4798
  743ACN     H3 4639   0.420   1.546   4.954  1.0767 -1.1943  0.2879
  743ACN     C2 4640   0.352   1.563   4.751 -0.2498  0.1198 -0.9703
  743ACN     N1 4641   0.272   1.600   4.680 -0.3759  0.2100  0.3410
  744ACN     C1 4642   0.674   4.222   1.791  0.2939  0.6692 -0.0695
  744ACN     H1 4643   0.726   4.304   1.739 -1.2136  1.7353  0.0773
  744ACN     H2 4644   0.718   4.122   1.781 -2.5046 -0.3051 -3.6618
  744ACN     H3 4645   0.575   4.220   1.744  0.8297  0.2486 -1.2059
  744ACN     C2 4646   0.661   4.248   1.932 -0.0593 -0.2060 -0.2926
  744ACN     N1 4647   0.654   4.264   2.044 -0.0242 -0.2567  0.0949
  745ACN     C1 4648   0.042   1.376   0.869  0.0415 -0.2703 -0.3570
  745ACN     H1 4649   0.078   1.391   0.972 -2.2273  1.9408  0.1489
  745ACN     H2 4650  -0.051   1.320   0.873  0.5370 -1.0941 -0.3279
  745ACN     H3 4651   0.113   1.312   0.815 -1.8604 -2.6645 -0.0471
  745ACN     C2 4652   0.008   1.503   0.809 -0.5232  0.0918  0.2724
  745ACN     N1 4653  -0.013   1.605   0.767 -0.2010  0.0866  0.1639
  746ACN     C1 4654   3.266   2.899   1.548  1.0262 -0.0879  0.0455
  746ACN     H1 4655   3.271   3.008   1.562  0.4730 -0.1172  0.4544
  746ACN     H2 4656   3.211   2.858   1.633  0.7945 -0.1633 -0.1398
  746ACN     H3 4657   3.367   2.858   1.532  0.7651 -0.6596 -0.1611
  746ACN     C2 4658   3.187   2.871   1.426  0.9465 -0.2221 -0.0437
  746ACN     N1 4659   3.123   2.854   1.333  0.6496  0.2639 -0.2723
  747ACN     C1 4660   0.859   2.269   2.700  0.1628 -0.2934  1.0513
  747ACN     H1 4661   0.880   2.249   2.806 -0.9913  1.4941  1.6365
  747ACN     H2 4662   0.774   2.337   2.688  0.4091  0.1068  1.5361
  747ACN     H3 4663   0.852   2.167   2.659  1.0381  0.3491 -0.7625
  747ACN     C2 4664   0.973   2.345   2.645 -0.0299 -0.2548  0.8770
  747ACN     N1 4665   1.067   2.403   2.607 -0.1478  0.0824  0.4692
  748ACN     C1 4666   0.883   1.118   0.505  0.4885 -1.0877  0.5581
  748ACN     H1 4667   0.950   1.167   0.576  0.2030  0.1425 -0.0057
  748ACN     H2 4668   0.838   1.199   0.448 -0.7267 -2.3670 -0.3380
  748ACN     H3 4669   0.794   1.077   0.555  1.0504 -2.1382  0.7074
  748ACN     C2 4670   0.942   1.021   0.416  0.4138  0.0086 -0.5050
  748ACN     N1 4671   0.996   0.957   0.339  0.4629  0.3973  0.6054
  749ACN     C1 4672   2.700   2.608   0.384  0.7783 -0.2580 -0.4387
  749ACN     H1 4673   2.610   2.667   0.361  0.1580 -0.1550  2.0959
  749ACN     H2 4674   2.700   2.517   0.322  1.2600 -1.5325  1.3919
  749ACN     H3 4675   2.702   2.590   0.492 -0.5548  3.7647  0.3154
  749ACN     C2 4676   2.822   2.682   0.351  0.5855 -0.0632  0.0353
  749ACN     N1 4677   2.918   2.732   0.320  0.2775 -0.4230 -0.1507
  750ACN     C1 4678   0.477   3.633   1.846  0.1943 -1.0511  0.0200
  750ACN     H1 4679   0.544   3.565   1.792 -0.0893 -1.7679  0.5508
  750ACN     H2 4680   0.474   3.613   1.954 -0.0458 -0.5312  0.1117
  750ACN     H3 4681   0.380   3.630   1.796 -0.3706 -0.1203  1.0184
  750ACN     C2 4682   0.544   3.761   1.839  0.0168  0.1728  0.1024
  750ACN     N1 4683   0.598   3.860   1.829  0.3649  0.6569 -0.6301
  751ACN     C1 4684   3.824   3.682   4.542  0.1346 -0.6842 -0.0518
  751ACN     H1 4685   3.923   3.658   4.502  1.0072 -0.5267  1.9758
  751ACN     H2 4686   3.790   3.595   4.600 -0.2581 -1.3834 -1.3067
  751ACN     H3 4687   3.756   3.707   4.459 -0.6229  0.6779  0.9804
  751ACN     C2 4688   3.827   3.802   4.616  0.3999 -0.2887 -0.4026
  751ACN     N1 4689   3.839   3.900   4.671  0.2051 -0.1669 -0.3340
  752ACN     C1 4690   1.284   0.795   2.949  0.4097 -0.2236  0.1154
  752ACN     H1 4691   1.248   0.827   2.851  1.7316  0.3837 -0.1856
  752ACN     H2 4692   1.342   0.879   2.989  1.7304 -0.5471 -1.0637
  752ACN     H3 4693   1.359   0.716   2.936 -0.7609 -1.3711  0.1930
  752ACN     C2 4694   1.176   0.745   3.034  0.4116 -0.2525 -0.5354
  752ACN     N1 4695   1.102   0.691   3.105  0.0117  0.2567  0.1158
  753ACN     C1 4696   3.019   4.815   4.127 -0.2056 -0.1384 -0.2396
  753ACN     H1 4697   3.004   4.751   4.039 -0.3136  0.8395 -0.9322
  753ACN     H2 4698   2.928   4.832   4.186  0.0608  1.1049 -0.1681
  753ACN     H3 4699   3.054   4.913   4.092  0.3427 -0.7114 -1.2927
  753ACN     C2 4700   3.120   4.755   4.223 -0.0117  0.1185 -0.4441
  753ACN     N1 4701   3.201   4.711   4.294 -0.2320  0.1116 -0.0092
  754ACN     C1 4702   1.089   2.177   3.332  0.1025 -0.0460  0.3688
  754ACN     H1 4703   1.134   2.273   3.360  0.7513 -0.2173 -0.0720
  754ACN     H2 4704   1.003   2.200   3.268  1.0704  0.4153 -0.7964
  754ACN     H3 4705   1.055   2.127   3.423 -0.6882  1.2566  0.8016
  754ACN     C2 4706   1.189   2.100   3.266 -0.2939  0.5874  0.9451
  754ACN     N1 4707   1.268   2.038   3.204 -0.3067  0.2228 -0.1130
  755ACN     C1 4708   3.659   3.057   3.234 -0.2806  0.3190  0.9983
  755ACN     H1 4709   3.551   3.043   3.245 -0.7091  0.7432 -2.0733
  755ACN     H2 4710   3.707   3.082   3.329  0.4909  0.3089  0.6137
  755ACN     H3 4711   3.675   3.131   3.154 -0.2920 -0.1096  0.5951
  755ACN     C2 4712   3.715   2.932   3.178  0.3378 -0.2652  0.2295
  755ACN     N1 4713   3.762   2.835   3.136  0.1353  0.2231  0.1224
  756ACN     C1 4714   2.692   0.992   0.625  0.0679  0.0676  0.7481
  756ACN     H1 4715   2.738   0.982   0.725 -1.4758  1.5419  1.6294
  756ACN     H2 4716   2.718   1.081   0.566  0.8335 -0.6514 -0.0133
  756ACN     H3 4717   2.584   0.992   0.641 -0.1699  1.0893 -0.7764
  756ACN     C2 4718   2.738   0.881   0.540  0.9022 -0.1888 -0.2388
  756ACN     N1 4719   2.774   0.797   0.465 -0.8552  0.1602 -0.0422
  757ACN     C1 4720   0.258   4.438   0.764  0.3324  0.9599 -0.4387
  757ACN     H1 4721   0.255   4.548   0.760 -0.2758  0.9505 -0.4160
  757ACN     H2 4722   0.362   4.422   0.795  0.3080  0.9191 -0.3757
  757ACN     H3 4723   0.243   4.392   0.666 -0.4374  0.3099 -0.0207
  757ACN     C2 4724   0.164   4.379   0.862  0.2874  0.2968 -0.0259
  757ACN     N1 4725   0.095   4.329   0.938  0.7625  0.0605  0.3803
  758ACN     C1 4726   0.912   0.942   4.268  0.0349 -0.3846  0.1915
  758ACN     H1 4727   0.910   0.985   4.369  2.8607 -3.1995  1.5131
  758ACN     H2 4728   0.807   0.916   4.248 -0.1113 -0.0018  0.4626
  758ACN     H3 4729   0.970   0.850   4.254  0.8725  0.6151 -3.7156
  758ACN     C2 4730   0.939   1.046   4.165 -0.6247 -0.3116 -0.8429
  758ACN     N1 4731   0.957   1.133   4.092  0.4593  0.5097 -0.3939
  759ACN     C1 4732   3.366   2.285   1.720  0.3093  0.2935  0.2103
  759ACN     H1 4733   3.436   2.244   1.646  1.5854  1.8303  0.5617
  759ACN     H2 4734   3.424   2.342   1.793  0.4709  0.1366  0.2047
  759ACN     H3 4735   3.323   2.204   1.781  1.4337  0.3695  1.1001
  759ACN     C2 4736   3.266   2.368   1.655  0.7184 -0.5844 -0.6517
  759ACN     N1 4737   3.187   2.430   1.596  0.5585  0.6750  0.4176
  760ACN     C1 4738   2.062   3.584   4.211 -0.1403  0.3789  0.0667
  760ACN     H1 4739   2.034   3.485   4.250  0.1162 -0.1524 -1.0663
  760ACN     H2 4740   1.990   3.608   4.132  0.6437 -0.8638 -1.0515
  760ACN     H3 4741   2.161   3.601   4.166 -1.3576  0.2361 -2.7130
  760ACN     C2 4742   2.053   3.684   4.317  0.1639 -0.2317 -0.3535
  760ACN     N1 4743   2.045   3.761   4.402  0.0385  0.2791 -0.1316
  761ACN     C1 4744   3.129   2.506   0.313  0.2890 -0.5219 -0.3304
  761ACN     H1 4745   3.204   2.549   0.382  0.1178 -0.5505 -0.1283
  761ACN     H2 4746   3.115   2.586   0.239 -1.5609 -0.0972  0.4628
  761ACN     H3 4747   3.039   2.480   0.369  1.3674  0.1017  1.7698
  761ACN     C2 4748   3.180   2.390   0.244  0.1262 -0.1212  0.0900
  761ACN     N1 4749   3.217   2.294   0.190  0.0356 -0.0799 -0.3484
  762ACN     C1 4750   3.013   1.751   3.496 -0.1779 -0.5574 -0.0586
  762ACN     H1 4751   2.978   1.854   3.480  1.2125 -0.2796 -1.4421
  762ACN     H2 4752   2.976   1.722   3.595 -1.9000 -0.7169 -0.7366
  762ACN     H3 4753   3.122   1.742   3.500 -0.2249 -0.0043  4.3802
  762ACN     C2 4754   2.954   1.661   3.391 -0.3428  0.9069 -0.3494
  762ACN     N1 4755   2.915   1.589   3.310  0.2426  0.1142  0.1084
  763ACN     C1 4756   2.716   2.173   3.117 -0.3693  0.0856 -0.8107
  763ACN     H1 4757   2.762   2.134   3.209 -0.8144  1.1262 -0.1295
  763ACN     H2 4758   2.694   2.281   3.127 -0.8893  0.1249 -2.3155
  763ACN     H3 4759   2.620   2.123   3.105  0.3458 -1.6024  0.3377
  763ACN     C2 4760   2.811   2.152   3.005 -0.1532  0.4711 -0.4566
  763ACN     N1 4761   2.878   2.138   2.913 -0.5217  0.1152 -0.6242
  764ACN     C1 4762   3.283   3.037   2.772 -0.3868 -0.2357 -0.1375
  764ACN     H1 4763   3.295   2.959   2.696  0.1833 -1.6061  1.3318
  764ACN     H2 4764   3.177   3.058   2.791  0.0030  0.4228  1.3772
  764ACN     H3 4765   3.352   3.122   2.764  1.7807 -1.8314  1.1960
  764ACN     C2 4766   3.324   2.977   2.897 -0.4316 -0.1553 -0.5200
  764ACN     N1 4767   3.359   2.941   3.004 -0.2349  0.4938 -0.2166
  765ACN     C1 4768   1.998   2.003   0.602  0.6436 -0.1134 -0.5660
  765ACN     H1 4769   1.959   1.914   0.551  0.6323 -0.7083  0.4885
  765ACN     H2 4770   2.103   2.014   0.572 -0.0461  0.6856 -2.8722
  765ACN     H3 4771   1.994   1.990   0.710  1.0456  2.3433 -0.2222
  765ACN     C2 4772   1.912   2.121   0.584  0.0335 -0.4084 -0.0665
  765ACN     N1 4773   1.842   2.212   0.578  0.4258 -0.0781 -0.1449
  766ACN     C1 4774   3.940   4.685   4.236 -0.1551 -0.3025  0.7256
  766ACN     H1 4775   3.889   4.590   4.252  0.7296 -0.8587  0.3025
  766ACN     H2 4776   4.005   4.711   4.321  1.8451 -1.5507 -0.3871
  766ACN     H3 4777   3.869   4.761   4.203  0.1806 -1.2974 -2.4475
  766ACN     C2 4778   4.038   4.657   4.134 -0.4587 -0.2362 -0.1419
  766ACN     N1 4779   4.122   4.643   4.055 -0.1939  0.4450  0.0754
  767ACN     C1 4780   2.396   0.925   3.669  0.1981 -0.1940  0.1085
  767ACN     H1 4781   2.452   0.918   3.763  2.7765 -0.3401 -1.4063
  767ACN     H2 4782   2.369   0.824   3.635  0.7126  0.1654 -1.3838
  767ACN     H3 4783   2.452   0.991   3.603  1.3245 -1.5059 -0.2663
  767ACN     C2 4784   2.277   0.998   3.722  0.1794  0.3606  0.9762
  767ACN     N1 4785   2.187   1.053   3.770 -0.5524  0.2095  0.4627
  768ACN     C1 4786   2.580   0.581   0.943 -0.7402 -0.3371  0.2975
  768ACN     H1 4787   2.591   0.547   0.839  0.0236  1.5907 -0.2794
  768ACN     H2 4788   2.624   0.512   1.016 -1.2893 -0.8019  0.1908
  768ACN     H3 4789   2.473   0.602   0.959 -0.5395  0.9580 -0.0356
  768ACN     C2 4790   2.654   0.702   0.961  0.3862  0.0071  0.3085
  768ACN     N1 4791   2.713   0.797   0.978 -0.7425 -0.0112 -0.3007
  769ACN     C1 4792   1.042   3.588   2.508 -0.6877 -0.8926  0.6137
  769ACN     H1 4793   1.028   3.650   2.597 -0.6371 -0.5302  0.3707
  769ACN     H2 4794   1.043   3.482   2.537  1.6865 -0.6326  1.5736
  769ACN     H3 4795   1.134   3.615   2.454 -0.6063  3.0736  2.5310
  769ACN     C2 4796   0.924   3.612   2.430 -0.3812 -0.6295 -0.1908
  769ACN     N1 4797   0.828   3.635   2.371 -0.2883 -0.4850 -0.3647
  770ACN     C1 4798   3.962   3.711   3.233  0.2844  0.1712  0.0781
  770ACN     H1 4799   3.940   3.604   3.234  0.2467  0.1676 -0.9287
  770ACN     H2 4800   3.891   3.759   3.164 -0.6808 -0.9816  0.2487
  770ACN     H3 4801   4.067   3.726   3.208  0.6849  2.1199  2.6487
  770ACN     C2 4802   3.927   3.780   3.361  0.0912 -0.2647 -0.3230
  770ACN     N1 4803   3.907   3.836   3.459 -0.0790  0.0103 -0.2088
  771ACN     C1 4804   1.434   3.209   4.252  0.2858 -0.2651 -0.4468
  771ACN     H1 4805   1.435   3.125   4.181 -1.1993  0.4368 -1.3073
  771ACN     H2 4806   1.347   3.217   4.318  0.6877 -0.6154  0.1424
  771ACN     H3 4807   1.443   3.301   4.194 -0.4716  0.2242  0.2074
  771ACN     C2 4808   1.540   3.192   4.348  0.6399 -0.8234  0.3149
  771ACN     N1 4809   1.626   3.195   4.429 -0.1587  0.0076  0.1087
  772ACN     C1 4810   0.586   1.778   1.841  0.8770  0.3992 -0.1246
  772ACN     H1 4811   0.571   1.676   1.805 -0.8141  0.4743  0.3304
  772ACN     H2 4812   0.651   1.836   1.774 -0.3559  0.1610 -1.5576
  772ACN     H3 4813   0.613   1.791   1.946  2.9394  0.1558 -0.6044
  772ACN     C2 4814   0.454   1.840   1.823  0.7782 -0.2031  0.4531
  772ACN     N1 4815   0.354   1.898   1.820 -0.1026  0.6100  0.1642
  773ACN     C1 4816   2.847   2.484   0.010  0.0667  0.9163  0.2846
  773ACN     H1 4817   2.878   2.411   0.086  1.0138  1.2721  0.2481
  773ACN     H2 4818   2.810   2.409  -0.061  3.3964  0.2736 -0.8912
  773ACN     H3 4819   2.937   2.532  -0.032  0.8430  0.0301  0.9198
  773ACN     C2 4820   2.742   2.582   0.044 -0.1133  1.2677 -0.3273
  773ACN     N1 4821   2.646   2.640   0.070  0.4961 -0.2345 -0.3037
  774ACN     C1 4822   3.559   4.784   1.089  0.3535  0.6074 -0.2258
  774ACN     H1 4823   3.548   4.884   1.133  2.1800  0.9006 -0.3729
  774ACN     H2 4824   3.663   4.767   1.058  0.4067 -1.2651  0.8556
  774ACN     H3 4825   3.492   4.774   1.002 -1.1497 -0.7818  1.0586
  774ACN     C2 4826   3.520   4.686   1.185 -0.4006 -0.5883 -0.4244
  774ACN     N1 4827   3.487   4.602   1.259  0.5358  0.4415 -0.7965
  775ACN     C1 4828   3.040   2.419   3.477 -0.2383  0.9044  0.1396
  775ACN     H1 4829   3.058   2.500   3.549  1.3063  1.8209 -1.2395
  775ACN     H2 4830   2.945   2.367   3.493  0.5110 -0.6498 -0.3430
  775ACN     H3 4831   3.115   2.340   3.485 -1.3675 -0.0560  1.3836
  775ACN     C2 4832   3.047   2.473   3.347  0.3110  0.6530  0.0922
  775ACN     N1 4833   3.048   2.523   3.242 -0.4057 -0.2504 -0.2928
  776ACN     C1 4834   2.997   4.301   2.723 -0.3911 -0.0509  0.1151
  776ACN     H1 4835   3.085   4.306   2.657 -0.0942  0.5967  0.5498
  776ACN     H2 4836   2.915   4.372   2.705 -0.3708  0.4156  1.7436
  776ACN     H3 4837   3.041   4.322   2.822 -1.3751 -2.8557  1.2148
  776ACN     C2 4838   2.936   4.165   2.731 -0.5365 -0.4417  0.1820
  776ACN     N1 4839   2.886   4.060   2.732 -0.7766  0.1365 -0.1706
  777ACN     C1 4840   0.748   3.898   4.475  0.4905  0.1999  0.3662
  777ACN     H1 4841   0.672   3.835   4.523  0.4435 -0.0244 -0.0008
  777ACN     H2 4842   0.852   3.882   4.506  0.9767  2.0509 -0.2424
  777ACN     H3 4843   0.727   4.004   4.495  1.9826  0.0709  2.8098
  777ACN     C2 4844   0.746   3.859   4.331  0.8824  0.3822  0.1898
  777ACN     N1 4845   0.738   3.821   4.223 -0.0462  0.0372  0.6066
  778ACN     C1 4846   0.794   0.651   1.347  0.2105 -0.7987 -0.0101
  778ACN     H1 4847   0.778   0.743   1.289  2.3525 -0.0646  0.5227
  778ACN     H2 4848   0.879   0.595   1.306  0.1627 -0.5779 -0.4101
  778ACN     H3 4849   0.698   0.601   1.330  0.2608 -2.2097  3.4600
  778ACN     C2 4850   0.826   0.689   1.479  0.0861  0.2084 -0.2609
  778ACN     N1 4851   0.858   0.723   1.581 -0.1189 -0.8454  0.0693
  779ACN     C1 4852   0.166   0.597   4.392  0.2633 -0.2558  0.0673
  779ACN     H1 4853   0.272   0.590   4.420  0.4601  2.0445 -0.0224
  779ACN     H2 4854   0.108   0.574   4.483  0.7749 -2.2965 -0.0943
  779ACN     H3 4855   0.138   0.521   4.318  1.2571  2.1272 -2.8445
  779ACN     C2 4856   0.126   0.723   4.339  0.0415 -0.9546  0.4484
  779ACN     N1 4857   0.095   0.830   4.303 -0.6589 -0.9874  0.4001
  780ACN     C1 4858   2.126   3.460   0.726 -0.6104 -0.4495  0.1120
  780ACN     H1 4859   2.073   3.442   0.633 -1.7868 -0.3528  0.7537
  780ACN     H2 4860   2.086   3.390   0.800 -2.1105 -0.6008 -0.8340
  780ACN     H3 4861   2.119   3.566   0.754  0.9045  0.1672 -1.7200
  780ACN     C2 4862   2.261   3.427   0.716 -0.3868  0.4442  0.8327
  780ACN     N1 4863   2.378   3.417   0.713  0.4416 -0.7426 -0.3491
  781ACN     C1 4864   0.670   4.553   0.165 -0.3568  0.8480  0.0009
  781ACN     H1 4865   0.638   4.449   0.169  0.2098  0.5863 -1.7868
  781ACN     H2 4866   0.645   4.606   0.258 -0.1477 -0.7672  0.9996
  781ACN     H3 4867   0.623   4.599   0.078  0.6310  1.3740 -0.2719
  781ACN     C2 4868   0.812   4.545   0.141 -0.2764 -0.0194 -0.8362
  781ACN     N1 4869   0.926   4.539   0.130  0.1439 -0.0790 -0.4246
  782ACN     C1 4870   0.474   0.720   2.180 -0.4842  0.0598 -0.0442
  782ACN     H1 4871   0.379   0.676   2.148 -1.8069  2.1146  0.9311
  782ACN     H2 4872   0.514   0.760   2.086 -0.2269 -1.5012 -0.6208
  782ACN     H3 4873   0.540   0.644   2.224 -1.1252  0.0002  0.8385
  782ACN     C2 4874   0.451   0.826   2.273 -0.3672  0.1435  0.2756
  782ACN     N1 4875   0.436   0.913   2.349 -0.7050  0.2955 -0.4488
  783ACN     C1 4876   3.471   4.401   4.629 -0.0418 -0.3570  0.5935
  783ACN     H1 4877   3.578   4.376   4.629  0.0815  0.1513 -0.1818
  783ACN     H2 4878   3.435   4.413   4.526 -0.8838 -3.3526  0.4829
  783ACN     H3 4879   3.470   4.493   4.688  1.3790 -1.1794  1.9385
  783ACN     C2 4880   3.381   4.310   4.705 -0.0678 -0.7245 -0.6274
  783ACN     N1 4881   3.306   4.240   4.758  0.1626  0.6166  0.3253
  784ACN     C1 4882   0.122   2.038   2.621  0.2789 -0.5772  0.1330
  784ACN     H1 4883   0.073   2.060   2.525  2.2276 -0.5948 -0.8932
  784ACN     H2 4884   0.221   1.999   2.594  0.5060 -0.0516  0.2022
  784ACN     H3 4885   0.062   1.965   2.677  1.2386 -1.7061 -0.2915
  784ACN     C2 4886   0.121   2.155   2.693 -0.4778 -0.5458 -0.8578
  784ACN     N1 4887   0.120   2.255   2.757  0.1924 -0.6405 -0.3681
  785ACN     C1 4888   3.792   3.020   2.810  0.3083 -0.5925 -0.6709
  785ACN     H1 4889   3.708   2.956   2.839 -0.9706  0.1005 -2.7406
  785ACN     H2 4890   3.835   2.992   2.713  1.6290  2.1681 -0.9342
  785ACN     H3 4891   3.874   3.029   2.882  1.1350 -0.5036 -1.6084
  785ACN     C2 4892   3.726   3.147   2.787 -0.0493 -0.4971 -0.5078
  785ACN     N1 4893   3.666   3.245   2.764  0.3253 -0.0485 -0.0924
  786ACN     C1 4894   2.978   3.204   1.768 -0.1091  0.4027 -0.4930
  786ACN     H1 4895   3.003   3.303   1.809 -1.0762  2.7048 -5.1372
  786ACN     H2 4896   2.984   3.212   1.659  1.7387 -1.3845 -0.5546
  786ACN     H3 4897   2.880   3.166   1.799  0.6534  0.2082  1.7637
  786ACN     C2 4898   3.082   3.108   1.799 -0.4797  0.2177 -0.1872
  786ACN     N1 4899   3.166   3.037   1.833  0.2534 -0.3766  0.5135
  787ACN     C1 4900   3.073   0.233   3.617 -0.3379 -0.4043  0.1112
  787ACN     H1 4901   3.011   0.204   3.532  0.3497  1.8735 -1.2097
  787ACN     H2 4902   3.142   0.147   3.623 -0.0998 -0.1821  0.6346
  787ACN     H3 4903   3.020   0.249   3.712  1.2646  0.8033  0.8378
  787ACN     C2 4904   3.143   0.347   3.564 -0.2855  0.4993  0.4912
  787ACN     N1 4905   3.192   0.436   3.520 -0.3799  0.4325  0.0302
  788ACN     C1 4906   3.301   1.404   2.681  0.3514  0.2135 -0.1136
  788ACN     H1 4907   3.293   1.336   2.596  0.5972  1.4870 -1.1782
  788ACN     H2 4908   3.207   1.460   2.682 -1.1045 -2.1746  1.3064
  788ACN     H3 4909   3.395   1.460   2.673  0.2499  0.0151 -3.2197
  788ACN     C2 4910   3.303   1.320   2.807 -0.4216 -0.0330  0.0722
  788ACN     N1 4911   3.301   1.253   2.902 -0.5812 -0.5801 -0.3858
  789ACN     C1 4912   2.908   1.086   3.659 -0.0658  0.4588  0.5929
  789ACN     H1 4913   2.850   1.051   3.745 -0.1943  1.0621  0.7576
  789ACN     H2 4914   2.988   1.018   3.627  0.2686  1.8447 -1.6799
  789ACN     H3 4915   2.952   1.183   3.686  1.7165 -0.2381  0.2825
  789ACN     C2 4916   2.822   1.102   3.540  0.2510 -0.5157 -0.2572
  789ACN     N1 4917   2.762   1.119   3.444  0.2981  0.2773  0.6165
  790ACN     C1 4918   2.031   4.856   4.256 -0.5229  0.3316  0.0238
  790ACN     H1 4919   2.057   4.962   4.241  2.0581 -0.3505 -0.6980
  790ACN     H2 4920   2.117   4.789   4.271 -2.2767 -1.5525  1.9722
  790ACN     H3 4921   1.976   4.827   4.166  0.6209 -1.8116 -0.0256
  790ACN     C2 4922   1.949   4.848   4.377  0.4868 -0.2433  0.2030
  790ACN     N1 4923   1.885   4.843   4.471  0.3369 -0.0192 -0.1873
  791ACN     C1 4924   3.076   4.188   3.114 -0.0741  0.4223  0.0265
  791ACN     H1 4925   2.997   4.173   3.038 -0.0559 -0.6523  0.2143
  791ACN     H2 4926   3.097   4.296   3.119 -0.5967  0.5096  0.4100
  791ACN     H3 4927   3.160   4.133   3.070 -0.0089  0.4371  0.1329
  791ACN     C2 4928   3.041   4.131   3.247  0.2816  0.3701 -0.6264
  791ACN     N1 4929   3.018   4.086   3.348  0.1718 -0.0288 -0.0618
  792ACN     C1 4930   2.258   2.222   1.159 -0.4286  0.5279  0.0325
  792ACN     H1 4931   2.347   2.258   1.105  0.2645 -1.4425 -0.1876
  792ACN     H2 4932   2.243   2.123   1.113  0.1162 -0.3950  1.8173
  792ACN     H3 4933   2.167   2.283   1.149 -0.8811 -0.0722  0.4341
  792ACN     C2 4934   2.277   2.201   1.297  0.2789  0.3153  0.2663
  792ACN     N1 4935   2.290   2.188   1.409 -0.5856  0.3755  0.1498
  793ACN     C1 4936   3.870   2.881   1.453 -0.9418 -0.0916  0.3707
  793ACN     H1 4937   3.819   2.860   1.548 -1.0123  1.4931  0.7068
  793ACN     H2 4938   3.828   2.970   1.404 -0.5435  0.5254  1.1217
  793ACN     H3 4939   3.880   2.795   1.387  4.0469 -0.4461  1.3291
  793ACN     C2 4940   4.009   2.914   1.479 -0.2080  0.5997 -0.1110
  793ACN     N1 4941   4.119   2.940   1.493 -0.1852  0.0285 -0.5383
  794ACN     C1 4942   0.620   4.649   3.643  0.7157 -0.2944 -0.4959
  794ACN     H1 4943   0.564   4.591   3.717 -0.1369 -0.4585 -1.2679
  794ACN     H2 4944   0.688   4.583   3.587  3.5799  1.0896  1.2560
  794ACN     H3 4945   0.692   4.722   3.682  1.0020 -0.0331 -1.4850
  794ACN     C2 4946   0.540   4.716   3.539  0.0439  0.3687  0.5180
  794ACN     N1 4947   0.480   4.759   3.453  0.7952 -0.6305  0.9348
  795ACN     C1 4948   0.798   2.525   4.068  0.4270 -0.6264 -0.2800
  795ACN     H1 4949   0.755   2.424   4.059 -2.2949  0.2871  1.7452
  795ACN     H2 4950   0.749   2.596   3.999 -0.1855  0.4341  1.2311
  795ACN     H3 4951   0.905   2.523   4.042  0.2057 -0.3746 -1.2390
  795ACN     C2 4952   0.793   2.565   4.212 -0.3355 -0.4391  0.5835
  795ACN     N1 4953   0.789   2.604   4.322  0.4287  0.2624 -0.2667
  796ACN     C1 4954   1.474   4.882   2.840  0.5336  0.2711  0.7303
  796ACN     H1 4955   1.540   4.830   2.911  0.7049  0.9713  1.0864
  796ACN     H2 4956   1.426   4.807   2.776  0.4584  0.7665  0.2079
  796ACN     H3 4957   1.538   4.949   2.783 -0.1592  0.1645 -0.1803
  796ACN     C2 4958   1.368   4.947   2.919  0.0406 -0.3232  0.5388
  796ACN     N1 4959   1.284   5.006   2.979 -0.4415  0.6127  0.2192
  797ACN     C1 4960   1.615   1.093   2.877  0.5263 -0.1985 -0.5777
  797ACN     H1 4961   1.570   1.016   2.941  0.0582  1.7889  1.5949
  797ACN     H2 4962   1.666   1.163   2.945  1.0422 -1.3686  0.2474
  797ACN     H3 4963   1.532   1.143   2.825  0.3760 -0.2623 -0.4036
  797ACN     C2 4964   1.717   1.052   2.778 -0.3011 -0.3142  0.2637
  797ACN     N1 4965   1.795   1.013   2.701  0.3725  0.1039  0.0809
  798ACN     C1 4966   2.434   0.286   3.987  0.3307  0.3242  0.8458
  798ACN     H1 4967   2.413   0.394   3.994  2.7368  0.9977 -1.2254
  798ACN     H2 4968   2.349   0.222   4.010  0.4312 -0.0536  0.2032
  798ACN     H3 4969   2.524   0.275   4.049  0.5868 -0.2707  0.3755
  798ACN     C2 4970   2.470   0.254   3.849  0.0400  0.4124  0.1055
  798ACN     N1 4971   2.502   0.231   3.740  0.1864  0.0586  0.3374
  799ACN     C1 4972   2.070   0.797   2.750 -0.0344  0.3391  1.0402
  799ACN     H1 4973   2.023   0.738   2.829 -1.5978  0.7220  0.4054
  799ACN     H2 4974   2.054   0.899   2.788  0.4248  0.2095  1.5927
  799ACN     H3 4975   2.017   0.792   2.655 -0.2223 -2.5297  1.2722
  799ACN     C2 4976   2.210   0.761   2.734 -0.0636  0.7660 -0.0078
  799ACN     N1 4977   2.315   0.716   2.723  0.3155 -0.3994  0.2434
  800ACN     C1 4978   1.712   0.351   0.469  0.0928  0.2854  0.4600
  800ACN     H1 4979   1.630   0.283   0.495 -0.0681  0.5403  0.6274
  800ACN     H2 4980   1.785   0.305   0.402 -0.4055  0.3912 -0.1539
  800ACN     H3 4981   1.764   0.356   0.566  1.2019  0.3446 -0.1328
  800ACN     C2 4982   1.663   0.478   0.413 -0.1950 -0.4345 -0.2636
  800ACN     N1 4983   1.641   0.577   0.361 -1.3433 -1.4332 -0.7520
  801ACN     C1 4984   0.057   4.191   4.532 -0.2199 -0.9655  0.3366
  801ACN     H1 4985  -0.010   4.109   4.561 -0.0482 -0.9431  0.7930
  801ACN     H2 4986   0.153   4.151   4.495 -0.3293 -0.8910 -0.0278
  801ACN     H3 4987   0.077   4.254   4.619 -1.7541  1.3700 -0.9540
  801ACN     C2 4988   0.005   4.279   4.426 -0.3450 -0.3579 -0.1754
  801ACN     N1 4989  -0.036   4.338   4.334 -0.1341  0.4892 -0.4543
  802ACN     C1 4990   2.207   4.805   0.269  0.0099  0.8492  0.2029
  802ACN     H1 4991   2.114   4.862   0.275 -0.7581 -0.4870  1.5439
  802ACN     H2 4992   2.267   4.800   0.361  0.4322 -3.5816 -0.2026
  802ACN     H3 4993   2.267   4.853   0.191  1.3684 -0.0884  0.6484
  802ACN     C2 4994   2.186   4.668   0.217 -0.2981 -0.2069 -0.5879
  802ACN     N1 4995   2.175   4.561   0.180 -0.0987  0.0600  0.0375
  803ACN     C1 4996   0.225   1.215   2.331  0.1141  0.5754 -0.6469
  803ACN     H1 4997   0.165   1.301   2.297  1.3066  2.2761  1.3673
  803ACN     H2 4998   0.297   1.208   2.249  1.4041  1.6563  0.3527
  803ACN     H3 4999   0.164   1.126   2.347  0.0885  0.5713 -0.7675
  803ACN     C2 5000   0.295   1.241   2.455  0.6807  0.4856 -0.2935
  803ACN     N1 5001   0.351   1.254   2.553  0.1999  0.5604 -0.4485
  804ACN     C1 5002   0.075   2.707   0.890  0.2942 -0.2189  0.0322
  804ACN     H1 5003   0.166   2.646   0.902  0.0883 -0.6018 -0.3158
  804ACN     H2 5004  -0.007   2.650   0.845 -0.0177  0.9418 -0.8834
  804ACN     H3 5005   0.101   2.794   0.829  0.4490  0.3289  0.8875
  804ACN     C2 5006   0.036   2.755   1.025  0.2706 -0.2018 -0.3060
  804ACN     N1 5007   0.002   2.803   1.122  0.2690 -0.0357 -0.8300
  805ACN     C1 5008   2.412   3.851   0.591 -0.2389  0.0369 -0.4401
  805ACN     H1 5009   2.339   3.904   0.529  0.2462  0.5435 -0.5873
  805ACN     H2 5010   2.356   3.770   0.639 -0.4608  0.1371 -0.5264
  805ACN     H3 5011   2.447   3.912   0.676 -1.2888  0.7557 -0.5170
  805ACN     C2 5012   2.528   3.813   0.510  0.1782  0.6467  0.1145
  805ACN     N1 5013   2.619   3.772   0.453 -0.2843  0.0891 -0.3162
  806ACN     C1 5014   2.995   2.276   2.553  0.0747  0.1762  0.2784
  806ACN     H1 5015   2.986   2.179   2.503 -2.7855  0.4450  0.1948
  806ACN     H2 5016   3.099   2.306   2.569  0.5574 -1.0460 -0.5137
  806ACN     H3 5017   2.947   2.252   2.649 -0.5249 -2.1366 -0.5660
  806ACN     C2 5018   2.924   2.376   2.487 -0.0724  0.1624  0.3664
  806ACN     N1 5019   2.862   2.457   2.433 -0.1519  0.0701  0.3608
  807ACN     C1 5020   1.037   1.754   2.720 -0.2835  0.7171  0.1208
  807ACN     H1 5021   1.015   1.669   2.654  1.4225  2.2075 -2.4392
  807ACN     H2 5022   1.104   1.825   2.670  0.1821  1.2172  1.4316
  807ACN     H3 5023   1.060   1.707   2.817 -0.0099  0.6734  0.0335
  807ACN     C2 5024   0.909   1.819   2.746 -0.9090 -0.2948  0.2504
  807ACN     N1 5025   0.803   1.857   2.773 -0.2061  0.2886  0.7105
  808ACN     C1 5026   0.047   4.280   2.399 -0.2230  0.0011 -0.5053
  808ACN     H1 5027   0.031   4.304   2.293  0.6386 -1.3177 -0.9467
  808ACN     H2 5028   0.088   4.369   2.447 -0.4869  0.8131 -1.7737
  808ACN     H3 5029   0.132   4.211   2.405 -0.6794 -0.5978 -0.7422
  808ACN     C2 5030  -0.077   4.230   2.458 -0.2316 -0.4392  0.8237
  808ACN     N1 5031  -0.177   4.188   2.502 -0.2639 -0.0583 -0.8008
  809ACN     C1 5032   0.228   0.869   1.623  0.1831 -0.0332 -0.5388
  809ACN     H1 5033   0.226   0.825   1.522  0.3661 -1.3092  0.0096
  809ACN     H2 5034   0.152   0.817   1.682 -0.7680 -0.4650 -2.0993
  809ACN     H3 5035   0.204   0.976   1.609 -0.4411 -0.1681 -0.5081
  809ACN     C2 5036   0.362   0.854   1.669  0.2100 -0.2125  0.1447
  809ACN     N1 5037   0.471   0.848   1.706  0.5130 -0.4020  0.2494
  810ACN     C1 5038   3.884   3.384   0.130 -0.2316  0.5433  0.2974
  810ACN     H1 5039   3.846   3.379   0.027 -2.0705  0.6244  0.9564
  810ACN     H2 5040   3.829   3.473   0.162 -1.9214 -0.2354 -0.3491
  810ACN     H3 5041   3.992   3.401   0.140 -0.2415  0.1005  1.2146
  810ACN     C2 5042   3.846   3.267   0.211 -0.1250  0.2006 -0.1908
  810ACN     N1 5043   3.804   3.168   0.254 -0.1761 -0.1037 -0.9509
  811ACN     C1 5044   2.437   1.633   3.797 -0.3040 -0.1501 -0.6283
  811ACN     H1 5045   2.532   1.636   3.852 -0.7981  0.6722  0.1956
  811ACN     H2 5046   2.434   1.532   3.754 -0.6034 -0.8234  0.9540
  811ACN     H3 5047   2.435   1.702   3.711 -1.1698  0.8574  0.1824
  811ACN     C2 5048   2.316   1.653   3.878 -0.3192  0.4878  0.2629
  811ACN     N1 5049   2.223   1.692   3.931  0.2594  0.1290  0.1074
  812ACN     C1 5050   2.103   3.883   2.858 -0.8847  0.1645  0.4211
  812ACN     H1 5051   2.031   3.931   2.791 -1.1239  1.4824  1.5984
  812ACN     H2 5052   2.058   3.835   2.946 -0.5707  0.0132  0.5013
  812ACN     H3 5053   2.175   3.959   2.892 -0.6151 -0.3169  0.9286
  812ACN     C2 5054   2.173   3.780   2.782 -0.4310  0.2784  0.1221
  812ACN     N1 5055   2.231   3.698   2.722 -0.3915 -0.1802  0.8005
  813ACN     C1 5056   2.717   3.776   4.682  0.5175 -0.0113  0.6651
  813ACN     H1 5057   2.613   3.810   4.694  0.7322 -0.0513  2.8279
  813ACN     H2 5058   2.771   3.784   4.777  0.4541 -2.5960  0.9558
  813ACN     H3 5059   2.755   3.850   4.611  0.4730 -1.1651 -0.5964
  813ACN     C2 5060   2.727   3.642   4.627  0.2268 -0.0875  0.9769
  813ACN     N1 5061   2.730   3.537   4.582  0.2349  0.1668 -0.5414
  814ACN     C1 5062   1.571   2.483   0.181 -0.0687  0.3111  0.9120
  814ACN     H1 5063   1.472   2.447   0.150  0.5230 -0.0623 -0.5954
  814ACN     H2 5064   1.604   2.571   0.125  0.0916 -0.3946 -0.1138
  814ACN     H3 5065   1.635   2.395   0.168  0.6299  0.6423  2.0578
  814ACN     C2 5066   1.556   2.523   0.322 -0.1508  0.4065  0.1099
  814ACN     N1 5067   1.555   2.552   0.433  0.0349  0.0748 -0.0118
  815ACN     C1 5068   3.637   2.609   2.945 -0.2968 -0.5811  0.0547
  815ACN     H1 5069   3.565   2.655   3.014 -0.3552  1.7891 -1.5176
  815ACN     H2 5070   3.701   2.539   2.999  2.3407  2.4616  1.0975
  815ACN     H3 5071   3.699   2.691   2.906  0.6565 -1.1093  0.4471
  815ACN     C2 5072   3.555   2.549   2.837  0.6486  0.2510  0.2813
  815ACN     N1 5073   3.475   2.507   2.762  1.0717  0.3618 -0.6372
  816ACN     C1 5074   3.268   2.859   4.545  0.9161  0.4963  0.6268
  816ACN     H1 5075   3.266   2.968   4.537 -2.4525  0.4661  0.3995
  816ACN     H2 5076   3.175   2.816   4.505  2.1241  0.7716 -2.6020
  816ACN     H3 5077   3.271   2.833   4.652  0.1217 -3.4311 -0.2492
  816ACN     C2 5078   3.385   2.803   4.471 -0.9729  0.0049  0.7861
  816ACN     N1 5079   3.475   2.760   4.408 -0.6134 -0.0159 -0.2914
  817ACN     C1 5080   2.194   3.922   1.638 -0.3225 -0.0517  0.2520
  817ACN     H1 5081   2.140   3.888   1.548 -1.6533  0.5750  0.7984
  817ACN     H2 5082   2.300   3.923   1.610 -0.2759  0.0108  0.4312
  817ACN     H3 5083   2.176   3.854   1.722  1.3339 -1.8517 -0.8242
  817ACN     C2 5084   2.166   4.060   1.677  0.2079 -0.1437 -0.1467
  817ACN     N1 5085   2.139   4.165   1.712 -0.2130 -0.3619 -0.4570
  818ACN     C1 5086   0.533   2.376   1.547 -0.0040  0.2752  0.2551
  818ACN     H1 5087   0.496   2.292   1.608  1.5178 -0.2398  0.4903
  818ACN     H2 5088   0.434   2.410   1.514  0.0476  0.4379  0.2712
  818ACN     H3 5089   0.594   2.348   1.460 -1.1330  3.7975 -1.7334
  818ACN     C2 5090   0.599   2.487   1.617 -0.8431 -0.3060  0.3203
  818ACN     N1 5091   0.643   2.572   1.677  0.1597  0.5247 -0.8612
  819ACN     C1 5092   0.214   2.005   4.580  0.3905 -0.8276  0.8468
  819ACN     H1 5093   0.266   2.096   4.547 -3.5223  0.5527 -1.9835
  819ACN     H2 5094   0.294   1.931   4.584  1.2689  0.1249  1.0751
  819ACN     H3 5095   0.139   1.978   4.505  1.5344 -1.3130 -0.1286
  819ACN     C2 5096   0.156   2.013   4.713  0.5567  0.2726  0.0246
  819ACN     N1 5097   0.093   2.013   4.812 -0.3335  0.0672 -0.5584
  820ACN     C1 5098   0.739   4.327   4.322 -0.1760 -0.3407  0.5956
  820ACN     H1 5099   0.786   4.425   4.333  0.2675 -0.7617  2.7986
  820ACN     H2 5100   0.696   4.300   4.225  1.8227 -2.0771  0.1429
  820ACN     H3 5101   0.667   4.324   4.405 -1.4673 -0.8629 -0.5205
  820ACN     C2 5102   0.845   4.231   4.355  0.2486 -0.3223  0.2452
  820ACN     N1 5103   0.921   4.152   4.388 -0.0719  0.3096  0.1356
  821ACN     C1 5104   1.265   1.255   3.944 -0.8367 -0.1749  0.5093
  821ACN     H1 5105   1.330   1.326   3.997  0.7870 -1.6662  0.5676
  821ACN     H2 5106   1.202   1.321   3.883  2.5112  0.9826 -1.8985
  821ACN     H3 5107   1.212   1.181   4.005  0.0465 -0.7656  0.5771
  821ACN     C2 5108   1.343   1.178   3.849  0.1864  0.5964 -0.0323
  821ACN     N1 5109   1.399   1.114   3.771  0.9157 -0.0229  0.1168
  822ACN     C1 5110   0.039   1.007   1.166 -0.1627 -0.3759 -0.9093
  822ACN     H1 5111   0.037   1.016   1.057  0.7711  0.2999 -0.8851
  822ACN     H2 5112  -0.053   1.034   1.218  1.2947 -0.1407  1.6447
  822ACN     H3 5113   0.109   1.083   1.205  1.2553 -1.2669 -1.6574
  822ACN     C2 5114   0.082   0.869   1.192 -0.1043 -1.0733 -0.5028
  822ACN     N1 5115   0.124   0.770   1.227  0.0913 -0.6955 -0.4277
  823ACN     C1 5116   1.345   2.898   1.170 -0.9244  0.6620 -1.0281
  823ACN     H1 5117   1.425   2.947   1.114 -1.3941  3.3516  0.5777
  823ACN     H2 5118   1.277   2.850   1.098 -0.8903 -2.2776  0.8092
  823ACN     H3 5119   1.292   2.966   1.237 -0.5934  0.0661 -0.1497
  823ACN     C2 5120   1.413   2.788   1.251 -0.2773 -0.7013 -0.3898
  823ACN     N1 5121   1.461   2.702   1.309 -0.2569  0.4922  0.9126
  824ACN     C1 5122   2.454   2.864   0.483  0.2313  0.2471 -0.6148
  824ACN     H1 5123   2.408   2.778   0.433  1.7800 -0.9192 -0.0553
  824ACN     H2 5124   2.563   2.861   0.481  0.2309 -0.1480 -0.0793
  824ACN     H3 5125   2.423   2.864   0.588 -1.0699 -0.5005 -0.9821
  824ACN     C2 5126   2.409   2.979   0.408 -0.2081  0.0320  0.1558
  824ACN     N1 5127   2.371   3.069   0.346  0.1817  0.3326  0.3115
  825ACN     C1 5128   1.587   1.724   1.216 -0.2619 -0.0928 -0.1486
  825ACN     H1 5129   1.567   1.755   1.113 -2.7683 -0.6448  0.1596
  825ACN     H2 5130   1.675   1.659   1.224 -0.8585 -0.7270  1.3284
  825ACN     H3 5131   1.504   1.657   1.241  0.4186 -0.9581 -0.1896
  825ACN     C2 5132   1.598   1.841   1.309 -0.0602 -0.1904 -0.4880
  825ACN     N1 5133   1.608   1.936   1.369 -0.0938 -0.9283 -0.4328
  826ACN     C1 5134   1.549   1.816   3.878  0.6905  0.0159 -0.0572
  826ACN     H1 5135   1.652   1.814   3.840  1.3464 -2.8156  1.7058
  826ACN     H2 5136   1.516   1.712   3.883 -0.8789  0.5589  1.1698
  826ACN     H3 5137   1.476   1.864   3.811  0.4100  0.6882  0.7297
  826ACN     C2 5138   1.553   1.889   4.010  0.0104  0.8071 -0.0915
  826ACN     N1 5139   1.543   1.950   4.107 -0.2697  0.3505 -0.4432
  827ACN     C1 5140   0.473   2.405   4.516 -0.3918  0.6501  0.4526
  827ACN     H1 5141   0.387   2.473   4.504 -1.6933 -1.3908 -2.2267
  827ACN     H2 5142   0.452   2.318   4.580  3.2293  0.3511  1.3503
  827ACN     H3 5143   0.551   2.462   4.567 -0.2968  0.2179  0.7918
  827ACN     C2 5144   0.510   2.359   4.385 -0.4760  0.3737 -0.0544
  827ACN     N1 5145   0.547   2.314   4.285  0.2154  0.4532 -0.6636
  828ACN     C1 5146   0.420   2.828   2.104 -0.8082  0.9912 -0.3125
  828ACN     H1 5147   0.497   2.776   2.162  0.7356  1.0452 -2.2952
  828ACN     H2 5148   0.460   2.851   2.005 -1.7756  1.5554 -0.5844
  828ACN     H3 5149   0.390   2.927   2.141 -3.3060  0.0172  0.4212
  828ACN     C2 5150   0.306   2.747   2.083 -0.1808  0.5142 -0.1530
  828ACN     N1 5151   0.213   2.683   2.068 -0.1505 -0.7837 -0.2539
  829ACN     C1 5152   1.402   1.428   4.642  0.1979 -0.4099 -0.5741
  829ACN     H1 5153   1.356   1.352   4.706  1.0559  0.3523  0.9872
  829ACN     H2 5154   1.463   1.386   4.561 -0.0818  0.3430 -1.1782
  829ACN     H3 5155   1.461   1.493   4.709  0.1008  0.0221 -0.9073
  829ACN     C2 5156   1.299   1.510   4.588  0.0316 -0.2658  0.1182
  829ACN     N1 5157   1.224   1.575   4.532  0.4983  0.5605  0.1952
  830ACN     C1 5158   3.010   0.924   3.241  0.4786 -1.1163  0.4645
  830ACN     H1 5159   3.100   0.887   3.189  1.5285  1.3280  0.4545
  830ACN     H2 5160   2.930   0.941   3.168  0.5003 -1.2275  0.4147
  830ACN     H3 5161   3.036   1.017   3.293 -0.5550 -0.1068 -0.8130
  830ACN     C2 5162   2.966   0.838   3.350 -0.1860 -0.0983 -0.1867
  830ACN     N1 5163   2.935   0.785   3.452 -0.5813 -0.2175 -0.4297
  831ACN     C1 5164   2.683   2.194   2.226  0.6320  0.0487 -0.2289
  831ACN     H1 5165   2.774   2.239   2.183 -0.6952  2.6467 -0.3913
  831ACN     H2 5166   2.620   2.181   2.137  1.1703 -0.5497 -0.5290
  831ACN     H3 5167   2.650   2.268   2.299  2.2540 -0.5714  1.1635
  831ACN     C2 5168   2.706   2.069   2.296  0.0530  0.1044  0.8397
  831ACN     N1 5169   2.726   1.979   2.365 -0.0358  0.3375  0.8810
  832ACN     C1 5170   3.266   4.602   2.651  0.9228 -0.2580  0.4418
  832ACN     H1 5171   3.244   4.541   2.739  2.7867 -1.4109  0.1224
  832ACN     H2 5172   3.348   4.558   2.594 -1.3447 -1.5710 -1.9437
  832ACN     H3 5173   3.288   4.706   2.679 -1.5151  0.7754 -1.2345
  832ACN     C2 5174   3.141   4.611   2.570 -0.2460  0.1400  0.3954
  832ACN     N1 5175   3.042   4.622   2.512 -0.4167 -0.3087  0.2374
  833ACN     C1 5176   3.748   3.953   2.775  0.4237 -0.3204 -0.7022
  833ACN     H1 5177   3.826   4.028   2.759 -0.0859  0.1300 -1.0674
  833ACN     H2 5178   3.686   3.994   2.856 -0.3087 -0.8466 -0.9891
  833ACN     H3 5179   3.785   3.856   2.810  0.6010  0.2438  0.7414
  833ACN     C2 5180   3.667   3.934   2.651 -0.0126  0.1361  0.2782
  833ACN     N1 5181   3.602   3.917   2.556  0.1122  0.1173 -0.2314
  834ACN     C1 5182   2.750   2.614   4.051  0.2068 -1.0873 -0.5970
  834ACN     H1 5183   2.818   2.583   4.131  0.2590 -0.7960 -0.5275
  834ACN     H2 5184   2.790   2.566   3.960 -0.4638  0.7625 -1.8951
  834ACN     H3 5185   2.726   2.721   4.044 -2.0430 -1.6700 -2.1292
  834ACN     C2 5186   2.629   2.539   4.078 -0.3106  0.1230 -0.3060
  834ACN     N1 5187   2.537   2.472   4.097 -0.0560  0.1577 -0.3797
  835ACN     C1 5188   2.725   1.199   4.074 -0.0651  0.3584  0.2345
  835ACN     H1 5189   2.797   1.276   4.101  0.1349  0.5681 -0.8484
  835ACN     H2 5190   2.667   1.159   4.158  0.7657  1.0135  1.1298
  835ACN     H3 5191   2.773   1.117   4.018 -0.0611  0.3972  0.1809
  835ACN     C2 5192   2.620   1.263   3.990  0.1217 -0.1445 -0.6683
  835ACN     N1 5193   2.540   1.310   3.923 -0.0519  0.4662 -0.6016
  836ACN     C1 5194   0.723   1.128   2.495 -0.3989 -1.2488 -0.1307
  836ACN     H1 5195   0.830   1.115   2.472 -0.0833 -0.7174  1.0115
  836ACN     H2 5196   0.655   1.058   2.445  0.0215 -0.8001 -1.3595
  836ACN     H3 5197   0.687   1.230   2.477  1.5993 -0.0806  2.1639
  836ACN     C2 5198   0.691   1.118   2.641 -0.2020  0.2052  0.7499
  836ACN     N1 5199   0.671   1.113   2.753 -0.0859  0.0610 -0.1939
  837ACN     C1 5200   2.838   1.711   2.131 -0.1311  0.8539 -0.6872
  837ACN     H1 5201   2.783   1.677   2.042  2.4510 -2.4142 -1.1479
  837ACN     H2 5202   2.913   1.634   2.155  0.0388  1.8097  2.0057
  837ACN     H3 5203   2.759   1.709   2.208 -0.3535 -2.7718 -0.9080
  837ACN     C2 5204   2.901   1.837   2.097 -0.1476 -0.3371 -0.1364
  837ACN     N1 5205   2.945   1.936   2.067 -0.9652  0.3584 -0.4107
  838ACN     C1 5206   0.308   4.466   1.214  0.2687 -0.1395 -0.0620
  838ACN     H1 5207   0.212   4.431   1.174  0.2392  1.5041 -1.4701
  838ACN     H2 5208   0.375   4.392   1.260 -0.8960 -0.5513  1.0021
  838ACN     H3 5209   0.289   4.539   1.294 -0.7544 -1.0151  0.5084
  838ACN     C2 5210   0.376   4.527   1.100 -0.1831 -0.5279 -0.1279
  838ACN     N1 5211   0.435   4.576   1.016 -0.0952  0.4226  0.7923
  839ACN     C1 5212   2.701   2.779   2.358  0.8231  0.7528 -0.4270
  839ACN     H1 5213   2.792   2.744   2.408 -0.0795  1.1934  1.5427
  839ACN     H2 5214   2.694   2.747   2.253  1.6174  1.2641 -0.6428
  839ACN     H3 5215   2.695   2.888   2.357  0.0948  0.7230 -2.2482
  839ACN     C2 5216   2.578   2.742   2.422  0.2835  0.3512 -0.3121
  839ACN     N1 5217   2.485   2.716   2.486 -0.4800  0.0643 -0.1934
  840ACN     C1 5218   3.798   4.872   0.078  0.1206 -0.1556  0.5223
  840ACN     H1 5219   3.709   4.848   0.138  0.2276  0.1177  0.7918
  840ACN     H2 5220   3.836   4.786   0.021  0.7766  0.4496  0.0370
  840ACN     H3 5221   3.873   4.906   0.151 -1.1516 -0.5368  2.0317
  840ACN     C2 5222   3.757   4.979  -0.014 -0.9944  0.1993 -0.5633
  840ACN     N1 5223   3.736   5.069  -0.084 -0.3464  0.0190 -0.6287
  841ACN     C1 5224   2.219   0.631   1.857  0.2886 -0.4319  0.4380
  841ACN     H1 5225   2.161   0.724   1.865  0.2239 -0.4865  0.5962
  841ACN     H2 5226   2.189   0.566   1.940  1.1676 -0.5998  0.6234
  841ACN     H3 5227   2.325   0.656   1.866 -0.0931  1.1233  0.8430
  841ACN     C2 5228   2.177   0.568   1.733 -0.4531  0.5904 -0.4279
  841ACN     N1 5229   2.150   0.509   1.638  0.1346  0.4671 -0.0488
  842ACN     C1 5230   3.451   0.682   3.304  0.2774  0.1687 -0.4126
  842ACN     H1 5231   3.383   0.764   3.279  0.3147  0.3573  0.1011
  842ACN     H2 5232   3.515   0.640   3.226  1.4896 -0.2471  0.7802
  842ACN     H3 5233   3.394   0.598   3.344 -0.5347  0.0403 -1.8138
  842ACN     C2 5234   3.529   0.729   3.410  0.2242  0.0069  0.0493
  842ACN     N1 5235   3.593   0.766   3.498  0.5444 -0.0012  0.4850
  843ACN     C1 5236   3.953   4.728   2.548 -0.5395  0.6089 -0.2806
  843ACN     H1 5237   3.891   4.641   2.571 -0.6471 -0.1032 -3.1065
  843ACN     H2 5238   3.958   4.794   2.636  0.0906  1.4252 -0.9224
  843ACN     H3 5239   3.909   4.790   2.469  2.4471  1.7643 -1.0829
  843ACN     C2 5240   4.088   4.687   2.500  0.3776  0.2137  0.2007
  843ACN     N1 5241   4.187   4.647   2.462 -0.5633  0.6384 -0.1138
  844ACN     C1 5242   3.901   0.462   3.593 -0.0378  0.6963  0.8236
  844ACN     H1 5243   3.826   0.382   3.587 -0.9528  1.5680  0.5879
  844ACN     H2 5244   3.910   0.500   3.696  1.7070 -1.9184  1.7084
  844ACN     H3 5245   3.864   0.533   3.519  1.8852  1.1682  0.2779
  844ACN     C2 5246   4.030   0.400   3.559  0.1318 -0.1201 -0.1912
  844ACN     N1 5247   4.130   0.349   3.533 -0.5816  0.4921 -0.2405
  845ACN     C1 5248   0.747   3.244   3.614  0.4655  0.7347 -0.1375
  845ACN     H1 5249   0.762   3.248   3.506  2.0964 -1.9228 -0.0522
  845ACN     H2 5250   0.742   3.138   3.643  0.1147  0.4161 -1.3381
  845ACN     H3 5251   0.654   3.296   3.640 -0.8678 -0.9466 -1.4279
  845ACN     C2 5252   0.858   3.311   3.669  0.5304  0.6538 -0.9525
  845ACN     N1 5253   0.944   3.361   3.723  0.1654  0.1435 -0.1418
  846ACN     C1 5254   1.365   3.749   3.291 -0.1294  0.5818 -0.6969
  846ACN     H1 5255   1.320   3.841   3.251 -3.1398  0.2037  1.6237
  846ACN     H2 5256   1.451   3.778   3.354  1.4864 -1.4142 -1.9358
  846ACN     H3 5257   1.393   3.697   3.199 -0.4271  1.1031 -1.0844
  846ACN     C2 5258   1.272   3.681   3.385  0.1486 -0.2041 -0.5717
  846ACN     N1 5259   1.193   3.646   3.464  0.5379  0.1433  0.0322
  847ACN     C1 5260   0.889   4.845   4.991 -0.7867 -0.5819 -0.0428
  847ACN     H1 5261   0.863   4.738   4.984  0.5100 -0.8604 -0.8499
  847ACN     H2 5262   0.976   4.867   4.928 -1.1494 -0.5871 -0.5481
  847ACN     H3 5263   0.913   4.860   5.097  1.4161 -2.0692 -0.2731
  847ACN     C2 5264   0.783   4.939   4.942 -0.0183  0.7073 -0.7159
  847ACN     N1 5265   0.704   5.009   4.891  0.1803 -0.5625  0.1051
  848ACN     C1 5266   0.490   3.078   0.736  0.1187  0.2157  0.3009
  848ACN     H1 5267   0.532   3.108   0.833 -0.4148 -0.8055  0.8494
  848ACN     H2 5268   0.547   2.996   0.691  0.2594  0.2772  0.3648
  848ACN     H3 5269   0.520   3.166   0.676  1.1490  0.3860  1.0532
  848ACN     C2 5270   0.349   3.053   0.737  0.0329 -0.0368 -0.6864
  848ACN     N1 5271   0.237   3.033   0.752 -0.0802 -0.5780  0.0072
  849ACN     C1 5272   3.177   4.323   4.322 -0.0527  0.0345  0.6044
  849ACN     H1 5273   3.262   4.301   4.388  0.5055  0.1804 -0.0581
  849ACN     H2 5274   3.176   4.248   4.242  0.2682  1.5893 -0.8981
  849ACN     H3 5275   3.193   4.422   4.277  1.6377 -1.3355 -1.9152
  849ACN     C2 5276   3.049   4.330   4.388  0.0439  0.3961  0.2364
  849ACN     N1 5277   2.942   4.317   4.423  0.2438 -0.1838 -0.0146
  850ACN     C1 5278   0.379   1.099   3.519  0.0765 -0.5613 -0.0737
  850ACN     H1 5279   0.464   1.158   3.557 -0.1664 -0.1985 -0.0888
  850ACN     H2 5280   0.330   1.053   3.606 -0.2273  2.7912  1.6405
  850ACN     H3 5281   0.422   1.037   3.440 -0.6996 -1.6353  0.3493
  850ACN     C2 5282   0.286   1.193   3.452  0.1833 -0.5301 -0.6080
  850ACN     N1 5283   0.216   1.266   3.397 -0.3418  0.3711  0.5183
  851ACN     C1 5284   1.909   0.747   0.191  0.2241 -0.7031  0.7956
  851ACN     H1 5285   1.986   0.819   0.223 -0.7222  0.5587  0.2702
  851ACN     H2 5286   1.837   0.737   0.273  0.4743  0.3563  1.1594
  851ACN     H3 5287   1.950   0.646   0.177 -0.9084 -1.0875  0.2858
  851ACN     C2 5288   1.842   0.811   0.072  0.1509 -0.0600 -0.2459
  851ACN     N1 5289   1.787   0.856  -0.016 -0.9569  0.1265  0.6067
  852ACN     C1 5290   0.401   4.366   2.828  0.5543 -0.0247  0.1366
  852ACN     H1 5291   0.465   4.301   2.890  2.3494 -0.5578 -2.2020
  852ACN     H2 5292   0.461   4.436   2.768 -1.6265  1.4312 -0.3760
  852ACN     H3 5293   0.333   4.420   2.895 -0.0421 -0.2663 -0.2800
  852ACN     C2 5294   0.327   4.285   2.725  0.2668 -0.2409 -0.4462
  852ACN     N1 5295   0.259   4.224   2.654  0.2976  0.0280 -0.1386
  853ACN     C1 5296   1.833   4.775   2.896  0.1043 -0.0344 -0.2952
  853ACN     H1 5297   1.911   4.700   2.875  0.7072 -0.0101  1.7330
  853ACN     H2 5298   1.785   4.756   2.993  2.6336 -2.7319  0.5106
  853ACN     H3 5299   1.761   4.771   2.814  0.0800  1.3727 -0.3483
  853ACN     C2 5300   1.896   4.906   2.894  0.1365 -0.1510  0.0330
  853ACN     N1 5301   1.954   5.008   2.895 -0.1394 -0.5032  0.0494
  854ACN     C1 5302   1.300   4.544   0.261  0.5516 -0.6468 -0.2848
  854ACN     H1 5303   1.335   4.554   0.364 -0.6691  0.0723  0.0684
  854ACN     H2 5304   1.352   4.615   0.195  1.2637 -0.3624  0.5646
  854ACN     H3 5305   1.194   4.570   0.257  0.9009  1.0207  0.9623
  854ACN     C2 5306   1.333   4.411   0.218  0.1023 -0.2771  0.4218
  854ACN     N1 5307   1.349   4.302   0.194  0.0044  0.2156 -0.0550
  855ACN     C1 5308   1.826   4.345   2.547 -0.3928 -0.2800 -1.1766
  855ACN     H1 5309   1.761   4.297   2.622  0.2941  0.4726 -0.0849
  855ACN     H2 5310   1.754   4.392   2.479  0.0174  0.0097 -1.4092
  855ACN     H3 5311   1.890   4.278   2.489 -0.0419 -1.1954  0.2244
  855ACN     C2 5312   1.905   4.450   2.610 -0.5650  0.1218 -0.4456
  855ACN     N1 5313   1.970   4.538   2.656 -0.3678 -0.3370  0.5212
  856ACN     C1 5314   3.314   3.875   3.379  0.1533 -0.1792  0.2633
  856ACN     H1 5315   3.415   3.885   3.339 -0.3505 -1.6509 -1.4489
  856ACN     H2 5316   3.270   3.789   3.327  1.1521 -0.7889  0.4148
  856ACN     H3 5317   3.256   3.967   3.362 -2.2995 -1.3280  1.9629
  856ACN     C2 5318   3.323   3.856   3.523  1.1590  0.2860  0.0804
  856ACN     N1 5319   3.333   3.852   3.640  0.7548 -0.2507  0.1162
  857ACN     C1 5320   1.649   0.664   2.422 -0.1538  0.4058 -0.3702
  857ACN     H1 5321   1.622   0.567   2.466  0.3965  0.7157  0.6617
  857ACN     H2 5322   1.664   0.725   2.512 -2.4470 -0.1624  0.4255
  857ACN     H3 5323   1.559   0.690   2.363 -1.0759 -1.4719  0.1641
  857ACN     C2 5324   1.769   0.659   2.341 -0.1597 -0.4532  0.7799
  857ACN     N1 5325   1.866   0.654   2.277  0.1280 -0.6908 -0.0886
  858ACN     C1 5326   2.129   0.550   3.405  0.7453 -0.4345 -1.0138
  858ACN     H1 5327   2.035   0.589   3.447  1.0954 -0.6417 -0.0274
  858ACN     H2 5328   2.098   0.528   3.303 -0.9622 -3.8845  0.2003
  858ACN     H3 5329   2.173   0.460   3.449  2.2517  0.4899 -0.5913
  858ACN     C2 5330   2.222   0.662   3.407  0.6685 -0.0013 -0.4475
  858ACN     N1 5331   2.290   0.756   3.408  0.1316 -0.0539 -1.2662
  859ACN     C1 5332   0.349   4.142   1.053 -0.6451 -0.6595  0.4131
  859ACN     H1 5333   0.451   4.164   1.087  0.1184 -0.6413 -1.7826
  859ACN     H2 5334   0.352   4.184   0.952  1.4758 -0.1354  0.6650
  859ACN     H3 5335   0.278   4.194   1.119  1.0381  1.8278  0.3373
  859ACN     C2 5336   0.315   3.999   1.044 -0.1066  0.1752  0.4873
  859ACN     N1 5337   0.299   3.884   1.050 -0.4258  0.5008 -0.0085
  860ACN     C1 5338   0.577   0.222   2.312  0.5186 -0.8706  0.5740
  860ACN     H1 5339   0.638   0.313   2.315 -1.2864  0.3922 -0.4473
  860ACN     H2 5340   0.584   0.158   2.401 -0.1025 -3.5230 -1.2182
  860ACN     H3 5341   0.619   0.171   2.224 -1.3486  2.1328 -2.1574
  860ACN     C2 5342   0.443   0.258   2.271  0.0531  0.9921 -0.4379
  860ACN     N1 5343   0.337   0.275   2.229 -0.1790 -0.4307  0.0889
  861ACN     C1 5344   2.181   0.175   3.568 -0.7961 -0.1306  0.4798
  861ACN     H1 5345   2.209   0.105   3.648  1.2640 -0.9851 -0.9432
  861ACN     H2 5346   2.198   0.276   3.607  0.4071 -0.5604  1.0829
  861ACN     H3 5347   2.077   0.149   3.544 -0.8336  2.1047 -2.0698
  861ACN     C2 5348   2.252   0.174   3.440 -0.7522 -0.6034  0.4204
  861ACN     N1 5349   2.305   0.188   3.337 -0.4957  0.4838  0.0233
  862ACN     C1 5350   2.618   4.393   5.006  0.1685 -0.0499 -0.4293
  862ACN     H1 5351   2.573   4.378   5.105  3.4282  0.1671  1.1420
  862ACN     H2 5352   2.709   4.453   5.019  0.6370 -0.2726 -2.6100
  862ACN     H3 5353   2.550   4.441   4.934 -0.9472  1.2098  1.4102
  862ACN     C2 5354   2.652   4.262   4.959  0.1078 -0.5448 -0.2195
  862ACN     N1 5355   2.658   4.149   4.925  0.2964 -0.5676 -0.1869
  863ACN     C1 5356   3.852   4.532   2.897 -0.1365 -0.4074  0.1678
  863ACN     H1 5357   3.898   4.630   2.878 -1.5092  0.3342  0.5779
  863ACN     H2 5358   3.794   4.500   2.810 -0.5061  0.2005  0.1840
  863ACN     H3 5359   3.779   4.547   2.978  0.6294 -0.0041  0.7813
  863ACN     C2 5360   3.954   4.445   2.940  0.0347  0.5112 -0.4207
  863ACN     N1 5361   4.038   4.379   2.976 -0.0948  0.1670 -0.2845
  864ACN     C1 5362   0.647   4.223   4.881  0.3563  0.1127 -0.6520
  864ACN     H1 5363   0.541   4.228   4.852  0.6539 -0.2009 -1.8644
  864ACN     H2 5364   0.666   4.121   4.916 -0.3910  0.4456  0.7618
  864ACN     H3 5365   0.675   4.289   4.963 -1.1797  1.8351 -1.4651
  864ACN     C2 5366   0.728   4.243   4.762  0.3264 -0.0480 -1.0097
  864ACN     N1 5367   0.784   4.256   4.663 -0.1117  0.1800 -0.6590
  865ACN     C1 5368   2.877   3.054   0.209 -0.4363 -0.3389 -0.1695
  865ACN     H1 5369   2.784   3.112   0.200  0.6027  1.6059  1.3000
  865ACN     H2 5370   2.841   2.953   0.234  0.5713 -0.5083  0.6068
  865ACN     H3 5371   2.934   3.104   0.288  1.8303 -1.7273 -0.8797
  865ACN     C2 5372   2.945   3.057   0.080  0.1495  0.8420  0.1378
  865ACN     N1 5373   2.994   3.049  -0.022  0.1907 -0.2470  0.5983
  866ACN     C1 5374   1.844   1.054   3.708  0.1060 -0.1858 -0.7054
  866ACN     H1 5375   1.759   0.988   3.729  0.0641  0.8312  2.6442
  866ACN     H2 5376   1.828   1.122   3.623 -1.5931  1.1500  0.6300
  866ACN     H3 5377   1.928   0.988   3.684  0.4433 -0.2115  0.5120
  866ACN     C2 5378   1.884   1.128   3.826  0.6969 -0.5442  0.7275
  866ACN     N1 5379   1.908   1.186   3.922 -0.5718 -1.0958  0.1976
  867ACN     C1 5380   2.698   0.629   4.756 -0.0023 -0.2731 -0.3884
  867ACN     H1 5381   2.700   0.520   4.739 -0.8012 -0.2559 -0.6072
  867ACN     H2 5382   2.762   0.643   4.844 -1.2055 -0.4624  0.5329
  867ACN     H3 5383   2.591   0.646   4.771 -0.5102 -2.4902 -1.2512
  867ACN     C2 5384   2.748   0.709   4.648  0.5686 -0.1807 -0.2892
  867ACN     N1 5385   2.787   0.773   4.563 -0.3966  0.0919  0.2316
  868ACN     C1 5386   0.604   3.134   2.693  0.1986 -0.2838 -0.2589
  868ACN     H1 5387   0.521   3.114   2.625 -0.9032 -0.1336  1.0145
  868ACN     H2 5388   0.564   3.099   2.789  0.1897  0.3548 -0.0225
  868ACN     H3 5389   0.635   3.239   2.704 -0.6249 -0.2793  2.5833
  868ACN     C2 5390   0.717   3.055   2.649  0.4258  0.3866 -0.3071
  868ACN     N1 5391   0.811   2.995   2.619  0.1534  0.6560  0.5105
  869ACN     C1 5392   2.560   0.409   4.507  0.2980 -0.0435 -0.5274
  869ACN     H1 5393   2.605   0.318   4.548  1.0913  1.0287  1.0634
  869ACN     H2 5394   2.528   0.392   4.404  0.5231 -0.6801 -0.4956
  869ACN     H3 5395   2.639   0.485   4.510 -0.2800  0.5991 -1.4938
  869ACN     C2 5396   2.443   0.453   4.585  0.5054  0.3177 -0.0016
  869ACN     N1 5397   2.354   0.502   4.640  0.1936 -0.0943  0.5013
  870ACN     C1 5398   2.075   3.925   4.707 -0.4470  0.3234  0.1996
  870ACN     H1 5399   2.145   3.865   4.767  0.9575  2.2621  0.5580
  870ACN     H2 5400   2.083   3.917   4.598  0.2964  0.3561  0.2483
  870ACN     H3 5401   2.085   4.031   4.736 -2.2920  0.2770  1.0829
  870ACN     C2 5402   1.945   3.874   4.745 -0.3670 -1.5772 -0.0959
  870ACN     N1 5403   1.844   3.831   4.778  0.6753  0.1519  0.0177
  871ACN     C1 5404   0.751   3.926   2.153 -0.4760 -0.1369 -0.0486
  871ACN     H1 5405   0.782   3.928   2.258 -0.5276 -1.0316 -0.0110
  871ACN     H2 5406   0.655   3.978   2.141 -2.8485 -3.7117  2.3946
  871ACN     H3 5407   0.731   3.824   2.119  3.2526  0.2694 -3.9579
  871ACN     C2 5408   0.841   4.003   2.079 -0.5055 -0.3244 -0.1178
  871ACN     N1 5409   0.918   4.063   2.016 -0.2000  0.4686 -0.0337
  872ACN     C1 5410   2.726   2.607   3.193  0.1363 -0.3481  0.5602
  872ACN     H1 5411   2.775   2.595   3.096  0.8505 -1.4550  1.0470
  872ACN     H2 5412   2.752   2.705   3.235 -0.8944 -0.6143  1.8718
  872ACN     H3 5413   2.760   2.533   3.266 -0.8833 -0.2930  1.1003
  872ACN     C2 5414   2.581   2.612   3.160  0.1394 -0.2077 -0.3176
  872ACN     N1 5415   2.471   2.612   3.121 -0.8340 -0.3408  0.3350
  873ACN     C1 5416   0.973   0.356   0.345  0.4110 -0.9500 -0.1780
  873ACN     H1 5417   0.997   0.386   0.242 -2.2256 -0.3573 -0.6573
  873ACN     H2 5418   1.063   0.371   0.406  1.0031 -1.9360 -0.7909
  873ACN     H3 5419   0.943   0.251   0.340 -0.5606 -0.6416 -1.1317
  873ACN     C2 5420   0.861   0.444   0.391 -0.0233  0.4900  0.3059
  873ACN     N1 5421   0.772   0.516   0.419 -1.2371 -0.5207  0.9731
  874ACN     C1 5422   2.102   3.883   3.267  0.7274  0.3768 -0.3007
  874ACN     H1 5423   2.142   3.843   3.172  1.7880  1.7908 -0.4637
  874ACN     H2 5424   1.994   3.882   3.284  1.1886  1.8872  3.0839
  874ACN     H3 5425   2.135   3.986   3.281  0.7769  0.6039 -1.9473
  874ACN     C2 5426   2.144   3.787   3.364  1.1892 -0.6497 -0.3186
  874ACN     N1 5427   2.179   3.713   3.444 -0.7813 -0.6591  0.5659
  875ACN     C1 5428   2.782   0.799   4.174  0.0659 -0.7003  0.6743
  875ACN     H1 5429   2.767   0.907   4.192 -0.6347 -0.4690 -1.1514
  875ACN     H2 5430   2.876   0.765   4.218  1.3063  1.7021  0.0005
  875ACN     H3 5431   2.781   0.797   4.065  0.6830 -0.3618  0.6615
  875ACN     C2 5432   2.674   0.727   4.238  0.6569 -0.8529  1.4566
  875ACN     N1 5433   2.589   0.665   4.280  0.9870  0.4850 -0.2661
  876ACN     C1 5434   0.568   2.090   2.670 -0.8516  0.3218  0.2741
  876ACN     H1 5435   0.647   2.117   2.600 -3.2311  2.6087 -1.6542
  876ACN     H2 5436   0.489   2.166   2.669  0.0401  1.3135  1.8685
  876ACN     H3 5437   0.605   2.082   2.773  2.1565  0.5065 -0.7440
  876ACN     C2 5438   0.497   1.967   2.637 -0.1771  0.0399  0.2628
  876ACN     N1 5439   0.447   1.869   2.599 -0.0790 -0.0924 -0.2991
  877ACN     C1 5440   1.896   1.057   2.331  0.1826  0.2460  0.5839
  877ACN     H1 5441   1.836   1.119   2.399  0.1649  1.0487 -0.1530
  877ACN     H2 5442   1.897   1.101   2.231 -3.6260  3.4996  1.8620
  877ACN     H3 5443   1.837   0.964   2.325 -0.1893  0.3403  2.3915
  877ACN     C2 5444   2.026   1.031   2.388  0.0907  0.6089 -0.6785
  877ACN     N1 5445   2.127   1.009   2.435  0.3242  0.2616  0.2876
  878ACN     C1 5446   0.005   2.586   3.942 -0.0418  0.7416 -0.4614
  878ACN     H1 5447  -0.070   2.508   3.961  1.3268 -0.9294 -1.7272
  878ACN     H2 5448  -0.049   2.659   3.881 -0.2260  1.1547  0.1852
  878ACN     H3 5449   0.083   2.533   3.886 -2.4599 -2.8942 -0.5640
  878ACN     C2 5450   0.042   2.656   4.069 -0.1471  0.1015 -0.3688
  878ACN     N1 5451   0.082   2.715   4.157  0.2741  0.1837 -0.0577
  879ACN     C1 5452   2.220   1.720   2.542 -0.1351  0.5051  0.1683
  879ACN     H1 5453   2.322   1.752   2.518 -0.5557  0.3094 -2.0554
  879ACN     H2 5454   2.217   1.681   2.644  1.3082 -0.5705 -0.1845
  879ACN     H3 5455   2.186   1.638   2.477  0.9199  1.4073 -1.5844
  879ACN     C2 5456   2.125   1.831   2.535 -0.0249 -0.1118  1.0497
  879ACN     N1 5457   2.044   1.912   2.511  1.1212 -0.0014 -1.1835
  880ACN     C1 5458   0.460   3.443   3.803  0.1673  0.0692  0.0590
  880ACN     H1 5459   0.560   3.409   3.833 -0.4686 -0.6598  1.3788
  880ACN     H2 5460   0.455   3.516   3.721 -1.5249  0.4151  0.4430
  880ACN     H3 5461   0.411   3.499   3.883 -2.0156 -2.0485  0.2694
  880ACN     C2 5462   0.381   3.325   3.774 -0.5337  0.1617 -0.2717
  880ACN     N1 5463   0.315   3.236   3.738 -0.8826 -0.4774 -0.7632
  881ACN     C1 5464   2.910   4.775   1.386  0.7974 -0.3544  0.6451
  881ACN     H1 5465   2.885   4.694   1.317 -0.9311 -1.5195  2.5759
  881ACN     H2 5466   3.005   4.756   1.437  0.5954 -0.4538  0.9867
  881ACN     H3 5467   2.826   4.774   1.457 -1.2110  0.0469 -1.6887
  881ACN     C2 5468   2.918   4.902   1.319  0.7639 -0.4807 -0.4222
  881ACN     N1 5469   2.922   5.012   1.278 -0.5909 -0.1001  0.8494
  882ACN     C1 5470   3.529   4.792   2.042 -0.2149 -0.5387 -0.0605
  882ACN     H1 5471   3.528   4.898   2.012 -0.6090  0.6039  3.5992
  882ACN     H2 5472   3.518   4.729   1.954 -0.3149 -0.5544 -0.0367
  882ACN     H3 5473   3.438   4.783   2.104 -1.0984  2.5300 -0.8056
  882ACN     C2 5474   3.651   4.749   2.114 -0.2833 -0.1310  0.5942
  882ACN     N1 5475   3.748   4.723   2.167 -0.6179  0.7253  0.6683
  883ACN     C1 5476   3.382   4.881   2.462 -0.5476  0.1645  0.2677
  883ACN     H1 5477   3.427   4.932   2.548 -0.2285 -0.9961  0.7987
  883ACN     H2 5478   3.274   4.867   2.476 -0.4084 -1.0318  0.2010
  883ACN     H3 5479   3.436   4.793   2.428  0.1773 -0.1760  2.2336
  883ACN     C2 5480   3.389   4.980   2.353  0.0941 -0.2825  0.4879
  883ACN     N1 5481   3.408   5.045   2.259 -0.3010  0.1023  0.4107
  884ACN     C1 5482   0.032   0.798   2.775 -0.1840 -0.2494  0.2901
  884ACN     H1 5483  -0.019   0.778   2.870 -0.9372 -1.9055 -0.4428
  884ACN     H2 5484   0.039   0.906   2.760  0.1023  0.0741  2.5846
  884ACN     H3 5485  -0.009   0.745   2.688 -1.1887  1.6253 -0.4124
  884ACN     C2 5486   0.163   0.746   2.794 -0.3354  0.0357 -0.2345
  884ACN     N1 5487   0.273   0.710   2.810  0.2502 -0.8009 -0.4152
  885ACN     C1 5488   3.082   3.576   2.839  0.4428 -0.1154  0.0716
  885ACN     H1 5489   3.018   3.569   2.928  0.1258 -0.5661 -0.1971
  885ACN     H2 5490   3.146   3.489   2.821  0.7743  0.3551 -1.0701
  885ACN     H3 5491   3.136   3.667   2.870 -1.1832  0.4117  1.4535
  885ACN     C2 5492   2.993   3.617   2.729 -0.0079 -0.4557 -0.5861
  885ACN     N1 5493   2.919   3.653   2.648 -0.3478  0.0441  0.4584
  886ACN     C1 5494   3.364   4.101   2.320 -0.1221 -0.3022  0.3582
  886ACN     H1 5495   3.380   4.205   2.352 -0.3621 -0.3438  0.6216
  886ACN     H2 5496   3.406   4.038   2.399 -2.4118 -1.6130  0.5818
  886ACN     H3 5497   3.406   4.081   2.221 -2.1832 -0.3974 -0.5078
  886ACN     C2 5498   3.217   4.082   2.322  0.4656  0.3614 -0.3311
  886ACN     N1 5499   3.104   4.078   2.324 -0.1637  0.6520  0.0925
  887ACN     C1 5500   3.085   0.128   4.516 -0.4681 -0.1342  0.2181
  887ACN     H1 5501   3.126   0.028   4.534  1.4047 -0.0006 -2.9850
  887ACN     H2 5502   3.115   0.205   4.588 -1.3396  1.3966 -1.0137
  887ACN     H3 5503   2.975   0.131   4.513 -0.5734 -1.3819  2.2318
  887ACN     C2 5504   3.135   0.168   4.382 -0.1315  0.1878 -0.9174
  887ACN     N1 5505   3.164   0.194   4.274 -0.2636 -0.4244  0.1886
  888ACN     C1 5506   3.947   1.887   3.881 -0.2216  0.1982 -0.2183
  888ACN     H1 5507   3.983   1.784   3.871 -0.3416  0.0403  0.9027
  888ACN     H2 5508   4.031   1.954   3.908 -0.7326  0.9171 -0.3965
  888ACN     H3 5509   3.875   1.898   3.963  0.5751 -1.0132  0.6714
  888ACN     C2 5510   3.886   1.936   3.755  0.4498 -0.3602 -0.1174
  888ACN     N1 5511   3.828   1.961   3.657  0.4269  0.2643 -0.1386
  889ACN     C1 5512   1.397   4.091   3.908  0.5743  0.3846 -0.5151
  889ACN     H1 5513   1.291   4.083   3.882 -0.1117  1.0466  1.9029
  889ACN     H2 5514   1.445   4.174   3.855 -0.4772  0.0374 -2.0282
  889ACN     H3 5515   1.440   3.995   3.877  0.3440  0.0889  0.0868
  889ACN     C2 5516   1.426   4.113   4.051  1.1724  0.0780 -0.1900
  889ACN     N1 5517   1.455   4.125   4.162 -0.0791  0.3129 -0.0654
  890ACN     C1 5518   3.129   2.005   3.753 -0.3789  0.3297  0.2423
  890ACN     H1 5519   3.103   1.943   3.839 -0.4256  0.5978  0.4229
  890ACN     H2 5520   3.167   1.940   3.673  0.2276  0.9099  0.0427
  890ACN     H3 5521   3.207   2.077   3.783  0.3402  0.1246 -1.0784
  890ACN     C2 5522   3.024   2.086   3.697 -0.7718  0.1736  0.5888
  890ACN     N1 5523   2.948   2.152   3.647 -0.2433 -0.0518  0.2083
  891ACN     C1 5524   0.354   4.507   4.881  0.1159 -0.9469  0.2905
  891ACN     H1 5525   0.327   4.515   4.987  2.8251  1.7143  0.8493
  891ACN     H2 5526   0.293   4.578   4.823  0.7643 -0.3213  0.3699
  891ACN     H3 5527   0.342   4.406   4.839 -1.0139 -0.5964 -0.2679
  891ACN     C2 5528   0.500   4.545   4.868  0.1091 -0.5915 -1.5115
  891ACN     N1 5529   0.614   4.574   4.860  0.4003 -0.2089  0.4091
  892ACN     C1 5530   0.105   3.044   3.350  0.5230 -0.1705 -0.8792
  892ACN     H1 5531   0.194   3.076   3.405 -0.7838  1.1306  0.4892
  892ACN     H2 5532   0.014   3.086   3.395  0.9958  0.0579 -0.1280
  892ACN     H3 5533   0.093   2.935   3.353 -1.4206  0.0830  1.9298
  892ACN     C2 5534   0.100   3.087   3.212 -0.1359 -0.2117 -0.5542
  892ACN     N1 5535   0.102   3.115   3.100  0.7290 -0.4053  0.0197
  893ACN     C1 5536   3.280   1.547   2.244  0.2894 -0.7003  0.6840
  893ACN     H1 5537   3.193   1.547   2.311 -0.3802  2.0584 -0.1187
  893ACN     H2 5538   3.301   1.652   2.220 -0.2816 -0.4204  1.3780
  893ACN     H3 5539   3.244   1.497   2.153  2.0605 -0.7560 -0.0059
  893ACN     C2 5540   3.396   1.480   2.291  0.1429 -0.1393  0.7263
  893ACN     N1 5541   3.504   1.441   2.315  0.5770  0.4764  0.3311
  894ACN     C1 5542   3.281   4.219   3.607 -0.3031  0.2218 -0.2131
  894ACN     H1 5543   3.197   4.202   3.539 -1.4747  0.8514  1.0456
  894ACN     H2 5544   3.293   4.121   3.655  0.4768 -1.0286 -2.8928
  894ACN     H3 5545   3.265   4.300   3.679 -2.1408  1.0187 -1.4946
  894ACN     C2 5546   3.398   4.252   3.524 -0.3830 -0.1825  0.2272
  894ACN     N1 5547   3.494   4.288   3.469  0.5831  0.0933 -0.0391
  895ACN     C1 5548   3.283   2.073   4.669 -0.7000  0.9506 -0.6056
  895ACN     H1 5549   3.364   2.014   4.626 -0.7541  0.7161 -0.3877
  895ACN     H2 5550   3.307   2.120   4.765  1.9147 -0.0538 -0.7473
  895ACN     H3 5551   3.204   1.999   4.688  0.3020  0.1772  0.5755
  895ACN     C2 5552   3.223   2.164   4.574  0.2024 -0.0873 -1.7836
  895ACN     N1 5553   3.182   2.241   4.499  0.1640  0.3987 -0.2261
  896ACN     C1 5554   2.514   0.412   1.759  0.4023 -0.1235 -0.3224
  896ACN     H1 5555   2.576   0.486   1.707 -0.4915  0.6527 -0.2871
  896ACN     H2 5556   2.545   0.315   1.719 -0.0544 -0.5231  0.2835
  896ACN     H3 5557   2.407   0.424   1.740  0.6680  1.1257 -1.1058
  896ACN     C2 5558   2.533   0.421   1.896 -0.9230 -0.0683 -0.4491
  896ACN     N1 5559   2.562   0.423   2.008  0.5768  0.0262 -0.0217
  897ACN     C1 5560   0.254   1.595   2.624  0.3829  0.1177 -0.5542
  897ACN     H1 5561   0.181   1.555   2.695 -0.1820 -0.4638 -1.4493
  897ACN     H2 5562   0.334   1.522   2.604 -0.0678 -0.9287  1.3679
  897ACN     H3 5563   0.300   1.687   2.662  0.8965 -1.0789  1.7870
  897ACN     C2 5564   0.184   1.634   2.499 -0.1520 -0.1993  0.3551
  897ACN     N1 5565   0.130   1.670   2.405  0.2384 -0.0902 -0.2162
  898ACN     C1 5566   3.318   1.894   4.340  0.5298 -0.3275 -0.1978
  898ACN     H1 5567   3.392   1.971   4.364  1.1680 -1.3658  1.2708
  898ACN     H2 5568   3.232   1.901   4.408  1.6250 -1.0835  1.3062
  898ACN     H3 5569   3.364   1.796   4.360 -1.9321 -1.3757  0.4745
  898ACN     C2 5570   3.286   1.896   4.201 -0.7898  0.1691  0.3093
  898ACN     N1 5571   3.257   1.896   4.090 -0.8901 -0.1565 -0.0805
  899ACN     C1 5572   2.400   3.801   3.706 -0.3769 -0.2592 -0.3998
  899ACN     H1 5573   2.495   3.847   3.675 -0.2879  0.0824  0.3520
  899ACN     H2 5574   2.320   3.825   3.635 -0.0552  1.0838 -0.3256
  899ACN     H3 5575   2.387   3.841   3.808 -1.8773 -0.1598 -0.6245
  899ACN     C2 5576   2.420   3.658   3.715 -0.6971 -0.1696 -0.3688
  899ACN     N1 5577   2.430   3.546   3.721  1.1182 -0.5584 -0.3726
  900ACN     C1 5578   0.948   0.483   3.689 -0.1273 -0.6219  0.1406
  900ACN     H1 5579   0.914   0.523   3.785  1.4296  0.7542  0.1404
  900ACN     H2 5580   0.866   0.444   3.627 -0.5709 -1.0044  0.9651
  900ACN     H3 5581   1.016   0.403   3.718 -1.2207 -0.9315  1.8903
  900ACN     C2 5582   1.021   0.588   3.615 -0.3100  0.4090  0.3285
  900ACN     N1 5583   1.081   0.661   3.555  0.4119 -0.9469 -0.2985
  901ACN     C1 5584   0.450   0.860   3.958 -0.3026 -0.2951  0.4060
  901ACN     H1 5585   0.550   0.840   3.918  0.3983 -1.2542  2.5352
  901ACN     H2 5586   0.444   0.811   4.057 -0.7189 -0.3850  0.3355
  901ACN     H3 5587   0.388   0.808   3.884  1.7786  0.8378 -2.2201
  901ACN     C2 5588   0.420   1.002   3.970  0.8081 -0.3520  0.4802
  901ACN     N1 5589   0.387   1.112   3.973 -0.0307  0.3298 -0.2318
  902ACN     C1 5590   1.746   4.789   2.434 -0.6100 -0.1413 -0.2190
  902ACN     H1 5591   1.786   4.734   2.520  0.3256  1.1926  0.2160
  902ACN     H2 5592   1.818   4.869   2.411 -0.2560 -0.0720  1.0617
  902ACN     H3 5593   1.651   4.839   2.457  0.3296  2.3917 -1.6558
  902ACN     C2 5594   1.726   4.692   2.329 -0.7683  0.4027  0.2196
  902ACN     N1 5595   1.712   4.620   2.241 -0.1029 -0.9799  0.6907
  903ACN     C1 5596   2.749   0.019   3.751  0.0297  0.9358  0.4307
  903ACN     H1 5597   2.849  -0.025   3.753  0.2956  1.3314 -2.3327
  903ACN     H2 5598   2.691  -0.023   3.667  1.6073 -0.3306 -0.0556
  903ACN     H3 5599   2.761   0.128   3.753 -0.9221  1.1150 -1.6638
  903ACN     C2 5600   2.676  -0.009   3.873  0.3008  0.4083 -0.7682
  903ACN     N1 5601   2.617  -0.042   3.966  0.3429  0.5521 -0.1094
  904ACN     C1 5602   3.666   2.001   1.907 -0.4221 -0.5292  0.3773
  904ACN     H1 5603   3.637   1.950   1.814  0.0696  1.0417 -0.6368
  904ACN     H2 5604   3.770   1.975   1.930 -0.0782 -0.9271 -1.5637
  904ACN     H3 5605   3.602   1.965   1.988 -0.2911  2.9219  2.0915
  904ACN     C2 5606   3.656   2.142   1.883  0.3016 -0.3247 -0.0086
  904ACN     N1 5607   3.640   2.254   1.861 -0.6525  0.0110  0.2332
  905ACN     C1 5608   1.349   4.072   2.395  0.5037 -0.4620 -0.1740
  905ACN     H1 5609   1.276   4.038   2.469 -1.2255 -4.2550 -3.4349
  905ACN     H2 5610   1.453   4.046   2.422 -0.7872 -2.7588  2.9514
  905ACN     H3 5611   1.338   4.179   2.374  1.0657 -0.1365  1.1541
  905ACN     C2 5612   1.325   4.010   2.273  0.1892  0.0189 -0.1468
  905ACN     N1 5613   1.306   3.949   2.177 -0.4093 -0.6390 -0.2205
  906ACN     C1 5614   2.536   3.711   1.552  0.4414  0.4033  0.5478
  906ACN     H1 5615   2.526   3.816   1.520  1.2773 -0.2213 -1.8416
  906ACN     H2 5616   2.609   3.706   1.633 -0.0556  0.9911  1.0361
  906ACN     H3 5617   2.570   3.654   1.465  1.4469  1.9997 -0.1112
  906ACN     C2 5618   2.410   3.656   1.606  0.5722 -0.1119  0.0496
  906ACN     N1 5619   2.311   3.618   1.648  0.1198 -0.3649 -0.0802
  907ACN     C1 5620   2.839   3.013   1.194 -0.0883  0.2250  0.4898
  907ACN     H1 5621   2.922   2.948   1.163  0.2496  0.4388  0.9384
  907ACN     H2 5622   2.835   3.116   1.157 -1.4379  0.1999  0.5642
  907ACN     H3 5623   2.852   3.018   1.303 -0.2576  1.7108  0.4496
  907ACN     C2 5624   2.714   2.948   1.162 -0.6366 -0.1227  0.2022
  907ACN     N1 5625   2.623   2.885   1.126 -0.0452 -0.0392  0.3745
  908ACN     C1 5626   3.794   1.513   1.146 -0.4298 -0.4614 -0.0235
  908ACN     H1 5627   3.879   1.576   1.117  0.4052 -1.9508 -0.8703
  908ACN     H2 5628   3.818   1.447   1.231 -1.6035  0.8367  1.3656
  908ACN     H3 5629   3.758   1.451   1.063 -0.0887 -0.5044 -0.1389
  908ACN     C2 5630   3.679   1.601   1.177  0.2519 -0.0384 -0.0474
  908ACN     N1 5631   3.582   1.660   1.203 -0.1680 -0.2939  0.5253
  909ACN     C1 5632   1.243   1.195   0.223 -0.8935 -0.2686  0.6407
  909ACN     H1 5633   1.219   1.088   0.217 -0.2857 -0.2831 -2.6852
  909ACN     H2 5634   1.340   1.194   0.275 -1.1999  0.3543  1.2363
  909ACN     H3 5635   1.167   1.249   0.281 -2.3672  0.5807 -2.0169
  909ACN     C2 5636   1.249   1.239   0.081  0.2686  0.3235 -0.4930
  909ACN     N1 5637   1.264   1.269  -0.031  0.0208 -0.4045  0.3578
  910ACN     C1 5638   3.748   4.551   0.591 -0.0002  0.0445 -0.2424
  910ACN     H1 5639   3.708   4.584   0.494 -0.1116 -1.5480 -0.7545
  910ACN     H2 5640   3.760   4.443   0.583 -1.8028 -0.2251  0.5131
  910ACN     H3 5641   3.667   4.585   0.656 -1.6734 -1.3356 -1.5576
  910ACN     C2 5642   3.867   4.620   0.637 -0.0531  0.3773  0.4836
  910ACN     N1 5643   3.950   4.688   0.685  0.2619  0.3257  0.0737
  911ACN     C1 5644   2.728   3.395   1.477  0.0277  0.7030  0.1397
  911ACN     H1 5645   2.683   3.375   1.380  0.8031  2.1257 -0.5429
  911ACN     H2 5646   2.768   3.498   1.475  1.0274  0.3254  0.2139
  911ACN     H3 5647   2.814   3.330   1.498 -0.1846 -0.0948 -1.4410
  911ACN     C2 5648   2.635   3.372   1.589 -0.0385 -0.5518 -0.4822
  911ACN     N1 5649   2.567   3.336   1.675 -0.0721 -0.2201 -0.5134
  912ACN     C1 5650   2.141   2.368   4.396  0.3657 -0.3061 -0.1083
  912ACN     H1 5651   2.057   2.378   4.466 -0.4008  3.1769 -1.4124
  912ACN     H2 5652   2.179   2.265   4.408  0.9033 -0.0227  0.6709
  912ACN     H3 5653   2.203   2.452   4.428 -0.1184 -0.1256  0.3503
  912ACN     C2 5654   2.092   2.386   4.257  0.3195 -0.9413 -0.4792
  912ACN     N1 5655   2.031   2.409   4.164  0.1560 -0.1719 -0.2491
  913ACN     C1 5656   2.653   2.263   3.817 -0.4951  0.0349  0.6180
  913ACN     H1 5657   2.703   2.275   3.720  0.4297 -0.4896  1.0275
  913ACN     H2 5658   2.568   2.197   3.794 -1.4965  1.3169  0.5322
  913ACN     H3 5659   2.623   2.363   3.852  2.9312  1.6138 -0.8161
  913ACN     C2 5660   2.733   2.184   3.913 -0.0503  0.0635  0.6359
  913ACN     N1 5661   2.803   2.124   3.982  0.1790  0.3459  0.7701
  914ACN     C1 5662   2.472   1.715   0.093  0.4818 -0.1947  0.2224
  914ACN     H1 5663   2.529   1.621   0.096  0.7999 -0.1094 -2.0106
  914ACN     H2 5664   2.453   1.752   0.194 -1.9506 -1.4215  0.2385
  914ACN     H3 5665   2.382   1.696   0.034 -1.5202  1.2645  2.7293
  914ACN     C2 5666   2.556   1.812   0.024  0.1443 -0.3836 -1.1048
  914ACN     N1 5667   2.616   1.893  -0.028 -0.4536  0.2710 -0.0488
  915ACN     C1 5668   0.585   4.015   3.340 -0.0164  0.0805  0.2020
  915ACN     H1 5669   0.693   3.997   3.328  0.0362  1.2880 -1.2955
  915ACN     H2 5670   0.555   4.062   3.435 -0.2706 -1.1177  0.7231
  915ACN     H3 5671   0.538   3.916   3.343  1.6222 -0.7175  0.2133
  915ACN     C2 5672   0.533   4.084   3.226  1.2067  0.1668 -0.2436
  915ACN     N1 5673   0.476   4.145   3.151  0.1211  0.1739  0.6206
  916ACN     C1 5674   0.926   1.320   4.999 -0.1438 -0.7415 -0.5342
  916ACN     H1 5675   0.852   1.374   4.938  0.5956 -0.4532 -1.1909
  916ACN     H2 5676   1.021   1.324   4.944 -0.1539  1.3596 -0.4600
  916ACN     H3 5677   0.906   1.215   5.024 -1.4148 -0.6836 -1.2779
  916ACN     C2 5678   0.952   1.390   5.121  0.6262  0.6536 -0.0663
  916ACN     N1 5679   0.990   1.441   5.216  0.3543 -0.0447  0.3323
  917ACN     C1 5680   2.421   4.187   1.027  0.7283  0.2936 -0.6674
  917ACN     H1 5681   2.400   4.273   0.962 -0.1534 -0.5960 -1.5840
  917ACN     H2 5682   2.398   4.218   1.130  1.1872 -0.6408 -0.2764
  917ACN     H3 5683   2.526   4.157   1.029  0.8451  0.6156 -1.6796
  917ACN     C2 5684   2.335   4.073   0.992 -0.1332  0.2161  0.6468
  917ACN     N1 5685   2.277   3.980   0.960  0.1312 -0.0546  0.7868
  918ACN     C1 5686   3.890   3.588   1.616  0.3406  0.0536  0.4442
  918ACN     H1 5687   3.861   3.642   1.525  0.9893  1.6382  1.1634
  918ACN     H2 5688   3.832   3.495   1.609  0.5302 -0.0774  0.6101
  918ACN     H3 5689   3.835   3.639   1.697 -0.3749 -0.0146  0.0084
  918ACN     C2 5690   4.035   3.570   1.637 -0.5874 -0.4173 -0.4021
  918ACN     N1 5691   4.148   3.561   1.655  0.0098  0.1698 -0.6684
  919ACN     C1 5692   2.964   1.722   4.720 -0.5706 -0.0481  0.1272
  919ACN     H1 5693   2.870   1.714   4.664 -0.9575  0.9445  0.6306
  919ACN     H2 5694   2.955   1.684   4.823  0.9207 -0.6343  0.0605
  919ACN     H3 5695   2.979   1.830   4.727 -0.4964 -0.0856  0.5405
  919ACN     C2 5696   3.067   1.669   4.636 -0.3146  0.1577 -0.1757
  919ACN     N1 5697   3.150   1.634   4.561  0.7270  0.6189  1.2399
  920ACN     C1 5698   1.722   0.894   1.998 -0.4239 -0.1962 -0.3077
  920ACN     H1 5699   1.763   0.796   2.024 -3.6980 -1.6292 -0.3245
  920ACN     H2 5700   1.645   0.879   1.921 -1.7919  1.7375  0.6298
  920ACN     H3 5701   1.799   0.964   1.962 -1.4224  0.5220 -1.0583
  920ACN     C2 5702   1.650   0.936   2.115  0.3855 -0.3311 -0.4394
  920ACN     N1 5703   1.589   0.982   2.196 -0.3806 -0.3689 -0.3146
  921ACN     C1 5704   2.830   0.192   2.010 -0.1952 -0.1120  0.5982
  921ACN     H1 5705   2.769   0.255   2.076  0.0855  0.7326  0.0655
  921ACN     H2 5706   2.762   0.168   1.927 -1.8006 -0.7069  2.0650
  921ACN     H3 5707   2.845   0.093   2.053 -1.2315 -1.8552 -2.9051
  921ACN     C2 5708   2.959   0.248   1.976 -0.4979  0.1578  0.6074
  921ACN     N1 5709   3.070   0.283   1.961 -0.0836 -0.2463 -0.0077
  922ACN     C1 5710   2.264   0.793   2.180  0.4003  0.4088  0.2544
  922ACN     H1 5711   2.198   0.706   2.193  1.4089 -0.3995  0.0333
  922ACN     H2 5712   2.357   0.764   2.130  0.4677  2.0443 -0.5999
  922ACN     H3 5713   2.292   0.836   2.277  1.6051 -0.2753  0.2183
  922ACN     C2 5714   2.192   0.894   2.106 -0.4505 -0.1052 -0.0633
  922ACN     N1 5715   2.133   0.975   2.053  0.3795  0.2294 -0.2818
  923ACN     C1 5716   0.200   3.368   2.305 -0.5735 -0.2325 -0.6163
  923ACN     H1 5717   0.219   3.475   2.324 -0.8577 -0.0680 -1.2415
  923ACN     H2 5718   0.190   3.340   2.199 -0.1104 -3.5303  0.1764
  923ACN     H3 5719   0.098   3.361   2.345 -0.9673  0.4160 -1.4638
  923ACN     C2 5720   0.300   3.288   2.373 -0.5078  0.6965  0.0024
  923ACN     N1 5721   0.382   3.221   2.418 -0.0583  0.0517  0.5154
  924ACN     C1 5722   1.563   1.933   3.442 -0.4368  0.4581  0.2084
  924ACN     H1 5723   1.514   1.840   3.476  0.1087  1.1128  2.8631
  924ACN     H2 5724   1.506   1.963   3.353  0.1327 -0.7875 -0.5946
  924ACN     H3 5725   1.668   1.910   3.420 -0.2682 -1.6085  2.9339
  924ACN     C2 5726   1.565   2.036   3.539 -0.5241  0.3059 -0.3087
  924ACN     N1 5727   1.567   2.124   3.615 -0.0876  0.3106 -0.1043
  925ACN     C1 5728   1.062   4.158   0.865  0.2692 -0.7249 -0.3340
  925ACN     H1 5729   1.006   4.091   0.931  0.3439  1.9177  2.5590
  925ACN     H2 5730   1.170   4.151   0.886  0.3926 -2.4358 -1.4462
  925ACN     H3 5731   1.022   4.259   0.881  1.0243 -0.7901  2.2193
  925ACN     C2 5732   1.041   4.113   0.735  0.3989  0.2537  0.7536
  925ACN     N1 5733   1.036   4.079   0.625 -0.1107 -0.0318  0.1328
  926ACN     C1 5734   2.312   2.581   4.797  0.5708  0.2101 -0.3466
  926ACN     H1 5735   2.395   2.539   4.855 -0.1586 -2.3672 -1.0777
  926ACN     H2 5736   2.217   2.582   4.853  1.4635 -2.4518  1.3672
  926ACN     H3 5737   2.297   2.515   4.711 -1.4516  0.4165 -0.1767
  926ACN     C2 5738   2.348   2.717   4.764 -0.3639  0.4837 -0.0103
  926ACN     N1 5739   2.369   2.830   4.746  0.5423  0.3067 -0.2726
  927ACN     C1 5740   2.450   1.747   2.151 -0.3517  0.1420  0.1797
  927ACN     H1 5741   2.382   1.744   2.065 -0.8692  1.3566  0.5352
  927ACN     H2 5742   2.548   1.787   2.123 -0.3707  0.2203  0.2231
  927ACN     H3 5743   2.469   1.652   2.202  2.5430  0.0176 -1.0401
  927ACN     C2 5744   2.408   1.854   2.245 -0.3753  0.4097  0.6407
  927ACN     N1 5745   2.371   1.938   2.318  0.1237 -0.1167  0.1211
  928ACN     C1 5746   1.320   0.198   3.634 -0.1531 -0.2457 -0.2901
  928ACN     H1 5747   1.294   0.239   3.536 -1.5141 -1.3621 -0.4084
  928ACN     H2 5748   1.348   0.282   3.699 -1.3555 -0.4337  0.4868
  928ACN     H3 5749   1.410   0.139   3.615  1.7713  2.0416  1.3401
  928ACN     C2 5750   1.208   0.135   3.699  0.0077  0.4605  0.2912
  928ACN     N1 5751   1.125   0.081   3.754 -0.6209 -0.1053  0.3720
  929ACN     C1 5752   0.039   2.477   4.999 -0.4835 -0.2967 -0.1725
  929ACN     H1 5753   0.081   2.383   4.961 -1.6419 -0.7466 -0.3500
  929ACN     H2 5754  -0.024   2.520   4.920 -1.2514 -0.3525  0.4044
  929ACN     H3 5755   0.116   2.553   5.018  0.1017 -0.4454 -1.8564
  929ACN     C2 5756  -0.036   2.456   5.115  0.6478  0.3946 -0.1417
  929ACN     N1 5757  -0.106   2.445   5.205 -0.2941  0.6606 -0.6850
  930ACN     C1 5758   3.335   0.959   2.017 -0.3082  0.4306 -0.4871
  930ACN     H1 5759   3.354   0.944   1.910 -1.4287  0.6634 -0.7187
  930ACN     H2 5760   3.376   1.058   2.042  1.4031 -0.5950  0.9490
  930ACN     H3 5761   3.372   0.878   2.081  0.6447  0.3980 -1.0625
  930ACN     C2 5762   3.192   0.973   2.031  0.1282  0.2747 -0.2709
  930ACN     N1 5763   3.076   0.990   2.038  0.6390 -0.0636 -0.0324
  931ACN     C1 5764   0.373   1.058   4.336  0.3732  0.5423 -0.0940
  931ACN     H1 5765   0.388   1.155   4.385 -0.7509  0.3821  0.6118
  931ACN     H2 5766   0.350   1.075   4.230  0.1157  1.7281  0.1470
  931ACN     H3 5767   0.284   1.014   4.385  0.8603 -0.7897 -0.3804
  931ACN     C2 5768   0.475   0.959   4.364 -0.1903 -0.2342 -0.2212
  931ACN     N1 5769   0.556   0.881   4.389 -0.2971  0.1922 -0.3408
  932ACN     C1 5770   3.803   2.329   1.540 -0.4346 -0.1513  0.8198
  932ACN     H1 5771   3.781   2.395   1.624 -2.8119 -1.0762  0.9658
  932ACN     H2 5772   3.872   2.375   1.468  0.1249 -1.1530  0.7136
  932ACN     H3 5773   3.707   2.316   1.489  0.1914  1.0913 -0.7342
  932ACN     C2 5774   3.845   2.194   1.587 -0.1867 -0.5257  0.3458
  932ACN     N1 5775   3.868   2.092   1.634 -0.0084 -0.1655 -0.1885
  933ACN     C1 5776   2.163   4.474   1.029 -0.7024  0.2314 -0.6121
  933ACN     H1 5777   2.167   4.462   0.920 -2.2936  4.2715 -1.2122
  933ACN     H2 5778   2.255   4.518   1.071 -0.7512 -1.2486  1.0925
  933ACN     H3 5779   2.157   4.377   1.079 -0.8368  0.2185 -0.6535
  933ACN     C2 5780   2.046   4.553   1.075 -0.8218 -0.0508  0.0958
  933ACN     N1 5781   1.955   4.613   1.116 -0.1711  0.7501  0.2336
  934ACN     C1 5782   1.081   1.531   3.250 -0.0130 -0.5941 -0.0676
  934ACN     H1 5783   1.031   1.606   3.312  0.6616 -0.3330  0.1635
  934ACN     H2 5784   1.053   1.540   3.144 -0.6105 -1.1609  0.0413
  934ACN     H3 5785   1.052   1.429   3.278  0.3877 -0.1440  2.1142
  934ACN     C2 5786   1.227   1.540   3.248  0.1340  0.5491  1.2809
  934ACN     N1 5787   1.342   1.534   3.246 -0.0561 -0.0879  0.4916
  935ACN     C1 5788   0.745   3.316   1.073 -0.6535  0.7262 -0.3607
  935ACN     H1 5789   0.687   3.230   1.105 -0.8145  1.1908  0.6003
  935ACN     H2 5790   0.823   3.345   1.145 -0.6257  1.5169 -0.6964
  935ACN     H3 5791   0.686   3.404   1.046 -1.5776 -0.1830 -1.3509
  935ACN     C2 5792   0.819   3.279   0.956  0.1149 -0.0858  0.0892
  935ACN     N1 5793   0.880   3.258   0.866  0.1587  0.8839  0.2359
  936ACN     C1 5794   2.625   1.568   1.264  0.0565  0.0071  0.7047
  936ACN     H1 5795   2.627   1.672   1.300 -0.2258  0.8892 -1.7336
  936ACN     H2 5796   2.553   1.515   1.328 -1.6119 -1.2317 -2.1219
[truncated: 52,403 more chars]
