# Supplementary material for: Metallicious: Automated Force-Field Parameterization of Covalently Bound Metals for Supramolecular Structures
Source: J Chem Theory Comput. 2024 Oct 7;20(20):9060–71. doi: 10.1021/acs.jctc.4c00850 (PMC11500408; doi:10.1021/acs.jctc.4c00850)
Supplement: Supplementary file 2 — ct4c00850_si_002.zip [file ct4c00850_si_002.zip › SI_MD_input/Zn3L3/dummy/4_prod.gro]

Generic title in water
 6555
    1RES     N0    1   3.077   2.151   3.522  0.1171 -1.2166  0.8417
    1RES     N1    2   2.986   2.280   3.767 -0.5880  0.5594 -0.1922
    1RES     N2    3   2.969   1.917   3.454 -0.2750  0.1414 -0.1584
    1RES     N3    4   3.119   2.519   3.840 -0.9751 -0.3982 -0.5394
    1RES     N4    5   3.287   2.933   3.844  0.1639  1.1237  0.0916
    1RES     N5    6   2.744   1.546   3.459  0.0722  0.0259 -0.6745
    1RES     C6    7   2.987   2.096   3.607  0.3300  0.0005 -0.4329
    1RES     C7    8   3.078   2.336   3.685  0.3313 -0.1625 -0.2159
    1RES     C8    9   2.921   1.970   3.566  0.0708 -0.1298 -0.3976
    1RES     C9   10   2.709   1.417   3.442 -0.8187 -0.5540 -0.2866
    1RES    C10   11   3.134   2.468   3.722  0.1392  0.4113 -0.3964
    1RES    C11   12   2.738   1.627   3.354  0.1736 -0.5836 -0.0447
    1RES    C12   13   3.328   3.057   3.883  0.4997  1.0008 -0.6134
    1RES    C13   14   3.060   2.985   3.916 -0.8026  0.2362  0.4339
    1RES    C14   15   2.946   2.159   3.724  0.4519 -0.3254  0.1190
    1RES    C15   16   3.099   3.112   3.960 -0.6043 -0.5576 -0.6833
    1RES    C16   17   3.186   2.648   3.879 -1.0969 -0.3656 -0.1715
    1RES    C17   18   2.777   1.771   3.386 -0.2796  0.1403  0.6090
    1RES    C18   19   3.160   2.898   3.862  0.0277  0.2555  0.7933
    1RES    C19   20   3.115   2.274   3.560  0.5487 -0.4223 -0.5141
    1RES    C20   21   2.667   1.373   3.314 -0.0802 -0.5909  0.6683
    1RES    C21   22   3.230   3.154   3.937  0.8965 -0.0548 -0.4194
    1RES    C22   23   3.127   2.767   3.792  0.0384  0.2634 -0.2492
    1RES    C23   24   2.703   1.594   3.222 -0.1462 -0.7075  0.4918
    1RES    C24   25   2.928   1.780   3.423 -0.0010 -0.0220 -0.0951
    1RES    C25   26   2.666   1.461   3.203  0.4601 -0.2774 -0.3032
    1RES    C26   27   2.696   1.154   3.207  0.4728  0.3398  0.1974
    1RES    C27   28   3.217   3.399   3.922  0.2309  0.1330  0.0223
    1RES    C28   29   2.500   1.017   3.171  0.3256  0.4512  0.0513
    1RES    C29   30   2.641   1.014   3.221 -0.8150  0.1213 -0.1448
    1RES    C30   31   3.287   3.413   3.784  0.0845  0.4839  0.2633
    1RES    C31   32   3.431   3.445   3.792 -0.9205 -0.1256 -0.2517
    1RES    C32   33   2.451   0.990   3.049  0.1030 -0.5173  0.0526
    1RES    C33   34   3.522   3.366   3.735  0.1242  0.2358 -0.1710
    1RES    O34   35   3.273   3.279   3.989 -0.0600 -0.0724 -0.4724
    1RES    O35   36   2.628   1.239   3.303  0.2605  0.1887  0.3026
    1RES    H36   37   2.836   1.937   3.626 -0.1448  1.6857  0.3493
    1RES    H37   38   2.703   1.353   3.530  2.1892 -0.4861  0.0225
    1RES    H38   39   3.146   2.536   3.637  1.6358 -1.0681 -1.3800
    1RES    H39   40   3.433   3.085   3.873  0.8863 -0.3819 -0.4802
    1RES    H40   41   2.957   2.956   3.936 -0.3043 -0.3591  2.1836
    1RES    H41   42   2.861   2.121   3.783  0.0350  0.1775 -0.1567
    1RES    H42   43   3.024   3.176   4.007  0.6443  1.5557 -1.4697
    1RES    H43   44   3.295   2.647   3.889 -1.1618  0.0478  0.6410
    1RES    H44   45   3.157   2.679   3.981 -0.8555  0.0683 -0.2352
    1RES    H45   46   2.716   1.807   3.470  0.6789 -0.3293  1.5058
    1RES    H46   47   2.755   1.848   3.310 -0.9503  1.5161  2.1688
    1RES    H47   48   3.184   2.327   3.495  1.3206 -0.2339  0.4403
    1RES    H48   49   3.157   2.770   3.686  2.0266 -0.7713  0.2469
    1RES    H49   50   3.019   2.754   3.787  0.1744 -1.5064  0.7976
    1RES    H50   51   2.710   1.660   3.136 -3.2367 -2.4222 -1.1952
    1RES    H51   52   2.940   1.723   3.516 -1.6809 -0.9100 -0.3981
    1RES    H52   53   2.980   1.728   3.342 -0.9375 -0.1362 -0.6395
    1RES    H53   54   2.645   1.425   3.103  0.2505 -0.4410 -0.1999
    1RES    H54   55   2.801   1.148   3.239  0.6877 -0.9871 -0.7089
    1RES    H55   56   2.695   1.193   3.104  0.4528  1.6879  0.7051
    1RES    H56   57   3.245   3.491   3.974  2.2885  0.4391 -1.5445
    1RES    H57   58   3.108   3.399   3.912  0.2702 -0.6997 -0.4831
    1RES    H58   59   2.429   1.041   3.251 -0.7291  0.2022 -0.8047
    1RES    H59   60   2.708   0.955   3.157  0.3299  1.5858 -0.3335
    1RES    H60   61   2.649   0.972   3.322  1.3680 -2.3143 -1.2769
    1RES    H61   62   3.273   3.322   3.724 -0.9609  1.8449 -1.6080
    1RES    H62   63   3.240   3.498   3.732  1.6859  1.2312 -0.0070
    1RES    H63   64   3.466   3.539   3.835  1.5349 -0.2331 -1.9494
    1RES    H64   65   2.510   0.970   2.959 -0.6310 -1.9942 -0.1141
    1RES    H65   66   2.343   0.998   3.043  0.1843  1.6038  1.2073
    1RES    H66   67   3.502   3.275   3.680  2.6911 -0.2332 -0.4145
    1RES    H67   68   3.629   3.387   3.737  0.0380  0.6056  1.0298
    2RES     N0   69   3.347   2.056   4.014 -0.0788  0.6284 -0.1264
    2RES     N1   70   3.154   2.270   4.011  0.0369 -0.3847  0.2888
    2RES     N2   71   3.610   2.118   3.954  0.3176  0.3866  0.1076
    2RES     N3   72   2.887   2.204   4.038  0.4892 -0.2003 -0.1483
    2RES     N4   73   2.770   2.439   3.895 -0.0216  0.4356  0.5333
    2RES     N5   74   3.704   1.852   3.834  0.2004 -0.0601  0.1006
    2RES     C6   75   3.383   2.182   3.984  0.0616 -0.9630  0.5853
    2RES     C7   76   3.120   2.139   4.048 -0.3338  0.5476  0.5566
    2RES     C8   77   3.523   2.210   3.958  0.4845  0.3746  0.1006
    2RES     C9   78   3.696   1.750   3.743 -0.4451 -0.9962  0.2334
    2RES    C10   79   2.974   2.110   4.075 -0.5121 -0.4623  0.5435
    2RES    C11   80   3.828   1.904   3.849 -0.0374 -0.0704 -0.5429
    2RES    C12   81   2.784   2.510   3.775  0.0200 -0.2757 -0.5482
    2RES    C13   82   2.553   2.362   3.820  0.7854 -0.1495 -0.2373
    2RES    C14   83   3.286   2.290   3.976 -0.5843 -0.0189  0.0255
    2RES    C15   84   2.571   2.427   3.696  0.5297  0.3672  0.3097
    2RES    C16   85   2.741   2.165   4.045  0.1795 -0.3942 -0.0037
    2RES    C17   86   3.841   2.019   3.952  0.2482  0.0930  0.3248
    2RES    C18   87   2.659   2.373   3.917 -0.1909 -0.0685  0.2373
    2RES    C19   88   3.218   2.037   4.052  0.1945 -0.4563 -0.3306
    2RES    C20   89   3.808   1.710   3.671 -0.5555  0.1096 -0.2959
    2RES    C21   90   2.688   2.493   3.675  0.0984 -0.3429  0.0792
    2RES    C22   91   2.654   2.293   4.048 -0.1156 -0.0190 -0.0182
    2RES    C23   92   3.941   1.872   3.773 -0.3637  0.1354  0.2121
    2RES    C24   93   3.751   2.143   3.925 -0.3491 -0.2915 -0.0056
    2RES    C25   94   3.935   1.770   3.687  0.5368 -0.0897  0.3604
    2RES    C26   95   3.720   1.499   3.577 -0.0758 -0.4957  0.2944
    2RES    C27   96   2.770   2.670   3.522 -0.0394  0.3928 -0.4847
    2RES    C28   97   3.628   1.291   3.446  0.1535 -0.1929  0.0179
    2RES    C29   98   3.694   1.429   3.439  0.1761  0.2704  0.1893
    2RES    C30   99   2.679   2.796   3.513  1.5334 -0.4716  0.0287
    2RES    C31  100   2.543   2.780   3.443  0.1391 -0.3915 -0.8672
    2RES    C32  101   3.644   1.197   3.540 -0.0949  0.1989 -0.1055
    2RES    C33  102   2.490   2.862   3.350 -0.2735 -0.2966  0.2934
    2RES    O34  103   2.706   2.546   3.547  0.4631  0.8838  0.0035
    2RES    O35  104   3.794   1.622   3.566  0.0083  0.3441  0.5578
    2RES    H36  105   3.557   2.314   3.963  0.2865  0.4759 -0.6019
    2RES    H37  106   3.598   1.703   3.740 -0.0266 -1.9742  1.5641
    2RES    H38  107   2.944   2.009   4.105  1.6631 -2.0259 -2.2906
    2RES    H39  108   2.868   2.578   3.758 -0.3779  0.3110 -0.1899
    2RES    H40  109   2.459   2.313   3.844  1.3402 -1.5744 -0.9177
    2RES    H41  110   3.315   2.392   3.953 -1.4794  0.2686  0.1593
    2RES    H42  111   2.506   2.418   3.609  0.9164  2.3331 -0.2018
    2RES    H43  112   2.726   2.101   4.133  3.2609 -1.2039  0.0051
    2RES    H44  113   2.705   2.108   3.958 -0.2084  1.1647 -0.8728
    2RES    H45  114   3.942   2.060   3.952  0.8959 -1.4608 -0.7879
    2RES    H46  115   3.820   1.982   4.053 -0.6780  0.2793  0.2117
    2RES    H47  116   3.180   1.939   4.081 -3.5914  1.6016  2.1663
    2RES    H48  117   2.552   2.268   4.082  0.7350 -0.2378  2.5164
    2RES    H49  118   2.692   2.356   4.129  0.7353 -2.4958  1.5809
    2RES    H50  119   4.032   1.925   3.799 -2.2099  3.1968  0.6131
    2RES    H51  120   3.783   2.229   3.986 -0.3677  0.3952 -0.9397
    2RES    H52  121   3.753   2.182   3.822  0.3530  2.5322  1.0350
    2RES    H53  122   4.022   1.726   3.637  0.3654 -0.9213  0.7837
    2RES    H54  123   3.620   1.515   3.619  0.2554  0.8903  0.5679
    2RES    H55  124   3.781   1.430   3.637  0.1121 -1.1312 -0.6128
    2RES    H56  125   2.816   2.656   3.423  1.8684 -1.6847  0.6424
    2RES    H57  126   2.855   2.689   3.588 -0.4545 -0.2306  0.2549
    2RES    H58  127   3.549   1.273   3.373 -0.5322 -0.0316  0.7099
    2RES    H59  128   3.638   1.491   3.369  0.7239  1.5390  0.8565
    2RES    H60  129   3.795   1.425   3.397 -0.0632 -2.0048 -0.2405
    2RES    H61  130   2.654   2.815   3.618  0.1030 -1.5335 -0.1125
    2RES    H62  131   2.731   2.882   3.468 -1.9043  2.0897  0.7487
    2RES    H63  132   2.484   2.699   3.485  0.6603 -0.4274 -0.1870
    2RES    H64  133   3.715   1.200   3.622 -1.6527  0.6826  1.2390
    2RES    H65  134   3.569   1.119   3.539  0.6220 -0.4955 -1.3043
    2RES    H66  135   2.550   2.937   3.297 -0.9769  0.2693  0.2917
    2RES    H67  136   2.387   2.845   3.320  0.0085 -0.1406 -0.8146
    3RES     N0  137   3.437   1.930   3.753 -0.1425 -0.0502 -0.3348
    3RES     N1  138   3.266   1.950   3.535  0.2700 -0.6633  0.0781
    3RES     N2  139   3.378   1.754   3.964  0.4096  0.2755 -0.8518
    3RES     N3  140   3.327   2.149   3.346 -0.0095  0.2072  0.2236
    3RES     N4  141   3.033   2.181   3.248  0.1953  0.2960  0.3763
    3RES     N5  142   3.134   1.421   4.142  0.2451 -0.1376 -0.0934
    3RES     C6  143   3.336   1.838   3.746 -0.2617  0.7993  0.2853
    3RES     C7  144   3.379   2.026   3.540 -0.1247  0.3294  0.2651
    3RES     C8  145   3.307   1.747   3.858 -0.0082  0.0366 -0.8134
    3RES     C9  146   3.126   1.297   4.200  0.1091 -0.0825  0.2427
    3RES    C10  147   3.412   2.122   3.435 -0.0192 -0.5933 -0.1666
    3RES    C11  148   3.199   1.519   4.206  0.5315  0.3863  1.1025
    3RES    C12  149   2.910   2.221   3.280 -0.5540  0.4106  0.4559
    3RES    C13  150   3.064   2.395   3.137  0.3499  0.0444  0.2858
    3RES    C14  151   3.252   1.851   3.632  0.1702 -0.4042  0.1638
    3RES    C15  152   2.940   2.436   3.170 -0.2488 -0.3554  0.1508
    3RES    C16  153   3.351   2.248   3.242 -0.0563 -0.3179 -0.1654
    3RES    C17  154   3.219   1.640   4.120 -0.5577  0.1214  0.6791
    3RES    C18  155   3.105   2.270   3.177  0.2917  0.0634 -0.5936
    3RES    C19  156   3.462   2.016   3.655  0.2550 -0.1825  0.0068
    3RES    C20  157   3.181   1.275   4.328  0.3690 -0.3841  0.1490
    3RES    C21  158   2.853   2.341   3.232 -0.3180 -0.2227  0.0340
    3RES    C22  159   3.245   2.224   3.132 -0.0723 -0.2832 -0.0988
    3RES    C23  160   3.253   1.501   4.334  0.5162  0.2073  0.0547
    3RES    C24  161   3.356   1.633   4.051 -1.0192 -0.8864  0.1900
    3RES    C25  162   3.247   1.379   4.397 -0.2221 -0.0829  0.3070
    3RES    C26  163   3.119   1.029   4.331 -0.1838  0.0373  0.4990
    3RES    C27  164   2.629   2.282   3.333 -0.2332  0.1964  0.5866
    3RES    C28  165   3.195   0.781   4.310 -0.0811  0.5400 -0.1100
    3RES    C29  166   3.193   0.909   4.394 -0.0132 -0.2952 -0.5138
    3RES    C30  167   2.485   2.336   3.304  0.4485 -0.9563 -0.1309
    3RES    C31  168   2.379   2.250   3.367 -0.8496  0.1024  0.4188
    3RES    C32  169   3.124   0.757   4.202 -0.0539 -0.3383 -0.1246
    3RES    C33  170   2.253   2.245   3.323 -0.3168  0.3303 -1.1522
    3RES    O34  171   2.721   2.378   3.271 -0.7320  0.2715 -0.2365
    3RES    O35  172   3.172   1.149   4.389 -0.2465 -0.5740  0.2617
    3RES    H36  173   3.229   1.671   3.848 -0.0368 -0.2573  1.4427
    3RES    H37  174   3.081   1.218   4.139 -0.2359 -0.0435  0.4495
    3RES    H38  175   3.495   2.191   3.451 -0.4555 -0.0343 -0.2775
    3RES    H39  176   2.850   2.149   3.335  0.7116 -2.4234 -1.7366
    3RES    H40  177   3.129   2.455   3.075 -0.0623  2.4314  2.0792
    3RES    H41  178   3.167   1.784   3.619  0.6287 -0.8028 -0.8134
    3RES    H42  179   2.913   2.535   3.135 -0.9943 -0.8457 -0.7021
    3RES    H43  180   3.459   2.242   3.219  0.1170 -1.5617  0.9017
    3RES    H44  181   3.335   2.351   3.275 -0.4632 -1.0713  2.1344
    3RES    H45  182   3.222   1.722   4.192 -3.2264  1.8844 -1.1153
    3RES    H46  183   3.135   1.665   4.054 -0.3501  0.7205  0.6444
    3RES    H47  184   3.552   2.075   3.670  0.4098 -0.2702 -0.5739
    3RES    H48  185   3.268   2.284   3.043 -0.5629  0.2577  0.1325
    3RES    H49  186   3.246   2.119   3.100 -0.1981 -0.1077 -0.6871
    3RES    H50  187   3.309   1.581   4.380  0.8591  0.6711 -1.1369
    3RES    H51  188   3.439   1.645   4.121 -0.0008 -0.1526 -1.1295
    3RES    H52  189   3.355   1.542   3.989  2.5504 -1.0431  0.2664
    3RES    H53  190   3.296   1.358   4.492 -0.2653 -0.6216  0.2099
    3RES    H54  191   3.146   1.030   4.224  0.6620 -0.9482  0.6890
    3RES    H55  192   3.011   1.028   4.345  0.1572  3.2417  4.2400
    3RES    H56  193   2.643   2.286   3.442 -0.7168 -0.1376  0.6634
    3RES    H57  194   2.638   2.183   3.287 -0.1414 -1.1628  3.4320
    3RES    H58  195   3.249   0.696   4.352  0.6411  1.6434  1.2264
    3RES    H59  196   3.292   0.953   4.412 -0.2138 -0.9294  2.3954
    3RES    H60  197   3.155   0.874   4.491  1.7087 -3.0235 -0.7504
    3RES    H61  198   2.482   2.439   3.340  0.8414 -1.0751  0.2470
    3RES    H62  199   2.465   2.342   3.196  0.5252 -0.7993 -0.1367
    3RES    H63  200   2.414   2.177   3.439  1.4142 -1.0545 -1.7634
    3RES    H64  201   3.065   0.836   4.157 -0.2750 -1.1721 -1.3228
    3RES    H65  202   3.135   0.656   4.165  0.8581 -0.5942  0.8088
    3RES    H66  203   2.215   2.313   3.248 -1.8508 -0.1912 -0.8625
    3RES    H67  204   2.173   2.188   3.371  0.1839 -1.2841 -2.1821
    4ZnD    Zn1  205   2.970   2.426   3.998 -0.2556 -0.1461  0.1429
    4ZnD    dm1  206   3.001   2.439   3.913 -0.5861 -0.7633 -0.3010
    4ZnD    dm2  207   2.960   2.517   4.007  0.8617  0.7840 -0.5328
    4ZnD    dm3  208   2.885   2.417   3.965  0.7644 -0.0533 -0.7468
    4ZnD    dm4  209   2.935   2.415   4.080 -1.3414  0.4790  0.3096
    4ZnD    dm5  210   2.982   2.338   3.987  0.1181  0.3911  1.0741
    4ZnD    dm6  211   3.052   2.435   4.031 -1.1925 -0.6190 -0.0441
    5ZnD    Zn1  212   3.147   2.009   3.334  0.0855  0.0327  0.0004
    5ZnD    dm1  213   3.141   1.994   3.244 -0.1556  0.3552  0.7734
    5ZnD    dm2  214   3.227   2.052   3.319  0.8674 -0.4883 -1.3004
    5ZnD    dm3  215   3.103   2.088   3.320 -0.1124 -1.6360 -1.0071
    5ZnD    dm4  216   3.156   2.024   3.420  2.1179 -1.0788 -1.4382
    5ZnD    dm5  217   3.067   1.966   3.345  0.3887  0.4660 -1.4778
    5ZnD    dm6  218   3.191   1.930   3.343 -0.1922 -0.2860  2.3778
    6ZnD    Zn1  219   3.532   1.916   3.970 -0.0616 -0.2530 -0.1681
    6ZnD    dm1  220   3.569   1.997   3.961 -0.0011 -1.0119 -0.1771
    6ZnD    dm2  221   3.604   1.881   3.928  1.3841 -0.2102  1.2656
    6ZnD    dm3  222   3.574   1.903   4.050  1.6680 -0.4193  1.6042
    6ZnD    dm4  223   3.494   1.838   3.978  0.0377  0.2241  1.0614
    6ZnD    dm5  224   3.462   1.954   4.015  0.3775  0.1680  0.4430
    6ZnD    dm6  225   3.489   1.932   3.892 -0.3390 -0.4141  0.1713
    7BF4     B1  226   3.632   1.821   4.234  0.1034  0.2599 -0.3966
    7BF4     F2  227   3.633   1.774   4.101 -0.8145  0.0883 -0.1200
    7BF4     F3  228   3.565   1.735   4.316  0.3461 -1.1219  0.3829
    7BF4     F4  229   3.760   1.863   4.271 -0.6796  0.0369  0.1461
    7BF4     F5  230   3.557   1.931   4.191  0.2778 -0.0777  0.2743
    8BF4     B1  231   3.016   1.920   3.026  0.5711 -0.3881 -0.3486
    8BF4     F2  232   2.894   1.878   3.071 -0.1843  0.1683  0.2568
    8BF4     F3  233   3.073   1.827   2.939 -0.0039  0.3465  0.4080
    8BF4     F4  234   3.007   2.042   2.960 -0.2999  0.0507  0.0028
    8BF4     F5  235   3.098   1.948   3.135  0.6171 -0.0742 -0.1351
    9BF4     B1  236   3.465   2.369   3.656  0.6763  0.2886 -0.1084
    9BF4     F2  237   3.587   2.308   3.658  0.0165  0.2682 -0.6918
    9BF4     F3  238   3.386   2.286   3.717 -0.3676  0.3181  0.7094
    9BF4     F4  239   3.482   2.477   3.739  0.8943  0.2736  0.4860
    9BF4     F5  240   3.408   2.394   3.532 -0.1426  0.3390 -0.3486
   10BF4     B1  241   3.335   1.782   3.278  0.2339  0.2761  0.4668
   10BF4     F2  242   3.430   1.761   3.373  0.2877 -0.1288 -0.2775
   10BF4     F3  243   3.206   1.803   3.325 -0.0670 -0.0877 -0.1369
   10BF4     F4  244   3.353   1.900   3.203  0.3808 -0.5613 -0.0940
   10BF4     F5  245   3.341   1.684   3.187 -0.1324 -0.1644  0.1586
   11BF4     B1  246   3.052   2.440   4.270 -0.4910  0.8798 -0.2931
   11BF4     F2  247   3.108   2.495   4.164 -0.7430  0.0494  0.2577
   11BF4     F3  248   3.101   2.317   4.305 -0.2550 -0.1821 -0.2148
   11BF4     F4  249   3.047   2.514   4.376  0.2465 -0.0972 -0.4790
   11BF4     F5  250   2.928   2.418   4.212  0.6790  0.3547 -0.2014
   12BF4     B1  251   2.807   2.712   4.045 -0.6409 -0.3775 -0.1211
   12BF4     F2  252   2.912   2.626   4.040  0.0919  0.1554  0.4341
   12BF4     F3  253   2.834   2.830   4.110 -0.1326  0.3806 -0.1009
   12BF4     F4  254   2.777   2.752   3.915  0.2935 -0.2513 -0.0066
   12BF4     F5  255   2.693   2.660   4.100  0.1476 -0.0683  0.0790
   13ACN     C1  256   3.441   3.390   2.476 -0.0176  0.1879  0.1180
   13ACN     H1  257   3.372   3.337   2.543 -2.0971  1.0838 -1.2698
   13ACN     H2  258   3.441   3.339   2.380  0.2971 -1.4406  0.9662
   13ACN     H3  259   3.548   3.389   2.500 -0.3362 -0.7159  1.5915
   13ACN     C2  260   3.389   3.527   2.459 -0.0407 -0.5782  0.2319
   13ACN     N1  261   3.339   3.631   2.447  0.2044 -0.4098 -0.6884
   14ACN     C1  262   1.186   1.265   1.748 -0.0574  0.2520  0.4172
   14ACN     H1  263   1.218   1.208   1.660 -2.1056  0.3002 -0.3861
   14ACN     H2  264   1.195   1.373   1.732  0.0337  0.0020 -1.2522
   14ACN     H3  265   1.249   1.231   1.831 -0.7733 -1.6133  0.2288
   14ACN     C2  266   1.044   1.242   1.780 -0.8199 -0.0532 -0.6011
   14ACN     N1  267   0.930   1.221   1.799 -0.3841  0.2560 -0.4261
   15ACN     C1  268   2.024   2.030   0.576  0.5050  0.3105  0.2384
   15ACN     H1  269   2.055   2.059   0.474 -0.1675  0.2673  0.0228
   15ACN     H2  270   1.929   1.980   0.557  0.6104  0.3342 -0.3592
   15ACN     H3  271   2.020   2.120   0.638  0.1782 -0.7248  1.7366
   15ACN     C2  272   2.129   1.945   0.630  0.5616  0.4854 -0.5602
   15ACN     N1  273   2.209   1.878   0.680  0.0223 -0.2243 -0.9539
   16ACN     C1  274   1.049   1.729   4.093 -1.0253  0.3486  0.1774
   16ACN     H1  275   1.055   1.838   4.105  2.9218  0.0843  1.3781
   16ACN     H2  276   0.983   1.706   4.009  0.2712 -0.0092 -0.7420
   16ACN     H3  277   1.015   1.691   4.190  0.5538  0.5936  0.8298
   16ACN     C2  278   1.188   1.686   4.071  0.0440  0.6419 -0.6637
   16ACN     N1  279   1.297   1.655   4.053 -0.2565 -0.1744 -0.3555
   17ACN     C1  280   0.171   3.659   0.815  0.2727  0.0198 -0.0156
   17ACN     H1  281   0.234   3.743   0.846  0.1907  0.7986 -1.8933
   17ACN     H2  282   0.072   3.700   0.791  0.2348  1.9793  3.2393
   17ACN     H3  283   0.144   3.588   0.894 -0.7755  1.7904  1.2392
   17ACN     C2  284   0.218   3.593   0.697 -0.7058  0.2877 -0.1738
   17ACN     N1  285   0.250   3.539   0.605  1.0674 -0.4802 -0.1944
   18ACN     C1  286   0.644   3.919   1.549  0.4270  0.1246 -0.2898
   18ACN     H1  287   0.703   3.971   1.625  2.8592 -0.6472 -1.6183
   18ACN     H2  288   0.554   3.978   1.528  0.6623 -0.2584 -2.4223
   18ACN     H3  289   0.604   3.828   1.596 -2.6135  2.2568  1.4501
   18ACN     C2  290   0.714   3.889   1.429 -0.5016  0.2197  0.2115
   18ACN     N1  291   0.774   3.860   1.336  0.6184  0.0960 -0.1484
   19ACN     C1  292   3.320   2.684   1.764 -0.0622  0.4036 -0.4845
   19ACN     H1  293   3.408   2.748   1.779  0.5383 -0.7945  1.2075
   19ACN     H2  294   3.229   2.734   1.727 -0.4764 -0.2471 -0.3507
   19ACN     H3  295   3.297   2.627   1.855 -1.6190  0.7427 -0.6472
   19ACN     C2  296   3.352   2.580   1.667 -0.2434 -0.6988 -0.0089
   19ACN     N1  297   3.389   2.503   1.590 -0.0175  0.1370  0.2228
   20ACN     C1  298   3.525   2.442   0.244 -0.0509 -0.1245 -0.8492
   20ACN     H1  299   3.463   2.515   0.190 -1.8235  0.2071  1.5514
   20ACN     H2  300   3.519   2.341   0.201  0.0231 -0.5940  0.2292
   20ACN     H3  301   3.485   2.424   0.344  0.5815 -2.1956 -0.9512
   20ACN     C2  302   3.662   2.495   0.248  0.2123 -0.3315  0.4498
   20ACN     N1  303   3.769   2.547   0.239  0.6743 -0.2408  0.1730
   21ACN     C1  304   0.089   1.130   2.840 -0.9142 -0.4800  0.2388
   21ACN     H1  305   0.134   1.072   2.759 -1.1221  2.1066 -1.7976
   21ACN     H2  306   0.168   1.158   2.910 -1.1653 -0.2962  0.4524
   21ACN     H3  307   0.016   1.069   2.895  0.0094  0.4979  2.5853
   21ACN     C2  308   0.036   1.246   2.768  0.0334  0.3281  0.0547
   21ACN     N1  309  -0.004   1.343   2.723  0.6295  0.1937  0.0685
   22ACN     C1  310   2.412   1.341   2.879 -0.4357 -0.1711 -0.5274
   22ACN     H1  311   2.430   1.346   2.987  0.7079  0.0339 -0.7267
   22ACN     H2  312   2.313   1.387   2.862  0.3992  1.7541 -0.2910
   22ACN     H3  313   2.402   1.239   2.841  0.9601 -0.6550  0.3948
   22ACN     C2  314   2.529   1.405   2.815  0.6728  0.5745 -0.2387
   22ACN     N1  315   2.611   1.454   2.752 -0.0118  0.3876 -0.3089
   23ACN     C1  316   3.065   3.805   3.993 -0.3135 -0.1802 -0.4703
   23ACN     H1  317   3.135   3.739   3.941  0.3230  1.1089 -1.2826
   23ACN     H2  318   3.102   3.901   4.031  1.4657 -0.9699 -0.1854
   23ACN     H3  319   3.041   3.752   4.086  2.8960 -1.5276 -0.3369
   23ACN     C2  320   2.943   3.826   3.922 -0.4758  0.3720  0.1403
   23ACN     N1  321   2.843   3.831   3.869 -0.0646 -0.4159  0.3045
   24ACN     C1  322   1.014   2.092   0.810 -0.6486 -0.6748 -0.2044
   24ACN     H1  323   1.098   2.147   0.765  0.1698 -1.6686  0.0924
   24ACN     H2  324   0.942   2.170   0.839  0.0108 -0.6494  1.3988
   24ACN     H3  325   1.037   2.030   0.898  0.0180 -1.7310 -1.1027
   24ACN     C2  326   0.960   2.009   0.702  0.5696 -0.2055 -0.3143
   24ACN     N1  327   0.921   1.941   0.618  0.6589  0.2647 -0.1416
   25ACN     C1  328   0.428   0.763   3.593 -0.4183 -0.1487  0.3168
   25ACN     H1  329   0.338   0.826   3.590  0.1091  0.6688  1.3410
   25ACN     H2  330   0.399   0.660   3.568 -0.0495 -0.4340  1.0673
   25ACN     H3  331   0.469   0.767   3.694  1.8303 -0.5202 -0.5569
   25ACN     C2  332   0.518   0.812   3.487 -0.2082 -0.0389 -0.1109
   25ACN     N1  333   0.584   0.851   3.401  0.0495  1.0794 -0.0086
   26ACN     C1  334   0.447   3.724   3.914  0.1127 -0.2102  0.3569
   26ACN     H1  335   0.343   3.722   3.879 -0.1283  0.1981  1.0384
   26ACN     H2  336   0.507   3.633   3.898 -0.2143 -0.2077 -0.9008
   26ACN     H3  337   0.439   3.734   4.023  0.2731  1.0310  0.2597
   26ACN     C2  338   0.527   3.833   3.852  0.1935 -0.3632 -0.3062
   26ACN     N1  339   0.610   3.903   3.818 -0.8916  0.5314 -0.1162
   27ACN     C1  340   3.369   4.591   0.884  0.1301 -0.2240 -0.0025
   27ACN     H1  341   3.299   4.675   0.878  0.6148  0.1108 -1.0603
   27ACN     H2  342   3.422   4.575   0.789 -0.7521 -0.2516 -0.4992
   27ACN     H3  343   3.305   4.504   0.907  0.9328 -0.5649  0.9943
   27ACN     C2  344   3.462   4.596   0.998  0.5744  0.0517 -0.2248
   27ACN     N1  345   3.531   4.591   1.092 -0.0049 -0.4331 -0.2972
   28ACN     C1  346   2.037   2.373   1.769  0.0343  0.3483 -0.7895
   28ACN     H1  347   2.101   2.296   1.814 -0.3488  1.0304  0.9806
   28ACN     H2  348   2.017   2.449   1.845 -0.2020 -0.5549  0.0646
   28ACN     H3  349   1.942   2.323   1.748 -0.6397  0.6290  1.5177
   28ACN     C2  350   2.091   2.439   1.650 -0.2790  0.1160 -0.7769
   28ACN     N1  351   2.135   2.495   1.560  0.0373 -0.7030 -0.3723
   29ACN     C1  352   0.313   3.252   4.459  0.0896 -0.3424 -0.4970
   29ACN     H1  353   0.423   3.246   4.467  0.2712  1.3245 -1.5644
   29ACN     H2  354   0.292   3.288   4.357  0.4139 -1.4637 -0.9729
   29ACN     H3  355   0.262   3.313   4.533 -1.1405  0.0668 -1.6625
   29ACN     C2  356   0.260   3.115   4.472  0.2458  0.3781  0.4532
   29ACN     N1  357   0.209   3.013   4.476 -0.3257  0.0582 -0.1849
   30ACN     C1  358   2.695   4.052   4.172  0.2975  0.6919  0.2978
   30ACN     H1  359   2.707   3.984   4.086 -0.0818  1.9203 -0.7312
   30ACN     H2  360   2.594   4.051   4.215  0.3306  1.0872  0.3843
   30ACN     H3  361   2.724   4.153   4.143 -2.2532  1.1851 -0.6273
   30ACN     C2  362   2.792   4.003   4.273  0.4376  0.2371  0.3735
   30ACN     N1  363   2.861   3.964   4.353  0.2402  0.6534  0.6382
   31ACN     C1  364   2.311   2.284   4.637  1.0257  0.1840 -0.1889
   31ACN     H1  365   2.221   2.286   4.575  0.2544  2.2176  0.9415
   31ACN     H2  366   2.357   2.375   4.677 -1.0070  0.6692  1.0767
   31ACN     H3  367   2.389   2.232   4.579  0.1386 -0.2542 -0.9906
   31ACN     C2  368   2.277   2.211   4.757 -1.2689  1.1575  0.1212
   31ACN     N1  369   2.266   2.142   4.850  0.5534 -0.3815 -0.0847
   32ACN     C1  370   3.104   0.308   2.339 -0.0684  0.1742  0.0977
   32ACN     H1  371   3.164   0.228   2.383  0.3521  0.0630 -0.6659
   32ACN     H2  372   3.074   0.384   2.412  2.2706  0.9596  0.2970
   32ACN     H3  373   3.018   0.270   2.282 -0.2543  0.5353  0.1390
   32ACN     C2  374   3.196   0.369   2.243  0.8420  0.5109  0.2694
   32ACN     N1  375   3.264   0.405   2.156  0.2976  0.1775 -0.0666
   33ACN     C1  376   2.078   3.745   1.852  0.2818 -0.1721 -0.1676
   33ACN     H1  377   2.114   3.846   1.877  0.6405 -0.2682 -0.2893
   33ACN     H2  378   2.042   3.752   1.749 -0.5662 -0.3466  0.1158
   33ACN     H3  379   1.999   3.723   1.925 -0.0326  0.5735 -0.2771
   33ACN     C2  380   2.183   3.642   1.862 -0.2960  0.4340 -0.5009
   33ACN     N1  381   2.259   3.560   1.867  1.1863  0.7016 -0.6980
   34ACN     C1  382   0.959   1.730   3.294 -0.2855  0.7870  0.3290
   34ACN     H1  383   1.024   1.657   3.345 -0.0219  1.0239  0.3330
   34ACN     H2  384   0.940   1.705   3.189  1.7584 -0.7939  0.2954
   34ACN     H3  385   1.013   1.825   3.290  0.0066  0.6462  0.8013
   34ACN     C2  386   0.838   1.745   3.379 -0.2331 -0.7983 -1.2464
   34ACN     N1  387   0.743   1.759   3.438 -0.1121 -0.1451 -0.2391
   35ACN     C1  388   1.622   2.880   4.050 -0.6113  0.3770  0.9406
   35ACN     H1  389   1.542   2.904   4.122  0.1919  1.8652  1.3767
   35ACN     H2  390   1.703   2.822   4.096  2.4846  1.5565 -2.8103
   35ACN     H3  391   1.658   2.974   4.007 -1.1658  0.0978 -0.1501
   35ACN     C2  392   1.582   2.802   3.933 -0.4335 -0.1606  0.6327
   35ACN     N1  393   1.542   2.754   3.837  0.1783 -0.2796  0.5821
   36ACN     C1  394   3.556   3.850   2.291 -0.0388 -0.5896 -0.0541
   36ACN     H1  395   3.586   3.892   2.194 -0.1703 -0.1025  0.1131
   36ACN     H2  396   3.560   3.741   2.286 -1.8352 -0.7166  0.9889
   36ACN     H3  397   3.454   3.887   2.308  0.4489  0.4601  0.6395
   36ACN     C2  398   3.647   3.903   2.393  0.0674  0.0102 -0.4751
   36ACN     N1  399   3.716   3.946   2.471 -0.1689  0.1474  0.3988
   37ACN     C1  400   3.224   3.912   4.348 -0.1147 -0.4905 -1.0121
   37ACN     H1  401   3.186   3.835   4.279 -0.0384 -1.3745 -0.0733
   37ACN     H2  402   3.152   3.993   4.367 -0.9913 -1.6301  0.6523
   37ACN     H3  403   3.323   3.939   4.309  1.2984 -1.6506  1.6715
   37ACN     C2  404   3.239   3.842   4.469 -0.9534 -0.0270  0.3556
   37ACN     N1  405   3.249   3.792   4.573  0.8919  0.7303  0.1816
   38ACN     C1  406   2.137   3.687   3.640  0.3986  0.2302  0.2792
   38ACN     H1  407   2.115   3.684   3.748  0.6738 -1.4734  0.3060
   38ACN     H2  408   2.039   3.670   3.593  1.1406 -2.2050 -0.4851
   38ACN     H3  409   2.207   3.610   3.605 -0.0221 -0.2965  0.5852
   38ACN     C2  410   2.182   3.820   3.597 -0.0082  0.6434  0.6301
   38ACN     N1  411   2.218   3.919   3.551 -0.4031 -0.0053  0.1139
   39ACN     C1  412   3.906   1.504   4.110 -0.2877 -0.7093 -0.0788
   39ACN     H1  413   3.844   1.573   4.052  0.5618 -0.8218 -1.1372
   39ACN     H2  414   3.868   1.497   4.212 -2.3132  2.8839 -0.5280
   39ACN     H3  415   4.008   1.546   4.114  0.1093 -1.7685  1.5875
   39ACN     C2  416   3.900   1.374   4.049 -0.2625 -0.4624  0.3079
   39ACN     N1  417   3.900   1.269   3.997  0.0895 -0.7157 -0.2057
   40ACN     C1  418   2.480   1.150   2.530 -0.3245 -0.0912  0.3641
   40ACN     H1  419   2.496   1.210   2.439  1.0350 -1.1631 -0.1130
   40ACN     H2  420   2.401   1.183   2.599 -0.7926 -1.0371  0.2845
   40ACN     H3  421   2.571   1.146   2.590  0.4122  0.2016 -0.7168
   40ACN     C2  422   2.450   1.018   2.479  0.0880  0.6487 -0.0019
   40ACN     N1  423   2.430   0.912   2.439  0.1422 -0.6959 -0.5579
   41ACN     C1  424   1.938   4.815   0.743  0.5743 -0.6641 -1.6699
   41ACN     H1  425   2.026   4.787   0.802  0.1351  0.5209 -0.4332
   41ACN     H2  426   1.850   4.795   0.806  1.7547  2.0647  0.9364
   41ACN     H3  427   1.937   4.759   0.649 -0.7918  0.3986 -2.2967
   41ACN     C2  428   1.933   4.960   0.725 -0.3348  0.3235 -0.0810
   41ACN     N1  429   1.929   5.074   0.711  0.1567  0.1526  0.3075
   42ACN     C1  430   0.863   0.567   0.065 -0.9113 -0.2255 -0.2641
   42ACN     H1  431   0.791   0.531  -0.010 -3.1568  1.6113  0.9432
   42ACN     H2  432   0.819   0.646   0.128 -1.1095  0.0802 -0.7808
   42ACN     H3  433   0.941   0.632   0.024  0.8540  0.1387  3.4493
   42ACN     C2  434   0.910   0.467   0.164 -0.2073  0.5646  0.4441
   42ACN     N1  435   0.957   0.386   0.234  0.1851  0.0023 -0.0163
   43ACN     C1  436   3.511   3.451   1.922 -0.6082 -0.3065  0.5332
   43ACN     H1  437   3.599   3.387   1.909  1.6012  2.8904 -0.8938
   43ACN     H2  438   3.417   3.403   1.892  0.1616 -0.2773 -2.0655
   43ACN     H3  439   3.516   3.541   1.859  1.0293 -0.9705 -0.3238
   43ACN     C2  440   3.503   3.491   2.059  0.4413  0.5206  0.3728
   43ACN     N1  441   3.511   3.534   2.165 -0.1876 -0.1667  0.5030
   44ACN     C1  442   3.915   3.213   2.549  0.6579 -0.3439 -0.3525
   44ACN     H1  443   3.806   3.213   2.561  0.6118  0.3309 -0.7295
   44ACN     H2  444   3.940   3.290   2.623 -1.6229  1.5094 -1.4482
   44ACN     H3  445   3.933   3.248   2.447 -1.8606 -1.1525 -1.1123
   44ACN     C2  446   3.963   3.081   2.574  0.2579 -0.5639 -0.2451
   44ACN     N1  447   4.000   2.972   2.592  0.0966 -0.0649  0.2567
   45ACN     C1  448   0.776   0.241   4.508  0.1087  0.2315  0.0302
   45ACN     H1  449   0.764   0.164   4.431  2.0381  0.7957 -0.8638
   45ACN     H2  450   0.827   0.188   4.589 -0.7468 -0.9943 -0.2215
   45ACN     H3  451   0.678   0.277   4.543  1.2646  0.9820  2.6370
   45ACN     C2  452   0.849   0.354   4.452  0.4401  0.3394  0.1693
   45ACN     N1  453   0.895   0.444   4.403 -0.3572  0.3515  0.2641
   46ACN     C1  454   3.001   3.093   3.575  0.1589  0.3783 -0.1208
   46ACN     H1  455   3.026   3.199   3.592 -1.3163  0.7961 -0.5181
   46ACN     H2  456   2.930   3.091   3.492  0.5251  0.1847 -0.4278
   46ACN     H3  457   2.960   3.047   3.666 -1.4262  1.2181 -0.3851
   46ACN     C2  458   3.121   3.026   3.518 -0.0631 -0.9483 -0.0508
   46ACN     N1  459   3.217   2.978   3.470  0.1161  0.2007 -0.1325
   47ACN     C1  460   0.181   2.690   2.810 -0.4289 -0.3881 -0.3822
   47ACN     H1  461   0.267   2.659   2.870  0.7743  0.3995 -1.6766
   47ACN     H2  462   0.129   2.612   2.753  0.4412 -0.9343 -0.4291
   47ACN     H3  463   0.239   2.750   2.739 -0.2615  1.2323  1.0830
   47ACN     C2  464   0.101   2.786   2.880  0.2539  0.4646 -0.1254
   47ACN     N1  465   0.031   2.853   2.937  0.5096  0.0907 -0.5126
   48ACN     C1  466   3.287   4.178   3.206  0.0765  0.2630 -0.4028
   48ACN     H1  467   3.254   4.279   3.232 -1.3374 -0.9866  2.9105
   48ACN     H2  468   3.197   4.119   3.190 -1.3274  2.6465 -1.5409
   48ACN     H3  469   3.352   4.144   3.289  0.7891  0.1346 -1.0058
   48ACN     C2  470   3.369   4.192   3.085 -0.4309  0.3253  0.2176
   48ACN     N1  471   3.423   4.208   2.985 -0.8858  0.4051 -0.7454
   49ACN     C1  472   0.998   0.104   4.217  0.4875 -0.0520  1.1130
   49ACN     H1  473   1.042   0.175   4.289 -0.6036  2.5951 -0.7389
   49ACN     H2  474   0.949   0.018   4.265  2.9816 -0.7894  2.4538
   49ACN     H3  475   1.064   0.061   4.142 -2.3909  0.3413 -1.7470
   49ACN     C2  476   0.897   0.185   4.147 -0.2539 -0.2232 -0.3660
   49ACN     N1  477   0.813   0.243   4.094 -0.0114 -0.0509  0.0789
   50ACN     C1  478   2.730   3.806   1.249 -0.1245 -0.4707  0.5128
   50ACN     H1  479   2.649   3.802   1.175 -0.0542  0.5150  0.3810
   50ACN     H2  480   2.770   3.705   1.262  3.0736  0.6051 -0.3935
   50ACN     H3  481   2.691   3.832   1.348 -3.8648 -2.5637 -0.3248
   50ACN     C2  482   2.840   3.903   1.211  0.3358  0.2265 -0.0103
   50ACN     N1  483   2.916   3.982   1.178  0.4567 -0.0339  0.1231
   51ACN     C1  484   3.786   4.743   0.816 -0.1601 -0.4759 -0.3640
   51ACN     H1  485   3.839   4.839   0.820  0.1705 -0.6723 -0.0150
   51ACN     H2  486   3.699   4.740   0.749 -1.3683 -4.2950  1.2645
   51ACN     H3  487   3.750   4.738   0.920 -0.0149 -1.6403 -0.3678
   51ACN     C2  488   3.867   4.625   0.797 -0.0997 -0.2599  0.1111
   51ACN     N1  489   3.931   4.529   0.787  0.5731  0.5822 -0.1835
   52ACN     C1  490   0.463   3.175   1.207 -0.0976  0.2229  0.2270
   52ACN     H1  491   0.479   3.240   1.120  1.4730  1.4587  1.3977
   52ACN     H2  492   0.419   3.082   1.169 -0.1855 -0.1452  1.2042
   52ACN     H3  493   0.385   3.230   1.262 -1.6145  0.6407 -2.2576
   52ACN     C2  494   0.591   3.162   1.274 -0.4366 -0.0616 -0.2379
   52ACN     N1  495   0.696   3.159   1.323 -0.4193 -0.1465 -0.0880
   53ACN     C1  496   2.865   0.369   1.209 -0.2550 -0.3742  0.4731
   53ACN     H1  497   2.935   0.355   1.126 -0.4677 -0.7529  0.3530
   53ACN     H2  498   2.888   0.295   1.286 -1.4902 -1.6421 -0.3345
   53ACN     H3  499   2.766   0.340   1.172 -0.8840  2.0489  0.1646
   53ACN     C2  500   2.880   0.506   1.246 -0.0050 -0.2921  0.1544
   53ACN     N1  501   2.888   0.613   1.286  0.4448  0.5731  0.5851
   54ACN     C1  502   1.645   3.002   4.774  0.1507  1.1424 -0.4587
   54ACN     H1  503   1.632   3.097   4.827  1.0104  1.0488 -0.0715
   54ACN     H2  504   1.563   2.942   4.816 -1.4504  1.0800 -3.4887
   54ACN     H3  505   1.737   2.946   4.791 -0.1816  1.1381  1.4051
   54ACN     C2  506   1.611   3.025   4.634 -0.0485 -0.1355 -0.1991
   54ACN     N1  507   1.588   3.043   4.521  0.2206 -0.5870  0.4894
   55ACN     C1  508   3.887   0.839   2.121  0.0291  0.0582 -0.5590
   55ACN     H1  509   3.916   0.804   2.021 -2.0738 -1.5337 -0.6377
   55ACN     H2  510   3.925   0.770   2.197 -1.1636  2.1649  2.0074
   55ACN     H3  511   3.778   0.830   2.124  0.1934 -2.8403 -1.4762
   55ACN     C2  512   3.936   0.976   2.137  0.6476  0.2638 -0.2555
   55ACN     N1  513   3.965   1.085   2.160  0.4132  0.0524 -0.7490
   56ACN     C1  514   2.282   0.941   4.202 -0.0106 -0.6431  0.3479
   56ACN     H1  515   2.328   0.918   4.299  0.9103  3.1925  0.8965
   56ACN     H2  516   2.213   1.025   4.217  2.0910  1.6328 -2.3159
   56ACN     H3  517   2.222   0.859   4.160 -0.8778  0.5219 -0.7338
   56ACN     C2  518   2.377   0.976   4.104  0.7379 -0.0242 -0.3775
   56ACN     N1  519   2.459   1.012   4.031  0.6558 -0.2431 -0.2100
   57ACN     C1  520   0.343   1.434   0.556 -0.0752  0.1623  0.2496
   57ACN     H1  521   0.341   1.513   0.632  0.6226 -1.2597  1.7748
   57ACN     H2  522   0.448   1.416   0.527 -0.1289 -1.0564  0.7785
   57ACN     H3  523   0.274   1.460   0.475  2.2173  0.7416 -1.5708
   57ACN     C2  524   0.299   1.308   0.616  0.3429 -0.4027 -0.2223
   57ACN     N1  525   0.260   1.213   0.662  0.0938  0.3140  0.5000
   58ACN     C1  526   2.539   3.820   2.544  0.5411 -0.0118  0.2990
   58ACN     H1  527   2.609   3.878   2.482  0.5125 -0.2674  0.0272
   58ACN     H2  528   2.488   3.745   2.481  1.1818 -0.0970 -0.1224
   58ACN     H3  529   2.465   3.886   2.591 -0.8202 -0.6481 -0.8620
   58ACN     C2  530   2.614   3.747   2.645  0.0806 -0.1504 -0.6061
   58ACN     N1  531   2.679   3.713   2.737 -0.6598  0.5340 -0.1551
   59ACN     C1  532   2.884   4.446   2.455 -0.2331 -0.3456  0.0249
   59ACN     H1  533   2.919   4.455   2.352  0.3469  0.1154  0.2539
   59ACN     H2  534   2.828   4.535   2.488  0.2904 -0.3298  0.8926
   59ACN     H3  535   2.977   4.444   2.514 -0.2061 -1.1239 -0.0429
   59ACN     C2  536   2.809   4.323   2.473  0.4020  0.1514 -0.3128
   59ACN     N1  537   2.741   4.235   2.491 -0.4968 -0.6597  0.6279
   60ACN     C1  538   2.560   4.488   3.313 -0.0041  0.0037  0.6515
   60ACN     H1  539   2.498   4.573   3.282  0.9120  0.5894  0.3851
   60ACN     H2  540   2.578   4.413   3.235  1.5331  1.5422 -0.5134
   60ACN     H3  541   2.512   4.441   3.399  0.0145  1.0859  1.2628
   60ACN     C2  542   2.690   4.540   3.360  0.8608 -0.9593 -0.7247
   60ACN     N1  543   2.791   4.585   3.393  1.3123  0.8373  0.3343
   61ACN     C1  544   3.870   3.884   4.140 -0.2399 -0.2659  0.0571
   61ACN     H1  545   3.902   3.859   4.242  0.0902  0.3157  0.0969
   61ACN     H2  546   3.836   3.989   4.135  1.3855  0.2888  0.2446
   61ACN     H3  547   3.792   3.812   4.113 -0.0333 -0.3883 -0.2038
   61ACN     C2  548   3.983   3.877   4.056  0.2303  0.0575  0.3963
   61ACN     N1  549   4.068   3.882   3.978  0.3515 -0.4772  0.2161
   62ACN     C1  550   2.670   4.634   2.839  0.5773 -0.3964  0.4368
   62ACN     H1  551   2.635   4.687   2.749  0.4103  0.0038  0.7359
   62ACN     H2  552   2.574   4.602   2.880  1.0943 -0.0099  1.9696
   62ACN     H3  553   2.719   4.705   2.907  0.9779 -0.9699  0.7486
   62ACN     C2  554   2.753   4.522   2.805  0.4018  0.2712  0.4136
   62ACN     N1  555   2.819   4.432   2.782 -0.2053 -1.3626  0.7800
   63ACN     C1  556   3.312   2.051   0.934 -0.3646  0.6671 -0.4224
   63ACN     H1  557   3.353   2.119   1.009  2.0081 -3.1641  1.9262
   63ACN     H2  558   3.241   1.987   0.987  1.0606 -0.2172  0.4275
   63ACN     H3  559   3.387   1.982   0.894 -0.4110  1.5564 -2.1003
   63ACN     C2  560   3.262   2.120   0.814 -0.4330 -0.0714 -0.8732
   63ACN     N1  561   3.219   2.170   0.721  0.1561 -0.5717 -0.5460
   64ACN     C1  562   1.619   1.308   2.568  0.7708  0.3839  0.1804
   64ACN     H1  563   1.518   1.336   2.600 -0.0436 -1.5048 -0.6291
   64ACN     H2  564   1.670   1.245   2.642  1.7565  0.5128 -0.3703
   64ACN     H3  565   1.687   1.393   2.555  1.3076 -0.0948 -0.2324
   64ACN     C2  566   1.609   1.250   2.434  0.1963 -0.1471  0.0752
   64ACN     N1  567   1.588   1.200   2.334 -0.1509 -0.6136  0.5382
   65ACN     C1  568   3.273   1.353   3.467  0.0802 -0.2881  0.7516
   65ACN     H1  569   3.167   1.376   3.450  0.3333  0.5172  0.1931
   65ACN     H2  570   3.334   1.386   3.382 -0.8725 -1.3564 -0.3628
   65ACN     H3  571   3.286   1.246   3.488 -0.0089 -0.2196  1.1571
   65ACN     C2  572   3.313   1.433   3.587 -0.4810 -0.2075  0.0978
   65ACN     N1  573   3.324   1.481   3.690 -0.6296  0.0636 -0.0976
   66ACN     C1  574   3.410   3.800   4.875 -0.6599  0.2029  1.0981
   66ACN     H1  575   3.436   3.765   4.775  1.0622  0.7324  1.3561
   66ACN     H2  576   3.373   3.903   4.873 -0.9925  0.0469 -1.8459
   66ACN     H3  577   3.502   3.791   4.935  0.3913  0.6332 -0.4447
   66ACN     C2  578   3.298   3.726   4.925  0.3139  0.3925  0.6187
   66ACN     N1  579   3.207   3.662   4.957  0.0808 -0.2958  0.2059
   67ACN     C1  580   0.595   2.094   4.807 -0.8620  0.2620  0.2770
   67ACN     H1  581   0.555   2.045   4.717  1.2013 -0.9694 -0.0134
   67ACN     H2  582   0.583   2.030   4.895 -0.8109 -0.8958 -0.5346
   67ACN     H3  583   0.533   2.183   4.822  1.1236  1.7287  0.0345
   67ACN     C2  584   0.733   2.134   4.794 -0.2442 -0.9551 -0.3189
   67ACN     N1  585   0.845   2.164   4.791 -0.0944  0.2576 -0.6285
   68ACN     C1  586   1.390   1.223   3.010  0.1344 -0.2044  0.1638
   68ACN     H1  587   1.307   1.152   2.998  0.4749 -1.4464  4.3186
   68ACN     H2  588   1.397   1.288   2.922 -0.6625 -3.4803 -2.4085
   68ACN     H3  589   1.486   1.173   3.032  0.1262  0.1803  1.1155
   68ACN     C2  590   1.351   1.319   3.114 -0.5801  0.3996 -0.4588
   68ACN     N1  591   1.340   1.404   3.196  0.5654  0.0276  0.9708
   69ACN     C1  592   2.094   3.178   4.025  0.0738  0.1916  0.0320
   69ACN     H1  593   2.190   3.166   4.077 -0.1888  0.0570  0.4860
   69ACN     H2  594   2.102   3.154   3.918 -0.8856  0.7623 -0.1710
   69ACN     H3  595   2.058   3.281   4.024  0.0922  0.2008  0.3487
   69ACN     C2  596   1.982   3.113   4.101  0.0005 -0.5919  0.0805
   69ACN     N1  597   1.895   3.067   4.163  0.0479 -0.1343 -0.3224
   70ACN     C1  598   1.697   3.495   2.063  0.4884  0.4464  0.0736
   70ACN     H1  599   1.601   3.450   2.034  0.6720 -0.4710  0.8432
   70ACN     H2  600   1.751   3.442   2.143  1.8174 -1.9278 -2.3261
   70ACN     H3  601   1.696   3.601   2.090 -0.7695  1.2637 -2.9243
   70ACN     C2  602   1.774   3.493   1.942  1.0079  0.3580 -0.1950
   70ACN     N1  603   1.831   3.495   1.841  0.3899  0.1264  0.0328
   71ACN     C1  604   2.945   0.661   4.544  0.4041 -0.1031 -0.8007
   71ACN     H1  605   2.918   0.608   4.636  1.2592  1.4428  0.3764
   71ACN     H2  606   2.915   0.599   4.458  4.7486 -0.1530 -2.3752
   71ACN     H3  607   3.054   0.667   4.536  0.6343  0.2033  2.0600
   71ACN     C2  608   2.881   0.786   4.520 -0.0886 -0.1833  0.6200
   71ACN     N1  609   2.830   0.887   4.502  0.3781 -0.3383 -0.0536
   72ACN     C1  610   2.705   2.153   0.263  0.2921 -0.5648  0.4010
   72ACN     H1  611   2.622   2.086   0.241  0.3076 -0.4692  0.0390
   72ACN     H2  612   2.755   2.109   0.351 -0.2251  1.3277  1.6647
   72ACN     H3  613   2.669   2.251   0.295  1.9922  0.4858 -0.7797
   72ACN     C2  614   2.790   2.173   0.146  0.6248  0.3149  0.4643
   72ACN     N1  615   2.855   2.194   0.052 -0.6784 -0.2975 -0.4999
   73ACN     C1  616   3.648   2.251   4.865 -0.0208  0.1502  0.1685
   73ACN     H1  617   3.650   2.141   4.865  2.1425  0.0913 -3.4484
   73ACN     H2  618   3.737   2.287   4.810 -1.9341 -0.4358 -3.4769
   73ACN     H3  619   3.655   2.293   4.966  1.5653  2.1254 -0.7191
   73ACN     C2  620   3.542   2.300   4.779  0.2495  0.4088  0.7397
   73ACN     N1  621   3.459   2.337   4.711 -0.3015  0.1094  0.2692
   74ACN     C1  622   1.059   2.887   1.700  0.0988  0.0432 -0.4445
   74ACN     H1  623   1.100   2.950   1.780 -1.6978 -1.6501  1.8710
   74ACN     H2  624   0.957   2.925   1.691 -0.8345 -2.6967 -1.7651
   74ACN     H3  625   1.045   2.785   1.737 -0.1002 -0.3204 -1.5068
   74ACN     C2  626   1.141   2.887   1.583  0.4025 -0.0909 -0.4263
   74ACN     N1  627   1.210   2.877   1.494  0.4427 -0.0756 -0.5108
   75ACN     C1  628   1.833   4.242   3.117 -0.1971 -0.0434  0.1429
   75ACN     H1  629   1.760   4.210   3.193 -0.1084 -2.2662 -0.6962
   75ACN     H2  630   1.853   4.350   3.113 -0.5404  0.1625  2.8370
   75ACN     H3  631   1.798   4.198   3.023  0.1886  0.1147 -0.0730
   75ACN     C2  632   1.959   4.189   3.169 -0.2298 -0.5387 -0.5755
   75ACN     N1  633   2.057   4.144   3.218  0.1651 -0.4460  0.1375
   76ACN     C1  634   2.436   0.589   2.350  0.0603 -0.1095 -0.0824
   76ACN     H1  635   2.357   0.631   2.414 -1.9811  0.5868 -2.9729
   76ACN     H2  636   2.487   0.508   2.403 -1.3221  0.3578  2.0202
   76ACN     H3  637   2.511   0.665   2.323 -0.6760  0.8894  0.6039
   76ACN     C2  638   2.379   0.535   2.225 -0.0544  0.1093  0.3355
   76ACN     N1  639   2.352   0.485   2.126 -0.5716  0.3396 -0.5154
   77ACN     C1  640   2.521   2.263   1.240  0.9662  0.0602  0.6867
   77ACN     H1  641   2.526   2.361   1.288 -0.9517 -0.7565  2.6472
   77ACN     H2  642   2.597   2.246   1.163 -0.0986  0.3044 -0.4273
   77ACN     H3  643   2.423   2.229   1.205  0.4047 -0.1435  2.4133
   77ACN     C2  644   2.569   2.165   1.339  0.6396 -0.1685 -0.3524
   77ACN     N1  645   2.600   2.088   1.418 -0.9966  0.1153 -0.1614
   78ACN     C1  646   0.634   2.588   3.297 -0.0418  0.1254  0.0089
   78ACN     H1  647   0.733   2.620   3.263 -0.6862  0.2673 -1.7801
   78ACN     H2  648   0.638   2.518   3.382 -0.9944  1.6636  1.3537
   78ACN     H3  649   0.583   2.540   3.213  3.3035 -0.7313 -1.6123
   78ACN     C2  650   0.567   2.715   3.332  0.0424  0.0153 -0.4939
   78ACN     N1  651   0.500   2.798   3.372 -0.9172  0.0531 -0.0358
   79ACN     C1  652   0.694   4.091   3.034  0.3167 -0.5627 -0.2209
   79ACN     H1  653   0.670   3.984   3.034 -1.6977 -0.1168  0.7070
   79ACN     H2  654   0.600   4.139   3.064  2.6145  3.3032  1.1202
   79ACN     H3  655   0.722   4.126   2.933 -2.0239 -1.8411 -1.3496
   79ACN     C2  656   0.805   4.129   3.125 -0.6539 -0.2230  0.3002
   79ACN     N1  657   0.888   4.161   3.195 -0.4123 -0.3168  0.0402
   80ACN     C1  658   3.899   1.056   4.714  0.1781  0.0542  0.1809
   80ACN     H1  659   3.940   1.092   4.810 -0.2193 -0.6930  0.6408
   80ACN     H2  660   3.976   1.004   4.655 -0.9835  0.5266 -1.7727
   80ACN     H3  661   3.877   1.141   4.650 -3.2346  0.2188  1.4805
   80ACN     C2  662   3.781   0.978   4.741 -0.1670  0.0138 -0.4638
   80ACN     N1  663   3.690   0.906   4.771  0.1366  0.4937  0.4491
   81ACN     C1  664   3.824   3.340   2.073  0.3326 -0.3119  0.0108
   81ACN     H1  665   3.730   3.287   2.094  0.7234 -0.9646  0.1266
   81ACN     H2  666   3.831   3.437   2.124 -0.0221 -1.1240  1.6467
   81ACN     H3  667   3.835   3.367   1.968  0.4694  0.1242  0.1372
   81ACN     C2  668   3.940   3.269   2.130  0.5022  0.3224  0.3613
   81ACN     N1  669   4.039   3.212   2.160  0.0030 -0.0257 -0.0327
   82ACN     C1  670   0.230   3.126   0.908  0.8051  0.7956  0.0584
   82ACN     H1  671   0.183   3.124   0.809 -0.8472 -0.5511  0.8422
   82ACN     H2  672   0.329   3.080   0.905  0.6665  0.4748  0.4019
   82ACN     H3  673   0.163   3.064   0.969  2.2046 -1.3882 -0.5658
   82ACN     C2  674   0.230   3.262   0.956 -0.3598  0.0179  0.0722
   82ACN     N1  675   0.230   3.372   0.993  0.1704  0.3535 -0.0512
   83ACN     C1  676   1.466   1.646   1.764  0.3125 -0.2141 -0.2890
   83ACN     H1  677   1.420   1.739   1.799  0.3499 -0.6694  1.0201
   83ACN     H2  678   1.391   1.596   1.702  0.2964 -0.5446 -0.0061
   83ACN     H3  679   1.491   1.586   1.853 -1.6305 -0.8869 -0.1681
   83ACN     C2  680   1.587   1.672   1.687  0.6240  0.0048 -0.1252
   83ACN     N1  681   1.687   1.703   1.641  0.5125 -0.0045  0.7811
   84ACN     C1  682   1.415   1.510   0.353  0.2543  0.5198  0.2224
   84ACN     H1  683   1.419   1.606   0.301 -1.8704  0.0056 -0.9663
   84ACN     H2  684   1.467   1.526   0.449  1.5115  1.6799 -0.6446
   84ACN     H3  685   1.458   1.430   0.292  1.3086  1.6684 -0.5369
   84ACN     C2  686   1.273   1.484   0.378 -0.5078  0.2384 -0.7817
   84ACN     N1  687   1.158   1.463   0.402  0.2396  0.6132  0.2760
   85ACN     C1  688   0.461   3.248   2.270  0.6631  0.0741 -0.6121
   85ACN     H1  689   0.445   3.357   2.275 -2.0453 -0.3358  0.8951
   85ACN     H2  690   0.416   3.220   2.174 -0.0295  1.5360 -0.7326
   85ACN     H3  691   0.405   3.200   2.352  0.7364 -0.2946 -0.7789
   85ACN     C2  692   0.603   3.210   2.260 -0.3457 -0.7419 -0.9788
   85ACN     N1  693   0.711   3.177   2.238 -0.6558 -0.6379  0.4197
   86ACN     C1  694   3.898   4.261   3.982 -0.0916 -0.0416  0.5051
   86ACN     H1  695   3.920   4.154   3.985 -0.8526 -0.2406 -0.7624
   86ACN     H2  696   3.972   4.300   3.911  0.8479 -3.4119 -0.4574
   86ACN     H3  697   3.924   4.298   4.082  1.4394 -0.5252  0.2977
   86ACN     C2  698   3.759   4.285   3.944  0.4921  0.3006 -0.2507
   86ACN     N1  699   3.644   4.304   3.916 -0.6767  0.0375 -0.5162
   87ACN     C1  700   1.003   0.853   4.694 -0.0309 -0.0682 -0.3506
   87ACN     H1  701   0.965   0.921   4.616 -0.3524 -2.1865 -2.1106
   87ACN     H2  702   1.112   0.858   4.702 -0.0298  1.9046 -1.2525
   87ACN     H3  703   0.962   0.760   4.654 -2.1607  0.7949 -0.2676
   87ACN     C2  704   0.941   0.877   4.826  0.2096 -0.3935  0.2405
   87ACN     N1  705   0.897   0.893   4.931  0.3331  0.2059 -0.4931
   88ACN     C1  706   2.149   3.073   0.765  1.1463  0.0083 -0.6240
   88ACN     H1  707   2.167   3.181   0.766  1.2612 -0.0199  1.1649
   88ACN     H2  708   2.193   3.018   0.681 -0.4284  1.2751 -2.3064
   88ACN     H3  709   2.042   3.051   0.754  0.8284 -0.0638  2.1552
   88ACN     C2  710   2.198   2.993   0.884  0.0326  0.1519  0.1645
   88ACN     N1  711   2.233   2.938   0.977 -0.0427 -0.1105  0.1749
   89ACN     C1  712   2.190   4.223   3.504  0.2044 -0.1310 -0.4650
   89ACN     H1  713   2.186   4.312   3.440  0.6909 -1.4863 -2.4262
   89ACN     H2  714   2.236   4.143   3.445  3.2002  0.7706  0.5670
   89ACN     H3  715   2.092   4.188   3.540 -0.6473  2.3439 -0.2373
   89ACN     C2  716   2.271   4.235   3.625  0.5998 -0.4090 -0.8931
   89ACN     N1  717   2.339   4.245   3.718 -0.5945  0.1171 -0.4983
   90ACN     C1  718   2.602   0.751   0.461  0.4970 -0.6402 -1.0450
   90ACN     H1  719   2.509   0.808   0.453  0.2125 -0.9418  0.0524
   90ACN     H2  720   2.676   0.802   0.398  0.0846  1.7495  0.3544
   90ACN     H3  721   2.595   0.653   0.413 -0.1254 -0.5338 -1.1648
   90ACN     C2  722   2.648   0.726   0.598  0.4449  0.2409  0.6702
   90ACN     N1  723   2.691   0.696   0.699 -0.5595  0.0029 -0.0931
   91ACN     C1  724   2.102   2.879   3.163  0.1268 -0.1799  0.4650
   91ACN     H1  725   2.014   2.843   3.217  0.0286 -1.0424 -0.2487
   91ACN     H2  726   2.196   2.868   3.218 -1.3814  3.2966  3.9431
   91ACN     H3  727   2.093   2.987   3.145  0.5720 -0.4025 -1.1559
   91ACN     C2  728   2.109   2.795   3.040  0.0893 -0.4638 -0.1470
   91ACN     N1  729   2.105   2.734   2.941 -1.0384  0.1862 -0.0963
   92ACN     C1  730   0.264   4.049   2.751 -0.7405  0.2558  0.4836
   92ACN     H1  731   0.167   4.088   2.784  0.6244  3.0732  1.3439
   92ACN     H2  732   0.251   4.034   2.643 -0.2821  0.5641  0.3840
   92ACN     H3  733   0.275   3.953   2.802 -0.7485  0.4284  0.8097
   92ACN     C2  734   0.379   4.134   2.780 -0.4267 -1.1830 -0.4882
   92ACN     N1  735   0.472   4.194   2.808 -0.2197  0.3722 -0.0832
   93ACN     C1  736   3.193   0.276   1.351 -0.4110  0.0427  0.0208
   93ACN     H1  737   3.143   0.185   1.315  0.1797  0.2975 -1.5008
   93ACN     H2  738   3.260   0.252   1.435  0.9432  1.0214 -0.7500
   93ACN     H3  739   3.108   0.330   1.393 -0.1161  1.1143 -0.7273
   93ACN     C2  740   3.265   0.347   1.247 -0.2979 -0.5821  0.1933
   93ACN     N1  741   3.317   0.412   1.171 -0.2225 -0.5639  0.1619
   94ACN     C1  742   1.838   2.962   2.844 -0.9982 -0.5343  0.2351
   94ACN     H1  743   1.802   2.859   2.855 -2.9065  0.2356  1.4379
   94ACN     H2  744   1.860   3.002   2.944  2.3093  1.7087 -1.2957
   94ACN     H3  745   1.762   3.029   2.803  1.9757  4.1199  1.8934
   94ACN     C2  746   1.955   2.968   2.762 -0.5275 -0.2222  0.0669
   94ACN     N1  747   2.051   2.972   2.695 -0.3347 -0.4622 -0.3061
   95ACN     C1  748   3.466   0.642   3.141 -0.1779 -0.0631 -0.4098
   95ACN     H1  749   3.479   0.563   3.066  1.5426 -0.1992  0.0160
   95ACN     H2  750   3.486   0.595   3.238  3.3476 -0.1206 -1.1336
   95ACN     H3  751   3.360   0.673   3.136 -0.0379  0.9623  2.2714
   95ACN     C2  752   3.559   0.746   3.112 -0.1209 -0.2396 -0.2783
   95ACN     N1  753   3.644   0.816   3.083  0.3342  0.1974  0.4403
   96ACN     C1  754   1.960   2.898   3.798 -0.3719 -0.4827 -0.3770
   96ACN     H1  755   2.057   2.922   3.842 -0.8856  0.4648  0.2720
   96ACN     H2  756   1.915   2.816   3.854 -0.5850 -0.4253 -0.4623
   96ACN     H3  757   1.979   2.865   3.695  0.4473  0.5302 -0.5565
   96ACN     C2  758   1.874   3.012   3.779  0.4174  0.8666  0.2771
   96ACN     N1  759   1.818   3.110   3.770 -0.9249 -0.0801 -0.3245
   97ACN     C1  760   1.213   3.572   4.821 -0.3178  0.6018 -0.5267
   97ACN     H1  761   1.217   3.652   4.896 -2.6443 -1.6781  2.0964
   97ACN     H2  762   1.261   3.479   4.854  0.4010  0.9243 -0.6575
   97ACN     H3  763   1.259   3.605   4.727 -0.4902  0.7325 -0.5650
   97ACN     C2  764   1.073   3.538   4.796 -0.1963 -0.3673  0.7085
   97ACN     N1  765   0.960   3.524   4.780 -0.2029  0.0647  0.4117
   98ACN     C1  766   2.393   1.339   4.207 -0.3089  0.1846  0.5916
   98ACN     H1  767   2.482   1.279   4.186  0.9281  1.2966  2.4877
   98ACN     H2  768   2.378   1.346   4.316  0.3615  1.0213  0.6350
   98ACN     H3  769   2.320   1.274   4.158 -0.8925  2.4787 -1.6751
   98ACN     C2  770   2.410   1.463   4.145  0.2447 -0.0909 -0.0470
   98ACN     N1  771   2.417   1.560   4.083 -0.8277  0.1134  0.0736
   99ACN     C1  772   1.214   4.227   2.006 -0.4150 -0.0859  0.3347
   99ACN     H1  773   1.192   4.328   2.043 -1.0618 -0.2411  0.3763
   99ACN     H2  774   1.316   4.200   2.036  0.1794  0.5528 -1.0576
   99ACN     H3  775   1.208   4.232   1.896 -0.6612 -2.1135  0.2446
   99ACN     C2  776   1.115   4.132   2.064 -0.3105  0.4897  0.2770
   99ACN     N1  777   1.033   4.058   2.100 -0.6416 -0.4558  0.2444
  100ACN     C1  778   0.133   3.752   2.254  0.6451  0.6243  0.0156
  100ACN     H1  779   0.067   3.779   2.337  0.9251  0.3735  0.3227
  100ACN     H2  780   0.213   3.827   2.249  2.1257 -0.9711 -1.2269
  100ACN     H3  781   0.073   3.764   2.163 -1.5975  3.4719  1.7861
  100ACN     C2  782   0.177   3.608   2.283 -0.6257  0.3024 -0.0454
  100ACN     N1  783   0.200   3.499   2.307 -0.1864 -0.5096  0.1919
  101ACN     C1  784   2.713   2.976   4.822 -0.0957  0.6257 -0.3933
  101ACN     H1  785   2.738   3.067   4.878 -0.6436  0.6485 -0.1843
  101ACN     H2  786   2.605   2.959   4.834  0.2076 -0.8353  0.3863
  101ACN     H3  787   2.773   2.898   4.871  0.5773  1.5660  0.3130
  101ACN     C2  788   2.760   2.983   4.687 -0.3472 -0.2240 -0.0328
  101ACN     N1  789   2.804   2.988   4.584 -0.5203 -0.3629 -0.5102
  102ACN     C1  790   2.906   4.694   4.883  0.3438  0.2286  0.0170
  102ACN     H1  791   2.870   4.715   4.984 -1.5125 -1.4730 -0.2639
  102ACN     H2  792   3.015   4.689   4.867  0.5395 -1.3311  1.7846
  102ACN     H3  793   2.876   4.781   4.822 -0.2975  0.3747  0.5481
  102ACN     C2  794   2.844   4.575   4.829 -0.1980 -0.2270 -0.3134
  102ACN     N1  795   2.784   4.479   4.811  0.5407  1.2338  0.0845
  103ACN     C1  796   0.575   2.806   2.114 -0.3816  0.5616 -0.5997
  103ACN     H1  797   0.642   2.853   2.041 -0.7623 -1.0687 -2.0181
  103ACN     H2  798   0.519   2.718   2.080 -1.3171 -0.6395  3.6972
  103ACN     H3  799   0.500   2.884   2.135  0.3977  0.9701  0.7134
  103ACN     C2  800   0.657   2.770   2.232  0.3373 -0.1839  0.6229
  103ACN     N1  801   0.715   2.746   2.329 -0.5493 -0.7371  0.5717
  104ACN     C1  802   3.853   0.480   3.242 -0.5921 -0.3322 -0.4390
  104ACN     H1  803   3.823   0.584   3.221 -1.1603 -0.3562  0.2272
  104ACN     H2  804   3.824   0.411   3.162 -0.8677 -0.6648 -0.0561
  104ACN     H3  805   3.798   0.456   3.334  0.9507  0.2488  0.6621
  104ACN     C2  806   3.998   0.475   3.275 -0.6639 -0.2776 -0.0853
  104ACN     N1  807   4.109   0.459   3.296 -0.4307 -0.3547  0.1940
  105ACN     C1  808   3.466   0.260   3.703  0.6065 -0.0547  0.0720
  105ACN     H1  809   3.521   0.229   3.613 -1.2403 -0.1516 -1.0643
  105ACN     H2  810   3.538   0.286   3.781  1.4123 -1.9413 -0.0296
  105ACN     H3  811   3.408   0.182   3.754  0.8549  1.0568  2.1043
  105ACN     C2  812   3.391   0.386   3.684  0.0102 -0.3671 -0.1279
  105ACN     N1  813   3.336   0.485   3.661 -0.2838 -1.0414  0.1713
  106ACN     C1  814   2.483   3.815   3.780 -0.2484  0.8805 -0.4090
  106ACN     H1  815   2.402   3.743   3.763 -0.4122  1.2077 -1.0184
  106ACN     H2  816   2.452   3.917   3.754 -1.7344  1.5059  3.4339
  106ACN     H3  817   2.566   3.780   3.718 -2.3028 -2.5389 -1.3574
  106ACN     C2  818   2.511   3.811   3.923  0.1733  0.5008  0.0288
  106ACN     N1  819   2.518   3.801   4.039 -0.1727  0.0166 -0.1193
  107ACN     C1  820   3.099   3.550   0.287 -0.6336  0.7795 -0.6189
  107ACN     H1  821   3.121   3.511   0.187  0.4228  1.0173 -0.4801
  107ACN     H2  822   3.002   3.514   0.326  1.1048 -1.8196  1.5012
  107ACN     H3  823   3.077   3.657   0.288  0.7159  1.0581  0.7069
  107ACN     C2  824   3.205   3.525   0.383 -0.5617  0.5670 -0.9514
  107ACN     N1  825   3.282   3.492   0.463 -0.3825  0.0225  0.1962
  108ACN     C1  826   2.667   1.821   2.690  0.4820  0.4196  0.5659
  108ACN     H1  827   2.678   1.778   2.790 -1.6751 -1.7926 -0.0928
  108ACN     H2  828   2.674   1.741   2.615 -0.5949  1.5923 -0.7859
  108ACN     H3  829   2.748   1.891   2.665  0.3075 -0.3925 -2.4916
  108ACN     C2  830   2.543   1.893   2.670  0.4355  0.4357  0.0517
  108ACN     N1  831   2.445   1.953   2.662  0.1599 -0.4113 -0.0465
  109ACN     C1  832   3.357   0.758   2.200  0.3999  0.5686  0.2984
  109ACN     H1  833   3.411   0.675   2.154 -0.3349 -0.1719  0.7562
  109ACN     H2  834   3.409   0.789   2.292  0.5375  0.9078  0.1108
  109ACN     H3  835   3.260   0.714   2.227 -0.1142  2.2989  1.3781
  109ACN     C2  836   3.335   0.883   2.124 -0.1401 -0.9314  0.4995
  109ACN     N1  837   3.320   0.986   2.075  0.4515 -0.5442  0.4553
  110ACN     C1  838   1.843   1.397   3.668  0.0799 -0.3491  0.3376
  110ACN     H1  839   1.924   1.338   3.626 -0.2613 -0.3002 -0.3903
  110ACN     H2  840   1.784   1.439   3.585  0.8155 -1.9496 -1.0021
  110ACN     H3  841   1.889   1.478   3.727 -0.7361  1.0105 -0.8571
  110ACN     C2  842   1.758   1.312   3.755 -0.3263 -0.4730  0.2347
  110ACN     N1  843   1.695   1.253   3.827  0.6469 -0.0853  0.0662
  111ACN     C1  844   2.470   4.526   0.014 -0.5458 -0.5993  0.3694
  111ACN     H1  845   2.501   4.581   0.103  1.1009 -1.2675  0.2315
  111ACN     H2  846   2.451   4.423   0.045  2.0087 -0.5429  2.1961
  111ACN     H3  847   2.546   4.518  -0.065 -1.4030 -1.4497 -0.3753
  111ACN     C2  848   2.350   4.592  -0.031  0.5037 -0.0355  0.1768
  111ACN     N1  849   2.255   4.649  -0.065 -0.7557 -0.1094 -0.1453
  112ACN     C1  850   1.211   1.356   1.315 -0.4078 -0.2512  0.4710
  112ACN     H1  851   1.139   1.349   1.397 -0.1860  0.1176  0.7025
  112ACN     H2  852   1.164   1.429   1.247  1.8627 -0.5296 -1.5044
  112ACN     H3  853   1.239   1.259   1.272  0.1564 -0.0344  0.3397
  112ACN     C2  854   1.331   1.423   1.371 -1.0399  0.6223 -0.0933
  112ACN     N1  855   1.425   1.472   1.413  0.0664  0.5828 -0.4029
  113ACN     C1  856   1.896   1.120   2.184 -0.2889 -0.2542 -0.3303
  113ACN     H1  857   1.878   1.219   2.141  1.5587  0.0158 -0.5450
  113ACN     H2  858   1.969   1.068   2.121 -0.2128  2.1876 -2.3449
  113ACN     H3  859   1.800   1.068   2.187 -0.7514  0.6669  1.7112
  113ACN     C2  860   1.949   1.143   2.315 -0.5268 -0.3314 -0.7800
  113ACN     N1  861   1.999   1.157   2.418 -0.2905  0.0619  0.7189
  114ACN     C1  862   0.801   0.512   1.414 -0.1643 -0.2716  0.8613
  114ACN     H1  863   0.728   0.477   1.340  0.3025 -0.2504  0.3926
  114ACN     H2  864   0.900   0.502   1.369 -0.1351 -2.3991  1.3581
  114ACN     H3  865   0.780   0.477   1.516 -0.1766  1.9996  1.6861
  114ACN     C2  866   0.762   0.651   1.416 -0.1336 -0.2785 -0.2500
  114ACN     N1  867   0.724   0.759   1.420 -0.7661  0.0931  1.0992
  115ACN     C1  868   0.948   1.527   3.735  0.5827 -0.1020  0.2661
  115ACN     H1  869   1.044   1.534   3.788  0.2642  1.0341  0.7027
  115ACN     H2  870   0.905   1.628   3.731  1.0280  0.0930  0.2726
  115ACN     H3  871   0.874   1.471   3.793  0.9047 -0.9940 -0.1841
  115ACN     C2  872   0.962   1.474   3.595 -0.1690 -0.0447  0.0033
  115ACN     N1  873   0.975   1.424   3.492  1.2859  0.1988  0.4264
  116ACN     C1  874   2.102   2.450   4.052 -0.2666  0.1276  0.3352
  116ACN     H1  875   2.066   2.533   4.114  1.8614  1.7537 -0.5534
  116ACN     H2  876   2.211   2.453   4.040 -0.3472 -0.8680 -0.7349
  116ACN     H3  877   2.070   2.459   3.947  1.7097 -0.0735 -0.2997
  116ACN     C2  878   2.047   2.318   4.097  0.0936  0.1345 -0.8463
  116ACN     N1  879   1.990   2.230   4.133 -0.2876  0.5343  0.1092
  117ACN     C1  880   3.476   0.261   2.548  0.0823  0.3671 -0.7387
  117ACN     H1  881   3.532   0.170   2.572 -0.4935  0.3108  0.4168
  117ACN     H2  882   3.404   0.246   2.466  1.8330  0.4306 -2.3149
  117ACN     H3  883   3.549   0.338   2.519  0.3817  1.3680  2.4371
  117ACN     C2  884   3.397   0.287   2.668 -0.3491 -0.3309  0.3156
  117ACN     N1  885   3.342   0.293   2.768  0.2652 -0.0572  1.3752
  118ACN     C1  886   2.568   3.068   0.990 -0.5352  0.0360  0.0642
  118ACN     H1  887   2.642   3.103   0.917 -0.9243  0.4459 -0.1311
  118ACN     H2  888   2.563   2.958   0.994  1.1523 -0.0941 -1.0447
  118ACN     H3  889   2.472   3.117   0.971 -0.2924  0.1469 -0.8691
  118ACN     C2  890   2.611   3.096   1.126  0.0443 -0.4245  0.0512
  118ACN     N1  891   2.648   3.110   1.231  0.3339 -0.3153  0.2327
  119ACN     C1  892   1.352   3.020   1.200  0.3155  0.1499 -0.9008
  119ACN     H1  893   1.281   2.997   1.280  3.7041  0.3813  2.3592
  119ACN     H2  894   1.331   3.125   1.176  2.7835  1.1174  0.9637
  119ACN     H3  895   1.330   2.958   1.112 -2.8899  1.3518 -0.9998
  119ACN     C2  896   1.491   3.016   1.240 -0.3835  0.0763 -0.1569
  119ACN     N1  897   1.608   3.013   1.261  0.3663  0.0060 -0.3379
  120ACN     C1  898   3.350   2.957   0.898  0.2955 -0.3560 -0.4190
  120ACN     H1  899   3.316   3.044   0.955  1.7067 -0.3130  0.3825
  120ACN     H2  900   3.369   2.868   0.960  0.9525  0.0623 -0.0224
  120ACN     H3  901   3.444   2.982   0.847  0.5159  1.7181  0.9719
  120ACN     C2  902   3.259   2.905   0.796  0.0493  0.0995  0.1715
  120ACN     N1  903   3.201   2.877   0.701  0.2107  0.2273  0.0794
  121ACN     C1  904   0.296   0.588   2.780 -0.3599  0.0304  0.1472
  121ACN     H1  905   0.285   0.687   2.736 -3.2326 -0.0277  0.6503
  121ACN     H2  906   0.195   0.550   2.800  0.3994 -1.9860  0.2919
  121ACN     H3  907   0.358   0.609   2.869 -0.7215  2.0764 -0.0653
  121ACN     C2  908   0.369   0.495   2.696  0.3871  0.0926  0.3446
  121ACN     N1  909   0.429   0.420   2.632 -0.1955  0.5398 -0.2023
  122ACN     C1  910   0.141   2.471   4.039 -0.0569 -0.6944 -0.4141
  122ACN     H1  911   0.212   2.429   4.110 -0.1692  0.6146  0.4816
  122ACN     H2  912   0.187   2.563   3.999 -1.1300  1.2263  2.6274
  122ACN     H3  913   0.049   2.507   4.086  2.4342  2.3249  2.3497
  122ACN     C2  914   0.129   2.376   3.933  0.1673 -0.5176  0.7299
  122ACN     N1  915   0.119   2.299   3.847 -0.2123  0.2071 -0.2339
  123ACN     C1  916   3.100   2.490   0.757 -0.7506  0.1294  0.4637
  123ACN     H1  917   3.048   2.583   0.731  0.7193  1.2641  1.4809
  123ACN     H2  918   3.060   2.399   0.711 -0.9052  0.2707  0.3151
  123ACN     H3  919   3.101   2.467   0.864 -2.3332 -0.3589  0.3909
  123ACN     C2  920   3.239   2.516   0.710 -0.4359 -0.3926 -0.3741
  123ACN     N1  921   3.345   2.525   0.659 -0.0775 -0.1981 -0.2217
  124ACN     C1  922   1.504   0.802   1.770  0.1486 -0.0773  0.0468
  124ACN     H1  923   1.595   0.861   1.754 -0.3722  0.4936 -0.8385
  124ACN     H2  924   1.507   0.767   1.874  0.8686 -0.8180 -0.2245
  124ACN     H3  925   1.520   0.722   1.697  1.4948  2.3147 -2.3732
  124ACN     C2  926   1.379   0.884   1.747  0.4415  0.2554 -0.4836
  124ACN     N1  927   1.286   0.949   1.729  0.2279  0.2310  0.1744
  125ACN     C1  928   0.137   4.128   1.544 -0.0341 -0.4326 -0.3485
  125ACN     H1  929   0.204   4.076   1.475  1.8049  0.7076  0.5436
  125ACN     H2  930   0.166   4.100   1.646  2.0905  0.8310 -0.5856
  125ACN     H3  931   0.033   4.099   1.525  0.0412 -0.8962 -0.0455
  125ACN     C2  932   0.135   4.273   1.523 -0.3157 -0.1489 -0.3957
  125ACN     N1  933   0.123   4.393   1.516  0.0355  0.2736 -0.5698
  126ACN     C1  934   2.601   2.573   3.024  0.2835  0.0015 -0.0178
  126ACN     H1  935   2.643   2.643   3.097 -0.2419  0.1697  0.1197
  126ACN     H2  936   2.494   2.563   3.043  0.2446  2.1547  0.9770
  126ACN     H3  937   2.640   2.474   3.049  0.4476 -0.2056 -1.0527
  126ACN     C2  938   2.647   2.600   2.894  0.2797 -0.5519  0.0678
  126ACN     N1  939   2.680   2.633   2.790  0.1021  0.3096  0.6803
  127ACN     C1  940   3.649   3.567   4.716 -0.0990 -0.5899 -0.0132
  127ACN     H1  941   3.549   3.521   4.713 -0.1445 -0.4768 -0.2915
  127ACN     H2  942   3.733   3.496   4.721  0.2591 -0.1073  0.9573
  127ACN     H3  943   3.651   3.634   4.803 -1.8402  0.2824 -0.6289
  127ACN     C2  944   3.675   3.642   4.591  0.5413  0.2658  0.2948
  127ACN     N1  945   3.686   3.700   4.496  0.0758  0.1342  0.4596
  128ACN     C1  946   2.656   0.077   0.086 -0.4749 -0.1167 -0.2698
  128ACN     H1  947   2.666   0.141  -0.003 -2.0529  1.4729  0.6475
  128ACN     H2  948   2.733   0.088   0.163  0.6514  1.4649 -1.5851
  128ACN     H3  949   2.665  -0.024   0.045  1.4123  0.2851 -0.9270
  128ACN     C2  950   2.522   0.080   0.137  0.1790  0.0437  0.0795
  128ACN     N1  951   2.418   0.075   0.176 -0.1671  0.3907  0.8195
  129ACN     C1  952   2.748   3.127   3.026 -0.2313 -0.5749 -0.1871
  129ACN     H1  953   2.842   3.133   2.970  0.5126  5.5968  1.3426
  129ACN     H2  954   2.715   3.026   3.054 -1.5123  0.4201  2.0360
  129ACN     H3  955   2.668   3.175   2.968 -0.7645  0.6531  1.5090
  129ACN     C2  956   2.767   3.219   3.139  0.1663  0.1566  0.3727
  129ACN     N1  957   2.776   3.295   3.222  1.0478 -0.0580  0.4365
  130ACN     C1  958   3.172   1.210   0.162  0.0522 -0.5292  0.0804
  130ACN     H1  959   3.133   1.150   0.246 -0.6190 -0.6508 -0.3143
  130ACN     H2  960   3.245   1.140   0.120 -0.7510 -2.4139  1.7261
  130ACN     H3  961   3.218   1.302   0.200  0.0945  0.0304 -1.3265
  130ACN     C2  962   3.065   1.229   0.067 -0.2651  0.3881 -0.4488
  130ACN     N1  963   2.978   1.238  -0.001 -0.1112 -0.4026  0.0878
  131ACN     C1  964   1.402   3.143   0.644  0.0772 -0.4011  0.2333
  131ACN     H1  965   1.400   3.033   0.649 -1.8899 -0.5590 -2.7545
  131ACN     H2  966   1.300   3.172   0.617  0.4460 -0.3532 -1.1158
  131ACN     H3  967   1.467   3.178   0.564  1.8728 -1.9717  0.9676
  131ACN     C2  968   1.433   3.188   0.775  0.2123  0.5873 -0.1790
  131ACN     N1  969   1.456   3.212   0.885  0.1122  0.0824 -0.7031
  132ACN     C1  970   0.426   3.510   1.922 -1.2952  0.5799 -0.2897
  132ACN     H1  971   0.509   3.520   1.851  1.4089  2.0516  2.9654
  132ACN     H2  972   0.414   3.610   1.964  2.0183  0.5709  0.7914
  132ACN     H3  973   0.461   3.459   2.013 -0.7382 -2.7659 -2.2841
  132ACN     C2  974   0.299   3.453   1.878 -0.2682 -0.2228  0.0478
  132ACN     N1  975   0.201   3.408   1.847  0.5858  0.0276 -0.5701
  133ACN     C1  976   1.989   4.386   4.743  1.2795 -0.1494  0.3041
  133ACN     H1  977   1.975   4.351   4.846 -2.1329 -0.6335 -0.2635
  133ACN     H2  978   2.001   4.288   4.695  1.9795 -0.0812  0.3324
  133ACN     H3  979   2.072   4.454   4.725  0.4386  0.3602 -1.7618
  133ACN     C2  980   1.864   4.446   4.701  0.5321 -0.5911  0.0338
  133ACN     N1  981   1.769   4.509   4.668 -0.0557 -0.8194  0.6397
  134ACN     C1  982   1.907   2.926   0.139 -0.2052  0.5374  0.4530
  134ACN     H1  983   1.872   2.873   0.050  2.6988 -2.2238  0.8764
  134ACN     H2  984   2.005   2.967   0.112  0.1391  0.3110  1.3458
  134ACN     H3  985   1.911   2.850   0.218 -0.6916 -2.6094 -2.4634
  134ACN     C2  986   1.826   3.039   0.182  0.5425 -0.1418 -0.4351
  134ACN     N1  987   1.760   3.129   0.217  0.1829 -0.2335  0.0743
  135ACN     C1  988   2.182   2.305   2.180  0.0647 -0.1362 -0.3512
  135ACN     H1  989   2.208   2.200   2.159 -1.2480 -0.7888  1.2180
  135ACN     H2  990   2.085   2.291   2.229  0.2055  0.3686  0.0739
  135ACN     H3  991   2.173   2.364   2.087  0.3016  0.4696  0.0092
  135ACN     C2  992   2.286   2.369   2.253 -0.4697  0.0987  0.1865
  135ACN     N1  993   2.368   2.421   2.313 -0.1826  0.2540 -0.0729
  136ACN     C1  994   0.878   2.886   0.164 -0.1883  0.5494 -0.0163
  136ACN     H1  995   0.818   2.969   0.125  0.0006  0.8597  0.3544
  136ACN     H2  996   0.824   2.834   0.244 -0.0391 -0.9659 -0.8833
  136ACN     H3  997   0.976   2.915   0.202  1.6189 -1.3904 -2.9488
  136ACN     C2  998   0.899   2.792   0.054 -0.1650  0.2045 -0.0453
  136ACN     N1  999   0.910   2.725  -0.041  0.0795  0.1358 -0.5555
  137ACN     C1 1000   3.348   4.550   1.812  0.5504  0.3249  0.4884
  137ACN     H1 1001   3.450   4.569   1.848  0.6724 -2.7809  1.9992
  137ACN     H2 1002   3.295   4.644   1.793  0.1378 -0.5377 -2.9768
  137ACN     H3 1003   3.282   4.495   1.881 -0.4163 -1.8998 -2.1161
  137ACN     C2 1004   3.354   4.469   1.692  0.2885  0.1750 -0.4190
  137ACN     N1 1005   3.357   4.414   1.589 -0.2511  0.3891  0.9870
  138ACN     C1 1006   2.541   1.367   0.653 -0.1942 -0.6265 -0.3864
  138ACN     H1 1007   2.576   1.289   0.722  1.2737 -0.5392 -1.0243
  138ACN     H2 1008   2.435   1.394   0.661 -0.5335 -1.1594 -2.5986
  138ACN     H3 1009   2.559   1.337   0.549  1.3928 -2.3801  0.3783
  138ACN     C2 1010   2.608   1.493   0.669 -0.0829  0.0709  0.4266
  138ACN     N1 1011   2.662   1.595   0.683 -0.0216 -0.1579 -0.8572
  139ACN     C1 1012   0.417   2.875   2.608 -0.1206  0.0079  0.2374
  139ACN     H1 1013   0.323   2.832   2.572 -0.4579  0.6066  0.4115
  139ACN     H2 1014   0.503   2.843   2.547 -0.4438 -0.1837 -0.1188
  139ACN     H3 1015   0.446   2.835   2.707 -0.2969 -0.3067  0.1632
  139ACN     C2 1016   0.410   3.021   2.619  0.7760  0.8458  0.2459
  139ACN     N1 1017   0.416   3.130   2.632  0.1612 -0.2319  0.6213
  140ACN     C1 1018   1.122   2.070   2.835  0.1501  0.8409  0.3546
  140ACN     H1 1019   1.159   1.972   2.870 -0.4462  0.3302 -0.4173
  140ACN     H2 1020   1.128   2.152   2.907 -0.5059  2.1500 -1.0534
  140ACN     H3 1021   1.017   2.068   2.805  0.1849 -4.2041  0.0311
  140ACN     C2 1022   1.201   2.110   2.720 -0.1252  0.8336 -0.4177
  140ACN     N1 1023   1.262   2.130   2.626 -0.3108 -0.7354 -0.2657
  141ACN     C1 1024   0.678   0.303   2.283 -0.1450 -0.1420 -0.3819
  141ACN     H1 1025   0.750   0.375   2.242  0.2903 -0.3545  0.0081
  141ACN     H2 1026   0.644   0.342   2.380  0.6462 -1.0450  0.2649
  141ACN     H3 1027   0.727   0.210   2.315 -2.1362 -0.3114  2.3700
  141ACN     C2 1028   0.563   0.297   2.190 -0.2666  0.2639  0.2334
  141ACN     N1 1029   0.472   0.288   2.117 -1.1582  0.3844  0.0991
  142ACN     C1 1030   2.730   1.929   2.220 -0.0352  0.1924  0.5177
  142ACN     H1 1031   2.624   1.913   2.199 -0.0451 -0.1777  0.8450
  142ACN     H2 1032   2.769   1.833   2.255 -1.9334 -0.3974  1.0907
  142ACN     H3 1033   2.727   2.005   2.300  0.5732  0.8598 -0.0855
  142ACN     C2 1034   2.797   1.983   2.097  0.3897 -0.2384 -0.0858
  142ACN     N1 1035   2.841   2.026   2.001  0.8102  0.1444 -0.0607
  143ACN     C1 1036   1.452   1.520   4.845 -0.2109  0.2198  0.2916
  143ACN     H1 1037   1.472   1.428   4.901 -0.4623  0.4318  0.7305
  143ACN     H2 1038   1.350   1.531   4.804 -0.4864 -0.9088  0.6600
  143ACN     H3 1039   1.525   1.513   4.764 -1.7822  0.0280 -1.1517
  143ACN     C2 1040   1.482   1.632   4.931  0.1561  0.1959 -0.3285
  143ACN     N1 1041   1.500   1.715   5.014 -0.3620  0.1810 -0.4082
  144ACN     C1 1042   1.824   0.074   3.154 -0.3371 -0.8742  1.0872
  144ACN     H1 1043   1.923   0.085   3.108 -2.1430 -0.3543 -2.8583
  144ACN     H2 1044   1.775   0.083   3.057  1.1195 -0.3735  0.3853
  144ACN     H3 1045   1.801   0.164   3.212  1.9332  0.4518 -0.0157
  144ACN     C2 1046   1.778  -0.044   3.221 -0.7754 -0.3255 -0.5928
  144ACN     N1 1047   1.732  -0.130   3.280  0.6948 -0.1798 -0.0971
  145ACN     C1 1048   3.901   4.073   0.477  0.1393  0.3450  0.2628
  145ACN     H1 1049   3.818   4.081   0.549 -0.6211 -1.1035 -0.4185
  145ACN     H2 1050   3.876   3.986   0.414 -0.7173 -0.0305  1.0931
  145ACN     H3 1051   3.998   4.060   0.527  0.5575  1.8851 -0.1430
  145ACN     C2 1052   3.892   4.195   0.395  0.3970 -0.5489 -0.0707
  145ACN     N1 1053   3.886   4.290   0.331  0.2760  0.5061  0.0068
  146ACN     C1 1054   1.391   2.761   4.397  0.3649 -0.3594  0.0151
  146ACN     H1 1055   1.442   2.754   4.494 -0.6151 -0.7491  0.5125
  146ACN     H2 1056   1.457   2.713   4.324  1.6635 -0.5153  1.2702
  146ACN     H3 1057   1.363   2.862   4.363  1.1023 -0.7796 -1.8829
  146ACN     C2 1058   1.270   2.680   4.413 -0.1120  0.4965  0.2201
  146ACN     N1 1059   1.184   2.605   4.420  0.1766  0.3522 -0.2495
  147ACN     C1 1060   3.653   2.002   0.235 -0.3452 -0.0725  0.1831
  147ACN     H1 1061   3.663   1.894   0.222 -2.0915 -0.1661 -0.5445
  147ACN     H2 1062   3.744   2.046   0.192 -0.5649  0.4920  0.2870
  147ACN     H3 1063   3.657   2.027   0.342  1.3331  3.4004 -0.6015
  147ACN     C2 1064   3.521   2.047   0.187 -0.3815 -0.2570  0.2358
  147ACN     N1 1065   3.418   2.077   0.152 -0.2392  0.1401  0.0236
  148ACN     C1 1066   1.781   0.303   0.306  0.2171  0.3979 -0.3030
  148ACN     H1 1067   1.803   0.221   0.237 -1.0929 -0.6169  0.4542
  148ACN     H2 1068   1.861   0.308   0.381 -1.2424 -2.2263  1.5182
  148ACN     H3 1069   1.699   0.277   0.374 -1.6812  1.4350 -2.1590
  148ACN     C2 1070   1.760   0.434   0.246  0.2330  0.2432  0.3157
  148ACN     N1 1071   1.744   0.534   0.190 -0.0627  0.6470  0.0214
  149ACN     C1 1072   2.178   0.244   0.398 -0.0274 -0.6483  0.1089
  149ACN     H1 1073   2.179   0.161   0.326 -0.9463  0.3369 -1.0588
  149ACN     H2 1074   2.261   0.217   0.465  0.4722 -0.2109 -0.3288
  149ACN     H3 1075   2.092   0.259   0.464  0.6334  1.8353  0.4851
  149ACN     C2 1076   2.209   0.366   0.325 -0.5164  0.2330  0.1701
  149ACN     N1 1077   2.239   0.464   0.268 -0.3378 -0.2091 -0.7783
  150ACN     C1 1078   2.576   4.037   1.786  0.4127 -0.5854  0.3575
  150ACN     H1 1079   2.578   4.069   1.891  1.5220  1.9952 -0.4128
  150ACN     H2 1080   2.487   4.076   1.735  0.2187 -0.7238  0.5885
  150ACN     H3 1081   2.568   3.928   1.793  1.4289 -0.7048 -0.3674
  150ACN     C2 1082   2.702   4.075   1.716 -0.0514 -0.7384 -0.9046
  150ACN     N1 1083   2.799   4.085   1.657 -0.3168 -0.4788  0.3199
  151ACN     C1 1084   0.295   2.836   3.680  0.2607 -0.7046 -0.1293
  151ACN     H1 1085   0.253   2.753   3.738  2.5309 -1.5164  0.4009
  151ACN     H2 1086   0.298   2.798   3.577 -2.0605  0.9334 -0.8318
  151ACN     H3 1087   0.398   2.859   3.710 -0.0058  0.2692  0.0508
  151ACN     C2 1088   0.218   2.961   3.664 -0.2159  0.2176 -0.0896
  151ACN     N1 1089   0.154   3.050   3.639 -0.7536  0.1982  0.2648
  152ACN     C1 1090   2.254   1.896   4.077  0.6390 -0.1370 -0.2434
  152ACN     H1 1091   2.186   1.923   3.995  0.8749 -1.1013 -0.7621
  152ACN     H2 1092   2.241   1.797   4.124 -2.5808 -0.1371 -1.0393
  152ACN     H3 1093   2.225   1.969   4.154  1.6812  1.6388 -1.5294
  152ACN     C2 1094   2.398   1.921   4.043  0.0599  0.3268  0.0754
  152ACN     N1 1095   2.509   1.947   4.021  0.0326  0.1813 -0.0535
  153ACN     C1 1096   3.782   4.215   3.503 -0.3113 -0.4918  0.3360
  153ACN     H1 1097   3.680   4.228   3.542 -1.3570 -2.7537 -1.5247
  153ACN     H2 1098   3.822   4.113   3.507  1.4138  0.1180 -0.9518
  153ACN     H3 1099   3.847   4.271   3.571 -0.4789 -1.6337  1.4557
  153ACN     C2 1100   3.780   4.265   3.369 -0.4079 -0.0303 -0.2203
  153ACN     N1 1101   3.764   4.303   3.261 -0.3739 -0.1448 -0.1026
  154ACN     C1 1102   1.058   4.120   2.855  0.4282  0.6043  0.3182
  154ACN     H1 1103   1.027   4.216   2.813  1.5267  2.0346  2.7005
  154ACN     H2 1104   1.050   4.133   2.963  3.4285 -0.6546  0.7453
  154ACN     H3 1105   1.166   4.107   2.836  0.4231  0.7549  0.1863
  154ACN     C2 1106   0.987   4.003   2.811  0.7152  0.2300 -0.5813
  154ACN     N1 1107   0.931   3.909   2.774  0.3853  0.9076  0.3241
  155ACN     C1 1108   3.907   1.945   0.824  0.0890  0.5213  0.3059
  155ACN     H1 1109   3.872   2.037   0.873  0.6117  1.1521 -0.4994
  155ACN     H2 1110   4.011   1.953   0.788  0.5424 -0.6346  1.3365
  155ACN     H3 1111   3.837   1.931   0.741  0.3485 -0.0054  0.1721
  155ACN     C2 1112   3.889   1.826   0.901  0.2013  0.2499 -0.3975
  155ACN     N1 1113   3.872   1.737   0.971  1.2008 -0.1736 -0.0296
  156ACN     C1 1114   2.019   1.894   2.028  0.1312 -0.3566  0.0095
  156ACN     H1 1115   1.955   1.826   2.084 -0.5416  2.0132  2.1977
  156ACN     H2 1116   2.105   1.922   2.090 -0.4596  1.5745 -0.0070
  156ACN     H3 1117   1.979   1.991   1.993  0.4019 -0.4646 -0.6144
  156ACN     C2 1118   2.064   1.828   1.907  0.0490 -0.6012 -0.4914
  156ACN     N1 1119   2.102   1.779   1.812  0.0140  0.1554  0.9541
  157ACN     C1 1120   2.989   4.318   4.346 -0.1935  0.0263  0.1158
  157ACN     H1 1121   3.069   4.377   4.392  0.8264 -0.6702 -0.7207
  157ACN     H2 1122   2.906   4.377   4.306 -0.0567 -0.8693 -1.5457
  157ACN     H3 1123   2.963   4.252   4.430  1.5577 -1.5448 -0.5333
  157ACN     C2 1124   3.053   4.234   4.249  0.8124  0.6917  1.2643
  157ACN     N1 1125   3.107   4.165   4.174  0.3390  0.0223  0.2547
  158ACN     C1 1126   0.079   0.606   4.719 -0.1719  0.0241  0.0870
  158ACN     H1 1127   0.133   0.525   4.669 -1.1865  0.7220 -2.2674
  158ACN     H2 1128   0.057   0.586   4.824 -0.9123 -1.0788 -0.2663
  158ACN     H3 1129  -0.022   0.625   4.679 -0.3638 -2.0475 -0.4505
  158ACN     C2 1130   0.160   0.722   4.714  0.4931 -0.9943  0.3715
  158ACN     N1 1131   0.231   0.814   4.711 -0.0494  1.2056 -0.2823
  159ACN     C1 1132   3.727   1.892   3.222 -0.5640 -0.0027  0.4370
  159ACN     H1 1133   3.690   1.789   3.223 -2.8888  0.7725 -0.5745
  159ACN     H2 1134   3.670   1.952   3.150 -1.2068 -1.1546 -0.0312
  159ACN     H3 1135   3.836   1.899   3.211 -0.7452 -0.7245 -2.1786
  159ACN     C2 1136   3.691   1.951   3.350 -0.7016  0.0031 -0.4187
  159ACN     N1 1137   3.676   1.998   3.455 -0.3102 -0.0204  0.2037
  160ACN     C1 1138   0.779   2.935   3.702 -0.3307  0.3461 -0.0382
  160ACN     H1 1139   0.677   2.974   3.714 -1.1354 -1.7827  0.2876
  160ACN     H2 1140   0.857   3.011   3.721  0.5923 -0.7836  0.7543
  160ACN     H3 1141   0.804   2.892   3.605 -0.0030  0.1052  0.1525
  160ACN     C2 1142   0.795   2.827   3.799 -0.1185  0.6875  0.6394
  160ACN     N1 1143   0.815   2.739   3.871 -0.4029  0.4944  0.3528
  161ACN     C1 1144   0.366   2.263   2.130 -1.2173 -0.1290 -0.0004
  161ACN     H1 1145   0.472   2.267   2.158 -1.6796 -0.2188  1.8528
  161ACN     H2 1146   0.329   2.232   2.229 -2.4025  0.9638 -0.0963
  161ACN     H3 1147   0.343   2.189   2.053  2.5939 -0.0578 -1.3168
  161ACN     C2 1148   0.324   2.393   2.082  0.0742 -0.6071 -0.0455
  161ACN     N1 1149   0.281   2.497   2.053 -0.3478 -0.2736 -0.0832
  162ACN     C1 1150   2.963   2.512   1.698  0.5836  0.4744 -0.0713
  162ACN     H1 1151   2.929   2.613   1.725 -0.4076  0.2089 -0.2782
  162ACN     H2 1152   3.042   2.525   1.623  0.5481 -3.2815 -0.8525
  162ACN     H3 1153   2.886   2.451   1.647  0.4532  0.5052  0.0886
  162ACN     C2 1154   3.020   2.450   1.819 -0.1236  0.2000 -0.2639
  162ACN     N1 1155   3.079   2.397   1.905 -0.1555  0.5092  0.2128
  163ACN     C1 1156   1.180   0.413   3.979 -0.6119 -0.5100 -0.0669
  163ACN     H1 1157   1.091   0.351   3.963  0.9175 -2.0146 -3.1973
  163ACN     H2 1158   1.251   0.384   3.901 -0.0075  0.4590  0.1098
  163ACN     H3 1159   1.217   0.393   4.081 -0.6618 -1.7765 -0.2942
  163ACN     C2 1160   1.147   0.552   3.949  0.0624  0.0372  0.2016
  163ACN     N1 1161   1.122   0.659   3.916 -0.5676 -0.5411 -0.0830
  164ACN     C1 1162   1.296   2.178   1.225 -0.2763 -0.8252 -0.2484
  164ACN     H1 1163   1.323   2.277   1.186 -0.4324 -1.1019 -1.0622
  164ACN     H2 1164   1.195   2.183   1.269 -0.9977 -2.5650 -1.6262
  164ACN     H3 1165   1.376   2.143   1.291 -0.2498 -1.8521 -0.8164
  164ACN     C2 1166   1.280   2.079   1.124  0.1320 -0.2456  0.1449
  164ACN     N1 1167   1.262   1.992   1.052 -0.2411  0.0275 -0.0595
  165ACN     C1 1168   2.583   4.222   0.483 -0.6891 -0.6858  0.0027
  165ACN     H1 1169   2.482   4.188   0.510 -0.5134 -0.8045  0.5197
  165ACN     H2 1170   2.641   4.138   0.443  0.3445 -0.5713  1.2252
  165ACN     H3 1171   2.641   4.265   0.566 -2.0986  2.5212 -0.5990
  165ACN     C2 1172   2.570   4.324   0.385 -0.8993  0.2085 -0.0070
  165ACN     N1 1173   2.568   4.406   0.305  0.2019 -0.2063  0.0822
  166ACN     C1 1174   0.680   0.951   1.806  0.3833  0.2278  0.0789
  166ACN     H1 1175   0.659   1.057   1.822 -0.5203  0.3773 -1.9583
  166ACN     H2 1176   0.782   0.942   1.767  0.4928  1.3084  0.1252
  166ACN     H3 1177   0.611   0.911   1.731  0.4164  0.4672 -0.0798
  166ACN     C2 1178   0.660   0.875   1.931  0.2585 -0.2143  0.0487
  166ACN     N1 1179   0.650   0.825   2.036  0.0338  0.3942  0.6347
  167ACN     C1 1180   1.155   1.906   4.823  0.6017  0.1019 -0.5132
  167ACN     H1 1181   1.159   1.808   4.774 -0.4827 -1.1816  1.8299
  167ACN     H2 1182   1.160   1.984   4.746  0.4799  0.5723 -0.0523
  167ACN     H3 1183   1.235   1.911   4.898 -0.4879 -2.0622  0.8518
  167ACN     C2 1184   1.024   1.916   4.891  0.8612 -0.8070  0.9280
  167ACN     N1 1185   0.928   1.917   4.952 -0.2956  0.0724  0.4653
  168ACN     C1 1186   3.738   3.390   0.024 -0.7955 -0.2521  0.1381
  168ACN     H1 1187   3.684   3.346  -0.060 -0.9294 -1.8645  1.0347
  168ACN     H2 1188   3.839   3.404  -0.017 -0.9287  2.1123  0.5828
  168ACN     H3 1189   3.745   3.322   0.111  2.5147  2.0366  1.7855
  168ACN     C2 1190   3.679   3.516   0.068  0.5259  0.1917 -0.5647
  168ACN     N1 1191   3.641   3.619   0.108 -0.1317 -0.0275  0.3818
  169ACN     C1 1192   2.760   3.389   0.809 -0.0702  0.5695 -1.0660
  169ACN     H1 1193   2.868   3.372   0.812 -0.5250 -2.3029  1.5578
  169ACN     H2 1194   2.722   3.409   0.910 -1.4549 -0.7066 -1.3229
  169ACN     H3 1195   2.717   3.297   0.769 -2.0903  0.2044  1.7900
  169ACN     C2 1196   2.725   3.496   0.719 -0.1621 -0.0094 -0.0629
  169ACN     N1 1197   2.679   3.577   0.654  0.8204  0.3221  0.7005
  170ACN     C1 1198   2.403   1.957   3.650 -0.7725  0.1754 -0.0442
  170ACN     H1 1199   2.330   1.987   3.727 -0.6379  0.8222 -0.1669
  170ACN     H2 1200   2.364   1.970   3.548 -1.5309 -0.7316  0.1241
  170ACN     H3 1201   2.409   1.848   3.662 -1.0944  0.1754  0.1285
  170ACN     C2 1202   2.530   2.030   3.668 -0.4009  0.1930  0.8267
  170ACN     N1 1203   2.634   2.080   3.679 -0.3401 -0.1412 -0.5424
  171ACN     C1 1204   2.919   4.377   1.821 -0.2257  0.7085  0.7940
  171ACN     H1 1205   2.969   4.444   1.750  0.5896 -0.3536  0.3575
  171ACN     H2 1206   2.905   4.276   1.782  2.1348  1.0204 -0.9782
  171ACN     H3 1207   2.827   4.429   1.851 -1.5955 -0.6902 -0.8108
  171ACN     C2 1208   3.017   4.361   1.931  0.2699  0.6932 -0.7029
  171ACN     N1 1209   3.092   4.339   2.015 -0.1727  0.8104 -0.0455
  172ACN     C1 1210   0.795   4.714   3.455  0.8871  0.3213 -0.3496
  172ACN     H1 1211   0.765   4.743   3.353  2.1558  0.7353 -0.6108
  172ACN     H2 1212   0.800   4.604   3.450 -1.8540  0.0550  1.5675
  172ACN     H3 1213   0.733   4.738   3.543  2.1580  0.0690  0.6144
  172ACN     C2 1214   0.926   4.765   3.479 -0.8730 -0.1645  0.0334
  172ACN     N1 1215   1.033   4.811   3.495  0.4278 -0.0704  0.1946
  173ACN     C1 1216   1.528   2.901   2.981  0.1083  0.5762  0.7759
  173ACN     H1 1217   1.626   2.865   3.015  0.5466  1.6787  0.6824
  173ACN     H2 1218   1.472   2.816   2.940 -1.4770  1.0195  1.9783
  173ACN     H3 1219   1.531   2.970   2.896  1.5488  1.1830  1.3056
  173ACN     C2 1220   1.456   2.959   3.095  0.0462  0.2423  0.4804
  173ACN     N1 1221   1.409   3.001   3.195  0.6716  0.3484 -0.1243
  174ACN     C1 1222   2.943   1.175   4.642 -0.5170  0.0382  0.1844
  174ACN     H1 1223   2.860   1.134   4.583 -0.1791 -1.5269  0.7429
  174ACN     H2 1224   2.915   1.238   4.727  2.2715 -0.7239  1.7154
  174ACN     H3 1225   2.990   1.255   4.584 -0.4316 -0.3704 -0.3205
  174ACN     C2 1226   3.047   1.083   4.683  0.1708  0.3058 -0.5022
  174ACN     N1 1227   3.130   1.018   4.729  0.0311  0.5415  0.2742
  175ACN     C1 1228   0.724   0.260   0.916 -0.3512  0.1791  0.3824
  175ACN     H1 1229   0.830   0.250   0.892 -0.3048  1.5553 -0.0365
  175ACN     H2 1230   0.658   0.203   0.849 -1.6763  1.0758  0.8944
  175ACN     H3 1231   0.713   0.369   0.910  0.3496  0.1928 -0.9843
  175ACN     C2 1232   0.675   0.220   1.045  0.1408 -0.2149 -0.1768
  175ACN     N1 1233   0.646   0.180   1.152 -0.2209  0.6698  0.1805
  176ACN     C1 1234   1.705   1.488   4.481 -0.5955 -0.1074 -0.3530
  176ACN     H1 1235   1.694   1.575   4.415  0.7403 -0.1393 -0.6355
  176ACN     H2 1236   1.740   1.408   4.414  0.6124 -0.5557  0.7951
  176ACN     H3 1237   1.607   1.471   4.527 -0.8626  0.5458 -0.6684
  176ACN     C2 1238   1.793   1.520   4.593  0.2113  0.5438  0.1827
  176ACN     N1 1239   1.864   1.546   4.681  0.7297 -0.9455  0.6800
  177ACN     C1 1240   1.640   1.731   0.628 -0.3641  0.0152 -1.0130
  177ACN     H1 1241   1.621   1.694   0.527  1.2838 -2.2495 -0.5202
  177ACN     H2 1242   1.628   1.840   0.630 -3.2360 -0.2677 -1.5686
  177ACN     H3 1243   1.746   1.711   0.651 -0.6578 -2.1789 -1.4633
  177ACN     C2 1244   1.561   1.683   0.742  0.2838  0.8057 -0.3740
  177ACN     N1 1245   1.496   1.646   0.827 -0.0975 -0.5054 -0.0508
  178ACN     C1 1246   3.071   1.167   2.389 -0.9206  0.2702 -0.1296
  178ACN     H1 1247   3.168   1.131   2.425 -1.2385  0.5545  1.0202
  178ACN     H2 1248   3.040   1.095   2.312 -0.0829  0.1217 -0.3306
  178ACN     H3 1249   3.090   1.264   2.340 -1.2148  0.7501  0.6873
  178ACN     C2 1250   2.978   1.177   2.495  0.7707 -0.0824  0.3605
  178ACN     N1 1251   2.894   1.198   2.574  0.3527  0.1167 -0.2757
  179ACN     C1 1252   1.029   3.009   3.392  0.2027 -0.3810 -0.3853
  179ACN     H1 1253   1.110   2.971   3.328 -0.9250 -1.9748 -0.8716
  179ACN     H2 1254   1.031   3.118   3.409 -1.9672  0.1849 -3.2422
  179ACN     H3 1255   1.057   2.968   3.489  1.9661  0.3797 -0.5424
  179ACN     C2 1256   0.894   2.965   3.337  0.0629  0.1685 -0.0725
  179ACN     N1 1257   0.803   2.926   3.283  0.4509  0.2956 -0.2720
  180ACN     C1 1258   2.172   4.451   1.319  0.4354  0.1214 -0.0390
  180ACN     H1 1259   2.248   4.530   1.318 -1.6608  2.2886  2.1584
  180ACN     H2 1260   2.095   4.487   1.389 -1.8061 -0.7012 -2.0085
  180ACN     H3 1261   2.209   4.358   1.362 -0.5587 -0.6166 -0.7668
  180ACN     C2 1262   2.111   4.427   1.187 -0.3457 -0.1787 -0.7949
  180ACN     N1 1263   2.057   4.414   1.090 -0.7519 -0.0614  0.1707
  181ACN     C1 1264   1.938   1.897   4.887 -0.4545 -0.2969  0.4867
  181ACN     H1 1265   1.841   1.861   4.923  0.7047 -1.9550  2.0685
  181ACN     H2 1266   1.981   1.822   4.820 -1.2912  0.2219 -0.6511
  181ACN     H3 1267   2.014   1.913   4.965  0.5490 -1.1932 -0.2947
  181ACN     C2 1268   1.931   2.025   4.814  0.1814 -0.0743 -0.4306
  181ACN     N1 1269   1.930   2.129   4.761 -0.5346  0.0418  0.2496
  182ACN     C1 1270   2.455   4.335   2.403 -0.3926 -0.4680  0.0047
  182ACN     H1 1271   2.453   4.308   2.509  0.3159  0.1023  0.1700
  182ACN     H2 1272   2.507   4.250   2.358  2.4705  0.6073  1.1004
  182ACN     H3 1273   2.512   4.427   2.386 -0.7133 -0.7430 -2.6921
  182ACN     C2 1274   2.321   4.352   2.339  0.0012 -0.0321  0.3797
  182ACN     N1 1275   2.218   4.362   2.293 -0.1959  0.2712  0.2729
  183ACN     C1 1276   2.570   0.766   1.246 -0.2662  0.3961 -0.3495
  183ACN     H1 1277   2.557   0.680   1.179 -1.1914  0.9107 -0.8502
  183ACN     H2 1278   2.670   0.809   1.238 -0.7048  1.2227 -1.5997
  183ACN     H3 1279   2.559   0.732   1.350 -0.3317  1.4666 -0.0043
  183ACN     C2 1280   2.483   0.882   1.238  0.5055  0.1372  0.0906
  183ACN     N1 1281   2.426   0.981   1.227  0.8572 -0.3965  0.1809
  184ACN     C1 1282   1.352   3.323   3.115  0.2090  0.2485  0.2404
  184ACN     H1 1283   1.435   3.280   3.058  0.3422  0.9169 -0.0712
  184ACN     H2 1284   1.268   3.252   3.112  1.3745 -1.1089 -1.7837
  184ACN     H3 1285   1.320   3.415   3.065 -1.9620 -0.8410 -0.4382
  184ACN     C2 1286   1.381   3.344   3.258 -0.3055 -0.0132  0.0729
  184ACN     N1 1287   1.409   3.366   3.368  0.2572 -0.6775  0.9359
  185ACN     C1 1288   1.833   4.563   3.945 -0.1562  0.3641 -0.2866
  185ACN     H1 1289   1.758   4.484   3.931 -0.9950  1.3316 -1.2880
  185ACN     H2 1290   1.810   4.632   3.863  0.4361 -1.1671 -1.7774
  185ACN     H3 1291   1.936   4.528   3.930  0.4222  0.6891  2.5663
  185ACN     C2 1292   1.811   4.637   4.075  0.0906  0.4381  0.9739
  185ACN     N1 1293   1.791   4.671   4.180 -0.4189 -0.3985  0.1823
  186ACN     C1 1294   3.872   2.302   3.433 -0.4186 -0.0658 -0.3502
  186ACN     H1 1295   3.809   2.391   3.447  0.0377  0.2243 -0.1377
  186ACN     H2 1296   3.813   2.217   3.471 -1.4606  0.6838 -0.2502
  186ACN     H3 1297   3.959   2.306   3.500 -0.8874 -0.2554  0.2733
  186ACN     C2 1298   3.909   2.282   3.293  0.5865 -0.2352  0.1597
  186ACN     N1 1299   3.952   2.245   3.192  0.6871 -0.5277  0.5515
  187ACN     C1 1300   1.437   0.710   2.188 -0.2086  0.2800 -0.0529
  187ACN     H1 1301   1.419   0.657   2.094  0.1961  0.4204 -0.2147
  187ACN     H2 1302   1.459   0.644   2.273  0.1464  1.5223  0.8378
  187ACN     H3 1303   1.349   0.770   2.214  0.3147  0.5906  1.0055
  187ACN     C2 1304   1.546   0.812   2.163  0.4537  0.5486  0.6744
  187ACN     N1 1305   1.626   0.890   2.136 -0.4167  0.1484  0.2715
  188ACN     C1 1306   1.932   0.605   3.529  0.2269 -0.0292  0.0385
  188ACN     H1 1307   1.946   0.640   3.427 -1.0000 -3.1874 -1.3036
  188ACN     H2 1308   1.860   0.524   3.507 -0.5985  1.0892 -1.4636
  188ACN     H3 1309   1.874   0.673   3.593 -1.0734 -1.5856  0.5877
  188ACN     C2 1310   2.057   0.555   3.591  0.2195  0.4283  0.0469
  188ACN     N1 1311   2.152   0.517   3.650 -0.0607 -0.3960  0.3404
  189ACN     C1 1312   0.313   4.758   0.091  0.6502 -0.4314 -0.0088
  189ACN     H1 1313   0.330   4.650   0.097  0.4664 -0.4441  0.3033
  189ACN     H2 1314   0.228   4.771   0.159  2.0265  1.9259  1.3412
  189ACN     H3 1315   0.285   4.785  -0.012 -0.2141 -1.2115  0.0102
  189ACN     C2 1316   0.434   4.822   0.143 -0.1215  0.0358  0.5294
  189ACN     N1 1317   0.536   4.854   0.191  0.0757 -0.3201 -0.5047
  190ACN     C1 1318   1.453   0.759   3.873  0.5211  0.0546 -0.1127
  190ACN     H1 1319   1.451   0.837   3.951 -2.4770  0.4735 -0.5866
  190ACN     H2 1320   1.386   0.797   3.796 -0.1893 -1.0330 -0.0362
  190ACN     H3 1321   1.426   0.664   3.920  1.4681 -0.6983 -1.0710
  190ACN     C2 1322   1.590   0.748   3.815 -0.2336  0.3022  0.7184
  190ACN     N1 1323   1.695   0.748   3.767 -0.5553  0.3219 -0.3279
  191ACN     C1 1324   2.427   0.627   0.949 -0.3649  0.4328  0.5808
  191ACN     H1 1325   2.455   0.531   0.995  1.1011  1.4561  1.8729
  191ACN     H2 1326   2.526   0.673   0.942 -0.7057  0.8155 -2.2410
  191ACN     H3 1327   2.350   0.690   0.994 -0.1911  1.9763 -1.2328
  191ACN     C2 1328   2.375   0.600   0.816 -0.2023 -0.2427  0.2346
  191ACN     N1 1329   2.322   0.560   0.719 -0.9825 -0.6409 -0.4942
  192ACN     C1 1330   3.210   3.737   1.350  0.8223 -0.2555 -0.1584
  192ACN     H1 1331   3.197   3.794   1.258 -1.5429  0.2951  0.4964
  192ACN     H2 1332   3.279   3.797   1.410  1.8230 -1.1699 -0.3599
  192ACN     H3 1333   3.262   3.643   1.325 -0.2386 -0.1487 -2.8724
  192ACN     C2 1334   3.078   3.718   1.413  0.2830 -0.5619  0.2861
  192ACN     N1 1335   2.976   3.702   1.463 -0.3431  0.7389 -0.6841
  193ACN     C1 1336   3.022   4.754   1.618  0.2449 -0.2351  0.0403
  193ACN     H1 1337   3.023   4.831   1.540 -3.2318  2.6847  2.7132
  193ACN     H2 1338   3.050   4.795   1.716 -4.0355 -0.9548  1.6876
  193ACN     H3 1339   3.086   4.673   1.579  0.3509 -0.0777 -0.1118
  193ACN     C2 1340   2.888   4.705   1.626 -0.4890 -0.5997  0.2016
  193ACN     N1 1341   2.782   4.662   1.633 -0.3779  0.1260 -0.1754
  194ACN     C1 1342   1.540   0.386   2.595 -1.0888 -0.4570  0.3252
  194ACN     H1 1343   1.464   0.433   2.659  1.2567  0.5340  2.4897
  194ACN     H2 1344   1.621   0.456   2.573  0.2471 -1.7064  1.1052
  194ACN     H3 1345   1.501   0.353   2.498  0.1333  2.1254 -1.0926
  194ACN     C2 1346   1.609   0.278   2.671  0.1761 -0.7525 -1.0942
  194ACN     N1 1347   1.662   0.196   2.732 -0.1318 -0.6048 -0.2518
  195ACN     C1 1348   0.122   1.754   0.539 -0.2480  0.6443 -0.0268
  195ACN     H1 1349   0.153   1.843   0.596  3.5246  0.4664 -1.6381
  195ACN     H2 1350   0.142   1.660   0.591 -0.1784 -0.0725 -1.3331
  195ACN     H3 1351   0.186   1.746   0.450  0.3216  0.0405  0.4360
  195ACN     C2 1352  -0.018   1.761   0.488 -0.5728 -0.1188  0.6617
  195ACN     N1 1353  -0.126   1.775   0.453 -0.1409  0.0622 -1.0242
  196ACN     C1 1354   1.939   4.276   2.050 -0.7575  0.1242 -0.4437
  196ACN     H1 1355   1.882   4.265   2.143  0.1810 -0.7285  0.0284
  196ACN     H2 1356   2.046   4.277   2.071 -0.3887 -2.1724 -2.0098
  196ACN     H3 1357   1.930   4.379   2.015  1.6793  0.6568  0.4301
  196ACN     C2 1358   1.903   4.181   1.947  0.0640  0.3222  0.2867
  196ACN     N1 1359   1.888   4.105   1.862  0.5107  0.5375 -0.6035
  197ACN     C1 1360   1.002   1.635   2.433  0.6705 -0.4265 -0.4338
  197ACN     H1 1361   1.054   1.710   2.493 -0.0179 -0.9138  0.7911
  197ACN     H2 1362   0.928   1.580   2.493  2.3969 -0.3017  1.8801
  197ACN     H3 1363   1.078   1.579   2.378  0.9504 -1.8799  1.4162
  197ACN     C2 1364   0.927   1.720   2.340  0.3480 -0.2678 -0.3036
  197ACN     N1 1365   0.869   1.795   2.272  0.2917 -0.8192 -0.8153
  198ACN     C1 1366   3.168   0.666   2.542 -0.2229 -0.0495  0.2250
  198ACN     H1 1367   3.262   0.704   2.584  1.0023 -0.6821 -1.9130
  198ACN     H2 1368   3.104   0.633   2.625  0.8125 -1.0465  0.6442
  198ACN     H3 1369   3.188   0.586   2.471 -1.9193 -2.3845  2.3232
  198ACN     C2 1370   3.089   0.764   2.468  0.1280  1.0717  0.0285
  198ACN     N1 1371   3.030   0.848   2.412 -0.2680 -0.2325 -0.1631
  199ACN     C1 1372   1.328   1.332   0.716 -0.8624  0.0412 -0.6719
  199ACN     H1 1373   1.355   1.428   0.671  1.2601 -0.3392 -0.2493
  199ACN     H2 1374   1.241   1.341   0.783  0.7775  0.9794  1.3693
  199ACN     H3 1375   1.415   1.311   0.779 -1.2530 -0.4837 -0.2994
  199ACN     C2 1376   1.324   1.227   0.621 -0.1003  0.7380  0.1299
  199ACN     N1 1377   1.316   1.139   0.544  0.3120  0.6139  0.2600
  200ACN     C1 1378   1.437   4.260   4.694 -0.2180 -0.1159  0.4362
  200ACN     H1 1379   1.416   4.311   4.789  0.2466  0.2590  0.3358
  200ACN     H2 1380   1.447   4.152   4.710 -0.9343  0.1504  2.9180
  200ACN     H3 1381   1.528   4.303   4.651 -1.3701  1.0308 -0.9140
  200ACN     C2 1382   1.328   4.286   4.597  0.4461 -0.4747 -0.4509
  200ACN     N1 1383   1.250   4.302   4.509  0.1091 -0.2891  0.1507
  201ACN     C1 1384   2.879   2.105   1.591  1.3327 -0.0965  0.2526
  201ACN     H1 1385   2.843   2.188   1.652  0.6361  3.1514 -4.2859
  201ACN     H2 1386   2.862   2.149   1.492 -2.3366  0.1085  0.9154
  201ACN     H3 1387   2.819   2.013   1.595 -1.2958  1.6570  2.2286
  201ACN     C2 1388   3.021   2.078   1.593 -0.1372  0.0171  0.5282
  201ACN     N1 1389   3.131   2.058   1.606 -0.0563 -0.3054 -0.5198
  202ACN     C1 1390   2.640   0.145   2.372 -0.1922  0.3696 -0.1061
  202ACN     H1 1391   2.620   0.150   2.264 -1.4491 -1.9607 -0.0255
  202ACN     H2 1392   2.609   0.238   2.422  1.7764  0.3675  1.1405
  202ACN     H3 1393   2.746   0.130   2.393 -0.1465  0.1412 -0.4893
  202ACN     C2 1394   2.577   0.027   2.424  0.4511  0.1551  0.2361
  202ACN     N1 1395   2.526  -0.064   2.478 -0.5230  0.0587  0.4466
  203ACN     C1 1396   3.824   0.133   3.455 -0.0106 -0.7473 -0.3186
  203ACN     H1 1397   3.809   0.029   3.423 -1.9555 -0.9785  1.2395
  203ACN     H2 1398   3.736   0.174   3.506  1.6828 -0.3592  2.3842
  203ACN     H3 1399   3.848   0.199   3.371 -1.2425 -0.7647 -0.6981
  203ACN     C2 1400   3.941   0.130   3.540 -0.2818 -0.1951  0.2448
  203ACN     N1 1401   4.032   0.122   3.609  0.1780  0.0945 -0.6225
  204ACN     C1 1402   1.344   0.591   1.168  0.0143  0.3530  0.2819
  204ACN     H1 1403   1.355   0.482   1.157  1.9516  0.3385  2.1620
  204ACN     H2 1404   1.346   0.636   1.068 -0.0025 -1.5869 -0.6200
  204ACN     H3 1405   1.437   0.620   1.217  1.5401  2.2302 -3.5117
  204ACN     C2 1406   1.218   0.624   1.237  0.2127  0.4168  0.0028
  204ACN     N1 1407   1.121   0.642   1.293  0.7053  0.6746 -0.5171
  205ACN     C1 1408   2.832   0.038   3.690 -0.2116 -0.7334  0.4935
  205ACN     H1 1409   2.761   0.104   3.741 -0.6481 -0.2740 -0.6902
  205ACN     H2 1410   2.776  -0.036   3.630  0.5376 -1.7060  0.9842
  205ACN     H3 1411   2.887  -0.017   3.767  0.6467 -1.0196 -0.3182
  205ACN     C2 1412   2.923   0.118   3.603  0.0247  0.2350  0.5096
  205ACN     N1 1413   2.997   0.177   3.540 -0.8078  0.2326 -0.0221
  206ACN     C1 1414   0.950   2.361   3.931  0.4243 -0.7054 -0.0208
  206ACN     H1 1415   0.883   2.278   3.955 -0.3062 -0.6566 -1.7972
  206ACN     H2 1416   1.055   2.328   3.934  0.8950  0.6564 -0.6884
  206ACN     H3 1417   0.926   2.445   3.998  0.2670  0.2310 -1.2249
  206ACN     C2 1418   0.913   2.419   3.799 -0.0035  0.1815 -0.6400
  206ACN     N1 1419   0.879   2.454   3.693 -0.7286  0.0707  0.2698
  207ACN     C1 1420   2.672   3.013   1.939  0.2466 -0.5066  0.1944
  207ACN     H1 1421   2.684   2.915   1.987  0.8551 -0.0682  0.9563
  207ACN     H2 1422   2.642   3.093   2.008  2.0152 -0.4800  0.9589
  207ACN     H3 1423   2.600   2.995   1.858  0.6287  1.8483 -0.7067
  207ACN     C2 1424   2.799   3.045   1.884  0.7971 -0.2139 -0.0795
  207ACN     N1 1425   2.903   3.065   1.842  0.7956 -0.1172 -0.2323
  208ACN     C1 1426   3.168   0.892   1.734 -0.6321 -0.2588 -0.1065
  208ACN     H1 1427   3.229   0.921   1.647 -1.1161  2.9836  0.5374
  208ACN     H2 1428   3.228   0.850   1.815  1.5421  0.6131 -1.2247
  208ACN     H3 1429   3.106   0.806   1.705 -1.2238 -0.1364  0.7765
  208ACN     C2 1430   3.082   1.006   1.781 -0.3316 -0.6908 -0.0883
  208ACN     N1 1431   3.019   1.097   1.813  0.4053 -0.5945  0.0239
  209ACN     C1 1432   2.546   0.390   1.466  0.1053  0.1105  0.3404
  209ACN     H1 1433   2.625   0.345   1.528  0.2289  0.1233  0.1918
  209ACN     H2 1434   2.562   0.498   1.458  2.4851 -0.0512  2.2726
  209ACN     H3 1435   2.449   0.377   1.515 -0.7902  1.4752 -1.0153
  209ACN     C2 1436   2.521   0.323   1.340  0.2531  0.1843  0.4805
  209ACN     N1 1437   2.513   0.264   1.240 -0.5045 -0.0414  0.2461
  210ACN     C1 1438   2.315   0.614   2.915  0.1793  0.8463 -0.5086
  210ACN     H1 1439   2.355   0.512   2.909 -0.0311  0.8227 -1.4904
  210ACN     H2 1440   2.366   0.648   3.006  0.2209  0.1980 -0.2823
  210ACN     H3 1441   2.207   0.614   2.934  0.0641  1.1652 -1.1776
  210ACN     C2 1442   2.359   0.701   2.806 -0.0863  0.2799  0.1105
  210ACN     N1 1443   2.400   0.761   2.716  0.4747  0.4714  0.4228
  211ACN     C1 1444   0.299   0.828   0.561 -0.1993  0.4329  0.4760
  211ACN     H1 1445   0.200   0.811   0.606  0.0076 -2.9178 -0.1805
  211ACN     H2 1446   0.369   0.827   0.645  3.2140 -2.6155 -2.2045
  211ACN     H3 1447   0.299   0.928   0.515 -2.5438  1.0966  1.8433
  211ACN     C2 1448   0.347   0.734   0.460 -0.2015  0.3728  0.5961
  211ACN     N1 1449   0.387   0.661   0.380 -0.0669  0.3493 -0.1508
  212ACN     C1 1450   1.177   1.237   4.800  0.3918  0.3841  0.4807
  212ACN     H1 1451   1.229   1.207   4.892 -1.1161 -0.8392  0.9366
  212ACN     H2 1452   1.109   1.321   4.821  0.6340  1.1645 -1.6664
  212ACN     H3 1453   1.117   1.154   4.763 -0.4985  0.7399  1.1181
  212ACN     C2 1454   1.269   1.277   4.689 -0.3703  0.1779 -0.9835
  212ACN     N1 1455   1.348   1.310   4.607 -0.0033  0.4256 -0.3466
  213ACN     C1 1456   0.550   0.137   1.819 -0.0705  0.1854  0.1818
  213ACN     H1 1457   0.486   0.217   1.857  1.0974  1.1960  0.0692
  213ACN     H2 1458   0.497   0.056   1.769 -0.6138  0.6616 -0.0191
  213ACN     H3 1459   0.603   0.095   1.906  0.5582 -0.6339 -0.5946
  213ACN     C2 1460   0.645   0.195   1.728 -1.3394  0.3388 -0.0807
  213ACN     N1 1461   0.719   0.244   1.653  0.4500 -0.0135  0.3817
  214ACN     C1 1462   3.026   0.128   0.868  0.2691 -0.2300  0.2600
  214ACN     H1 1463   2.956   0.180   0.933 -2.5706 -0.4745 -2.4662
  214ACN     H2 1464   2.968   0.063   0.800  2.0953 -0.8301 -0.7843
  214ACN     H3 1465   3.076   0.044   0.919 -1.7911 -0.5243  1.8426
  214ACN     C2 1466   3.116   0.212   0.784  0.4540  0.6836 -0.1812
  214ACN     N1 1467   3.183   0.268   0.710  0.4673 -0.4154  0.4730
  215ACN     C1 1468   0.976   0.744   4.223 -1.0480 -0.3718  0.5148
  215ACN     H1 1469   1.060   0.814   4.223 -1.9473  0.7234 -0.3860
  215ACN     H2 1470   1.014   0.648   4.259 -0.9986  0.6742  3.3323
  215ACN     H3 1471   0.940   0.747   4.119 -0.3649  2.7886  0.3111
  215ACN     C2 1472   0.875   0.785   4.322  0.0980  0.4989  0.2434
  215ACN     N1 1473   0.791   0.814   4.399 -0.1940  0.1249 -0.3268
  216ACN     C1 1474   1.813   0.375   1.649 -0.3159 -0.3818  0.1297
  216ACN     H1 1475   1.839   0.341   1.548  3.0497  0.6160  0.5937
  216ACN     H2 1476   1.883   0.327   1.719 -0.9879  1.3739  2.0329
  216ACN     H3 1477   1.714   0.334   1.672 -0.6896 -0.6236 -1.8252
  216ACN     C2 1478   1.821   0.518   1.657  0.6077 -0.6597 -0.4821
  216ACN     N1 1479   1.831   0.635   1.668 -0.1840  0.1373  0.1643
  217ACN     C1 1480   2.686   2.964   1.521  0.1359  0.3302  0.8017
  217ACN     H1 1481   2.639   2.887   1.458 -1.8893  1.7315  0.5383
  217ACN     H2 1482   2.762   3.009   1.458  0.5229 -2.6019 -0.9075
  217ACN     H3 1483   2.723   2.920   1.615 -0.3079  0.0997  0.8735
  217ACN     C2 1484   2.578   3.060   1.554 -0.2913 -0.1553  0.3294
  217ACN     N1 1485   2.494   3.133   1.586 -0.0531 -0.0060 -1.0272
  218ACN     C1 1486   1.615   0.411   0.662 -0.7487  0.3053  0.2142
  218ACN     H1 1487   1.596   0.506   0.713  0.1122  0.4672  0.2469
  218ACN     H2 1488   1.718   0.407   0.623 -0.5719  1.5553  0.5249
  218ACN     H3 1489   1.537   0.409   0.586  1.3134 -0.2231 -1.9401
  218ACN     C2 1490   1.594   0.294   0.747 -0.2101 -0.7745  0.0991
  218ACN     N1 1491   1.558   0.202   0.807  0.8430 -0.0953  0.6347
  219ACN     C1 1492   1.055   2.454   3.328  0.3813  0.3888  0.1854
  219ACN     H1 1493   1.038   2.561   3.342 -0.8703  0.1523  0.5576
  219ACN     H2 1494   1.028   2.420   3.227 -1.3169 -0.5525  0.9399
  219ACN     H3 1495   0.966   2.413   3.377 -0.1949 -0.0060 -1.1662
  219ACN     C2 1496   1.179   2.391   3.374  0.0095  0.5415 -0.3008
  219ACN     N1 1497   1.283   2.346   3.402  0.3952 -0.8478  0.5024
  220ACN     C1 1498   0.246   2.834   3.207  0.1362  0.0894  0.3027
  220ACN     H1 1499   0.249   2.872   3.309  1.4148 -0.7819  0.5937
  220ACN     H2 1500   0.325   2.877   3.144  0.7453 -1.9921 -0.3770
  220ACN     H3 1501   0.145   2.867   3.178  0.1193 -0.6060 -0.4631
  220ACN     C2 1502   0.250   2.687   3.215  0.4089 -0.8492 -0.4811
  220ACN     N1 1503   0.270   2.574   3.214  0.3195 -0.2408  0.2846
  221ACN     C1 1504   2.076   4.407   0.742 -0.3878 -0.0019 -0.5483
  221ACN     H1 1505   2.024   4.459   0.660  0.7764 -0.7155 -1.7559
  221ACN     H2 1506   2.011   4.351   0.810 -0.1982  0.2086 -0.1928
  221ACN     H3 1507   2.141   4.477   0.796  1.0755  0.6037 -3.0307
  221ACN     C2 1508   2.170   4.324   0.675 -0.7332  0.2312  0.0739
  221ACN     N1 1509   2.247   4.260   0.621  0.0766 -0.2836 -0.2341
  222ACN     C1 1510   1.968   3.289   0.435  0.1462 -0.0912 -0.0737
  222ACN     H1 1511   1.887   3.228   0.475 -1.7794  3.0495  1.0505
  222ACN     H2 1512   1.977   3.381   0.494 -1.8496  0.0487  0.0517
  222ACN     H3 1513   1.963   3.317   0.329  4.2102 -0.6577 -0.5083
  222ACN     C2 1514   2.099   3.216   0.442  0.2053 -0.8725  0.8482
  222ACN     N1 1515   2.205   3.174   0.437 -0.6978 -0.4242  0.4400
  223ACN     C1 1516   3.110   1.934   2.231 -0.5240 -0.3731 -0.1788
  223ACN     H1 1517   3.046   2.003   2.287  0.1501 -0.5073  0.7748
  223ACN     H2 1518   3.068   1.892   2.138  1.2566  1.0717 -1.6789
  223ACN     H3 1519   3.143   1.858   2.304 -1.6802 -0.3275  0.4002
  223ACN     C2 1520   3.237   2.000   2.199  0.0655 -0.1193  1.0819
  223ACN     N1 1521   3.332   2.055   2.168  0.4720  0.4253  0.1687
  224ACN     C1 1522   0.728   2.087   2.102  0.4277 -0.1231 -0.0311
  224ACN     H1 1523   0.776   2.129   2.013  1.9769  0.2542  0.9449
  224ACN     H2 1524   0.700   2.169   2.170 -0.5710 -0.7864  0.3642
  224ACN     H3 1525   0.799   2.029   2.163  0.2188 -1.2281 -0.8445
  224ACN     C2 1526   0.611   2.007   2.074 -0.1886  0.2481 -0.0022
  224ACN     N1 1527   0.509   1.955   2.066  0.2223  0.3426 -0.3353
  225ACN     C1 1528   1.379   4.213   0.794  0.6107  0.1957  0.2099
  225ACN     H1 1529   1.480   4.172   0.806  0.5634  0.1736  0.5505
  225ACN     H2 1530   1.380   4.319   0.765 -0.4927  0.0623 -0.3606
  225ACN     H3 1531   1.328   4.203   0.891 -0.0682  1.3429 -0.0150
  225ACN     C2 1532   1.293   4.144   0.696 -0.2613  0.2907 -0.4105
  225ACN     N1 1533   1.223   4.074   0.639 -0.2665 -0.4586  0.5211
  226ACN     C1 1534   2.574   1.012   4.765  0.3973 -0.5599  0.3901
  226ACN     H1 1535   2.671   0.992   4.718  0.4833  2.1882 -0.6781
  226ACN     H2 1536   2.539   0.931   4.830 -2.6601  1.8483  1.9073
  226ACN     H3 1537   2.494   1.036   4.694  0.3164  1.0281  1.0020
  226ACN     C2 1538   2.586   1.141   4.835 -0.1534  0.2888  0.0727
  226ACN     N1 1539   2.587   1.240   4.900  0.0935  0.2120 -0.0578
  227ACN     C1 1540   0.319   4.072   3.694 -0.2958  0.0509  0.1459
  227ACN     H1 1541   0.256   4.053   3.781  0.8144  1.4987  1.3076
  227ACN     H2 1542   0.327   3.986   3.626 -1.3005  0.0622  0.0059
  227ACN     H3 1543   0.425   4.081   3.723  0.2226 -0.0176 -1.6286
  227ACN     C2 1544   0.280   4.190   3.612 -0.7675 -0.0640  0.0725
  227ACN     N1 1545   0.251   4.281   3.544 -0.6157  0.8025 -0.7328
  228ACN     C1 1546   2.488   3.538   0.015  0.1203 -0.0998  0.2364
  228ACN     H1 1547   2.462   3.450   0.075 -0.1037 -1.2548 -1.5328
  228ACN     H2 1548   2.494   3.521  -0.093 -1.4275 -1.2542  0.3106
  228ACN     H3 1549   2.586   3.570   0.054 -0.0280 -0.2898  0.7715
  228ACN     C2 1550   2.391   3.640   0.040  0.3502 -0.0984  0.1244
  228ACN     N1 1551   2.313   3.724   0.059  0.5284 -0.6303  0.3669
  229ACN     C1 1552   2.316   2.264   0.423  0.2169  0.6564 -0.4949
  229ACN     H1 1553   2.374   2.245   0.514  1.4359  0.1616 -1.3515
  229ACN     H2 1554   2.216   2.278   0.464  1.1379  1.8832  1.4126
  229ACN     H3 1555   2.309   2.178   0.356 -1.1297 -0.2305  0.7725
  229ACN     C2 1556   2.369   2.375   0.354  0.3989 -1.0708  0.2260
  229ACN     N1 1557   2.412   2.465   0.298 -0.1756 -0.4561 -0.4392
  230ACN     C1 1558   2.097   1.392   3.949 -0.8543 -0.2518  0.1117
  230ACN     H1 1559   2.182   1.410   3.883 -0.8810 -2.8345 -0.6674
  230ACN     H2 1560   2.113   1.290   3.985 -0.5814  0.3344  1.6689
  230ACN     H3 1561   2.002   1.403   3.895 -0.7360 -1.1575 -0.2834
  230ACN     C2 1562   2.088   1.496   4.044  0.0391  1.4512 -0.6097
  230ACN     N1 1563   2.098   1.576   4.123  0.3489 -0.0540  0.3797
  231ACN     C1 1564   2.015   2.545   2.642  0.0965  0.1899 -0.1177
  231ACN     H1 1565   1.953   2.517   2.728 -1.7220  2.8796 -0.4766
  231ACN     H2 1566   2.119   2.521   2.670 -0.5617  0.6549  2.9385
  231ACN     H3 1567   2.003   2.653   2.625  0.2078  0.7418  2.8604
  231ACN     C2 1568   1.982   2.466   2.522 -0.0022  0.1413  0.0288
  231ACN     N1 1569   1.956   2.399   2.431  0.8429 -0.7245 -0.5003
  232ACN     C1 1570   0.290   2.742   0.784 -0.2364  0.4495  0.4805
  232ACN     H1 1571   0.185   2.727   0.813 -0.8702  0.0427 -1.8952
  232ACN     H2 1572   0.298   2.667   0.704 -1.4918  1.6318 -0.7743
  232ACN     H3 1573   0.349   2.711   0.871 -0.3561 -1.6821 -0.1624
  232ACN     C2 1574   0.319   2.873   0.727 -0.0926  0.5866 -1.1444
  232ACN     N1 1575   0.356   2.973   0.682 -0.0347  1.1737 -0.1537
  233ACN     C1 1576   0.228   0.990   2.456  0.3914  0.4714  0.7594
  233ACN     H1 1577   0.143   0.936   2.413  0.1348  1.2459  0.2874
  233ACN     H2 1578   0.189   1.067   2.524  2.0539  0.9565  1.2093
  233ACN     H3 1579   0.290   1.031   2.375  0.0513 -0.3908  0.0439
  233ACN     C2 1580   0.320   0.904   2.533 -0.8949  0.3411 -0.2691
  233ACN     N1 1581   0.402   0.847   2.592  0.8757 -0.4498 -0.5302
  234ACN     C1 1582   0.977   4.523   2.513 -0.8472  0.2275  0.2536
  234ACN     H1 1583   0.992   4.627   2.542 -3.1204  0.6024  0.2137
  234ACN     H2 1584   0.875   4.516   2.473 -1.8826 -0.5424  2.8925
  234ACN     H3 1585   0.996   4.455   2.597  1.6487 -1.6718 -1.7492
  234ACN     C2 1586   1.071   4.491   2.408 -0.5361  0.8219  0.3668
  234ACN     N1 1587   1.145   4.467   2.321  0.3219 -0.3221  0.3522
  235ACN     C1 1588   2.413   3.886   1.439 -0.5868 -0.2172 -0.0864
  235ACN     H1 1589   2.522   3.895   1.451 -0.3224 -0.9694 -1.7415
  235ACN     H2 1590   2.363   3.983   1.433  1.6962  1.1811  2.7123
  235ACN     H3 1591   2.373   3.823   1.519  1.2538  0.0478  1.0695
  235ACN     C2 1592   2.364   3.827   1.317 -0.0931 -0.0971 -0.6131
  235ACN     N1 1593   2.331   3.775   1.220  0.1530 -0.4925 -0.3325
  236ACN     C1 1594   2.070   4.539   3.672 -0.2876 -0.1318  1.1432
  236ACN     H1 1595   1.983   4.606   3.668 -0.3300 -0.2336  0.3045
  236ACN     H2 1596   2.037   4.435   3.674 -0.4497 -0.1702 -1.5400
  236ACN     H3 1597   2.110   4.559   3.772 -0.3857 -0.1677  1.1895
  236ACN     C2 1598   2.170   4.563   3.566  0.3862 -0.1087  0.5365
  236ACN     N1 1599   2.252   4.586   3.489 -0.0668  0.4366  0.1333
  237ACN     C1 1600   0.800   0.461   1.957 -0.0227 -0.1171 -0.4180
  237ACN     H1 1601   0.826   0.523   2.044  1.5183  2.5072 -2.6645
  237ACN     H2 1602   0.760   0.363   1.985  1.4700 -1.0036 -1.3106
  237ACN     H3 1603   0.897   0.444   1.908 -0.4441 -1.5453 -0.7780
  237ACN     C2 1604   0.704   0.521   1.866  0.2049 -0.3916 -0.1159
  237ACN     N1 1605   0.632   0.574   1.797 -0.2608 -0.6597 -0.3428
  238ACN     C1 1606   0.505   0.407   0.194 -0.8826  0.3202  0.3823
  238ACN     H1 1607   0.515   0.516   0.198  0.5720  0.2069  0.3042
  238ACN     H2 1608   0.511   0.362   0.294  1.3477 -0.0416  0.1200
  238ACN     H3 1609   0.585   0.364   0.132 -2.7035 -0.7217 -1.2777
  238ACN     C2 1610   0.380   0.368   0.129  0.0561  0.0525  0.7009
  238ACN     N1 1611   0.286   0.334   0.072  0.1635 -0.1099  0.0482
  239ACN     C1 1612   2.275   2.707   1.281 -0.5949  0.4224  0.3397
  239ACN     H1 1613   2.260   2.704   1.390 -0.6359 -0.6457  0.3102
  239ACN     H2 1614   2.205   2.785   1.252 -2.4419 -0.8293  1.3377
  239ACN     H3 1615   2.243   2.613   1.234  0.0233  0.2133  0.3319
  239ACN     C2 1616   2.417   2.742   1.263 -0.2666 -0.2528  0.1642
  239ACN     N1 1617   2.526   2.781   1.261  0.3048  0.0675 -0.2942
  240ACN     C1 1618   2.966   2.968   1.033 -0.2404  0.2995 -0.5039
  240ACN     H1 1619   2.927   2.982   1.134 -3.0506 -1.2342 -1.3379
  240ACN     H2 1620   3.073   2.950   1.053 -0.4999 -2.1521 -1.1692
  240ACN     H3 1621   2.937   3.054   0.972  2.2645  1.1922 -0.4971
  240ACN     C2 1622   2.907   2.853   0.981 -0.6074  0.3212 -0.5834
  240ACN     N1 1623   2.859   2.754   0.941  0.6749 -0.2080  0.2074
  241ACN     C1 1624   0.200   4.103   3.232 -0.0896  0.1335 -0.2560
  241ACN     H1 1625   0.194   4.097   3.123 -1.0136  0.3112 -0.2144
  241ACN     H2 1626   0.162   4.200   3.268  1.3217  0.2061  1.1065
  241ACN     H3 1627   0.306   4.104   3.260 -0.0432  0.6251 -0.4384
  241ACN     C2 1628   0.119   4.001   3.299 -0.4065 -0.1164  0.2774
  241ACN     N1 1629   0.053   3.925   3.352  0.4520  0.0803 -0.1065
  242ACN     C1 1630   0.628   4.139   4.890 -0.6212 -0.3923  0.0085
  242ACN     H1 1631   0.591   4.143   4.787 -1.1406 -2.1374  0.1209
  242ACN     H2 1632   0.539   4.123   4.952 -0.5837  0.0019  0.1667
  242ACN     H3 1633   0.674   4.237   4.911 -1.7276  0.4717 -1.5059
  242ACN     C2 1634   0.719   4.029   4.890 -0.0807 -0.6789 -0.2668
  242ACN     N1 1635   0.774   3.931   4.872  0.4235 -0.3323  0.5813
  243ACN     C1 1636   3.533   1.206   3.891  0.5868 -0.3041  0.0066
  243ACN     H1 1637   3.454   1.171   3.960  0.8820  0.6937  0.8611
  243ACN     H2 1638   3.510   1.171   3.790  1.5490 -0.4517 -0.1660
  243ACN     H3 1639   3.615   1.143   3.927  1.6398  1.7632  1.3321
  243ACN     C2 1640   3.573   1.343   3.919 -0.5778 -0.3297  0.5399
  243ACN     N1 1641   3.614   1.449   3.932  0.1641  0.3891 -0.8453
  244ACN     C1 1642   2.813   3.212   4.333  0.3245  0.3258  0.4946
  244ACN     H1 1643   2.809   3.105   4.307 -0.6538  0.7279 -1.0756
  244ACN     H2 1644   2.882   3.271   4.273 -0.0008 -0.5324 -0.7324
  244ACN     H3 1645   2.846   3.228   4.437 -0.7128  2.8988  0.4682
  244ACN     C2 1646   2.685   3.279   4.306 -1.2431 -0.1870 -0.5155
  244ACN     N1 1647   2.583   3.331   4.288  0.5328  0.6482  0.9177
  245ACN     C1 1648   0.042   3.239   3.340 -0.2717 -0.3385  0.2336
  245ACN     H1 1649   0.090   3.319   3.282  1.6963 -1.2718  0.5201
  245ACN     H2 1650   0.108   3.202   3.419  0.1425 -0.2215 -0.0566
  245ACN     H3 1651   0.037   3.159   3.266  0.1132 -0.8377  0.7470
  245ACN     C2 1652  -0.087   3.282   3.396  0.4641 -0.2395 -0.5904
  245ACN     N1 1653  -0.192   3.312   3.433 -0.3389  0.4102 -0.4819
  246ACN     C1 1654   3.278   1.592   1.224 -0.2506  0.2773  0.5412
  246ACN     H1 1655   3.207   1.642   1.292  0.4947 -2.6078  3.6133
  246ACN     H2 1656   3.367   1.652   1.202 -0.1373 -0.3427 -0.7346
  246ACN     H3 1657   3.228   1.568   1.130  1.5854 -1.2416 -0.0802
  246ACN     C2 1658   3.322   1.458   1.280 -0.6689  0.1519  0.4312
  246ACN     N1 1659   3.356   1.357   1.319 -0.0567  0.6922  0.4283
  247ACN     C1 1660   1.753   1.375   1.461 -0.2616 -0.0076  0.7551
  247ACN     H1 1661   1.737   1.482   1.476 -0.9905 -0.0852  0.5700
  247ACN     H2 1662   1.667   1.337   1.518 -0.4797  1.0715  1.1531
  247ACN     H3 1663   1.844   1.345   1.515 -0.5716 -0.7623  0.8655
  247ACN     C2 1664   1.751   1.341   1.319  0.2999 -0.3978  0.0083
  247ACN     N1 1665   1.754   1.302   1.212  0.1273  0.1122  0.9468
  248ACN     C1 1666   0.052   1.993   4.435  0.0866  0.5540 -0.0790
  248ACN     H1 1667   0.004   2.014   4.338 -0.3274  0.3649  0.0843
  248ACN     H2 1668   0.154   2.033   4.431  0.7218 -0.8450  1.8896
  248ACN     H3 1669   0.059   1.883   4.435 -1.4998  0.3854 -3.2618
  248ACN     C2 1670  -0.035   2.056   4.537  0.4901 -0.2822 -0.0600
  248ACN     N1 1671  -0.098   2.109   4.620 -0.0081  0.2182 -0.3755
  249ACN     C1 1672   2.437   3.298   4.615 -0.0836 -0.5681  0.1800
  249ACN     H1 1673   2.467   3.196   4.588 -1.5647 -1.4643  1.8505
  249ACN     H2 1674   2.407   3.297   4.720 -0.7935 -1.6468 -0.0305
  249ACN     H3 1675   2.363   3.333   4.541  1.9739 -0.6208 -1.9831
  249ACN     C2 1676   2.553   3.388   4.613 -0.1914  0.2468  0.4974
  249ACN     N1 1677   2.651   3.448   4.625  0.0486 -0.1250 -0.1826
  250ACN     C1 1678   1.314   0.932   4.391  0.0146 -0.3855  0.0214
  250ACN     H1 1679   1.262   0.850   4.339  0.5347 -1.8236  1.7262
  250ACN     H2 1680   1.252   0.995   4.455 -0.6726  0.1560 -1.1693
  250ACN     H3 1681   1.365   0.997   4.319 -0.3624  0.1389  0.2291
  250ACN     C2 1682   1.413   0.864   4.481  0.4745  0.4456  0.2902
  250ACN     N1 1683   1.481   0.813   4.555  0.2781  0.9612 -0.4311
  251ACN     C1 1684   3.599   0.727   3.534  0.2247 -0.0905  0.1137
  251ACN     H1 1685   3.509   0.758   3.480 -0.4825  0.8546  1.7887
  251ACN     H2 1686   3.687   0.762   3.479  0.3062  4.5619  2.8973
  251ACN     H3 1687   3.599   0.618   3.530  0.5562 -0.0413 -1.5271
  251ACN     C2 1688   3.589   0.773   3.671 -0.1396 -0.7119  0.0886
  251ACN     N1 1689   3.582   0.805   3.783 -0.0152  0.3225 -0.2287
  252ACN     C1 1690   0.656   3.975   2.307 -0.5511  0.9276  0.5380
  252ACN     H1 1691   0.713   3.899   2.361  0.0720  1.0589  0.0843
  252ACN     H2 1692   0.717   4.065   2.293  2.0176 -0.9117 -0.5438
  252ACN     H3 1693   0.566   3.996   2.366 -1.4113 -3.4668  0.9075
  252ACN     C2 1694   0.623   3.911   2.180  0.2400  0.5005  0.3886
  252ACN     N1 1695   0.609   3.861   2.079 -0.0320  0.3518  0.1346
  253ACN     C1 1696   3.365   2.227   1.884  0.3668 -0.0918 -0.2047
  253ACN     H1 1697   3.285   2.255   1.955 -0.3864 -0.7359 -0.7842
  253ACN     H2 1698   3.316   2.258   1.791  0.0762 -0.9522 -0.3496
  253ACN     H3 1699   3.396   2.122   1.885  0.8702  0.0578 -0.2005
  253ACN     C2 1700   3.480   2.316   1.917  0.5135 -0.1224  0.6880
  253ACN     N1 1701   3.570   2.389   1.939  0.0248 -0.1762 -0.1493
  254ACN     C1 1702   1.907   2.400   1.039  0.0488 -0.0382 -0.0841
  254ACN     H1 1703   2.011   2.427   1.064 -0.2289  0.3177  0.7190
  254ACN     H2 1704   1.887   2.376   0.934 -2.1921  4.7004 -0.9143
  254ACN     H3 1705   1.843   2.485   1.067 -0.8216 -0.7770  0.2114
  254ACN     C2 1706   1.858   2.289   1.124  0.0226  0.6535  0.2953
  254ACN     N1 1707   1.819   2.201   1.191 -0.2818  0.0360  0.5058
  255ACN     C1 1708   3.837   0.623   0.742 -0.0035 -0.2198  0.3689
  255ACN     H1 1709   3.739   0.587   0.711  0.4360 -0.0011 -1.3169
  255ACN     H2 1710   3.854   0.619   0.851  1.5506 -2.9754  0.0774
  255ACN     H3 1711   3.848   0.730   0.722 -1.9909  0.2189  1.4645
  255ACN     C2 1712   3.945   0.554   0.660 -0.2242  0.0019  0.4382
  255ACN     N1 1713   4.030   0.503   0.605  0.2963 -0.0567 -0.6447
  256ACN     C1 1714   1.490   2.348   0.755 -0.1833  0.1577  0.0668
  256ACN     H1 1715   1.501   2.266   0.683 -1.1373  0.6744 -0.6743
  256ACN     H2 1716   1.483   2.447   0.709 -0.4335 -0.5819 -1.5453
  256ACN     H3 1717   1.576   2.336   0.821 -0.7509  1.6291  1.0883
  256ACN     C2 1718   1.374   2.318   0.842  0.6732  0.8526  0.1508
  256ACN     N1 1719   1.278   2.314   0.905  0.1191  0.3135  0.1277
  257ACN     C1 1720   0.098   2.661   0.467  0.5042 -1.1455  1.3716
  257ACN     H1 1721   0.142   2.685   0.369 -0.1697 -2.0931  0.8314
  257ACN     H2 1722   0.164   2.624   0.546  0.7467  0.4856  1.9689
  257ACN     H3 1723   0.008   2.600   0.455 -1.0193  1.3267 -0.2837
  257ACN     C2 1724   0.062   2.788   0.531 -0.7128  0.1633 -0.7459
  257ACN     N1 1725   0.040   2.880   0.595 -0.6904 -0.3276  0.5459
  258ACN     C1 1726   1.643   3.526   4.810 -0.3394  0.0646  0.4748
  258ACN     H1 1727   1.666   3.436   4.751 -2.9651 -1.5069  1.7284
  258ACN     H2 1728   1.672   3.505   4.914  1.2972 -0.9171 -0.1650
  258ACN     H3 1729   1.535   3.545   4.807 -0.6633 -1.8577 -2.2495
  258ACN     C2 1730   1.714   3.642   4.763  0.5705 -0.0142 -0.1247
  258ACN     N1 1731   1.768   3.733   4.712  0.2516 -0.9618 -0.5884
  259ACN     C1 1732   0.880   2.037   1.762  0.3291 -1.0635  0.8816
  259ACN     H1 1733   0.952   2.075   1.835  2.1879 -2.3995 -0.2108
  259ACN     H2 1734   0.921   2.063   1.664 -0.1355  0.1825  1.0183
  259ACN     H3 1735   0.789   2.096   1.779 -1.6056 -4.2534  2.1376
  259ACN     C2 1736   0.836   1.896   1.786 -0.3013  0.2126  0.1340
  259ACN     N1 1737   0.795   1.788   1.800  0.0653  0.0845  0.2417
  260ACN     C1 1738   0.761   4.086   4.326 -0.6755  0.0050  0.1540
  260ACN     H1 1739   0.871   4.093   4.329 -0.5793 -1.4995  0.8778
  260ACN     H2 1740   0.726   4.180   4.282  1.6985  0.1055 -1.6178
  260ACN     H3 1741   0.719   4.083   4.427  1.6939  2.0352  1.2669
  260ACN     C2 1742   0.709   3.971   4.256 -0.4677 -0.7257  1.1186
  260ACN     N1 1743   0.672   3.879   4.201 -0.3522 -0.4329 -0.7031
  261ACN     C1 1744   3.454   4.622   2.604  0.5863 -0.3572  0.3515
  261ACN     H1 1745   3.483   4.689   2.523  0.0498  2.5711  2.4902
  261ACN     H2 1746   3.421   4.528   2.558  3.3901 -1.8272  1.2006
  261ACN     H3 1747   3.373   4.661   2.667  0.0321 -3.7270  1.8550
  261ACN     C2 1748   3.570   4.583   2.683 -0.3202  0.6377  0.1443
  261ACN     N1 1749   3.655   4.560   2.754 -0.1449 -0.0257 -0.0910
  262ACN     C1 1750   1.399   1.858   2.489 -0.3460  0.1413  0.5344
  262ACN     H1 1751   1.294   1.889   2.489  0.1460  1.8524  1.3658
  262ACN     H2 1752   1.429   1.895   2.588 -0.3511  0.1939  0.5157
  262ACN     H3 1753   1.446   1.913   2.407 -0.8988 -0.3557 -0.1261
  262ACN     C2 1754   1.423   1.710   2.482  0.6826 -0.0019 -0.3291
  262ACN     N1 1755   1.441   1.595   2.474 -0.1416 -0.0045 -0.5355
  263ACN     C1 1756   3.823   0.096   4.886  0.4578  0.1361 -0.4047
  263ACN     H1 1757   3.737   0.053   4.833  1.5671 -2.1810 -0.3855
  263ACN     H2 1758   3.789   0.198   4.909  0.0166  0.2272 -1.4407
  263ACN     H3 1759   3.907   0.098   4.815  0.6448 -1.1889 -0.2310
  263ACN     C2 1760   3.857   0.022   5.005  0.0906  0.7732 -0.0590
  263ACN     N1 1761   3.889  -0.049   5.088 -0.3581  0.1873 -0.3528
  264ACN     C1 1762   0.081   1.058   0.915 -0.0992  0.4240  0.1618
  264ACN     H1 1763  -0.007   1.067   0.980 -0.1356 -3.2354  0.7137
  264ACN     H2 1764   0.164   1.111   0.962 -0.1582 -0.3700  1.1951
  264ACN     H3 1765   0.047   1.104   0.822  0.9305  0.6241 -0.1214
  264ACN     C2 1766   0.118   0.913   0.905 -0.3427  0.1689  0.1237
  264ACN     N1 1767   0.136   0.802   0.897  0.7948 -0.6832  0.5809
  265ACN     C1 1768   3.627   1.132   2.376  0.0193 -0.1237  0.4223
  265ACN     H1 1769   3.595   1.061   2.298  1.9510  1.2090 -1.6675
  265ACN     H2 1770   3.534   1.149   2.431  1.6895  3.0966  2.3798
  265ACN     H3 1771   3.667   1.221   2.327  1.5242 -0.5474  0.8654
  265ACN     C2 1772   3.733   1.086   2.464 -0.4057  0.3837  0.1180
  265ACN     N1 1773   3.810   1.044   2.537 -0.1119 -0.1386  0.6086
  266ACN     C1 1774   3.741   0.116   2.820 -0.4609  0.1407 -0.4390
  266ACN     H1 1775   3.754   0.032   2.890  0.3099 -1.0515 -1.9761
  266ACN     H2 1776   3.638   0.153   2.816 -0.5817  0.1827  2.2109
  266ACN     H3 1777   3.762   0.084   2.717 -0.5252 -2.6280  0.3604
  266ACN     C2 1778   3.829   0.223   2.854 -0.7184  1.5872  0.0058
  266ACN     N1 1779   3.901   0.308   2.874 -0.3716 -0.7422  0.0372
  267ACN     C1 1780   0.381   0.816   0.071  0.0342  0.3197  0.8978
  267ACN     H1 1781   0.390   0.853   0.173 -0.6549 -0.0710  1.1046
  267ACN     H2 1782   0.326   0.888   0.009 -0.5864 -0.7813  0.1499
  267ACN     H3 1783   0.324   0.723   0.082  1.2807 -0.4920  0.6239
  267ACN     C2 1784   0.514   0.785   0.009 -0.1046 -0.4007  0.3295
  267ACN     N1 1785   0.620   0.760  -0.023 -0.4495  0.0827 -0.4077
  268ACN     C1 1786   2.958   1.561   2.710 -0.1119  0.0740  0.0873
  268ACN     H1 1787   3.016   1.474   2.679  0.6536  0.7618 -0.4347
  268ACN     H2 1788   2.986   1.622   2.797  0.1817  0.3959 -0.2308
  268ACN     H3 1789   2.861   1.522   2.743  0.5581 -1.1826  0.6107
  268ACN     C2 1790   2.965   1.650   2.598  0.1802 -1.2535  0.2720
  268ACN     N1 1791   2.965   1.712   2.501 -0.4527 -0.0448 -0.6090
  269ACN     C1 1792   1.020   2.420   4.924  0.2647 -0.1701  0.5967
  269ACN     H1 1793   1.067   2.514   4.958  1.3673 -0.6869  0.5444
  269ACN     H2 1794   0.923   2.453   4.887 -0.5814 -0.0805  2.8079
  269ACN     H3 1795   1.010   2.351   5.008 -0.5046  0.2704  0.8756
  269ACN     C2 1796   1.111   2.358   4.832  0.8113  0.1624  0.2052
  269ACN     N1 1797   1.179   2.302   4.757 -0.4506  0.4445 -0.2045
  270ACN     C1 1798   0.003   1.588   1.309  0.2513 -0.1121  0.0647
  270ACN     H1 1799   0.043   1.492   1.274 -0.7929  0.0891 -1.7672
  270ACN     H2 1800   0.064   1.676   1.285 -1.7260  0.6996 -2.1890
  270ACN     H3 1801  -0.003   1.572   1.417  0.1389  1.5559  0.3116
  270ACN     C2 1802  -0.140   1.596   1.276  0.3095  0.0824 -0.8682
  270ACN     N1 1803  -0.249   1.593   1.258 -0.0797 -0.2715  0.2181
  271ACN     C1 1804   1.952   3.636   1.094  0.0996 -0.1319  1.1573
  271ACN     H1 1805   1.849   3.599   1.086  1.5583 -4.0647 -0.9546
  271ACN     H2 1806   2.007   3.544   1.071  1.2867  0.1889  2.6088
  271ACN     H3 1807   1.971   3.676   1.194  1.3121  0.8292  0.5515
  271ACN     C2 1808   1.983   3.735   0.995  0.4351 -0.0562 -0.6183
  271ACN     N1 1809   2.001   3.808   0.907 -0.3287 -0.5524  0.4074
  272ACN     C1 1810   2.866   2.674   1.290  0.0037 -0.1558  0.4027
  272ACN     H1 1811   2.851   2.739   1.376  0.1054  3.4608 -2.1936
  272ACN     H2 1812   2.957   2.706   1.237 -1.6310  0.7325 -1.9416
  272ACN     H3 1813   2.776   2.699   1.233 -0.7199  0.3229  1.7444
  272ACN     C2 1814   2.860   2.526   1.313 -0.9155 -0.5856 -0.0828
  272ACN     N1 1815   2.854   2.411   1.328 -0.4368 -0.2749  0.0009
  273ACN     C1 1816   1.613   4.279   0.469  0.1144  0.5433 -0.3085
  273ACN     H1 1817   1.576   4.214   0.549  0.3383  2.5142  1.4433
  273ACN     H2 1818   1.552   4.370   0.481 -2.4266 -0.8133 -2.4336
  273ACN     H3 1819   1.579   4.233   0.375  0.8463  0.7013 -0.6494
  273ACN     C2 1820   1.750   4.312   0.484 -0.0173 -0.5259 -0.1115
  273ACN     N1 1821   1.863   4.331   0.500 -0.0711  0.3194  0.1495
  274ACN     C1 1822   0.705   1.968   1.205 -0.0711 -0.1483 -0.0899
  274ACN     H1 1823   0.734   1.976   1.099 -0.8509  0.3455 -0.2757
  274ACN     H2 1824   0.627   1.893   1.225 -1.0041  0.2613 -1.9965
  274ACN     H3 1825   0.675   2.066   1.244  1.0748  0.4705 -0.7498
  274ACN     C2 1826   0.824   1.926   1.274  0.3287 -0.0013  0.3279
  274ACN     N1 1827   0.924   1.906   1.332  0.4149  0.0135  0.5358
  275ACN     C1 1828   1.083   4.314   3.455 -0.0472  0.1770 -0.6311
  275ACN     H1 1829   1.117   4.241   3.381 -2.1607  1.6157 -3.0887
  275ACN     H2 1830   1.006   4.264   3.515  1.1697 -0.7359  0.1828
  275ACN     H3 1831   1.034   4.391   3.394 -0.5828  0.1820 -0.2008
  275ACN     C2 1832   1.192   4.369   3.534  0.1428 -0.1958  0.4957
  275ACN     N1 1833   1.281   4.408   3.597 -0.0291  0.4857  0.3186
  276ACN     C1 1834   2.321   4.043   4.771  0.1825  0.4051  0.1854
  276ACN     H1 1835   2.342   4.063   4.666  0.3135 -1.0551 -0.0649
  276ACN     H2 1836   2.410   3.999   4.818  0.9668 -0.0996 -1.7582
  276ACN     H3 1837   2.231   3.981   4.773  1.0218 -0.8742 -0.8932
  276ACN     C2 1838   2.295   4.167   4.844  0.2572  0.7046 -0.4124
  276ACN     N1 1839   2.276   4.271   4.888 -0.0387 -0.0849  0.4787
  277ACN     C1 1840   1.129   3.470   0.453  0.1206 -0.3229  0.1186
  277ACN     H1 1841   1.087   3.424   0.544 -1.6201 -0.5129 -0.7666
  277ACN     H2 1842   1.210   3.399   0.435 -1.6206 -2.0192 -1.2627
  277ACN     H3 1843   1.183   3.561   0.481  0.5414 -1.3652  2.9326
  277ACN     C2 1844   1.032   3.500   0.347 -0.1392  0.1591 -0.5768
  277ACN     N1 1845   0.965   3.539   0.263 -0.2147 -0.2311 -0.2979
  278ACN     C1 1846   1.607   1.672   3.895  0.0361 -0.5411 -0.4388
  278ACN     H1 1847   1.665   1.751   3.846  1.5908 -0.7427  1.0253
  278ACN     H2 1848   1.599   1.590   3.823 -1.4820  1.1424 -2.2533
  278ACN     H3 1849   1.509   1.712   3.927  0.2576 -1.1100  1.0274
  278ACN     C2 1850   1.667   1.618   4.012 -0.0084 -0.7165  0.0305
  278ACN     N1 1851   1.709   1.576   4.111 -0.1336  0.1568  0.2452
  279ACN     C1 1852   2.227   1.729   2.770 -0.4636 -0.2444  0.4020
  279ACN     H1 1853   2.251   1.685   2.672 -2.1485  0.4212 -0.3270
  279ACN     H2 1854   2.147   1.670   2.816 -2.0299 -1.4622 -3.6485
  279ACN     H3 1855   2.211   1.836   2.754 -0.3283  0.0002  1.8604
  279ACN     C2 1856   2.345   1.723   2.853  0.4530  0.2981 -0.7500
  279ACN     N1 1857   2.435   1.712   2.923  0.2283  0.3278 -0.2541
  280ACN     C1 1858   1.166   0.461   2.298 -0.5413  0.6149 -0.0715
  280ACN     H1 1859   1.275   0.476   2.293 -0.5582  0.7934  0.0660
  280ACN     H2 1860   1.140   0.477   2.404 -2.3196  1.2077 -0.5868
  280ACN     H3 1861   1.143   0.358   2.268 -0.6748  0.5475  0.2640
  280ACN     C2 1862   1.092   0.565   2.224  0.5679 -0.2158 -0.6939
  280ACN     N1 1863   1.030   0.637   2.165 -0.1019 -0.4389 -0.1143
  281ACN     C1 1864   2.394   3.998   3.143  0.3262 -0.2510  0.4472
  281ACN     H1 1865   2.358   3.921   3.212  1.3728 -1.1764 -0.0172
  281ACN     H2 1866   2.320   4.073   3.112  1.0021  0.4145  0.4272
  281ACN     H3 1867   2.436   3.949   3.055  0.2975  0.4535  0.0362
  281ACN     C2 1868   2.493   4.065   3.228  0.2659  0.3226 -1.2261
  281ACN     N1 1869   2.575   4.105   3.300  0.0127 -0.1506 -0.5132
  282ACN     C1 1870   1.608   3.614   1.567  0.0548 -0.0068 -0.3476
  282ACN     H1 1871   1.547   3.685   1.623  0.8898  2.1914 -2.1464
  282ACN     H2 1872   1.654   3.558   1.649 -2.9678  0.4274  1.7178
  282ACN     H3 1873   1.678   3.670   1.504  0.1491 -1.2819 -1.4098
  282ACN     C2 1874   1.517   3.522   1.495  0.1136 -0.8455  0.2712
  282ACN     N1 1875   1.450   3.454   1.437  0.0402 -0.2059 -0.4964
  283ACN     C1 1876   2.959   1.020   0.684  0.4375  0.3762 -0.2732
  283ACN     H1 1877   3.004   0.985   0.590  2.7783  2.6104 -0.0594
  283ACN     H2 1878   2.885   0.954   0.731 -0.7540  0.6267 -1.7770
  283ACN     H3 1879   2.913   1.119   0.674 -1.0797 -0.4181 -1.3712
  283ACN     C2 1880   3.062   1.032   0.789 -0.7998 -1.1190  0.1965
  283ACN     N1 1881   3.146   1.040   0.866  0.0123 -0.3628  0.1956
  284ACN     C1 1882   2.757   1.018   4.189  0.1944  0.4966  0.0079
  284ACN     H1 1883   2.788   1.008   4.294 -2.1118 -2.4314  0.4876
  284ACN     H2 1884   2.690   1.105   4.183 -0.5174  0.0540  1.4163
  284ACN     H3 1885   2.686   0.937   4.173  0.4792  0.5846 -1.7859
  284ACN     C2 1886   2.859   1.019   4.083 -0.0925  0.0035 -0.5751
  284ACN     N1 1887   2.925   1.015   3.992  0.4513 -0.1803  0.1811
  285ACN     C1 1888   0.483   2.924   4.682  0.5921  0.6364 -0.5545
  285ACN     H1 1889   0.549   2.979   4.614  0.1814 -0.5077 -1.9057
  285ACN     H2 1890   0.479   2.824   4.637  2.3194  0.1839  0.2274
  285ACN     H3 1891   0.379   2.957   4.687 -0.0068 -1.1249 -0.7434
  285ACN     C2 1892   0.544   2.902   4.811  0.7576 -0.0809 -0.2001
  285ACN     N1 1893   0.582   2.886   4.920  0.1510 -0.0928  0.7347
  286ACN     C1 1894   3.862   0.756   1.171  0.8659 -0.1621  0.4476
  286ACN     H1 1895   3.852   0.731   1.277  0.1345 -1.0621  0.1756
  286ACN     H2 1896   3.932   0.691   1.117  1.7599  0.3649  0.9643
  286ACN     H3 1897   3.907   0.856   1.176 -0.0096  0.5714 -3.9005
  286ACN     C2 1898   3.732   0.756   1.101  0.1469 -0.4115  0.7362
  286ACN     N1 1899   3.631   0.760   1.045 -0.1232  0.2305 -0.3667
  287ACN     C1 1900   3.654   2.293   0.684  0.2555 -0.1744  0.1844
  287ACN     H1 1901   3.587   2.237   0.749 -0.8141  0.5630 -0.2777
  287ACN     H2 1902   3.708   2.349   0.761  0.5678  0.4611 -0.4925
  287ACN     H3 1903   3.610   2.372   0.623  0.4504 -0.1097  0.1244
  287ACN     C2 1904   3.746   2.203   0.621  0.4448 -0.5826  0.3569
  287ACN     N1 1905   3.802   2.123   0.560 -0.4472 -0.8013  0.3383
  288ACN     C1 1906   2.281   4.028   2.224  0.8515 -0.2830  0.2820
  288ACN     H1 1907   2.349   4.108   2.256 -0.2389  1.3745 -1.4471
  288ACN     H2 1908   2.181   4.055   2.261  0.3638 -0.3417 -0.9887
  288ACN     H3 1909   2.311   3.933   2.269  0.1435 -1.3225 -1.4041
  288ACN     C2 1910   2.287   4.022   2.077 -0.5357  0.1375  0.1260
  288ACN     N1 1911   2.290   4.026   1.962  0.5023 -0.1512  0.6580
  289ACN     C1 1912   3.069   1.778   1.780  0.1416 -0.4061 -0.3051
  289ACN     H1 1913   3.160   1.723   1.805  0.8748  0.1533 -1.7058
  289ACN     H2 1914   3.079   1.813   1.677  1.2296  1.6189  0.4461
  289ACN     H3 1915   3.059   1.874   1.834  1.0219 -0.6795  0.3570
  289ACN     C2 1916   2.944   1.696   1.799  0.8128  0.4085  0.4796
  289ACN     N1 1917   2.852   1.632   1.808  0.2085  0.6102 -0.2788
  290ACN     C1 1918   2.480   0.536   3.744 -0.2316 -0.2992  0.9151
  290ACN     H1 1919   2.393   0.573   3.799  0.6656 -1.1985  2.9653
  290ACN     H2 1920   2.541   0.625   3.725  0.3983 -0.7713  0.7440
  290ACN     H3 1921   2.445   0.498   3.647 -0.0139 -0.6713  0.9840
  290ACN     C2 1922   2.563   0.444   3.816 -0.2599 -0.0614  0.1862
  290ACN     N1 1923   2.636   0.374   3.873  0.9698 -0.0810 -0.3531
  291ACN     C1 1924   0.025   3.302   4.180  0.1745  0.1353 -0.0465
  291ACN     H1 1925   0.046   3.402   4.139 -0.3227  1.4970  2.8287
  291ACN     H2 1926   0.104   3.227   4.192  0.3487 -0.2479 -3.2573
  291ACN     H3 1927  -0.053   3.255   4.120  0.3819 -2.8039  1.8613
  291ACN     C2 1928  -0.033   3.318   4.313 -0.7210 -0.5099  0.4455
  291ACN     N1 1929  -0.084   3.330   4.416  0.2048 -0.1875  0.2238
  292ACN     C1 1930   0.458   2.144   3.871  0.1289  0.8992 -0.3087
  292ACN     H1 1931   0.545   2.077   3.877 -2.2712 -2.3291  0.2343
  292ACN     H2 1932   0.367   2.093   3.836  0.2764 -0.9320  1.8391
  292ACN     H3 1933   0.477   2.221   3.795 -0.3498 -0.6077 -1.9884
  292ACN     C2 1934   0.431   2.206   4.002 -0.3032 -0.3024  0.0653
  292ACN     N1 1935   0.418   2.260   4.105 -0.5293  0.2541 -0.7455
  293ACN     C1 1936   3.473   2.561   1.082 -0.0516  0.5422  0.4157
  293ACN     H1 1937   3.463   2.563   1.191 -0.9089 -3.4689  0.4657
  293ACN     H2 1938   3.525   2.652   1.048  2.2386 -0.2192  1.7953
  293ACN     H3 1939   3.373   2.563   1.036  1.3354  2.4346 -2.7210
  293ACN     C2 1940   3.536   2.444   1.040 -0.1182  0.0979 -0.6247
  293ACN     N1 1941   3.586   2.345   1.010 -0.8107  0.7018  0.5823
  294ACN     C1 1942   2.397   2.520   4.344 -0.4683  0.6353 -0.1583
  294ACN     H1 1943   2.448   2.489   4.436  0.0270  2.9711  0.4044
  294ACN     H2 1944   2.414   2.438   4.274 -2.6014 -0.1384  0.2198
  294ACN     H3 1945   2.436   2.619   4.316 -0.7979  0.6857 -0.4355
  294ACN     C2 1946   2.258   2.529   4.383  0.3982  0.5897  0.0207
  294ACN     N1 1947   2.146   2.531   4.407 -0.7346 -0.5801  0.1659
  295ACN     C1 1948   1.375   4.810   0.966  0.3559 -0.0500  0.3470
  295ACN     H1 1949   1.319   4.878   0.901  0.2826 -0.2161  0.2334
  295ACN     H2 1950   1.302   4.742   1.012  2.1904 -1.2291  1.5452
  295ACN     H3 1951   1.416   4.870   1.048 -1.1001 -1.6123  2.2609
  295ACN     C2 1952   1.479   4.746   0.882 -0.5764  0.4677 -0.2022
  295ACN     N1 1953   1.559   4.697   0.817  0.1955  1.3245 -0.0405
  296ACN     C1 1954   1.296   0.538   0.038  0.2534  0.7234  0.1648
  296ACN     H1 1955   1.337   0.477  -0.043 -1.9673 -1.0325  0.3468
  296ACN     H2 1956   1.367   0.544   0.121 -1.0985  1.6161  1.2777
  296ACN     H3 1957   1.202   0.501   0.079  0.1529 -0.2584 -0.9298
  296ACN     C2 1958   1.280   0.670  -0.003 -0.2454  0.3422 -0.0236
  296ACN     N1 1959   1.262   0.773  -0.052 -0.0721  0.2263  0.2000
  297ACN     C1 1960   3.489   2.889   2.405  0.1999 -0.0385 -0.1514
  297ACN     H1 1961   3.401   2.912   2.344  1.0177  0.6350 -1.1162
  297ACN     H2 1962   3.567   2.854   2.336 -2.2857 -0.3774 -2.8806
  297ACN     H3 1963   3.463   2.805   2.470 -2.1966  0.6946 -0.1112
  297ACN     C2 1964   3.515   3.008   2.483 -0.1258  0.1456 -0.1333
  297ACN     N1 1965   3.531   3.107   2.539  0.5712  0.4510 -0.1299
  298ACN     C1 1966   2.511   0.447   0.058  0.6404  0.4233  0.4674
  298ACN     H1 1967   2.495   0.342   0.034 -2.9127  0.7229  1.1943
  298ACN     H2 1968   2.616   0.476   0.069  0.4188  0.1103  4.0231
  298ACN     H3 1969   2.467   0.463   0.157 -3.4852 -0.3988 -1.1317
  298ACN     C2 1970   2.439   0.534  -0.031 -0.2470 -0.5564 -0.0549
  298ACN     N1 1971   2.392   0.610  -0.104 -0.1091  0.5382 -0.1321
  299ACN     C1 1972   1.985   3.994   4.550 -0.2221  0.6849 -0.5115
  299ACN     H1 1973   1.897   4.007   4.615 -0.5938 -0.7800 -0.6898
  299ACN     H2 1974   2.057   3.927   4.597 -1.6938  0.2421  1.1477
  299ACN     H3 1975   2.026   4.087   4.509  1.5786  0.1964  0.1700
  299ACN     C2 1976   1.944   3.928   4.429 -0.1622 -0.3753  0.2716
  299ACN     N1 1977   1.912   3.886   4.327 -0.2117 -0.6184 -0.3279
  300ACN     C1 1978   0.273   4.183   0.220  0.2288 -0.3995  0.2767
  300ACN     H1 1979   0.266   4.125   0.312  3.3276  0.2651  0.9813
  300ACN     H2 1980   0.198   4.168   0.140  0.6011 -0.1305 -0.1254
  300ACN     H3 1981   0.363   4.166   0.159 -0.1117 -0.1114 -0.3112
  300ACN     C2 1982   0.267   4.328   0.250 -0.3319  0.6992 -0.1466
  300ACN     N1 1983   0.270   4.439   0.282 -0.7535 -0.2486  0.1975
  301ACN     C1 1984   2.070   0.154   1.119  0.0345  0.1909  0.1470
  301ACN     H1 1985   1.993   0.210   1.174 -1.9384 -0.6465 -1.6888
  301ACN     H2 1986   2.162   0.206   1.148  0.5385 -0.7045  0.1714
  301ACN     H3 1987   2.054   0.149   1.011 -0.5201  0.4784  0.2118
  301ACN     C2 1988   2.065   0.024   1.170 -0.0568 -0.1966 -0.4383
  301ACN     N1 1989   2.069  -0.087   1.210  0.3400  0.2328 -0.1218
  302ACN     C1 1990   2.247   4.169   0.256  0.6753  0.6562 -0.2449
  302ACN     H1 1991   2.262   4.275   0.280 -0.5365  1.1844 -1.7411
  302ACN     H2 1992   2.166   4.164   0.182 -1.0780  1.2457  1.5985
  302ACN     H3 1993   2.204   4.114   0.341 -1.2319  1.2886 -0.7836
  302ACN     C2 1994   2.371   4.102   0.221  0.1089  0.1593  0.1441
  302ACN     N1 1995   2.466   4.050   0.181  0.3972  0.0408  0.2608
  303ACN     C1 1996   1.416   4.571   2.633 -0.1942 -0.3516 -0.2003
  303ACN     H1 1997   1.504   4.511   2.657  0.2700  1.1059  1.8882
  303ACN     H2 1998   1.407   4.587   2.525 -1.8528  2.1010  0.2626
  303ACN     H3 1999   1.424   4.670   2.681  1.2357  0.1417 -1.4357
  303ACN     C2 2000   1.299   4.506   2.688  0.3085  0.1094  0.0876
  303ACN     N1 2001   1.208   4.450   2.735  0.6804 -0.0912 -0.3274
  304ACN     C1 2002   0.185   2.201   1.372  0.9479 -0.5178  0.3314
  304ACN     H1 2003   0.252   2.283   1.345  0.9018 -0.1471  1.3029
  304ACN     H2 2004   0.163   2.220   1.478  0.7741  1.0675  0.0232
  304ACN     H3 2005   0.234   2.105   1.352  0.1189 -0.5544 -1.5827
  304ACN     C2 2006   0.061   2.213   1.294  0.2156 -0.2215 -0.0335
  304ACN     N1 2007  -0.037   2.218   1.236 -0.4641  0.3640  0.0723
  305ACN     C1 2008   0.937   1.318   1.006 -0.2742 -0.8011  0.0960
  305ACN     H1 2009   0.879   1.248   0.945 -0.7406 -1.4673  1.2887
  305ACN     H2 2010   0.902   1.418   0.977 -2.7417 -0.8300  2.7651
  305ACN     H3 2011   1.042   1.309   0.976  0.4171  1.4390  1.7780
  305ACN     C2 2012   0.919   1.281   1.139  0.0916 -0.0130  0.0571
  305ACN     N1 2013   0.906   1.259   1.254  0.3089  0.1007  0.0725
  306ACN     C1 2014   3.894   1.730   2.681 -0.1894  0.0930 -0.5287
  306ACN     H1 2015   3.884   1.819   2.617  1.9610  1.2267  0.6626
  306ACN     H2 2016   3.993   1.732   2.728  1.0084  0.7531 -3.0231
  306ACN     H3 2017   3.889   1.645   2.612 -0.2647  0.2513 -0.7197
  306ACN     C2 2018   3.794   1.716   2.774  0.1733  0.0919 -0.7720
  306ACN     N1 2019   3.707   1.699   2.847  0.3883  0.0488 -0.0955
  307ACN     C1 2020   0.916   3.791   3.940 -0.1159  0.0451 -0.3016
  307ACN     H1 2021   0.967   3.888   3.946  2.0019 -1.0441  0.0484
  307ACN     H2 2022   0.925   3.753   3.837 -0.1065 -1.4831  0.2433
  307ACN     H3 2023   0.812   3.805   3.971  1.3102  3.2397  3.4341
  307ACN     C2 2024   0.989   3.698   4.020  0.3691 -0.8023 -0.1287
  307ACN     N1 2025   1.037   3.617   4.086 -0.3859  0.3416  0.0736
  308ACN     C1 2026   3.641   4.205   2.673  0.0149  0.5898 -0.3626
  308ACN     H1 2027   3.672   4.101   2.655 -3.1860 -0.3221 -0.8372
  308ACN     H2 2028   3.721   4.244   2.738  0.5819  0.1685 -0.7930
  308ACN     H3 2029   3.541   4.204   2.718 -1.2716 -0.3374 -3.1630
  308ACN     C2 2030   3.647   4.270   2.545 -0.5689  0.4159  0.0334
  308ACN     N1 2031   3.662   4.321   2.445 -0.2557 -0.7367  0.1988
  309ACN     C1 2032   1.036   0.146   1.693  0.0312  0.2013 -0.6732
  309ACN     H1 2033   0.983   0.064   1.642  0.5344 -2.0626  2.2480
  309ACN     H2 2034   1.138   0.119   1.724 -0.1628  0.2527  0.0236
  309ACN     H3 2035   0.975   0.175   1.780 -0.4257 -0.2855 -0.8279
  309ACN     C2 2036   1.070   0.268   1.616 -0.2585 -0.1106 -0.1130
  309ACN     N1 2037   1.100   0.352   1.543 -0.2980  0.5940 -0.1653
  310ACN     C1 2038   2.274   0.038   3.187  0.2166  0.6508 -0.5559
  310ACN     H1 2039   2.318   0.111   3.257  1.0687 -0.2906 -0.1072
  310ACN     H2 2040   2.206   0.090   3.118 -0.1276 -0.2543 -0.9099
  310ACN     H3 2041   2.216  -0.040   3.238  0.7608  0.7326  0.1936
  310ACN     C2 2042   2.378  -0.011   3.105  0.3615 -0.2469 -0.0881
  310ACN     N1 2043   2.466  -0.043   3.042  0.4897  0.1404  0.7959
  311ACN     C1 2044   2.109   3.571   2.236 -0.9911  0.2505  0.0259
  311ACN     H1 2045   2.199   3.560   2.298 -1.1728 -1.0024  0.0863
  311ACN     H2 2046   2.132   3.626   2.144 -0.6501  1.1861  0.6590
  311ACN     H3 2047   2.023   3.614   2.290 -0.3326  2.4859 -0.6449
  311ACN     C2 2048   2.064   3.436   2.197  0.2528 -0.2299  0.1900
  311ACN     N1 2049   2.022   3.336   2.162  0.7171  0.0685 -0.3495
  312ACN     C1 2050   0.487   4.371   1.996  0.5031  0.0923 -0.5900
  312ACN     H1 2051   0.385   4.354   2.035  0.9739  2.2626  1.7267
  312ACN     H2 2052   0.495   4.480   1.987 -0.1667  0.1086 -0.9951
  312ACN     H3 2053   0.518   4.324   1.902 -1.5030 -0.6634 -0.9011
  312ACN     C2 2054   0.569   4.335   2.108 -0.2315  0.0183  0.7313
  312ACN     N1 2055   0.633   4.298   2.195  0.7390 -0.1868  0.1383
  313ACN     C1 2056   1.831   2.347   0.443  0.2724  0.0532 -0.1123
  313ACN     H1 2057   1.898   2.276   0.392  1.6117 -0.2923  2.0870
  313ACN     H2 2058   1.848   2.449   0.406 -1.3215 -0.4283 -2.2947
  313ACN     H3 2059   1.851   2.348   0.550  1.5146  1.4891 -0.3406
  313ACN     C2 2060   1.694   2.305   0.428  0.2558 -0.5050 -0.3644
  313ACN     N1 2061   1.588   2.273   0.405  0.0669  0.2417 -0.3486
  314ACN     C1 2062   3.875   3.500   1.248 -0.2347  0.2436  0.2354
  314ACN     H1 2063   3.876   3.485   1.140  1.2328  1.0110  0.1218
  314ACN     H2 2064   3.776   3.512   1.294  0.3878  0.4874  1.5378
  314ACN     H3 2065   3.923   3.598   1.257 -3.5806  1.7381  2.8728
  314ACN     C2 2066   3.943   3.385   1.308  0.1347 -0.8095  0.5819
  314ACN     N1 2067   3.995   3.301   1.364 -0.7250  0.4687  0.0576
  315ACN     C1 2068   2.511   1.538   3.730 -0.1615  0.0822  0.3571
  315ACN     H1 2069   2.526   1.646   3.742 -1.1358  0.2599  0.0577
  315ACN     H2 2070   2.491   1.498   3.830 -0.9821 -2.0551 -0.6300
  315ACN     H3 2071   2.594   1.483   3.685 -1.6300 -2.6522  0.8853
  315ACN     C2 2072   2.386   1.512   3.658 -0.5783 -0.0148 -0.7299
  315ACN     N1 2073   2.284   1.493   3.608 -0.4009 -0.2074  1.2186
  316ACN     C1 2074   2.369   1.221   0.233 -0.1462 -0.9629 -0.3195
  316ACN     H1 2075   2.437   1.307   0.241  0.0504 -1.0753 -0.7978
  316ACN     H2 2076   2.390   1.146   0.310 -0.4143 -0.8013 -0.0853
  316ACN     H3 2077   2.364   1.168   0.138 -0.6626  1.9286 -1.9725
  316ACN     C2 2078   2.230   1.269   0.252  0.3382 -0.2692 -0.1913
  316ACN     N1 2079   2.124   1.319   0.265  0.1019  0.5358 -0.0329
  317ACN     C1 2080   0.171   4.216   2.342  0.3244  0.2232  0.5289
  317ACN     H1 2081   0.145   4.319   2.314  2.2690  0.0177 -2.2786
  317ACN     H2 2082   0.099   4.170   2.410  2.5391 -1.0006  2.0978
  317ACN     H3 2083   0.264   4.222   2.400  1.6558  0.1693 -1.5272
  317ACN     C2 2084   0.207   4.147   2.219 -0.7111 -0.0762  0.0842
  317ACN     N1 2085   0.220   4.096   2.120 -0.7367 -0.2459  0.2492
  318ACN     C1 2086   3.554   1.808   2.019 -0.3956  0.0902 -0.2486
  318ACN     H1 2087   3.601   1.763   2.107 -0.9783 -0.4089 -0.1895
  318ACN     H2 2088   3.603   1.773   1.927  1.6678  1.5007  0.2816
  318ACN     H3 2089   3.541   1.917   2.023  0.7470  0.2172  0.2354
  318ACN     C2 2090   3.420   1.756   2.017  0.4318  0.2456 -0.2102
  318ACN     N1 2091   3.308   1.726   2.002  0.0889 -0.0676 -0.2905
  319ACN     C1 2092   0.319   0.871   3.172  0.0986 -0.4575 -0.2144
  319ACN     H1 2093   0.252   0.838   3.252 -1.2260 -0.9101 -1.4832
  319ACN     H2 2094   0.414   0.816   3.171  0.4284  0.0279  1.9834
  319ACN     H3 2095   0.349   0.974   3.193  0.9165 -0.9702  1.1789
  319ACN     C2 2096   0.247   0.853   3.048 -0.3762 -0.0101 -0.0475
  319ACN     N1 2097   0.191   0.845   2.950  0.3091 -0.0324  0.0219
  320ACN     C1 2098   0.389   4.046   1.814  0.4626 -0.5611 -0.3494
  320ACN     H1 2099   0.331   4.120   1.871  1.4932  0.2421 -0.3127
  320ACN     H2 2100   0.483   4.047   1.871  0.4457  1.3625 -0.2994
  320ACN     H3 2101   0.415   4.075   1.711  1.4715  0.8702  0.2835
  320ACN     C2 2102   0.352   3.908   1.795  0.1961 -0.8065 -0.2952
  320ACN     N1 2103   0.326   3.798   1.769  0.0821  0.1048  0.0708
  321ACN     C1 2104   3.144   4.591   3.508 -0.7856 -0.1045 -0.3830
  321ACN     H1 2105   3.058   4.552   3.453 -0.3529  0.0845 -1.2150
  321ACN     H2 2106   3.105   4.622   3.606 -1.6743 -0.4729 -0.6162
  321ACN     H3 2107   3.184   4.680   3.457  1.9582 -1.3174 -0.4289
  321ACN     C2 2108   3.248   4.491   3.517 -0.0724 -0.4981 -0.1516
  321ACN     N1 2109   3.330   4.408   3.525  0.0707 -0.4309  0.0283
  322ACN     C1 2110   2.162   0.169   4.925  0.2467 -0.1458 -0.2295
  322ACN     H1 2111   2.144   0.061   4.917 -1.7514 -0.0222  1.9753
  322ACN     H2 2112   2.182   0.211   5.025  0.2035 -1.4960  0.3620
  322ACN     H3 2113   2.078   0.217   4.874  0.2553  0.3350  0.2111
  322ACN     C2 2114   2.269   0.205   4.847 -0.0442 -0.7466 -0.4114
  322ACN     N1 2115   2.359   0.242   4.786 -0.0895  0.3904  0.0210
  323ACN     C1 2116   1.132   4.772   2.928  0.9146 -0.3736 -0.2118
  323ACN     H1 2117   1.078   4.805   2.838  0.7761 -0.3903 -0.1329
  323ACN     H2 2118   1.225   4.719   2.905  2.6157  2.6716 -0.7611
  323ACN     H3 2119   1.082   4.691   2.980 -1.1699  0.5482 -0.7366
  323ACN     C2 2120   1.136   4.888   3.013 -0.4142 -0.2142  0.3230
  323ACN     N1 2121   1.148   4.979   3.085  0.0171 -0.2366  0.0615
  324ACN     C1 2122   1.142   0.870   2.746 -0.7514 -0.0962  0.0581
  324ACN     H1 2123   1.158   0.764   2.724  1.7359  0.1349  0.5800
  324ACN     H2 2124   1.098   0.876   2.847  0.0769 -0.2487  0.4362
  324ACN     H3 2125   1.078   0.913   2.668 -0.7130 -0.3327 -0.1050
  324ACN     C2 2126   1.266   0.949   2.733 -0.2223 -0.7630  0.8661
  324ACN     N1 2127   1.352   1.025   2.724  0.3765  0.0626  0.2453
  325ACN     C1 2128   2.791   1.474   4.175 -0.2307  0.1400 -0.5434
  325ACN     H1 2129   2.841   1.401   4.240  0.9574  1.1791 -0.2830
  325ACN     H2 2130   2.868   1.541   4.134  0.5512  0.4888  1.4312
  325ACN     H3 2131   2.711   1.526   4.230 -1.4382 -1.5496 -0.6583
  325ACN     C2 2132   2.736   1.388   4.069  0.5332 -0.9317 -0.3823
  325ACN     N1 2133   2.705   1.327   3.978  0.2243  0.1429 -0.6978
  326ACN     C1 2134   0.899   1.578   1.414  0.8772 -0.1499 -0.0384
  326ACN     H1 2135   0.822   1.654   1.433 -1.9397 -1.7345 -4.3439
  326ACN     H2 2136   0.947   1.596   1.317 -1.5376  0.0008 -1.2652
  326ACN     H3 2137   0.842   1.484   1.407 -2.1697  1.6905 -1.2186
  326ACN     C2 2138   0.999   1.562   1.524 -0.7908  0.4933  0.5131
  326ACN     N1 2139   1.082   1.561   1.603 -0.0890 -0.2192 -0.0268
  327ACN     C1 2140   2.218   2.801   4.725 -0.4185 -0.0484 -0.1215
  327ACN     H1 2141   2.327   2.807   4.717 -0.3384  3.4885  2.3318
  327ACN     H2 2142   2.196   2.733   4.642 -0.8995  0.7801 -0.6716
  327ACN     H3 2143   2.173   2.900   4.712  0.2010  0.1093 -1.0723
  327ACN     C2 2144   2.191   2.746   4.853  0.3914 -0.5775  0.3126
  327ACN     N1 2145   2.164   2.692   4.952  0.6061 -0.6389 -0.1110
  328ACN     C1 2146   1.075   2.705   0.674  0.8060  0.8302 -0.6149
  328ACN     H1 2147   1.011   2.705   0.585 -0.6984 -1.3773  0.3960
  328ACN     H2 2148   1.157   2.632   0.665 -0.8343 -0.9260 -1.6661
  328ACN     H3 2149   1.007   2.677   0.755 -0.7243  3.4629 -0.9520
  328ACN     C2 2150   1.127   2.833   0.728  0.1815  0.1428 -0.1900
  328ACN     N1 2151   1.178   2.926   0.781 -0.2204 -0.4957  0.7429
  329ACN     C1 2152   1.848   3.053   1.959  0.3451  0.6813  0.1955
  329ACN     H1 2153   1.740   3.033   1.970  0.1971  1.7291  0.6839
  329ACN     H2 2154   1.864   3.151   2.006  0.9085  0.4327  0.5290
  329ACN     H3 2155   1.880   3.062   1.855 -0.8350  1.9715 -0.0722
  329ACN     C2 2156   1.927   2.952   2.022  0.4016 -0.2306  0.8464
  329ACN     N1 2157   1.989   2.867   2.078  0.0789  0.8476  0.0210
  330ACN     C1 2158   0.065   1.094   0.366  0.3876  0.5494 -0.4332
  330ACN     H1 2159   0.129   1.184   0.367  0.0147  0.8195 -0.9020
  330ACN     H2 2160  -0.027   1.128   0.415  1.6771 -0.5036  2.8403
  330ACN     H3 2161   0.107   1.009   0.421  2.0182  1.1449 -0.7028
  330ACN     C2 2162   0.041   1.060   0.223  0.1662 -0.0859  0.3604
  330ACN     N1 2163   0.028   1.019   0.113  0.4894 -0.3319 -0.4633
  331ACN     C1 2164   0.749   4.052   3.508  0.0129  0.4867  0.4848
  331ACN     H1 2165   0.832   3.980   3.506 -0.1851  0.2864 -0.6348
  331ACN     H2 2166   0.783   4.151   3.475  2.0694 -1.3249 -3.0972
  331ACN     H3 2167   0.719   4.052   3.614  0.2050 -0.3823  0.5458
  331ACN     C2 2168   0.651   4.005   3.414  0.1516 -1.0965  0.2008
  331ACN     N1 2169   0.573   3.973   3.341 -0.0921  0.3724  0.5420
  332ACN     C1 2170   0.640   4.651   4.839 -0.3230  0.5869 -0.3622
  332ACN     H1 2171   0.620   4.747   4.889  0.5519  1.8037 -2.2491
  332ACN     H2 2172   0.747   4.633   4.852 -0.6338 -3.3888 -2.6389
  332ACN     H3 2173   0.617   4.668   4.732 -1.8633  2.1008  0.1759
  332ACN     C2 2174   0.554   4.540   4.884 -0.3424 -0.4093  0.1712
  332ACN     N1 2175   0.476   4.463   4.927 -0.2748 -0.0978  0.0728
  333ACN     C1 2176   3.620   3.838   0.518 -0.0395 -0.2519 -0.3394
  333ACN     H1 2177   3.690   3.798   0.592  0.5985  1.0675 -0.2198
  333ACN     H2 2178   3.637   3.798   0.418 -3.1797 -0.4700 -0.8456
  333ACN     H3 2179   3.623   3.948   0.513 -0.7611 -0.1833  0.6706
  333ACN     C2 2180   3.485   3.799   0.560  0.2997  0.0306  0.4461
  333ACN     N1 2181   3.380   3.768   0.595 -0.4421 -0.6366  0.2820
  334ACN     C1 2182   1.819   2.230   4.423  1.1456 -0.0550 -0.7026
  334ACN     H1 2183   1.856   2.294   4.342 -0.2308  0.8761 -0.6118
  334ACN     H2 2184   1.781   2.294   4.504 -0.2579  0.3794 -1.6773
  334ACN     H3 2185   1.876   2.146   4.463 -1.6440 -1.9593 -0.6332
  334ACN     C2 2186   1.694   2.183   4.370 -0.2296  0.6167 -0.1141
  334ACN     N1 2187   1.585   2.158   4.339  0.1608 -0.1783 -0.6802
  335ACN     C1 2188   1.594   2.784   0.334  0.4741 -0.4832  0.0222
  335ACN     H1 2189   1.655   2.874   0.339  0.5515 -0.3809 -2.4053
  335ACN     H2 2190   1.661   2.698   0.319 -0.0116 -0.8732  0.0559
  335ACN     H3 2191   1.519   2.783   0.254  0.6977  0.8640 -0.2007
  335ACN     C2 2192   1.515   2.765   0.451  0.2408 -0.4769  0.0436
  335ACN     N1 2193   1.446   2.760   0.544  0.2516  0.6972  0.3304
  336ACN     C1 2194   3.333   0.743   4.813 -0.3760 -0.0395 -0.6450
  336ACN     H1 2195   3.330   0.834   4.752  0.7298  0.1397 -0.4298
  336ACN     H2 2196   3.430   0.695   4.799 -0.5964 -0.7049  0.0631
  336ACN     H3 2197   3.255   0.678   4.772  0.8973  1.6044 -6.0248
  336ACN     C2 2198   3.309   0.768   4.955 -0.1566 -0.2012  0.0436
  336ACN     N1 2199   3.284   0.795   5.065 -0.1178  0.1456 -0.1377
  337ACN     C1 2200   3.642   0.617   4.966 -0.3686  0.3137  0.5556
  337ACN     H1 2201   3.732   0.607   5.027  0.0019 -0.9009 -0.1787
  337ACN     H2 2202   3.627   0.716   4.923 -0.5678  1.3046  2.8337
  337ACN     H3 2203   3.552   0.598   5.026  0.0096 -1.6663  0.5417
  337ACN     C2 2204   3.655   0.515   4.865  0.2196 -0.6674  0.0588
  337ACN     N1 2205   3.655   0.435   4.782  0.0611 -0.9298  0.4512
  338ACN     C1 2206   2.170   1.608   0.939  0.1876  0.3189  0.1359
  338ACN     H1 2207   2.202   1.520   0.883  2.4601 -0.1869  2.1670
  338ACN     H2 2208   2.237   1.692   0.917 -0.0515  0.6636  0.7142
  338ACN     H3 2209   2.159   1.575   1.043  3.4369 -0.8879  0.1340
  338ACN     C2 2210   2.047   1.656   0.889 -0.0043 -0.0078 -0.1586
  338ACN     N1 2211   1.941   1.696   0.856 -0.1721 -0.2800 -0.9422
  339ACN     C1 2212   0.783   4.216   3.924 -0.1941 -0.0008  0.1931
  339ACN     H1 2213   0.779   4.271   4.019  2.0606  2.9210 -1.3263
  339ACN     H2 2214   0.690   4.235   3.869 -1.5213 -0.9856  2.0255
  339ACN     H3 2215   0.802   4.110   3.945 -0.2315  0.4443  2.6632
  339ACN     C2 2216   0.894   4.269   3.846  0.0442 -0.3782 -0.3996
  339ACN     N1 2217   0.984   4.313   3.787  0.1629 -0.0327  0.5320
  340ACN     C1 2218   3.266   3.151   4.580 -0.2154  0.3259 -0.4085
  340ACN     H1 2219   3.344   3.075   4.584 -1.8459 -1.3366  0.7467
  340ACN     H2 2220   3.174   3.109   4.623 -0.2133  1.1558  0.4384
  340ACN     H3 2221   3.246   3.187   4.478  0.8995  1.3190 -0.2841
  340ACN     C2 2222   3.312   3.265   4.669  0.5227 -0.0533 -0.4394
  340ACN     N1 2223   3.363   3.349   4.727  0.1718  0.6437  0.1747
  341ACN     C1 2224   3.397   3.511   3.445  0.0909 -0.0327 -0.1479
  341ACN     H1 2225   3.494   3.463   3.460  0.1422  0.0600 -0.1781
  341ACN     H2 2226   3.391   3.572   3.354 -0.3783  1.0649  0.5976
  341ACN     H3 2227   3.362   3.580   3.523  2.4294 -0.5591  1.4360
  341ACN     C2 2228   3.289   3.408   3.438 -0.2847  0.5291 -0.0250
  341ACN     N1 2229   3.213   3.319   3.421 -0.1203 -0.6843 -0.0249
  342ACN     C1 2230   0.314   4.600   4.317 -0.1134  0.2418 -0.4832
  342ACN     H1 2231   0.356   4.515   4.373 -0.9663 -0.9781 -1.6826
  342ACN     H2 2232   0.376   4.691   4.319  0.5700 -0.2335  0.0815
  342ACN     H3 2233   0.219   4.619   4.368  0.0622 -0.6260  0.1947
  342ACN     C2 2234   0.287   4.547   4.181  0.3602  0.7680  0.8038
  342ACN     N1 2235   0.270   4.507   4.077 -0.0314  0.4568  0.0378
  343ACN     C1 2236   3.536   0.659   1.415 -0.3791 -0.7445  0.3939
  343ACN     H1 2237   3.463   0.732   1.452 -1.5709 -1.1102 -1.2170
  343ACN     H2 2238   3.628   0.700   1.459  0.1831 -2.2762  0.6856
  343ACN     H3 2239   3.534   0.659   1.306  0.0305  3.0691  0.3172
  343ACN     C2 2240   3.494   0.529   1.466  0.3735 -0.3324 -0.5561
  343ACN     N1 2241   3.470   0.424   1.510 -0.3704  0.1133 -0.1948
  344ACN     C1 2242   3.778   3.095   3.785 -0.4085 -0.2554  0.0996
  344ACN     H1 2243   3.797   3.202   3.771  0.7114 -0.4422  0.1694
  344ACN     H2 2244   3.802   3.037   3.695 -1.2353 -1.8661  0.9054
  344ACN     H3 2245   3.669   3.091   3.798 -0.2059 -2.3838  1.3422
  344ACN     C2 2246   3.844   3.039   3.897 -0.2012  0.2609  0.2876
  344ACN     N1 2247   3.894   2.995   3.989 -0.0369  0.2248  0.0715
  345ACN     C1 2248   2.498   2.466   1.626  0.4402 -0.5605 -0.7174
  345ACN     H1 2249   2.564   2.378   1.628  0.1147 -0.8229 -1.3233
  345ACN     H2 2250   2.402   2.453   1.678  0.4769 -0.0700 -0.5328
  345ACN     H3 2251   2.466   2.468   1.521 -1.4895 -2.3205 -0.2099
  345ACN     C2 2252   2.554   2.595   1.669 -0.5690 -0.3527 -0.7536
  345ACN     N1 2253   2.600   2.691   1.711  0.5456  0.0271 -0.5006
  346ACN     C1 2254   3.476   0.331   0.895 -1.1203 -0.3728 -0.2395
  346ACN     H1 2255   3.508   0.382   0.804 -2.1953 -1.6472 -1.3548
  346ACN     H2 2256   3.366   0.336   0.892 -1.1134 -1.1257 -3.3319
  346ACN     H3 2257   3.519   0.367   0.989  0.0944  2.2218 -1.7340
  346ACN     C2 2258   3.501   0.184   0.884  0.6821 -0.5946  0.1237
  346ACN     N1 2259   3.515   0.073   0.866  0.0764  0.3050 -0.0551
  347ACN     C1 2260   0.821   2.147   0.224 -0.5829  0.4772  0.6419
  347ACN     H1 2261   0.825   2.204   0.131 -0.9310 -0.3896  0.0948
  347ACN     H2 2262   0.817   2.038   0.209  0.3941  0.6198 -0.6629
  347ACN     H3 2263   0.720   2.148   0.267 -0.2494  0.9692  1.4349
  347ACN     C2 2264   0.918   2.184   0.328 -0.1589  0.4631  0.5683
  347ACN     N1 2265   0.995   2.213   0.412 -0.2993  0.4288 -0.0192
  348ACN     C1 2266   0.706   0.155   0.513  0.8949 -0.2249  0.3992
  348ACN     H1 2267   0.745   0.255   0.492 -1.7614  1.1254  1.5899
  348ACN     H2 2268   0.760   0.122   0.603  1.4088  1.6902  0.8055
  348ACN     H3 2269   0.714   0.089   0.426  3.6419 -0.1002  0.5146
  348ACN     C2 2270   0.565   0.173   0.547 -0.3784  0.4940  0.0740
  348ACN     N1 2271   0.454   0.180   0.575 -0.1371 -0.1129  0.1248
  349ACN     C1 2272   1.359   3.447   3.923 -0.3390 -0.3337  0.0157
  349ACN     H1 2273   1.334   3.412   4.024  2.6228  3.1951  2.0989
  349ACN     H2 2274   1.463   3.420   3.899 -0.6538  0.5850 -2.5546
  349ACN     H3 2275   1.360   3.556   3.930  0.5924 -0.3364  0.0360
  349ACN     C2 2276   1.263   3.397   3.830  0.3360  0.1276 -0.0514
  349ACN     N1 2277   1.177   3.366   3.760 -0.6061  0.0735  1.4159
  350ACN     C1 2278   1.641   0.783   4.864 -0.8439  0.3532  0.2280
  350ACN     H1 2279   1.544   0.818   4.825  0.7026  0.4857 -3.7530
  350ACN     H2 2280   1.643   0.674   4.854  1.0112  0.2781  1.2273
  350ACN     H3 2281   1.647   0.811   4.969 -0.1289 -2.3567  0.9464
  350ACN     C2 2282   1.756   0.833   4.786  0.4445 -0.3328 -0.8552
  350ACN     N1 2283   1.841   0.876   4.723 -0.2776 -0.3947 -0.3869
  351ACN     C1 2284   0.519   4.369   1.374  0.0522  0.1772 -0.2390
  351ACN     H1 2285   0.547   4.315   1.283  1.0581  1.1237 -0.4928
  351ACN     H2 2286   0.412   4.393   1.377 -0.0077  0.0575 -1.4603
  351ACN     H3 2287   0.580   4.459   1.375 -1.4678  1.2245 -0.3859
  351ACN     C2 2288   0.541   4.294   1.498  0.1637  0.3321  0.6385
  351ACN     N1 2289   0.565   4.239   1.593  0.1804  0.5486  0.2026
  352ACN     C1 2290   2.753   4.674   0.551 -0.4909 -0.3930 -0.4831
  352ACN     H1 2291   2.785   4.591   0.486 -0.4019 -0.6453 -0.1177
  352ACN     H2 2292   2.645   4.682   0.541 -0.6253 -1.8519 -0.3260
  352ACN     H3 2293   2.798   4.768   0.517 -0.4788  0.6940  2.4201
  352ACN     C2 2294   2.796   4.650   0.686 -0.1387  0.0490 -1.0589
  352ACN     N1 2295   2.835   4.643   0.792  0.3762  0.0952 -0.3823
  353ACN     C1 2296   1.697   4.443   0.949  0.6502  1.0855  0.3842
  353ACN     H1 2297   1.764   4.525   0.979  0.0168  1.2129  1.4959
  353ACN     H2 2298   1.756   4.351   0.934 -0.5814  0.2975  0.3230
  353ACN     H3 2299   1.649   4.471   0.855  1.7210  0.5297 -0.3379
  353ACN     C2 2300   1.596   4.430   1.056 -0.4949 -0.5741  0.0021
  353ACN     N1 2301   1.507   4.416   1.133 -0.2644  0.4586 -0.2663
  354ACN     C1 2302   2.572   4.054   2.813 -0.6670  0.2853 -0.0859
  354ACN     H1 2303   2.648   4.062   2.735 -0.9572 -1.1652 -0.5361
  354ACN     H2 2304   2.588   3.970   2.882 -1.9374 -1.0526 -1.3811
  354ACN     H3 2305   2.477   4.034   2.761 -0.9866  0.4613  0.4219
  354ACN     C2 2306   2.560   4.175   2.888  0.5431 -0.5198 -0.6008
  354ACN     N1 2307   2.555   4.280   2.938  0.2808  0.0161  0.3086
  355ACN     C1 2308   0.787   1.528   4.915 -0.3832 -0.2602 -0.1268
  355ACN     H1 2309   0.825   1.583   5.002 -0.9868 -0.6810  0.4047
  355ACN     H2 2310   0.823   1.425   4.924 -2.3652 -0.9439  0.4021
  355ACN     H3 2311   0.830   1.574   4.825 -3.7838  0.9669 -1.2128
  355ACN     C2 2312   0.638   1.529   4.898  0.2940  0.1727 -0.7421
  355ACN     N1 2313   0.522   1.527   4.890  0.6526  0.5383 -0.8223
  356ACN     C1 2314   0.136   1.794   2.215  0.0416 -0.6797  0.4912
  356ACN     H1 2315   0.080   1.800   2.309 -1.7963 -2.1072 -0.5001
  356ACN     H2 2316   0.177   1.694   2.197  0.5486 -0.4296  0.2402
  356ACN     H3 2317   0.214   1.871   2.204  1.8404 -2.3142  1.5172
  356ACN     C2 2318   0.041   1.808   2.110  0.5443  0.3753  0.4429
  356ACN     N1 2319  -0.034   1.814   2.021 -0.3564 -0.2224 -0.5229
  357ACN     C1 2320   1.097   1.101   0.250  0.3687  0.2801  0.1360
  357ACN     H1 2321   1.155   1.055   0.168  0.2247  2.0213 -0.9645
  357ACN     H2 2322   1.160   1.163   0.315  1.1081  0.6413 -0.9046
  357ACN     H3 2323   1.051   1.019   0.305 -2.1133  3.3601  2.8279
  357ACN     C2 2324   0.991   1.174   0.189  0.1013  0.2154  0.1212
  357ACN     N1 2325   0.902   1.230   0.139 -0.0652 -0.4165  0.4984
  358ACN     C1 2326   0.311   4.598   1.747  0.0834 -0.0617  0.6879
  358ACN     H1 2327   0.389   4.562   1.815  0.8251 -0.1980 -0.2358
  358ACN     H2 2328   0.251   4.677   1.794 -0.5572 -0.6074  0.8082
  358ACN     H3 2329   0.237   4.518   1.733  0.4104 -0.0386 -1.2880
  358ACN     C2 2330   0.372   4.650   1.624  0.2558 -0.9880 -0.3396
  358ACN     N1 2331   0.431   4.690   1.538 -0.8532  0.1360 -0.8514
  359ACN     C1 2332   0.026   1.414   0.849 -0.5138  0.1022 -0.8463
  359ACN     H1 2333   0.084   1.480   0.784  0.0099  2.9067  2.2982
  359ACN     H2 2334   0.004   1.320   0.797  2.1154 -0.2904 -1.3360
  359ACN     H3 2335  -0.065   1.460   0.891  1.0889  2.0225  0.6527
  359ACN     C2 2336   0.117   1.386   0.960 -0.5262  0.1823  0.3046
  359ACN     N1 2337   0.183   1.370   1.052  0.3720 -0.4855 -0.8692
  360ACN     C1 2338   1.992   2.816   4.386 -0.3868 -0.4215  0.3134
  360ACN     H1 2339   2.071   2.793   4.313 -1.5666  3.1403 -2.2127
  360ACN     H2 2340   1.960   2.919   4.371  0.0478 -0.1953  0.9016
  360ACN     H3 2341   2.020   2.806   4.492  0.0622 -1.1453  0.1333
  360ACN     C2 2342   1.885   2.715   4.366 -0.5363  0.1815  0.3594
  360ACN     N1 2343   1.794   2.639   4.354 -0.8135 -1.2182  0.4030
  361ACN     C1 2344   1.124   4.404   0.513  0.3550  0.1811  0.1429
  361ACN     H1 2345   1.087   4.308   0.552 -0.2450  0.4226  0.1702
  361ACN     H2 2346   1.040   4.471   0.493  0.2134 -0.4677 -1.5775
  361ACN     H3 2347   1.189   4.392   0.425  2.4836 -0.8757  1.8076
  361ACN     C2 2348   1.193   4.483   0.621  0.5390 -0.0262 -0.2094
  361ACN     N1 2349   1.245   4.529   0.710 -0.6737  0.2929  0.3609
  362ACN     C1 2350   2.078   3.653   0.376 -0.4119  0.1207 -0.2875
  362ACN     H1 2351   2.071   3.759   0.349 -0.5447 -0.3758 -2.3163
  362ACN     H2 2352   1.982   3.613   0.341  1.1626 -2.1010 -2.1732
  362ACN     H3 2353   2.078   3.640   0.484 -1.1227 -2.6544 -0.5893
  362ACN     C2 2354   2.182   3.559   0.326  0.0193  0.1134  0.0353
  362ACN     N1 2355   2.260   3.485   0.290  0.2215  0.4002  0.0294
  363ACN     C1 2356   3.715   2.110   2.044 -0.9461 -0.7551 -0.2547
  363ACN     H1 2357   3.668   2.115   1.945  0.2222  1.0510 -0.7385
  363ACN     H2 2358   3.703   2.011   2.090 -3.6473 -0.0896  0.5193
  363ACN     H3 2359   3.659   2.183   2.102 -0.2375 -0.1846 -0.2763
  363ACN     C2 2360   3.857   2.152   2.026  0.0454  0.3318 -0.3769
  363ACN     N1 2361   3.965   2.187   2.014 -0.3084 -0.4891  0.2478
  364ACN     C1 2362   2.220   3.972   4.063 -0.3057  0.1316 -0.1849
  364ACN     H1 2363   2.298   3.961   4.138 -2.0737 -0.2032  1.6450
  364ACN     H2 2364   2.259   4.038   3.984 -1.1603 -0.8640 -1.4677
  364ACN     H3 2365   2.135   4.023   4.111  0.3629  1.4677 -0.3829
  364ACN     C2 2366   2.180   3.838   4.020  0.5295 -0.4346 -0.0834
  364ACN     N1 2367   2.143   3.732   3.992  0.1434 -0.3988 -0.2445
  365ACN     C1 2368   0.780   1.663   2.793 -0.5343 -0.2009 -0.3626
  365ACN     H1 2369   0.688   1.678   2.736 -0.2758 -0.3765 -0.8256
  365ACN     H2 2370   0.808   1.561   2.764 -0.8389 -0.0836 -1.0590
  365ACN     H3 2371   0.750   1.674   2.898 -0.0087 -3.5846  0.1972
  365ACN     C2 2372   0.872   1.767   2.750  0.2207 -0.0895 -0.5277
  365ACN     N1 2373   0.941   1.844   2.700 -0.9455  0.4143  0.6363
  366ACN     C1 2374   1.425   0.466   1.496 -0.3474 -0.1462 -0.3460
  366ACN     H1 2375   1.320   0.496   1.505 -0.2342  0.1439  0.0251
  366ACN     H2 2376   1.474   0.448   1.592  1.2413 -2.2095 -1.4950
  366ACN     H3 2377   1.485   0.543   1.445 -0.1701 -0.8904 -1.2905
  366ACN     C2 2378   1.436   0.350   1.411  0.6710  0.4081 -0.2983
  366ACN     N1 2379   1.433   0.268   1.330 -0.3566 -0.0875  0.2384
  367ACN     C1 2380   3.730   0.734   1.769  0.1565  0.1650 -0.0113
  367ACN     H1 2381   3.783   0.807   1.706 -0.1962  3.0872  2.9501
  367ACN     H2 2382   3.771   0.769   1.865 -0.1362  0.1819  0.1056
  367ACN     H3 2383   3.771   0.635   1.745  0.5952  0.2341  0.4409
  367ACN     C2 2384   3.587   0.747   1.746 -0.4952  0.4000 -0.1542
  367ACN     N1 2385   3.476   0.762   1.726  0.1350 -0.6907  0.2260
  368ACN     C1 2386   3.553   1.402   2.089 -0.2825  0.3466  0.1815
  368ACN     H1 2387   3.522   1.297   2.096  0.2376 -0.0282 -2.6678
  368ACN     H2 2388   3.612   1.425   2.178 -1.8281  0.2922  1.2368
  368ACN     H3 2389   3.464   1.465   2.084 -0.1812  0.3961 -1.4756
  368ACN     C2 2390   3.626   1.416   1.967 -0.3273 -0.2890  0.2044
  368ACN     N1 2391   3.705   1.430   1.882  0.0434  0.2589 -0.0144
  369ACN     C1 2392   1.211   1.872   1.513 -0.2391 -0.3426  0.1851
  369ACN     H1 2393   1.105   1.851   1.530 -0.3655  0.4029  0.3339
  369ACN     H2 2394   1.222   1.891   1.406  1.5347  1.2076  0.6146
  369ACN     H3 2395   1.273   1.787   1.546 -1.3591 -0.0369  3.2456
  369ACN     C2 2396   1.245   1.985   1.596 -0.2601 -0.4030 -0.1997
  369ACN     N1 2397   1.264   2.073   1.667  0.1341  1.0549  0.6754
  370ACN     C1 2398   2.067   1.781   1.497  0.6122 -0.3118 -0.0104
  370ACN     H1 2399   1.980   1.831   1.543  0.8237 -0.2821  0.3602
  370ACN     H2 2400   2.086   1.689   1.554  0.7042  0.2501  0.8914
  370ACN     H3 2401   2.154   1.846   1.509 -0.9928  1.9560 -0.3301
  370ACN     C2 2402   2.050   1.744   1.361 -0.4572 -0.0492 -0.7742
  370ACN     N1 2403   2.050   1.706   1.252 -0.3683  0.4019  0.2158
  371ACN     C1 2404   3.563   2.738   3.939  0.5360 -0.1820 -0.4498
  371ACN     H1 2405   3.524   2.734   3.836  3.1682  1.2529 -1.5752
  371ACN     H2 2406   3.498   2.689   4.013  0.4042 -0.7420 -0.9360
  371ACN     H3 2407   3.566   2.839   3.982 -0.3341 -0.3515  0.0226
  371ACN     C2 2408   3.702   2.700   3.952  0.0192  0.4410 -0.8499
  371ACN     N1 2409   3.811   2.665   3.959  0.1961 -0.3379 -0.9324
  372ACN     C1 2410   3.645   4.252   0.810  0.1875 -0.2811 -0.1154
  372ACN     H1 2411   3.743   4.211   0.785  0.7176  0.5783  0.5298
  372ACN     H2 2412   3.658   4.361   0.804 -0.7015 -0.2490 -2.0474
  372ACN     H3 2413   3.618   4.230   0.914 -0.4312 -1.1901 -0.4593
  372ACN     C2 2414   3.536   4.215   0.723  0.8001 -0.7414  0.0064
  372ACN     N1 2415   3.442   4.186   0.660  0.2088  0.2938 -0.3841
  373ACN     C1 2416   0.672   3.459   0.075  0.1011 -0.3574  0.2696
  373ACN     H1 2417   0.643   3.559   0.041  1.8344  0.6740  1.7052
  373ACN     H2 2418   0.773   3.471   0.118  0.0836 -1.7662  0.7591
  373ACN     H3 2419   0.658   3.393  -0.011  0.2682  0.2208 -0.1974
  373ACN     C2 2420   0.568   3.428   0.173 -0.4171 -0.3220  0.8136
  373ACN     N1 2421   0.496   3.400   0.256 -0.4894 -0.3025  0.1196
  374ACN     C1 2422   3.210   2.186   4.812 -0.4018 -0.1592 -0.3988
  374ACN     H1 2423   3.116   2.135   4.839  0.2531 -0.4678  1.3889
  374ACN     H2 2424   3.214   2.242   4.718  0.7010 -1.1208 -0.9334
  374ACN     H3 2425   3.292   2.113   4.810 -0.3572 -0.1048 -0.5059
  374ACN     C2 2426   3.229   2.289   4.915 -0.7809 -0.5390 -0.3714
  374ACN     N1 2427   3.266   2.375   4.985 -0.9246  0.1425  0.5601
  375ACN     C1 2428   1.078   1.221   2.669  0.2526  0.3094 -0.2761
  375ACN     H1 2429   1.024   1.236   2.574  0.3767  1.2848 -0.1983
  375ACN     H2 2430   1.177   1.185   2.642  0.1953  1.5623 -2.2442
  375ACN     H3 2431   1.030   1.146   2.733 -2.6108  1.3334 -1.1097
  375ACN     C2 2432   1.076   1.357   2.728  0.1134  1.0644  0.8303
  375ACN     N1 2433   1.073   1.460   2.771 -0.0221  1.1506  0.1563
  376ACN     C1 2434   3.682   2.776   4.862 -0.1667  0.5654  0.1676
  376ACN     H1 2435   3.638   2.706   4.934 -0.5295  0.7647  0.1401
  376ACN     H2 2436   3.773   2.727   4.825 -0.3515  0.6505 -0.4061
  376ACN     H3 2437   3.698   2.878   4.898 -2.0705  1.5052 -1.5935
  376ACN     C2 2438   3.598   2.790   4.742 -1.4611 -0.2830  0.0017
  376ACN     N1 2439   3.533   2.811   4.652  0.6008 -0.7157 -0.3520
  377ACN     C1 2440   0.855   0.797   1.039 -0.3700 -0.7415 -0.0665
  377ACN     H1 2441   0.882   0.806   0.933 -0.2396 -0.3162 -0.0000
  377ACN     H2 2442   0.768   0.860   1.062 -0.1381 -0.8213  1.0835
  377ACN     H3 2443   0.947   0.818   1.096 -0.6783 -1.9384  0.8993
  377ACN     C2 2444   0.816   0.658   1.072  0.5261  0.3871  0.2313
  377ACN     N1 2445   0.785   0.549   1.096  0.4239  0.1758 -0.2219
  378ACN     C1 2446   2.606   4.528   3.710  0.0273 -0.2091 -0.1749
  378ACN     H1 2447   2.546   4.441   3.679  0.7922  0.2900 -3.1306
  378ACN     H2 2448   2.643   4.580   3.621 -0.3577  0.5833  0.1228
  378ACN     H3 2449   2.701   4.499   3.755 -0.6615  0.5209  1.8148
  378ACN     C2 2450   2.524   4.617   3.799  0.0706 -0.6759  0.7219
  378ACN     N1 2451   2.461   4.687   3.869 -0.8427 -0.0239  0.4661
  379ACN     C1 2452   1.212   0.202   2.662 -0.2707  0.1102  0.5003
  379ACN     H1 2453   1.137   0.180   2.586  0.0006  1.2884 -0.1295
  379ACN     H2 2454   1.293   0.238   2.597 -1.2453 -0.3693 -1.0032
  379ACN     H3 2455   1.236   0.111   2.718 -0.9793 -0.2058  0.2948
  379ACN     C2 2456   1.162   0.320   2.737 -1.2752  0.5234 -0.8910
  379ACN     N1 2457   1.122   0.411   2.798 -0.3607  0.1184  0.4856
  380ACN     C1 2458   2.288   2.261   2.693 -0.7720 -0.0247 -0.1323
  380ACN     H1 2459   2.185   2.223   2.702 -1.4144  1.2240 -1.8588
  380ACN     H2 2460   2.274   2.349   2.629  0.5342  1.4361  1.5426
  380ACN     H3 2461   2.352   2.186   2.645 -0.9743 -1.2776  1.5377
  380ACN     C2 2462   2.335   2.297   2.827  0.3843 -0.6437 -0.1518
  380ACN     N1 2463   2.376   2.325   2.931  0.5490 -0.2058 -0.0478
  381ACN     C1 2464   1.703   3.126   1.581 -0.0613  0.2792 -1.2263
  381ACN     H1 2465   1.722   3.229   1.615  0.8987 -0.8293  1.7772
  381ACN     H2 2466   1.780   3.055   1.616 -0.6859  0.9138  1.5255
  381ACN     H3 2467   1.710   3.113   1.472 -0.0973 -2.7858 -0.9094
  381ACN     C2 2468   1.576   3.084   1.627  0.3905  0.0636 -0.0021
  381ACN     N1 2469   1.472   3.046   1.664  0.1201 -0.0960  0.1024
  382ACN     C1 2470   1.752   4.420   1.378  0.5221  0.3375 -0.2346
  382ACN     H1 2471   1.826   4.445   1.299  0.8116  1.4289  0.3661
  382ACN     H2 2472   1.653   4.456   1.350 -0.1785 -1.5119 -0.1649
  382ACN     H3 2473   1.792   4.457   1.473 -1.2203 -2.0652  1.4666
  382ACN     C2 2474   1.726   4.278   1.390 -0.0944 -0.7296 -0.3772
  382ACN     N1 2475   1.707   4.167   1.396 -0.3161  0.3713  0.3979
  383ACN     C1 2476   1.517   3.712   2.472 -0.0265 -1.2563  0.1114
  383ACN     H1 2477   1.509   3.791   2.548 -1.1634  0.1040 -1.3912
  383ACN     H2 2478   1.454   3.744   2.389  1.3740 -0.3559 -0.6241
  383ACN     H3 2479   1.479   3.617   2.511  1.0951 -1.5269  0.5861
  383ACN     C2 2480   1.656   3.694   2.426  0.3973  0.7772 -0.1872
  383ACN     N1 2481   1.767   3.676   2.394 -0.3623  0.1451 -0.0587
  384ACN     C1 2482   0.975   1.229   0.595 -0.8274 -0.3030  0.3065
  384ACN     H1 2483   1.039   1.237   0.506 -3.0356 -0.8669 -1.3745
  384ACN     H2 2484   1.020   1.165   0.672 -0.9697 -1.8362 -0.8460
  384ACN     H3 2485   0.882   1.185   0.556 -0.9081 -0.5105  0.7333
  384ACN     C2 2486   0.958   1.364   0.654 -0.3259 -0.1471 -0.0472
  384ACN     N1 2487   0.948   1.463   0.710 -0.4678  0.0412  0.0344
  385ACN     C1 2488   1.703   2.426   3.661  0.1943  0.5728 -0.2487
  385ACN     H1 2489   1.602   2.432   3.703  0.3202  2.5030 -0.1845
  385ACN     H2 2490   1.695   2.476   3.563 -0.2180  0.2780 -0.3644
  385ACN     H3 2491   1.717   2.318   3.649  0.5180  0.3988  1.5601
  385ACN     C2 2492   1.798   2.494   3.749 -0.2421 -0.1010  0.6793
  385ACN     N1 2493   1.877   2.549   3.810 -0.0331 -0.0926  0.3771
  386ACN     C1 2494   0.594   2.341   2.942 -0.1368 -0.5177 -0.0329
  386ACN     H1 2495   0.624   2.274   2.860  0.4886  0.9750 -1.0588
  386ACN     H2 2496   0.510   2.311   3.006 -1.1299  1.8723 -0.1850
  386ACN     H3 2497   0.566   2.433   2.888  1.0023  0.9341  1.8245
  386ACN     C2 2498   0.711   2.356   3.024 -1.0532 -0.4030  0.1935
  386ACN     N1 2499   0.795   2.385   3.094  0.3207  0.0165 -0.1251
  387ACN     C1 2500   2.801   2.137   4.417  0.6604 -0.0062  0.2001
  387ACN     H1 2501   2.873   2.207   4.373 -1.2381  2.5841  1.1158
  387ACN     H2 2502   2.825   2.125   4.523  1.0725  2.5708  0.4386
  387ACN     H3 2503   2.826   2.040   4.373 -3.1137 -0.2162 -1.7285
  387ACN     C2 2504   2.661   2.182   4.388 -0.1755  0.1099 -0.6931
  387ACN     N1 2505   2.551   2.211   4.362  0.1269  0.2162  0.0958
  388ACN     C1 2506   0.377   1.056   2.035  0.0736 -0.0183  0.1555
  388ACN     H1 2507   0.427   0.990   2.107  0.4173 -1.1231 -1.0766
  388ACN     H2 2508   0.443   1.112   1.968 -1.2797  0.2965 -0.9384
  388ACN     H3 2509   0.312   1.133   2.078 -1.9814 -0.7994 -1.4407
  388ACN     C2 2510   0.293   0.979   1.951 -0.5140 -0.0756  0.4408
  388ACN     N1 2511   0.222   0.916   1.882 -0.0776 -0.6832  0.2753
  389ACN     C1 2512   2.768   2.655   4.457 -0.2448  0.1351 -0.2858
  389ACN     H1 2513   2.741   2.696   4.359 -3.2039  0.7279  0.7438
  389ACN     H2 2514   2.860   2.707   4.487  1.1734 -2.9619  0.9932
  389ACN     H3 2515   2.778   2.548   4.434  0.3327  0.2013 -0.3443
  389ACN     C2 2516   2.654   2.692   4.537 -0.5923 -0.1750 -0.5152
  389ACN     N1 2517   2.558   2.701   4.596  0.0993 -0.2027  0.4469
  390ACN     C1 2518   0.856   3.292   3.823 -0.3016 -0.2319  0.2096
  390ACN     H1 2519   0.802   3.212   3.877  0.4637 -0.4389  0.6797
  390ACN     H2 2520   0.869   3.269   3.717 -0.8979  0.2402  0.0375
  390ACN     H3 2521   0.957   3.296   3.865 -1.2497  0.6276  2.5018
  390ACN     C2 2522   0.783   3.418   3.844  0.4135  0.5008 -0.8072
  390ACN     N1 2523   0.724   3.513   3.865 -0.1936 -0.1099 -0.1788
  391ACN     C1 2524   3.906   1.154   1.767 -0.0509  0.3171 -0.3771
  391ACN     H1 2525   4.009   1.119   1.774 -0.4819 -0.5914  1.6802
  391ACN     H2 2526   3.884   1.202   1.863  2.3057  1.1549 -0.2287
  391ACN     H3 2527   3.845   1.067   1.739 -0.4933  0.6830 -0.5558
  391ACN     C2 2528   3.901   1.249   1.659 -0.0547  0.1678  0.0433
  391ACN     N1 2529   3.882   1.300   1.561  0.0566  0.0596 -0.1115
  392ACN     C1 2530   3.646   0.236   0.509 -0.3467  0.4309  0.1205
  392ACN     H1 2531   3.727   0.229   0.583  0.4737 -0.9692 -0.8895
  392ACN     H2 2532   3.644   0.336   0.464  0.7182 -0.0786 -1.0789
  392ACN     H3 2533   3.555   0.219   0.568 -0.0380 -0.6103  0.3034
  392ACN     C2 2534   3.669   0.135   0.405  0.1734 -0.3026  0.1925
  392ACN     N1 2535   3.692   0.055   0.325  0.4160 -0.5913 -0.2060
  393ACN     C1 2536   0.175   2.244   2.675 -0.2705 -0.2779  0.9446
  393ACN     H1 2537   0.099   2.226   2.599 -1.0653  0.2494  1.6134
  393ACN     H2 2538   0.148   2.207   2.775  0.2955 -0.3953  1.0610
  393ACN     H3 2539   0.197   2.351   2.691 -1.0206 -0.0847  0.6930
  393ACN     C2 2540   0.292   2.183   2.628  0.4021  0.0998 -0.2033
  393ACN     N1 2541   0.384   2.125   2.588 -0.2994 -0.2973  0.0650
  394ACN     C1 2542   3.049   3.260   2.171  0.3479  0.0566  0.3335
  394ACN     H1 2543   3.088   3.280   2.070  0.0596 -1.5522 -0.1101
  394ACN     H2 2544   2.958   3.202   2.154 -1.2487  2.2647  1.1873
  394ACN     H3 2545   3.021   3.356   2.216 -2.6890 -0.3709 -0.5635
  394ACN     C2 2546   3.137   3.179   2.254 -0.3332 -0.3637  0.7282
  394ACN     N1 2547   3.215   3.138   2.325 -0.0485  0.5501 -0.3049
  395ACN     C1 2548   0.380   0.724   1.538 -0.4709 -0.7895 -0.4300
  395ACN     H1 2549   0.456   0.755   1.464  1.1667 -1.7760  0.7885
  395ACN     H2 2550   0.396   0.776   1.633 -1.0857 -0.7585 -0.3444
  395ACN     H3 2551   0.420   0.622   1.545  0.1254 -0.8326 -3.5545
  395ACN     C2 2552   0.237   0.732   1.505 -0.3800 -0.5091 -0.2513
  395ACN     N1 2553   0.127   0.735   1.488 -0.7408 -0.1107  0.3320
  396ACN     C1 2554   2.150   3.239   1.851 -0.1049 -0.3684  0.3297
  396ACN     H1 2555   2.211   3.299   1.782  0.0299  0.9163  1.5384
  396ACN     H2 2556   2.086   3.173   1.792 -0.4677  0.8417 -0.6363
  396ACN     H3 2557   2.096   3.311   1.913  0.3321  1.6444 -1.5405
  396ACN     C2 2558   2.233   3.156   1.937 -0.1371 -0.3266  0.4681
  396ACN     N1 2559   2.292   3.087   2.011 -0.5694  0.0892 -0.7939
  397ACN     C1 2560   3.696   3.170   1.595  0.0676 -0.5166 -0.0083
  397ACN     H1 2561   3.626   3.245   1.556  0.5048  0.3337  0.8371
  397ACN     H2 2562   3.792   3.219   1.612 -0.2653 -0.0292  0.4905
  397ACN     H3 2563   3.716   3.094   1.519  0.5241 -0.1727 -0.2332
  397ACN     C2 2564   3.648   3.111   1.722  1.3188 -0.9331  0.4030
  397ACN     N1 2565   3.620   3.062   1.824 -0.6720 -0.3999  0.4527
  398ACN     C1 2566   3.774   0.092   4.517  0.1452  0.2618  0.3919
  398ACN     H1 2567   3.774   0.162   4.432  1.1498 -1.7108 -1.2974
  398ACN     H2 2568   3.761   0.152   4.607 -1.9980 -0.6836  0.7367
  398ACN     H3 2569   3.876   0.051   4.510  0.2344  0.6320 -0.5562
  398ACN     C2 2570   3.666  -0.008   4.514 -0.6204 -0.4559  0.1693
  398ACN     N1 2571   3.579  -0.079   4.515 -0.1487  0.1230 -0.2458
  399ACN     C1 2572   0.128   0.172   0.380 -0.1453  0.0873 -0.6589
  399ACN     H1 2573   0.160   0.274   0.402 -1.0748 -0.4180  3.4841
  399ACN     H2 2574   0.212   0.105   0.357  0.3739  0.6810 -0.4861
  399ACN     H3 2575   0.045   0.168   0.308 -1.3102  0.1871  0.6667
  399ACN     C2 2576   0.078   0.139   0.511  0.0183 -0.0716  0.5654
  399ACN     N1 2577   0.027   0.108   0.607 -0.0710 -0.4188  0.0781
  400ACN     C1 2578   2.601   0.077   4.121  0.1261  0.3755 -0.7797
  400ACN     H1 2579   2.579   0.123   4.024 -2.1936  0.9831  0.0018
  400ACN     H2 2580   2.708   0.057   4.127 -0.0526 -0.1031  1.4851
  400ACN     H3 2581   2.532  -0.004   4.147 -1.4938  1.2899 -2.0584
  400ACN     C2 2582   2.585   0.189   4.212 -0.2254  0.0152  0.9333
  400ACN     N1 2583   2.575   0.274   4.292 -0.7442  0.3616 -0.4057
  401ACN     C1 2584   2.871   2.248   0.977  0.0703 -0.2052 -0.3172
  401ACN     H1 2585   2.916   2.232   0.878 -0.2068  0.5772 -0.5721
  401ACN     H2 2586   2.959   2.262   1.041 -0.0797 -2.3051  0.3858
  401ACN     H3 2587   2.803   2.165   0.997 -0.1797 -0.2826 -1.4510
  401ACN     C2 2588   2.780   2.360   0.957  0.3090  0.4908 -0.3697
  401ACN     N1 2589   2.701   2.440   0.934 -0.7838 -0.2361 -0.2243
  402ACN     C1 2590   1.942   1.021   3.743 -0.4993 -0.1606  0.4974
  402ACN     H1 2591   1.959   0.927   3.797  2.3446  0.2101  0.3259
  402ACN     H2 2592   1.997   1.103   3.791  2.9225 -1.2337 -1.4321
  402ACN     H3 2593   1.833   1.031   3.743 -0.8932 -3.7836  0.6947
  402ACN     C2 2594   1.992   1.003   3.611 -0.4230 -0.1738 -0.3359
  402ACN     N1 2595   2.038   0.994   3.501  0.0768 -0.0159  0.2676
  403ACN     C1 2596   2.248   4.467   3.063  0.8694 -0.8953 -0.5696
  403ACN     H1 2597   2.214   4.427   3.160  2.2366 -0.2159  0.1979
  403ACN     H2 2598   2.357   4.471   3.063  0.8523  0.6071  2.0750
  403ACN     H3 2599   2.205   4.568   3.055  0.0188 -1.0462  1.6754
  403ACN     C2 2600   2.193   4.379   2.969  0.4721  0.2803  0.6125
  403ACN     N1 2601   2.149   4.301   2.893 -0.0638 -0.7420  0.0743
  404ACN     C1 2602   0.316   2.184   3.487  0.8620  0.0718  0.2047
  404ACN     H1 2603   0.271   2.247   3.564 -0.5687 -0.3334 -0.2802
  404ACN     H2 2604   0.403   2.242   3.455  1.1605 -0.4124  0.1250
  404ACN     H3 2605   0.242   2.205   3.408  0.0362  0.3871  1.0546
  404ACN     C2 2606   0.333   2.048   3.528  0.5157  0.4231  0.3470
  404ACN     N1 2607   0.350   1.935   3.560  0.2568  0.3074  0.3765
  405ACN     C1 2608   1.458   3.114   3.720  0.0938 -0.6843 -0.5518
  405ACN     H1 2609   1.486   3.012   3.694  0.1697 -0.4905 -1.2569
  405ACN     H2 2610   1.369   3.138   3.659 -0.2073 -1.3540 -0.3742
  405ACN     H3 2611   1.542   3.181   3.695 -0.5371 -0.5767 -2.5110
  405ACN     C2 2612   1.437   3.121   3.864  0.8657 -0.1158 -0.2334
  405ACN     N1 2613   1.426   3.131   3.975  0.0217  0.3959 -0.1441
  406ACN     C1 2614   1.640   3.386   0.350 -0.9177 -0.1360 -0.2062
  406ACN     H1 2615   1.570   3.336   0.282 -0.5059  0.3919 -1.0299
  406ACN     H2 2616   1.707   3.321   0.409 -3.5589 -2.3724  0.4005
  406ACN     H3 2617   1.589   3.447   0.426  1.4914  1.9211 -0.1350
  406ACN     C2 2618   1.720   3.468   0.265  0.0270  0.2383 -0.8996
  406ACN     N1 2619   1.779   3.525   0.188  0.2191 -0.4491  0.1285
  407ACN     C1 2620   3.200   4.658   2.295  0.3497 -0.4011  0.1032
  407ACN     H1 2621   3.112   4.692   2.240  1.5622  0.5019 -1.3273
  407ACN     H2 2622   3.288   4.646   2.231  1.3197  0.8063  1.1839
  407ACN     H3 2623   3.182   4.564   2.348 -1.1027  0.9433  2.0707
  407ACN     C2 2624   3.235   4.757   2.396 -0.0809  0.0187  1.2691
  407ACN     N1 2625   3.263   4.843   2.470 -0.3121 -0.1354  0.6994
  408ACN     C1 2626   0.074   3.674   1.547  0.3954 -0.5996  0.0791
  408ACN     H1 2627  -0.007   3.608   1.581 -0.3309  0.4473  0.4173
  408ACN     H2 2628   0.148   3.635   1.476 -0.0212 -2.5964  0.7154
  408ACN     H3 2629   0.132   3.718   1.628  0.0056  3.5402 -1.7569
  408ACN     C2 2630   0.007   3.786   1.484 -0.2731 -1.0278  0.2847
  408ACN     N1 2631  -0.044   3.877   1.432 -0.1777  0.3567  0.3475
  409ACN     C1 2632   3.805   2.727   3.582  0.0592 -0.9343  0.6487
  409ACN     H1 2633   3.719   2.774   3.631  1.6730 -0.1247  2.7651
  409ACN     H2 2634   3.770   2.628   3.550 -1.5255  0.6229 -2.6942
  409ACN     H3 2635   3.883   2.709   3.657  0.6472 -1.9092 -0.1911
  409ACN     C2 2636   3.843   2.817   3.471 -0.1735 -0.4787 -0.2464
  409ACN     N1 2637   3.867   2.890   3.383 -0.2248  0.1416 -0.2608
  410ACN     C1 2638   1.371   3.291   2.307  0.0905 -0.4219  0.1571
  410ACN     H1 2639   1.441   3.351   2.248  1.0054  1.2019  2.7928
  410ACN     H2 2640   1.417   3.201   2.349  2.2523  0.4245 -0.3439
  410ACN     H3 2641   1.283   3.257   2.250 -0.7726  0.7396  0.7646
  410ACN     C2 2642   1.304   3.374   2.405 -0.1049 -0.0016 -0.6484
  410ACN     N1 2643   1.268   3.444   2.490  0.4707 -0.1540  0.0682
  411ACN     C1 2644   2.089   0.617   4.001  0.1066 -0.0287  0.2198
  411ACN     H1 2645   2.157   0.565   4.070  2.7378  1.6950 -1.0216
  411ACN     H2 2646   2.022   0.682   4.059 -0.4290 -0.7966  0.4747
  411ACN     H3 2647   2.032   0.539   3.949 -0.9245  2.2818 -2.2000
  411ACN     C2 2648   2.165   0.702   3.907 -0.5503  0.5636  0.2527
  411ACN     N1 2649   2.215   0.779   3.838 -0.2471 -0.9031  0.0469
  412ACN     C1 2650   1.435   0.070   3.866  0.1958  0.2854 -0.2382
  412ACN     H1 2651   1.411   0.168   3.825  1.1168  0.4143 -0.4976
  412ACN     H2 2652   1.428  -0.009   3.790 -0.7092 -0.5108  0.6578
  412ACN     H3 2653   1.373   0.054   3.955 -1.8708  3.8643 -0.9709
  412ACN     C2 2654   1.579   0.061   3.897  0.3171 -0.9121  0.5729
  412ACN     N1 2655   1.692   0.052   3.921  0.5460 -0.8393  0.0651
  413ACN     C1 2656   0.777   3.241   4.691 -0.3798 -0.8857 -0.9954
  413ACN     H1 2657   0.817   3.321   4.628  1.7464 -1.8987 -0.9880
  413ACN     H2 2658   0.741   3.158   4.629  1.1924 -1.0436 -1.7222
  413ACN     H3 2659   0.693   3.279   4.750 -0.5596 -2.5747 -0.1138
  413ACN     C2 2660   0.880   3.189   4.791 -0.3239 -0.3316  0.8990
  413ACN     N1 2661   0.960   3.143   4.859  0.1223 -0.0822 -0.1943
  414ACN     C1 2662   3.748   0.691   2.602  0.6936 -0.6245  0.2707
  414ACN     H1 2663   3.747   0.799   2.623  1.3395 -0.6941  0.6987
  414ACN     H2 2664   3.709   0.644   2.693  1.5822  1.4530  1.7825
  414ACN     H3 2665   3.848   0.648   2.587  0.2013 -2.2476  1.4955
  414ACN     C2 2666   3.663   0.651   2.484 -0.2093 -0.6524  0.2964
  414ACN     N1 2667   3.603   0.613   2.394 -0.5112 -0.0198 -0.2998
  415ACN     C1 2668   2.558   0.654   4.135  0.6139 -0.1095 -1.0210
  415ACN     H1 2669   2.528   0.714   4.049 -1.6977 -1.1188 -0.9635
  415ACN     H2 2670   2.530   0.550   4.115  0.4991  0.0959 -1.9487
  415ACN     H3 2671   2.517   0.696   4.228  1.5565 -0.6311 -0.3643
  415ACN     C2 2672   2.700   0.652   4.143  0.1600 -0.2820  0.2083
  415ACN     N1 2673   2.816   0.645   4.144  0.3712 -0.4426  0.3266
  416ACN     C1 2674   1.266   3.841   1.962 -0.1794 -0.5376 -1.1566
  416ACN     H1 2675   1.229   3.892   1.872 -0.5950 -1.5150 -1.5429
  416ACN     H2 2676   1.189   3.772   2.000  0.2557 -0.2204  0.3280
  416ACN     H3 2677   1.289   3.915   2.040  0.5508 -1.5021 -0.4528
  416ACN     C2 2678   1.392   3.768   1.937 -0.1013  1.1380  0.1417
  416ACN     N1 2679   1.493   3.717   1.912  0.0738 -0.0785  0.0160
  417ACN     C1 2680   3.349   0.979   1.214  0.1252 -0.1164  0.6079
  417ACN     H1 2681   3.329   1.086   1.226  1.9255  0.1366  1.5673
  417ACN     H2 2682   3.451   0.968   1.253 -0.7793  1.6580  3.6627
  417ACN     H3 2683   3.341   0.950   1.109 -1.1782  0.2054  0.6129
  417ACN     C2 2684   3.255   0.898   1.292  0.3632  0.2927  0.3819
  417ACN     N1 2685   3.179   0.835   1.348 -0.0310  0.1780  0.4658
  418ACN     C1 2686   2.385   0.127   3.647  0.1355  0.7316 -0.3694
  418ACN     H1 2687   2.376   0.236   3.650 -1.3722  0.6489 -1.4521
  418ACN     H2 2688   2.283   0.095   3.624 -0.1633  0.9694  0.6204
  418ACN     H3 2689   2.400   0.092   3.750 -0.4132 -0.7081 -0.7658
  418ACN     C2 2690   2.489   0.088   3.549  0.6213  0.1874  0.2885
  418ACN     N1 2691   2.567   0.045   3.475 -0.0171  0.2852 -0.0176
  419ACN     C1 2692   0.678   3.509   3.046  0.0759 -0.4059 -0.4000
  419ACN     H1 2693   0.760   3.458   2.994  1.2755  0.7517  0.3254
  419ACN     H2 2694   0.637   3.443   3.124  1.3087 -0.3978  0.2655
  419ACN     H3 2695   0.601   3.545   2.976  1.6442  1.1824 -1.3659
  419ACN     C2 2696   0.744   3.619   3.115 -0.3823 -0.1805 -0.6154
  419ACN     N1 2697   0.792   3.706   3.171  0.5874 -0.3605 -0.6098
  420ACN     C1 2698   1.982   2.174   3.787  0.1023  0.0082  0.4098
  420ACN     H1 2699   1.922   2.253   3.834  1.2837  1.0131  0.2641
  420ACN     H2 2700   1.925   2.132   3.704 -0.8077 -2.1472  2.0846
  420ACN     H3 2701   2.007   2.095   3.859  0.0931  2.3635  3.0459
  420ACN     C2 2702   2.108   2.231   3.742 -0.7746 -0.1597 -0.0727
  420ACN     N1 2703   2.209   2.270   3.703 -0.1375 -0.5525  0.0265
  421ACN     C1 2704   1.388   4.690   1.428 -0.2567  0.2420  0.2461
  421ACN     H1 2705   1.453   4.705   1.340 -1.4279  0.1107 -0.6495
  421ACN     H2 2706   1.352   4.588   1.447 -1.9345  0.5494 -1.1619
  421ACN     H3 2707   1.292   4.742   1.418 -1.1019 -0.8286  2.5536
  421ACN     C2 2708   1.448   4.748   1.548 -0.3662 -0.1922  0.7310
  421ACN     N1 2709   1.487   4.781   1.652  0.7911  0.4266  0.1578
  422ACN     C1 2710   0.287   3.213   4.968  0.3005  0.2832  0.6962
  422ACN     H1 2711   0.251   3.284   5.044 -2.2151  0.4197 -0.5831
  422ACN     H2 2712   0.199   3.158   4.933 -0.3396 -0.6312  3.5790
  422ACN     H3 2713   0.349   3.140   5.021 -1.1791 -1.4540  0.0755
  422ACN     C2 2714   0.358   3.269   4.854 -0.1034  0.5581  0.3644
  422ACN     N1 2715   0.415   3.318   4.765  0.3027  0.3991 -0.8117
  423ACN     C1 2716   1.018   4.434   0.016  0.2777  0.4860  0.2741
  423ACN     H1 2717   1.040   4.487   0.110  1.4438 -0.8751  0.7884
  423ACN     H2 2718   1.119   4.426  -0.027  0.5619  0.5236  0.9302
  423ACN     H3 2719   0.959   4.498  -0.050 -0.0381 -1.1133 -1.0260
  423ACN     C2 2720   0.971   4.303   0.058  0.0098 -0.1233 -0.2241
  423ACN     N1 2721   0.955   4.197   0.093  0.3095  0.2501 -0.3476
  424ACN     C1 2722   1.390   1.673   2.890  0.3803 -0.2550 -0.2214
  424ACN     H1 2723   1.470   1.675   2.964  0.5365 -0.2329 -0.3915
  424ACN     H2 2724   1.372   1.574   2.847  0.6063  0.3414 -1.7276
  424ACN     H3 2725   1.423   1.747   2.815 -1.5545  3.0266  2.0117
  424ACN     C2 2726   1.263   1.721   2.950 -0.3788 -0.4053 -0.1792
  424ACN     N1 2727   1.171   1.747   3.006 -0.6115  0.1330  0.2481
  425ACN     C1 2728   2.994   2.400   2.782  0.3872  0.3572 -0.8010
  425ACN     H1 2729   2.909   2.407   2.714 -0.2661  3.3093  0.2554
  425ACN     H2 2730   2.981   2.300   2.824 -2.4780  1.2960  0.6724
  425ACN     H3 2731   2.976   2.489   2.843 -0.6857  0.3484 -1.1108
  425ACN     C2 2732   3.118   2.413   2.715 -0.0458 -0.7931 -0.2054
  425ACN     N1 2733   3.220   2.434   2.669  0.6552  0.2876  0.6169
  426ACN     C1 2734   0.200   3.850   4.862 -0.2277  0.1567 -0.5305
  426ACN     H1 2735   0.197   3.872   4.755  0.0436 -1.7416 -0.9592
  426ACN     H2 2736   0.177   3.930   4.933 -1.6766 -1.6557  1.1191
  426ACN     H3 2737   0.302   3.820   4.890 -1.1264 -1.9548  0.6604
  426ACN     C2 2738   0.121   3.733   4.887  0.9864 -0.6491 -0.4640
  426ACN     N1 2739   0.053   3.638   4.894 -0.4288  0.2676  0.2703
  427ACN     C1 2740   2.963   3.325   1.204 -0.5788 -0.0517  0.0185
  427ACN     H1 2741   2.876   3.372   1.157 -1.1867  0.9641  2.1341
  427ACN     H2 2742   2.975   3.225   1.161  0.0558 -0.1019  0.3068
  427ACN     H3 2743   2.952   3.316   1.313  1.5942  0.0196  0.2693
  427ACN     C2 2744   3.077   3.405   1.164  0.7992  0.2703 -0.5039
  427ACN     N1 2745   3.159   3.477   1.134 -0.2368 -0.8400 -0.5893
  428ACN     C1 2746   1.397   1.364   3.857 -0.3228 -0.5541  0.2309
  428ACN     H1 2747   1.448   1.389   3.763  0.7587 -1.4099  0.5728
  428ACN     H2 2748   1.390   1.457   3.915  0.5498  0.8191 -1.8218
  428ACN     H3 2749   1.455   1.287   3.910 -0.6260  1.0142  2.9239
  428ACN     C2 2750   1.262   1.318   3.834 -0.1106 -0.1235 -0.0385
  428ACN     N1 2751   1.159   1.274   3.816  0.5192 -0.8221  0.0022
  429ACN     C1 2752   1.031   3.434   3.377 -0.6282  0.5071  0.1288
  429ACN     H1 2753   1.113   3.371   3.413  0.3869  0.9373 -1.4177
  429ACN     H2 2754   1.046   3.539   3.408 -0.2160  0.8543 -1.2324
  429ACN     H3 2755   0.935   3.395   3.413  0.2833 -1.4274  0.5040
  429ACN     C2 2756   1.043   3.427   3.236 -0.0992 -0.1192  0.3652
  429ACN     N1 2757   1.047   3.428   3.122  0.0471  0.9049  0.8352
  430ACN     C1 2758   0.045   2.777   4.271 -0.8424 -0.4885 -0.4745
  430ACN     H1 2759  -0.010   2.704   4.211 -0.5941 -0.9146 -0.1880
  430ACN     H2 2760   0.052   2.875   4.222 -0.4603 -0.5447 -0.5308
  430ACN     H3 2761   0.149   2.743   4.270 -1.6404 -2.9793 -0.4792
  430ACN     C2 2762   0.002   2.793   4.413 -0.2169 -0.5291 -0.6921
  430ACN     N1 2763  -0.032   2.817   4.522 -0.2776  0.3022 -0.2807
  431ACN     C1 2764   1.663   4.655   0.502 -0.0758 -0.2047  0.1700
  431ACN     H1 2765   1.575   4.595   0.477 -0.0542 -0.2615  0.2299
  431ACN     H2 2766   1.754   4.640   0.441 -1.9494 -0.9675 -2.5492
  431ACN     H3 2767   1.701   4.631   0.602  0.1806 -1.8308 -0.3008
  431ACN     C2 2768   1.619   4.791   0.487  0.2449  0.3427  0.3744
  431ACN     N1 2769   1.585   4.904   0.477 -0.3310  0.1039  0.6189
  432ACN     C1 2770   3.853   1.523   4.584 -0.3656  0.1893 -0.4846
  432ACN     H1 2771   3.843   1.414   4.589 -1.4363  0.2330 -1.4960
  432ACN     H2 2772   3.886   1.545   4.686 -1.1355 -1.6930  0.1894
  432ACN     H3 2773   3.756   1.568   4.559 -0.3855 -0.5952 -1.8798
  432ACN     C2 2774   3.967   1.556   4.504  0.5244  0.5702  0.0531
  432ACN     N1 2775   4.060   1.567   4.437 -0.1939  0.4941 -0.5378
  433ACN     C1 2776   3.423   0.081   3.307 -0.4546  0.3066  0.1520
  433ACN     H1 2777   3.314   0.077   3.308 -0.4643  0.6811  0.4732
  433ACN     H2 2778   3.465   0.039   3.215 -1.0564 -0.3567  0.1802
  433ACN     H3 2779   3.449   0.013   3.389 -1.4297 -0.8275 -0.4659
  433ACN     C2 2780   3.483   0.216   3.332  0.2486  0.9479  0.0842
  433ACN     N1 2781   3.528   0.317   3.365 -0.4527  0.2460 -0.5492
  434ACN     C1 2782   2.399   2.432   0.938  0.8056  1.1314 -0.3090
  434ACN     H1 2783   2.306   2.432   0.996 -0.0521 -2.8927 -1.5338
  434ACN     H2 2784   2.451   2.339   0.964 -0.0900  0.6872 -0.1103
  434ACN     H3 2785   2.454   2.524   0.966  1.6075  0.7039 -0.4546
  434ACN     C2 2786   2.374   2.430   0.790 -0.8640 -0.1627  0.0339
  434ACN     N1 2787   2.367   2.433   0.674  0.0913  0.5273  0.0712
  435ACN     C1 2788   1.918   1.173   4.240  0.0146 -0.6484 -0.4710
  435ACN     H1 2789   1.859   1.249   4.187 -3.7100 -2.4585  0.8493
  435ACN     H2 2790   1.850   1.135   4.318  2.0199 -1.0353  1.1396
  435ACN     H3 2791   2.008   1.219   4.282 -0.1533 -0.6329 -0.1246
  435ACN     C2 2792   1.946   1.065   4.148 -1.4953  0.1789 -0.1950
  435ACN     N1 2793   1.967   0.988   4.069  0.3132 -0.3380  0.3074
  436ACN     C1 2794   2.524   1.159   3.699 -0.1533  0.0339 -1.1591
  436ACN     H1 2795   2.562   1.057   3.714 -1.2109 -0.5201 -2.1680
  436ACN     H2 2796   2.540   1.192   3.596  1.4402 -1.9659 -1.5805
  436ACN     H3 2797   2.585   1.215   3.772 -1.0271 -0.0226 -0.3696
  436ACN     C2 2798   2.376   1.150   3.735 -0.4710  0.2922  0.1526
  436ACN     N1 2799   2.266   1.154   3.761 -0.1008  0.7712  0.2890
  437ACN     C1 2800   0.518   3.127   3.372 -0.2723  0.3423  0.4230
  437ACN     H1 2801   0.473   3.212   3.319  2.3198  0.7442 -1.2439
  437ACN     H2 2802   0.563   3.052   3.306  0.6609  0.1662  1.2482
  437ACN     H3 2803   0.440   3.056   3.403 -0.4032  0.1424 -0.3373
  437ACN     C2 2804   0.596   3.161   3.488 -0.4294  0.4572 -0.6204
  437ACN     N1 2805   0.665   3.188   3.578 -0.0961 -0.3789  0.2469
  438ACN     C1 2806   0.362   4.731   0.501  0.3813  0.5949 -0.1372
  438ACN     H1 2807   0.426   4.752   0.415  0.7925 -1.8205 -0.4437
  438ACN     H2 2808   0.282   4.666   0.463 -0.2920  2.7534 -2.5438
  438ACN     H3 2809   0.318   4.816   0.555 -0.2307  0.2666 -0.1167
  438ACN     C2 2810   0.440   4.654   0.600 -0.0416  0.8964 -0.2902
  438ACN     N1 2811   0.483   4.589   0.690  0.2182 -0.4740 -0.5914
  439ACN     C1 2812   2.658   3.524   1.480 -0.3056 -0.0606  0.4054
  439ACN     H1 2813   2.760   3.485   1.471 -0.2998 -0.3785  1.7979
  439ACN     H2 2814   2.589   3.442   1.505 -1.4653  1.3241  1.9037
  439ACN     H3 2815   2.622   3.562   1.384 -1.5056 -0.7126  0.5823
  439ACN     C2 2816   2.653   3.630   1.578 -0.9709  0.3571  0.2612
  439ACN     N1 2817   2.637   3.714   1.659 -0.2634  0.1337  0.4365
  440ACN     C1 2818   0.624   0.103   2.592 -0.4871 -0.5298 -1.1478
  440ACN     H1 2819   0.610   0.212   2.590  3.8058  0.1719  0.7033
  440ACN     H2 2820   0.574   0.059   2.505 -2.9698 -1.4110  0.6801
  440ACN     H3 2821   0.572   0.057   2.676 -0.3501  1.8921  0.2936
  440ACN     C2 2822   0.760   0.071   2.592  0.3945 -0.3259 -0.1570
  440ACN     N1 2823   0.871   0.061   2.617 -0.0982 -0.3171 -0.2236
  441ACN     C1 2824   3.142   2.438   2.271  0.6380  0.1830 -0.1089
  441ACN     H1 2825   3.156   2.351   2.336  0.7006  1.0706  1.0824
  441ACN     H2 2826   3.033   2.455   2.271  0.2599 -1.8612  1.9627
  441ACN     H3 2827   3.176   2.420   2.168  0.1699 -0.7276 -0.1144
  441ACN     C2 2828   3.211   2.555   2.317  0.0265 -0.8588  0.3155
  441ACN     N1 2829   3.257   2.655   2.344  0.0011  0.7182 -0.0294
  442ACN     C1 2830   0.215   3.229   2.864 -0.4201 -0.8450 -0.3620
  442ACN     H1 2831   0.113   3.254   2.896  1.7563  2.9047  4.2495
  442ACN     H2 2832   0.250   3.321   2.817 -0.2821 -0.4773  0.4488
  442ACN     H3 2833   0.223   3.148   2.791 -0.3120 -0.4223 -0.8128
  442ACN     C2 2834   0.285   3.205   2.984  0.4344  0.1210 -0.3045
  442ACN     N1 2835   0.347   3.188   3.082 -0.7953  0.1506  0.2008
  443ACN     C1 2836   0.431   1.576   4.184 -0.6710  0.7019  0.3528
  443ACN     H1 2837   0.417   1.608   4.080 -0.9670  2.1208  0.8183
  443ACN     H2 2838   0.366   1.635   4.250 -0.5074  1.9816 -0.6135
  443ACN     H3 2839   0.538   1.582   4.211 -0.6970  1.7281  0.2651
  443ACN     C2 2840   0.400   1.434   4.203  0.3302  0.1600  0.4972
  443ACN     N1 2841   0.379   1.321   4.214  0.3830  0.6653  0.0224
  444ACN     C1 2842   0.352   2.639   4.477  0.4585 -0.4614  0.0426
  444ACN     H1 2843   0.314   2.643   4.580  0.3310 -2.9181  0.1389
  444ACN     H2 2844   0.460   2.621   4.469  0.3253 -2.0278  1.4323
  444ACN     H3 2845   0.320   2.734   4.433  0.2958 -1.2066 -1.5175
  444ACN     C2 2846   0.273   2.533   4.414 -0.6348  0.0095 -0.1294
  444ACN     N1 2847   0.211   2.448   4.370 -0.4843  0.0228  0.1905
  445ACN     C1 2848   2.903   4.709   4.496 -0.3060 -0.1758 -0.3020
  445ACN     H1 2849   2.922   4.807   4.451  0.3289  0.2158  0.7941
  445ACN     H2 2850   2.870   4.732   4.599  1.6543  0.4285  0.2048
  445ACN     H3 2851   2.997   4.654   4.507  0.1110 -0.0256 -2.9073
  445ACN     C2 2852   2.802   4.636   4.416  0.3409  0.5129  0.0979
  445ACN     N1 2853   2.727   4.575   4.355 -0.2139  0.4525 -0.3249
  446ACN     C1 2854   2.836   3.128   0.200  0.0306  0.0859 -0.0595
  446ACN     H1 2855   2.883   3.058   0.129  0.4168  1.0341 -0.7575
  446ACN     H2 2856   2.773   3.077   0.274  1.4683 -0.7653  0.5905
  446ACN     H3 2857   2.783   3.209   0.149 -1.6182 -1.1114 -0.3132
  446ACN     C2 2858   2.947   3.190   0.270 -0.3172 -0.2458 -0.0049
  446ACN     N1 2859   3.050   3.227   0.314  0.5731 -0.1145 -0.2198
  447ACN     C1 2860   2.154   1.401   1.272 -0.5481  0.5704  0.1597
  447ACN     H1 2861   2.059   1.433   1.228  0.8801  2.9211 -1.3523
  447ACN     H2 2862   2.239   1.461   1.236 -0.3305 -0.4418 -1.0986
  447ACN     H3 2863   2.171   1.298   1.238 -0.2515  1.0091 -1.0660
  447ACN     C2 2864   2.146   1.409   1.417 -0.1097  0.3894 -0.2906
  447ACN     N1 2865   2.145   1.426   1.532 -0.0584 -0.7098 -0.0165
  448ACN     C1 2866   2.502   2.796   0.766 -1.0738  0.0820  0.3662
  448ACN     H1 2867   2.602   2.816   0.806 -0.7062 -2.3593  0.7838
  448ACN     H2 2868   2.422   2.825   0.835  0.0706 -1.9275  2.5846
  448ACN     H3 2869   2.498   2.687   0.748 -0.7151 -0.2655  2.2808
  448ACN     C2 2870   2.496   2.877   0.641 -0.5877 -0.1570  0.5001
  448ACN     N1 2871   2.499   2.936   0.543 -0.0190 -0.2582 -0.2201
  449ACN     C1 2872   0.545   3.006   0.378 -0.0416  0.8975 -0.7464
  449ACN     H1 2873   0.519   3.073   0.461  1.5954  0.8942 -0.2259
  449ACN     H2 2874   0.585   2.916   0.425 -2.0428  0.4103  0.0585
  449ACN     H3 2875   0.624   3.063   0.327 -0.3743  2.3694  0.3358
  449ACN     C2 2876   0.432   2.954   0.298  0.4339  0.2544 -0.1359
  449ACN     N1 2877   0.340   2.906   0.246  0.0174 -0.4586  0.3470
  450ACN     C1 2878   1.115   3.914   0.272  0.5145 -0.0285  0.4132
  450ACN     H1 2879   1.124   3.864   0.175  1.0207  0.3818  0.2471
  450ACN     H2 2880   1.093   3.838   0.349 -2.5454  0.4213  0.0430
  450ACN     H3 2881   1.022   3.971   0.266 -0.6579 -1.9238  0.2531
  450ACN     C2 2882   1.244   3.983   0.298  0.4044  0.8884  0.7895
  450ACN     N1 2883   1.349   4.028   0.299  0.0974 -0.3662  0.7004
  451ACN     C1 2884   0.211   1.486   3.446 -0.0896 -0.0498 -0.0038
  451ACN     H1 2885   0.290   1.512   3.519 -0.5993  0.1837  0.4707
  451ACN     H2 2886   0.261   1.502   3.350  1.3101 -2.1184  0.3429
  451ACN     H3 2887   0.128   1.557   3.458 -1.1556 -1.5271  1.6298
  451ACN     C2 2888   0.178   1.347   3.471  0.2717 -0.0252  0.4362
  451ACN     N1 2889   0.142   1.238   3.485 -0.4340  0.2012 -0.0762
  452ACN     C1 2890   1.743   1.431   0.869  0.1721  0.3941 -0.4775
  452ACN     H1 2891   1.718   1.456   0.765 -0.1918  4.8881  0.5934
  452ACN     H2 2892   1.644   1.409   0.910  0.9977 -2.5986  0.0517
  452ACN     H3 2893   1.792   1.512   0.925  0.4369 -0.2592  0.2393
  452ACN     C2 2894   1.842   1.319   0.872  0.1641 -0.3277 -0.4256
  452ACN     N1 2895   1.926   1.241   0.878  0.0347 -0.3447  0.2564
  453ACN     C1 2896   3.022   2.853   2.125  0.0861 -1.1582 -0.1850
  453ACN     H1 2897   3.069   2.878   2.221 -0.3115  0.7250 -0.4645
  453ACN     H2 2898   3.095   2.831   2.046  0.7375 -1.5968  0.5302
  453ACN     H3 2899   2.971   2.943   2.089  0.9926 -0.8337 -0.6602
  453ACN     C2 2900   2.924   2.746   2.142  0.7414  0.5223 -0.5933
  453ACN     N1 2901   2.847   2.661   2.159 -0.1866 -0.4236  0.0283
  454ACN     C1 2902   0.511   1.199   0.963 -0.0346  0.5063  0.5667
  454ACN     H1 2903   0.500   1.277   1.039  2.1038 -0.1070  1.5657
  454ACN     H2 2904   0.413   1.177   0.920 -0.1882  0.4869  0.9267
  454ACN     H3 2905   0.554   1.106   1.002 -0.6414  0.8755  2.1463
  454ACN     C2 2906   0.578   1.249   0.839 -0.1784  0.2486  0.3669
  454ACN     N1 2907   0.626   1.287   0.739  0.6768 -0.3794 -0.0372
  455ACN     C1 2908   1.216   0.119   4.851  0.3333  0.6318  0.2397
  455ACN     H1 2909   1.201   0.161   4.951  0.9623  2.5491 -0.4504
  455ACN     H2 2910   1.124   0.122   4.792  0.2889 -1.2022  0.1836
  455ACN     H3 2911   1.257   0.018   4.862 -0.2780 -0.0499 -3.2586
  455ACN     C2 2912   1.309   0.195   4.778 -0.0369  0.0726  0.1110
  455ACN     N1 2913   1.393   0.246   4.712  0.1434  0.2977 -0.4040
  456ACN     C1 2914   0.195   2.846   2.193  0.3415  0.4076  0.3375
  456ACN     H1 2915   0.256   2.796   2.268  1.2297 -1.8792 -1.8350
  456ACN     H2 2916   0.204   2.793   2.097  0.7621  1.6051 -0.3023
  456ACN     H3 2917   0.249   2.941   2.178  2.6934 -0.8219  0.7775
  456ACN     C2 2918   0.052   2.862   2.230  0.5525 -0.4126 -0.3432
  456ACN     N1 2919  -0.058   2.868   2.264  0.4918  0.3364 -0.3842
  457ACN     C1 2920   0.936   4.760   2.207 -0.4028 -0.1233 -0.5044
  457ACN     H1 2921   1.014   4.795   2.276 -0.1126 -2.1790  0.2500
  457ACN     H2 2922   0.864   4.709   2.272 -0.0741 -1.9030 -1.5191
  457ACN     H3 2923   0.981   4.688   2.137 -0.6589 -0.2542 -0.5315
  457ACN     C2 2924   0.879   4.865   2.128  0.4350 -0.1072 -0.6290
  457ACN     N1 2925   0.828   4.949   2.063 -0.5101  0.2802 -0.5095
  458ACN     C1 2926   1.143   3.774   2.507 -0.4548  0.5514  0.2682
  458ACN     H1 2927   1.230   3.761   2.572  0.0353  2.4914  0.0552
  458ACN     H2 2928   1.113   3.880   2.515 -3.8222 -0.4308  1.5673
  458ACN     H3 2929   1.054   3.726   2.549 -1.6850  2.6177  0.1049
  458ACN     C2 2930   1.181   3.736   2.370  0.0246 -0.2334 -0.2738
  458ACN     N1 2931   1.209   3.708   2.264  0.2025 -0.5097  0.4912
  459ACN     C1 2932   2.571   1.984   0.696  0.0398  0.5528  0.5983
  459ACN     H1 2933   2.556   1.879   0.725  0.3265  0.5163  0.6178
  459ACN     H2 2934   2.493   2.015   0.625  0.4236 -3.2287 -1.6153
  459ACN     H3 2935   2.671   1.997   0.653 -0.0729 -0.8940 -0.1424
  459ACN     C2 2936   2.544   2.049   0.817 -0.0206 -0.5046 -0.0066
  459ACN     N1 2937   2.525   2.099   0.919 -0.4718  0.4821  0.0810
  460ACN     C1 2938   3.076   1.651   4.859 -0.0095  0.4339 -0.0523
  460ACN     H1 2939   3.000   1.614   4.789 -1.1429 -0.6546  1.6889
  460ACN     H2 2940   3.024   1.654   4.956 -1.6843 -2.7661 -0.7663
  460ACN     H3 2941   3.109   1.747   4.818 -0.8675 -0.7425 -3.6776
  460ACN     C2 2942   3.185   1.550   4.875 -0.2768  0.1600 -0.5905
  460ACN     N1 2943   3.262   1.465   4.895 -0.4583  0.1262  0.3843
  461ACN     C1 2944   2.255   3.090   0.115  0.7432 -0.4615 -0.2984
  461ACN     H1 2945   2.190   3.179   0.109  2.3013  0.8176  1.0908
  461ACN     H2 2946   2.217   3.018   0.042  0.4009  1.3621 -1.9481
  461ACN     H3 2947   2.246   3.044   0.214  2.7919 -2.1702 -0.8900
  461ACN     C2 2948   2.391   3.135   0.087  0.3266 -0.0638  0.0122
  461ACN     N1 2949   2.494   3.172   0.067 -0.4234  0.1479 -0.1938
  462ACN     C1 2950   3.801   0.072   4.089 -0.4648 -0.3434 -0.0292
  462ACN     H1 2951   3.873   0.118   4.021  0.0175  1.1640  1.4627
  462ACN     H2 2952   3.786   0.128   4.182 -0.9188 -1.5044  0.6107
  462ACN     H3 2953   3.835  -0.031   4.106  1.2964  0.4363  1.3230
  462ACN     C2 2954   3.672   0.065   4.017 -0.7356  0.1813 -1.0077
  462ACN     N1 2955   3.573   0.057   3.959 -0.0280  0.2736  0.3484
  463ACN     C1 2956   2.107   0.986   2.645  0.8624 -0.2771 -0.1499
  463ACN     H1 2957   2.207   1.005   2.683  0.2813 -1.0937  1.8530
  463ACN     H2 2958   2.107   0.961   2.538  1.7398  0.6542 -0.3693
  463ACN     H3 2959   2.035   1.065   2.669  1.8541  0.0085  2.0285
  463ACN     C2 2960   2.050   0.868   2.720  0.3927 -0.1218  0.6935
  463ACN     N1 2961   2.008   0.779   2.782 -0.6812 -0.4117  0.0819
  464ACN     C1 2962   2.352   2.778   2.045 -0.6150  0.0237  0.3008
  464ACN     H1 2963   2.263   2.841   2.037 -0.6524  0.0225  0.6938
  464ACN     H2 2964   2.385   2.766   2.149  2.2571 -1.8319 -0.7698
  464ACN     H3 2965   2.429   2.836   1.992  0.2791 -1.4161 -0.0191
  464ACN     C2 2966   2.335   2.643   1.998 -0.2861  0.5296  0.4421
  464ACN     N1 2967   2.323   2.541   1.950 -1.3497 -0.3292  0.6936
  465ACN     C1 2968   0.307   4.293   0.783 -0.3435  0.1376  0.0310
  465ACN     H1 2969   0.286   4.390   0.736  1.0778 -0.9825 -3.1068
  465ACN     H2 2970   0.213   4.237   0.782 -0.4362  0.2981 -0.3423
  465ACN     H3 2971   0.344   4.314   0.884 -0.2517  0.6863 -0.1153
  465ACN     C2 2972   0.405   4.224   0.697 -0.4560  0.0229  0.3200
  465ACN     N1 2973   0.484   4.167   0.634 -0.7328  0.1670 -0.3148
  466ACN     C1 2974   1.183   3.641   2.865  0.6258  0.3747 -0.5611
  466ACN     H1 2975   1.102   3.652   2.792 -0.2069 -0.4066  0.2391
  466ACN     H2 2976   1.264   3.587   2.812  1.6639  0.3943  0.9731
  466ACN     H3 2977   1.141   3.577   2.943  2.2841 -0.0381  0.0300
  466ACN     C2 2978   1.229   3.765   2.915 -0.0311 -0.4157  0.4165
  466ACN     N1 2979   1.271   3.869   2.952 -0.1977  0.2172  0.1803
  467ACN     C1 2980   1.481   4.433   3.086  1.3170  0.6872  0.4129
  467ACN     H1 2981   1.421   4.522   3.109  1.3826  1.3957 -2.0510
  467ACN     H2 2982   1.585   4.451   3.117  2.1254 -0.9067 -1.2595
  467ACN     H3 2983   1.497   4.429   2.977  2.1972 -1.5961  0.6113
  467ACN     C2 2984   1.433   4.315   3.144 -0.5754 -0.5983  0.4608
  467ACN     N1 2985   1.396   4.221   3.200  0.3941  0.1016  0.2959
  468ACN     C1 2986   2.645   0.062   0.909  0.1792  0.2520  0.1554
  468ACN     H1 2987   2.561   0.023   0.968  0.1891  1.4629  0.9634
  468ACN     H2 2988   2.642   0.019   0.808  0.9895  0.6302 -0.0343
  468ACN     H3 2989   2.736   0.031   0.962 -0.1000 -1.2216 -0.1870
  468ACN     C2 2990   2.642   0.201   0.908 -0.4043 -0.5969  0.2772
  468ACN     N1 2991   2.642   0.313   0.912 -0.0633 -0.6346  0.6633
  469ACN     C1 2992   0.800   0.648   3.832 -0.0845 -0.0428 -0.2486
  469ACN     H1 2993   0.867   0.588   3.895 -0.2887  0.8882  0.8684
  469ACN     H2 2994   0.832   0.639   3.727 -1.0193 -0.1672 -0.5315
  469ACN     H3 2995   0.806   0.755   3.855 -0.8120 -0.1341  0.3851
  469ACN     C2 2996   0.664   0.594   3.841 -0.7301 -0.7652  0.7649
  469ACN     N1 2997   0.562   0.552   3.855 -0.1636  0.3636  0.2687
  470ACN     C1 2998   1.894   4.009   3.676 -0.3188 -0.0960 -0.2119
  470ACN     H1 2999   1.821   3.927   3.675 -1.9373  1.3316 -1.2874
  470ACN     H2 3000   1.923   4.011   3.570 -0.6931  1.3646 -0.3009
  470ACN     H3 3001   1.977   4.000   3.747  0.4981 -0.8333 -1.2300
  470ACN     C2 3002   1.824   4.137   3.703 -0.2459  0.8245  0.0237
  470ACN     N1 3003   1.759   4.228   3.723  0.5379 -0.4859 -0.1996
  471ACN     C1 3004   0.969   0.955   2.058 -0.0748  0.2212 -0.2563
  471ACN     H1 3005   0.943   0.855   2.095 -0.1250 -0.2680 -1.5824
  471ACN     H2 3006   0.909   1.037   2.098  1.5233  1.8321 -1.0825
  471ACN     H3 3007   0.932   0.953   1.954 -2.1163 -0.2325  0.4657
  471ACN     C2 3008   1.111   0.974   2.068 -0.5885  0.1158 -0.1460
  471ACN     N1 3009   1.223   1.008   2.079  0.0393 -0.6768 -0.1892
  472ACN     C1 3010   2.821   3.574   3.673 -0.4051 -0.2745  0.0850
  472ACN     H1 3011   2.817   3.598   3.780  0.3443 -1.8131  0.4695
  472ACN     H2 3012   2.732   3.617   3.623 -0.8147  0.2382  1.2363
  472ACN     H3 3013   2.825   3.465   3.669  0.2258 -0.2152 -1.0833
  472ACN     C2 3014   2.947   3.620   3.610 -0.5304  0.2572  0.1126
  472ACN     N1 3015   3.042   3.660   3.561 -0.3599 -0.0207 -0.4483
  473ACN     C1 3016   3.577   3.568   4.119  0.3259 -0.6246 -0.6435
  473ACN     H1 3017   3.638   3.586   4.030 -1.3346  0.3155 -1.6284
  473ACN     H2 3018   3.635   3.584   4.210  0.2472  2.3478 -1.0552
  473ACN     H3 3019   3.529   3.470   4.112  0.0867 -0.9454  3.9106
  473ACN     C2 3020   3.475   3.668   4.111  0.3854  0.3431  0.8616
  473ACN     N1 3021   3.398   3.754   4.102  0.1727 -0.0015  0.5422
  474ACN     C1 3022   1.333   4.714   3.390  0.5639 -0.2799 -0.3738
  474ACN     H1 3023   1.285   4.741   3.484  0.4498 -0.8795 -0.2592
  474ACN     H2 3024   1.425   4.655   3.399  1.1106  0.4240 -1.1627
  474ACN     H3 3025   1.354   4.812   3.344 -1.6333  0.0794 -0.6677
  474ACN     C2 3026   1.236   4.658   3.297 -0.2618  0.6441 -0.2047
  474ACN     N1 3027   1.153   4.620   3.228 -0.6078  0.4189 -0.6486
  475ACN     C1 3028   1.268   3.720   0.750 -0.9262  0.4686  0.0090
  475ACN     H1 3029   1.183   3.712   0.682 -1.1320  0.5347  0.2569
  475ACN     H2 3030   1.238   3.689   0.851 -0.0336 -0.7858 -0.0932
  475ACN     H3 3031   1.307   3.822   0.754 -1.4807  0.6792  0.0450
  475ACN     C2 3032   1.356   3.614   0.701  0.1693  0.7963 -0.7209
  475ACN     N1 3033   1.406   3.527   0.645  0.3847 -0.0095 -1.0262
  476ACN     C1 3034   3.595   1.370   2.650  0.1085 -0.1398  0.1139
  476ACN     H1 3035   3.577   1.269   2.610  0.8568 -0.6214  0.9750
  476ACN     H2 3036   3.656   1.349   2.738 -0.2258 -1.7732 -0.0313
  476ACN     H3 3037   3.493   1.402   2.673  0.8334  2.3392  0.0380
  476ACN     C2 3038   3.658   1.455   2.549  0.2874  0.5568 -0.0530
  476ACN     N1 3039   3.710   1.525   2.475  0.2203  0.5144  0.0525
  477ACN     C1 3040   3.669   3.934   1.118 -0.8205  0.1923 -0.0085
  477ACN     H1 3041   3.648   4.003   1.034  2.4616  1.1144 -0.1547
  477ACN     H2 3042   3.573   3.888   1.142 -0.7292 -0.2756 -0.5282
  477ACN     H3 3043   3.708   3.997   1.199 -0.5458 -2.2475  1.7872
  477ACN     C2 3044   3.762   3.828   1.071  0.6042 -1.1913 -0.5162
  477ACN     N1 3045   3.830   3.743   1.032 -0.9214  0.8423  0.1691
  478ACN     C1 3046   3.015   3.391   4.834 -0.0606 -0.2979  0.2833
  478ACN     H1 3047   2.973   3.432   4.927  0.7117  1.1352  0.0101
  478ACN     H2 3048   3.115   3.433   4.842 -0.6603  1.0825  0.6748
  478ACN     H3 3049   2.958   3.431   4.749  1.6068  1.1085 -0.1819
  478ACN     C2 3050   3.018   3.244   4.849  0.6641  0.5286 -0.9307
  478ACN     N1 3051   3.022   3.129   4.854  0.0214  0.5885  0.1075
  479ACN     C1 3052   0.252   4.624   3.750  0.9068  0.3539 -0.3354
  479ACN     H1 3053   0.270   4.706   3.680 -0.7217  2.1959  1.3476
  479ACN     H2 3054   0.241   4.664   3.851  0.2661 -1.6085  0.3974
  479ACN     H3 3055   0.339   4.558   3.742 -0.2526 -1.2096 -0.2591
  479ACN     C2 3056   0.137   4.547   3.709 -0.0274 -0.1360  0.1568
  479ACN     N1 3057   0.035   4.497   3.694  0.2468 -0.5581 -0.0939
  480ACN     C1 3058   3.735   4.434   4.511  0.1398 -0.3723  0.1139
  480ACN     H1 3059   3.650   4.376   4.472 -1.6659  2.2726 -0.0002
  480ACN     H2 3060   3.779   4.391   4.602  0.3516 -0.4554 -0.0287
  480ACN     H3 3061   3.712   4.539   4.535 -1.0860 -0.7173  0.4730
  480ACN     C2 3062   3.831   4.425   4.406  0.1618  0.2995  0.4931
  480ACN     N1 3063   3.910   4.422   4.319 -0.0771  0.2259 -0.2295
  481ACN     C1 3064   3.772   2.899   0.243 -0.3969  0.0503 -0.1741
  481ACN     H1 3065   3.873   2.929   0.212 -1.0773  2.0747 -0.5474
  481ACN     H2 3066   3.755   2.795   0.272  1.5041  0.0962  1.1896
  481ACN     H3 3067   3.702   2.911   0.160 -1.7254  1.3963  1.1099
  481ACN     C2 3068   3.725   2.980   0.355  0.2069  0.0308 -0.4569
  481ACN     N1 3069   3.701   3.051   0.444  1.2325  0.8952  0.1995
  482ACN     C1 3070   0.432   4.758   1.019 -0.0453 -0.4442 -0.2297
  482ACN     H1 3071   0.432   4.842   1.088  0.5287  0.8663 -1.7865
  482ACN     H2 3072   0.430   4.794   0.915  0.3096 -1.3378 -0.5508
  482ACN     H3 3073   0.342   4.694   1.020 -1.6642  1.7723 -0.4428
  482ACN     C2 3074   0.555   4.680   1.041  0.6452  0.6033 -0.4730
  482ACN     N1 3075   0.648   4.617   1.057 -0.5319  0.5754  0.1947
  483ACN     C1 3076   0.305   0.218   3.932 -0.4095  0.1898  0.4562
  483ACN     H1 3077   0.363   0.191   3.843 -2.3617 -1.2160 -0.4484
  483ACN     H2 3078   0.200   0.212   3.900 -0.0594 -0.9526 -0.5153
  483ACN     H3 3079   0.342   0.317   3.958  0.6182  0.0371 -0.3718
  483ACN     C2 3080   0.345   0.126   4.039 -0.2858  0.0027  0.7656
  483ACN     N1 3081   0.364   0.053   4.125  0.5058  0.6281 -0.4792
  484ACN     C1 3082   3.628   1.345   0.510 -0.4430 -0.1937 -0.2311
  484ACN     H1 3083   3.576   1.401   0.431 -0.4034 -2.6982 -2.0906
  484ACN     H2 3084   3.610   1.241   0.480 -1.0536  0.8430 -3.6807
  484ACN     H3 3085   3.581   1.352   0.609 -1.6415  2.3603 -0.9352
  484ACN     C2 3086   3.765   1.384   0.518 -0.6076 -0.1534 -0.1538
  484ACN     N1 3087   3.880   1.409   0.527 -0.5761 -0.1751  0.2363
  485ACN     C1 3088   3.410   3.306   2.914 -0.7143 -0.0219 -0.5710
  485ACN     H1 3089   3.384   3.235   2.834 -2.6677 -1.9696  1.6999
  485ACN     H2 3090   3.470   3.258   2.992 -1.0396 -2.7674 -1.9495
  485ACN     H3 3091   3.322   3.338   2.970  1.0829  0.1067  2.2631
  485ACN     C2 3092   3.473   3.427   2.861  0.1751  0.5658  0.2715
  485ACN     N1 3093   3.525   3.522   2.825 -0.4901  0.9629 -0.4671
  486ACN     C1 3094   0.105   4.464   4.830  0.6165  0.4282  0.0134
  486ACN     H1 3095   0.193   4.415   4.786  0.9625  0.2757  0.8633
  486ACN     H2 3096   0.131   4.503   4.929 -2.7766 -0.4006  1.2608
  486ACN     H3 3097   0.027   4.388   4.826  0.4296  0.6962 -1.6106
  486ACN     C2 3098   0.061   4.574   4.747  0.3806  0.2409 -0.1087
  486ACN     N1 3099   0.020   4.662   4.688 -0.1973  0.4065 -0.5068
  487ACN     C1 3100   3.616   0.678   4.439  0.2674 -0.3786  0.5170
  487ACN     H1 3101   3.635   0.612   4.524  1.2489  0.4280  0.9271
  487ACN     H2 3102   3.536   0.750   4.462  0.9305  0.7404 -0.6138
  487ACN     H3 3103   3.582   0.618   4.353 -0.3892  0.5666  0.1021
  487ACN     C2 3104   3.744   0.734   4.405  0.5572  0.4398 -0.4334
  487ACN     N1 3105   3.846   0.781   4.382  0.7447  1.4239  0.3310
  488ACN     C1 3106   1.157   2.790   3.999  0.0673  0.1002  0.0129
  488ACN     H1 3107   1.130   2.693   3.956  0.0616  0.7356 -1.4419
  488ACN     H2 3108   1.265   2.799   4.014  0.2488 -0.5448 -0.8681
  488ACN     H3 3109   1.092   2.804   4.086 -0.4670  0.4149 -0.4354
  488ACN     C2 3110   1.143   2.885   3.889 -0.1618 -0.4251 -0.5520
  488ACN     N1 3111   1.128   2.956   3.797  0.4230 -0.2288  0.0799
  489ACN     C1 3112   2.529   1.711   0.390 -0.1332 -0.3432 -0.4143
  489ACN     H1 3113   2.629   1.725   0.431 -0.1993 -1.2080  0.0686
  489ACN     H2 3114   2.471   1.633   0.442  0.9700 -1.4806 -0.8670
  489ACN     H3 3115   2.538   1.685   0.284  0.1875 -0.1201 -0.4421
  489ACN     C2 3116   2.456   1.834   0.375  0.3014  0.5586 -0.0864
  489ACN     N1 3117   2.416   1.940   0.355 -0.3588  0.2936  0.5738
  490ACN     C1 3118   2.043   3.938   2.877  0.3443 -0.7399  0.0574
  490ACN     H1 3119   2.073   4.043   2.880  0.0731 -0.6408 -0.6491
  490ACN     H2 3120   1.972   3.923   2.795  2.0506  1.7684 -1.9557
  490ACN     H3 3121   1.990   3.919   2.971  0.8456 -1.3137  0.2338
  490ACN     C2 3122   2.165   3.847   2.871  0.2161  0.2169  0.0400
  490ACN     N1 3123   2.270   3.798   2.865  0.3443 -0.4290  0.5550
  491ACN     C1 3124   0.402   4.574   2.880 -0.1531  0.8789  0.5345
  491ACN     H1 3125   0.488   4.568   2.813  0.3641 -2.4635  1.4166
  491ACN     H2 3126   0.440   4.616   2.974  0.2974  1.2821  0.1693
  491ACN     H3 3127   0.356   4.475   2.895  1.2164  0.0773 -0.5133
  491ACN     C2 3128   0.298   4.663   2.824  0.3034  0.2476 -0.2642
  491ACN     N1 3129   0.214   4.716   2.763 -0.0220  0.2461 -0.2391
  492ACN     C1 3130   1.807   4.825   1.454 -0.4086  0.4335  0.4270
  492ACN     H1 3131   1.871   4.912   1.475 -0.1999  0.4901 -0.4251
  492ACN     H2 3132   1.730   4.815   1.531 -0.9563  0.0279 -0.1742
  492ACN     H3 3133   1.862   4.730   1.459 -1.7679 -0.4107 -0.5180
  492ACN     C2 3134   1.744   4.837   1.321  0.0522  0.7409  0.1349
  492ACN     N1 3135   1.692   4.844   1.220  0.6720  0.1380  0.5133
  493ACN     C1 3136   3.796   2.839   0.934  0.7698  0.7658 -0.0547
  493ACN     H1 3137   3.774   2.876   0.833 -0.0264  0.5819  0.0471
  493ACN     H2 3138   3.905   2.829   0.937  0.7504  0.8650  1.6670
  493ACN     H3 3139   3.755   2.740   0.956  3.4758 -0.0301  1.5012
  493ACN     C2 3140   3.758   2.947   1.029 -0.8561  0.2115 -0.4169
  493ACN     N1 3141   3.729   3.036   1.098 -0.0730 -0.4101  0.4171
  494ACN     C1 3142   0.400   3.862   0.514 -0.3717  0.0296 -0.4674
  494ACN     H1 3143   0.291   3.854   0.524 -0.3013  0.2956  0.5481
  494ACN     H2 3144   0.417   3.961   0.470  0.0974 -0.4347 -1.3246
  494ACN     H3 3145   0.437   3.789   0.442 -0.1883 -0.6507  0.3131
  494ACN     C2 3146   0.460   3.832   0.642  0.7413  0.5248 -0.5777
  494ACN     N1 3147   0.510   3.816   0.746  0.2177  0.3468 -0.9446
  495ACN     C1 3148   2.098   1.147   0.602  0.1571 -0.7183 -0.5790
  495ACN     H1 3149   2.069   1.222   0.527 -1.7212 -0.5404  0.2905
  495ACN     H2 3150   2.004   1.106   0.641 -1.1469  0.6027 -2.2596
  495ACN     H3 3151   2.158   1.188   0.684 -1.6705 -0.7073  0.7749
  495ACN     C2 3152   2.183   1.045   0.529  0.2054  0.2172 -0.6778
  495ACN     N1 3153   2.250   0.968   0.478  0.4709 -0.1485 -0.2758
  496ACN     C1 3154   1.559   3.372   2.679  0.0268  0.5886 -0.6470
  496ACN     H1 3155   1.472   3.431   2.712 -1.3434 -2.9986  2.4562
  496ACN     H2 3156   1.638   3.382   2.754 -1.0934  1.1014  0.4931
  496ACN     H3 3157   1.595   3.415   2.585  0.8933  0.1311 -0.5239
  496ACN     C2 3158   1.518   3.231   2.656  0.2630  0.0771 -0.4016
  496ACN     N1 3159   1.492   3.119   2.644  0.6014  0.3175  0.2068
  497ACN     C1 3160   0.877   4.441   2.954 -0.7591  0.0598  0.2210
  497ACN     H1 3161   0.919   4.500   2.871  1.2219 -1.8064 -0.1300
  497ACN     H2 3162   0.962   4.410   3.016 -1.5761  0.6423  1.6515
  497ACN     H3 3163   0.831   4.345   2.930  1.8042 -1.2553  0.4748
  497ACN     C2 3164   0.798   4.514   3.052 -0.1580 -0.1960  0.4014
  497ACN     N1 3165   0.736   4.578   3.122  0.1476 -1.0628  0.2936
  498ACN     C1 3166   3.486   0.095   1.698 -0.2166 -0.7393 -0.1972
  498ACN     H1 3167   3.555   0.029   1.752  0.3456 -0.6573 -0.8103
  498ACN     H2 3168   3.533   0.190   1.669 -0.5058 -1.1392 -2.0548
  498ACN     H3 3169   3.408   0.130   1.767  1.4093  1.1507  0.7232
  498ACN     C2 3170   3.422   0.031   1.586 -0.4740 -0.1453  0.1808
  498ACN     N1 3171   3.366  -0.023   1.499  0.2040  0.0917  0.5414
  499ACN     C1 3172   0.835   3.754   0.860  0.0482  0.0872  0.0785
  499ACN     H1 3173   0.885   3.666   0.817  0.7750  0.4471  0.1739
  499ACN     H2 3174   0.777   3.713   0.943 -1.0007  2.2040  0.4094
  499ACN     H3 3175   0.770   3.806   0.789  1.5793  1.0147 -0.6649
  499ACN     C2 3176   0.946   3.838   0.910 -0.1536 -0.0145  0.4776
  499ACN     N1 3177   1.038   3.905   0.936  0.5297  0.2518  0.0299
  500ACN     C1 3178   3.906   4.560   2.497  0.3170 -0.3241 -0.1522
  500ACN     H1 3179   3.986   4.523   2.432 -3.3171 -4.9511 -2.2581
  500ACN     H2 3180   3.946   4.611   2.585 -0.1585  0.0560 -0.1511
  500ACN     H3 3181   3.864   4.462   2.522 -0.9563  0.8266  2.3799
  500ACN     C2 3182   3.819   4.653   2.419 -0.5958  0.0940 -0.2426
  500ACN     N1 3183   3.748   4.724   2.370 -0.5620  0.3121  0.3163
  501ACN     C1 3184   3.602   0.983   0.157 -0.4517  0.4840  0.1869
  501ACN     H1 3185   3.652   0.957   0.063 -0.1099  1.2260  0.1644
  501ACN     H2 3186   3.660   0.939   0.239 -1.1479 -1.3047 -0.2580
  501ACN     H3 3187   3.505   0.931   0.159  0.3971 -1.1265  0.4747
  501ACN     C2 3188   3.600   1.127   0.162 -0.0866 -0.0582 -0.3152
  501ACN     N1 3189   3.594   1.241   0.170  0.3590  0.0672 -0.1758
  502ACN     C1 3190   1.045   1.652   2.002 -0.1450 -0.2803 -0.3117
  502ACN     H1 3191   1.024   1.664   1.895  0.6702 -0.5175 -0.5030
  502ACN     H2 3192   0.960   1.595   2.043 -0.6811  0.8702  0.2114
  502ACN     H3 3193   1.057   1.748   2.055 -0.0394 -1.1977  1.3760
  502ACN     C2 3194   1.170   1.582   1.999 -0.0803 -1.0299 -0.3560
  502ACN     N1 3195   1.269   1.522   2.002 -0.2245  0.0832  0.2815
  503ACN     C1 3196   1.753   3.425   3.627  0.3177 -0.4424  0.4005
  503ACN     H1 3197   1.843   3.382   3.672  0.7946  1.2266  1.0768
  503ACN     H2 3198   1.669   3.417   3.698  0.2602  1.1467  0.5281
  503ACN     H3 3199   1.734   3.366   3.537  1.1855  0.0038 -0.0788
  503ACN     C2 3200   1.767   3.565   3.599  0.2023  0.1692 -0.9213
  503ACN     N1 3201   1.769   3.674   3.562 -0.3589 -0.2615 -0.2444
  504ACN     C1 3202   3.422   3.577   0.988  0.0766  0.4907 -0.8990
  504ACN     H1 3203   3.493   3.617   0.915 -1.1035 -0.9985 -2.9192
  504ACN     H2 3204   3.372   3.496   0.934 -3.5524  1.7428  0.4114
  504ACN     H3 3205   3.337   3.645   1.003  1.4941  2.0298  0.3880
  504ACN     C2 3206   3.476   3.556   1.120 -0.0608 -0.6017  0.3767
  504ACN     N1 3207   3.521   3.533   1.224  0.5029 -0.2775 -0.3163
  505ACN     C1 3208   3.589   1.463   0.951  0.0654  0.6929 -0.1084
  505ACN     H1 3209   3.594   1.464   0.842  2.0897 -2.3240 -0.1123
  505ACN     H2 3210   3.487   1.476   0.990  0.2171  0.2293  0.4602
  505ACN     H3 3211   3.646   1.552   0.979  1.0509 -0.6522  2.4190
  505ACN     C2 3212   3.645   1.336   1.002  0.3465  0.2566  0.0797
  505ACN     N1 3213   3.697   1.238   1.026  0.6835  1.2669 -0.2639
  506ACN     C1 3214   1.977   2.617   0.792  0.1838 -0.4541  0.3776
  506ACN     H1 3215   2.029   2.558   0.868  5.1552  2.7509 -0.2700
  506ACN     H2 3216   2.038   2.618   0.701 -0.2108 -0.4943  0.1128
  506ACN     H3 3217   1.951   2.718   0.825  0.9754 -0.6396  1.6113
  506ACN     C2 3218   1.848   2.562   0.754  0.1195 -0.4796  0.4891
  506ACN     N1 3219   1.737   2.535   0.725 -0.0385  0.3320 -0.3855
  507ACN     C1 3220   3.286   2.686   3.307 -0.2193 -0.1400 -0.4822
  507ACN     H1 3221   3.276   2.670   3.199  0.8387  0.1571 -0.6333
  507ACN     H2 3222   3.302   2.794   3.323 -1.7269  0.0413 -0.1511
  507ACN     H3 3223   3.366   2.632   3.358 -0.9109  1.6020  2.5798
  507ACN     C2 3224   3.165   2.651   3.379 -0.1125  0.8383  0.1311
  507ACN     N1 3225   3.069   2.615   3.431 -0.1099 -0.2592 -0.0201
  508ACN     C1 3226   3.635   3.451   0.453  0.0877  0.2936  0.1317
  508ACN     H1 3227   3.543   3.452   0.512 -0.1376 -0.6096 -0.1979
  508ACN     H2 3228   3.613   3.488   0.352  1.5761 -1.0437 -0.7173
  508ACN     H3 3229   3.655   3.343   0.450  1.2127  0.4986 -0.1398
  508ACN     C2 3230   3.749   3.527   0.501 -0.6762  0.4405  0.0272
  508ACN     N1 3231   3.840   3.584   0.552 -0.0127 -0.1953 -0.3400
  509ACN     C1 3232   2.273   1.378   2.325  0.4270  0.0450  0.5268
  509ACN     H1 3233   2.201   1.451   2.286 -0.5011 -1.4098 -0.5184
  509ACN     H2 3234   2.375   1.406   2.296  0.6945  0.5809  1.9166
  509ACN     H3 3235   2.239   1.278   2.295 -4.0049  1.6778 -0.3309
  509ACN     C2 3236   2.264   1.399   2.475  0.0173  0.4848 -0.1466
  509ACN     N1 3237   2.254   1.424   2.587  0.5094  0.0210  0.4910
  510ACN     C1 3238   2.937   0.358   4.301  0.0754  0.1032  0.0417
  510ACN     H1 3239   2.996   0.448   4.326  0.8773 -0.6946  1.1095
  510ACN     H2 3240   2.921   0.359   4.193 -0.2279  1.5058  0.0884
  510ACN     H3 3241   2.836   0.359   4.343 -0.5621 -2.4872 -1.3650
  510ACN     C2 3242   3.019   0.247   4.352 -0.0737  0.4066 -0.5328
  510ACN     N1 3243   3.093   0.163   4.383  0.3885  0.1029 -0.5292
  511ACN     C1 3244   1.330   1.622   3.492 -0.4151  0.3730  0.3927
  511ACN     H1 3245   1.275   1.594   3.401  1.6737  0.1198 -0.8269
  511ACN     H2 3246   1.258   1.606   3.573 -0.5707 -2.2248 -0.1959
  511ACN     H3 3247   1.376   1.721   3.479  1.0855 -0.3718 -0.1273
  511ACN     C2 3248   1.430   1.515   3.514  0.6968 -0.4000  0.2733
  511ACN     N1 3249   1.503   1.423   3.527 -0.5793 -0.2668  0.2594
  512ACN     C1 3250   2.702   1.177   0.324 -0.0307 -0.4185 -1.1450
  512ACN     H1 3251   2.810   1.181   0.345 -0.1622 -1.2212 -0.3374
  512ACN     H2 3252   2.669   1.123   0.234 -1.1254 -2.9583  0.7306
  512ACN     H3 3253   2.695   1.286   0.313 -0.0703 -0.5221 -2.1705
  512ACN     C2 3254   2.640   1.109   0.437  0.9409  0.0103  0.5240
  512ACN     N1 3255   2.585   1.059   0.525 -0.3425  0.1297  0.1260
  513ACN     C1 3256   2.272   1.387   1.850 -0.1838  0.0933  0.2073
  513ACN     H1 3257   2.204   1.456   1.797  0.4162  0.1672 -0.4833
  513ACN     H2 3258   2.334   1.441   1.922  1.5867  0.6295 -1.6705
  513ACN     H3 3259   2.341   1.338   1.780  0.1010 -0.9307  1.1936
  513ACN     C2 3260   2.211   1.284   1.931  0.1354  1.0581 -0.4737
  513ACN     N1 3261   2.156   1.202   1.992 -0.1350  0.4569  0.1109
  514ACN     C1 3262   3.555   3.711   1.521 -0.0464 -0.2529  0.1133
  514ACN     H1 3263   3.593   3.736   1.421  0.3373 -2.0476 -0.2181
  514ACN     H2 3264   3.451   3.678   1.519  0.2939 -1.3148 -0.6749
  514ACN     H3 3265   3.573   3.781   1.603 -0.5584  1.2293 -1.0130
  514ACN     C2 3266   3.620   3.591   1.567  0.0190  0.3076  0.2136
  514ACN     N1 3267   3.661   3.488   1.597 -0.0512  0.0222  0.4808
  515ACN     C1 3268   2.865   3.744   4.708  0.6801 -0.2386 -0.5585
  515ACN     H1 3269   2.851   3.729   4.600  0.2059  1.8405 -0.8041
  515ACN     H2 3270   2.940   3.824   4.716  0.4103 -0.0064 -0.3348
  515ACN     H3 3271   2.909   3.655   4.754 -1.4839 -0.6441  0.8074
  515ACN     C2 3272   2.746   3.772   4.787 -0.8372  0.4913 -0.0386
  515ACN     N1 3273   2.649   3.796   4.846  0.3892  0.4315  0.7815
  516ACN     C1 3274   0.026   2.375   2.295  0.1485 -0.3732  1.3404
  516ACN     H1 3275  -0.037   2.409   2.213  0.8218 -3.0325 -0.3355
  516ACN     H2 3276   0.106   2.309   2.258 -0.1140 -0.3623  0.7617
  516ACN     H3 3277  -0.031   2.334   2.380 -2.0389  0.1630  0.1535
  516ACN     C2 3278   0.095   2.491   2.345  0.4177 -0.0607  0.9066
  516ACN     N1 3279   0.157   2.576   2.396  0.3249  0.2412 -0.1329
  517ACN     C1 3280   1.308   2.488   2.771  0.1459 -0.0138  0.5257
  517ACN     H1 3281   1.220   2.520   2.828  1.0395  0.0369  1.8948
  517ACN     H2 3282   1.374   2.573   2.750  0.4985  0.0228  1.7624
  517ACN     H3 3283   1.281   2.448   2.672  1.3220  1.9105 -0.5975
  517ACN     C2 3284   1.371   2.398   2.864 -0.4991 -0.8045 -0.4156
  517ACN     N1 3285   1.414   2.324   2.942 -0.9345 -0.2807  0.0834
  518ACN     C1 3286   1.658   2.001   0.918  0.4778  0.3207  0.0337
  518ACN     H1 3287   1.668   2.049   1.016  0.0730  1.7565 -0.6053
  518ACN     H2 3288   1.551   1.984   0.902  0.3030  0.2369  1.2189
  518ACN     H3 3289   1.714   1.908   0.930  0.9375  0.4773 -0.8196
  518ACN     C2 3290   1.727   2.088   0.813 -0.0905 -0.0527 -0.2357
  518ACN     N1 3291   1.779   2.156   0.738  0.1294  0.5049 -0.0609
  519ACN     C1 3292   2.046   2.002   1.044 -0.0328  0.3023 -0.2006
  519ACN     H1 3293   2.000   1.965   1.136  0.2882  0.1915 -0.0867
  519ACN     H2 3294   1.957   2.031   0.986 -0.8458 -1.1864  0.2693
  519ACN     H3 3295   2.094   1.916   0.995 -0.5275  0.9738 -1.9121
  519ACN     C2 3296   2.138   2.113   1.059 -0.3975 -0.6202  0.4369
  519ACN     N1 3297   2.201   2.207   1.089 -0.0264 -0.2907 -0.1111
  520ACN     C1 3298   1.166   1.009   4.020  0.0023  0.6976 -0.4061
  520ACN     H1 3299   1.232   1.037   3.937  0.4032  0.3023 -0.2235
  520ACN     H2 3300   1.229   0.937   4.074 -0.2675  0.4113 -0.4712
  520ACN     H3 3301   1.075   0.956   3.987 -0.0271 -0.5188  1.5149
  520ACN     C2 3302   1.123   1.125   4.101  0.4238 -0.0211 -0.6323
  520ACN     N1 3303   1.090   1.221   4.159  0.3997  0.1002 -0.3621
  521ACN     C1 3304   0.967   0.169   1.308  0.3403  0.8520  0.3614
  521ACN     H1 3305   1.026   0.114   1.383  1.4111 -2.7208 -2.9330
  521ACN     H2 3306   1.001   0.272   1.296  1.8235  0.5979  2.0651
  521ACN     H3 3307   0.860   0.170   1.330  0.0369  1.8236 -1.1086
  521ACN     C2 3308   0.982   0.089   1.183 -0.2889 -0.7506  0.8040
  521ACN     N1 3309   0.994   0.025   1.084  0.4064 -0.2737  0.3419
  522ACN     C1 3310   1.004   4.044   1.231 -0.0644 -0.0532 -0.2362
  522ACN     H1 3311   1.033   3.977   1.313 -0.4505 -0.0523 -0.0967
  522ACN     H2 3312   0.935   3.997   1.161  0.3429  1.4545 -1.6800
  522ACN     H3 3313   1.086   4.092   1.176  0.8117 -1.2461  0.0002
  522ACN     C2 3314   0.927   4.147   1.295  0.5302  0.0465  0.1816
  522ACN     N1 3315   0.876   4.236   1.343 -1.0598  0.1974  0.4402
  523ACN     C1 3316   1.755   3.229   3.211 -0.6985 -0.9882  0.0817
  523ACN     H1 3317   1.864   3.219   3.212 -0.6799 -0.7738  0.5880
  523ACN     H2 3318   1.709   3.271   3.301 -0.2967  1.3651 -0.7717
  523ACN     H3 3319   1.703   3.132   3.208 -0.8288 -0.9953  1.9754
  523ACN     C2 3320   1.720   3.302   3.094  0.9703 -0.6770 -0.0544
  523ACN     N1 3321   1.700   3.364   2.995  0.3458 -0.0990 -0.1516
  524ACN     C1 3322   0.052   4.469   2.976 -0.1176 -0.3409  0.0741
  524ACN     H1 3323  -0.028   4.542   2.957 -1.1261 -0.9238  2.0286
  524ACN     H2 3324   0.004   4.384   3.025 -0.4080 -0.0211  0.3441
  524ACN     H3 3325   0.133   4.511   3.037 -0.3414  1.7691 -1.0398
  524ACN     C2 3326   0.094   4.405   2.849  0.3860  0.4378 -0.0630
  524ACN     N1 3327   0.128   4.359   2.749 -0.4320 -0.2915  0.4594
  525ACN     C1 3328   3.070   1.560   3.129  0.6689 -0.0586  0.0738
  525ACN     H1 3329   3.140   1.595   3.053  1.5945 -0.3900  0.7584
  525ACN     H2 3330   2.992   1.637   3.139  1.3862  1.1370 -3.0032
  525ACN     H3 3331   3.112   1.548   3.230  1.7242  0.0768 -0.3480
  525ACN     C2 3332   3.030   1.422   3.091  0.3485  0.8443 -0.5074
  525ACN     N1 3333   3.003   1.313   3.074  0.0767 -0.7282  0.2919
  526ACN     C1 3334   0.664   1.658   0.748 -0.3357  0.2521  0.3882
  526ACN     H1 3335   0.742   1.702   0.685  1.1497 -1.2402  1.1368
  526ACN     H2 3336   0.708   1.562   0.781 -0.4293 -0.2478 -0.9350
  526ACN     H3 3337   0.577   1.640   0.684  0.4432 -0.0193 -0.6110
  526ACN     C2 3338   0.643   1.753   0.858  0.2431 -0.4031  0.2586
  526ACN     N1 3339   0.618   1.829   0.942  0.0072 -0.7903 -0.0840
  527ACN     C1 3340   0.762   0.290   3.726  0.0368  0.1770 -0.2546
  527ACN     H1 3341   0.807   0.191   3.711  0.0942 -0.0350  1.1648
  527ACN     H2 3342   0.838   0.366   3.703 -0.5308  0.8496  0.0801
  527ACN     H3 3343   0.730   0.306   3.830  0.9096  3.2385 -0.4107
  527ACN     C2 3344   0.650   0.309   3.638 -0.5482  0.1412  0.1634
  527ACN     N1 3345   0.565   0.336   3.568  0.6579  0.3325 -0.2241
  528ACN     C1 3346   2.715   1.717   1.448 -1.0382 -0.3184  0.0132
  528ACN     H1 3347   2.669   1.621   1.423  0.8089 -1.2557  0.1559
  528ACN     H2 3348   2.704   1.734   1.556  1.3557  0.2115  0.2025
  528ACN     H3 3349   2.668   1.793   1.384  0.5247 -0.8615 -1.8035
  528ACN     C2 3350   2.852   1.710   1.420 -0.1576 -0.5804 -0.2920
  528ACN     N1 3351   2.967   1.719   1.397 -0.0886  0.6877  0.6909
  529ACN     C1 3352   3.488   0.246   0.085  0.8326  0.0026  0.6914
  529ACN     H1 3353   3.431   0.153   0.088  0.6687  0.0224 -1.0076
  529ACN     H2 3354   3.553   0.238  -0.003  0.1793 -0.2679  0.2244
  529ACN     H3 3355   3.550   0.261   0.174  2.9449 -0.7438 -0.6201
  529ACN     C2 3356   3.394   0.350   0.066  0.5473  0.3897  0.1242
  529ACN     N1 3357   3.320   0.440   0.051 -0.1900  0.9435  0.0785
  530ACN     C1 3358   2.200   1.288   3.339  0.2934 -0.3856  0.3708
  530ACN     H1 3359   2.164   1.388   3.368 -1.3921 -1.0774  0.7488
  530ACN     H2 3360   2.146   1.225   3.411  0.9173  0.6026  1.7239
  530ACN     H3 3361   2.309   1.298   3.352  0.3121 -2.4906  2.3465
  530ACN     C2 3362   2.171   1.247   3.200  0.2833 -0.3825 -0.0217
  530ACN     N1 3363   2.141   1.214   3.096 -0.7028 -0.7293  0.0689
  531ACN     C1 3364   1.487   4.020   3.472  0.1848 -0.5106  0.2461
  531ACN     H1 3365   1.456   4.125   3.468 -0.4204 -0.7558 -2.7310
  531ACN     H2 3366   1.416   3.963   3.412 -1.8822  2.6976 -0.4964
  531ACN     H3 3367   1.494   3.972   3.570 -1.1855 -1.5855 -0.1709
  531ACN     C2 3368   1.615   4.011   3.412 -0.4233  0.1429 -0.1128
  531ACN     N1 3369   1.722   4.015   3.369 -0.7363 -0.4693 -0.4823
  532ACN     C1 3370   0.393   1.330   0.214 -0.4729 -0.1182 -0.0635
  532ACN     H1 3371   0.322   1.347   0.132 -1.3299 -0.4327  0.6046
  532ACN     H2 3372   0.382   1.412   0.286 -0.7057 -0.0199 -0.2111
  532ACN     H3 3373   0.490   1.339   0.163 -0.4626 -1.2615 -0.2747
  532ACN     C2 3374   0.396   1.195   0.272  0.1024 -0.7764  0.1988
  532ACN     N1 3375   0.396   1.086   0.310 -0.5604  0.2524 -0.0418
  533ACN     C1 3376   3.246   3.811   2.125  0.3768  0.2658 -0.4890
  533ACN     H1 3377   3.339   3.846   2.077  0.2801  1.9583  0.4957
  533ACN     H2 3378   3.164   3.884   2.120  1.0005  1.0808  0.8143
  533ACN     H3 3379   3.264   3.808   2.233  0.2416 -0.7181 -0.4930
  533ACN     C2 3380   3.200   3.676   2.090  0.6897 -0.0627 -0.1021
  533ACN     N1 3381   3.179   3.567   2.054 -0.1849 -0.3210 -0.4370
  534ACN     C1 3382   2.880   3.715   2.197 -0.8918 -0.4014 -0.3301
  534ACN     H1 3383   2.807   3.778   2.144 -0.1414  0.6445 -0.1118
  534ACN     H2 3384   2.965   3.768   2.241 -2.8052  1.6768  1.0366
  534ACN     H3 3385   2.904   3.636   2.126 -2.3369 -0.9032 -0.2937
  534ACN     C2 3386   2.809   3.638   2.300  0.4199 -0.1950 -0.1929
  534ACN     N1 3387   2.740   3.582   2.372  0.4157 -0.0579 -0.1943
  535ACN     C1 3388   0.327   4.131   4.107  0.2757  0.6968  0.3403
  535ACN     H1 3389   0.342   4.044   4.173  1.2351  1.1374  0.7262
  535ACN     H2 3390   0.230   4.166   4.145 -0.9655 -3.0375  0.8182
  535ACN     H3 3391   0.323   4.095   4.004 -0.5305  0.0779  0.5801
  535ACN     C2 3392   0.442   4.223   4.135  1.0495 -0.2718 -0.2780
  535ACN     N1 3393   0.531   4.295   4.152 -0.1223 -0.0355 -1.3752
  536ACN     C1 3394   3.583   0.142   1.277  0.4003  0.1301  0.0642
  536ACN     H1 3395   3.524   0.050   1.272 -0.7619  0.9067 -0.4966
  536ACN     H2 3396   3.518   0.224   1.309  0.2698 -0.1035  0.4035
  536ACN     H3 3397   3.615   0.159   1.173  0.2940  2.8373  0.4344
  536ACN     C2 3398   3.694   0.114   1.354  0.5058 -0.2068 -0.4587
  536ACN     N1 3399   3.778   0.088   1.423  0.8174 -0.7975 -0.5060
  537ACN     C1 3400   1.674   4.449   3.491  0.3640  0.1897  0.6547
  537ACN     H1 3401   1.610   4.365   3.522  1.3763 -0.8400  0.0039
  537ACN     H2 3402   1.650   4.469   3.386  0.6489  0.5521  0.6603
  537ACN     H3 3403   1.778   4.414   3.494 -0.2991 -2.1349 -1.0296
  537ACN     C2 3404   1.655   4.563   3.572  0.4616  0.0290 -0.1741
  537ACN     N1 3405   1.638   4.657   3.638  0.0424 -0.1872  0.1921
  538ACN     C1 3406   2.679   2.422   0.531 -0.1098 -0.4799  0.0144
  538ACN     H1 3407   2.685   2.316   0.501  0.4514 -1.2693  2.7953
  538ACN     H2 3408   2.686   2.421   0.640  3.2227 -1.3436 -0.1424
  538ACN     H3 3409   2.582   2.469   0.512 -0.1039 -0.5664 -0.2357
  538ACN     C2 3410   2.795   2.500   0.497  0.3709  0.2087 -0.3617
  538ACN     N1 3411   2.876   2.573   0.468 -0.4783 -0.1882 -0.4037
  539ACN     C1 3412   2.264   2.794   2.459 -0.0329  0.7347  0.4684
  539ACN     H1 3413   2.214   2.879   2.509  0.1163  0.0604  1.7593
  539ACN     H2 3414   2.347   2.832   2.398 -1.2816  0.1069 -1.6958
  539ACN     H3 3415   2.191   2.747   2.391 -0.9347  2.0483  0.4993
  539ACN     C2 3416   2.326   2.693   2.542 -0.1218  0.1818 -0.8171
  539ACN     N1 3417   2.384   2.614   2.607  0.3652 -0.1471  0.3305
  540ACN     C1 3418   1.249   2.391   1.924  0.1344 -0.4307 -0.6586
  540ACN     H1 3419   1.263   2.495   1.955  0.9974 -1.1405  1.4962
  540ACN     H2 3420   1.194   2.399   1.830 -0.2912 -0.6482 -0.4304
  540ACN     H3 3421   1.195   2.344   2.008  0.9320  0.1307  0.1793
  540ACN     C2 3422   1.384   2.339   1.903  0.1590  0.1196 -0.8534
  540ACN     N1 3423   1.488   2.294   1.896  0.5174 -0.0455  0.5265
  541ACN     C1 3424   1.550   3.998   2.708  0.1925 -0.3379 -0.1823
  541ACN     H1 3425   1.562   3.939   2.799 -0.6270  0.7933  0.6732
  541ACN     H2 3426   1.447   3.985   2.673 -0.2021  0.9290  0.4590
  541ACN     H3 3427   1.613   3.973   2.621 -2.0416  0.2904 -2.0247
  541ACN     C2 3428   1.564   4.140   2.742  0.1780 -0.5883  0.4416
  541ACN     N1 3429   1.567   4.254   2.766  0.1181  0.2910  0.6673
  542ACN     C1 3430   0.505   0.631   2.353  0.1160 -0.5930 -0.7700
  542ACN     H1 3431   0.524   0.685   2.447 -0.6615 -0.2344 -0.8189
  542ACN     H2 3432   0.488   0.527   2.382  0.1733  0.2888  2.5942
  542ACN     H3 3433   0.587   0.638   2.281  1.4866  0.9557  0.8912
  542ACN     C2 3434   0.384   0.676   2.291  0.6701  0.6910 -0.7944
  542ACN     N1 3435   0.283   0.694   2.240 -0.4305  0.2172 -0.0245
  543ACN     C1 3436   1.152   3.276   1.612  0.4720  0.2438 -0.0692
  543ACN     H1 3437   1.200   3.362   1.661 -1.4605  0.2143  1.9568
  543ACN     H2 3438   1.059   3.239   1.657  0.3959 -1.7649 -1.8462
  543ACN     H3 3439   1.223   3.193   1.622 -0.7478 -0.8055 -0.1145
  543ACN     C2 3440   1.128   3.319   1.478  0.0129 -0.4913 -0.0293
  543ACN     N1 3441   1.109   3.374   1.374 -0.0649  0.6702 -0.2073
  544ACN     C1 3442   0.631   1.159   1.373  0.0081  0.1272  0.4514
  544ACN     H1 3443   0.590   1.219   1.291 -1.6666 -1.1527  0.3301
  544ACN     H2 3444   0.701   1.215   1.436 -0.4885  0.3792  0.7830
  544ACN     H3 3445   0.702   1.078   1.350  0.3339  0.2623  0.9604
  544ACN     C2 3446   0.517   1.108   1.463 -0.3273  0.3215  0.2839
  544ACN     N1 3447   0.427   1.081   1.528 -0.9489  0.4271 -0.4804
  545ACN     C1 3448   0.049   0.641   0.263  0.1498  0.2340 -0.0049
  545ACN     H1 3449   0.140   0.644   0.203  0.1232 -0.9868 -0.1054
  545ACN     H2 3450  -0.020   0.727   0.255 -1.1937 -0.7346  0.8945
  545ACN     H3 3451   0.095   0.643   0.363 -0.1163 -1.5366  0.1610
  545ACN     C2 3452  -0.029   0.521   0.259  0.8283 -0.2326 -0.0532
  545ACN     N1 3453  -0.086   0.419   0.254  0.6759 -0.6139 -0.2712
  546ACN     C1 3454   2.477   3.753   0.479  0.4798  0.3776  0.1915
  546ACN     H1 3455   2.462   3.734   0.372 -1.9168  1.0632  0.3782
  546ACN     H2 3456   2.585   3.768   0.486  0.6168  0.8612 -2.5030
  546ACN     H3 3457   2.445   3.663   0.533 -1.7561  1.5960  0.9594
  546ACN     C2 3458   2.397   3.867   0.521  0.5026 -0.4414 -0.6096
  546ACN     N1 3459   2.335   3.956   0.552  0.0889 -0.7567  0.0677
  547ACN     C1 3460   0.959   4.696   3.810 -0.6202 -0.3510  0.1479
  547ACN     H1 3461   0.863   4.750   3.808  0.4174  1.5216 -0.5559
  547ACN     H2 3462   0.980   4.634   3.723 -1.4863  0.0523 -0.3583
  547ACN     H3 3463   0.975   4.633   3.899  0.7202 -1.8740 -1.1553
  547ACN     C2 3464   1.043   4.812   3.824  0.0665 -0.2845 -0.1216
  547ACN     N1 3465   1.103   4.910   3.835 -0.5184 -0.0291 -0.1894
  548ACN     C1 3466   2.635   2.949   2.528 -0.1890 -1.0429 -0.0084
  548ACN     H1 3467   2.693   2.926   2.618  0.5284 -0.5940 -0.3514
  548ACN     H2 3468   2.553   3.017   2.558  0.4627 -0.6505  0.9143
  548ACN     H3 3469   2.583   2.861   2.488 -0.0550 -0.9858 -0.3078
  548ACN     C2 3470   2.712   3.000   2.418 -0.7141 -0.3352  0.6920
  548ACN     N1 3471   2.763   3.040   2.324  0.1043  0.0982 -0.7201
  549ACN     C1 3472   0.929   2.931   2.053 -0.0149  0.0787 -0.1070
  549ACN     H1 3473   0.875   2.981   1.971  1.3124 -0.1535 -1.1449
  549ACN     H2 3474   0.858   2.915   2.135  1.5215  2.9919  1.8437
  549ACN     H3 3475   1.001   3.004   2.091  2.4295 -1.1293 -2.2646
  549ACN     C2 3476   0.992   2.805   2.022  0.3945 -0.0800  0.0049
  549ACN     N1 3477   1.032   2.706   1.990 -0.2532  0.6699 -0.0398
  550ACN     C1 3478   2.002   1.760   4.449  0.3950 -0.2123  0.1407
  550ACN     H1 3479   1.903   1.795   4.481  0.0122  0.0957 -1.3480
  550ACN     H2 3480   1.997   1.702   4.356  1.3932  0.4368 -0.3207
  550ACN     H3 3481   2.041   1.688   4.522  1.7659  1.8074  1.4638
  550ACN     C2 3482   2.081   1.882   4.430 -0.8273  0.2126  0.2059
  550ACN     N1 3483   2.141   1.978   4.416 -0.2302  0.5572 -0.2709
  551ACN     C1 3484   2.010   4.011   1.237  0.2782 -1.0088 -0.1023
  551ACN     H1 3485   2.088   3.960   1.178  2.4714 -0.6206  2.3316
  551ACN     H2 3486   1.925   4.035   1.172  0.1685  3.6256  1.5939
  551ACN     H3 3487   2.050   4.102   1.284 -0.6232 -0.0101 -1.2466
  551ACN     C2 3488   1.963   3.908   1.337 -0.2706 -0.0156  0.1631
  551ACN     N1 3489   1.922   3.838   1.421  0.4577  0.1471 -0.2966
  552ACN     C1 3490   0.931   0.251   3.347 -0.4437 -0.1425  0.8034
  552ACN     H1 3491   0.827   0.248   3.382 -0.8846 -0.9698 -0.5529
  552ACN     H2 3492   0.964   0.168   3.284 -0.5621 -0.7866  1.5801
  552ACN     H3 3493   0.992   0.256   3.438  2.5178 -0.6093 -1.0914
  552ACN     C2 3494   0.962   0.378   3.287  0.3979  0.0245 -0.0411
  552ACN     N1 3495   0.980   0.481   3.240  0.3247 -0.3812  0.6885
  553ACN     C1 3496   1.354   0.267   1.855 -0.2923 -0.5818 -0.0600
  553ACN     H1 3497   1.268   0.334   1.861 -1.5520 -2.0893 -0.8472
  553ACN     H2 3498   1.358   0.231   1.751  0.2016 -0.2535 -0.1544
  553ACN     H3 3499   1.337   0.185   1.926 -1.0157 -1.0876 -0.8143
  553ACN     C2 3500   1.484   0.341   1.868 -0.3418 -0.1003  0.0346
  553ACN     N1 3501   1.583   0.398   1.886 -0.6395 -0.0108 -0.2891
  554ACN     C1 3502   1.478   1.117   1.449 -0.0997  0.2515 -0.2362
  554ACN     H1 3503   1.584   1.147   1.456 -0.1240 -0.0395  1.4244
  554ACN     H2 3504   1.446   1.162   1.354 -1.0603 -0.2166 -0.1381
  554ACN     H3 3505   1.431   1.155   1.540  1.8534 -1.3360  1.4808
  554ACN     C2 3506   1.471   0.975   1.437  0.0845  0.0342  0.4146
  554ACN     N1 3507   1.460   0.859   1.425  0.5232  0.0540 -0.0958
  555ACN     C1 3508   1.321   4.142   1.428 -0.3719 -0.0416 -0.3315
  555ACN     H1 3509   1.249   4.064   1.453  1.2838 -2.3966 -2.5256
  555ACN     H2 3510   1.315   4.177   1.324 -1.0250 -0.7508 -0.5332
  555ACN     H3 3511   1.420   4.094   1.440 -0.5654 -0.3982 -0.1562
  555ACN     C2 3512   1.324   4.253   1.520 -0.3740 -0.5009 -0.3407
  555ACN     N1 3513   1.324   4.338   1.597  1.0540  0.7679  0.0497
  556ACN     C1 3514   3.509   4.507   3.132 -0.2402  0.0449 -0.3937
  556ACN     H1 3515   3.513   4.453   3.228 -1.7007 -2.0427 -1.4490
  556ACN     H2 3516   3.410   4.553   3.119 -0.5329  0.1433  2.0668
  556ACN     H3 3517   3.528   4.435   3.051  1.4915  1.0525 -0.9061
  556ACN     C2 3518   3.600   4.618   3.122 -0.4224 -0.0750 -0.5387
  556ACN     N1 3519   3.672   4.706   3.115  0.1161  0.0678  0.3721
  557ACN     C1 3520   2.088   3.458   4.938  0.9008  0.0496  0.0327
  557ACN     H1 3521   2.130   3.495   4.843  2.2972  1.7707  1.2841
  557ACN     H2 3522   2.010   3.531   4.962  1.5422  1.0477 -0.8477
  557ACN     H3 3523   2.164   3.460   5.017  0.7578 -0.1399  0.1765
  557ACN     C2 3524   2.028   3.325   4.918 -0.1121 -0.5667  0.3223
  557ACN     N1 3525   1.982   3.223   4.906  0.3498  0.1649  0.3596
  558ACN     C1 3526   2.934   0.698   0.299 -0.1755  0.3034 -0.2935
  558ACN     H1 3527   2.911   0.641   0.390  1.0025  0.4513  0.1025
  558ACN     H2 3528   2.867   0.673   0.216 -1.0357 -0.4151  0.6137
  558ACN     H3 3529   3.029   0.667   0.253 -0.1550  3.0504 -2.2089
  558ACN     C2 3530   2.950   0.841   0.325  0.9030  0.1277  0.4903
  558ACN     N1 3531   2.968   0.954   0.333 -0.2364  0.4161  0.5617
  559ACN     C1 3532   1.559   3.929   1.097 -0.1502  0.0003  0.3252
  559ACN     H1 3533   1.627   4.014   1.083  0.6950 -0.2274  2.8933
  559ACN     H2 3534   1.459   3.974   1.098  0.5722  1.6287  2.2087
  559ACN     H3 3535   1.588   3.884   1.192 -1.3937  0.0245  0.7285
  559ACN     C2 3536   1.571   3.828   0.996 -0.1830  0.1247  0.7148
  559ACN     N1 3537   1.587   3.746   0.916 -0.1466 -1.1086 -0.1886
  560ACN     C1 3538   1.642   0.641   3.322 -0.9288 -0.1556 -0.2892
  560ACN     H1 3539   1.725   0.713   3.314  0.4532 -1.4398  1.9523
  560ACN     H2 3540   1.551   0.680   3.275  0.2007 -0.3704 -2.7232
  560ACN     H3 3541   1.621   0.620   3.427  0.4588  1.1656  0.2908
  560ACN     C2 3542   1.684   0.525   3.246 -0.5672 -0.4376 -0.2052
  560ACN     N1 3543   1.708   0.426   3.187  0.6142  0.1031  0.0046
  561ACN     C1 3544   2.567   0.396   1.865 -0.5388 -0.3519 -0.4194
  561ACN     H1 3545   2.470   0.348   1.844 -0.7208  0.2793 -1.0434
  561ACN     H2 3546   2.553   0.498   1.902  1.9760  0.8855 -2.6662
  561ACN     H3 3547   2.623   0.396   1.770 -1.5676 -1.8284 -1.0600
  561ACN     C2 3548   2.640   0.314   1.952 -0.0740  0.3957 -0.0198
  561ACN     N1 3549   2.709   0.249   2.016 -0.0969  0.3854  0.5986
  562ACN     C1 3550   1.741   2.100   2.244  0.3712  0.4938 -0.3658
  562ACN     H1 3551   1.681   2.020   2.197  1.8931 -1.1914  0.4832
  562ACN     H2 3552   1.831   2.061   2.294 -0.0267  1.7236  1.3236
  562ACN     H3 3553   1.687   2.145   2.328 -2.7030 -1.6507 -1.1036
  562ACN     C2 3554   1.778   2.199   2.144 -1.1145  0.4125 -0.3050
  562ACN     N1 3555   1.822   2.280   2.074 -0.5045 -0.6772  0.0061
  563ACN     C1 3556   1.627   3.810   0.507 -0.1060  0.1260  0.5143
  563ACN     H1 3557   1.676   3.829   0.603  1.1784 -1.0149  0.1057
  563ACN     H2 3558   1.530   3.857   0.487  0.5563  0.3755 -2.3123
  563ACN     H3 3559   1.631   3.701   0.492  0.3240  0.4928 -2.3728
  563ACN     C2 3560   1.717   3.856   0.402 -0.0341 -0.6543  0.0466
  563ACN     N1 3561   1.788   3.883   0.311  0.4120 -0.5911 -0.3062
  564ACN     C1 3562   1.971   4.592   0.157 -0.2593  0.0871 -0.0248
  564ACN     H1 3563   2.070   4.569   0.115 -0.8269  0.7620 -1.7513
  564ACN     H2 3564   1.946   4.494   0.199  0.9351  0.0371  0.5733
  564ACN     H3 3565   1.907   4.615   0.071 -1.4185  1.8078  1.2579
  564ACN     C2 3566   1.974   4.695   0.262  0.1558 -0.2740 -0.0276
  564ACN     N1 3567   1.968   4.773   0.345  0.6947 -0.3666  0.5043
  565ACN     C1 3568   0.107   2.245   0.341 -0.3616 -0.3468 -0.5546
  565ACN     H1 3569   0.003   2.273   0.322 -0.2865 -1.0751 -2.1249
  565ACN     H2 3570   0.134   2.267   0.445 -1.4265  0.9100 -0.5321
  565ACN     H3 3571   0.167   2.300   0.267 -1.7256 -0.0536 -1.4669
  565ACN     C2 3572   0.119   2.103   0.334  0.1742  0.0418 -1.4277
  565ACN     N1 3573   0.136   1.989   0.332  0.5874  0.1182 -0.2847
  566ACN     C1 3574   2.312   3.611   0.841  0.5125  0.1319  0.1247
  566ACN     H1 3575   2.274   3.709   0.811 -0.4811  0.6232  2.8628
  566ACN     H2 3576   2.305   3.596   0.949 -0.5913 -3.4225 -0.3639
  566ACN     H3 3577   2.415   3.597   0.804  0.4831  0.7637 -0.2057
  566ACN     C2 3578   2.221   3.517   0.776  0.0312 -0.0082  0.6580
  566ACN     N1 3579   2.146   3.455   0.717 -0.1289 -0.2516 -0.3155
  567ACN     C1 3580   1.321   3.228   0.046  0.8562 -0.9779  0.3204
  567ACN     H1 3581   1.335   3.319   0.106 -1.9851 -0.2546 -0.0502
  567ACN     H2 3582   1.413   3.206  -0.010  0.9571  1.7787 -0.6660
  567ACN     H3 3583   1.240   3.263  -0.019  0.8745  2.3055  1.9760
  567ACN     C2 3584   1.274   3.119   0.129 -0.7622 -0.8854 -0.1096
  567ACN     N1 3585   1.240   3.036   0.197 -0.1919  0.1316  0.9956
  568ACN     C1 3586   0.679   1.121   4.382 -0.2739  0.0605 -0.1663
  568ACN     H1 3587   0.700   1.050   4.463  2.9288  0.9000 -0.1953
  568ACN     H2 3588   0.607   1.083   4.308  0.5550  2.9649 -2.5289
  568ACN     H3 3589   0.776   1.128   4.330  0.0340  0.9807  0.5404
  568ACN     C2 3590   0.629   1.242   4.437 -0.0018 -0.1611 -0.2800
  568ACN     N1 3591   0.588   1.346   4.478 -0.2672 -0.2821  0.1148
  569ACN     C1 3592   2.997   0.304   0.395 -0.3839 -0.6148  0.7262
  569ACN     H1 3593   3.034   0.387   0.457  1.0042  0.1586 -1.0914
  569ACN     H2 3594   2.994   0.214   0.457 -0.2297 -0.0563  1.5542
  569ACN     H3 3595   3.077   0.281   0.324  0.5998 -2.2494  2.3307
  569ACN     C2 3596   2.872   0.338   0.325 -0.0361 -0.0806 -0.5197
  569ACN     N1 3597   2.781   0.374   0.265  0.0640  0.6186 -0.3464
  570ACN     C1 3598   0.220   2.294   4.723  0.5924  0.1662 -0.6409
  570ACN     H1 3599   0.168   2.298   4.626 -0.9740  1.9484  0.2584
  570ACN     H2 3600   0.283   2.383   4.733  0.2334  0.5331 -1.6168
  570ACN     H3 3601   0.278   2.201   4.715 -1.7312 -1.4027  0.0302
  570ACN     C2 3602   0.122   2.274   4.835  0.0552 -0.6255  0.2909
  570ACN     N1 3603   0.054   2.244   4.918  0.4483  0.7162 -0.4367
  571ACN     C1 3604   3.160   3.426   1.708 -0.1148  1.0615  0.3360
  571ACN     H1 3605   3.134   3.493   1.791 -2.8662 -0.6973  0.9690
  571ACN     H2 3606   3.230   3.350   1.743 -0.1005 -0.0291 -1.9384
  571ACN     H3 3607   3.218   3.481   1.633  0.3116 -1.1193 -0.9636
  571ACN     C2 3608   3.033   3.380   1.657 -0.4038 -0.3241  0.3894
  571ACN     N1 3609   2.928   3.341   1.617  0.3154 -0.3205  0.2655
  572ACN     C1 3610   2.030   2.168   1.415  0.2134 -0.3159 -0.7661
  572ACN     H1 3611   2.019   2.213   1.514 -0.7179 -0.5758 -0.7545
  572ACN     H2 3612   2.022   2.246   1.338  0.1464 -0.1387 -0.5778
  572ACN     H3 3613   1.951   2.094   1.398 -0.9893  0.2387  2.2266
  572ACN     C2 3614   2.168   2.116   1.412 -0.5952  0.8337  0.2565
  572ACN     N1 3615   2.275   2.075   1.403 -0.2583  0.6034 -0.4494
  573ACN     C1 3616   0.115   1.079   4.228 -0.5917  0.6434 -0.0738
  573ACN     H1 3617   0.200   1.140   4.196 -1.3440  1.0941 -1.2384
  573ACN     H2 3618   0.155   0.996   4.287  1.1916  0.6328 -1.2644
  573ACN     H3 3619   0.057   1.040   4.143 -2.4074 -0.0619  1.4443
  573ACN     C2 3620   0.033   1.157   4.311  1.0291  0.4010 -0.2995
  573ACN     N1 3621  -0.043   1.216   4.381 -0.3914 -0.5027  0.0101
  574ACN     C1 3622   1.175   4.619   1.786  0.0937  0.1449 -0.1136
  574ACN     H1 3623   1.224   4.661   1.697  0.8216  1.5029  0.9040
  574ACN     H2 3624   1.224   4.532   1.831 -0.8613 -0.2358  0.2109
  574ACN     H3 3625   1.069   4.599   1.764  0.0027 -0.7175  1.0652
  574ACN     C2 3626   1.184   4.720   1.893 -0.6287 -0.6190 -0.1706
  574ACN     N1 3627   1.189   4.804   1.969  0.1229  0.5517 -0.0714
  575ACN     C1 3628   3.051   4.137   4.750 -0.5907 -0.8270  0.5950
  575ACN     H1 3629   3.091   4.168   4.847 -2.6752  1.2806  0.8349
  575ACN     H2 3630   2.965   4.205   4.745  0.5579  0.4838 -2.9441
  575ACN     H3 3631   3.011   4.035   4.740  2.2376 -2.0682  1.5979
  575ACN     C2 3632   3.143   4.176   4.638 -0.2021 -0.0704 -0.2762
  575ACN     N1 3633   3.208   4.194   4.545  0.0027  0.1062  0.7701
  576ACN     C1 3634   1.818   2.700   1.393  0.0123  0.3787 -0.0783
  576ACN     H1 3635   1.837   2.604   1.442 -1.3124  0.2046  0.1094
  576ACN     H2 3636   1.849   2.783   1.458 -0.6820  1.0804 -0.6265
  576ACN     H3 3637   1.711   2.706   1.369 -0.0213  1.2115  0.2418
  576ACN     C2 3638   1.900   2.709   1.272  0.3418  0.1297 -0.3588
  576ACN     N1 3639   1.966   2.716   1.179  0.3215  0.2094 -0.5287
  577ACN     C1 3640   3.292   3.495   4.405 -0.0318 -0.2322 -1.0224
  577ACN     H1 3641   3.298   3.516   4.513  0.2672 -0.4295 -0.9988
  577ACN     H2 3642   3.358   3.412   4.376  0.3197 -0.4710  0.4181
  577ACN     H3 3643   3.321   3.588   4.354  0.1060  0.1305 -0.2922
  577ACN     C2 3644   3.152   3.466   4.393 -0.1936 -0.7428 -0.0880
  577ACN     N1 3645   3.042   3.434   4.380  0.2074 -0.4585 -0.2563
  578ACN     C1 3646   3.684   0.893   4.102 -0.4284 -0.5839 -0.0860
  578ACN     H1 3647   3.685   0.935   4.001  0.0382  1.1984  0.6252
  578ACN     H2 3648   3.691   0.975   4.175  0.8185  0.9180 -1.8432
  578ACN     H3 3649   3.769   0.824   4.105  0.3402  0.4010  1.8960
  578ACN     C2 3650   3.554   0.831   4.121 -0.4997 -0.7200  0.2291
  578ACN     N1 3651   3.452   0.783   4.127  0.2248  0.1911  0.2434
  579ACN     C1 3652   0.407   3.691   1.205 -0.4632  0.0170  0.0033
  579ACN     H1 3653   0.499   3.642   1.237 -1.8639 -1.6411  1.6287
  579ACN     H2 3654   0.318   3.626   1.204 -0.5950  0.1946  0.1595
  579ACN     H3 3655   0.413   3.723   1.100  0.9206  0.4124  0.1994
  579ACN     C2 3656   0.385   3.811   1.283  0.5456 -0.0662 -0.7361
  579ACN     N1 3657   0.367   3.912   1.334  0.9815 -0.5608 -0.5891
  580ACN     C1 3658   3.409   3.841   2.735  0.2137 -0.1251  0.1942
  580ACN     H1 3659   3.516   3.820   2.731  0.1838 -0.4389  0.9476
  580ACN     H2 3660   3.381   3.851   2.841  2.1364  0.2404  0.6823
  580ACN     H3 3661   3.356   3.750   2.703  0.5476 -0.4054  0.4411
  580ACN     C2 3662   3.380   3.964   2.664  0.2917 -0.0374 -0.4112
  580ACN     N1 3663   3.362   4.057   2.600 -0.5138 -0.1584  0.0485
  581ACN     C1 3664   0.442   0.273   1.364 -0.4495  0.0690 -0.3182
  581ACN     H1 3665   0.415   0.346   1.286  0.1774 -1.5943 -2.1230
  581ACN     H2 3666   0.551   0.282   1.376 -0.6184  1.3009  0.4146
  581ACN     H3 3667   0.420   0.172   1.327 -1.0946  0.4505 -0.9886
  581ACN     C2 3668   0.388   0.293   1.498 -0.6107 -0.1332  0.3105
  581ACN     N1 3669   0.350   0.326   1.600 -0.4036  0.0490 -0.1732
  582ACN     C1 3670   0.686   2.948   0.833  1.1160  0.0529  0.0082
  582ACN     H1 3671   0.640   2.883   0.758 -0.2477  1.0345 -0.0448
  582ACN     H2 3672   0.675   3.055   0.812 -3.4629 -0.4088 -0.5719
  582ACN     H3 3673   0.794   2.933   0.829  1.1008 -0.0277 -0.0799
  582ACN     C2 3674   0.649   2.914   0.969 -0.5335  0.0233 -0.9015
  582ACN     N1 3675   0.621   2.882   1.077 -0.1281  0.3095 -0.1940
  583ACN     C1 3676   1.464   4.305   2.359  0.1275  0.3169 -0.4783
  583ACN     H1 3677   1.423   4.381   2.427 -2.2177  1.1553 -2.7341
  583ACN     H2 3678   1.573   4.311   2.359  0.0322  2.4550 -0.4229
  583ACN     H3 3679   1.429   4.334   2.259 -1.4604  0.4528  0.0896
  583ACN     C2 3680   1.418   4.174   2.403 -0.4242 -0.0408  0.6088
  583ACN     N1 3681   1.374   4.072   2.440  0.4463 -0.4177 -0.1217
  584ACN     C1 3682   1.867   1.604   2.411 -0.0512  0.7931 -0.6667
  584ACN     H1 3683   1.904   1.610   2.308  1.7012 -2.3016 -0.2844
  584ACN     H2 3684   1.949   1.596   2.483 -1.5760 -2.4948  0.8288
  584ACN     H3 3685   1.816   1.507   2.415 -0.5757  1.1034  0.5135
  584ACN     C2 3686   1.782   1.719   2.450  0.1143  0.0884  0.1885
  584ACN     N1 3687   1.720   1.810   2.481  0.1448 -0.0306  0.0850
  585ACN     C1 3688   2.238   0.942   2.179  0.1839 -0.2201 -0.2041
  585ACN     H1 3689   2.343   0.928   2.205  0.8250 -0.9399 -3.0305
  585ACN     H2 3690   2.239   0.921   2.072  1.3079 -1.6580  0.0715
  585ACN     H3 3691   2.217   1.045   2.210  1.5804 -0.3246  1.1910
  585ACN     C2 3692   2.147   0.862   2.256  0.3114  0.1860 -0.4762
  585ACN     N1 3693   2.073   0.789   2.312  0.3021 -0.2888  0.0597
  586ACN     C1 3694   1.847   1.485   1.858  0.7145 -0.5912 -0.1107
  586ACN     H1 3695   1.872   1.570   1.793 -0.1433  1.0286  1.6565
  586ACN     H2 3696   1.883   1.395   1.806  0.6212 -0.1501 -0.9497
  586ACN     H3 3697   1.742   1.488   1.887  0.4447  2.1028 -1.2722
  586ACN     C2 3698   1.921   1.486   1.979 -0.0352  0.6710  0.1581
  586ACN     N1 3699   1.975   1.482   2.082 -1.3270  0.2643  0.0944
  587ACN     C1 3700   3.689   4.022   3.035  0.8140  0.2486 -0.0985
  587ACN     H1 3701   3.679   3.977   3.135 -0.8064 -1.4220 -0.9861
  587ACN     H2 3702   3.692   4.132   3.038  1.9093  0.2021  2.7051
  587ACN     H3 3703   3.604   3.983   2.978 -0.1651  0.2167  1.3549
  587ACN     C2 3704   3.823   3.979   2.985 -0.5490  0.9960  0.0536
  587ACN     N1 3705   3.932   3.949   2.947  0.1359 -0.1950 -0.2524
  588ACN     C1 3706   2.670   1.185   1.740  0.0563 -0.2092 -0.8112
  588ACN     H1 3707   2.646   1.256   1.660  0.0498  1.3215  0.5335
  588ACN     H2 3708   2.696   1.230   1.836 -0.0907 -1.1565 -0.3201
  588ACN     H3 3709   2.757   1.128   1.703  0.3242 -0.9115  0.8594
  588ACN     C2 3710   2.554   1.106   1.773 -1.0109  0.3812 -0.7435
  588ACN     N1 3711   2.460   1.040   1.788 -0.7691 -0.2100  0.0303
  589ACN     C1 3712   3.070   4.140   2.310  0.3022  0.5583 -0.2936
  589ACN     H1 3713   3.073   4.148   2.200 -0.8086  2.0618 -0.2290
  589ACN     H2 3714   3.090   4.035   2.334  0.8057  0.8698  0.6390
  589ACN     H3 3715   2.962   4.144   2.333  0.1364  0.5447 -1.0367
  589ACN     C2 3716   3.161   4.243   2.353 -0.8576 -0.2993  0.3835
  589ACN     N1 3717   3.242   4.322   2.389 -0.1372  0.1702 -0.2128
  590ACN     C1 3718   2.035   1.102   4.933  0.0827 -0.2852  0.2960
  590ACN     H1 3719   1.962   1.070   4.857  1.1695 -1.2145 -0.3627
  590ACN     H2 3720   2.056   1.020   5.004 -0.4311 -0.7239 -0.0478
  590ACN     H3 3721   1.995   1.190   4.985 -3.1308 -1.2933 -0.3161
  590ACN     C2 3722   2.151   1.154   4.857 -0.3543 -0.1535  0.4351
  590ACN     N1 3723   2.249   1.178   4.802  0.3111 -0.5666 -0.5333
  591ACN     C1 3724   1.766   0.052   2.065 -0.2746  0.1006  0.1002
  591ACN     H1 3725   1.721   0.149   2.089  1.1032  0.3723  1.6908
  591ACN     H2 3726   1.689  -0.025   2.081  0.2469  0.0549  2.6051
  591ACN     H3 3727   1.856   0.031   2.123  0.8661  2.1780 -0.8909
  591ACN     C2 3728   1.812   0.046   1.933 -0.0984  0.6995 -0.9590
  591ACN     N1 3729   1.853   0.043   1.826  0.6101  0.1259 -0.3298
  592ACN     C1 3730   0.274   0.096   3.044  0.3600 -0.0925 -0.3403
  592ACN     H1 3731   0.317   0.196   3.059  2.3671 -0.9286 -0.3451
  592ACN     H2 3732   0.349   0.034   3.094 -0.0071  0.0263  0.3692
  592ACN     H3 3733   0.276   0.085   2.935  2.8467 -2.1074 -0.1258
  592ACN     C2 3734   0.144   0.074   3.099 -0.1605  0.2973 -0.1684
  592ACN     N1 3735   0.036   0.053   3.138  0.2835  0.1834 -0.1209
  593ACN     C1 3736   0.789   2.434   1.987 -0.1374 -0.7242  0.2398
  593ACN     H1 3737   0.755   2.398   2.085 -1.4430  0.4853  0.2448
  593ACN     H2 3738   0.810   2.341   1.932  1.1786 -0.1102 -0.3108
  593ACN     H3 3739   0.877   2.498   2.001 -0.6746 -0.2895  1.7546
  593ACN     C2 3740   0.686   2.507   1.923  0.3278  0.5309  0.1558
  593ACN     N1 3741   0.602   2.576   1.882 -0.3045 -0.2682 -0.7375
  594ACN     C1 3742   3.428   4.254   4.248  0.2063 -0.1641 -0.1175
  594ACN     H1 3743   3.489   4.345   4.238 -0.7195  0.4266 -0.4851
  594ACN     H2 3744   3.373   4.229   4.157 -0.7304  0.0104  0.3970
  594ACN     H3 3745   3.372   4.251   4.342 -1.3947  0.5060 -1.0439
  594ACN     C2 3746   3.536   4.155   4.262 -0.3228 -0.9549  0.2962
  594ACN     N1 3747   3.621   4.080   4.266 -0.4367  0.3546 -0.6797
  595ACN     C1 3748   0.113   1.898   4.880  0.2695  0.0606 -0.3083
  595ACN     H1 3749   0.143   1.895   4.985 -0.0544  0.7731 -0.1876
  595ACN     H2 3750   0.198   1.848   4.833  0.2575  0.1272 -0.4026
  595ACN     H3 3751   0.101   1.993   4.826  1.8648  0.1796 -0.4733
  595ACN     C2 3752  -0.008   1.812   4.859  0.0401  0.2878  0.7353
  595ACN     N1 3753  -0.111   1.761   4.842 -0.0818  0.1904 -0.1242
  596ACN     C1 3754   0.715   3.837   0.242 -0.1427  0.1852 -0.1184
  596ACN     H1 3755   0.698   3.860   0.348  0.3226  0.9591 -0.2132
  596ACN     H2 3756   0.762   3.740   0.219  2.2763  1.2782  0.1002
  596ACN     H3 3757   0.777   3.912   0.192  1.9560  0.4120  2.7200
  596ACN     C2 3758   0.580   3.833   0.189  0.1684 -0.0028  0.9817
  596ACN     N1 3759   0.470   3.831   0.158  0.0515 -0.2794 -0.1730
  597ACN     C1 3760   3.039   3.436   2.618 -0.4269 -0.6369  0.8705
  597ACN     H1 3761   3.106   3.517   2.585  0.5837 -2.7805 -2.5433
  597ACN     H2 3762   3.082   3.343   2.578 -1.0492 -0.0193 -1.2724
  597ACN     H3 3763   2.934   3.446   2.588  0.0388 -0.7497 -0.8312
  597ACN     C2 3764   3.036   3.416   2.767 -0.2742 -0.5044 -0.0552
  597ACN     N1 3765   3.029   3.398   2.882  0.7280  0.3062  0.4204
  598ACN     C1 3766   3.752   3.299   0.807 -1.0546  0.3569  0.8635
  598ACN     H1 3767   3.753   3.408   0.823 -0.1131  0.3332  0.9865
  598ACN     H2 3768   3.820   3.252   0.879  1.7006  1.9030 -0.6705
  598ACN     H3 3769   3.791   3.276   0.707  1.1244 -0.1670  1.8107
  598ACN     C2 3770   3.615   3.259   0.830  0.4108  0.2694  0.2639
  598ACN     N1 3771   3.507   3.234   0.864  0.0866 -0.0505  0.8421
  599ACN     C1 3772   2.894   0.900   3.621  0.1629  0.2556  0.1444
  599ACN     H1 3773   2.887   0.828   3.539 -0.5932  0.1933  0.2681
  599ACN     H2 3774   2.956   0.862   3.703  0.7936  1.4772  0.2574
  599ACN     H3 3775   2.794   0.904   3.664  0.4359  1.5370  0.6843
  599ACN     C2 3776   2.934   1.029   3.562  0.0068  0.0906  0.0482
  599ACN     N1 3777   2.959   1.132   3.519  0.0403  0.3225  0.7025
  600ACN     C1 3778   2.168   0.401   3.212 -0.5146  0.3523 -0.7063
  600ACN     H1 3779   2.151   0.502   3.172 -1.4848  0.2660 -0.5158
  600ACN     H2 3780   2.165   0.338   3.122  1.4811  0.0690 -0.6141
  600ACN     H3 3781   2.095   0.365   3.285 -0.5591 -0.4064 -1.1169
  600ACN     C2 3782   2.299   0.391   3.271  0.4079 -0.4537 -0.0735
  600ACN     N1 3783   2.400   0.393   3.327  0.0442  0.4551  0.0726
  601ACN     C1 3784   1.873   3.617   2.841 -0.1579 -0.1740 -0.1132
  601ACN     H1 3785   1.925   3.690   2.779  0.0450  0.1690  0.4545
  601ACN     H2 3786   1.903   3.635   2.945 -0.3777 -0.8384  0.0704
  601ACN     H3 3787   1.883   3.512   2.810 -3.1635 -0.5111 -0.0887
  601ACN     C2 3788   1.726   3.645   2.840  0.0169 -0.2309  0.3299
  601ACN     N1 3789   1.613   3.665   2.834  0.8490  0.6310 -0.1427
  602ACN     C1 3790   1.225   1.676   1.085 -0.2012 -0.1486  0.0121
  602ACN     H1 3791   1.289   1.721   1.008 -0.4407  0.4126  0.1373
  602ACN     H2 3792   1.252   1.693   1.190  0.7400 -0.2079 -0.2139
  602ACN     H3 3793   1.237   1.568   1.069  0.1766 -0.0069 -0.7202
  602ACN     C2 3794   1.088   1.701   1.055  0.0481  0.0485 -0.2254
  602ACN     N1 3795   0.976   1.715   1.034  0.0775  0.1658 -0.1570
  603ACN     C1 3796   3.499   4.067   1.672  0.2744 -0.0101 -0.6936
  603ACN     H1 3797   3.468   4.158   1.620  0.7404  1.3675  1.3802
  603ACN     H2 3798   3.530   4.102   1.772 -0.5602 -2.4428  0.4534
  603ACN     H3 3799   3.584   4.026   1.615  1.4497  1.4538 -0.0357
  603ACN     C2 3800   3.388   3.976   1.675  0.9306  0.4028  0.3716
  603ACN     N1 3801   3.302   3.897   1.669 -0.5045 -0.3248  0.6561
  604ACN     C1 3802   1.422   1.837   4.311  0.0950 -0.0827 -0.0189
  604ACN     H1 3803   1.504   1.909   4.315  0.6196 -0.7561  1.9556
  604ACN     H2 3804   1.467   1.746   4.353 -0.8964  0.1561  1.5968
  604ACN     H3 3805   1.404   1.814   4.205  0.1840  0.5429 -0.1680
  604ACN     C2 3806   1.305   1.891   4.383  0.1658 -0.0931  0.0725
  604ACN     N1 3807   1.210   1.935   4.429  0.0324 -0.2502  0.1484
  605ACN     C1 3808   2.608   3.635   3.051  1.2315  0.0069 -0.1635
  605ACN     H1 3809   2.713   3.642   3.019  0.7606  1.8201 -1.4071
  605ACN     H2 3810   2.550   3.547   3.021  0.6502 -0.2078  1.5852
  605ACN     H3 3811   2.561   3.720   3.001 -0.5709 -0.6925  0.3230
  605ACN     C2 3812   2.593   3.675   3.190 -0.6494  0.5533  0.5099
  605ACN     N1 3813   2.591   3.703   3.302  0.3903  0.0458  0.3550
  606ACN     C1 3814   2.633   2.366   2.589  1.0698  0.5241 -0.2241
  606ACN     H1 3815   2.644   2.472   2.560  0.6158  0.3641 -1.0085
  606ACN     H2 3816   2.539   2.334   2.541  0.2260  1.7861  0.5435
  606ACN     H3 3817   2.632   2.352   2.697 -0.2565  1.0214 -0.1554
  606ACN     C2 3818   2.735   2.289   2.517 -1.0792  0.2770 -0.6102
  606ACN     N1 3819   2.812   2.223   2.460  0.2932  0.2482 -0.2816
  607ACN     C1 3820   1.864   0.639   4.439  0.0888  0.1411 -0.0123
  607ACN     H1 3821   1.945   0.591   4.495  1.0225  0.9736 -0.6400
  607ACN     H2 3822   1.884   0.723   4.371 -1.0220 -1.2748 -2.1201
  607ACN     H3 3823   1.785   0.662   4.513  0.8882  0.2447  0.8118
  607ACN     C2 3824   1.798   0.544   4.364 -0.1539  0.3163  0.0550
  607ACN     N1 3825   1.735   0.464   4.311 -0.0612 -0.2019  0.1856
  608ACN     C1 3826   3.604   2.702   0.536  0.7797 -0.4628 -0.0195
  608ACN     H1 3827   3.532   2.620   0.535  0.0116  0.2078 -0.4191
  608ACN     H2 3828   3.556   2.794   0.572  1.4108 -0.4871  0.8948
  608ACN     H3 3829   3.640   2.700   0.433 -1.2244 -1.5175 -0.7347
  608ACN     C2 3830   3.696   2.643   0.625  0.5278 -0.2908 -0.6426
  608ACN     N1 3831   3.759   2.605   0.711 -0.2793  0.2481  0.7193
  609ACN     C1 3832   1.961   0.194   4.092  1.1195 -0.6488  0.9387
  609ACN     H1 3833   1.911   0.150   4.005 -0.4102 -2.3059  2.6058
  609ACN     H2 3834   1.955   0.120   4.173  2.5899 -0.3235  1.3656
  609ACN     H3 3835   1.897   0.279   4.117  1.7737 -0.4298  1.9404
  609ACN     C2 3836   2.094   0.249   4.069  0.6280  0.0750 -0.1190
  609ACN     N1 3837   2.200   0.296   4.065  0.2414 -0.3204  0.2082
  610ACN     C1 3838   0.797   3.465   1.406 -1.1250 -0.1535 -0.1266
  610ACN     H1 3839   0.874   3.526   1.358 -0.9192  0.5956  1.1165
  610ACN     H2 3840   0.831   3.363   1.427  2.9897  1.5097  1.8725
  610ACN     H3 3841   0.704   3.462   1.348 -2.2086  0.9219  1.5143
  610ACN     C2 3842   0.785   3.524   1.549  0.4144  0.3994  0.5768
  610ACN     N1 3843   0.770   3.566   1.653 -0.5971 -0.9862 -0.8844
  611ACN     C1 3844   1.228   0.859   0.890  0.2966  0.6141  0.5734
  611ACN     H1 3845   1.170   0.766   0.902  1.8156 -0.2253  1.6311
  611ACN     H2 3846   1.224   0.925   0.977 -1.2150  1.2199  0.0643
  611ACN     H3 3847   1.192   0.914   0.803 -0.5767 -0.2509  0.3827
  611ACN     C2 3848   1.365   0.815   0.871 -0.3776 -0.7375 -0.3737
  611ACN     N1 3849   1.472   0.777   0.855  0.3939  0.1273 -0.0074
  612ACN     C1 3850   1.483   2.524   3.212  0.1485  0.7155 -0.4051
  612ACN     H1 3851   1.468   2.416   3.208 -0.7489  0.7796  0.8876
  612ACN     H2 3852   1.577   2.553   3.163  0.5670  0.4791  0.2564
  612ACN     H3 3853   1.483   2.563   3.315  2.0441 -0.6680  0.1549
  612ACN     C2 3854   1.373   2.583   3.143 -0.1111 -0.1611  0.6915
  612ACN     N1 3855   1.292   2.638   3.080 -0.7212  0.0465 -0.4446
  613ACN     C1 3856   3.676   4.526   0.151  0.0911 -0.8911  0.0596
  613ACN     H1 3857   3.766   4.497   0.207  0.2943  1.6472  1.1162
  613ACN     H2 3858   3.678   4.632   0.125 -0.0049 -0.9993 -0.3865
  613ACN     H3 3859   3.580   4.513   0.202 -1.1034 -2.5872 -2.5543
  613ACN     C2 3860   3.673   4.444   0.033  0.3340  0.3402  0.4033
  613ACN     N1 3861   3.676   4.390  -0.070 -0.4727  0.7706 -0.6276
  614ACN     C1 3862   1.229   1.780   0.611 -0.2625 -0.1790 -0.2777
  614ACN     H1 3863   1.293   1.704   0.565  3.2340  0.6010  2.9553
  614ACN     H2 3864   1.208   1.754   0.716  0.9610  1.4262  0.3747
  614ACN     H3 3865   1.136   1.794   0.556 -1.0532 -2.1298  0.5163
  614ACN     C2 3866   1.300   1.909   0.625 -0.2218 -0.4978  0.6379
  614ACN     N1 3867   1.361   2.008   0.633 -0.4034 -0.0373  0.3213
  615ACN     C1 3868   1.575   0.806   0.286 -0.3610  0.3672 -0.3909
  615ACN     H1 3869   1.538   0.908   0.301  2.0115  1.2563 -0.4724
  615ACN     H2 3870   1.665   0.799   0.223 -0.0860  0.9330 -0.0573
  615ACN     H3 3871   1.506   0.746   0.225  1.1660 -0.8696 -0.9583
  615ACN     C2 3872   1.606   0.743   0.412 -0.1850 -0.1964 -0.2585
  615ACN     N1 3873   1.629   0.690   0.512  0.3433  0.8777  0.6137
  616ACN     C1 3874   2.297   2.852   1.660  0.8045 -0.4875  0.4280
  616ACN     H1 3875   2.382   2.820   1.600  0.7624  0.8389 -0.3596
  616ACN     H2 3876   2.330   2.927   1.733 -0.0768 -0.0592  0.3938
  616ACN     H3 3877   2.264   2.761   1.711  1.1584 -0.7835  0.1292
  616ACN     C2 3878   2.194   2.911   1.577 -0.5370 -0.3683 -0.3487
  616ACN     N1 3879   2.123   2.963   1.499 -0.1958 -0.1178  0.2288
  617ACN     C1 3880   1.228   2.516   0.392  0.5863  0.2075 -0.1866
  617ACN     H1 3881   1.134   2.474   0.429  1.4687 -1.9450 -0.3659
  617ACN     H2 3882   1.304   2.502   0.470 -0.7346  0.1918  1.1158
  617ACN     H3 3883   1.225   2.624   0.369  0.2200  0.1036 -0.6375
  617ACN     C2 3884   1.269   2.459   0.264  0.4196 -0.6597 -0.2200
  617ACN     N1 3885   1.297   2.418   0.163 -0.2712  0.5373 -0.4982
  618ACN     C1 3886   2.556   3.319   3.490  0.4785  0.5653 -0.0732
  618ACN     H1 3887   2.529   3.242   3.563 -1.8437  2.2318  0.8983
  618ACN     H2 3888   2.610   3.266   3.410 -2.6908 -0.4358 -1.6596
  618ACN     H3 3889   2.627   3.384   3.542  0.0451 -0.3188  1.6666
  618ACN     C2 3890   2.451   3.395   3.430  0.3425  0.0322 -0.2009
  618ACN     N1 3891   2.363   3.446   3.376  0.0674  0.1608  0.2084
  619ACN     C1 3892   3.193   3.928   0.370 -0.2445 -0.2552 -0.3131
  619ACN     H1 3893   3.156   3.951   0.269 -1.4503  1.0689  0.4252
  619ACN     H2 3894   3.257   4.012   0.399  0.2513 -0.4826 -0.7236
  619ACN     H3 3895   3.254   3.837   0.356 -0.9544 -0.7463 -0.2070
  619ACN     C2 3896   3.088   3.898   0.468  0.2100  0.3595  0.4158
  619ACN     N1 3897   2.996   3.879   0.533 -0.4550  0.8091  0.1019
  620ACN     C1 3898   0.418   3.356   3.776  0.0935  0.4044 -0.5202
  620ACN     H1 3899   0.402   3.417   3.686  0.5254  1.3178  0.0180
  620ACN     H2 3900   0.492   3.397   3.846  0.8578 -0.1303 -1.0007
  620ACN     H3 3901   0.451   3.254   3.752 -0.0718  0.3889 -0.6833
  620ACN     C2 3902   0.289   3.354   3.855  0.1637 -1.0447  0.0821
  620ACN     N1 3903   0.186   3.353   3.912 -0.2120 -0.2143 -0.3226
  621ACN     C1 3904   3.783   3.108   4.626 -0.7420  0.3960 -0.2545
  621ACN     H1 3905   3.870   3.107   4.561 -1.1709 -0.6759 -0.8291
  621ACN     H2 3906   3.739   3.009   4.608  0.3487  0.2992 -2.5557
  621ACN     H3 3907   3.712   3.191   4.621 -2.6885 -1.1582  0.4058
  621ACN     C2 3908   3.843   3.104   4.761  0.0733 -0.4599 -0.9200
  621ACN     N1 3909   3.887   3.100   4.873 -0.1731 -0.5226  0.5839
  622ACN     C1 3910   0.377   1.019   4.515 -0.7217 -0.2219 -0.5845
  622ACN     H1 3911   0.374   1.108   4.450  1.5489 -1.4316 -2.4049
  622ACN     H2 3912   0.274   1.015   4.552 -0.9427  0.3739 -1.1117
  622ACN     H3 3913   0.451   1.035   4.594 -0.3790  0.2631 -0.9926
  622ACN     C2 3914   0.400   0.911   4.429 -0.3422 -0.7339 -0.2887
  622ACN     N1 3915   0.413   0.824   4.355 -1.3949 -0.9090 -0.2804
  623ACN     C1 3916   1.431   1.981   3.733 -0.3897 -0.0232  0.2764
  623ACN     H1 3917   1.356   1.901   3.738 -0.8905  0.5915  3.4335
  623ACN     H2 3918   1.486   1.994   3.827 -0.6719  0.0109  0.4369
  623ACN     H3 3919   1.375   2.071   3.707 -1.7978 -0.8936  0.1930
  623ACN     C2 3920   1.530   1.951   3.632 -0.0804 -0.1063  0.4065
  623ACN     N1 3921   1.625   1.924   3.570  0.0884 -0.0768 -0.0173
  624ACN     C1 3922   1.708   1.549   3.192 -0.0044  0.2543 -0.3986
  624ACN     H1 3923   1.673   1.451   3.158  1.0186  0.3625 -1.7858
  624ACN     H2 3924   1.633   1.584   3.265  1.7795  0.3240  1.4637
  624ACN     H3 3925   1.722   1.616   3.107  0.7824 -2.5196 -2.5443
  624ACN     C2 3926   1.837   1.523   3.255 -0.3797  0.4438 -0.9032
  624ACN     N1 3927   1.942   1.503   3.303 -0.0545 -0.5370 -0.4016
  625ACN     C1 3928   3.533   1.026   0.856  0.0757  0.1754 -0.3800
  625ACN     H1 3929   3.523   1.135   0.865  2.7987  0.4389  0.0223
  625ACN     H2 3930   3.448   0.975   0.810 -1.5564 -1.4048  4.1272
  625ACN     H3 3931   3.551   0.980   0.954 -0.5546  0.1498 -0.2762
  625ACN     C2 3932   3.645   0.991   0.770  0.2929 -0.5320 -0.4808
  625ACN     N1 3933   3.741   0.972   0.706 -0.0643  0.3474 -0.5868
  626ACN     C1 3934   1.062   2.244   4.403  0.3240 -0.4896  0.1078
  626ACN     H1 3935   1.119   2.165   4.351 -0.7108 -1.3197  0.2091
  626ACN     H2 3936   1.128   2.330   4.417  0.8438 -0.9591  0.6002
  626ACN     H3 3937   1.022   2.197   4.494 -0.7880  0.6784  0.2352
  626ACN     C2 3938   0.946   2.281   4.323 -0.3005  0.3444 -0.0503
  626ACN     N1 3939   0.863   2.318   4.249  0.8484 -0.0869  1.2646
  627ACN     C1 3940   2.688   4.153   4.891 -0.3565 -0.0154  0.3929
  627ACN     H1 3941   2.602   4.173   4.956 -2.4708 -1.9863 -1.6998
  627ACN     H2 3942   2.717   4.053   4.925 -1.8149 -1.3404 -2.1034
  627ACN     H3 3943   2.765   4.229   4.907  0.1663 -0.6306  0.7908
  627ACN     C2 3944   2.647   4.160   4.745 -0.3311  0.2896 -0.2472
  627ACN     N1 3945   2.606   4.154   4.637  0.5607  0.1861  0.6030
  628ACN     C1 3946   0.097   0.233   0.932 -0.6639  0.3730  0.1670
  628ACN     H1 3947  -0.004   0.227   0.975 -0.6416  3.0754  0.7266
  628ACN     H2 3948   0.102   0.300   0.845 -0.8474 -2.1865 -1.8596
  628ACN     H3 3949   0.132   0.138   0.890  0.2411  0.6987  0.1625
  628ACN     C2 3950   0.197   0.277   1.030  0.2649  0.4807 -0.1261
  628ACN     N1 3951   0.292   0.300   1.085 -0.5051 -0.1061  0.0201
  629ACN     C1 3952   0.216   0.175   2.616 -0.8531 -0.3600  0.0465
  629ACN     H1 3953   0.123   0.124   2.641  0.5086 -2.0642  1.7671
  629ACN     H2 3954   0.290   0.172   2.697  0.6463  1.2360 -1.2072
  629ACN     H3 3955   0.199   0.280   2.589 -0.1642 -0.4655 -0.8452
  629ACN     C2 3956   0.273   0.108   2.507 -0.3109 -0.4736 -0.0368
  629ACN     N1 3957   0.322   0.051   2.425  0.5479  0.5364 -0.3487
  630ACN     C1 3958   1.849   4.582   2.247  0.1061 -0.4604 -0.2906
  630ACN     H1 3959   1.822   4.579   2.141 -0.3637  2.2441 -0.2840
  630ACN     H2 3960   1.905   4.675   2.268 -1.7926  0.3969  1.1835
  630ACN     H3 3961   1.919   4.504   2.278  2.1463  2.1887  2.1420
  630ACN     C2 3962   1.737   4.588   2.339  0.3619  0.3554  0.1767
  630ACN     N1 3963   1.653   4.577   2.417 -0.1354 -0.3205  0.5546
  631ACN     C1 3964   3.031   3.599   3.171  0.4014  0.6966 -0.3965
  631ACN     H1 3965   2.989   3.602   3.069  1.3643 -1.1911 -0.8705
  631ACN     H2 3966   3.008   3.496   3.201  0.6829  0.8328  0.2909
  631ACN     H3 3967   2.971   3.669   3.230 -0.6370 -1.1330  0.7485
  631ACN     C2 3968   3.170   3.620   3.161 -0.1015 -0.5482  0.5012
  631ACN     N1 3969   3.281   3.639   3.140  0.3027 -0.2838 -0.0474
  632ACN     C1 3970   3.709   3.091   2.857  0.6856 -0.8423  0.4664
  632ACN     H1 3971   3.766   3.149   2.783 -0.1037 -0.0775  0.4394
  632ACN     H2 3972   3.750   2.990   2.861  0.5261 -0.9265  0.0301
  632ACN     H3 3973   3.604   3.088   2.823  0.6335  2.0260  0.1958
  632ACN     C2 3974   3.717   3.158   2.990 -0.1979 -0.3767 -0.1429
  632ACN     N1 3975   3.721   3.211   3.091 -0.8111 -0.1392 -0.8218
  633ACN     C1 3976   1.144   0.311   0.976 -0.6879 -0.8645 -0.7721
  633ACN     H1 3977   1.057   0.370   1.010  0.7539  0.4068  0.8111
  633ACN     H2 3978   1.101   0.232   0.914  0.2610 -1.1206 -1.1062
  633ACN     H3 3979   1.200   0.257   1.053  1.2452 -2.2141 -3.0705
  633ACN     C2 3980   1.229   0.385   0.885  0.2709 -0.2675 -0.5580
  633ACN     N1 3981   1.296   0.453   0.821  0.9623  0.2369  1.0098
  634ACN     C1 3982   1.601   3.966   1.650  0.2550 -0.3124 -0.0909
  634ACN     H1 3983   1.633   3.868   1.688 -0.0636 -0.2020  0.4790
  634ACN     H2 3984   1.569   3.941   1.549 -0.0210  0.7930 -0.2779
  634ACN     H3 3985   1.691   4.027   1.636 -0.7223  1.3191  0.5535
  634ACN     C2 3986   1.504   4.043   1.733  0.4479 -0.6671  0.0444
  634ACN     N1 3987   1.444   4.103   1.807  0.3566 -0.3511  0.7546
  635ACN     C1 3988   1.702   2.283   0.038 -1.1233 -0.0681 -0.3535
  635ACN     H1 3989   1.720   2.196   0.102 -0.6550 -0.0387 -0.4474
  635ACN     H2 3990   1.600   2.273  -0.003 -1.0674 -1.1068 -0.2446
  635ACN     H3 3991   1.762   2.270  -0.053  3.7008  1.8509  2.4135
  635ACN     C2 3992   1.733   2.408   0.107 -0.0733 -0.2932  0.0049
  635ACN     N1 3993   1.754   2.505   0.161  0.5170  0.0850 -0.2167
  636ACN     C1 3994   3.426   4.322   2.125  0.2453 -0.0116  0.5452
  636ACN     H1 3995   3.317   4.322   2.111  0.1639 -1.2788  1.1315
  636ACN     H2 3996   3.448   4.320   2.232 -1.7252 -2.1690  0.9696
  636ACN     H3 3997   3.464   4.410   2.073  0.5235 -0.6962 -0.4349
  636ACN     C2 3998   3.486   4.204   2.069 -0.2922 -0.2151  0.5249
  636ACN     N1 3999   3.531   4.106   2.026 -0.3419 -0.3852 -0.2239
  637ACN     C1 4000   2.138   0.253   1.950 -0.9524 -0.3177 -0.3420
  637ACN     H1 4001   2.246   0.233   1.949 -0.5699  1.6570 -0.2614
  637ACN     H2 4002   2.084   0.183   1.885 -2.5214  1.3988 -0.9127
  637ACN     H3 4003   2.124   0.354   1.910 -0.9753 -0.1438  0.0958
  637ACN     C2 4004   2.092   0.241   2.085 -0.3741 -0.6646 -0.0449
  637ACN     N1 4005   2.054   0.221   2.193  0.2973 -0.0044 -0.8338
  638ACN     C1 4006   1.086   3.243   0.979 -0.0401 -0.1882 -1.1820
  638ACN     H1 4007   1.106   3.143   0.937  0.5887  0.0543 -1.4545
  638ACN     H2 4008   1.163   3.279   1.047 -2.1978  1.1615  0.6188
  638ACN     H3 4009   1.001   3.228   1.047  1.8421  0.1577  1.3236
  638ACN     C2 4010   1.043   3.337   0.882  0.3705  0.2463  0.1907
  638ACN     N1 4011   1.008   3.406   0.797 -0.3971 -0.1649  0.4833
  639ACN     C1 4012   0.796   0.844   2.378  0.5524 -0.5752 -0.3499
  639ACN     H1 4013   0.704   0.899   2.360 -0.1845 -1.8453 -0.5171
  639ACN     H2 4014   0.822   0.782   2.291  1.3185 -1.5338  0.5424
  639ACN     H3 4015   0.786   0.781   2.467 -2.8375  0.1803 -0.1440
  639ACN     C2 4016   0.898   0.943   2.394  0.7072 -0.0374 -0.0716
  639ACN     N1 4017   0.982   1.023   2.399 -0.0121 -0.0267  0.3050
  640ACN     C1 4018   1.022   2.463   1.124  0.2882  0.2383  0.3598
  640ACN     H1 4019   0.937   2.527   1.096 -0.9809 -2.9095 -3.3568
  640ACN     H2 4020   1.092   2.506   1.197 -0.0141  1.7792 -0.2413
  640ACN     H3 4021   1.058   2.426   1.027  1.1428 -1.1280  1.1783
  640ACN     C2 4022   0.958   2.350   1.197 -0.4040 -0.0030 -1.3001
  640ACN     N1 4023   0.909   2.271   1.262 -0.8993  0.4767 -0.3826
  641ACN     C1 4024   1.701   2.570   2.295  0.6811 -0.4678  0.4171
  641ACN     H1 4025   1.695   2.611   2.397  0.8298 -2.0063  1.0637
  641ACN     H2 4026   1.722   2.462   2.303  0.2694 -0.7761 -2.3169
  641ACN     H3 4027   1.785   2.611   2.240 -0.5649  0.2758 -0.9546
  641ACN     C2 4028   1.591   2.588   2.204 -0.3540  0.2317 -0.7283
  641ACN     N1 4029   1.493   2.593   2.143 -0.1651  0.2074 -0.3227
  642ACN     C1 4030   3.088   3.050   1.492  0.0929  0.6960 -0.4317
  642ACN     H1 4031   3.009   3.094   1.553 -0.5157  0.3628 -0.9689
  642ACN     H2 4032   3.190   3.080   1.518 -0.4366 -0.6873  3.6337
  642ACN     H3 4033   3.069   3.071   1.386  0.7487  1.5644 -0.3835
  642ACN     C2 4034   3.070   2.906   1.510  0.0068 -0.6639  0.2553
  642ACN     N1 4035   3.057   2.791   1.525  0.6075 -0.0533 -0.1369
  643ACN     C1 4036   1.358   2.844   1.915  0.5700 -0.7261  0.1131
  643ACN     H1 4037   1.254   2.862   1.943  1.0928  3.2123 -0.1946
  643ACN     H2 4038   1.367   2.891   1.816 -1.1427 -1.2642 -0.3112
  643ACN     H3 4039   1.387   2.738   1.918 -0.0354 -0.8876  0.2771
  643ACN     C2 4040   1.446   2.906   2.015  0.4203  0.0294 -0.6835
  643ACN     N1 4041   1.522   2.951   2.088  0.2679  0.3310  0.6777
  644ACN     C1 4042   3.445   2.936   1.446  1.1727  0.1901  0.5797
  644ACN     H1 4043   3.440   2.858   1.522  4.1309  0.1508  0.7913
  644ACN     H2 4044   3.549   2.954   1.416  1.0319 -0.7436 -0.5473
  644ACN     H3 4045   3.401   3.030   1.480  0.3499  0.3739 -0.9254
  644ACN     C2 4046   3.383   2.894   1.319 -0.0862  0.1663 -0.2444
  644ACN     N1 4047   3.336   2.864   1.218  0.0540  0.3995  0.6646
  645ACN     C1 4048   2.008   1.806   3.493 -0.4244 -0.0172 -0.3094
  645ACN     H1 4049   2.031   1.898   3.436 -1.7343  0.3400 -0.2763
  645ACN     H2 4050   2.078   1.728   3.460 -2.0287 -1.8487  0.6235
  645ACN     H3 4051   1.902   1.779   3.487 -0.5537  0.0942  1.4611
  645ACN     C2 4052   2.037   1.836   3.629 -0.3416 -0.8146 -0.1535
  645ACN     N1 4053   2.072   1.850   3.737 -0.4648  0.3823  0.7016
  646ACN     C1 4054   0.618   4.420   4.498 -0.4335 -0.4891 -0.4216
  646ACN     H1 4055   0.570   4.347   4.432 -1.8664  0.5995 -0.5958
  646ACN     H2 4056   0.541   4.474   4.556  1.2146  0.8293  0.5790
  646ACN     H3 4057   0.677   4.485   4.433  0.9090 -0.7226  0.5296
  646ACN     C2 4058   0.715   4.351   4.588 -0.2252 -0.7650 -0.0782
  646ACN     N1 4059   0.782   4.291   4.659  0.6597 -0.1256  0.0293
  647ACN     C1 4060   0.815   2.587   2.657 -0.2566 -0.6103 -0.6011
  647ACN     H1 4061   0.783   2.601   2.553  0.5175 -2.0365 -1.0477
  647ACN     H2 4062   0.724   2.575   2.718 -0.4624  2.3212 -0.2753
  647ACN     H3 4063   0.872   2.678   2.680  0.1416 -1.4953  2.1467
  647ACN     C2 4064   0.896   2.467   2.679  0.3731  0.2322  1.1702
  647ACN     N1 4065   0.949   2.369   2.695 -0.1605  0.2877  0.1496
  648ACN     C1 4066   1.107   4.649   4.483  1.0212 -0.0872  0.5657
  648ACN     H1 4067   1.133   4.648   4.377  3.3998 -0.9756  1.1329
  648ACN     H2 4068   1.168   4.720   4.540 -2.4720  3.5821 -0.0504
  648ACN     H3 4069   1.130   4.547   4.517 -2.0658 -1.7348 -2.0392
  648ACN     C2 4070   0.967   4.677   4.508  0.1165  1.0713 -0.5164
  648ACN     N1 4071   0.859   4.697   4.531 -0.1181 -0.9113 -0.1412
  649ACN     C1 4072   0.156   1.368   2.355  0.2343 -0.2394 -0.6672
  649ACN     H1 4073   0.056   1.335   2.385  0.3439 -1.6449 -1.8131
  649ACN     H2 4074   0.153   1.396   2.249 -0.1950  2.0583 -0.0844
  649ACN     H3 4075   0.223   1.282   2.365 -0.8523 -1.0035  0.1531
  649ACN     C2 4076   0.209   1.467   2.446  0.1774 -0.6389 -0.5035
  649ACN     N1 4077   0.239   1.549   2.522  0.4853  0.4262 -0.0357
  650ACN     C1 4078   0.484   2.232   4.438  0.2363 -0.5866  0.0474
  650ACN     H1 4079   0.494   2.306   4.357 -0.7197 -1.6047 -1.0158
  650ACN     H2 4080   0.408   2.163   4.401 -0.8007  0.5316  0.0736
  650ACN     H3 4081   0.453   2.283   4.530  1.4892 -1.7636  1.1406
  650ACN     C2 4082   0.604   2.160   4.464 -0.1026 -0.5174 -0.2516
  650ACN     N1 4083   0.704   2.102   4.481 -0.9531 -0.8114 -0.7379
  651ACN     C1 4084   2.245   2.767   0.340  0.0107 -0.0545 -0.0411
  651ACN     H1 4085   2.241   2.852   0.408  0.0446  1.5878 -2.0440
  651ACN     H2 4086   2.352   2.748   0.328 -0.0389 -0.4924  0.2012
  651ACN     H3 4087   2.200   2.789   0.243 -1.7031  2.1820  1.2197
  651ACN     C2 4088   2.177   2.658   0.406  0.2525 -0.2620 -0.0894
  651ACN     N1 4089   2.119   2.570   0.456  0.2415  0.0633 -0.1839
  652ACN     C1 4090   3.802   3.936   3.727 -0.6793 -0.5352 -0.4003
  652ACN     H1 4091   3.723   4.002   3.764  0.6757 -0.2489  2.1189
  652ACN     H2 4092   3.902   3.972   3.756 -0.8248  0.8402 -1.5714
  652ACN     H3 4093   3.796   3.936   3.618  0.3445 -0.6325 -0.4641
  652ACN     C2 4094   3.756   3.815   3.793 -0.4292 -0.0729 -0.4324
  652ACN     N1 4095   3.720   3.714   3.834 -0.2404  0.3938  0.5764
  653ACN     C1 4096   3.447   2.692   2.846  0.0846  0.2253  0.0653
  653ACN     H1 4097   3.506   2.766   2.901 -0.0527 -0.5297  1.2332
  653ACN     H2 4098   3.500   2.596   2.851 -0.4616 -0.0083  1.8186
  653ACN     H3 4099   3.441   2.724   2.741  2.4568  0.5073 -0.0129
  653ACN     C2 4100   3.312   2.687   2.911  0.3038  0.2901  0.0703
  653ACN     N1 4101   3.201   2.688   2.949 -0.3181  0.3633  0.8359
  654ACN     C1 4102   2.376   0.726   1.846  0.7791  0.4854 -0.1516
  654ACN     H1 4103   2.320   0.820   1.842  1.7631  1.0812 -0.0716
  654ACN     H2 4104   2.325   0.649   1.906  1.4457  0.2602  0.1363
  654ACN     H3 4105   2.474   0.748   1.890  2.3004 -1.1010 -2.6721
  654ACN     C2 4106   2.387   0.689   1.704  0.2279  0.1954 -0.5493
  654ACN     N1 4107   2.384   0.663   1.592 -0.1692 -0.2631  0.4051
  655ACN     C1 4108   2.425   2.726   3.826 -0.4945  0.3237  0.4705
  655ACN     H1 4109   2.355   2.725   3.741 -1.1110 -0.4859  0.9815
  655ACN     H2 4110   2.496   2.809   3.810 -1.1719  0.7948 -0.1390
  655ACN     H3 4111   2.489   2.637   3.821 -0.8480  0.0319  1.1378
  655ACN     C2 4112   2.353   2.739   3.948 -1.3118 -0.2029  0.2523
  655ACN     N1 4113   2.294   2.750   4.048  0.3450 -0.1915 -0.0331
  656ACN     C1 4114   0.550   1.741   3.741  0.3223 -0.9608  0.3593
  656ACN     H1 4115   0.619   1.784   3.814  1.9846  0.4479 -1.9429
  656ACN     H2 4116   0.579   1.777   3.641  2.6646 -1.5395  0.7952
  656ACN     H3 4117   0.443   1.765   3.751  0.3285  0.0926 -1.7848
  656ACN     C2 4118   0.572   1.595   3.732 -1.2110 -0.1335 -0.4331
  656ACN     N1 4119   0.590   1.480   3.721  0.4852  0.4816  0.4699
  657ACN     C1 4120   2.143   3.613   4.349  0.0059 -0.3303  0.8626
  657ACN     H1 4121   2.185   3.529   4.293  1.0571  1.3390 -0.9204
  657ACN     H2 4122   2.035   3.618   4.328 -0.4413 -3.2577  2.2531
  657ACN     H3 4123   2.190   3.706   4.315  1.4064 -1.2462  0.2401
  657ACN     C2 4124   2.158   3.590   4.488  0.9355  1.0866 -0.5455
  657ACN     N1 4125   2.180   3.574   4.603 -0.7232 -0.2254  0.4108
  658ACN     C1 4126   1.631   0.428   3.990  0.3124  0.5836  0.1584
  658ACN     H1 4127   1.690   0.351   4.041 -2.3289 -0.4716  1.7025
  658ACN     H2 4128   1.694   0.518   3.996  0.7033  0.3442 -0.2212
  658ACN     H3 4129   1.539   0.436   4.048 -0.5591  0.4541 -1.1930
  658ACN     C2 4130   1.595   0.396   3.853 -0.0062 -0.0215  0.2031
  658ACN     N1 4131   1.564   0.365   3.747 -0.1863 -0.0498 -0.3492
  659ACN     C1 4132   0.955   1.380   3.113  0.1694  0.1943 -0.0650
  659ACN     H1 4133   0.898   1.474   3.123  0.3313  0.1048  1.9590
  659ACN     H2 4134   0.975   1.321   3.203 -1.7437  1.4651  1.2442
  659ACN     H3 4135   1.052   1.397   3.065  0.8288  1.5348  1.6713
  659ACN     C2 4136   0.868   1.305   3.026 -0.9538 -0.6435  0.6374
  659ACN     N1 4137   0.800   1.248   2.953  0.5087  0.5471  0.5852
  660ACN     C1 4138   0.835   2.440   0.695  0.2666 -0.2235  0.1059
  660ACN     H1 4139   0.929   2.407   0.741 -0.5955 -1.9067  0.7129
  660ACN     H2 4140   0.864   2.460   0.592 -0.1589  0.1919  0.0642
  660ACN     H3 4141   0.804   2.533   0.744  1.9205  0.4417 -0.0887
  660ACN     C2 4142   0.728   2.345   0.701 -0.1564  0.6165 -0.2498
  660ACN     N1 4143   0.642   2.273   0.717 -0.3825  0.2288  0.2422
  661ACN     C1 4144   0.521   2.475   2.439  0.3117  0.1659  0.2138
  661ACN     H1 4145   0.485   2.377   2.407  0.6842  0.5185 -1.3216
  661ACN     H2 4146   0.484   2.555   2.373  1.4267  0.2849 -0.2673
  661ACN     H3 4147   0.630   2.483   2.436  0.2613  0.5092 -0.9584
  661ACN     C2 4148   0.476   2.504   2.573  0.3828  0.2896 -0.9330
  661ACN     N1 4149   0.433   2.532   2.677  0.4804  0.1544 -0.6076
  662ACN     C1 4150   2.766   1.760   3.885  0.0965 -0.5574  0.0323
  662ACN     H1 4151   2.742   1.789   3.988  1.1424 -2.5899  0.8800
  662ACN     H2 4152   2.681   1.791   3.824 -0.5625 -0.1858  1.1257
  662ACN     H3 4153   2.775   1.650   3.880 -0.4616 -0.6087  0.1025
  662ACN     C2 4154   2.893   1.821   3.861  0.0531  0.1041 -0.5970
  662ACN     N1 4155   3.005   1.861   3.844  0.3927  0.3579  0.3526
  663ACN     C1 4156   3.575   4.017   4.613 -0.2745 -0.1321  0.4594
  663ACN     H1 4157   3.568   3.951   4.525  0.0932 -0.9954  1.0748
  663ACN     H2 4158   3.538   3.971   4.705  0.6921  0.2637  1.0469
  663ACN     H3 4159   3.506   4.101   4.595  0.5581  0.8017  1.5599
  663ACN     C2 4160   3.711   4.060   4.641 -0.8646  0.6392  0.3512
  663ACN     N1 4161   3.818   4.100   4.655  0.1743  0.1128  0.1383
  664ACN     C1 4162   2.532   1.281   1.345  0.2099  0.5079 -0.6352
  664ACN     H1 4163   2.437   1.263   1.398  0.8007 -0.2118  0.1969
  664ACN     H2 4164   2.572   1.379   1.372  1.6550 -0.6636  1.6287
  664ACN     H3 4165   2.509   1.285   1.238  1.4306  0.0486 -0.9223
  664ACN     C2 4166   2.626   1.182   1.377  0.1286  0.0164  0.4759
  664ACN     N1 4167   2.702   1.108   1.417  0.7516 -0.3477 -0.0229
  665ACN     C1 4168   2.089   0.547   2.558 -0.7760  0.5432  0.5887
  665ACN     H1 4169   2.126   0.643   2.518  1.7296 -0.2127  1.0197
  665ACN     H2 4170   2.105   0.554   2.666  0.0216 -1.5402  0.6331
  665ACN     H3 4171   2.147   0.465   2.514 -1.9914  0.5396 -1.0435
  665ACN     C2 4172   1.951   0.535   2.511 -0.4676 -0.1571 -0.0533
  665ACN     N1 4173   1.845   0.512   2.484 -0.5905 -0.1521  0.0480
  666ACN     C1 4174   1.566   1.048   1.061 -0.0981  0.4214 -0.1465
  666ACN     H1 4175   1.536   0.968   1.129  1.0274  0.8430  0.8657
  666ACN     H2 4176   1.598   0.994   0.971 -1.0557  1.0678 -0.8856
  666ACN     H3 4177   1.652   1.102   1.104  1.2902 -1.2045 -0.8528
  666ACN     C2 4178   1.452   1.137   1.041  0.0906 -0.4199 -0.2218
  666ACN     N1 4179   1.365   1.209   1.025 -0.1888 -0.3874 -0.2312
  667ACN     C1 4180   1.956   4.010   0.633  1.0503  0.0081  0.3099
  667ACN     H1 4181   1.950   3.900   0.637 -0.9864 -0.0102 -1.9229
  667ACN     H2 4182   1.964   4.050   0.531  1.4019  1.5135  0.9248
  667ACN     H3 4183   2.052   4.034   0.679  0.6063  1.8270  0.2992
  667ACN     C2 4184   1.843   4.056   0.709 -0.6811 -0.6548 -0.2162
  667ACN     N1 4185   1.748   4.075   0.766  0.3072  0.4735 -0.3161
  668ACN     C1 4186   0.198   3.590   0.270 -0.1047  0.1500 -0.3490
  668ACN     H1 4187   0.150   3.533   0.351  0.5145 -1.1703 -0.8970
  668ACN     H2 4188   0.174   3.537   0.177 -1.3551  0.3120 -0.1269
  668ACN     H3 4189   0.306   3.588   0.291 -0.2643  2.3118  0.8443
  668ACN     C2 4190   0.151   3.723   0.276  0.1455 -0.0679  0.7040
  668ACN     N1 4191   0.115   3.835   0.272  0.6021  0.4209 -0.0801
  669ACN     C1 4192   1.753   3.401   0.772  0.1263  0.4108  0.3781
  669ACN     H1 4193   1.643   3.393   0.781  0.2003 -1.9087 -0.4269
  669ACN     H2 4194   1.777   3.322   0.700 -3.0800  0.6215 -1.0109
  669ACN     H3 4195   1.806   3.387   0.867 -0.9435 -1.8340  0.6786
  669ACN     C2 4196   1.801   3.524   0.705  0.0600  0.3514 -0.2699
  669ACN     N1 4197   1.833   3.615   0.645  0.7506  0.1971 -0.2539
  670ACN     C1 4198   0.640   1.251   2.487 -0.2146 -0.0639 -0.0730
  670ACN     H1 4199   0.703   1.163   2.470 -2.8769 -1.5288 -2.9213
  670ACN     H2 4200   0.610   1.285   2.387 -4.4200  2.6069  1.9837
  670ACN     H3 4201   0.715   1.320   2.528 -0.4560  0.0229  0.2192
  670ACN     C2 4202   0.526   1.238   2.576  1.6285  0.0941  0.0548
  670ACN     N1 4203   0.436   1.229   2.644 -0.3617  0.3922 -0.9828
  671ACN     C1 4204   3.508   3.069   3.296 -0.7786  0.3424 -0.1122
  671ACN     H1 4205   3.436   3.029   3.368  0.3881 -0.6087  0.5476
  671ACN     H2 4206   3.609   3.034   3.320 -0.3968  1.8325  0.4466
  671ACN     H3 4207   3.504   3.178   3.283  2.0211  0.3962 -0.8787
  671ACN     C2 4208   3.453   3.018   3.173  0.7632  0.0581 -0.4425
  671ACN     N1 4209   3.412   2.978   3.074  0.5445  0.0233  0.1064
  672ACN     C1 4210   0.769   2.008   4.119 -0.0836 -0.1339  0.7011
  672ACN     H1 4211   0.835   2.000   4.207  2.2161  0.1016 -0.9642
  672ACN     H2 4212   0.828   1.997   4.027  0.0740  2.9432  0.3552
  672ACN     H3 4213   0.732   2.111   4.121 -0.4902 -0.2794  0.6149
  672ACN     C2 4214   0.647   1.926   4.118  0.8463 -0.2912  0.2045
  672ACN     N1 4215   0.550   1.865   4.122  0.7583  0.5554 -0.7814
  673ACN     C1 4216   1.383   3.261   1.875  0.2497  0.8220  0.1148
  673ACN     H1 4217   1.374   3.270   1.766  0.0946  0.3277  0.0862
  673ACN     H2 4218   1.393   3.366   1.903 -2.0070  1.2600 -0.5890
  673ACN     H3 4219   1.477   3.210   1.901 -1.1819 -1.6018  0.6891
  673ACN     C2 4220   1.266   3.192   1.928 -0.0086 -0.6208 -0.2873
  673ACN     N1 4221   1.166   3.144   1.961 -0.6259 -0.1906 -0.1632
  674ACN     C1 4222   2.222   2.021   3.050  0.0237 -0.2862  0.6609
  674ACN     H1 4223   2.286   1.980   2.972  0.4934 -0.7974  1.3040
  674ACN     H2 4224   2.170   2.110   3.013  0.7441 -0.3527 -0.5123
  674ACN     H3 4225   2.279   2.046   3.141 -0.6321 -0.8617  1.2431
  674ACN     C2 4226   2.132   1.918   3.090 -0.2136  0.2945 -0.4248
  674ACN     N1 4227   2.052   1.839   3.110 -0.1268 -0.0516 -0.3268
  675ACN     C1 4228   3.355   4.724   4.215 -0.9260 -0.4340  0.1519
  675ACN     H1 4229   3.413   4.638   4.177  0.0738 -0.6400  2.0710
  675ACN     H2 4230   3.285   4.768   4.144 -0.6617  1.1668  0.8603
  675ACN     H3 4231   3.428   4.796   4.254 -2.9328  1.6436  0.1753
  675ACN     C2 4232   3.287   4.655   4.322 -0.5043 -0.4481 -0.6062
  675ACN     N1 4233   3.232   4.606   4.411 -0.8777  0.6502  0.3495
  676ACN     C1 4234   0.487   2.568   1.146 -0.5731  0.1403  0.4564
  676ACN     H1 4235   0.497   2.672   1.179  2.9844  0.0260 -0.0055
  676ACN     H2 4236   0.388   2.543   1.107 -0.8918 -0.1180  1.4242
  676ACN     H3 4237   0.492   2.507   1.237 -1.2217 -1.2922 -0.4434
  676ACN     C2 4238   0.599   2.526   1.061  0.9389 -1.1065  0.2380
  676ACN     N1 4239   0.692   2.484   1.010 -0.1213  0.2675  0.0447
  677ACN     C1 4240   1.553   3.777   0.083 -0.4737  0.0025  0.0797
  677ACN     H1 4241   1.526   3.838   0.170 -1.7310  0.7932 -0.8437
  677ACN     H2 4242   1.660   3.764   0.107 -0.7326 -0.4132  1.0501
  677ACN     H3 4243   1.531   3.822  -0.015 -0.7591 -0.4533 -0.0645
  677ACN     C2 4244   1.479   3.656   0.114  0.7598 -0.6236 -0.1024
  677ACN     N1 4245   1.433   3.556   0.150 -0.4109 -0.4065  0.6814
  678ACN     C1 4246   2.442   4.467   4.592 -0.4345  0.8494 -0.7280
  678ACN     H1 4247   2.453   4.377   4.654 -1.3584  0.2922 -1.3633
  678ACN     H2 4248   2.539   4.501   4.554  0.1373  1.5932  1.3348
  678ACN     H3 4249   2.383   4.536   4.654 -0.6340  2.3590 -2.5537
  678ACN     C2 4250   2.370   4.416   4.471  0.4503 -0.8309 -0.1209
  678ACN     N1 4251   2.311   4.377   4.380 -0.2606  0.5583  0.2501
  679ACN     C1 4252   1.425   0.453   4.434 -0.4139 -0.5684  0.2278
  679ACN     H1 4253   1.516   0.392   4.441 -1.6091 -2.6246 -1.5756
  679ACN     H2 4254   1.430   0.533   4.509  1.9366  0.2525 -0.7589
  679ACN     H3 4255   1.335   0.391   4.444 -0.7754 -0.6580 -2.8557
  679ACN     C2 4256   1.415   0.517   4.307 -0.1210 -0.5868  0.2725
  679ACN     N1 4257   1.402   0.577   4.211 -0.1739  0.1019  0.3863
  680ACN     C1 4258   2.937   0.599   0.898  0.4256 -0.2370  0.3669
  680ACN     H1 4259   2.866   0.675   0.935  0.6774  0.9902 -1.6093
  680ACN     H2 4260   2.887   0.505   0.873  0.6838 -0.5153  0.8874
  680ACN     H3 4261   3.004   0.579   0.983 -1.4413 -2.7319  1.3196
  680ACN     C2 4262   3.016   0.652   0.785 -0.0012  0.1936 -0.6782
  680ACN     N1 4263   3.069   0.691   0.693 -0.0786 -0.1182  1.2417
  681ACN     C1 4264   1.517   1.131   1.959  0.6643 -0.1735 -0.9075
  681ACN     H1 4265   1.612   1.077   1.970  1.0858  1.0324  1.5979
  681ACN     H2 4266   1.490   1.173   2.057  0.7841 -1.7468 -0.1973
  681ACN     H3 4267   1.433   1.070   1.923 -0.1039  1.3217 -1.6964
  681ACN     C2 4268   1.540   1.246   1.869 -0.7958 -0.1318 -0.1601
  681ACN     N1 4269   1.559   1.332   1.794 -0.8930  0.2275  0.0720
  682ACN     C1 4270   3.038   1.579   0.549 -0.6722 -0.1069 -0.0852
  682ACN     H1 4271   3.112   1.621   0.479  0.4148 -0.4049  0.8740
  682ACN     H2 4272   2.989   1.664   0.599  1.8532 -0.0466  2.4245
  682ACN     H3 4273   3.096   1.518   0.619  0.2732 -0.8363 -1.4653
  682ACN     C2 4274   2.939   1.498   0.482 -0.1298 -0.0214  0.5638
  682ACN     N1 4275   2.858   1.432   0.432  0.0494 -0.0957 -0.0366
  683ACN     C1 4276   3.548   1.283   4.307 -0.1196 -0.4321  0.2390
  683ACN     H1 4277   3.569   1.353   4.389 -3.1272  0.1674  0.5733
  683ACN     H2 4278   3.623   1.287   4.228 -0.2025 -0.8449  0.1354
  683ACN     H3 4279   3.453   1.302   4.255 -0.8141  1.0055  1.9598
  683ACN     C2 4280   3.540   1.145   4.359 -0.7198 -0.2295 -0.9832
  683ACN     N1 4281   3.537   1.037   4.404  0.1181  0.3381 -0.4148
  684ACN     C1 4282   3.219   4.379   0.575 -0.9603 -0.2952 -0.1127
  684ACN     H1 4283   3.252   4.300   0.506 -0.2664 -1.2856  1.3370
  684ACN     H2 4284   3.312   4.410   0.624  0.2757 -0.0377 -2.4963
  684ACN     H3 4285   3.145   4.332   0.639 -0.8754  2.0474  1.7696
  684ACN     C2 4286   3.162   4.495   0.507  0.1368 -0.9516  0.7416
  684ACN     N1 4287   3.100   4.583   0.462  0.2267  0.6134  0.0176
  685ACN     C1 4288   1.631   3.265   4.228  0.3179  0.0926  0.4098
  685ACN     H1 4289   1.524   3.287   4.215  0.2788  1.2293  2.4638
  685ACN     H2 4290   1.651   3.158   4.222  0.4550  0.0664  1.2496
  685ACN     H3 4291   1.673   3.292   4.326  1.3188  1.4716 -0.3794
  685ACN     C2 4292   1.709   3.337   4.124 -0.4417 -0.0031 -0.1903
  685ACN     N1 4293   1.762   3.402   4.043 -0.9801  0.0212 -0.1212
  686ACN     C1 4294   0.780   2.495   4.624 -0.3518 -0.4332  0.0638
  686ACN     H1 4295   0.823   2.571   4.690 -1.4436 -0.8237  1.2381
  686ACN     H2 4296   0.850   2.411   4.616 -0.3973 -0.5211  0.6181
  686ACN     H3 4297   0.771   2.538   4.523 -0.2218 -0.2940  0.1104
  686ACN     C2 4298   0.647   2.464   4.675  0.0658 -0.4549 -0.1449
  686ACN     N1 4299   0.539   2.442   4.709 -0.3916 -0.3354  0.0570
  687ACN     C1 4300   1.274   3.850   4.233 -0.0113 -0.1316  0.2616
  687ACN     H1 4301   1.349   3.929   4.221 -2.7483  2.1794 -2.4355
  687ACN     H2 4302   1.307   3.765   4.295 -1.8229 -0.7834  0.3461
  687ACN     H3 4303   1.241   3.803   4.139 -1.5057  0.0092  0.7039
  687ACN     C2 4304   1.157   3.902   4.304  0.2928 -0.8049  0.0648
  687ACN     N1 4305   1.070   3.959   4.354  0.6359  0.3119 -0.5166
  688ACN     C1 4306   2.094   2.379   0.080  0.5611 -0.3003 -0.0857
  688ACN     H1 4307   2.196   2.389   0.040  0.4140  0.2466 -0.3330
  688ACN     H2 4308   2.027   2.366  -0.006 -1.6007 -1.6783  1.7852
  688ACN     H3 4309   2.073   2.468   0.140 -0.4295 -0.8100  0.3194
  688ACN     C2 4310   2.070   2.263   0.173  0.1256  0.1709 -0.2807
  688ACN     N1 4311   2.059   2.169   0.242  0.8093 -0.6613 -0.3611
  689ACN     C1 4312   0.974   2.743   2.986  0.2154 -0.1446 -0.0732
  689ACN     H1 4313   0.999   2.652   3.043  1.0837  0.1084 -0.0344
  689ACN     H2 4314   0.986   2.825   3.056  0.4795 -1.0308  0.9331
  689ACN     H3 4315   0.866   2.737   2.968  0.2076 -3.0080  0.5745
  689ACN     C2 4316   1.051   2.767   2.863 -0.9769  0.5439  0.7336
  689ACN     N1 4317   1.109   2.785   2.768 -0.2281 -0.0386 -0.2675
  690ACN     C1 4318   0.644   4.001   1.030 -0.0977 -0.7266  0.6733
  690ACN     H1 4319   0.644   3.979   0.923  3.6244 -2.7003  1.0057
  690ACN     H2 4320   0.738   4.049   1.058 -0.8336  1.4660 -0.4706
  690ACN     H3 4321   0.628   3.910   1.089 -0.0075 -0.2181  1.4983
  690ACN     C2 4322   0.527   4.089   1.059  0.2162 -0.1309 -0.4484
  690ACN     N1 4323   0.440   4.166   1.064  0.4661 -0.2082  0.3494
  691ACN     C1 4324   1.580   0.076   4.285  0.4344  0.6493  0.5955
  691ACN     H1 4325   1.629   0.112   4.376 -0.7172 -0.4638  1.6664
  691ACN     H2 4326   1.590  -0.031   4.263  0.6728  1.0843 -1.5525
  691ACN     H3 4327   1.615   0.122   4.192 -0.9665  0.4220 -0.0650
  691ACN     C2 4328   1.436   0.110   4.298  0.2352  0.3960  0.0060
  691ACN     N1 4329   1.326   0.140   4.322  0.1461  1.1490 -0.1946
  692ACN     C1 4330   3.854   4.628   0.459  0.1943  0.7962 -0.9923
  692ACN     H1 4331   3.845   4.684   0.365 -0.7684 -1.7599 -2.4665
  692ACN     H2 4332   3.904   4.681   0.542  1.9851 -0.8849 -0.9452
  692ACN     H3 4333   3.920   4.542   0.442 -2.8589 -1.6146 -0.9062
  692ACN     C2 4334   3.719   4.591   0.495 -0.7062 -0.4704 -0.1386
  692ACN     N1 4335   3.616   4.558   0.520 -0.0865  0.0344 -0.0754
  693ACN     C1 4336   1.085   3.547   4.431  0.0052 -0.9005  0.8143
  693ACN     H1 4337   1.180   3.535   4.484 -0.7905 -0.3670  2.3934
  693ACN     H2 4338   1.103   3.592   4.333  1.1225  0.8257  1.7685
  693ACN     H3 4339   1.024   3.624   4.480  2.1112  1.6253 -0.4019
  693ACN     C2 4340   1.010   3.426   4.419 -0.0924  0.4610 -0.9602
  693ACN     N1 4341   0.944   3.331   4.401  0.4042 -0.1020  0.0422
  694ACN     C1 4342   3.091   2.002   2.651 -0.2221  0.3422  0.6644
  694ACN     H1 4343   3.128   1.968   2.748  1.2317 -0.0405 -0.0047
  694ACN     H2 4344   3.014   2.077   2.673  1.0443  0.9809  3.0428
  694ACN     H3 4345   3.052   1.919   2.591 -0.8876  2.8305 -2.4891
  694ACN     C2 4346   3.207   2.057   2.587 -0.9273  0.7923 -0.6563
  694ACN     N1 4347   3.307   2.085   2.539 -0.2747  0.2688 -0.1830
  695ACN     C1 4348   2.878   0.873   4.960  0.3939  0.0000 -0.3896
  695ACN     H1 4349   2.897   0.939   4.874 -1.4653  0.7518 -0.2581
  695ACN     H2 4350   2.797   0.905   5.026  0.5494  1.0070 -0.6727
  695ACN     H3 4351   2.968   0.881   5.021  2.0782  1.4544 -2.9951
  695ACN     C2 4352   2.845   0.736   4.913 -0.9692  0.9988 -0.0895
  695ACN     N1 4353   2.814   0.627   4.890 -0.2164  0.0409  0.4294
  696ACN     C1 4354   2.327   4.552   2.687  1.0686  0.6631 -0.2357
  696ACN     H1 4355   2.289   4.449   2.691  0.8146  0.7028 -1.3309
  696ACN     H2 4356   2.406   4.563   2.612  1.6613 -0.1331  0.2718
  696ACN     H3 4357   2.361   4.591   2.783 -0.0600  3.6020 -0.9495
  696ACN     C2 4358   2.208   4.623   2.647  0.3949 -0.2476 -0.1799
  696ACN     N1 4359   2.110   4.674   2.612 -0.2721 -0.0828  0.9828
  697ACN     C1 4360   0.569   0.519   3.246  0.4893 -0.0681  0.1033
  697ACN     H1 4361   0.666   0.542   3.293  0.1812 -0.9728  1.1960
  697ACN     H2 4362   0.482   0.564   3.294  1.5870 -0.2263  2.3266
  697ACN     H3 4363   0.572   0.409   3.255  2.1616 -0.1441 -0.9908
  697ACN     C2 4364   0.580   0.561   3.104  0.3841  0.6213  0.1764
  697ACN     N1 4365   0.582   0.580   2.992  0.6383  0.7115  0.3562
  698ACN     C1 4366   2.315   0.847   0.133 -0.6688 -0.4217  0.6300
  698ACN     H1 4367   2.249   0.854   0.220  2.3797 -1.3981  3.1349
  698ACN     H2 4368   2.275   0.902   0.047  0.9753  2.4329  1.6262
  698ACN     H3 4369   2.315   0.740   0.110  2.1082 -0.0942 -1.1764
  698ACN     C2 4370   2.449   0.892   0.150 -0.0400 -0.0665  0.8055
  698ACN     N1 4371   2.556   0.920   0.169 -0.4312 -1.2112 -0.9821
  699ACN     C1 4372   2.069   3.851   2.530 -0.0120  0.2967 -0.4890
  699ACN     H1 4373   2.109   3.761   2.578 -0.1724 -0.2813 -1.4293
  699ACN     H2 4374   1.971   3.872   2.573 -0.8467 -0.5915 -1.9200
  699ACN     H3 4375   2.068   3.831   2.422 -0.2639 -1.6900 -0.1301
  699ACN     C2 4376   2.160   3.962   2.564  0.2687  0.0133  0.4743
  699ACN     N1 4377   2.229   4.053   2.575 -0.2078 -0.3559  0.0228
  700ACN     C1 4378   0.573   4.626   3.941  0.1354 -0.2468 -0.1324
  700ACN     H1 4379   0.499   4.651   4.018 -0.2827 -1.8527  0.0089
  700ACN     H2 4380   0.540   4.529   3.901  0.2076  0.5129 -2.1441
  700ACN     H3 4381   0.668   4.607   3.992  0.7227 -1.7930 -1.7502
  700ACN     C2 4382   0.576   4.724   3.838 -0.7506 -0.1353 -0.2014
  700ACN     N1 4383   0.592   4.810   3.759  0.1966 -0.2443  0.5392
  701ACN     C1 4384   1.655   4.803   0.059  0.9580 -0.1752 -0.9661
  701ACN     H1 4385   1.658   4.809   0.169  0.4182  1.1445 -1.0069
  701ACN     H2 4386   1.559   4.839   0.020  0.3031  0.1006  0.8435
  701ACN     H3 4387   1.656   4.696   0.035  2.3664 -0.3739 -0.0938
  701ACN     C2 4388   1.769   4.877   0.020 -1.0092 -0.2363  0.6106
  701ACN     N1 4389   1.865   4.933  -0.014  0.1872 -0.0382 -0.5606
  702ACN     C1 4390   1.066   2.665   2.304 -0.2497  0.4140  0.0266
  702ACN     H1 4391   0.992   2.744   2.316 -0.4696 -0.0646  1.9637
  702ACN     H2 4392   1.132   2.672   2.391  0.1886 -0.6698 -0.2011
  702ACN     H3 4393   1.133   2.651   2.218  1.1868  0.6264  1.0768
  702ACN     C2 4394   0.983   2.541   2.314  0.8964 -0.4895  0.6686
  702ACN     N1 4395   0.912   2.452   2.320 -0.5686  0.3556 -0.0507
  703ACN     C1 4396   1.262   0.264   3.571  0.0273 -0.2449 -0.0324
  703ACN     H1 4397   1.312   0.170   3.597  1.4046  0.4984  0.0448
  703ACN     H2 4398   1.273   0.327   3.659  0.3900 -3.0967  2.0556
  703ACN     H3 4399   1.161   0.228   3.551 -0.2901  0.0207  1.0742
  703ACN     C2 4400   1.318   0.313   3.445  0.2787 -0.4988 -0.1436
  703ACN     N1 4401   1.355   0.353   3.346 -0.2248 -0.1138  0.0846
  704ACN     C1 4402   0.392   0.489   0.729  0.0370  0.3649  0.4857
  704ACN     H1 4403   0.382   0.435   0.824 -1.3812  0.1792  0.2280
  704ACN     H2 4404   0.342   0.587   0.731 -1.2339 -0.2325 -1.0338
  704ACN     H3 4405   0.366   0.433   0.639  0.2991 -2.1033  1.9093
  704ACN     C2 4406   0.534   0.523   0.722  0.1547  0.0302 -0.2034
  704ACN     N1 4407   0.646   0.546   0.714 -0.1836  0.6399  0.0309
  705ACN     C1 4408   1.345   4.105   3.857  0.2846 -0.1612 -0.7138
  705ACN     H1 4409   1.323   4.156   3.952 -1.6162 -1.0857 -0.6527
  705ACN     H2 4410   1.431   4.157   3.812 -1.6459  0.3739 -3.8480
  705ACN     H3 4411   1.271   4.125   3.780 -1.4359 -2.0592  0.3969
  705ACN     C2 4412   1.357   3.962   3.875 -0.0146 -0.8052 -0.3622
  705ACN     N1 4413   1.369   3.849   3.883  0.1416 -0.4081 -0.0505
  706ACN     C1 4414   0.374   1.432   2.886 -0.5598  0.0724 -0.4679
  706ACN     H1 4415   0.470   1.447   2.835  1.0747 -2.1231  1.7847
  706ACN     H2 4416   0.298   1.416   2.809 -0.5397  1.3567 -0.7571
  706ACN     H3 4417   0.344   1.512   2.955  0.0900  0.2872 -0.4346
  706ACN     C2 4418   0.380   1.312   2.970  0.2461  0.0985  0.1692
  706ACN     N1 4419   0.374   1.226   3.046  0.2649 -0.2332 -0.1237
  707ACN     C1 4420   2.329   0.100   2.765 -0.0455  0.5875 -0.0096
  707ACN     H1 4421   2.237   0.042   2.751 -0.0731  0.1187  2.0366
  707ACN     H2 4422   2.411   0.028   2.758  0.4718  0.9363  2.2407
  707ACN     H3 4423   2.324   0.130   2.870  1.4607  1.5842 -0.2144
  707ACN     C2 4424   2.324   0.207   2.665  0.8612 -0.1010 -0.0359
  707ACN     N1 4425   2.336   0.291   2.591  0.4992  0.8992  0.2074
  708ACN     C1 4426   0.312   0.547   1.924  0.0688  0.1632  0.2466
  708ACN     H1 4427   0.311   0.649   1.964 -1.1341  0.6294 -0.9224
  708ACN     H2 4428   0.383   0.481   1.975 -0.6470 -0.3605  0.5841
  708ACN     H3 4429   0.335   0.544   1.816 -0.8258  0.5787  0.0418
  708ACN     C2 4430   0.186   0.489   1.962 -0.6399  0.4499  1.1948
  708ACN     N1 4431   0.079   0.450   1.988  0.5076  0.5540 -0.3576
  709ACN     C1 4432   1.363   2.129   4.106  0.7333  0.0855 -0.1024
  709ACN     H1 4433   1.419   2.163   4.017  1.4479 -1.6948 -0.3467
  709ACN     H2 4434   1.358   2.211   4.179  2.2867 -1.3982  1.7029
  709ACN     H3 4435   1.405   2.037   4.147 -2.4975 -1.4314 -0.0524
  709ACN     C2 4436   1.226   2.103   4.071 -0.9650 -0.1969 -0.6670
  709ACN     N1 4437   1.120   2.077   4.042 -0.1738 -0.2827 -0.0379
  710ACN     C1 4438   2.518   1.806   4.348 -0.0382  0.3107 -0.6052
  710ACN     H1 4439   2.614   1.801   4.400 -0.4117  2.3753  0.3543
  710ACN     H2 4440   2.536   1.778   4.244  0.2717  1.3529 -0.8441
  710ACN     H3 4441   2.487   1.911   4.347  2.3390  1.0501 -0.5432
  710ACN     C2 4442   2.426   1.705   4.396 -0.0879  0.0900 -0.6132
  710ACN     N1 4443   2.351   1.625   4.432  0.6810  0.3532  0.5060
  711ACN     C1 4444   0.850   0.834   3.139 -0.1855 -0.9440 -0.3714
  711ACN     H1 4445   0.864   0.731   3.172 -3.6185 -1.4332 -0.2303
  711ACN     H2 4446   0.757   0.870   3.185 -1.4403 -0.9900 -2.7683
  711ACN     H3 4447   0.838   0.839   3.030 -0.0363 -0.3904 -0.3647
  711ACN     C2 4448   0.970   0.911   3.180  0.1674  0.1743  0.8666
  711ACN     N1 4449   1.060   0.965   3.211  0.1938  0.2660 -0.1084
  712ACN     C1 4450   1.108   4.336   4.140 -0.0455  0.4069  0.3314
  712ACN     H1 4451   1.094   4.271   4.054  2.1387 -0.6774  0.7429
  712ACN     H2 4452   1.213   4.370   4.145 -0.4164  1.3807  1.8184
  712ACN     H3 4453   1.095   4.280   4.233 -1.4544 -0.7606 -0.5517
  712ACN     C2 4454   1.018   4.446   4.144  0.7016 -0.3897  0.3317
  712ACN     N1 4455   0.938   4.534   4.147 -0.2340  0.7626 -0.6940
  713ACN     C1 4456   2.014   0.925   3.107  0.1242  0.2551  0.0025
  713ACN     H1 4457   1.991   0.975   3.203 -2.0502  0.7108 -0.7213
  713ACN     H2 4458   2.123   0.930   3.116  0.1644  0.0848 -0.4212
  713ACN     H3 4459   1.984   0.976   3.014 -2.5261 -1.2328 -0.0096
  713ACN     C2 4460   1.980   0.788   3.108 -0.1951  0.4576 -0.1689
  713ACN     N1 4461   1.942   0.681   3.105 -0.4608  0.3171  0.4964
  714ACN     C1 4462   1.750   0.963   0.722 -0.3470 -1.1781 -0.4677
  714ACN     H1 4463   1.825   0.917   0.657  2.4379  1.4687  0.7229
  714ACN     H2 4464   1.801   0.966   0.819  2.0849 -2.0547 -1.6928
  714ACN     H3 4465   1.664   0.894   0.719 -2.1506  1.0050 -0.2027
  714ACN     C2 4466   1.705   1.095   0.661 -0.5752  1.0743  0.0085
  714ACN     N1 4467   1.664   1.195   0.622 -0.2638  0.6941 -0.4056
  715ACN     C1 4468   1.706   2.433   4.085  0.0101  0.3476  0.0822
  715ACN     H1 4469   1.719   2.402   4.189 -1.4253  2.0608  0.8035
  715ACN     H2 4470   1.764   2.363   4.023 -0.7739  0.4593 -0.7878
  715ACN     H3 4471   1.746   2.535   4.075  2.3983 -0.7434 -2.1579
  715ACN     C2 4472   1.559   2.443   4.051  0.4689  0.5732  0.0857
  715ACN     N1 4473   1.446   2.454   4.029 -0.7012  0.4077  0.2349
  716ACN     C1 4474   0.947   3.385   2.375 -0.2148 -0.7175  1.3511
  716ACN     H1 4475   1.004   3.382   2.469  0.1565 -3.2721  1.0886
  716ACN     H2 4476   0.881   3.297   2.378 -1.2194  0.0428  1.7414
  716ACN     H3 4477   1.014   3.368   2.290 -0.1430 -1.1091  1.4839
  716ACN     C2 4478   0.883   3.513   2.376 -0.4146 -0.5460  0.0061
  716ACN     N1 4479   0.838   3.620   2.385  0.6022  0.4459  0.0493
  717ACN     C1 4480   3.883   4.068   1.901  0.2496  0.1338  0.1920
  717ACN     H1 4481   3.992   4.068   1.890  0.1784  1.9526 -0.7686
  717ACN     H2 4482   3.834   4.152   1.850  2.4818  1.3430 -0.0056
  717ACN     H3 4483   3.849   4.069   2.005 -2.4305  1.7306 -0.6336
  717ACN     C2 4484   3.815   3.960   1.839  0.1166 -0.4509 -0.1790
  717ACN     N1 4485   3.766   3.870   1.783 -0.0762 -0.4170 -0.8040
  718ACN     C1 4486   2.615   2.394   2.080  0.4828  0.5296 -0.0204
  718ACN     H1 4487   2.513   2.354   2.081  0.5016  0.4633 -0.6990
  718ACN     H2 4488   2.678   2.350   2.158 -1.9018 -2.1013  0.4848
  718ACN     H3 4489   2.612   2.504   2.091 -0.6329  0.3146  2.1872
  718ACN     C2 4490   2.668   2.357   1.951 -0.5131  0.4004 -0.0229
  718ACN     N1 4491   2.715   2.344   1.846  0.3589  0.8176  0.4413
  719ACN     C1 4492   2.491   3.789   4.536  0.3492  0.4513 -0.5624
  719ACN     H1 4493   2.413   3.734   4.590 -1.4316 -0.4491 -3.9262
  719ACN     H2 4494   2.559   3.721   4.484 -1.5703 -0.0714 -2.4458
  719ACN     H3 4495   2.540   3.844   4.617 -2.1328  1.2039  0.4749
  719ACN     C2 4496   2.441   3.895   4.444  0.2001  0.0050 -0.7728
  719ACN     N1 4497   2.409   3.974   4.369 -0.1648  0.3406  0.2122
  720ACN     C1 4498   2.977   1.695   4.484 -0.6695  0.5283 -0.4468
  720ACN     H1 4499   2.883   1.687   4.540 -0.1980 -0.8737  0.1682
  720ACN     H2 4500   3.021   1.596   4.466  0.1913  0.8091  0.0631
  720ACN     H3 4501   3.042   1.760   4.545 -2.4991  1.5146  0.4795
  720ACN     C2 4502   2.949   1.757   4.355  0.5134  0.6630  0.5175
  720ACN     N1 4503   2.931   1.804   4.250 -0.5571  0.4071  0.0262
  721ACN     C1 4504   2.269   3.373   3.049 -0.4001 -0.5916 -0.9130
  721ACN     H1 4505   2.253   3.464   3.107  1.7611  0.6231 -2.1738
  721ACN     H2 4506   2.330   3.305   3.110 -0.1198  1.1138  0.7647
  721ACN     H3 4507   2.325   3.409   2.962  1.3642 -1.3133 -0.1099
  721ACN     C2 4508   2.141   3.313   3.010 -0.2252 -1.2460 -0.2532
  721ACN     N1 4509   2.038   3.269   2.987 -0.0506  0.6632 -0.1363
  722ACN     C1 4510   2.374   1.681   1.558  0.2026  0.0318 -0.8550
  722ACN     H1 4511   2.299   1.647   1.486 -0.5970  1.1399 -0.5667
  722ACN     H2 4512   2.327   1.711   1.653 -2.4438  2.6054 -2.9022
  722ACN     H3 4513   2.428   1.761   1.507 -0.8414  0.4520 -1.3181
  722ACN     C2 4514   2.464   1.569   1.585 -0.8599  0.1989 -0.4426
  722ACN     N1 4515   2.533   1.477   1.616 -0.0620 -0.1282  0.1613
  723ACN     C1 4516   0.695   3.094   2.977 -0.3035  0.3328  0.4620
  723ACN     H1 4517   0.602   3.073   3.033 -0.6964  0.5959 -0.0890
  723ACN     H2 4518   0.790   3.119   3.025 -1.0539  1.1380  1.5778
  723ACN     H3 4519   0.676   3.184   2.918  0.1265  0.9804  1.3025
  723ACN     C2 4520   0.710   2.990   2.874  0.4330  0.0258 -0.1035
  723ACN     N1 4521   0.719   2.917   2.787 -0.0269  0.4347 -0.0487
  724ACN     C1 4522   3.188   2.338   1.354 -1.0478  0.9074  0.9117
  724ACN     H1 4523   3.095   2.288   1.384  0.4973 -2.1997  0.8055
  724ACN     H2 4524   3.274   2.285   1.397 -0.5552 -0.0726 -1.2256
  724ACN     H3 4525   3.200   2.435   1.403 -0.1741  0.5116  1.4937
  724ACN     C2 4526   3.202   2.357   1.209 -0.7341  0.0554 -0.3405
  724ACN     N1 4527   3.199   2.374   1.094  0.1677 -0.0521  0.7072
  725ACN     C1 4528   2.983   2.814   2.697  0.5949  0.9298  0.0662
  725ACN     H1 4529   2.965   2.781   2.801 -0.9853 -0.1676 -0.5368
  725ACN     H2 4530   2.910   2.763   2.633  1.0270  0.3699  0.0063
  725ACN     H3 4531   3.083   2.784   2.662  1.0912 -0.0393  2.1672
  725ACN     C2 4532   2.956   2.952   2.689  0.2508 -0.1256 -0.1948
  725ACN     N1 4533   2.932   3.064   2.682  0.1137 -0.1256  0.2798
  726ACN     C1 4534   3.088   0.465   3.345  0.4185 -0.0414  0.1555
  726ACN     H1 4535   2.994   0.421   3.379  0.1977 -0.7236 -1.2726
  726ACN     H2 4536   3.088   0.451   3.236  1.7775 -0.2857  0.1701
  726ACN     H3 4537   3.181   0.418   3.381  2.1850  1.9697 -1.5731
  726ACN     C2 4538   3.090   0.605   3.373 -0.1423 -0.1503  0.0977
  726ACN     N1 4539   3.089   0.716   3.405 -0.0056  0.6048  0.5882
  727ACN     C1 4540   2.036   3.492   1.539  0.2632  0.3268  0.6716
  727ACN     H1 4541   1.970   3.512   1.454  0.1689 -1.4237  0.3024
  727ACN     H2 4542   2.020   3.386   1.561 -0.1730 -0.0059 -1.1530
  727ACN     H3 4543   1.998   3.558   1.618 -0.0269  0.2370  0.6077
  727ACN     C2 4544   2.173   3.524   1.508 -0.0363  0.0173  0.7652
  727ACN     N1 4545   2.283   3.554   1.485  0.2288 -0.0503  0.3231
  728ACN     C1 4546   3.792   2.438   4.456 -0.1376  0.2554  0.2560
  728ACN     H1 4547   3.743   2.533   4.432  0.6746  0.1835 -1.7853
  728ACN     H2 4548   3.734   2.379   4.528 -1.0828 -0.8333 -1.3650
  728ACN     H3 4549   3.891   2.452   4.500 -1.6033  2.0296  3.1744
  728ACN     C2 4550   3.803   2.369   4.330  0.0282 -0.0786  0.4716
  728ACN     N1 4551   3.795   2.314   4.231 -0.0818  0.6500 -0.5877
  729ACN     C1 4552   3.491   4.324   1.301  0.3331  0.8273 -0.5144
  729ACN     H1 4553   3.481   4.257   1.387 -0.7734  1.8214  0.1394
  729ACN     H2 4554   3.592   4.320   1.258  0.1049  2.0367 -1.1968
  729ACN     H3 4555   3.464   4.428   1.324 -2.3405  0.6871 -2.7839
  729ACN     C2 4556   3.392   4.289   1.198  0.2342  0.0437  0.2132
  729ACN     N1 4557   3.313   4.246   1.122 -0.5107 -0.0381  0.0989
  730ACN     C1 4558   0.900   3.699   2.008  0.1786 -0.1086  0.2288
  730ACN     H1 4559   0.916   3.694   2.117 -0.0046 -2.2755  0.1900
  730ACN     H2 4560   0.917   3.799   1.966  1.5220 -0.4450 -0.0688
  730ACN     H3 4561   0.792   3.687   1.996  0.4018  1.4449 -3.8544
  730ACN     C2 4562   0.969   3.590   1.937 -0.8644  0.1433  0.1844
  730ACN     N1 4563   1.027   3.504   1.883 -0.1761  0.2303  0.3311
  731ACN     C1 4564   3.380   3.313   0.168 -0.0934  0.0598 -0.0634
  731ACN     H1 4565   3.424   3.330   0.267  1.8654  4.2611 -1.5169
  731ACN     H2 4566   3.392   3.410   0.118  0.9541  0.0136  0.0871
  731ACN     H3 4567   3.275   3.281   0.174 -0.1723  0.4230  0.6121
  731ACN     C2 4568   3.453   3.204   0.096  0.0216 -0.2551  0.3230
  731ACN     N1 4569   3.515   3.118   0.044  0.3848  0.1441 -0.4311
  732ACN     C1 4570   2.427   3.426   4.016  0.6467  0.2581  0.4245
  732ACN     H1 4571   2.438   3.320   4.042  0.3281  0.0424 -0.3051
  732ACN     H2 4572   2.513   3.479   4.060  0.4992  0.4868  0.4360
  732ACN     H3 4573   2.343   3.468   4.072 -1.1975 -0.0031 -2.0702
  732ACN     C2 4574   2.425   3.427   3.873  0.4080  0.1006  0.4288
  732ACN     N1 4575   2.419   3.437   3.757  0.0684 -0.1404  0.0240
  733ACN     C1 4576   3.825   2.534   1.434  0.0878  0.1831 -0.1887
  733ACN     H1 4577   3.932   2.555   1.421 -0.4309  2.3776 -1.1616
  733ACN     H2 4578   3.805   2.548   1.541 -2.7678 -0.2000 -0.6325
  733ACN     H3 4579   3.809   2.432   1.398  1.6657  0.2111 -1.0368
  733ACN     C2 4580   3.753   2.633   1.354  0.4506  0.6310 -0.8805
  733ACN     N1 4581   3.689   2.713   1.300  0.0292 -0.1528 -0.3528
  734ACN     C1 4582   3.403   3.890   3.616 -0.2111 -0.1678  0.3149
  734ACN     H1 4583   3.431   3.885   3.722 -0.1872  0.8663  0.3612
  734ACN     H2 4584   3.374   3.996   3.612 -0.4789 -0.0523  3.7277
  734ACN     H3 4585   3.311   3.833   3.601 -1.1677  1.0521  1.4647
  734ACN     C2 4586   3.498   3.853   3.510 -0.2013 -0.0928  0.3131
  734ACN     N1 4587   3.566   3.825   3.420  0.2851 -0.3169  0.2809
  735ACN     C1 4588   1.009   1.017   1.459 -0.0722  1.1274 -0.0116
  735ACN     H1 4589   0.913   0.993   1.413 -0.0527  1.1166 -0.0464
  735ACN     H2 4590   1.025   0.949   1.544 -2.1831  2.0462  1.1669
  735ACN     H3 4591   1.011   1.123   1.484 -0.5802  1.6046 -1.9084
  735ACN     C2 4592   1.113   1.003   1.366  0.1398  0.1427  0.5223
  735ACN     N1 4593   1.189   1.006   1.283  0.2705 -1.0832 -0.2514
  736ACN     C1 4594   1.274   0.750   0.562 -0.0642 -1.0210  0.2159
  736ACN     H1 4595   1.311   0.657   0.608 -0.9055 -2.2567 -1.5320
  736ACN     H2 4596   1.349   0.830   0.569  0.8993 -2.0890  2.5364
  736ACN     H3 4597   1.181   0.788   0.605  0.7243 -0.4938  1.4729
  736ACN     C2 4598   1.244   0.726   0.420  0.4963 -0.0394  0.7000
  736ACN     N1 4599   1.229   0.716   0.303  0.3843 -1.0405  0.2417
  737ACN     C1 4600   3.457   1.450   2.959  0.2147  0.0657 -0.1676
  737ACN     H1 4601   3.457   1.540   3.022 -2.7465  1.4328 -1.9736
  737ACN     H2 4602   3.546   1.455   2.895 -0.7050  0.6295 -1.4479
  737ACN     H3 4603   3.371   1.469   2.894 -0.1066  0.1335  0.2754
  737ACN     C2 4604   3.445   1.333   3.042 -0.0687 -0.1860 -0.3806
  737ACN     N1 4605   3.447   1.244   3.116  0.5195  0.3968  0.1237
  738ACN     C1 4606   0.670   1.132   4.888  0.2125  0.5874 -0.5697
  738ACN     H1 4607   0.649   1.216   4.956 -0.5322 -1.1857  1.4669
  738ACN     H2 4608   0.579   1.086   4.849  0.6377 -1.7496  1.0576
  738ACN     H3 4609   0.720   1.054   4.948 -0.2218  1.7424  1.3282
  738ACN     C2 4610   0.759   1.176   4.785  0.6139  0.1291 -0.3414
  738ACN     N1 4611   0.829   1.207   4.702  0.0898  0.1863  0.6270
  739ACN     C1 4612   1.546   4.798   4.625  0.0247  0.5678 -0.4587
  739ACN     H1 4613   1.588   4.850   4.712  1.0086  0.0725 -0.6333
  739ACN     H2 4614   1.631   4.765   4.563 -0.2034 -2.2525  0.6816
  739ACN     H3 4615   1.491   4.875   4.570  3.0306  1.6384 -2.0628
  739ACN     C2 4616   1.445   4.702   4.665 -0.2122 -0.2884 -0.3936
  739ACN     N1 4617   1.363   4.618   4.677 -0.3950 -0.2130  0.0335
  740ACN     C1 4618   2.701   1.491   0.126 -0.3396 -0.0767  0.5626
  740ACN     H1 4619   2.599   1.458   0.103 -0.1660  1.2621 -2.3228
  740ACN     H2 4620   2.779   1.419   0.097 -0.1680  0.7185 -1.0141
  740ACN     H3 4621   2.695   1.494   0.236 -2.0557 -2.4737  0.5655
  740ACN     C2 4622   2.739   1.619   0.075  0.7421  0.4647  0.4750
  740ACN     N1 4623   2.771   1.718   0.030 -0.2894  0.1594  0.2085
  741ACN     C1 4624   1.981   2.544   3.409  0.2479  0.6239 -0.1339
  741ACN     H1 4625   1.984   2.568   3.302 -0.5026  0.9031 -0.0970
  741ACN     H2 4626   2.028   2.445   3.415  0.7074  0.8863  0.6356
  741ACN     H3 4627   1.877   2.543   3.443  0.2737 -1.3705 -0.0229
  741ACN     C2 4628   2.062   2.637   3.484  0.4208  0.7281  0.8510
  741ACN     N1 4629   2.137   2.712   3.534  0.4456 -0.1917  0.0073
  742ACN     C1 4630   0.732   3.643   3.514 -0.2361  0.8405 -0.0342
  742ACN     H1 4631   0.806   3.568   3.546 -0.8631  0.1119 -0.2960
  742ACN     H2 4632   0.784   3.717   3.452 -0.0444 -0.6172 -1.6283
  742ACN     H3 4633   0.696   3.691   3.606  1.0032 -1.6523  1.8076
  742ACN     C2 4634   0.625   3.576   3.444  0.1546  0.4713 -0.9613
  742ACN     N1 4635   0.539   3.535   3.383  0.1163 -0.0256 -0.2993
  743ACN     C1 4636   3.665   1.609   1.621 -0.5107 -0.2755  0.3736
  743ACN     H1 4637   3.718   1.656   1.705 -0.6705  0.6599 -0.0442
  743ACN     H2 4638   3.715   1.516   1.590 -2.8840 -1.1692 -0.8420
  743ACN     H3 4639   3.673   1.676   1.535  0.4910 -0.6343  0.1756
  743ACN     C2 4640   3.527   1.556   1.657 -0.9396 -0.4134 -0.1993
  743ACN     N1 4641   3.425   1.510   1.683 -0.4784  0.1505 -0.3538
  744ACN     C1 4642   0.325   2.115   1.755  0.2982  0.5619  0.2188
  744ACN     H1 4643   0.324   2.079   1.651 -1.6166 -0.4382  0.5703
  744ACN     H2 4644   0.321   2.029   1.823 -0.0346  0.1294 -0.3439
  744ACN     H3 4645   0.235   2.175   1.769 -0.5169 -0.7185  0.4826
  744ACN     C2 4646   0.449   2.192   1.777 -0.0675 -0.3643 -0.5186
  744ACN     N1 4647   0.548   2.243   1.799 -0.5443 -0.2097 -0.5052
  745ACN     C1 4648   2.135   4.194   1.595  0.3223  0.1745 -0.7659
  745ACN     H1 4649   2.167   4.136   1.683  0.0139  0.6275 -0.3550
  745ACN     H2 4650   2.041   4.150   1.558 -1.3549  0.6022  2.8394
  745ACN     H3 4651   2.206   4.193   1.511 -1.1053 -3.5378 -2.0587
  745ACN     C2 4652   2.101   4.329   1.630 -0.0539 -0.1283  0.0354
  745ACN     N1 4653   2.071   4.438   1.656 -0.2480 -0.0931  0.3245
  746ACN     C1 4654   0.624   3.475   0.761  0.5731 -0.4038 -0.3417
  746ACN     H1 4655   0.580   3.573   0.737  0.2873 -0.0892  1.4272
  746ACN     H2 4656   0.720   3.454   0.711 -0.1530 -1.2693 -1.4038
  746ACN     H3 4657   0.546   3.410   0.719  0.6611 -0.5685 -0.2524
  746ACN     C2 4658   0.623   3.457   0.911 -0.3380 -0.3070  0.3505
  746ACN     N1 4659   0.630   3.431   1.023 -0.2182 -0.5604  0.9023
  747ACN     C1 4660   3.169   4.269   3.820  0.5502 -0.3249 -0.3798
  747ACN     H1 4661   3.061   4.277   3.802  0.8061 -1.0327 -2.3508
  747ACN     H2 4662   3.220   4.274   3.723 -0.4073  1.1296 -0.8154
  747ACN     H3 4663   3.183   4.166   3.856  2.3512 -0.5964 -1.7667
  747ACN     C2 4664   3.200   4.374   3.917  0.1728  0.0471 -0.4610
  747ACN     N1 4665   3.225   4.456   3.990  0.3285 -0.4220  0.0838
  748ACN     C1 4666   2.355   4.444   1.865 -0.0984 -0.4922  1.1826
  748ACN     H1 4667   2.273   4.516   1.872 -0.7831 -1.0490 -0.7302
  748ACN     H2 4668   2.426   4.458   1.782  2.6253 -0.4514  3.4450
  748ACN     H3 4669   2.319   4.341   1.878 -2.5839  0.1117 -0.4934
  748ACN     C2 4670   2.450   4.471   1.971  0.1633  0.1286 -0.1617
  748ACN     N1 4671   2.518   4.493   2.061  0.0788  0.0028 -0.0119
  749ACN     C1 4672   3.300   0.919   0.470 -0.2130  0.2064 -0.0921
  749ACN     H1 4673   3.277   0.853   0.555 -1.9370 -1.1256 -1.5291
  749ACN     H2 4674   3.259   0.872   0.380  1.9187 -0.4556 -0.7319
  749ACN     H3 4675   3.408   0.913   0.455 -0.0386 -1.0062  1.5105
  749ACN     C2 4676   3.276   1.063   0.489 -0.4905  0.7502  0.4921
  749ACN     N1 4677   3.257   1.175   0.492 -0.0219  0.3443 -0.1830
  750ACN     C1 4678   0.922   3.002   2.482 -0.1572  0.5592 -0.0880
  750ACN     H1 4679   0.923   2.917   2.551  1.0032  0.4775 -0.1974
  750ACN     H2 4680   0.896   3.091   2.541 -1.2892 -1.3871  2.4261
  750ACN     H3 4681   0.844   2.972   2.411 -0.1137 -0.2170  0.1859
  750ACN     C2 4682   1.055   3.016   2.420  0.0925 -0.6468 -0.0540
  750ACN     N1 4683   1.160   3.037   2.375  0.7041 -0.6388 -0.4155
  751ACN     C1 4684   3.797   2.550   3.018  0.0274 -0.6019 -0.0943
  751ACN     H1 4685   3.831   2.652   3.042 -0.9551 -0.1757 -0.4644
  751ACN     H2 4686   3.881   2.482   3.036  0.1722  0.3341  3.0546
  751ACN     H3 4687   3.762   2.562   2.915  1.1860 -0.9896 -0.5359
  751ACN     C2 4688   3.681   2.519   3.097 -0.1420  0.4392 -0.8260
  751ACN     N1 4689   3.588   2.482   3.154  0.0018 -0.2454  0.0723
  752ACN     C1 4690   2.786   0.813   1.571  0.3173  0.3863 -0.0190
  752ACN     H1 4691   2.801   0.836   1.465 -1.6872  0.6099 -0.2738
  752ACN     H2 4692   2.684   0.849   1.589 -0.1266 -1.2539  0.7969
  752ACN     H3 4693   2.851   0.865   1.642  1.1365 -2.1839  1.1503
  752ACN     C2 4694   2.794   0.674   1.605  0.6238 -0.5924 -0.4828
  752ACN     N1 4695   2.792   0.564   1.645 -0.5429 -0.0294  0.1153
  753ACN     C1 4696   1.916   0.209   3.679 -0.0863  0.1708  0.2842
  753ACN     H1 4697   1.874   0.118   3.723  1.4184 -1.1722 -1.0187
  753ACN     H2 4698   1.995   0.246   3.746  1.0353  0.0923 -0.9837
  753ACN     H3 4699   1.834   0.282   3.673 -0.2728 -0.1752 -1.7638
  753ACN     C2 4700   1.972   0.177   3.548  0.0800  0.1481 -0.5606
  753ACN     N1 4701   2.021   0.151   3.448  0.9686  0.5646 -0.7123
  754ACN     C1 4702   0.661   1.280   3.306 -0.4054  0.3932  1.1154
  754ACN     H1 4703   0.617   1.183   3.331 -0.3579  0.3677  1.1002
  754ACN     H2 4704   0.649   1.290   3.197  0.6854 -1.3115  0.8129
  754ACN     H3 4705   0.768   1.291   3.324 -0.0929 -2.4273  1.1767
  754ACN     C2 4706   0.600   1.396   3.372  0.2361 -0.5201 -0.4222
  754ACN     N1 4707   0.546   1.491   3.416  0.0776  0.5027  0.0102
  755ACN     C1 4708   2.680   0.172   3.163 -0.7797 -0.6682  0.4717
  755ACN     H1 4709   2.778   0.221   3.157 -0.2829 -1.6258  0.5396
  755ACN     H2 4710   2.640   0.167   3.265 -2.8116 -2.2781 -0.3646
  755ACN     H3 4711   2.697   0.067   3.136  1.5081 -0.7059  1.8830
  755ACN     C2 4712   2.594   0.240   3.064  0.4985  0.4201 -0.6996
  755ACN     N1 4713   2.511   0.299   3.003  0.3024 -0.4980 -0.1310
  756ACN     C1 4714   0.236   3.056   1.746 -0.1367  0.1655  0.4430
  756ACN     H1 4715   0.223   2.959   1.697  1.3044  0.3489 -0.3279
  756ACN     H2 4716   0.150   3.063   1.814 -0.4005 -2.3285  0.3870
  756ACN     H3 4717   0.238   3.122   1.658 -1.0022 -1.4915 -0.8300
  756ACN     C2 4718   0.368   3.050   1.816  0.6904 -1.0017  0.0112
  756ACN     N1 4719   0.468   3.037   1.871  0.7547  0.5559  0.4160
  757ACN     C1 4720   3.247   2.892   4.950 -0.2357  0.0049  0.5256
  757ACN     H1 4721   3.180   2.977   4.968 -0.2388  0.0406  0.3434
  757ACN     H2 4722   3.256   2.816   5.028  0.7010 -0.3489  0.0842
  757ACN     H3 4723   3.349   2.933   4.942 -0.6925  1.3136  1.1951
  757ACN     C2 4724   3.207   2.831   4.825  0.4208  0.1783  0.3737
  757ACN     N1 4725   3.177   2.790   4.723  0.1060  0.1144  0.1382
  758ACN     C1 4726   2.247   0.328   4.460  0.8258  0.2788  0.8032
  758ACN     H1 4727   2.323   0.354   4.535 -0.0235  2.6823  0.8823
  758ACN     H2 4728   2.155   0.289   4.505  0.3603  0.2568 -0.1625
  758ACN     H3 4729   2.290   0.254   4.391  0.1203  1.1305 -0.5771
  758ACN     C2 4730   2.222   0.453   4.378  0.5200 -0.8856 -0.2450
  758ACN     N1 4731   2.227   0.553   4.318  0.2456  0.3186  0.7045
  759ACN     C1 4732   0.816   4.657   0.249  0.4114 -0.1513 -0.1652
  759ACN     H1 4733   0.721   4.617   0.212  0.1388  0.3503 -0.0205
  759ACN     H2 4734   0.889   4.586   0.289  1.5990  1.9307  1.4786
  759ACN     H3 4735   0.793   4.720   0.337 -2.2373 -0.0279 -0.8914
  759ACN     C2 4736   0.879   4.738   0.141  0.7095  0.0444 -0.4801
  759ACN     N1 4737   0.937   4.791   0.057 -0.4901 -0.2250 -0.3581
  760ACN     C1 4738   3.813   1.474   3.049 -0.6084  0.1450 -0.0711
  760ACN     H1 4739   3.823   1.387   3.115  0.9560  0.2972 -0.0967
  760ACN     H2 4740   3.717   1.525   3.065 -0.3333  0.7106 -0.2106
  760ACN     H3 4741   3.838   1.444   2.947 -0.2716  0.1770  0.0006
  760ACN     C2 4742   3.929   1.560   3.076  0.0444 -0.1487 -0.3237
  760ACN     N1 4743   4.026   1.622   3.089 -0.1941  0.3210  0.6277
  761ACN     C1 4744   3.436   0.299   4.572 -0.5277  0.2363 -0.4739
  761ACN     H1 4745   3.458   0.271   4.675 -1.8999 -0.2664 -0.3064
  761ACN     H2 4746   3.417   0.213   4.506  0.1775  1.8518 -2.8740
  761ACN     H3 4747   3.532   0.335   4.534  1.1346 -0.2269  3.1929
  761ACN     C2 4748   3.342   0.405   4.566  0.6006 -0.2196 -0.0586
  761ACN     N1 4749   3.262   0.486   4.539  1.2038  0.8181  0.2140
  762ACN     C1 4750   0.697   4.321   0.888  0.5424 -0.2304 -0.1317
  762ACN     H1 4751   0.676   4.317   0.996  0.5216  0.4324 -0.1061
  762ACN     H2 4752   0.656   4.412   0.843  1.7040  0.2782 -0.1908
  762ACN     H3 4753   0.657   4.235   0.834  1.0119 -0.7860  0.4012
  762ACN     C2 4754   0.842   4.324   0.869 -0.0962 -0.3406  0.4039
  762ACN     N1 4755   0.959   4.319   0.859  0.2197  0.2851  0.1983
  763ACN     C1 4756   1.383   2.807   2.520 -0.2804 -0.5035  0.0195
  763ACN     H1 4757   1.399   2.828   2.414 -1.5210  1.1660  0.1343
  763ACN     H2 4758   1.306   2.731   2.541 -0.8371  0.0011 -0.1735
  763ACN     H3 4759   1.363   2.899   2.576 -0.3856 -0.6656  0.2523
  763ACN     C2 4760   1.509   2.757   2.580  0.0243  0.4366  0.5008
  763ACN     N1 4761   1.599   2.709   2.632 -0.5284 -0.4593 -0.1784
  764ACN     C1 4762   0.467   1.721   4.522 -0.4775 -0.0296  0.7616
  764ACN     H1 4763   0.547   1.681   4.587 -0.7159 -0.0935  1.0161
  764ACN     H2 4764   0.391   1.645   4.500 -0.9379  1.0598 -1.5947
  764ACN     H3 4765   0.519   1.751   4.430 -1.2493 -0.8552  0.0517
  764ACN     C2 4766   0.411   1.843   4.582  0.2724 -0.2883 -0.1404
  764ACN     N1 4767   0.354   1.931   4.630 -0.2558  0.9884 -0.2991
  765ACN     C1 4768   2.622   1.525   4.692 -0.3146 -0.5307 -0.8337
  765ACN     H1 4769   2.513   1.534   4.686 -0.5341 -3.4337 -2.0872
  765ACN     H2 4770   2.650   1.480   4.788 -0.4546  1.7662  0.3173
  765ACN     H3 4771   2.666   1.625   4.681 -0.0481 -0.6259 -0.6405
  765ACN     C2 4772   2.665   1.444   4.579  0.1863 -0.4125  0.0495
  765ACN     N1 4773   2.695   1.389   4.484  0.2292 -0.1222  0.1737
  766ACN     C1 4774   2.677   0.595   3.204 -0.3525  0.4745  0.6037
  766ACN     H1 4775   2.671   0.487   3.184 -3.2854  0.4462  1.4860
  766ACN     H2 4776   2.591   0.633   3.148  0.5220  0.8150 -0.5299
  766ACN     H3 4777   2.772   0.628   3.159  0.2494 -1.1156  0.6735
  766ACN     C2 4778   2.669   0.630   3.349  0.1873 -0.8373 -0.1653
  766ACN     N1 4779   2.664   0.639   3.464 -0.3320  0.2722  0.5713
  767ACN     C1 4780   3.217   1.052   3.288 -0.0411  0.0434  0.2063
  767ACN     H1 4781   3.310   1.109   3.293 -1.3878  2.4680 -1.3462
  767ACN     H2 4782   3.129   1.116   3.274  1.4619  1.7045 -2.2020
  767ACN     H3 4783   3.195   1.004   3.384 -0.5189 -1.3949 -0.6041
  767ACN     C2 4784   3.224   0.970   3.170  0.2700  0.5080 -0.5564
  767ACN     N1 4785   3.233   0.890   3.094  0.5803 -0.1355 -0.2364
  768ACN     C1 4786   3.591   1.880   2.489  0.4306  0.2533  0.9547
  768ACN     H1 4787   3.618   1.773   2.487 -0.5840 -0.0249  1.5710
  768ACN     H2 4788   3.592   1.896   2.598 -0.9260  0.2639  0.9719
  768ACN     H3 4789   3.497   1.909   2.441  0.7516 -2.8900 -1.7473
  768ACN     C2 4790   3.700   1.963   2.431 -0.2530 -0.1105 -0.1519
  768ACN     N1 4791   3.786   2.024   2.382  0.7004  0.1022 -0.2037
  769ACN     C1 4792   1.099   2.039   3.564 -0.5524  0.9326  0.0585
  769ACN     H1 4793   1.005   2.086   3.533  1.1246  3.9941 -0.6178
  769ACN     H2 4794   1.161   2.115   3.615 -1.1154  1.6845 -0.3643
  769ACN     H3 4795   1.162   2.007   3.480 -2.2989  0.8166 -1.2288
  769ACN     C2 4796   1.080   1.925   3.651 -1.0369  0.0432 -0.0686
  769ACN     N1 4797   1.077   1.832   3.715  0.7089 -0.0366 -0.0182
  770ACN     C1 4798   1.299   0.337   0.377  0.7362  0.1655  0.0996
  770ACN     H1 4799   1.309   0.277   0.468  0.8159  2.1428  1.4294
  770ACN     H2 4800   1.348   0.435   0.387  2.2825 -0.6067  0.2217
  770ACN     H3 4801   1.190   0.349   0.369  0.5418 -0.1610  1.9714
  770ACN     C2 4802   1.353   0.266   0.259  0.3224 -0.1868  0.0510
  770ACN     N1 4803   1.377   0.210   0.163 -0.2875 -0.1057  0.1161
  771ACN     C1 4804   3.297   2.978   0.340 -0.5697 -0.3828  0.1376
  771ACN     H1 4805   3.346   3.056   0.399  2.2559 -3.2096  1.6588
  771ACN     H2 4806   3.237   3.020   0.258  0.5720  0.0402 -0.4979
  771ACN     H3 4807   3.228   2.924   0.405 -1.9743 -1.1085 -1.9244
  771ACN     C2 4808   3.392   2.881   0.295  0.8797 -0.6939 -0.3346
  771ACN     N1 4809   3.461   2.797   0.252  0.6431 -0.2304 -0.0466
  772ACN     C1 4810   2.118   0.510   1.416 -0.2512  0.9316 -0.3375
  772ACN     H1 4811   2.058   0.555   1.496 -2.3428 -1.3879 -0.5383
  772ACN     H2 4812   2.215   0.561   1.412  1.4256 -2.3119 -3.3946
  772ACN     H3 4813   2.074   0.513   1.316  1.2205  0.6412 -1.0093
  772ACN     C2 4814   2.137   0.372   1.452  0.2027  0.0687 -0.8274
  772ACN     N1 4815   2.139   0.259   1.461  0.4113  0.4771 -1.0377
  773ACN     C1 4816   0.865   4.742   0.819 -0.2195 -0.8046 -0.0152
  773ACN     H1 4817   0.973   4.763   0.827  0.1376 -2.6135  0.0904
  773ACN     H2 4818   0.815   4.839   0.806  1.3897 -0.3634 -3.4448
  773ACN     H3 4819   0.828   4.710   0.917  2.6810  2.5434  2.2907
  773ACN     C2 4820   0.841   4.646   0.707  0.1504 -0.1020  0.5382
  773ACN     N1 4821   0.817   4.570   0.621 -0.0731  0.1891  0.0503
  774ACN     C1 4822   1.049   0.669   1.671 -0.4063  0.0999  0.4140
  774ACN     H1 4823   1.010   0.768   1.701 -2.6116 -0.4229 -0.6313
  774ACN     H2 4824   1.075   0.665   1.565 -0.3495  1.4325  0.3631
  774ACN     H3 4825   0.979   0.586   1.683 -0.5699 -0.1235 -1.8592
  774ACN     C2 4826   1.174   0.633   1.738 -0.5548 -0.3394  0.7415
  774ACN     N1 4827   1.270   0.592   1.794  0.4703 -0.9745  0.3932
  775ACN     C1 4828   3.850   3.631   2.658 -0.1470 -0.6882  0.4943
  775ACN     H1 4829   3.941   3.570   2.670 -0.7321 -1.8429 -0.8156
  775ACN     H2 4830   3.873   3.738   2.653 -1.3294 -0.3761  1.5006
  775ACN     H3 4831   3.777   3.608   2.736  0.3026 -1.2850  0.7465
  775ACN     C2 4832   3.781   3.601   2.536 -0.4321  0.0359 -0.0329
  775ACN     N1 4833   3.730   3.580   2.439 -0.1623 -0.1266 -0.2869
  776ACN     C1 4834   1.793   1.201   0.319 -0.8258 -0.9421  0.1398
  776ACN     H1 4835   1.820   1.126   0.394  0.4439 -1.2809 -0.6305
  776ACN     H2 4836   1.869   1.273   0.286  0.9156 -0.9899  3.8553
  776ACN     H3 4837   1.706   1.258   0.353  0.2517  0.9747 -0.2602
  776ACN     C2 4838   1.755   1.124   0.202 -0.1169 -0.8835  0.4095
  776ACN     N1 4839   1.722   1.063   0.111  0.2996 -0.5365  0.3121
  777ACN     C1 4840   2.563   4.787   1.371  0.4060  0.8256  0.3941
  777ACN     H1 4841   2.565   4.688   1.418 -0.2462  0.9183  0.6233
  777ACN     H2 4842   2.540   4.851   1.457  0.5524  1.0348  0.2786
  777ACN     H3 4843   2.477   4.793   1.303 -0.7202 -2.4458  1.4153
  777ACN     C2 4844   2.695   4.829   1.309  0.1501  0.1726  0.2273
  777ACN     N1 4845   2.786   4.883   1.269  0.2145 -0.0913 -0.9523
  778ACN     C1 4846   3.663   1.974   1.110  0.1998  0.4038  0.0136
  778ACN     H1 4847   3.740   1.938   1.179 -1.4082 -0.9400  1.1254
  778ACN     H2 4848   3.649   1.893   1.038 -1.0134  0.8303 -0.2348
  778ACN     H3 4849   3.701   2.059   1.051  0.6672 -0.0645 -0.3710
  778ACN     C2 4850   3.545   2.008   1.194  0.1760 -0.4308  0.9674
  778ACN     N1 4851   3.459   2.028   1.266  0.4467 -0.4310 -0.4682
  779ACN     C1 4852   1.575   1.952   0.289 -0.3502  0.1130 -0.2704
  779ACN     H1 4853   1.534   1.890   0.208 -1.9508 -0.0489  0.6375
  779ACN     H2 4854   1.524   1.940   0.385  1.1978  2.5467  0.9131
  779ACN     H3 4855   1.555   2.054   0.253 -1.4256  0.1882  0.5221
  779ACN     C2 4856   1.715   1.918   0.295 -0.9022 -0.3097  0.2757
  779ACN     N1 4857   1.828   1.885   0.289  0.0020 -1.1757  0.2213
  780ACN     C1 4858   1.804   1.929   4.135  0.4802  0.2263  0.2041
  780ACN     H1 4859   1.731   1.868   4.191  1.1839  0.1383  1.0278
  780ACN     H2 4860   1.876   1.855   4.097 -0.8759 -0.9713 -0.0796
  780ACN     H3 4861   1.859   1.983   4.213  0.6204  0.0543  0.2259
  780ACN     C2 4862   1.732   2.015   4.044 -0.0844  0.2079 -0.2592
  780ACN     N1 4863   1.696   2.083   3.957  0.2270  0.0199  0.3339
  781ACN     C1 4864   1.908   2.537   4.677 -0.0430 -0.6358 -0.5103
  781ACN     H1 4865   2.005   2.578   4.707 -0.7459  1.5296 -1.0886
  781ACN     H2 4866   1.906   2.446   4.739  0.7037  1.2722  2.3767
  781ACN     H3 4867   1.898   2.512   4.571  2.4839 -1.5181 -0.5817
  781ACN     C2 4868   1.808   2.638   4.714  0.7971  0.5479 -0.0353
  781ACN     N1 4869   1.733   2.718   4.746  0.3829  0.1694 -0.5524
  782ACN     C1 4870   1.888   4.316   4.305 -0.0884 -0.2434  0.0111
  782ACN     H1 4871   1.865   4.422   4.286  3.2202  0.7976  1.5336
  782ACN     H2 4872   1.990   4.310   4.345 -0.0336 -0.6989 -0.2018
  782ACN     H3 4873   1.872   4.267   4.208  0.1684  1.2093 -0.7906
  782ACN     C2 4874   1.812   4.260   4.417 -0.4724 -0.1345 -0.5779
  782ACN     N1 4875   1.752   4.219   4.506  0.4727 -0.5938  0.5753
  783ACN     C1 4876   0.031   3.586   3.564  1.1512  0.5264 -0.0950
  783ACN     H1 4877  -0.045   3.622   3.493  0.2131 -1.5787 -0.1957
  783ACN     H2 4878   0.052   3.480   3.547  2.1002  0.8140 -0.6886
  783ACN     H3 4879  -0.007   3.602   3.666 -2.0050 -0.5731 -1.0421
  783ACN     C2 4880   0.152   3.660   3.546  0.3531  0.4212  0.0182
  783ACN     N1 4881   0.253   3.714   3.529  0.0801  0.0900 -0.3452
  784ACN     C1 4882   1.665   3.624   4.350  0.4490  0.2729 -0.2500
  784ACN     H1 4883   1.740   3.545   4.357  0.6953  0.5391  0.1101
  784ACN     H2 4884   1.707   3.712   4.300  0.0535 -1.1826 -3.2660
  784ACN     H3 4885   1.623   3.647   4.449  1.0762  0.0022  0.0784
  784ACN     C2 4886   1.562   3.606   4.249  0.1940 -0.2862 -0.5122
  784ACN     N1 4887   1.492   3.599   4.161  0.0220 -0.1425 -0.0811
  785ACN     C1 4888   0.364   0.058   3.426  0.1465  0.2551  0.1251
  785ACN     H1 4889   0.374  -0.043   3.467 -1.5437  0.0166 -0.0298
  785ACN     H2 4890   0.345   0.130   3.506  2.3353 -0.5542  1.4100
  785ACN     H3 4891   0.270   0.056   3.369 -0.2311 -0.3247  0.7699
  785ACN     C2 4892   0.476   0.112   3.342 -0.4406  0.1097 -0.1487
  785ACN     N1 4893   0.558   0.161   3.278  0.1093  0.2277  0.4743
  786ACN     C1 4894   2.712   4.765   1.955 -0.2267 -0.4861 -0.1387
  786ACN     H1 4895   2.663   4.685   1.899 -1.5934 -0.6275  1.2141
  786ACN     H2 4896   2.648   4.851   1.982  1.4901  1.4078 -1.9529
  786ACN     H3 4897   2.784   4.815   1.890  1.1745 -1.9541  0.2469
  786ACN     C2 4898   2.777   4.715   2.075 -0.0275  0.2298  0.1902
  786ACN     N1 4899   2.831   4.678   2.170 -0.2041  0.2082 -0.1222
  787ACN     C1 4900   2.084   0.937   1.044 -0.4959 -0.1941  0.3165
  787ACN     H1 4901   1.992   0.904   1.094  0.1307 -0.8791  1.0255
  787ACN     H2 4902   2.177   0.904   1.092  0.5965 -1.0112 -2.2933
  787ACN     H3 4903   2.074   1.044   1.067 -2.4556 -0.4698  0.8462
  787ACN     C2 4904   2.089   0.904   0.898  0.1403 -0.1631  0.2600
  787ACN     N1 4905   2.105   0.860   0.788 -0.1023 -0.3114  0.6214
  788ACN     C1 4906   2.764   3.815   0.218  0.0200 -0.9625 -0.9637
  788ACN     H1 4907   2.774   3.833   0.325 -0.2871 -1.2972 -0.8763
  788ACN     H2 4908   2.670   3.849   0.173  0.7332  0.5972 -1.2792
  788ACN     H3 4909   2.764   3.708   0.192 -0.6867 -1.9682  2.8908
  788ACN     C2 4910   2.870   3.887   0.157  0.3231  0.0482 -0.1039
  788ACN     N1 4911   2.948   3.958   0.120  0.8114  0.3401 -0.4769
  789ACN     C1 4912   2.350   1.982   2.345  0.0260 -0.2653  0.7852
  789ACN     H1 4913   2.404   2.078   2.342 -1.1082  0.3307 -1.5381
  789ACN     H2 4914   2.412   1.899   2.380 -0.8572 -1.4022 -0.3294
  789ACN     H3 4915   2.337   1.953   2.240  0.6357 -0.8592  0.8734
  789ACN     C2 4916   2.227   1.979   2.416  0.7448 -0.5739  0.1988
  789ACN     N1 4917   2.124   1.978   2.468 -0.5124 -0.2169  0.9755
  790ACN     C1 4918   0.313   3.681   3.171  0.2890 -0.7774 -0.5245
  790ACN     H1 4919   0.217   3.666   3.120 -0.9305 -0.0330  1.4899
  790ACN     H2 4920   0.369   3.587   3.164 -0.0797 -0.9526 -1.1735
  790ACN     H3 4921   0.303   3.711   3.276  0.9123  1.4206 -1.0639
  790ACN     C2 4922   0.378   3.796   3.111 -0.1200  0.6714 -0.0949
  790ACN     N1 4923   0.437   3.881   3.061  0.6525 -0.3334 -0.2124
  791ACN     C1 4924   0.976   1.416   4.441 -0.5957 -0.4750 -0.7043
  791ACN     H1 4925   0.917   1.463   4.361 -0.6863  1.2373  0.3334
  791ACN     H2 4926   1.060   1.359   4.400  0.4503 -1.1232  2.2406
  791ACN     H3 4927   0.915   1.357   4.511 -0.5313  1.4574  1.0115
  791ACN     C2 4928   1.038   1.519   4.531  0.4864  0.0063 -0.0972
  791ACN     N1 4929   1.086   1.597   4.601  0.6076 -0.0087  0.1550
  792ACN     C1 4930   3.487   2.318   2.371 -0.4690  0.0282 -0.3283
  792ACN     H1 4931   3.459   2.271   2.276  1.4216 -2.3808  0.2610
  792ACN     H2 4932   3.543   2.258   2.444 -1.5629  0.2220  0.6766
  792ACN     H3 4933   3.400   2.366   2.416 -0.9555  0.9971 -2.2162
  792ACN     C2 4934   3.572   2.425   2.323 -0.4084 -0.1915  0.1111
  792ACN     N1 4935   3.632   2.515   2.281  0.1881  0.4082  0.6353
  793ACN     C1 4936   1.569   4.199   0.074 -0.1012  0.5422  0.1149
  793ACN     H1 4937   1.463   4.210   0.102 -0.0441  0.4802  0.3506
  793ACN     H2 4938   1.580   4.198  -0.036 -1.1075  0.9285  0.0011
  793ACN     H3 4939   1.611   4.105   0.113 -0.2617 -0.2750 -1.6069
  793ACN     C2 4940   1.637   4.321   0.108  0.5431 -0.2265  0.0297
  793ACN     N1 4941   1.690   4.417   0.137  0.4053  0.6352 -0.1010
  794ACN     C1 4942   0.141   3.220   0.508  0.0659  0.2281 -0.1210
  794ACN     H1 4943   0.238   3.270   0.500  1.3676 -2.6539 -3.3090
  794ACN     H2 4944   0.082   3.267   0.588 -0.6337  2.0933 -1.6776
  794ACN     H3 4945   0.165   3.115   0.527 -1.8613 -0.1502  0.3645
  794ACN     C2 4946   0.077   3.238   0.384  0.6407 -0.3861  0.4338
  794ACN     N1 4947   0.022   3.258   0.288 -0.5661  0.0970  0.1873
  795ACN     C1 4948   0.560   4.362   3.360 -0.0959  0.6218  0.3383
  795ACN     H1 4949   0.475   4.429   3.344  0.4107  1.7557  2.2504
  795ACN     H2 4950   0.652   4.389   3.305  0.3210 -3.4829 -1.1348
  795ACN     H3 4951   0.544   4.263   3.316 -0.5243  0.9642 -0.2659
  795ACN     C2 4952   0.578   4.359   3.506  0.5366  0.0327  0.3553
  795ACN     N1 4953   0.591   4.330   3.617 -0.3727  0.1311  0.4328
  796ACN     C1 4954   0.626   2.609   4.190  0.0571 -0.4251  0.3701
  796ACN     H1 4955   0.666   2.688   4.255  2.3097 -0.1306 -1.2990
  796ACN     H2 4956   0.613   2.508   4.232 -0.6682  0.3968  2.1634
  796ACN     H3 4957   0.701   2.606   4.110  0.3414  2.4861  0.4694
  796ACN     C2 4958   0.498   2.648   4.139 -0.6949  0.2523  0.3768
  796ACN     N1 4959   0.391   2.684   4.101  0.3323 -0.4793 -0.6634
  797ACN     C1 4960   3.146   4.189   1.520  0.7578 -0.2743  0.3567
  797ACN     H1 4961   3.169   4.175   1.626 -2.2996 -3.0068  0.7306
  797ACN     H2 4962   3.099   4.094   1.492  0.1443  0.5259 -1.4632
  797ACN     H3 4963   3.237   4.198   1.458 -0.5612  1.1366 -1.4330
  797ACN     C2 4964   3.056   4.301   1.499  0.3173 -0.1693  0.1857
  797ACN     N1 4965   2.994   4.396   1.488  0.2315  0.2340  0.4930
  798ACN     C1 4966   1.933   4.293   2.615  0.2156  0.3993  0.5212
  798ACN     H1 4967   1.862   4.376   2.617  0.6887  0.8653 -1.3551
  798ACN     H2 4968   1.931   4.258   2.720 -0.9489 -1.4080 -0.0787
  798ACN     H3 4969   2.028   4.326   2.572  1.1033  0.0889  2.1800
  798ACN     C2 4970   1.874   4.186   2.536 -0.4074 -0.5816  0.0408
  798ACN     N1 4971   1.821   4.109   2.470 -0.6447 -0.2653  0.0077
  799ACN     C1 4972   2.722   1.445   2.305  0.0197  0.2649  0.0619
  799ACN     H1 4973   2.658   1.357   2.318  1.6695 -1.0698 -0.6551
  799ACN     H2 4974   2.758   1.455   2.202 -3.5655 -0.1597 -1.2845
  799ACN     H3 4975   2.817   1.447   2.360  0.1368  1.3152 -0.1655
  799ACN     C2 4976   2.649   1.562   2.340 -0.1169  0.1973  0.6508
  799ACN     N1 4977   2.595   1.659   2.364 -0.5979  0.5614 -0.5044
  800ACN     C1 4978   0.147   4.764   1.362  0.4048 -0.0471 -0.2544
  800ACN     H1 4979   0.136   4.849   1.429 -1.9801 -1.3212  1.0341
  800ACN     H2 4980   0.073   4.695   1.403  0.1589 -1.0416 -2.2934
  800ACN     H3 4981   0.248   4.720   1.361 -0.4113 -1.9804 -2.3978
  800ACN     C2 4982   0.102   4.797   1.231 -0.2987  0.6156 -0.5364
  800ACN     N1 4983   0.061   4.830   1.126  0.4698 -0.5023 -0.3978
  801ACN     C1 4984   0.380   3.324   1.569 -0.0292  0.2899 -0.1143
  801ACN     H1 4985   0.452   3.276   1.636 -0.2921 -0.3373 -0.2766
  801ACN     H2 4986   0.277   3.315   1.606 -0.2291  2.8345  0.0368
  801ACN     H3 4987   0.372   3.266   1.476 -1.7643  0.6819 -0.2288
  801ACN     C2 4988   0.409   3.467   1.533  0.0399  0.6029  0.3646
  801ACN     N1 4989   0.429   3.577   1.506  0.0951 -0.2333  0.0468
  802ACN     C1 4990   1.844   0.507   2.122  0.0301  0.4031 -0.1693
  802ACN     H1 4991   1.746   0.535   2.080 -0.8198  0.0484  1.5548
  802ACN     H2 4992   1.844   0.398   2.125 -1.2661  0.4145  0.5083
  802ACN     H3 4993   1.851   0.551   2.222 -1.4258 -0.9506  0.5455
  802ACN     C2 4994   1.951   0.560   2.040 -0.4794 -0.4447  0.3915
  802ACN     N1 4995   2.038   0.592   1.973 -0.5157 -0.2612  1.1637
  803ACN     C1 4996   2.697   1.000   2.212 -0.1327 -0.1220  0.0837
  803ACN     H1 4997   2.786   0.972   2.155  0.8213  2.5345  0.2239
  803ACN     H2 4998   2.718   1.028   2.316 -0.9437  0.5684  0.0706
  803ACN     H3 4999   2.619   0.924   2.224 -1.1933  0.9854  0.3125
  803ACN     C2 5000   2.631   1.110   2.147 -0.5509 -0.0079 -0.0449
  803ACN     N1 5001   2.571   1.194   2.097  0.2384 -0.4456 -0.1471
  804ACN     C1 5002   2.153   3.712   3.244 -0.0360  0.0844  0.4199
  804ACN     H1 5003   2.253   3.700   3.287 -0.1283 -1.3799  0.2438
  804ACN     H2 5004   2.155   3.715   3.134 -0.4647 -2.2163  0.3403
  804ACN     H3 5005   2.114   3.810   3.273 -1.1204  0.2451 -1.5021
  804ACN     C2 5006   2.063   3.606   3.285 -0.0321 -0.3524 -0.0662
  804ACN     N1 5007   1.982   3.532   3.319  0.7738  0.3183  0.1996
  805ACN     C1 5008   3.638   1.224   1.391 -0.6520 -0.4136  0.5433
  805ACN     H1 5009   3.739   1.256   1.362 -0.9214  0.4333  0.5243
  805ACN     H2 5010   3.579   1.206   1.300 -0.8650 -0.2909  0.6559
  805ACN     H3 5011   3.593   1.302   1.453 -3.4620 -0.7681 -0.9614
  805ACN     C2 5012   3.637   1.098   1.458  0.0973  0.2871 -0.1538
  805ACN     N1 5013   3.653   0.995   1.511  0.1678 -0.1062  0.4509
  806ACN     C1 5014   2.399   1.875   1.138 -1.1450  0.2231  0.5701
  806ACN     H1 5015   2.315   1.927   1.186 -0.0820  0.0026  2.7047
  806ACN     H2 5016   2.491   1.934   1.151 -1.4756  1.5449 -2.6540
  806ACN     H3 5017   2.381   1.868   1.030 -0.4124  0.8182  0.4063
  806ACN     C2 5018   2.416   1.744   1.186 -0.0863  0.6949 -0.2339
  806ACN     N1 5019   2.416   1.640   1.230 -0.0325  0.3873  0.5616
  807ACN     C1 5020   2.926   0.562   2.153 -0.6083  0.1851 -0.4738
  807ACN     H1 5021   2.922   0.453   2.142  1.6621 -0.2008  1.8046
  807ACN     H2 5022   3.001   0.597   2.080 -0.2758  1.3991  0.4253
  807ACN     H3 5023   2.967   0.594   2.250  1.6582 -2.6925 -0.4295
  807ACN     C2 5024   2.796   0.618   2.144 -0.2599 -0.3969  0.8195
  807ACN     N1 5025   2.693   0.658   2.116  0.1184  0.2070 -0.1053
  808ACN     C1 5026   0.646   3.555   4.212  0.5331 -0.1166  0.0248
  808ACN     H1 5027   0.557   3.618   4.228  0.9190  0.1036  1.4273
  808ACN     H2 5028   0.705   3.564   4.304  1.9147  0.4131 -0.9038
  808ACN     H3 5029   0.702   3.573   4.120 -0.4337 -0.3891 -0.6326
  808ACN     C2 5030   0.590   3.421   4.209 -0.1037 -0.0023 -0.0911
  808ACN     N1 5031   0.537   3.318   4.198  0.1029 -0.2099 -0.5236
  809ACN     C1 5032   2.919   4.400   0.175  0.0630 -0.5633  0.6450
  809ACN     H1 5033   2.939   4.488   0.237  0.8042 -0.6341  0.5043
  809ACN     H2 5034   2.978   4.392   0.083 -0.2078  0.6736  0.3531
  809ACN     H3 5035   2.812   4.395   0.152  0.1140  0.1958  0.2273
  809ACN     C2 5036   2.949   4.284   0.262 -0.2853  0.4922  0.5501
  809ACN     N1 5037   2.976   4.190   0.323  0.5609  0.8697 -0.5566
  810ACN     C1 5038   2.788   3.656   4.254 -0.0970  0.4584 -0.6146
  810ACN     H1 5039   2.771   3.586   4.338  1.1726 -0.9786 -1.5267
  810ACN     H2 5040   2.885   3.701   4.275  0.0309  0.6429 -1.5952
  810ACN     H3 5041   2.709   3.732   4.251  0.9908  1.6386  0.0974
  810ACN     C2 5042   2.784   3.560   4.135 -0.1480  0.2323 -0.6142
  810ACN     N1 5043   2.777   3.496   4.045 -0.7477 -0.1383  0.7525
  811ACN     C1 5044   0.579   0.524   4.196  0.5701 -0.1691 -0.0407
  811ACN     H1 5045   0.510   0.560   4.119 -0.2976 -0.0472  0.7975
  811ACN     H2 5046   0.621   0.616   4.238 -0.6297  1.0112 -1.3827
  811ACN     H3 5047   0.656   0.471   4.136  0.0387 -0.0524 -0.8380
  811ACN     C2 5048   0.504   0.442   4.294  0.7707 -0.2133 -0.1042
  811ACN     N1 5049   0.444   0.378   4.365 -0.8194  0.1199 -0.5350
  812ACN     C1 5050   1.385   2.683   1.069  0.2438 -0.7398 -0.0421
  812ACN     H1 5051   1.291   2.629   1.089  0.3878 -1.4107 -1.1036
  812ACN     H2 5052   1.414   2.753   1.148  0.8863 -3.2526  2.0412
  812ACN     H3 5053   1.367   2.737   0.975  2.3159  0.5685  0.2769
  812ACN     C2 5054   1.484   2.586   1.060  0.0745 -0.2970  0.0554
  812ACN     N1 5055   1.575   2.515   1.057 -0.2647 -0.3500 -0.1826
  813ACN     C1 5056   2.005   3.864   4.952 -0.1263 -0.0342 -0.1794
  813ACN     H1 5057   1.927   3.788   4.942 -0.8430  0.7020 -0.1638
  813ACN     H2 5058   2.083   3.841   4.878 -1.9329  1.1170 -2.4939
  813ACN     H3 5059   2.058   3.844   5.046  0.9024  0.6741 -0.6044
  813ACN     C2 5060   1.954   4.000   4.945  0.1772 -0.3681  0.1218
  813ACN     N1 5061   1.911   4.108   4.936  0.1603  0.7773  0.2421
  814ACN     C1 5062   2.547   3.319   0.395 -0.2813  0.5543 -0.2351
  814ACN     H1 5063   2.596   3.275   0.483 -1.4362  2.4837  1.4180
  814ACN     H2 5064   2.458   3.372   0.429 -0.7625  1.1794 -2.3553
  814ACN     H3 5065   2.514   3.242   0.323 -0.6626  1.0114 -0.5547
  814ACN     C2 5066   2.632   3.408   0.328  0.0037 -0.3135 -0.0395
  814ACN     N1 5067   2.707   3.476   0.274  0.2192  0.1976  0.1647
  815ACN     C1 5068   1.069   3.175   4.130 -0.0827  0.0856  0.1136
  815ACN     H1 5069   1.152   3.238   4.095  1.5790 -0.7688  2.4302
  815ACN     H2 5070   1.028   3.128   4.040  0.7608  3.0858 -1.9155
  815ACN     H3 5071   0.986   3.234   4.171 -1.5512 -1.3317 -0.7540
  815ACN     C2 5072   1.116   3.071   4.215 -0.4177 -0.7752  0.0085
  815ACN     N1 5073   1.149   2.974   4.270  0.1815 -0.0165 -0.0791
  816ACN     C1 5074   1.603   3.377   1.141 -0.2577 -0.3193 -0.0648
  816ACN     H1 5075   1.565   3.275   1.125  1.3508 -0.4991 -3.2384
  816ACN     H2 5076   1.519   3.439   1.175 -0.8585 -1.4746  0.6011
  816ACN     H3 5077   1.640   3.406   1.042  0.7414 -1.8783 -0.1629
  816ACN     C2 5078   1.704   3.369   1.244  0.5030 -0.1482 -0.2384
  816ACN     N1 5079   1.772   3.371   1.336 -0.0275  0.3465 -0.0412
  817ACN     C1 5080   2.644   3.341   2.628  0.3361 -0.4204 -0.9093
  817ACN     H1 5081   2.615   3.433   2.577  0.0282 -0.3130 -0.5398
  817ACN     H2 5082   2.718   3.369   2.705  0.5427 -0.4208 -1.1073
  817ACN     H3 5083   2.695   3.273   2.558  1.4698 -0.1919 -0.3185
  817ACN     C2 5084   2.519   3.293   2.690 -0.3661  0.9335 -0.4829
  817ACN     N1 5085   2.419   3.250   2.738  0.1234  0.3534  0.2007
  818ACN     C1 5086   1.947   0.133   2.525 -0.4588 -0.3810  0.1540
  818ACN     H1 5087   1.931   0.102   2.629  0.6413 -3.0655 -0.4296
  818ACN     H2 5088   2.040   0.080   2.503  1.2507  1.1158  3.4428
  818ACN     H3 5089   1.972   0.240   2.519  1.6421 -0.8455  0.3046
  818ACN     C2 5090   1.825   0.104   2.458 -0.2232  0.1974  0.6528
  818ACN     N1 5091   1.733   0.095   2.391 -0.0138 -0.0379 -0.0366
  819ACN     C1 5092   0.422   1.780   3.298 -0.8912  0.1743  0.2361
  819ACN     H1 5093   0.435   1.714   3.384 -2.0173 -2.7526 -1.7197
  819ACN     H2 5094   0.469   1.876   3.320  0.6639 -0.5094 -0.0780
  819ACN     H3 5095   0.314   1.785   3.278 -0.7057  0.2184 -0.8237
  819ACN     C2 5096   0.499   1.721   3.189  0.4654 -0.0465  0.4190
  819ACN     N1 5097   0.561   1.670   3.109  0.2131  0.4137  0.1216
  820ACN     C1 5098   3.381   2.570   4.455 -0.4798  0.1807 -0.1160
  820ACN     H1 5099   3.282   2.539   4.490 -0.1355  0.5341  1.2030
  820ACN     H2 5100   3.459   2.563   4.531 -0.9640 -2.1325  0.1998
  820ACN     H3 5101   3.364   2.673   4.422  0.5771  0.5745  0.5562
  820ACN     C2 5102   3.423   2.487   4.339  0.3690  0.2283 -0.1445
  820ACN     N1 5103   3.445   2.422   4.245 -0.5642 -0.5495  0.4257
  821ACN     C1 5104   1.515   4.454   4.325 -0.0689 -0.3597  1.0664
  821ACN     H1 5105   1.565   4.522   4.255 -0.5106  0.8358  1.9137
  821ACN     H2 5106   1.425   4.508   4.357 -0.9917 -1.8910  1.1289
  821ACN     H3 5107   1.578   4.432   4.411  1.8672 -0.4822 -0.3526
  821ACN     C2 5108   1.477   4.330   4.258 -0.0301 -0.1097  0.0808
  821ACN     N1 5109   1.444   4.225   4.219  0.1967  0.0197 -0.5172
  822ACN     C1 5110   0.887   2.850   1.331  0.2148 -0.4402  0.2899
  822ACN     H1 5111   0.868   2.947   1.379  0.4033 -0.0223 -0.4765
  822ACN     H2 5112   0.791   2.801   1.313 -0.3355  0.4926  0.6415
  822ACN     H3 5113   0.955   2.789   1.392 -2.3151  0.5559  4.3512
  822ACN     C2 5114   0.960   2.882   1.211 -0.6595  0.3788 -0.3102
  822ACN     N1 5115   1.021   2.906   1.118  0.4249  0.5533 -0.3681
  823ACN     C1 5116   1.030   2.891   4.604 -0.2357  0.5342  0.6096
  823ACN     H1 5117   1.003   2.993   4.634  0.2362  0.7343  0.3728
  823ACN     H2 5118   1.044   2.840   4.699 -0.3329  1.2009  0.9857
  823ACN     H3 5119   1.129   2.885   4.557 -0.0749 -0.7557  1.0956
  823ACN     C2 5120   0.927   2.830   4.526  0.2017 -0.2794  0.0109
  823ACN     N1 5121   0.853   2.776   4.455 -0.0976 -0.8683 -1.0763
  824ACN     C1 5122   0.796   4.127   1.844  0.5507  0.4427  0.4672
  824ACN     H1 5123   0.877   4.073   1.793 -1.0815  0.3667 -2.1731
  824ACN     H2 5124   0.778   4.064   1.932  0.6491 -2.4129 -1.4895
  824ACN     H3 5125   0.704   4.138   1.785  0.4210  3.7350  1.1732
  824ACN     C2 5126   0.848   4.257   1.895 -0.3551 -0.3883  0.1561
  824ACN     N1 5127   0.884   4.361   1.938 -0.4530 -0.0590 -0.0612
  825ACN     C1 5128   1.968   1.333   2.814 -0.0944  0.3484 -0.5423
  825ACN     H1 5129   1.952   1.294   2.916  0.0191  1.8354  0.0535
  825ACN     H2 5130   1.927   1.257   2.746  0.4382  2.2783 -3.0858
  825ACN     H3 5131   2.075   1.353   2.797  0.6401 -2.6635  0.1256
  825ACN     C2 5132   1.898   1.455   2.792  0.1719 -0.0747  0.4430
  825ACN     N1 5133   1.827   1.546   2.779  0.1071  0.4529 -0.1181
  826ACN     C1 5134   2.614   2.038   3.055  0.2526  0.6521  0.3956
  826ACN     H1 5135   2.573   1.937   3.041 -0.4563  0.8285  1.1547
  826ACN     H2 5136   2.679   2.041   3.143 -2.6291  1.9931  2.5663
  826ACN     H3 5137   2.527   2.105   3.061  0.2785  1.2059 -3.9591
  826ACN     C2 5138   2.691   2.086   2.943 -0.5626  0.2429 -0.7510
  826ACN     N1 5139   2.750   2.132   2.859  0.6447  0.2386  0.4362
  827ACN     C1 5140   0.611   3.800   4.591  0.7331  0.5512  0.0502
  827ACN     H1 5141   0.679   3.871   4.638  0.8354  0.2075  0.4236
  827ACN     H2 5142   0.564   3.725   4.656 -1.3784  0.7772 -1.1597
  827ACN     H3 5143   0.673   3.744   4.519 -1.2867 -0.8877 -0.6419
  827ACN     C2 5144   0.507   3.875   4.527 -0.3174 -0.0202  0.5242
  827ACN     N1 5145   0.420   3.931   4.480 -0.4528  0.1087  0.1891
  828ACN     C1 5146   0.307   1.323   4.710 -0.5801  0.4023 -0.3820
  828ACN     H1 5147   0.279   1.283   4.612  0.9441  3.2471 -2.0500
  828ACN     H2 5148   0.247   1.411   4.734  2.6475  2.4781  0.3861
  828ACN     H3 5149   0.409   1.358   4.690 -0.7733  0.7408 -0.7662
  828ACN     C2 5150   0.308   1.225   4.813 -0.0174 -0.0279 -0.4432
  828ACN     N1 5151   0.313   1.150   4.900  0.7095 -0.6183  0.3298
  829ACN     C1 5152   1.747   0.849   2.495  0.4023  0.1129 -0.4770
  829ACN     H1 5153   1.757   0.848   2.386  1.9248 -2.6993 -0.3611
  829ACN     H2 5154   1.749   0.953   2.531 -1.0824  0.1821 -0.5591
  829ACN     H3 5155   1.816   0.776   2.538 -1.0525 -0.7238  0.4941
  829ACN     C2 5156   1.614   0.795   2.527  0.4785  0.0629  0.5098
  829ACN     N1 5157   1.514   0.742   2.550 -0.3599  0.1136 -0.0507
  830ACN     C1 5158   2.775   0.844   2.660  0.1354 -0.3870 -0.4488
  830ACN     H1 5159   2.808   0.798   2.567 -1.6256 -0.9911 -0.7903
  830ACN     H2 5160   2.670   0.815   2.675  0.2144 -1.2411 -1.5176
  830ACN     H3 5161   2.781   0.953   2.647 -0.6982 -0.2637  0.1221
  830ACN     C2 5162   2.847   0.801   2.777  0.3931 -0.4335 -0.1396
  830ACN     N1 5163   2.899   0.771   2.872 -0.2909 -0.4633  0.2850
  831ACN     C1 5164   3.358   1.822   1.492  0.1574 -0.6305  0.8734
  831ACN     H1 5165   3.322   1.721   1.514  0.7098 -0.8953  0.5831
  831ACN     H2 5166   3.278   1.888   1.455 -0.2846 -1.3710  0.5090
  831ACN     H3 5167   3.443   1.827   1.422 -0.8603  0.9806 -0.2792
  831ACN     C2 5168   3.396   1.895   1.603  0.4727 -0.7231  0.0671
  831ACN     N1 5169   3.429   1.959   1.689 -0.4658 -0.0170 -0.2642
  832ACN     C1 5170   1.684   0.859   2.905 -0.2912  0.5311  0.2124
  832ACN     H1 5171   1.593   0.799   2.913  0.9658 -1.4914 -0.2202
  832ACN     H2 5172   1.749   0.806   2.834  1.6523  1.7357  1.0479
  832ACN     H3 5173   1.730   0.851   3.005 -1.7562  2.5596  1.0846
  832ACN     C2 5174   1.673   0.998   2.878 -0.3514  0.3774  0.4640
  832ACN     N1 5175   1.666   1.107   2.842  0.5161 -0.5182  0.0869
  833ACN     C1 5176   1.271   2.541   3.715 -0.0830  0.0583 -0.1804
  833ACN     H1 5177   1.261   2.443   3.666 -1.6119  0.2955 -0.3913
  833ACN     H2 5178   1.333   2.530   3.804 -0.7123  1.7333  0.4987
  833ACN     H3 5179   1.167   2.569   3.737 -0.0739  1.8054 -2.1723
  833ACN     C2 5180   1.334   2.641   3.619  0.4105 -0.1832 -0.0790
  833ACN     N1 5181   1.371   2.709   3.533  0.8925 -0.1433  0.2444
  834ACN     C1 5182   0.104   2.928   1.322  0.0293  0.7394  0.3156
  834ACN     H1 5183   0.159   2.879   1.403  0.8887  1.2268  0.0385
  834ACN     H2 5184   0.125   3.035   1.335 -0.0350  0.8028 -0.0789
  834ACN     H3 5185  -0.003   2.906   1.315  0.3650 -1.7702  2.2172
  834ACN     C2 5186   0.164   2.887   1.202  0.6630 -0.2427  1.2915
  834ACN     N1 5187   0.208   2.844   1.105 -0.2765 -0.6684  0.4784
  835ACN     C1 5188   2.894   4.186   3.091  0.0367 -0.3249 -0.0897
  835ACN     H1 5189   2.930   4.194   3.195  0.6500 -1.2324 -0.2285
  835ACN     H2 5190   2.974   4.213   3.022 -0.1798  0.0608 -0.1934
  835ACN     H3 5191   2.811   4.255   3.070  0.7461  0.7570  0.6104
  835ACN     C2 5192   2.847   4.046   3.074  0.1178  0.4887  0.1936
  835ACN     N1 5193   2.812   3.939   3.055 -0.3332 -0.3615 -0.4368
  836ACN     C1 5194   3.054   1.297   3.839 -0.5362 -0.7243 -0.2790
  836ACN     H1 5195   3.133   1.316   3.913  0.0097 -1.0719 -0.7695
  836ACN     H2 5196   2.977   1.228   3.877  0.7689 -1.3716  1.2118
  836ACN     H3 5197   3.105   1.252   3.753  0.7232 -0.5679  0.3809
  836ACN     C2 5198   3.010   1.427   3.800  0.1621  0.6408 -0.0320
  836ACN     N1 5199   2.966   1.525   3.764  0.4701  0.6745  0.2110
  837ACN     C1 5200   1.872   0.419   2.873  0.6264 -0.2511  0.8226
  837ACN     H1 5201   1.777   0.394   2.921 -2.0051  1.5694 -3.1784
  837ACN     H2 5202   1.913   0.505   2.927  0.4188  1.2259 -1.3447
  837ACN     H3 5203   1.845   0.456   2.774  0.5219 -1.1176  0.5225
  837ACN     C2 5204   1.971   0.310   2.864 -0.5350 -0.0902  0.3353
  837ACN     N1 5205   2.049   0.223   2.865  0.2759  0.1317 -0.3900
  838ACN     C1 5206   2.295   4.766   2.241 -0.3334 -0.2543 -0.3727
  838ACN     H1 5207   2.391   4.723   2.209  0.2794  0.4132  0.5388
  838ACN     H2 5208   2.304   4.872   2.266 -0.1310  0.0408 -1.6728
  838ACN     H3 5209   2.267   4.719   2.336  0.0918  0.7957  0.2725
  838ACN     C2 5210   2.189   4.725   2.146 -0.4550  0.1237 -0.3264
  838ACN     N1 5211   2.115   4.710   2.061 -0.0532 -0.0542  0.9099
  839ACN     C1 5212   2.495   2.062   1.754 -0.0054 -0.6788 -0.5224
  839ACN     H1 5213   2.596   2.101   1.766 -1.4267  3.3816 -1.1810
  839ACN     H2 5214   2.488   1.954   1.735  0.1254 -1.0171  1.2910
  839ACN     H3 5215   2.441   2.118   1.677 -1.5070 -1.7586 -0.2880
  839ACN     C2 5216   2.419   2.093   1.866 -0.3177  0.5474 -0.3300
  839ACN     N1 5217   2.349   2.115   1.955  0.4578  0.4273  0.0985
  840ACN     C1 5218   3.027   1.990   1.235  0.4470 -0.5323  0.2187
  840ACN     H1 5219   2.988   2.092   1.245  0.3039 -0.6447  0.8697
  840ACN     H2 5220   3.050   1.944   1.332 -0.8667  0.9627  1.2553
  840ACN     H3 5221   3.117   2.010   1.176 -1.0536  3.4588 -0.8580
  840ACN     C2 5222   2.935   1.917   1.148  1.0146 -0.4372  0.5007
  840ACN     N1 5223   2.855   1.859   1.093 -0.3144  0.6274 -0.0998
  841ACN     C1 5224   1.769   2.089   3.232 -0.5296 -0.4859  0.2960
  841ACN     H1 5225   1.720   1.995   3.259 -0.1585 -0.7527  0.0578
  841ACN     H2 5226   1.698   2.154   3.180 -2.1539 -3.0191 -0.7321
  841ACN     H3 5227   1.842   2.069   3.152 -0.1709  0.9813  0.2357
  841ACN     C2 5228   1.822   2.149   3.356 -0.3057  0.5208  0.7972
  841ACN     N1 5229   1.865   2.191   3.451 -0.0328  0.6249 -0.3086
  842ACN     C1 5230   0.274   2.530   1.719  0.8237 -0.1936  0.5535
  842ACN     H1 5231   0.216   2.438   1.733  2.0799 -0.8645  1.3652
  842ACN     H2 5232   0.370   2.518   1.770  0.7755  0.1116  0.7186
  842ACN     H3 5233   0.216   2.612   1.763  0.4872  1.6159 -3.1102
  842ACN     C2 5234   0.292   2.561   1.577  0.2942  0.0637  0.6805
  842ACN     N1 5235   0.305   2.589   1.467 -0.2983 -0.1502  0.5409
  843ACN     C1 5236   3.465   1.724   0.567  0.0160 -0.9018 -0.2118
  843ACN     H1 5237   3.358   1.745   0.548  0.4254 -1.0980 -3.0462
  843ACN     H2 5238   3.511   1.733   0.468 -1.4976 -2.4183 -1.0936
  843ACN     H3 5239   3.486   1.620   0.595 -0.9110 -0.8684  0.6436
  843ACN     C2 5240   3.521   1.831   0.650  0.0959  0.4697 -0.6448
  843ACN     N1 5241   3.558   1.919   0.716 -1.5034  0.3319  0.3578
  844ACN     C1 5242   2.460   4.404   0.939 -0.0789 -0.1366 -0.1829
  844ACN     H1 5243   2.355   4.375   0.946  0.1473 -1.1519 -0.9840
  844ACN     H2 5244   2.476   4.439   0.836  1.1475 -2.5801 -0.8503
  844ACN     H3 5245   2.521   4.314   0.953 -0.6999 -0.7764 -1.5196
  844ACN     C2 5246   2.486   4.511   1.032  0.3293 -0.1446  0.8104
  844ACN     N1 5247   2.508   4.601   1.101 -0.9095 -0.4051 -0.2269
  845ACN     C1 5248   3.095   3.639   0.842 -0.2791  0.7837 -0.3221
  845ACN     H1 5249   3.060   3.656   0.740  0.6957  1.9844 -0.4761
  845ACN     H2 5250   3.171   3.715   0.865  1.9358 -1.0557 -1.4235
  845ACN     H3 5251   3.153   3.547   0.855  0.6753  1.3344 -0.6287
  845ACN     C2 5252   2.984   3.642   0.932  0.9235 -0.5516 -0.1405
  845ACN     N1 5253   2.891   3.629   1.002  0.4062  0.0282  0.1426
  846ACN     C1 5254   1.948   3.131   4.597  0.7543 -0.1549  0.7436
  846ACN     H1 5255   2.053   3.106   4.614  1.4548  0.3609 -2.4920
  846ACN     H2 5256   1.895   3.104   4.690  2.0200  1.8052  2.0549
  846ACN     H3 5257   1.897   3.064   4.526  1.5509  1.3219 -1.2476
  846ACN     C2 5258   1.924   3.270   4.555  0.0182  0.1787 -0.1535
  846ACN     N1 5259   1.905   3.378   4.515 -0.0651 -0.3865  0.5830
  847ACN     C1 5260   3.351   4.817   2.929  0.0483 -0.2194  0.3126
  847ACN     H1 5261   3.456   4.826   2.958  0.3172  1.4196 -1.0911
  847ACN     H2 5262   3.308   4.718   2.910  0.7868 -0.6392  0.8277
  847ACN     H3 5263   3.350   4.863   2.829 -1.7680 -0.6189  0.1233
  847ACN     C2 5264   3.257   4.887   3.014 -0.6100  0.1453  0.0857
  847ACN     N1 5265   3.184   4.951   3.079  0.6528  0.8976  0.4435
  848ACN     C1 5266   1.143   0.517   4.675  0.6320  0.5793 -0.1118
  848ACN     H1 5267   1.051   0.458   4.679  2.2986 -2.1498 -0.4643
  848ACN     H2 5268   1.225   0.445   4.691 -0.9028 -1.1746  0.0752
  848ACN     H3 5269   1.138   0.594   4.753 -1.3008 -0.3013  0.6513
  848ACN     C2 5270   1.156   0.587   4.550  0.7979 -0.0659  0.5114
  848ACN     N1 5271   1.160   0.644   4.448 -0.1827 -0.2213  0.2105
  849ACN     C1 5272   1.726   2.479   2.902  0.2034 -0.0430 -0.0191
  849ACN     H1 5273   1.627   2.483   2.948  0.0176  0.0566 -0.4301
  849ACN     H2 5274   1.786   2.559   2.948 -0.0977 -0.6985  1.5357
  849ACN     H3 5275   1.711   2.500   2.796  0.5573  0.4036  0.0168
  849ACN     C2 5276   1.789   2.347   2.916 -0.1317 -0.1896 -0.6062
  849ACN     N1 5277   1.841   2.245   2.923 -0.6575  0.1995 -0.3308
  850ACN     C1 5278   1.650   2.130   2.636 -0.1242  0.5187 -0.5243
  850ACN     H1 5279   1.749   2.114   2.592  0.6489 -0.0853  1.4025
  850ACN     H2 5280   1.651   2.139   2.745 -1.4917 -0.9349 -0.3726
  850ACN     H3 5281   1.593   2.039   2.614 -0.9747  0.9448 -0.1324
  850ACN     C2 5282   1.582   2.251   2.583 -0.1532 -0.5401  0.1850
  850ACN     N1 5283   1.532   2.345   2.540  0.2773 -0.3526 -0.0108
  851ACN     C1 5284   1.392   2.068   3.139 -0.3888 -0.1900 -0.8175
  851ACN     H1 5285   1.380   2.160   3.199 -0.3757 -0.3061 -0.6365
  851ACN     H2 5286   1.497   2.068   3.107 -0.7356  0.5230 -1.9839
  851ACN     H3 5287   1.326   2.078   3.052 -1.8075  1.3983  0.3975
  851ACN     C2 5288   1.357   1.954   3.222  0.5142  0.2518 -0.1921
  851ACN     N1 5289   1.339   1.864   3.294 -0.4232  0.3938  0.0386
  852ACN     C1 5290   2.652   4.255   1.343 -0.7469 -0.5020 -0.0925
  852ACN     H1 5291   2.658   4.337   1.270  0.7734 -1.3586 -0.9808
  852ACN     H2 5292   2.743   4.271   1.403 -0.7935  0.1999 -0.2015
  852ACN     H3 5293   2.649   4.162   1.286 -3.3035 -0.2095 -0.4861
  852ACN     C2 5294   2.541   4.267   1.438 -0.2187 -0.0277  0.5734
  852ACN     N1 5295   2.455   4.264   1.510  0.0270  0.0939  0.4694
  853ACN     C1 5296   0.945   2.360   1.618  0.3136 -0.7255  0.2564
  853ACN     H1 5297   1.040   2.344   1.669 -0.3894 -1.3840  1.3861
  853ACN     H2 5298   0.857   2.334   1.679  1.3994  0.4762  2.3570
  853ACN     H3 5299   0.934   2.294   1.530  1.4267  3.1250 -2.9177
  853ACN     C2 5300   0.927   2.500   1.582  0.0427 -0.1482 -0.0067
  853ACN     N1 5301   0.912   2.611   1.554 -0.6176  0.1768  0.0496
  854ACN     C1 5302   2.956   4.612   4.091 -0.6763  0.8107 -0.3008
  854ACN     H1 5303   3.014   4.588   4.182  0.4555  0.8097 -1.0145
  854ACN     H2 5304   3.038   4.630   4.020  0.8074  0.5867  1.3029
  854ACN     H3 5305   2.901   4.706   4.101 -1.4275  0.6061 -2.4619
  854ACN     C2 5306   2.866   4.497   4.053  0.2563 -0.2378  0.2316
  854ACN     N1 5307   2.802   4.416   4.009  0.0326  0.4717  0.0915
  855ACN     C1 5308   3.521   2.303   2.731 -0.0407 -0.4044  0.0083
  855ACN     H1 5309   3.547   2.361   2.642 -2.0834 -0.0429 -0.3568
  855ACN     H2 5310   3.414   2.283   2.730  0.5501 -3.8156 -0.4054
  855ACN     H3 5311   3.546   2.357   2.823  1.3024 -2.4325  0.8794
  855ACN     C2 5312   3.615   2.186   2.738  0.0170 -1.0672 -0.3656
  855ACN     N1 5313   3.677   2.088   2.750  0.1645  0.1335  0.0467
  856ACN     C1 5314   3.200   4.639   1.252  0.0124  0.0520 -0.1822
  856ACN     H1 5315   3.095   4.634   1.283 -0.2058 -0.3406 -0.9546
  856ACN     H2 5316   3.216   4.555   1.182  0.7427 -0.1643  0.2335
  856ACN     H3 5317   3.269   4.628   1.337 -0.4156  0.1680  0.1762
  856ACN     C2 5318   3.237   4.766   1.172  0.0413 -0.2160 -0.1905
  856ACN     N1 5319   3.252   4.860   1.108  0.2407  0.4989  0.0587
  857ACN     C1 5320   3.256   1.554   2.435  0.2370  0.5084  0.6713
  857ACN     H1 5321   3.300   1.648   2.399 -0.3844  0.9578  1.0785
  857ACN     H2 5322   3.154   1.546   2.398 -0.8333  1.6476  3.2813
  857ACN     H3 5323   3.261   1.552   2.545 -2.4906 -0.7733  0.7949
  857ACN     C2 5324   3.320   1.438   2.383  0.3351 -0.3291  0.6596
  857ACN     N1 5325   3.371   1.349   2.326 -0.1232  0.8858 -0.0635
  858ACN     C1 5326   2.119   3.395   2.603 -0.3554  0.2413 -0.3293
  858ACN     H1 5327   2.142   3.333   2.690  1.0021 -0.6286 -1.2992
  858ACN     H2 5328   2.021   3.445   2.611 -0.7318 -0.4990 -0.2470
  858ACN     H3 5329   2.114   3.327   2.517  0.1918  0.7478 -0.7659
  858ACN     C2 5330   2.220   3.502   2.570  0.4953  0.6407 -0.1125
  858ACN     N1 5331   2.298   3.585   2.557  0.1452  0.3820  0.1979
  859ACN     C1 5332   2.115   3.242   3.588  0.0620 -0.1721 -0.6919
  859ACN     H1 5333   2.048   3.284   3.663  0.1273 -0.6452 -0.3685
  859ACN     H2 5334   2.203   3.208   3.644 -0.7714  0.6036  1.1205
  859ACN     H3 5335   2.143   3.324   3.519  2.5532  1.3183  1.9814
  859ACN     C2 5336   2.051   3.139   3.509  0.0203 -0.5711 -0.3973
  859ACN     N1 5337   1.993   3.056   3.448  0.3552  0.7872  0.5553
  860ACN     C1 5338   1.197   3.662   1.595 -0.4685  0.5066 -0.0772
  860ACN     H1 5339   1.135   3.584   1.641  1.1968 -1.2473 -0.6858
  860ACN     H2 5340   1.218   3.645   1.489 -1.7893 -2.1743  0.0485
  860ACN     H3 5341   1.292   3.659   1.650 -0.5083 -0.5734 -0.0381
  860ACN     C2 5342   1.137   3.792   1.608 -0.2622 -0.0610 -0.4127
  860ACN     N1 5343   1.088   3.896   1.629  0.4516  0.2341 -0.2404
  861ACN     C1 5344   1.890   1.920   2.805  0.0646  0.0585 -0.7467
  861ACN     H1 5345   1.971   1.894   2.874  1.8355 -0.2044 -2.8633
  861ACN     H2 5346   1.899   1.860   2.714 -2.1919 -1.0523 -0.2709
  861ACN     H3 5347   1.908   2.026   2.781 -1.8502  0.2157 -1.5476
  861ACN     C2 5348   1.769   1.901   2.883 -0.6811 -0.1446 -0.3911
  861ACN     N1 5349   1.668   1.882   2.940  0.0628  0.1175  0.4127
  862ACN     C1 5350   2.341   4.026   0.951 -0.5404  0.5017  0.3625
  862ACN     H1 5351   2.271   3.943   0.936  0.3693 -0.1882 -0.0875
  862ACN     H2 5352   2.335   4.103   0.873  2.3895 -0.0327 -0.4639
  862ACN     H3 5353   2.441   3.981   0.953 -1.3338 -1.2963 -0.0005
  862ACN     C2 5354   2.317   4.093   1.080  0.5536 -0.4766  0.3967
  862ACN     N1 5355   2.310   4.144   1.184 -0.3822  0.6727 -0.4191
  863ACN     C1 5356   0.968   3.183   0.566 -0.3873 -0.8089 -0.2336
  863ACN     H1 5357   1.026   3.212   0.478  0.5919  0.4347  0.8120
  863ACN     H2 5358   0.898   3.259   0.605  0.6521 -0.1011  0.2682
  863ACN     H3 5359   1.040   3.165   0.647 -1.2578 -1.8961  0.3151
  863ACN     C2 5360   0.910   3.052   0.539 -0.1721 -0.2993 -1.1762
  863ACN     N1 5361   0.854   2.953   0.529 -0.2365  0.5169 -0.3932
  864ACN     C1 5362   2.491   1.673   1.968  1.0144  0.2748  0.2425
  864ACN     H1 5363   2.575   1.649   2.034  1.7692 -1.5523 -1.3724
  864ACN     H2 5364   2.490   1.602   1.885  2.2787  0.2839  0.2206
  864ACN     H3 5365   2.505   1.767   1.913 -0.5654 -0.1076 -0.8586
  864ACN     C2 5366   2.364   1.687   2.045  0.4866 -0.9042 -0.0706
  864ACN     N1 5367   2.271   1.699   2.109  0.6750  0.5416 -0.4267
  865ACN     C1 5368   1.861   0.610   0.831 -0.0945 -0.0299 -0.0764
  865ACN     H1 5369   1.862   0.717   0.804  0.2448 -0.0840 -0.2814
  865ACN     H2 5370   1.891   0.542   0.751  0.7295  1.1764 -0.8166
  865ACN     H3 5371   1.757   0.589   0.857  0.6415 -1.1541  2.1533
  865ACN     C2 5372   1.946   0.582   0.943  0.0946  0.3358 -0.4741
  865ACN     N1 5373   2.022   0.552   1.025 -0.6925  0.4177 -0.6189
  866ACN     C1 5374   2.654   2.711   0.216 -0.4515  0.2964 -0.1932
  866ACN     H1 5375   2.611   2.618   0.255  1.2962 -0.6269 -0.4020
  866ACN     H2 5376   2.739   2.689   0.150 -0.8662 -0.2919 -0.5385
  866ACN     H3 5377   2.689   2.767   0.303 -0.7340 -1.0153  0.7812
  866ACN     C2 5378   2.557   2.786   0.141  0.1149 -0.0422  0.3611
  866ACN     N1 5379   2.475   2.845   0.084 -0.8595  0.1533  0.2965
  867ACN     C1 5380   1.403   2.640   1.633 -0.8034 -0.3198 -0.4545
  867ACN     H1 5381   1.427   2.746   1.619 -0.3575 -0.2231  0.9105
  867ACN     H2 5382   1.332   2.623   1.715 -0.3305 -1.4838 -0.2694
  867ACN     H3 5383   1.495   2.588   1.661 -2.2567 -2.1146  1.0903
  867ACN     C2 5384   1.344   2.582   1.520  0.5599  0.3095  0.4223
  867ACN     N1 5385   1.299   2.524   1.430  0.1836 -0.4360  0.2524
  868ACN     C1 5386   3.353   2.137   4.421 -0.6791 -0.5957  0.0457
  868ACN     H1 5387   3.406   2.184   4.336 -0.1336 -2.4134 -0.6468
  868ACN     H2 5388   3.279   2.203   4.467  0.9996  0.0843  1.8283
  868ACN     H3 5389   3.425   2.117   4.501 -0.3500 -0.0536 -0.1150
  868ACN     C2 5390   3.282   2.013   4.392  1.0283 -0.2870  0.1513
  868ACN     N1 5391   3.225   1.920   4.364  0.1223  0.1035  0.5534
  869ACN     C1 5392   0.371   0.828   4.020  0.2645 -0.3936  0.4070
  869ACN     H1 5393   0.350   0.736   4.076 -0.9817 -0.9280 -0.9140
  869ACN     H2 5394   0.310   0.912   4.056  0.5709 -0.0518  0.1392
  869ACN     H3 5395   0.349   0.807   3.914  0.7105 -0.5926  0.3514
  869ACN     C2 5396   0.512   0.869   4.037  0.8310  0.8957 -0.0777
  869ACN     N1 5397   0.623   0.893   4.028  0.0319  0.1139  0.0096
  870ACN     C1 5398   1.653   2.014   1.830  0.4403  0.2297  0.3133
  870ACN     H1 5399   1.679   2.032   1.934  1.4549 -0.5215  0.2058
  870ACN     H2 5400   1.579   2.087   1.795 -1.2287 -1.7630 -0.4132
  870ACN     H3 5401   1.615   1.912   1.810  1.5743 -0.0103 -0.6505
  870ACN     C2 5402   1.775   2.038   1.751 -0.1718  0.4153  0.6649
  870ACN     N1 5403   1.877   2.053   1.703 -0.7230  0.1337  0.6096
  871ACN     C1 5404   3.855   1.462   0.176  0.0723 -0.9666  0.4484
  871ACN     H1 5405   3.861   1.353   0.164  1.2221 -0.9835  1.1001
  871ACN     H2 5406   3.865   1.498   0.280  0.5949 -0.9941  0.4084
  871ACN     H3 5407   3.762   1.489   0.124  0.9694 -3.0823 -2.3282
  871ACN     C2 5408   3.968   1.505   0.099 -0.3364 -0.6487  0.2654
  871ACN     N1 5409   4.059   1.543   0.038  0.2529  0.0749 -1.0061
  872ACN     C1 5410   3.069   1.365   1.529  0.3451 -0.0876 -0.1305
  872ACN     H1 5411   3.172   1.332   1.508  0.9565  0.8783  1.2657
  872ACN     H2 5412   3.069   1.461   1.581 -1.9726  0.0520 -0.3754
  872ACN     H3 5413   3.025   1.294   1.601  3.2970  0.0980  1.9804
  872ACN     C2 5414   2.993   1.373   1.405 -0.4660  0.0433  0.3474
  872ACN     N1 5415   2.929   1.384   1.309 -0.1860  0.4051  0.6166
  873ACN     C1 5416   0.659   1.377   1.791  0.2824  0.0009  0.5478
  873ACN     H1 5417   0.661   1.487   1.788 -0.0742 -0.0304 -2.5762
  873ACN     H2 5418   0.700   1.337   1.885 -0.4683  0.6727  1.1786
  873ACN     H3 5419   0.707   1.345   1.698  0.1479  0.2323  0.3979
  873ACN     C2 5420   0.517   1.343   1.798  0.8947 -0.4810 -0.4011
  873ACN     N1 5421   0.405   1.310   1.806 -0.2385  1.3957 -0.1394
  874ACN     C1 5422   3.816   4.417   2.117  0.4880 -0.0814  0.3609
  874ACN     H1 5423   3.859   4.495   2.181  0.3969 -2.0415  2.8725
  874ACN     H2 5424   3.712   4.437   2.087 -0.6198 -3.0193  2.0458
  874ACN     H3 5425   3.814   4.318   2.163  1.0920  0.6698  2.0300
  874ACN     C2 5426   3.906   4.406   2.004 -1.0253  0.0445  0.5084
  874ACN     N1 5427   3.982   4.391   1.917  0.0072 -0.3440 -0.1137
  875ACN     C1 5428   3.049   2.608   0.156 -0.2051  0.9195 -0.5088
  875ACN     H1 5429   3.144   2.572   0.197 -1.0517 -0.8401 -0.0239
  875ACN     H2 5430   2.968   2.544   0.194  0.4804  0.5133  0.3071
  875ACN     H3 5431   3.035   2.607   0.048  2.0943 -0.0544 -0.8266
  875ACN     C2 5432   3.033   2.748   0.187 -0.0697  0.1330 -0.3698
  875ACN     N1 5433   3.020   2.857   0.213 -0.1539 -0.1807 -0.1237
  876ACN     C1 5434   2.350   0.781   3.501  0.3575 -0.8726  1.2219
  876ACN     H1 5435   2.262   0.806   3.561  1.1658  1.8866  1.3236
  876ACN     H2 5436   2.386   0.685   3.540  0.8844 -1.6054 -0.9824
  876ACN     H3 5437   2.424   0.862   3.509 -2.3311  1.9043 -0.7298
  876ACN     C2 5438   2.312   0.763   3.361  0.4689  0.7755 -0.2252
  876ACN     N1 5439   2.286   0.758   3.247  0.1183 -0.5100  0.5032
  877ACN     C1 5440   0.314   3.037   4.116  0.5405  0.0328 -0.0607
  877ACN     H1 5441   0.299   2.962   4.195 -3.6330 -0.5533 -1.2594
  877ACN     H2 5442   0.324   3.139   4.157 -0.0856  0.2873 -0.5337
  877ACN     H3 5443   0.221   3.022   4.060  0.3081  0.0424  0.3146
  877ACN     C2 5444   0.419   2.998   4.026  0.5966  0.5587 -0.6935
  877ACN     N1 5445   0.502   2.976   3.952 -0.2944  0.1691  0.8863
  878ACN     C1 5446   3.129   1.108   2.818 -1.0333  0.3801 -0.3261
  878ACN     H1 5447   3.075   1.145   2.906 -0.8222 -0.2330  0.0638
  878ACN     H2 5448   3.058   1.069   2.744 -1.9493 -0.7215  1.1059
  878ACN     H3 5449   3.196   1.025   2.847  0.0779  2.2411  2.6075
  878ACN     C2 5450   3.199   1.216   2.751 -0.0705 -0.1270 -0.1565
  878ACN     N1 5451   3.252   1.294   2.686  0.9418  0.0846  0.0088
  879ACN     C1 5452   1.571   2.018   4.731 -0.1240  0.5224  0.5518
  879ACN     H1 5453   1.610   2.119   4.718 -2.8148  1.3788 -1.3531
  879ACN     H2 5454   1.462   2.032   4.720 -0.3163 -0.1922  1.4255
  879ACN     H3 5455   1.598   1.973   4.827  0.7537 -3.3966 -1.4071
  879ACN     C2 5456   1.623   1.936   4.626 -0.0242  0.3671 -0.2544
  879ACN     N1 5457   1.672   1.878   4.539  0.5386 -0.0528  0.1806
  880ACN     C1 5458   0.026   0.200   2.233  0.5175 -0.0912 -1.2114
  880ACN     H1 5459   0.126   0.231   2.198  1.3353 -0.6946  0.5366
  880ACN     H2 5460   0.042   0.098   2.270  2.3806  0.1070 -1.3835
  880ACN     H3 5461  -0.044   0.196   2.149  1.9043  2.4079 -2.5765
  880ACN     C2 5462  -0.037   0.282   2.339 -0.3521 -0.6628  0.5579
  880ACN     N1 5463  -0.082   0.341   2.424 -0.2174 -0.7238 -0.4840
  881ACN     C1 5464   0.144   0.166   1.759 -0.3739  0.2308  0.0062
  881ACN     H1 5465   0.074   0.249   1.738  0.5515  1.3551  1.2807
  881ACN     H2 5466   0.232   0.224   1.788  0.7511 -1.4966  0.0815
  881ACN     H3 5467   0.168   0.102   1.674  1.0608 -0.2183  0.7338
  881ACN     C2 5468   0.094   0.086   1.877  0.4534  0.2572  0.2036
  881ACN     N1 5469   0.052   0.018   1.961 -0.0552 -0.2956 -0.3287
  882ACN     C1 5470   3.597   0.470   2.036 -0.3152  0.1322  0.7963
  882ACN     H1 5471   3.488   0.458   2.044 -0.7592  2.7321 -0.7143
  882ACN     H2 5472   3.637   0.443   2.135  0.5138 -1.0234  0.1546
  882ACN     H3 5473   3.623   0.572   2.007 -0.3582  0.2553  1.1828
  882ACN     C2 5474   3.654   0.380   1.934 -0.3122 -0.7704 -0.5527
  882ACN     N1 5475   3.702   0.305   1.864  0.7966  0.6316 -0.1778
  883ACN     C1 5476   0.772   0.192   2.999 -0.1890  0.9069 -0.7090
  883ACN     H1 5477   0.794   0.210   2.893  3.0603 -1.6265 -0.5791
  883ACN     H2 5478   0.751   0.273   3.069 -1.0688  2.2789 -2.5295
  883ACN     H3 5479   0.866   0.158   3.044  0.9393  1.4406 -2.5999
  883ACN     C2 5480   0.681   0.081   2.989 -0.7044  0.1502  0.7553
  883ACN     N1 5481   0.609  -0.005   2.973  0.4807  0.0692 -0.0814
  884ACN     C1 5482   0.453   2.117   0.960  0.2528 -0.3590 -0.2147
  884ACN     H1 5483   0.402   2.169   0.877 -0.2165  3.2621  2.2368
  884ACN     H2 5484   0.560   2.111   0.935  0.4689 -2.1987  1.0230
  884ACN     H3 5485   0.407   2.019   0.975  0.3142 -0.6248 -1.6583
  884ACN     C2 5486   0.437   2.200   1.079  0.5132 -0.1698  0.1913
  884ACN     N1 5487   0.418   2.262   1.172  0.2038  0.2720 -0.0905
  885ACN     C1 5488   2.165   4.699   4.047  0.3549 -1.1811 -0.2857
  885ACN     H1 5489   2.256   4.734   4.098 -0.1740  0.3649 -0.3814
  885ACN     H2 5490   2.088   4.686   4.124 -0.9106  0.5288 -1.2155
  885ACN     H3 5491   2.197   4.605   4.000 -2.4358 -2.5292  0.4316
  885ACN     C2 5492   2.132   4.787   3.937  0.3377 -0.2123  1.0176
  885ACN     N1 5493   2.103   4.848   3.843  0.0512  0.7241  0.3331
  886ACN     C1 5494   2.751   4.251   2.114 -0.5800  1.0188 -0.3443
  886ACN     H1 5495   2.860   4.236   2.122 -0.7045 -1.0000 -2.0355
  886ACN     H2 5496   2.730   4.246   2.007  2.0277 -1.5479 -0.7985
  886ACN     H3 5497   2.709   4.348   2.141  0.2883  0.7968  1.9291
  886ACN     C2 5498   2.686   4.130   2.161 -0.7287 -0.4439 -0.2269
  886ACN     N1 5499   2.633   4.036   2.201  0.3018 -0.5900  0.0710
  887ACN     C1 5500   0.173   0.487   3.652  0.0054  0.1134  0.5057
  887ACN     H1 5501   0.230   0.463   3.561  0.2415  0.8083  0.4682
  887ACN     H2 5502   0.235   0.543   3.723 -1.0882  1.6891  0.2135
  887ACN     H3 5503   0.154   0.397   3.713 -0.1186  1.1722  2.0633
  887ACN     C2 5504   0.068   0.579   3.627  0.1309  0.3318  0.3897
  887ACN     N1 5505  -0.024   0.642   3.610  0.0637 -0.3465  0.1679
  888ACN     C1 5506   3.315   4.811   0.584  0.0360 -0.4100 -0.6001
  888ACN     H1 5507   3.213   4.775   0.601  0.5292 -0.2351  3.1079
  888ACN     H2 5508   3.387   4.735   0.552  0.1511 -0.1157 -1.0489
  888ACN     H3 5509   3.352   4.856   0.677 -2.3967 -0.6532  0.5087
  888ACN     C2 5510   3.303   4.913   0.486 -0.2172 -0.2223 -0.1052
  888ACN     N1 5511   3.305   4.991   0.406 -0.2819 -0.4389 -0.0914
  889ACN     C1 5512   0.560   0.964   2.880 -0.1975  0.5726 -0.2008
  889ACN     H1 5513   0.527   0.860   2.868 -0.2163  0.8899 -3.2271
  889ACN     H2 5514   0.568   0.987   2.987  0.6805 -4.9230  1.0939
  889ACN     H3 5515   0.483   1.030   2.837  1.5375  1.2956 -2.2476
  889ACN     C2 5516   0.688   0.983   2.813 -0.5683  0.3251  0.0578
  889ACN     N1 5517   0.791   0.993   2.763 -1.2117 -0.5967  0.2056
  890ACN     C1 5518   2.834   3.912   3.451 -0.6371  0.3532  0.7791
  890ACN     H1 5519   2.761   3.994   3.457  0.4125  1.2342  1.5636
  890ACN     H2 5520   2.793   3.853   3.368 -1.0463 -0.6087  1.6412
  890ACN     H3 5521   2.835   3.862   3.549 -0.5046  3.6071  2.4780
  890ACN     C2 5522   2.966   3.950   3.411 -0.3506 -0.8113  0.0990
  890ACN     N1 5523   3.074   3.981   3.386 -0.4867 -0.5980 -0.0233
  891ACN     C1 5524   3.532   1.626   0.068  0.7722  0.2521 -0.3000
  891ACN     H1 5525   3.624   1.668   0.111 -0.7316  2.1557  1.1610
  891ACN     H2 5526   3.559   1.520   0.052 -0.6727 -0.2521  0.5186
  891ACN     H3 5527   3.507   1.676  -0.026  1.9717 -1.0292 -1.3245
  891ACN     C2 5528   3.422   1.637   0.158  0.4195 -0.1253  0.6817
  891ACN     N1 5529   3.336   1.652   0.239 -0.0478  0.0511 -0.0634
  892ACN     C1 5530   0.595   4.409   0.396  0.1212  0.7947  0.0600
  892ACN     H1 5531   0.532   4.472   0.331 -0.3788 -2.4891 -2.7864
  892ACN     H2 5532   0.553   4.394   0.496 -1.1869 -0.8554 -0.7198
  892ACN     H3 5533   0.695   4.452   0.412  1.0688 -0.8723 -1.2334
  892ACN     C2 5534   0.594   4.274   0.330 -1.0384 -0.5834 -1.1006
  892ACN     N1 5535   0.589   4.180   0.267  0.0638 -0.7023 -0.2021
  893ACN     C1 5536   2.984   1.858   0.803 -0.3634  0.4893 -0.0582
  893ACN     H1 5537   2.908   1.780   0.790  0.0538  0.1368 -0.4376
  893ACN     H2 5538   2.939   1.941   0.857 -1.1335  0.4276 -0.6014
  893ACN     H3 5539   3.010   1.901   0.705 -0.3521  1.4108  0.3388
  893ACN     C2 5540   3.105   1.803   0.853  0.3820 -1.0170  0.2833
  893ACN     N1 5541   3.202   1.754   0.896 -0.2222 -0.5663  0.3597
  894ACN     C1 5542   1.142   3.229   2.834 -0.7883  0.2591 -0.7322
  894ACN     H1 5543   1.177   3.325   2.873  0.9279 -0.5409 -0.2330
  894ACN     H2 5544   1.223   3.172   2.785 -0.8259  0.8763 -1.5204
  894ACN     H3 5545   1.067   3.247   2.756 -1.2786 -0.6326 -0.4796
  894ACN     C2 5546   1.085   3.158   2.938 -0.0071 -0.3725  0.3416
  894ACN     N1 5547   1.040   3.090   3.020  0.2111  0.0011  0.0956
  895ACN     C1 5548   3.278   4.672   0.158  0.2019 -0.2020  0.0556
  895ACN     H1 5549   3.222   4.578   0.167  0.7835 -0.4842  0.8536
  895ACN     H2 5550   3.344   4.655   0.072 -1.1526 -3.7599 -0.3472
  895ACN     H3 5551   3.338   4.689   0.249 -0.2153 -1.5959  0.5927
  895ACN     C2 5552   3.183   4.782   0.142 -0.3802 -0.0038 -0.1090
  895ACN     N1 5553   3.110   4.868   0.125  0.1963 -0.1677 -0.3449
  896ACN     C1 5554   2.977   0.426   3.808  0.0779  0.2343 -0.0357
  896ACN     H1 5555   2.914   0.399   3.723  1.2073 -1.5459 -0.3326
  896ACN     H2 5556   2.922   0.510   3.852 -0.2897  0.8539 -1.6557
  896ACN     H3 5557   3.070   0.468   3.766 -1.6373  1.5025 -2.7073
  896ACN     C2 5558   2.992   0.307   3.886  0.4337  0.7722  0.3297
  896ACN     N1 5559   2.990   0.216   3.959 -0.1960  0.5383 -0.5829
  897ACN     C1 5560   2.651   0.498   2.720  0.3296  0.4927  0.0899
  897ACN     H1 5561   2.564   0.441   2.686  0.6465  0.3201 -0.4284
  897ACN     H2 5562   2.686   0.430   2.799  1.1681  0.0436 -0.6696
  897ACN     H3 5563   2.622   0.594   2.765 -1.5331  0.8290 -1.7480
  897ACN     C2 5564   2.757   0.503   2.616 -0.1878  0.2140  0.2180
  897ACN     N1 5565   2.831   0.509   2.524 -0.7974  0.2494  0.1360
  898ACN     C1 5566   2.924   1.118   1.154 -0.3249  0.0306 -0.2503
  898ACN     H1 5567   2.978   1.088   1.245 -0.8251 -0.4048 -0.0936
  898ACN     H2 5568   2.989   1.176   1.088 -1.0894  1.0049 -0.1491
  898ACN     H3 5569   2.840   1.177   1.191 -0.5847  1.1707 -2.5830
  898ACN     C2 5570   2.871   1.007   1.078  0.2166  0.3225 -0.7127
  898ACN     N1 5571   2.811   0.932   1.016  0.7236  0.1729  0.0554
  899ACN     C1 5572   2.512   0.978   0.871  0.1230  0.5269 -0.5004
  899ACN     H1 5573   2.533   0.918   0.961  1.9119 -1.7455 -2.3682
  899ACN     H2 5574   2.468   0.914   0.794 -0.2440  0.3908 -0.1791
  899ACN     H3 5575   2.611   1.014   0.840  1.2912 -2.2218 -0.0888
  899ACN     C2 5576   2.440   1.097   0.899 -0.3437 -0.2322  0.7364
  899ACN     N1 5577   2.394   1.204   0.911 -0.1492  0.3435  0.0888
  900ACN     C1 5578   0.104   1.131   1.307 -0.1635 -0.8963  0.0794
  900ACN     H1 5579   0.057   1.105   1.403  0.3946  0.3117  0.6941
  900ACN     H2 5580   0.156   1.223   1.337 -2.2908  0.6884 -0.9398
  900ACN     H3 5581   0.029   1.153   1.230  0.3587  0.6796  0.0026
  900ACN     C2 5582   0.191   1.020   1.273 -0.0131  0.5613  0.1462
  900ACN     N1 5583   0.258   0.931   1.245 -0.0442 -0.0997  0.9774
  901ACN     C1 5584   3.259   0.832   3.861  0.4367  0.0346  0.6544
  901ACN     H1 5585   3.186   0.765   3.813  0.3125  0.5320  0.1557
  901ACN     H2 5586   3.357   0.786   3.880  0.1095 -0.5757  0.8927
  901ACN     H3 5587   3.221   0.867   3.958 -0.5167 -2.2898  1.1727
  901ACN     C2 5588   3.279   0.950   3.769  0.7385 -0.1733  0.0529
  901ACN     N1 5589   3.298   1.040   3.698  0.3750 -0.6737 -0.2280
  902ACN     C1 5590   0.843   1.827   4.599 -0.1164  0.1749  0.1985
  902ACN     H1 5591   0.865   1.747   4.671  0.1399 -0.6488 -0.7980
  902ACN     H2 5592   0.920   1.904   4.591  2.0339 -1.8472  0.7808
  902ACN     H3 5593   0.744   1.866   4.626  0.8272  2.8429 -0.0184
  902ACN     C2 5594   0.825   1.774   4.466  0.6016 -0.0397 -0.2756
  902ACN     N1 5595   0.822   1.730   4.359 -0.4146  0.4436 -0.2478
  903ACN     C1 5596   2.679   3.097   3.859 -0.1030 -0.5738 -0.5725
  903ACN     H1 5597   2.722   3.168   3.788 -0.3196  0.6223  0.4816
  903ACN     H2 5598   2.715   3.142   3.952 -1.2527  1.0838 -0.9038
  903ACN     H3 5599   2.732   3.001   3.854  0.2781 -0.4762  1.2801
  903ACN     C2 5600   2.530   3.087   3.850 -0.1810 -0.2172 -0.7853
  903ACN     N1 5601   2.417   3.067   3.847  0.1626  0.1082  0.0395
  904ACN     C1 5602   1.407   2.393   4.556  0.3386  0.7547 -0.5830
  904ACN     H1 5603   1.351   2.482   4.589  0.6469  2.1163 -3.5429
  904ACN     H2 5604   1.446   2.409   4.455 -1.0449  0.8750 -1.1139
  904ACN     H3 5605   1.355   2.296   4.557  0.4480  0.6913 -1.1477
  904ACN     C2 5606   1.517   2.389   4.653  0.5007 -0.6947 -0.5417
  904ACN     N1 5607   1.609   2.389   4.723  0.5820  0.3609  0.0844
  905ACN     C1 5608   1.701   3.963   2.157  0.7137 -0.5487  0.3881
  905ACN     H1 5609   1.653   3.936   2.062  1.3793 -1.7907  0.3998
  905ACN     H2 5610   1.648   3.913   2.239  0.8052  0.3986  1.0225
  905ACN     H3 5611   1.691   4.071   2.174 -0.2187 -0.6720  0.6659
  905ACN     C2 5612   1.841   3.917   2.150  0.6165 -0.2854  0.7545
  905ACN     N1 5613   1.946   3.879   2.132  0.5688 -0.3289  0.1736
  906ACN     C1 5614   1.566   4.432   1.793  0.3437  0.6092  0.3479
  906ACN     H1 5615   1.513   4.341   1.765  0.5071  0.8249 -0.6726
  906ACN     H2 5616   1.510   4.524   1.770 -0.8227 -0.2751 -0.3865
  906ACN     H3 5617   1.669   4.440   1.756  0.5973  1.7800  1.2545
  906ACN     C2 5618   1.587   4.424   1.936  0.3570  0.9934 -0.0418
  906ACN     N1 5619   1.616   4.426   2.047 -0.5603 -0.8456 -0.2681
  907ACN     C1 5620   3.601   1.049   2.825 -0.0123 -0.5227  0.1841
  907ACN     H1 5621   3.580   1.155   2.844 -3.7918 -1.4243  1.3236
  907ACN     H2 5622   3.591   1.000   2.923  2.1528 -1.7605 -0.1836
  907ACN     H3 5623   3.703   1.023   2.792  0.3277 -1.3857  1.8450
  907ACN     C2 5624   3.503   0.991   2.736 -0.4895 -0.6238 -0.7632
  907ACN     N1 5625   3.434   0.937   2.663  0.7992 -0.1528  0.4197
  908ACN     C1 5626   3.548   1.842   4.671  0.2769  0.0087 -0.5746
  908ACN     H1 5627   3.588   1.911   4.746  1.2297 -1.1285 -0.0054
  908ACN     H2 5628   3.581   1.738   4.689 -1.4305 -0.0522  2.6528
  908ACN     H3 5629   3.584   1.872   4.572 -0.8765  1.6645 -0.5133
  908ACN     C2 5630   3.402   1.842   4.675 -0.6008  0.1183 -0.2298
  908ACN     N1 5631   3.289   1.846   4.688 -0.2236  0.5586 -0.1251
  909ACN     C1 5632   1.473   0.190   3.071 -0.9221 -0.2720  0.2427
  909ACN     H1 5633   1.399   0.256   3.025 -0.3155 -1.2194 -2.1811
  909ACN     H2 5634   1.462   0.156   3.175 -1.1652 -0.1747  0.2488
  909ACN     H3 5635   1.571   0.236   3.058 -1.2408 -0.0905 -1.7284
  909ACN     C2 5636   1.474   0.068   2.991 -0.5320  1.1299  0.0324
  909ACN     N1 5637   1.479  -0.033   2.935  0.0023  0.7393 -0.4886
  910ACN     C1 5638   2.881   4.338   1.114 -0.4130  0.2584  0.4102
  910ACN     H1 5639   2.803   4.415   1.118 -1.1243 -0.5064  1.2746
  910ACN     H2 5640   2.836   4.239   1.095 -0.6476  0.3700  0.3792
  910ACN     H3 5641   2.940   4.335   1.206  0.7737  0.8506 -0.3235
  910ACN     C2 5642   2.971   4.371   1.002 -0.2985  0.4937 -0.2019
  910ACN     N1 5643   3.047   4.382   0.917  0.0880 -0.2494 -0.0975
  911ACN     C1 5644   3.288   0.524   0.408 -0.6301 -0.3779  0.2440
  911ACN     H1 5645   3.248   0.458   0.330  0.3160 -0.8615  0.1613
  911ACN     H2 5646   3.272   0.498   0.513 -2.3800  4.0289  1.1731
  911ACN     H3 5647   3.227   0.615   0.394  2.0088  1.5875  1.1297
  911ACN     C2 5648   3.427   0.542   0.370  0.1342  0.2940 -0.4868
  911ACN     N1 5649   3.539   0.555   0.350 -0.2549 -0.0889 -0.0068
  912ACN     C1 5650   1.941   3.067   1.226 -0.0811  0.0123  0.3638
  912ACN     H1 5651   2.003   3.148   1.266 -0.9633  0.3970  0.9593
  912ACN     H2 5652   1.856   3.043   1.291  1.0732  2.3137  2.8418
  912ACN     H3 5653   2.008   2.981   1.216  0.0955 -0.0636  2.0824
  912ACN     C2 5654   1.887   3.098   1.087 -0.2947  0.2407  0.5707
  912ACN     N1 5655   1.859   3.104   0.977  0.0357  0.0902 -0.1852
  913ACN     C1 5656   1.605   2.895   0.829 -0.0087 -0.1810 -0.3687
  913ACN     H1 5657   1.607   2.978   0.901  0.1482  1.8097 -2.5993
  913ACN     H2 5658   1.504   2.895   0.787  0.0010  2.5579 -0.4685
  913ACN     H3 5659   1.627   2.801   0.882 -1.3140  1.8220  3.9480
  913ACN     C2 5660   1.704   2.920   0.726  0.5189  0.6633 -0.4869
  913ACN     N1 5661   1.774   2.949   0.641 -0.0307 -0.8069 -0.6293
  914ACN     C1 5662   1.651   2.839   3.401  0.1798 -0.4425 -0.2283
  914ACN     H1 5663   1.718   2.913   3.447  1.5192 -1.5858 -0.3176
  914ACN     H2 5664   1.555   2.889   3.389 -0.5492 -1.0151  2.6973
  914ACN     H3 5665   1.633   2.759   3.474 -0.8672 -0.1745 -0.1899
  914ACN     C2 5666   1.715   2.776   3.291 -0.1596 -0.5584 -0.5566
  914ACN     N1 5667   1.769   2.732   3.205 -0.4185  0.5657 -0.0254
  915ACN     C1 5668   2.941   4.633   3.058  0.2454 -0.4183 -0.3135
  915ACN     H1 5669   2.940   4.736   3.095 -0.0234 -0.4671 -0.1804
  915ACN     H2 5670   2.951   4.639   2.949 -0.8339  1.0533 -0.3511
  915ACN     H3 5671   2.844   4.586   3.082  0.8961 -1.7309 -0.1881
  915ACN     C2 5672   3.049   4.550   3.113 -0.4527 -1.0251  0.4265
  915ACN     N1 5673   3.133   4.486   3.149  0.4508  0.0562 -0.4230
  916ACN     C1 5674   2.799   3.947   0.758  0.0220  0.3078  0.3516
  916ACN     H1 5675   2.766   3.843   0.771 -0.1430  0.1596 -1.1151
  916ACN     H2 5676   2.778   3.981   0.656 -1.5451 -1.5429  0.0386
  916ACN     H3 5677   2.908   3.944   0.767  0.0290 -0.5049  0.0569
  916ACN     C2 5678   2.721   4.022   0.854 -0.1613  0.8421  0.2611
  916ACN     N1 5679   2.668   4.085   0.935  0.3702  0.1927 -0.2246
  917ACN     C1 5680   1.404   1.405   4.229 -0.3765 -0.0717 -0.7562
  917ACN     H1 5681   1.341   1.390   4.317  1.0526 -2.3725 -0.1187
  917ACN     H2 5682   1.478   1.486   4.236 -0.1273 -0.1789 -1.9468
  917ACN     H3 5683   1.335   1.418   4.144 -0.5751  3.3671 -0.1556
  917ACN     C2 5684   1.464   1.275   4.209 -0.6432 -0.5904  0.6132
  917ACN     N1 5685   1.524   1.179   4.195  0.4457  0.1302  0.2744
  918ACN     C1 5686   2.196   4.759   1.596  0.7743  0.1247 -0.1501
  918ACN     H1 5687   2.166   4.842   1.530  0.1508 -1.1721 -1.5205
  918ACN     H2 5688   2.228   4.676   1.533 -0.0117  0.2057 -0.6692
  918ACN     H3 5689   2.111   4.717   1.651  2.1561 -1.6089  0.7070
  918ACN     C2 5690   2.292   4.796   1.694  0.3667  0.4476  0.6274
  918ACN     N1 5691   2.377   4.837   1.764  0.7259 -0.1664  0.1945
  919ACN     C1 5692   1.732   0.345   4.707 -0.4543 -0.1848  0.0417
  919ACN     H1 5693   1.704   0.311   4.807 -0.6806 -0.5981 -0.1633
  919ACN     H2 5694   1.786   0.441   4.703 -0.4556 -0.2472 -3.0764
  919ACN     H3 5695   1.638   0.369   4.656 -0.9703 -1.6864  0.2801
  919ACN     C2 5696   1.798   0.240   4.625 -1.0762 -0.1979  0.5166
  919ACN     N1 5697   1.828   0.153   4.554 -0.3884  0.0705 -0.1501
  920ACN     C1 5698   0.216   2.025   3.073  0.4562  0.1302  0.4625
  920ACN     H1 5699   0.219   1.938   3.006  0.7226  0.6259 -0.1809
  920ACN     H2 5700   0.170   1.988   3.165 -1.7126 -1.6011 -1.2935
  920ACN     H3 5701   0.170   2.112   3.024 -0.0432 -1.2441 -1.5497
  920ACN     C2 5702   0.356   2.064   3.115 -0.0732  0.0600 -0.2168
  920ACN     N1 5703   0.464   2.095   3.142  1.0511 -0.3904  0.3680
  921ACN     C1 5704   2.059   0.568   4.947  0.0429 -0.7431  0.1417
  921ACN     H1 5705   2.140   0.640   4.964 -0.2736  0.6701 -3.7216
  921ACN     H2 5706   1.967   0.628   4.945  0.8047  0.4064 -1.1110
  921ACN     H3 5707   2.054   0.500   5.033  0.9159  0.8184  1.4602
  921ACN     C2 5708   2.077   0.505   4.815 -0.5695  0.1269  0.0816
  921ACN     N1 5709   2.083   0.463   4.705  0.0904 -0.3119 -0.1115
  922ACN     C1 5710   1.660   0.340   1.075 -0.0159  0.6063 -0.4881
  922ACN     H1 5711   1.596   0.254   1.097 -0.1231  1.5017  3.0535
  922ACN     H2 5712   1.588   0.419   1.052  0.2783  1.1210  0.3395
  922ACN     H3 5713   1.730   0.326   0.991 -3.0236 -0.4115 -2.9404
  922ACN     C2 5714   1.739   0.383   1.190  0.4225 -0.2131  0.0713
  922ACN     N1 5715   1.795   0.419   1.283 -0.1909  0.4391  0.2181
  923ACN     C1 5716   0.121   3.636   4.512 -0.6383 -0.8984  0.3838
  923ACN     H1 5717   0.160   3.570   4.591  1.0599  1.2041  1.3569
  923ACN     H2 5718   0.107   3.741   4.543  3.6714  0.0853 -0.7067
  923ACN     H3 5719   0.018   3.611   4.483 -1.0194 -0.0014  0.9318
  923ACN     C2 5720   0.211   3.620   4.398  1.1121  0.1419  0.0129
  923ACN     N1 5721   0.277   3.589   4.310 -0.4227 -0.3560  0.3005
  924ACN     C1 5722   0.165   0.551   4.265  0.1794  0.2351 -0.2227
  924ACN     H1 5723   0.205   0.505   4.174  0.6411  0.0567  0.0674
  924ACN     H2 5724   0.092   0.631   4.248  2.3188  2.9789  2.9161
  924ACN     H3 5725   0.251   0.590   4.320  0.4306  1.3429 -1.3794
  924ACN     C2 5726   0.098   0.439   4.334  0.7322  0.3981 -0.2782
  924ACN     N1 5727   0.043   0.354   4.395  0.6314  0.2832 -0.1472
  925ACN     C1 5728   2.327   3.243   1.318  0.0036  0.5949 -0.3980
  925ACN     H1 5729   2.266   3.249   1.409 -0.2803  1.8425 -0.6512
  925ACN     H2 5730   2.370   3.143   1.304 -1.4790 -0.3556  1.6592
  925ACN     H3 5731   2.408   3.316   1.325  0.9026 -0.3598 -0.7639
  925ACN     C2 5732   2.243   3.282   1.205  0.6177  0.2600 -0.0889
  925ACN     N1 5733   2.176   3.308   1.116 -0.4760 -0.1839  0.4083
  926ACN     C1 5734   3.612   4.564   3.711  0.1195 -0.1462 -0.3586
  926ACN     H1 5735   3.681   4.599   3.790 -0.7461 -0.7969  0.6903
  926ACN     H2 5736   3.508   4.579   3.742  0.3109  1.2472 -0.3318
  926ACN     H3 5737   3.629   4.457   3.693 -3.2179 -0.9722  1.0350
  926ACN     C2 5738   3.611   4.621   3.583 -0.1790 -0.2587 -0.6620
  926ACN     N1 5739   3.608   4.661   3.478 -0.3774 -0.3209  0.0983
  927ACN     C1 5740   2.363   4.689   0.443  0.3152 -0.4505 -0.2906
  927ACN     H1 5741   2.341   4.788   0.401 -1.3253 -1.2494 -1.3524
  927ACN     H2 5742   2.453   4.636   0.409 -0.3902 -1.8248 -0.0216
  927ACN     H3 5743   2.276   4.629   0.415 -0.9495  0.5378  1.4891
  927ACN     C2 5744   2.360   4.693   0.590 -0.1447  0.4897 -0.6059
  927ACN     N1 5745   2.361   4.697   0.706  0.1158  0.2627  0.0259
  928ACN     C1 5746   3.427   1.865   2.890  0.2467  0.1265 -0.2440
  928ACN     H1 5747   3.342   1.857   2.959  1.8001  0.2938  1.7342
  928ACN     H2 5748   3.515   1.830   2.945 -0.4858  1.0019  1.5420
  928ACN     H3 5749   3.449   1.969   2.862  2.9277 -0.1225  0.7594
  928ACN     C2 5750   3.388   1.781   2.784 -0.0254 -0.7255 -0.3037
  928ACN     N1 5751   3.356   1.711   2.696 -1.0472  0.1314 -0.1978
  929ACN     C1 5752   0.355   1.788   2.812 -0.7545 -0.0059  0.9400
  929ACN     H1 5753   0.338   1.750   2.913  1.3012 -1.6217  0.7058
  929ACN     H2 5754   0.269   1.843   2.770 -0.4584 -0.2475  0.0153
  929ACN     H3 5755   0.373   1.700   2.749 -2.4219  1.2412 -1.3604
  929ACN     C2 5756   0.473   1.874   2.817  0.2638 -0.2974 -0.0422
  929ACN     N1 5757   0.572   1.938   2.814 -0.6518 -0.2955  0.4560
  930ACN     C1 5758   1.560   1.513   2.165  0.2368 -0.2261  0.6515
  930ACN     H1 5759   1.561   1.496   2.274  0.0708 -1.9868  0.3987
  930ACN     H2 5760   1.468   1.465   2.129 -0.0698  1.0766 -0.3259
  930ACN     H3 5761   1.651   1.465   2.126  0.6788  0.5566  0.7242
  930ACN     C2 5762   1.562   1.653   2.130  0.2046 -0.5522  0.6349
  930ACN     N1 5763   1.574   1.763   2.098 -0.0070  0.3891 -0.5761
  931ACN     C1 5764   0.768   4.623   1.638  0.6678  0.2827 -0.1342
  931ACN     H1 5765   0.772   4.712   1.575 -2.7237 -1.3655 -2.7947
  931ACN     H2 5766   0.863   4.571   1.658  0.3876  0.1037  0.7879
  931ACN     H3 5767   0.709   4.562   1.570  0.7154  1.4674 -1.2519
  931ACN     C2 5768   0.700   4.646   1.762  1.0888  0.0071 -0.5818
  931ACN     N1 5769   0.641   4.664   1.860  0.8070  0.5065  0.1036
  932ACN     C1 5770   0.638   3.385   2.590 -0.3313  0.1126  0.1489
  932ACN     H1 5771   0.659   3.296   2.530  1.2355  0.9560 -0.5828
  932ACN     H2 5772   0.547   3.389   2.652 -0.8943 -0.5506 -0.6270
  932ACN     H3 5773   0.636   3.467   2.518  2.0558 -1.4695 -1.7719
  932ACN     C2 5774   0.760   3.400   2.673 -0.4883 -0.0822 -0.2917
  932ACN     N1 5775   0.864   3.420   2.726  0.9155 -0.1572 -0.0125
  933ACN     C1 5776   2.692   4.149   3.714 -0.8079  0.0717 -0.3162
  933ACN     H1 5777   2.644   4.224   3.778  0.3392 -0.8066  1.6170
  933ACN     H2 5778   2.621   4.130   3.632 -2.0292 -2.3123  1.2467
  933ACN     H3 5779   2.707   4.055   3.767 -0.5756 -0.2115 -0.8824
  933ACN     C2 5780   2.817   4.209   3.660 -0.4471 -0.2943 -1.0507
  933ACN     N1 5781   2.915   4.262   3.627 -0.5822 -0.3251 -0.1853
  934ACN     C1 5782   3.372   4.479   4.739  0.0876  0.6924  0.2991
  934ACN     H1 5783   3.444   4.403   4.772 -2.0410 -1.5294 -0.0768
  934ACN     H2 5784   3.332   4.453   4.640  2.2161 -0.5320 -0.2752
  934ACN     H3 5785   3.422   4.577   4.733 -0.7256  0.9909 -2.2190
  934ACN     C2 5786   3.255   4.476   4.828 -0.1150 -0.1331  0.4166
  934ACN     N1 5787   3.159   4.477   4.896 -0.5672 -0.4955 -0.2174
  935ACN     C1 5788   3.172   1.400   1.934  0.2084  0.0740  0.0976
  935ACN     H1 5789   3.203   1.295   1.928 -0.9309 -0.3281  1.0493
  935ACN     H2 5790   3.126   1.436   1.841 -0.2558  1.4896  0.8678
  935ACN     H3 5791   3.257   1.463   1.960  0.1654 -0.0636  0.5804
  935ACN     C2 5792   3.077   1.413   2.039 -0.3125  0.3934  0.1747
  935ACN     N1 5793   2.994   1.418   2.123  0.1812 -0.4926 -0.6557
  936ACN     C1 5794   2.031   1.627   0.492  0.9109 -0.5072  0.7321
  936ACN     H1 5795   1.951   1.560   0.456  0.5125  0.3002  0.1069
  936ACN     H2 5796   1.994   1.696   0.568 -1.4735  1.6695 -2.2694
[truncated: 52,403 more chars]
