# Supplementary material for: Metallicious: Automated Force-Field Parameterization of Covalently Bound Metals for Supramolecular Structures
Source: J Chem Theory Comput. 2024 Oct 7;20(20):9060–71. doi: 10.1021/acs.jctc.4c00850 (PMC11500408; doi:10.1021/acs.jctc.4c00850)
Supplement: Supplementary file 2 — ct4c00850_si_002.zip [file ct4c00850_si_002.zip › SI_MD_input/Zn3L3/dummy/3_npt.gro]

Generic title in water
 6555
    1RES     N0    1   1.976   2.467   2.831 -0.5854  0.4541 -0.2782
    1RES     N1    2   2.003   2.726   2.691  0.0704  0.1526 -0.0987
    1RES     N2    3   2.213   2.330   2.880  0.2055  0.1632 -0.4881
    1RES     N3    4   1.767   2.841   2.605 -0.1101  1.3552  0.2954
    1RES     N4    5   1.888   2.994   2.350 -0.0177  0.4674 -0.4644
    1RES     N5    6   2.085   2.046   2.922  0.1348 -0.7906 -0.0974
    1RES     C6    7   2.101   2.529   2.808  0.2292  0.1664 -0.3375
    1RES     C7    8   1.887   2.685   2.749  0.5563 -0.0782 -0.2358
    1RES     C8    9   2.229   2.456   2.836  0.2836  0.2247 -0.1716
    1RES     C9   10   2.016   1.943   2.870 -0.6212  0.1759  0.1104
    1RES    C10   11   1.759   2.765   2.709 -0.4879 -0.2644 -0.0520
    1RES    C11   12   2.216   2.025   2.953 -0.5894 -0.9595  0.3319
    1RES    C12   13   1.912   2.990   2.216  0.8414 -0.0393 -0.0401
    1RES    C13   14   1.665   3.105   2.298 -0.1955  0.0899 -0.4113
    1RES    C14   15   2.107   2.655   2.742  0.2501 -0.3850 -0.3318
    1RES    C15   16   1.708   3.113   2.165  0.1284 -0.5873 -0.2335
    1RES    C16   17   1.671   2.952   2.601  0.1395  0.0057  0.2589
    1RES    C17   18   2.291   2.140   3.017  0.1637  0.5779 -0.2293
    1RES    C18   19   1.762   3.047   2.383 -0.1602  0.0381  0.6048
    1RES    C19   20   1.870   2.552   2.805 -0.1328 -0.5024  0.0409
    1RES    C20   21   2.078   1.825   2.840 -0.0045 -0.0243 -0.9415
    1RES    C21   22   1.826   3.049   2.120  0.2170  0.4124  0.2761
    1RES    C22   23   1.750   3.062   2.532 -0.4184 -0.0509 -0.5029
    1RES    C23   24   2.283   1.911   2.925 -0.2509  0.9428 -0.7397
    1RES    C24   25   2.334   2.247   2.919  0.3990  0.7529 -0.5182
    1RES    C25   26   2.215   1.806   2.866 -0.3889 -0.5225 -0.5407
    1RES    C26   27   1.877   1.697   2.807 -0.2097 -0.4839 -0.2987
    1RES    C27   28   1.987   3.100   1.944 -0.0097  0.8765  0.3042
    1RES    C28   29   1.902   1.508   2.632 -0.1819  0.1025 -0.5463
    1RES    C29   30   1.847   1.550   2.769  0.2711 -0.5964 -0.6743
    1RES    C30   31   1.989   3.109   1.789 -0.0162 -0.2221 -0.0090
    1RES    C31   32   1.959   2.968   1.737  0.3400 -0.3551  0.7299
    1RES    C32   33   1.821   1.472   2.532  0.2156  0.2334  0.1563
    1RES    C33   34   2.034   2.916   1.637 -0.3088  0.2579 -0.3192
    1RES    O34   35   1.856   3.066   1.986 -0.6919 -0.0568 -0.1164
    1RES    O35   36   2.016   1.715   2.785 -0.4989  0.3002  0.4528
    1RES    H36   37   2.321   2.513   2.832  0.7947 -0.5797 -0.0750
    1RES    H37   38   1.912   1.964   2.846 -1.0999 -1.1123  0.9936
    1RES    H38   39   1.683   2.775   2.787  1.3188 -0.9051  1.8279
    1RES    H39   40   1.993   2.925   2.185  0.3723 -1.0571  0.8432
    1RES    H40   41   1.570   3.138   2.337 -0.4332 -0.7278 -0.3030
    1RES    H41   42   2.202   2.705   2.727 -0.7721  1.6433 -0.2360
    1RES    H42   43   1.642   3.151   2.087  0.8564 -0.8933 -0.9976
    1RES    H43   44   1.645   2.986   2.702  1.0851  1.4690  0.0285
    1RES    H44   45   1.580   2.925   2.546 -1.1047 -1.6021  2.9971
    1RES    H45   46   2.371   2.083   3.066 -0.1970  0.8617  0.6932
    1RES    H46   47   2.227   2.183   3.095  1.4607 -0.9757  1.7514
    1RES    H47   48   1.771   2.507   2.816 -0.6456  0.6664  0.2795
    1RES    H48   49   1.694   3.156   2.545 -2.4927 -1.2694 -0.4184
    1RES    H49   50   1.848   3.074   2.580  0.2196  1.2353 -2.0916
    1RES    H50   51   2.390   1.907   2.944  0.4128 -2.3476 -4.4298
    1RES    H51   52   2.408   2.304   2.975 -1.1981 -0.9798  3.5368
    1RES    H52   53   2.377   2.191   2.835  2.3450  1.5484 -0.0729
    1RES    H53   54   2.260   1.713   2.834 -2.2878 -1.6030 -0.1225
    1RES    H54   55   1.816   1.763   2.744 -0.3068 -0.6078 -0.3325
    1RES    H55   56   1.847   1.698   2.912  2.2407  0.1703  0.4449
    1RES    H56   57   2.057   3.023   1.979  0.5592  1.4854  0.5228
    1RES    H57   58   2.025   3.191   1.993 -0.5870  0.2878  1.8905
    1RES    H58   59   2.009   1.494   2.623 -0.2265  0.1443 -1.1680
    1RES    H59   60   1.894   1.490   2.848  2.5878  2.3091  0.2885
    1RES    H60   61   1.738   1.545   2.773  0.1581  1.2836 -0.6472
    1RES    H61   62   1.922   3.187   1.751  2.3742  2.0834  0.3743
    1RES    H62   63   2.087   3.143   1.755 -0.3139  1.9926  1.2965
    1RES    H63   64   1.880   2.913   1.788 -0.9845 -0.1934 -1.0946
    1RES    H64   65   1.714   1.490   2.538  0.0991 -0.2294 -0.4890
    1RES    H65   66   1.860   1.433   2.438 -0.6111  1.5172 -0.7445
    1RES    H66   67   2.126   2.964   1.604 -0.6985 -0.7639 -3.0640
    1RES    H67   68   2.019   2.812   1.610  0.0427 -0.2604  1.4209
    2RES     N0   69   1.925   2.463   2.211 -0.2993 -0.3326  0.4026
    2RES     N1   70   1.924   2.701   2.364  0.1381 -0.5431 -0.2051
    2RES     N2   71   1.683   2.309   2.232  0.1062  0.4368 -0.1256
    2RES     N3   72   2.161   2.830   2.403  0.0164 -0.1764 -0.0948
    2RES     N4   73   2.065   3.009   2.662  0.3636 -0.5919 -0.0395
    2RES     N5   74   1.809   2.040   2.178 -0.5610  0.4526 -0.3716
    2RES     C6   75   1.809   2.513   2.267 -0.0852 -0.3880  0.3005
    2RES     C7   76   2.038   2.655   2.307 -0.2083 -0.4779  0.2761
    2RES     C8   77   1.681   2.436   2.249 -0.7222 -0.3159 -0.2781
    2RES     C9   78   1.899   1.938   2.185  0.1658 -0.1299  0.4582
    2RES    C10   79   2.168   2.725   2.330 -0.0207  0.6737  0.5683
    2RES    C11   80   1.691   2.017   2.126 -0.1799  0.0297  0.2603
    2RES    C12   81   2.010   3.048   2.783  0.1842 -0.1856  0.4828
    2RES    C13   82   2.268   3.119   2.734  0.3839  0.2006  0.2392
    2RES    C14   83   1.809   2.630   2.351 -0.2731  0.2201  0.2078
    2RES    C15   84   2.221   3.149   2.864 -0.3787  0.2158 -0.6579
    2RES    C16   85   2.285   2.899   2.448  0.1305  0.1183  0.3848
    2RES    C17   86   1.602   2.138   2.086  0.3910 -0.6969 -0.3513
    2RES    C18   87   2.190   3.051   2.637 -0.2341  0.2590 -0.0835
    2RES    C19   88   2.038   2.536   2.234 -0.0612 -0.3784 -0.5873
    2RES    C20   89   1.865   1.809   2.148 -0.1975  0.0257 -0.4694
    2RES    C21   90   2.089   3.114   2.882 -0.4658 -0.9857 -0.1289
    2RES    C22   91   2.240   3.041   2.493  0.3914 -0.3070  0.0417
    2RES    C23   92   1.653   1.888   2.086  0.2323 -0.9062 -1.2369
    2RES    C24   93   1.562   2.232   2.192 -0.6263 -0.3006 -0.6344
    2RES    C25   94   1.738   1.775   2.098 -0.2544 -0.5251 -0.5038
    2RES    C26   95   1.925   1.575   2.175  0.4810 -0.0773 -0.5706
    2RES    C27   96   1.912   3.088   3.063  0.0373  0.2321  0.1457
    2RES    C28   97   2.152   1.506   2.108  1.3442 -0.0682  0.9719
    2RES    C29   98   2.039   1.484   2.212 -0.6132  0.1225 -0.1232
    2RES    C30   99   1.858   3.174   3.179  0.2229 -0.0989 -0.5011
    2RES    C31  100   1.961   3.199   3.291  1.2469 -0.0288  0.2272
    2RES    C32  101   2.182   1.418   2.015  0.2812  0.1099 -0.4167
    2RES    C33  102   1.967   3.129   3.404 -0.2626 -0.2397  0.3889
    2RES    O34  103   2.031   3.152   3.001  0.3679  0.3681  0.4976
    2RES    O35  104   1.958   1.712   2.172  0.0352 -0.4944  0.3214
    2RES    H36  105   1.593   2.489   2.288 -1.0125 -1.9265  1.3392
    2RES    H37  106   1.992   1.951   2.239  0.0137  0.7934  0.4922
    2RES    H38  107   2.260   2.672   2.303 -0.8334 -0.6191  0.2971
    2RES    H39  108   1.904   3.033   2.802 -0.2252  1.0686 -0.6965
    2RES    H40  109   2.370   3.147   2.709  0.4383  0.5084  0.7903
    2RES    H41  110   1.718   2.676   2.388 -0.5272  0.2226 -0.4183
    2RES    H42  111   2.280   3.203   2.938 -3.5556  1.7831  0.8008
    2RES    H43  112   2.358   2.902   2.366  0.0228 -1.0073  0.2396
    2RES    H44  113   2.333   2.847   2.532  2.2459  0.0549 -0.8182
    2RES    H45  114   1.508   2.101   2.043 -0.4460  1.7273 -0.6948
    2RES    H46  115   1.657   2.194   2.008  2.0118 -2.9700 -0.8792
    2RES    H47  116   2.127   2.503   2.181  0.8588 -1.7878  1.7375
    2RES    H48  117   2.320   3.115   2.478 -0.8393  1.1589  0.5621
    2RES    H49  118   2.160   3.064   2.421  0.1179 -1.3579  0.0066
    2RES    H50  119   1.555   1.876   2.042 -0.2695 -2.1273  0.1826
    2RES    H51  120   1.479   2.296   2.160  0.1489  1.1052  0.1102
    2RES    H52  121   1.526   2.181   2.282 -0.6767 -1.2714 -1.1931
    2RES    H53  122   1.701   1.679   2.063 -0.6835  0.0635 -1.6908
    2RES    H54  123   1.882   1.538   2.081 -1.6223 -0.4157  0.5098
    2RES    H55  124   1.841   1.552   2.241  0.6344 -0.8024 -0.6174
    2RES    H56  125   1.933   2.992   3.111 -2.9797 -0.5531  0.0430
    2RES    H57  126   1.825   3.070   2.999 -1.6001  1.0856  2.0592
    2RES    H58  127   2.201   1.603   2.118  1.4951 -0.3375  3.1499
    2RES    H59  128   2.070   1.519   2.311 -0.8756 -0.2139  0.0817
    2RES    H60  129   2.015   1.377   2.218 -0.7550  0.0528 -1.5679
    2RES    H61  130   1.801   3.261   3.144  0.3430 -0.5359 -1.8007
    2RES    H62  131   1.775   3.116   3.220  1.1937 -0.6884  0.6977
    2RES    H63  132   2.017   3.292   3.291  0.8827  0.1980 -1.5029
    2RES    H64  133   2.138   1.318   2.008  1.5637 -0.6902  2.5317
    2RES    H65  134   2.256   1.444   1.940  2.0990 -1.0349  0.9489
    2RES    H66  135   1.906   3.044   3.431 -1.2477  0.5846  0.7848
    2RES    H67  136   2.042   3.162   3.477  1.7910 -1.8118 -0.9585
    3RES     N0  137   1.917   2.234   2.412 -0.5675 -0.1664 -0.0705
    3RES     N1  138   1.988   2.218   2.684 -0.2145  0.5507 -0.1407
    3RES     N2  139   2.106   2.229   2.220 -0.4247  0.2463  0.3147
    3RES     N3  140   1.793   2.204   2.870 -0.1596 -0.4874  0.0417
    3RES     N4  141   1.962   2.324   3.115 -0.3748 -0.1657  0.2524
    3RES     N5  142   1.931   2.287   1.971 -0.1863 -0.8189  0.3728
    3RES     C6  143   2.049   2.225   2.448 -0.3447 -0.8838 -0.3056
    3RES     C7  144   1.857   2.216   2.646  0.7449  0.3771  0.4707
    3RES     C8  145   2.150   2.209   2.343 -0.4668  0.0066  0.1198
    3RES     C9  146   1.854   2.374   1.903 -0.9488 -0.7535 -0.2787
    3RES    C10  147   1.750   2.215   2.750 -0.1193 -0.5686 -0.0822
    3RES    C11  148   2.052   2.251   1.917  0.1315  0.2337 -0.0656
    3RES    C12  149   2.034   2.412   3.187 -0.3793 -0.5196 -0.3792
    3RES    C13  150   1.811   2.312   3.310 -0.6545  0.0191 -0.7014
    3RES    C14  151   2.082   2.222   2.584  0.0910 -0.4123 -0.3521
    3RES    C15  152   1.886   2.413   3.376 -0.4607 -0.0445 -0.4154
    3RES    C16  153   1.705   2.211   2.989  1.3249 -0.4246  0.3586
    3RES    C17  154   2.141   2.149   1.992 -0.2914 -0.0475 -0.2281
    3RES    C18  155   1.854   2.273   3.181 -0.1026  0.0060 -0.1009
    3RES    C19  156   1.828   2.235   2.512 -1.0033 -0.0679 -0.4152
    3RES    C20  157   1.882   2.422   1.774  0.4584  0.2805  0.5554
    3RES    C21  158   2.000   2.457   3.314  0.1109  0.2209 -0.1371
    3RES    C22  159   1.783   2.163   3.105  0.9934  0.0798  0.4191
    3RES    C23  160   2.093   2.298   1.793 -0.4026 -0.3469 -0.0768
    3RES    C24  161   2.205   2.216   2.113 -0.2637 -0.3858  1.1623
    3RES    C25  162   2.008   2.384   1.724  1.0782 -0.3112  0.3763
    3RES    C26  163   1.662   2.528   1.754 -0.1977 -0.1117  0.4106
    3RES    C27  164   2.222   2.529   3.388  0.2699 -0.0594 -0.5627
    3RES    C28  165   1.630   2.718   1.589  0.7421  0.1056  0.0786
    3RES    C29  166   1.572   2.582   1.635 -0.4015 -0.7534 -0.1404
    3RES    C30  167   2.263   2.568   3.534 -0.0987  1.0894  0.6514
    3RES    C31  168   2.304   2.717   3.548  0.1470  0.2995 -0.0346
    3RES    C32  169   1.557   2.827   1.588  0.0503 -0.2476  0.8082
    3RES    C33  170   2.423   2.765   3.573 -0.0423 -0.1049  0.7559
    3RES    O34  171   2.077   2.546   3.375  0.5102 -0.1542 -0.4410
    3RES    O35  172   1.799   2.510   1.707 -0.0650  0.5320  0.0219
    3RES    H36  173   2.252   2.179   2.366  0.0322  0.7463 -1.1153
    3RES    H37  174   1.763   2.407   1.953  0.4384 -0.3841  2.1113
    3RES    H38  175   1.646   2.226   2.720 -0.2491 -0.9896  0.1997
    3RES    H39  176   2.122   2.448   3.134 -0.0772 -0.7199 -0.0196
    3RES    H40  177   1.721   2.269   3.355 -0.2222 -0.9975 -0.7996
    3RES    H41  178   2.183   2.204   2.617  0.2093 -0.1446 -0.5642
    3RES    H42  179   1.853   2.450   3.473  1.2809  0.1435  0.1139
    3RES    H43  180   1.618   2.145   2.977  0.5775  0.8662 -1.4073
    3RES    H44  181   1.663   2.311   3.004 -1.3096 -1.1262 -1.8817
    3RES    H45  182   2.225   2.117   1.929 -0.4539  2.5635 -1.8763
    3RES    H46  183   2.080   2.061   2.016 -2.6930  1.3261 -1.0751
    3RES    H47  184   1.725   2.239   2.477 -1.7621  0.1166  1.7607
    3RES    H48  185   1.704   2.120   3.168 -0.1210  0.0799 -0.9647
    3RES    H49  186   1.837   2.070   3.084 -0.2668 -0.7747  0.8908
    3RES    H50  187   2.180   2.257   1.742  0.4287  1.3612 -0.0656
    3RES    H51  188   2.295   2.166   2.151 -1.3724 -0.9114  3.1729
    3RES    H52  189   2.220   2.317   2.072 -0.4874 -0.9890 -0.4478
    3RES    H53  190   2.048   2.421   1.630  0.4574 -0.0740  0.2064
    3RES    H54  191   1.660   2.595   1.841 -0.9338 -1.1259  1.1765
    3RES    H55  192   1.615   2.440   1.800 -2.2708 -0.0724 -1.5443
    3RES    H56  193   2.269   2.584   3.306 -0.1218  1.5811  0.2979
    3RES    H57  194   2.239   2.423   3.364  1.3555 -0.2627  0.9713
    3RES    H58  195   1.734   2.722   1.559  0.9005  0.2003  0.6310
    3RES    H59  196   1.575   2.509   1.553  1.7391 -0.0242 -0.7502
    3RES    H60  197   1.466   2.583   1.665 -0.5466 -3.5495 -0.4172
    3RES    H61  198   2.179   2.542   3.599 -0.0191  1.3141  0.8452
    3RES    H62  199   2.347   2.503   3.562 -0.3391 -0.5040 -2.2117
    3RES    H63  200   2.218   2.784   3.555  1.3585  1.8441  0.3113
    3RES    H64  201   1.454   2.823   1.622 -0.1820 -1.7068 -0.0521
    3RES    H65  202   1.600   2.921   1.553  0.1821 -0.4901  0.3259
    3RES    H66  203   2.511   2.702   3.579 -0.4449 -0.7557 -0.0483
    3RES    H67  204   2.444   2.868   3.602  1.1491  0.3544 -1.5693
    4ZnD    Zn1  205   1.963   2.868   2.510 -0.0060 -0.1035  0.1383
    4ZnD    dm1  206   2.044   2.857   2.473 -0.7215 -0.1815  1.6948
    4ZnD    dm2  207   1.997   2.938   2.561 -0.3173 -0.2362  0.4074
    4ZnD    dm3  208   1.939   2.928   2.443 -0.0768  0.3454  0.4862
    4ZnD    dm4  209   1.882   2.881   2.546  1.1718  1.4334 -0.2947
    4ZnD    dm5  210   1.929   2.799   2.458  0.9658  0.2020 -1.2085
    4ZnD    dm6  211   1.986   2.810   2.576  0.1350  0.5457  0.5271
    5ZnD    Zn1  212   2.005   2.256   2.904  0.0317  0.0128  0.1008
    5ZnD    dm1  213   2.013   2.243   2.815  0.0322  1.2913 -0.1598
    5ZnD    dm2  214   1.985   2.342   2.889 -1.6462  0.8568  0.2142
    5ZnD    dm3  215   1.918   2.236   2.899  0.3028 -0.2159 -0.1593
    5ZnD    dm4  216   1.999   2.270   2.993 -0.2938 -0.5779  0.7565
    5ZnD    dm5  217   2.025   2.170   2.921 -1.2135  1.6639  1.3143
    5ZnD    dm6  218   2.092   2.276   2.908 -1.0377  0.2053 -0.3526
    6ZnD    Zn1  219   1.891   2.246   2.185 -0.0524 -0.0613 -0.2301
    6ZnD    dm1  220   1.884   2.253   2.096 -0.6551 -1.9597  2.4341
    6ZnD    dm2  221   1.924   2.330   2.191  1.5832 -1.3485  1.9226
    6ZnD    dm3  222   1.806   2.277   2.193  0.0226 -0.3809  0.4864
    6ZnD    dm4  223   1.899   2.239   2.274  1.4078 -0.5802  1.4947
    6ZnD    dm5  224   1.858   2.165   2.179 -0.9901  0.4252 -0.7297
    6ZnD    dm6  225   1.973   2.213   2.178 -0.1914  0.8519  1.6798
    7BF4     B1  226   1.899   4.174   3.846  0.4243 -1.0172 -0.2993
    7BF4     F2  227   1.786   4.127   3.786 -0.3894 -0.1110  0.0265
    7BF4     F3  228   2.018   4.116   3.808  0.1876  0.1125  0.7376
    7BF4     F4  229   1.910   4.313   3.831  0.2221 -0.7750  0.5015
    7BF4     F5  230   1.892   4.154   3.986  0.5832 -0.2696  0.8662
    8BF4     B1  231   3.845   0.060   2.318  0.2612  0.1663 -0.1686
    8BF4     F2  232   3.857  -0.043   2.241  0.3185  0.5813 -0.1461
    8BF4     F3  233   3.967   0.082   2.391 -0.1471  0.4449 -0.3671
    8BF4     F4  234   3.814   0.178   2.244 -0.1497 -0.3532 -0.0969
    8BF4     F5  235   3.753   0.051   2.411 -0.4444 -0.2432 -0.1472
    9BF4     B1  236   1.297   4.728   0.452  0.2728  0.4876 -0.5482
    9BF4     F2  237   1.421   4.788   0.419  0.3290 -0.4716  0.8272
    9BF4     F3  238   1.328   4.615   0.530 -0.2928  0.5749  0.2444
    9BF4     F4  239   1.216   4.810   0.528 -0.7675 -0.7166  0.1732
    9BF4     F5  240   1.228   4.684   0.339 -0.1282 -0.5058 -0.1049
   10BF4     B1  241   2.180   0.493   0.872 -0.5976 -0.0951  0.3173
   10BF4     F2  242   2.155   0.389   0.967 -0.4280 -0.1703  0.0355
   10BF4     F3  243   2.128   0.455   0.747  0.1754  0.0651  0.2974
   10BF4     F4  244   2.120   0.612   0.924  0.6829  0.2083  0.0668
   10BF4     F5  245   2.319   0.520   0.874 -0.0346 -0.0223 -0.2348
   11BF4     B1  246   0.224   4.018   4.842  0.1300 -0.6924  0.2358
   11BF4     F2  247   0.359   4.037   4.863 -0.4565 -0.0325  0.0152
   11BF4     F3  248   0.180   4.037   4.711  0.0029 -0.0790  0.0137
   11BF4     F4  249   0.175   3.900   4.884  0.0058  0.3579  0.2870
   11BF4     F5  250   0.162   4.122   4.913  0.3445 -0.1922 -0.5922
   12BF4     B1  251   1.345   3.740   2.794  0.0827  0.3888 -0.1329
   12BF4     F2  252   1.481   3.732   2.826 -0.3540  0.0669 -0.6636
   12BF4     F3  253   1.318   3.684   2.667 -1.2489 -0.2620 -0.5560
   12BF4     F4  254   1.263   3.690   2.900 -0.1893  0.4928 -0.0155
   12BF4     F5  255   1.320   3.880   2.785 -0.0068  0.3994  0.0705
   13ACN     C1  256   2.215   3.059   1.171  0.2511 -0.1321  0.3290
   13ACN     H1  257   2.269   3.133   1.110 -1.7839  3.4131  2.6140
   13ACN     H2  258   2.107   3.074   1.153  0.4477 -0.1377 -0.9356
   13ACN     H3  259   2.242   3.082   1.274 -0.4050 -1.8568  0.9001
   13ACN     C2  260   2.257   2.925   1.125  0.4793  0.2733 -0.3872
   13ACN     N1  261   2.303   2.823   1.104 -0.0151 -0.3869  0.0500
   14ACN     C1  262   3.085   3.850   0.992  1.0480  0.7879  0.3868
   14ACN     H1  263   3.148   3.762   1.010  0.2625  0.2490  0.5324
   14ACN     H2  264   3.081   3.862   0.883  1.8304 -0.3521  0.2235
   14ACN     H3  265   3.125   3.935   1.049 -0.6164 -0.4698  3.5343
   14ACN     C2  266   2.956   3.819   1.048  0.4821  0.1431 -0.2190
   14ACN     N1  267   2.855   3.784   1.096 -0.6079 -0.2886 -0.2090
   15ACN     C1  268   1.877   3.502   2.319  0.9371 -0.7299 -0.7144
   15ACN     H1  269   1.812   3.470   2.236  1.1439 -0.1255 -1.1150
   15ACN     H2  270   1.817   3.537   2.405  1.6554  1.0132 -0.9039
   15ACN     H3  271   1.927   3.590   2.276  1.1345 -0.1419  0.6997
   15ACN     C2  272   1.969   3.393   2.340  0.8524  0.0122  0.5717
   15ACN     N1  273   2.037   3.304   2.346 -0.2720  0.7270  0.0739
   16ACN     C1  274   3.513   4.715   2.195  0.0206  0.9344 -0.3827
   16ACN     H1  275   3.579   4.695   2.110  3.5810 -0.2297  2.5294
   16ACN     H2  276   3.481   4.820   2.189 -1.2923  0.5592 -0.2105
   16ACN     H3  277   3.577   4.701   2.283 -1.5956  0.4391  0.7606
   16ACN     C2  278   3.404   4.618   2.203  0.2601  0.7662  0.2288
   16ACN     N1  279   3.312   4.547   2.209 -0.0236  0.1838  0.0993
   17ACN     C1  280   0.781   4.570   1.874 -0.7432 -0.6851  0.0071
   17ACN     H1  281   0.853   4.536   1.949  1.3544  2.9615 -0.2444
   17ACN     H2  282   0.816   4.673   1.859 -0.4287 -0.7456  0.3223
   17ACN     H3  283   0.682   4.572   1.921 -1.2154 -1.7167 -0.9035
   17ACN     C2  284   0.777   4.488   1.749  0.1062  0.4122 -0.2186
   17ACN     N1  285   0.767   4.442   1.644 -0.6007 -0.1537  0.4429
   18ACN     C1  286   1.574   4.486   2.252  0.2470  0.2007 -0.0783
   18ACN     H1  287   1.624   4.511   2.157 -2.2164  2.4636 -0.8597
   18ACN     H2  288   1.510   4.400   2.230  0.3220  0.9377 -3.5260
   18ACN     H3  289   1.499   4.562   2.279  0.9561  0.5510  0.9062
   18ACN     C2  290   1.676   4.453   2.349  0.0635 -0.6187 -0.6237
   18ACN     N1  291   1.763   4.424   2.418 -0.5861 -0.1626  0.5101
   19ACN     C1  292   1.712   4.187   4.667 -0.4377 -0.1281 -0.2035
   19ACN     H1  293   1.603   4.190   4.659 -0.4889  0.6833  0.6729
   19ACN     H2  294   1.733   4.080   4.677 -1.8819 -0.2953  1.3269
   19ACN     H3  295   1.749   4.237   4.757 -0.9902 -3.7925  2.1643
   19ACN     C2  296   1.770   4.235   4.537  0.5060  0.0968  0.1298
   19ACN     N1  297   1.819   4.266   4.437  0.0954 -0.1854  0.2873
   20ACN     C1  298   0.426   1.685   3.182 -0.1830 -0.3842 -0.0398
   20ACN     H1  299   0.467   1.787   3.188 -1.3165 -0.0312  2.2603
   20ACN     H2  300   0.468   1.601   3.238  0.2459  0.9131  1.6232
   20ACN     H3  301   0.443   1.666   3.076 -0.8461  1.0180 -0.4128
   20ACN     C2  302   0.282   1.679   3.203 -0.1633  0.2710  0.0427
   20ACN     N1  303   0.169   1.677   3.219  0.0309 -0.1822 -0.2015
   21ACN     C1  304   2.051   0.702   4.246  0.3420  0.4403 -0.2655
   21ACN     H1  305   2.095   0.678   4.344 -0.4783  0.4332  0.1044
   21ACN     H2  306   2.074   0.616   4.182  1.0096  0.5207 -0.1385
   21ACN     H3  307   2.099   0.794   4.210  1.7943 -0.5024 -0.7771
   21ACN     C2  308   1.903   0.722   4.250 -0.4316  0.6391  0.2485
   21ACN     N1  309   1.793   0.745   4.267  0.8202  1.2149  0.8386
   22ACN     C1  310   3.695   0.405   0.836 -0.3017  0.5282 -0.2914
   22ACN     H1  311   3.599   0.452   0.812  0.5244  2.5473  0.2720
   22ACN     H2  312   3.684   0.295   0.834 -0.3528  0.4878  1.2693
   22ACN     H3  313   3.717   0.431   0.940 -0.8755  0.4415 -0.1439
   22ACN     C2  314   3.796   0.455   0.742  0.3145 -0.1882 -1.1262
   22ACN     N1  315   3.872   0.494   0.664 -0.5360  0.4300  0.1754
   23ACN     C1  316   1.240   3.409   4.275  0.3329  0.0055  0.2095
   23ACN     H1  317   1.292   3.319   4.311 -0.8987 -1.1653 -0.9056
   23ACN     H2  318   1.174   3.368   4.199  1.6398 -0.6008 -0.6202
   23ACN     H3  319   1.309   3.482   4.230  0.4615  0.3518  0.9600
   23ACN     C2  320   1.172   3.482   4.382 -0.0637  0.1350  0.0814
   23ACN     N1  321   1.124   3.539   4.470  0.4664 -0.1148  0.6215
   24ACN     C1  322   1.980   3.469   2.826 -0.3732 -0.1966 -0.2327
   24ACN     H1  323   1.920   3.404   2.890 -1.2656 -0.5503 -1.3967
   24ACN     H2  324   2.027   3.411   2.746  1.9470  0.3124  0.7100
   24ACN     H3  325   2.049   3.533   2.882 -1.7248  0.4025  0.7773
   24ACN     C2  326   1.892   3.573   2.762 -0.1440 -0.2206 -0.5742
   24ACN     N1  327   1.825   3.657   2.718 -0.1490  0.2520  0.0328
   25ACN     C1  328   2.898   4.139   1.287  0.2622 -0.1049  0.0280
   25ACN     H1  329   2.847   4.225   1.242 -1.5834 -0.2262  1.8003
   25ACN     H2  330   3.004   4.153   1.312 -0.0947 -1.6997  2.5415
   25ACN     H3  331   2.881   4.059   1.214 -0.1608 -0.5826  0.6506
   25ACN     C2  332   2.836   4.104   1.407  0.4123  0.4184 -0.9071
   25ACN     N1  333   2.773   4.084   1.500  0.3316 -0.3805  0.1813
   26ACN     C1  334   3.521   2.806   4.832  0.3007  0.3665  0.1013
   26ACN     H1  335   3.578   2.895   4.802 -0.1244  0.8654  0.7632
   26ACN     H2  336   3.414   2.828   4.828  0.3615  0.4651 -1.3600
   26ACN     H3  337   3.540   2.789   4.938 -1.9584 -0.5771  0.3824
   26ACN     C2  338   3.565   2.699   4.745  0.2933 -0.0633 -0.9365
   26ACN     N1  339   3.596   2.609   4.679  0.2523 -0.0500  0.6255
   27ACN     C1  340   3.487   1.845   1.388  0.1199 -0.2335 -0.5710
   27ACN     H1  341   3.382   1.813   1.387 -0.1622  0.6563  0.3435
   27ACN     H2  342   3.548   1.815   1.474  0.8402  1.1061 -0.6074
   27ACN     H3  343   3.491   1.954   1.381 -0.0696 -0.2399 -0.8096
   27ACN     C2  344   3.558   1.782   1.276  0.4998 -0.6667  0.2458
   27ACN     N1  345   3.612   1.727   1.192 -0.2320  0.3109 -0.1565
   28ACN     C1  346   3.255   0.822   3.486 -0.2626  0.0569  0.5837
   28ACN     H1  347   3.342   0.858   3.429 -0.1707  0.8970  1.2381
   28ACN     H2  348   3.281   0.728   3.535  0.7047 -1.1811 -2.1894
   28ACN     H3  349   3.162   0.825   3.427 -0.5632  0.2068  1.0650
   28ACN     C2  350   3.248   0.906   3.604  0.4262  0.4470 -0.2736
   28ACN     N1  351   3.251   0.975   3.697  0.5759 -0.5217 -0.4105
   29ACN     C1  352   1.324   0.107   4.451  0.4698 -0.5288  0.3181
   29ACN     H1  353   1.321   0.062   4.551  1.8646 -0.9370  0.1828
   29ACN     H2  354   1.258   0.059   4.377  0.5771  1.4399 -1.0999
   29ACN     H3  355   1.425   0.083   4.417  0.8002  0.3836  0.6373
   29ACN     C2  356   1.300   0.252   4.466 -0.2712 -0.1270  0.4863
   29ACN     N1  357   1.283   0.364   4.487  0.4385 -0.4985 -0.4263
   30ACN     C1  358   0.939   3.442   3.752 -0.2307  0.0121  0.3851
   30ACN     H1  359   0.832   3.444   3.730 -0.2394  1.6730  0.5281
   30ACN     H2  360   0.971   3.539   3.794  0.0191 -0.6241  1.7103
   30ACN     H3  361   0.995   3.415   3.662 -0.9243  1.0463 -0.3552
   30ACN     C2  362   0.969   3.352   3.865 -0.7786 -0.0431 -0.5096
   30ACN     N1  363   1.000   3.285   3.953  0.0478  0.2481  0.1563
   31ACN     C1  364   2.627   0.163   2.816 -0.2307 -0.4856 -1.0967
   31ACN     H1  365   2.633   0.150   2.708 -1.6983 -1.9535 -1.0041
   31ACN     H2  366   2.725   0.134   2.857  0.5391 -1.0922 -3.3262
   31ACN     H3  367   2.547   0.104   2.862  0.3296 -1.3959 -1.2737
   31ACN     C2  368   2.625   0.304   2.861 -0.9720  0.9894  0.1846
   31ACN     N1  369   2.624   0.413   2.896 -0.1514 -0.6487  0.0766
   32ACN     C1  370   3.780   1.548   3.366 -0.2967 -0.2310 -0.6915
   32ACN     H1  371   3.796   1.560   3.474  1.6095 -0.0535 -0.9818
   32ACN     H2  372   3.876   1.568   3.318 -0.7155  1.2136 -0.9698
   32ACN     H3  373   3.703   1.621   3.338 -1.4263 -0.5380  1.4721
   32ACN     C2  374   3.730   1.412   3.340 -0.5281 -0.0046  0.3171
   32ACN     N1  375   3.698   1.304   3.318 -0.5088 -0.1125 -0.0672
   33ACN     C1  376   1.622   0.480   0.293 -0.1176 -0.3280  0.2667
   33ACN     H1  377   1.601   0.373   0.309 -1.1071 -0.0710  0.7131
   33ACN     H2  378   1.717   0.499   0.344  0.6026  0.8457 -1.4727
   33ACN     H3  379   1.542   0.542   0.336 -0.6622 -0.7134 -0.1746
   33ACN     C2  380   1.636   0.510   0.152 -0.4133  0.2579 -0.0502
   33ACN     N1  381   1.639   0.532   0.037  0.2645 -0.3567  0.0579
   34ACN     C1  382   1.494   2.839   4.051 -0.0580 -0.6249  0.4159
   34ACN     H1  383   1.548   2.799   3.964 -1.6635 -0.2093 -0.8046
   34ACN     H2  384   1.396   2.790   4.047  0.2632 -1.3360  1.0795
   34ACN     H3  385   1.486   2.945   4.023 -1.3771 -0.8912 -0.2270
   34ACN     C2  386   1.583   2.815   4.159  0.4381 -0.2981  0.3234
   34ACN     N1  387   1.659   2.811   4.244 -0.9978  0.8420  0.3709
   35ACN     C1  388   2.131   2.398   3.921  0.6260  0.0577  0.1337
   35ACN     H1  389   2.040   2.441   3.963  0.3725 -0.3687  0.0276
   35ACN     H2  390   2.173   2.319   3.985 -2.1304 -0.4634  1.3558
   35ACN     H3  391   2.198   2.484   3.910  0.0380  0.3712 -1.0967
   35ACN     C2  392   2.115   2.325   3.794  0.7602  0.1229  0.2154
   35ACN     N1  393   2.094   2.269   3.695 -0.6056  0.5419  0.1348
   36ACN     C1  394   3.165   1.093   1.148  0.1643  0.2722 -0.3482
   36ACN     H1  395   3.087   1.028   1.109  0.0238 -0.5093  1.2237
   36ACN     H2  396   3.250   1.074   1.081  0.6671 -1.4654  0.7479
   36ACN     H3  397   3.193   1.057   1.248 -0.8367  3.0942  1.0150
   36ACN     C2  398   3.125   1.233   1.149  0.1760 -0.6077  0.0389
   36ACN     N1  399   3.095   1.347   1.152 -0.0721 -0.0260  0.1408
   37ACN     C1  400   2.059   0.156   0.640 -0.6040 -0.1925 -0.7611
   37ACN     H1  401   2.045   0.049   0.657 -0.6534 -0.2408 -1.1027
   37ACN     H2  402   2.081   0.204   0.736 -1.1921 -1.1019 -0.1659
   37ACN     H3  403   1.969   0.200   0.593 -0.4997  0.6844 -0.1467
   37ACN     C2  404   2.183   0.167   0.555 -0.3074 -0.3309 -0.1537
   37ACN     N1  405   2.279   0.173   0.490 -0.7224  0.7432 -0.2560
   38ACN     C1  406   2.897   1.044   2.838  0.0124 -0.7101 -0.5207
   38ACN     H1  407   2.795   1.037   2.878  1.0487  0.3018  2.4236
   38ACN     H2  408   2.916   0.966   2.763 -1.6264 -0.0347 -1.6355
   38ACN     H3  409   2.969   1.025   2.920 -2.1813  0.5582  1.7740
   38ACN     C2  410   2.924   1.176   2.779  0.5613  0.5097 -0.5794
   38ACN     N1  411   2.941   1.270   2.720  0.1225 -0.2994  0.2631
   39ACN     C1  412   3.693   0.850   1.958 -0.5491 -0.4882 -0.9509
   39ACN     H1  413   3.597   0.898   1.937 -3.1761 -4.7509  0.6830
   39ACN     H2  414   3.753   0.938   1.981 -2.1920 -0.0561  1.8953
   39ACN     H3  415   3.732   0.787   1.877 -1.7041 -2.0417 -0.3267
   39ACN     C2  416   3.701   0.773   2.081  0.4641  0.3785  0.2644
   39ACN     N1  417   3.712   0.714   2.181  0.1450  0.0357  0.0008
   40ACN     C1  418   2.553   2.919   1.459  0.0433 -0.5495  0.0833
   40ACN     H1  419   2.530   2.925   1.352  0.0495  0.4362  0.1347
   40ACN     H2  420   2.651   2.959   1.486 -0.2123  1.1005 -1.3316
   40ACN     H3  421   2.555   2.812   1.484 -0.3924 -0.7909 -0.8998
   40ACN     C2  422   2.459   2.992   1.543  0.3211  0.1054  0.5498
   40ACN     N1  423   2.387   3.054   1.607 -0.2781 -0.2765  0.0385
   41ACN     C1  424   2.732   4.824   4.727  0.3531 -0.2118 -0.4934
   41ACN     H1  425   2.833   4.782   4.737 -0.2560 -1.7880 -0.8672
   41ACN     H2  426   2.677   4.819   4.822  2.4453 -0.7043  0.7268
   41ACN     H3  427   2.670   4.757   4.667 -0.1398 -0.0857 -0.1338
   41ACN     C2  428   2.725   4.961   4.677 -0.0016 -0.0908 -0.2821
   41ACN     N1  429   2.710   5.064   4.627  0.9173 -0.2693 -0.1743
   42ACN     C1  430   3.408   1.943   4.036 -0.2520 -0.2643 -0.4571
   42ACN     H1  431   3.411   2.002   3.944 -0.4996  1.7024  0.7617
   42ACN     H2  432   3.323   1.982   4.094 -1.0026  1.1958 -2.4876
   42ACN     H3  433   3.495   1.977   4.094 -0.3441 -2.6896  1.1665
   42ACN     C2  434   3.403   1.805   4.001  0.4838 -0.1283 -0.0979
   42ACN     N1  435   3.381   1.698   3.970  0.1078  0.6719  0.5220
   43ACN     C1  436   0.093   1.586   4.958  0.2400  0.0450  0.4227
   43ACN     H1  437   0.136   1.632   4.868 -0.5451 -0.5342 -0.2508
   43ACN     H2  438   0.048   1.668   5.016  0.4433  1.0661 -0.8345
   43ACN     H3  439   0.173   1.538   5.016 -0.1608  1.8210  2.5271
   43ACN     C2  440   0.000   1.483   4.920 -0.2889 -0.0787  0.2149
   43ACN     N1  441  -0.077   1.409   4.882 -0.2572 -0.4428 -0.1113
   44ACN     C1  442   3.820   3.415   1.718  0.6523  0.0458 -0.3248
   44ACN     H1  443   3.719   3.379   1.694  0.6639  0.7449 -1.4526
   44ACN     H2  444   3.834   3.490   1.639  0.6743 -2.7755 -3.1355
   44ACN     H3  445   3.886   3.329   1.701 -2.4734 -2.4321 -0.3602
   44ACN     C2  446   3.814   3.478   1.852 -0.0997  0.8061 -0.5390
   44ACN     N1  447   3.810   3.510   1.960 -0.2968  0.2803 -0.0765
   45ACN     C1  448   1.735   1.151   1.051  0.3814  0.2588 -0.3279
   45ACN     H1  449   1.799   1.062   1.043  0.2742  0.1119  0.4027
   45ACN     H2  450   1.797   1.241   1.036  1.1872 -0.2867 -0.3114
   45ACN     H3  451   1.691   1.150   1.152  0.0064 -0.8420 -0.5053
   45ACN     C2  452   1.627   1.138   0.958 -0.4317  0.5066 -0.1780
   45ACN     N1  453   1.538   1.121   0.885  0.5456 -0.2897 -0.1930
   46ACN     C1  454   3.241   0.842   1.892  0.3672  0.0138 -0.7797
   46ACN     H1  455   3.247   0.930   1.957 -1.0834  0.1718 -0.8440
   46ACN     H2  456   3.223   0.872   1.788 -4.2678 -1.3814 -0.4956
   46ACN     H3  457   3.146   0.791   1.913  0.7150 -0.0428  0.7537
   46ACN     C2  458   3.351   0.755   1.915 -0.1980  0.3123 -0.1904
   46ACN     N1  459   3.419   0.665   1.937  0.2443  0.2995 -0.2287
   47ACN     C1  460   2.472   3.778   3.431  0.5187  0.1057 -0.3526
   47ACN     H1  461   2.563   3.718   3.416  0.8564 -0.2388  2.6669
   47ACN     H2  462   2.501   3.883   3.444 -0.3347  0.4883 -1.4450
   47ACN     H3  463   2.424   3.724   3.513 -0.7376  1.0899 -0.4283
   47ACN     C2  464   2.381   3.763   3.321 -1.2400 -0.9367 -0.0092
   47ACN     N1  465   2.309   3.748   3.231 -0.0393 -0.3711 -0.6161
   48ACN     C1  466   3.732   0.012   1.920 -0.0822 -0.0046  0.7812
   48ACN     H1  467   3.662  -0.032   1.847 -0.1147  0.9546  0.2233
   48ACN     H2  468   3.669   0.035   2.006 -1.1926 -1.3734  0.3744
   48ACN     H3  469   3.781   0.104   1.888  0.2139 -0.2014  0.6635
   48ACN     C2  470   3.844  -0.080   1.940  0.5867 -0.3579  0.3271
   48ACN     N1  471   3.937  -0.146   1.962  0.1232 -0.3831 -0.2526
   49ACN     C1  472   3.606   4.128   0.898 -0.1799 -0.3857  0.8164
   49ACN     H1  473   3.706   4.117   0.943 -0.8062 -1.6251  1.9626
   49ACN     H2  474   3.560   4.220   0.935  1.4692  1.0369 -0.6032
   49ACN     H3  475   3.546   4.038   0.918 -0.3295 -0.1636  1.3735
   49ACN     C2  476   3.623   4.145   0.756 -0.4473 -0.4940 -1.0757
   49ACN     N1  477   3.643   4.163   0.644  0.1008  0.4471  0.2037
   50ACN     C1  478   1.311   0.773   2.525  0.1412 -0.3106  0.4305
   50ACN     H1  479   1.328   0.781   2.633  0.1796  0.8984  0.3430
   50ACN     H2  480   1.222   0.712   2.506 -0.3893 -0.1428  2.3069
   50ACN     H3  481   1.397   0.730   2.471 -0.8552  0.3219 -1.7221
   50ACN     C2  482   1.267   0.905   2.479  0.8622  0.8524  0.4386
   50ACN     N1  483   1.228   1.011   2.452 -0.2975  0.4067 -0.3885
   51ACN     C1  484   1.193   0.202   2.011 -0.8752 -0.3875 -0.5705
   51ACN     H1  485   1.190   0.282   2.085 -0.3932 -0.4096 -0.5230
   51ACN     H2  486   1.125   0.232   1.930 -1.5736  0.6880  0.3979
   51ACN     H3  487   1.146   0.113   2.054 -1.3485  0.1761  0.0956
   51ACN     C2  488   1.329   0.178   1.968 -0.7457  0.1812  0.2591
   51ACN     N1  489   1.439   0.165   1.942  0.0880 -0.2600 -0.6129
   52ACN     C1  490   1.387   3.381   2.057 -0.2144 -0.5797 -0.1085
   52ACN     H1  491   1.483   3.413   2.098  0.4615  3.8496 -4.6896
   52ACN     H2  492   1.383   3.395   1.948 -0.6394  0.4878  0.0383
   52ACN     H3  493   1.307   3.439   2.104 -0.7707 -1.7888  0.4854
   52ACN     C2  494   1.371   3.239   2.084  0.4087 -0.1948 -0.1686
   52ACN     N1  495   1.353   3.129   2.109  0.6487  0.2579 -0.3206
   53ACN     C1  496   2.317   3.428   2.160 -0.4587  0.3858 -0.5347
   53ACN     H1  497   2.407   3.364   2.161 -0.2926  0.6238 -0.1243
   53ACN     H2  498   2.322   3.520   2.219  1.8769 -0.3248  0.4412
   53ACN     H3  499   2.229   3.373   2.194 -0.3889 -0.5000 -1.7376
   53ACN     C2  500   2.307   3.459   2.018  0.1793  0.4053 -0.4501
   53ACN     N1  501   2.304   3.485   1.901  0.3952 -0.5530 -0.6458
   54ACN     C1  502   3.032   0.615   3.138 -0.0161  0.6018 -0.4637
   54ACN     H1  503   2.930   0.595   3.104 -0.4151  1.4106  0.2432
   54ACN     H2  504   3.019   0.638   3.244  1.4363 -0.8172  0.0367
   54ACN     H3  505   3.066   0.705   3.085  0.3566  0.1989 -0.9131
   54ACN     C2  506   3.122   0.501   3.123 -0.7327  0.3314  0.6859
   54ACN     N1  507   3.208   0.427   3.117  0.1285  0.1106  0.3757
   55ACN     C1  508   3.266   4.702   2.709  0.3504  1.0642  0.5891
   55ACN     H1  509   3.226   4.602   2.729  1.1397  0.3406 -1.3618
   55ACN     H2  510   3.311   4.747   2.798  1.3520 -0.4086  0.8265
   55ACN     H3  511   3.183   4.767   2.677  0.1340  0.5741  0.1534
   55ACN     C2  512   3.366   4.694   2.601  0.4154 -0.2156 -0.5633
   55ACN     N1  513   3.445   4.672   2.523 -0.0030 -0.0177 -0.3260
   56ACN     C1  514   1.199   0.689   1.710 -0.8338 -0.4750  0.2891
   56ACN     H1  515   1.254   0.775   1.750  1.7727 -0.6886 -2.6186
   56ACN     H2  516   1.233   0.668   1.608  1.2020 -0.7561  0.9879
   56ACN     H3  517   1.092   0.712   1.717 -0.4869  1.1650  0.4344
   56ACN     C2  518   1.220   0.568   1.793  0.2008 -0.3915  0.0387
   56ACN     N1  519   1.244   0.476   1.859 -0.9380 -0.4996  0.1480
   57ACN     C1  520   0.481   1.094   1.903 -0.4325  0.1441 -0.1876
   57ACN     H1  521   0.406   1.170   1.927 -0.1087  0.4011  0.0126
   57ACN     H2  522   0.525   1.082   1.803  0.3887 -1.7106  0.3677
   57ACN     H3  523   0.438   0.995   1.924 -0.9530  0.2242 -0.8400
   57ACN     C2  524   0.582   1.107   2.009  0.5921 -0.1881  0.0959
   57ACN     N1  525   0.665   1.129   2.084 -0.1284  0.4376  0.4178
   58ACN     C1  526   3.368   3.026   3.262  0.7765 -0.2348 -0.1732
   58ACN     H1  527   3.267   3.009   3.224  1.7531 -1.2108 -2.4048
   58ACN     H2  528   3.371   3.013   3.371  1.6888 -2.8262 -0.4686
   58ACN     H3  529   3.391   3.134   3.259  0.5991 -0.2007 -0.3534
   58ACN     C2  530   3.466   2.949   3.199 -0.5075 -0.0797  0.3556
   58ACN     N1  531   3.547   2.883   3.150  0.5514  0.2111  0.3080
   59ACN     C1  532   2.495   4.618   0.457  0.3443  1.0227 -0.2043
   59ACN     H1  533   2.406   4.561   0.426  1.1728 -0.5163  0.1708
   59ACN     H2  534   2.508   4.679   0.367  0.2996  0.3723 -0.6543
   59ACN     H3  535   2.574   4.546   0.481  1.2884  1.9439 -0.5177
   59ACN     C2  536   2.463   4.701   0.576  0.1905 -0.1866  0.1135
   59ACN     N1  537   2.439   4.761   0.671  1.0359 -0.2190  0.0282
   60ACN     C1  538   0.401   3.799   4.122  0.0018 -0.0130 -0.0418
   60ACN     H1  539   0.404   3.720   4.198 -2.8429 -0.3520 -0.2231
   60ACN     H2  540   0.487   3.795   4.054 -0.5280 -2.5108 -0.6300
   60ACN     H3  541   0.396   3.891   4.181  1.1273 -0.4831  0.8028
   60ACN     C2  542   0.282   3.776   4.046  0.2288  0.4085  0.0294
   60ACN     N1  543   0.181   3.746   3.993  0.8702 -0.2436  1.0209
   61ACN     C1  544   0.209   1.521   1.898 -0.3900 -0.9884  0.7655
   61ACN     H1  545   0.148   1.508   1.988  1.0906 -0.7702  1.8318
   61ACN     H2  546   0.305   1.559   1.937  1.4532 -4.7845  0.1511
   61ACN     H3  547   0.175   1.602   1.833  2.0895  0.8575  1.6669
   61ACN     C2  548   0.222   1.414   1.807  0.2422  0.4021 -0.5847
   61ACN     N1  549   0.223   1.326   1.730  0.5592 -0.7932  0.0278
   62ACN     C1  550   1.315   4.386   4.582  0.3318  0.3673 -0.4485
   62ACN     H1  551   1.208   4.370   4.561 -0.4999  2.3162  2.0838
   62ACN     H2  552   1.337   4.371   4.688 -1.5710 -0.5737 -0.1700
   62ACN     H3  553   1.332   4.494   4.568 -1.5167  0.4287 -2.5235
   62ACN     C2  554   1.400   4.313   4.488 -0.3158 -0.2230 -0.5881
   62ACN     N1  555   1.470   4.260   4.412  0.3295 -0.8229 -0.6201
   63ACN     C1  556   3.512   2.266   4.437 -0.6495  0.2145 -1.2246
   63ACN     H1  557   3.508   2.360   4.382  0.5391  1.2213  0.3733
   63ACN     H2  558   3.413   2.241   4.476 -0.4037  2.1531  0.7442
   63ACN     H3  559   3.569   2.292   4.527 -2.3294  0.2242 -0.1426
   63ACN     C2  560   3.577   2.161   4.365 -0.2162  0.4725  0.0098
   63ACN     N1  561   3.623   2.079   4.295  0.1863  0.3565  0.7568
   64ACN     C1  562   1.341   3.308   3.562  0.0327  0.2092 -0.2536
   64ACN     H1  563   1.322   3.414   3.585 -1.2506 -0.1195  0.2139
   64ACN     H2  564   1.386   3.264   3.652  0.7302  0.4161 -0.5003
   64ACN     H3  565   1.408   3.304   3.475 -1.2397  0.9776 -1.2941
   64ACN     C2  566   1.209   3.252   3.527  0.0986 -0.6233  0.8466
   64ACN     N1  567   1.105   3.216   3.485 -0.2080  0.3368 -0.1764
   65ACN     C1  568   1.725   2.734   3.319  0.1394  0.1282  0.0583
   65ACN     H1  569   1.616   2.721   3.308  0.1405 -0.2927  0.5468
   65ACN     H2  570   1.766   2.663   3.391 -1.9222  0.3285  1.4675
   65ACN     H3  571   1.746   2.835   3.355  0.1625 -0.5983  2.1135
   65ACN     C2  572   1.789   2.710   3.188 -1.1379  0.5849 -0.3646
   65ACN     N1  573   1.851   2.697   3.090 -0.2249  0.1501 -0.2986
   66ACN     C1  574   1.595   0.355   3.738 -0.0456 -0.5055  0.2024
   66ACN     H1  575   1.653   0.315   3.654  0.7693  1.0439  0.0197
   66ACN     H2  576   1.502   0.300   3.757 -0.4934  0.5232  1.0308
   66ACN     H3  577   1.565   0.454   3.701 -0.2733 -0.1162  1.4145
   66ACN     C2  578   1.676   0.360   3.861  0.1732 -0.5342 -0.1832
   66ACN     N1  579   1.744   0.362   3.956 -0.6187 -0.8246  0.7940
   67ACN     C1  580   2.757   2.642   3.716  0.5994  0.3512  0.5360
   67ACN     H1  581   2.749   2.751   3.728  0.9993  0.3923  0.4423
   67ACN     H2  582   2.843   2.604   3.659 -1.4912  0.4844 -2.8600
   67ACN     H3  583   2.666   2.607   3.666 -0.2598  0.9601  1.6787
   67ACN     C2  584   2.766   2.587   3.849  0.2298 -0.1189 -0.2372
   67ACN     N1  585   2.767   2.534   3.951 -0.2998  0.0718 -0.0705
   68ACN     C1  586   1.946   3.728   1.837  0.9353 -0.0682 -0.3815
   68ACN     H1  587   2.022   3.803   1.861 -0.2431  1.2543 -0.7394
   68ACN     H2  588   1.967   3.691   1.736 -3.3103 -2.4423 -0.4913
   68ACN     H3  589   1.856   3.789   1.846  0.7528 -0.5005  0.8932
   68ACN     C2  590   1.949   3.615   1.936 -0.4474 -0.4429  1.0054
   68ACN     N1  591   1.951   3.521   2.000  0.6874 -0.6783  0.5379
   69ACN     C1  592   3.727   0.199   1.593 -0.6801 -0.5778 -0.0201
   69ACN     H1  593   3.657   0.262   1.537 -2.8788 -2.5340  0.4775
   69ACN     H2  594   3.688   0.195   1.696  0.8900  0.3053  0.6511
   69ACN     H3  595   3.826   0.246   1.602 -0.6520 -0.7385  0.5344
   69ACN     C2  596   3.746   0.069   1.534 -1.1051 -0.4488 -0.6372
   69ACN     N1  597   3.766  -0.041   1.501 -0.7706 -0.0030 -0.2227
   70ACN     C1  598   2.625   2.930   4.442 -0.4325 -0.2076  0.4774
   70ACN     H1  599   2.676   2.980   4.525  0.7696 -1.0445  0.2533
   70ACN     H2  600   2.647   2.971   4.343 -0.3969 -0.3184  0.4390
   70ACN     H3  601   2.518   2.942   4.458 -0.6155 -1.0396 -0.0875
   70ACN     C2  602   2.661   2.790   4.421  0.1504 -0.5232  0.0833
   70ACN     N1  603   2.679   2.680   4.395 -0.0026 -0.3638 -0.1156
   71ACN     C1  604   1.358   0.045   1.579  1.1181 -0.3937 -0.3520
   71ACN     H1  605   1.377   0.121   1.656  1.0094 -0.9095  0.1881
   71ACN     H2  606   1.386   0.084   1.480  1.2813  2.8664  0.9142
   71ACN     H3  607   1.251   0.021   1.575  0.8627  0.8498 -1.8078
   71ACN     C2  608   1.435  -0.072   1.615 -0.1454 -0.4274 -0.0288
   71ACN     N1  609   1.490  -0.162   1.667  0.4591 -0.2030 -1.0681
   72ACN     C1  610   0.515   1.819   0.353  0.3988  0.2036 -0.2742
   72ACN     H1  611   0.581   1.786   0.434  1.0834  1.9962 -0.0649
   72ACN     H2  612   0.482   1.924   0.357  0.7465  0.5384 -4.4784
   72ACN     H3  613   0.421   1.763   0.346  0.6478 -0.2515  0.0219
   72ACN     C2  614   0.596   1.801   0.241 -0.5811 -0.7018  0.8056
   72ACN     N1  615   0.658   1.794   0.145 -0.9813  0.8348 -0.7442
   73ACN     C1  616   1.017   1.488   1.539 -0.3801 -0.7502  0.2615
   73ACN     H1  617   1.083   1.400   1.540  0.0327 -0.4408  0.1824
   73ACN     H2  618   0.913   1.459   1.554 -0.1896 -2.3833 -1.3696
   73ACN     H3  619   1.020   1.543   1.444  0.1876  0.2205  0.8325
   73ACN     C2  620   1.062   1.595   1.632  0.2318  0.5089 -0.5113
   73ACN     N1  621   1.099   1.668   1.710  0.0308 -0.5138 -0.4537
   74ACN     C1  622   1.051   2.555   3.751 -0.5218  0.6052  0.7716
   74ACN     H1  623   1.148   2.510   3.775  0.2582  0.8816 -1.6308
   74ACN     H2  624   0.986   2.490   3.691 -0.6409  0.2789  1.2512
   74ACN     H3  625   1.051   2.650   3.695 -0.9252 -0.0514 -0.3600
   74ACN     C2  626   0.983   2.575   3.876 -0.8928  0.3793  0.2270
   74ACN     N1  627   0.939   2.587   3.979 -0.1514  0.2250  0.8060
   75ACN     C1  628   3.323   0.923   3.085 -0.6543 -0.0584 -0.3323
   75ACN     H1  629   3.316   0.861   2.995 -0.9972  1.2332 -1.1927
   75ACN     H2  630   3.429   0.939   3.110 -0.7209  0.7892 -0.5774
   75ACN     H3  631   3.270   0.883   3.173 -0.6798  1.2352  0.2474
   75ACN     C2  632   3.258   1.046   3.056  0.2377 -0.2211 -0.4368
   75ACN     N1  633   3.218   1.151   3.034  0.1845  0.2526 -0.2613
   76ACN     C1  634   0.349   2.111   2.761  0.2423 -0.5979 -0.8851
   76ACN     H1  635   0.286   2.193   2.797  0.1591  0.4633 -3.3749
   76ACN     H2  636   0.416   2.144   2.681  1.4423 -1.6111 -0.3137
   76ACN     H3  637   0.281   2.040   2.712  0.4106  0.0794 -2.1038
   76ACN     C2  638   0.427   2.056   2.875 -0.3532 -0.5874  0.4680
   76ACN     N1  639   0.485   2.025   2.968 -0.4954  0.1689  0.0470
   77ACN     C1  640   3.571   1.805   3.685  0.1278 -0.0721 -0.0151
   77ACN     H1  641   3.613   1.849   3.777  2.4246 -1.0862 -0.5419
   77ACN     H2  642   3.516   1.713   3.703  2.6417 -1.3859  1.3631
   77ACN     H3  643   3.653   1.796   3.613  1.0967 -0.9953  1.1795
   77ACN     C2  644   3.478   1.903   3.639  0.2816 -0.1552 -0.1216
   77ACN     N1  645   3.396   1.974   3.597  0.2517 -0.6367  0.1528
   78ACN     C1  646   2.847   3.806   3.524 -0.0568 -0.5328  0.1906
   78ACN     H1  647   2.854   3.907   3.565 -0.1378  0.2020 -1.5472
   78ACN     H2  648   2.768   3.745   3.572  2.3031 -0.7755  3.9598
   78ACN     H3  649   2.944   3.757   3.533  0.3919 -0.0114 -1.6794
   78ACN     C2  650   2.813   3.804   3.380  0.5130 -0.8496 -0.0873
   78ACN     N1  651   2.795   3.798   3.264  0.6863 -0.1624 -0.0731
   79ACN     C1  652   1.825   0.068   3.264  0.2315 -0.0517  0.2927
   79ACN     H1  653   1.897   0.074   3.182 -1.6726 -2.0241 -1.6092
   79ACN     H2  654   1.836  -0.028   3.316 -1.2170  0.1854  1.0601
   79ACN     H3  655   1.728   0.079   3.214  0.2483 -0.0446  0.2619
   79ACN     C2  656   1.845   0.178   3.357 -0.0991 -0.0368 -0.2949
   79ACN     N1  657   1.860   0.265   3.433  0.1747  0.7844  1.2090
   80ACN     C1  658   3.428   1.882   2.524  0.4868 -0.3807  0.1984
   80ACN     H1  659   3.456   1.793   2.467 -0.6810 -0.8821  0.3958
   80ACN     H2  660   3.454   1.967   2.460 -1.2942 -1.2014 -1.6515
   80ACN     H3  661   3.478   1.871   2.621 -1.1550 -1.1406  0.9753
   80ACN     C2  662   3.283   1.886   2.541  0.8157  0.1614 -0.4324
   80ACN     N1  663   3.168   1.884   2.561 -0.0295  0.0507 -0.1265
   81ACN     C1  664   0.739   2.745   0.395  0.3447  0.5534  0.1664
   81ACN     H1  665   0.724   2.854   0.401  0.1923  0.6679 -2.0313
   81ACN     H2  666   0.656   2.704   0.454 -1.2548  0.5168 -2.0682
   81ACN     H3  667   0.829   2.715   0.450  1.3278 -1.1245 -2.2664
   81ACN     C2  668   0.740   2.692   0.262  0.1534  0.6455  0.5016
   81ACN     N1  669   0.757   2.655   0.153 -0.2024  0.0557  0.3334
   82ACN     C1  670   3.010   4.485   3.081  0.0124  0.1444  0.1774
   82ACN     H1  671   3.089   4.455   3.152 -0.0655 -0.8710 -0.1592
   82ACN     H2  672   2.921   4.511   3.140  1.6349  1.9781  1.8825
   82ACN     H3  673   2.993   4.399   3.015  1.4117 -1.6504  2.0640
   82ACN     C2  674   3.054   4.608   3.021  0.2443  0.0277 -0.0429
   82ACN     N1  675   3.092   4.704   2.970  0.1748  0.3889 -0.1327
   83ACN     C1  676   0.881   3.015   4.196 -0.6427  0.4421 -0.0048
   83ACN     H1  677   0.879   2.905   4.194 -0.5685  0.4103  1.1025
   83ACN     H2  678   0.851   3.048   4.096 -0.9011 -1.3133 -0.5247
   83ACN     H3  679   0.980   3.051   4.228 -0.5805  1.1161 -0.9493
   83ACN     C2  680   0.791   3.065   4.295 -0.2912 -0.0883 -1.0399
   83ACN     N1  681   0.710   3.105   4.371 -0.1038 -0.5464  0.4079
   84ACN     C1  682   3.312   3.142   1.716  0.7362 -0.0875  0.3333
   84ACN     H1  683   3.307   3.076   1.803 -0.5673 -0.0569  0.2979
   84ACN     H2  684   3.299   3.247   1.748 -4.5409 -0.1426 -1.0519
   84ACN     H3  685   3.232   3.119   1.644  2.3380 -1.1439 -1.1265
   84ACN     C2  686   3.439   3.126   1.650 -0.3382 -1.1233  0.6571
   84ACN     N1  687   3.531   3.105   1.593 -0.5229 -0.5504 -0.2245
   85ACN     C1  688   1.170   2.495   4.266  0.1762  0.4784 -0.1136
   85ACN     H1  689   1.085   2.539   4.213 -0.2685  1.6080  1.5002
   85ACN     H2  690   1.137   2.477   4.370 -0.4395 -0.2156 -0.4269
   85ACN     H3  691   1.245   2.574   4.280  2.1372 -1.5371  1.1156
   85ACN     C2  692   1.214   2.378   4.192  0.0333 -0.3582 -0.4157
   85ACN     N1  693   1.255   2.292   4.127 -0.0520 -0.0957  0.2796
   86ACN     C1  694   0.608   0.607   1.183  0.2311 -0.2039  0.2209
   86ACN     H1  695   0.623   0.564   1.083  0.8336 -0.3437  0.3698
   86ACN     H2  696   0.709   0.604   1.224  0.3065 -1.5430 -0.0351
   86ACN     H3  697   0.548   0.531   1.234 -1.6936  1.1072 -0.0359
   86ACN     C2  698   0.545   0.741   1.174 -0.0231  0.4026  0.1417
   86ACN     N1  699   0.496   0.845   1.170 -0.1974 -0.3195  0.0477
   87ACN     C1  700   2.232   0.052   3.331  0.0200  0.0951  0.0347
   87ACN     H1  701   2.244  -0.011   3.420  1.0304  1.2615  0.7323
   87ACN     H2  702   2.204   0.148   3.375  1.4632  0.9273 -0.8203
   87ACN     H3  703   2.152   0.005   3.272  0.7827 -1.5521  0.2758
   87ACN     C2  704   2.361   0.055   3.251 -0.4048  0.2936  0.5533
   87ACN     N1  705   2.456   0.065   3.182 -0.0847 -0.1795 -0.5122
   88ACN     C1  706   0.653   0.773   1.894 -0.0125  0.8440  0.0224
   88ACN     H1  707   0.632   0.810   1.793  1.4007  2.4675  0.3002
   88ACN     H2  708   0.651   0.663   1.893 -0.1791  0.8419  0.3716
   88ACN     H3  709   0.585   0.805   1.974 -0.1240  1.5045 -0.3407
   88ACN     C2  710   0.791   0.792   1.935 -0.4906  0.0123 -0.8062
   88ACN     N1  711   0.904   0.799   1.959  0.1994  0.1298  0.6119
   89ACN     C1  712   2.489   3.059   1.953 -0.1412  0.1902  0.2347
   89ACN     H1  713   2.517   3.160   1.922  0.5330 -1.1306 -3.7662
   89ACN     H2  714   2.578   3.014   1.997 -0.7047 -1.2442 -0.0541
   89ACN     H3  715   2.455   2.998   1.868  0.7970 -1.9763  1.3691
   89ACN     C2  716   2.382   3.070   2.049  0.0852 -0.1959  0.4233
   89ACN     N1  717   2.296   3.079   2.123 -0.0470  0.8148 -0.9449
   90ACN     C1  718   2.540   0.944   2.427  0.2179 -0.9193 -0.7214
   90ACN     H1  719   2.561   1.032   2.365 -1.3379 -0.5075 -0.6791
   90ACN     H2  720   2.597   0.949   2.521  0.2089  0.3453 -0.7781
   90ACN     H3  721   2.554   0.844   2.383 -0.4386 -1.9556  1.3678
   90ACN     C2  722   2.399   0.969   2.473  0.3731  0.3252  0.5430
   90ACN     N1  723   2.293   0.988   2.511  0.2604 -0.1959 -0.1273
   91ACN     C1  724   0.949   0.922   0.073 -0.5676  0.5449  0.2861
   91ACN     H1  725   0.887   0.955   0.158 -0.6821  1.1446 -0.0253
   91ACN     H2  726   1.023   1.001   0.053  0.0043 -0.3386 -1.1758
   91ACN     H3  727   0.882   0.913  -0.012  1.0050 -0.7025 -0.8476
   91ACN     C2  728   1.021   0.801   0.096 -0.5214 -0.0694  0.1607
   91ACN     N1  729   1.090   0.714   0.117  0.3664  0.2228 -0.7802
   92ACN     C1  730   0.263   1.442   2.308  0.0084 -0.6807 -0.1430
   92ACN     H1  731   0.323   1.361   2.353  0.2599  0.0944  0.9477
   92ACN     H2  732   0.171   1.392   2.277  0.1842  0.1641 -2.0551
   92ACN     H3  733   0.315   1.489   2.224 -2.0645  0.4390 -0.8467
   92ACN     C2  734   0.235   1.548   2.401  0.4846  0.5108  0.7884
   92ACN     N1  735   0.220   1.638   2.471  0.0917  0.0423  0.3955
   93ACN     C1  736   0.742   3.482   0.449  0.2063 -0.0284 -0.7052
   93ACN     H1  737   0.693   3.540   0.528  2.4009  2.9001 -1.3702
   93ACN     H2  738   0.825   3.429   0.498 -0.6612  0.4573  1.3639
   93ACN     H3  739   0.794   3.536   0.369 -0.6958  1.2383 -0.4554
   93ACN     C2  740   0.652   3.383   0.397 -0.3170  0.7154  0.5696
   93ACN     N1  741   0.577   3.301   0.363 -0.0249  0.5825 -0.1800
   94ACN     C1  742   2.953   1.143   4.728 -0.3367 -0.1874 -1.0654
   94ACN     H1  743   3.041   1.163   4.667  0.2885 -0.4585 -0.2611
   94ACN     H2  744   2.865   1.130   4.663 -0.0749 -2.0587 -1.0583
   94ACN     H3  745   2.932   1.228   4.795 -0.4901 -0.6111 -0.5769
   94ACN     C2  746   2.953   1.026   4.819  0.6301 -0.1576 -0.4205
   94ACN     N1  747   2.960   0.934   4.885 -0.2431  0.8696 -0.0456
   95ACN     C1  748   2.438   2.515   4.606 -0.1000 -0.2445 -0.1671
   95ACN     H1  749   2.524   2.561   4.656 -1.4533  1.2628  0.8207
   95ACN     H2  750   2.404   2.575   4.521 -2.1241 -1.6298 -0.3604
   95ACN     H3  751   2.366   2.526   4.688 -0.4375 -0.0821 -0.4864
   95ACN     C2  752   2.459   2.380   4.563  0.3726  0.1802  0.2791
   95ACN     N1  753   2.462   2.270   4.529  0.2831 -0.6009  0.4373
   96ACN     C1  754   1.629   1.012   3.461 -0.1535  0.0056  0.1290
   96ACN     H1  755   1.689   1.104   3.451  1.6641 -1.3968 -2.5118
   96ACN     H2  756   1.521   1.028   3.472 -0.3604 -0.0408 -1.6930
   96ACN     H3  757   1.674   0.960   3.547  1.1817 -1.0838 -1.2040
   96ACN     C2  758   1.642   0.917   3.349  0.0898 -0.3733  0.0526
   96ACN     N1  759   1.654   0.855   3.250  0.1124  0.0920 -0.0943
   97ACN     C1  760   3.704   3.568   2.283 -0.1390  0.5351  0.3469
   97ACN     H1  761   3.725   3.484   2.350 -1.1815 -1.0648 -1.2948
   97ACN     H2  762   3.761   3.554   2.190  0.3886 -0.0729  0.7628
   97ACN     H3  763   3.727   3.662   2.336  0.7678  1.9782 -2.5024
   97ACN     C2  764   3.557   3.575   2.257  0.1977  0.6717 -0.8556
   97ACN     N1  765   3.442   3.577   2.241  0.2484  0.1312  0.1952
   98ACN     C1  766   2.988   2.918   3.367 -0.1164 -0.4758  0.1426
   98ACN     H1  767   3.018   2.813   3.355 -0.3963 -0.4316 -0.9419
   98ACN     H2  768   3.036   2.979   3.290 -1.0398 -1.6907 -1.4122
   98ACN     H3  769   2.999   2.959   3.468 -1.2411 -0.6674  0.3457
   98ACN     C2  770   2.841   2.925   3.338  0.5133 -0.1086 -1.0377
   98ACN     N1  771   2.730   2.941   3.304  0.1726  0.1850  0.1711
   99ACN     C1  772   0.189   0.618   0.990 -0.5455  0.0897  0.2339
   99ACN     H1  773   0.195   0.632   0.881 -0.9862  1.3182  0.3598
   99ACN     H2  774   0.221   0.712   1.039 -0.4233  0.4462 -0.5235
   99ACN     H3  775   0.264   0.546   1.025 -3.0286 -3.0567 -0.6923
   99ACN     C2  776   0.063   0.575   1.035  0.6457 -0.0858 -1.1434
   99ACN     N1  777  -0.045   0.545   1.068 -0.2323  0.7641  0.1709
  100ACN     C1  778   3.297   4.362   3.881  0.8870 -0.1032  0.5117
  100ACN     H1  779   3.393   4.347   3.830 -0.3594 -2.4745 -1.2241
  100ACN     H2  780   3.281   4.468   3.908  1.0886  0.0855 -0.1182
  100ACN     H3  781   3.307   4.316   3.980  1.6428 -1.4937 -0.2019
  100ACN     C2  782   3.181   4.301   3.833  0.3970  0.3012  0.0655
  100ACN     N1  783   3.084   4.254   3.796  0.1689 -0.1132  0.1726
  101ACN     C1  784   1.770   4.456   1.180  0.0344  0.0501  0.7083
  101ACN     H1  785   1.735   4.425   1.279  1.4924 -1.5007  0.7617
  101ACN     H2  786   1.848   4.386   1.148 -0.9139 -0.2708 -0.9271
  101ACN     H3  787   1.828   4.548   1.198  0.4370  0.1019 -0.7702
  101ACN     C2  788   1.678   4.485   1.073 -0.2777  0.3994  0.4690
  101ACN     N1  789   1.611   4.515   0.984  0.4796 -0.6812 -0.7099
  102ACN     C1  790   2.594   0.704   3.963 -0.2568  0.3028  0.3031
  102ACN     H1  791   2.615   0.761   3.872  0.0390 -0.5090 -0.1435
  102ACN     H2  792   2.534   0.761   4.036  0.1518  0.1559  0.7542
  102ACN     H3  793   2.681   0.669   4.020 -0.1080 -0.5495 -0.4341
  102ACN     C2  794   2.522   0.582   3.938  0.2233  0.6510  0.0571
  102ACN     N1  795   2.481   0.480   3.899  0.0256 -0.6109 -0.1619
  103ACN     C1  796   2.794   3.535   4.210  0.4919 -0.6366 -0.2539
  103ACN     H1  797   2.692   3.561   4.238 -0.0140 -1.8865 -0.9299
  103ACN     H2  798   2.867   3.574   4.283  0.0847  1.0377 -0.7229
  103ACN     H3  799   2.806   3.600   4.123 -1.3412  1.4785  1.0249
  103ACN     C2  800   2.800   3.396   4.180 -0.5549  0.8008  0.7308
  103ACN     N1  801   2.814   3.285   4.154 -0.5042  0.2730  0.4697
  104ACN     C1  802   1.459   3.080   3.284  0.1594  0.6574  0.1690
  104ACN     H1  803   1.416   3.020   3.365  1.6144  0.1071  0.5654
  104ACN     H2  804   1.530   3.150   3.331  0.3369  0.3066  0.4265
  104ACN     H3  805   1.375   3.135   3.240 -0.6167  0.8840  1.8935
  104ACN     C2  806   1.529   3.003   3.177 -0.4965  0.2872  0.1100
  104ACN     N1  807   1.588   2.942   3.098  0.5367 -0.0461  0.3995
  105ACN     C1  808   0.523   3.804   2.834 -0.0097  0.3874  0.4824
  105ACN     H1  809   0.435   3.860   2.800  1.3667  0.6954 -2.7153
  105ACN     H2  810   0.587   3.759   2.757 -0.2108 -0.5613  0.8578
  105ACN     H3  811   0.484   3.724   2.899  0.4491 -0.4160 -0.2274
  105ACN     C2  812   0.601   3.897   2.912 -0.0927 -0.5057  0.0017
  105ACN     N1  813   0.665   3.966   2.980 -0.1666 -0.3423 -0.1933
  106ACN     C1  814   1.571   1.705   0.323 -0.2939  0.1565 -0.2139
  106ACN     H1  815   1.551   1.627   0.249 -2.2901  0.6954 -0.2671
  106ACN     H2  816   1.679   1.716   0.343 -0.2181 -1.4052  0.3514
  106ACN     H3  817   1.520   1.681   0.417 -1.5923  0.3463 -0.8695
  106ACN     C2  818   1.517   1.833   0.284  0.0270 -0.0109  0.3037
  106ACN     N1  819   1.464   1.931   0.252  0.2180  0.4708  0.0578
  107ACN     C1  820   2.113   2.774   0.347  0.3679  0.1766  0.0685
  107ACN     H1  821   2.086   2.680   0.397  1.2900  0.0968  0.4366
  107ACN     H2  822   2.057   2.857   0.390  1.5305  0.6180  0.7512
  107ACN     H3  823   2.102   2.767   0.238 -0.8423 -2.1207  0.2970
  107ACN     C2  824   2.253   2.803   0.361 -0.2301 -0.2927 -0.6969
  107ACN     N1  825   2.365   2.829   0.369  0.1629  0.0635  0.0226
  108ACN     C1  826   1.663   3.426   1.777  1.0574  0.6783 -0.0795
  108ACN     H1  827   1.664   3.439   1.886 -1.6602 -0.2816  0.1132
  108ACN     H2  828   1.769   3.422   1.750  0.4253 -0.1823 -2.5120
  108ACN     H3  829   1.610   3.509   1.728 -1.8544 -1.8166 -1.2756
  108ACN     C2  830   1.596   3.298   1.751  0.4220  0.1869 -0.3653
  108ACN     N1  831   1.537   3.201   1.735 -0.8395 -0.1478  1.0890
  109ACN     C1  832   0.893   2.812   1.741 -0.4018  0.0759 -0.3356
  109ACN     H1  833   0.791   2.839   1.711 -0.1815  1.9995  0.5528
  109ACN     H2  834   0.937   2.877   1.818 -0.9174  0.7329 -0.5918
  109ACN     H3  835   0.953   2.824   1.650 -0.3463  0.0364 -0.3041
  109ACN     C2  836   0.894   2.669   1.778 -1.1072 -0.8938 -0.4495
  109ACN     N1  837   0.882   2.561   1.818  0.9445  0.2314 -0.2059
  110ACN     C1  838   1.200   0.289   2.500 -0.5244  0.1379  0.7434
  110ACN     H1  839   1.177   0.319   2.603  0.8954 -0.5322  1.2605
  110ACN     H2  840   1.137   0.204   2.471 -1.1130  0.9655 -0.4602
  110ACN     H3  841   1.308   0.271   2.502 -0.3035  0.3240 -3.8083
  110ACN     C2  842   1.175   0.409   2.416  0.2047 -0.2307 -0.3335
  110ACN     N1  843   1.145   0.491   2.342 -0.3670 -0.2401  0.3399
  111ACN     C1  844   2.942   3.969   4.616 -0.0759  0.2812 -0.3679
  111ACN     H1  845   2.917   3.891   4.544  1.2259  1.0688 -1.7069
  111ACN     H2  846   2.872   3.958   4.700  1.6793 -1.3868  0.9141
  111ACN     H3  847   2.921   4.061   4.559  0.7661  2.0616  2.0966
  111ACN     C2  848   3.081   3.949   4.660 -0.1471  0.5123  0.5729
  111ACN     N1  849   3.187   3.932   4.698 -0.2155  0.6769 -0.1233
  112ACN     C1  850   1.611   4.822   3.551  0.5340 -0.4452 -0.4563
  112ACN     H1  851   1.549   4.826   3.641  0.6797 -1.9588 -0.2817
  112ACN     H2  852   1.685   4.741   3.551  0.5440 -0.4497 -1.6190
  112ACN     H3  853   1.671   4.911   3.527  0.8528 -0.4207  0.4146
  112ACN     C2  854   1.529   4.809   3.431  0.6778 -0.8222  0.3607
  112ACN     N1  855   1.472   4.789   3.330 -0.4262  0.1654 -0.5599
  113ACN     C1  856   2.660   0.431   1.628 -0.6493  0.0207 -0.4921
  113ACN     H1  857   2.750   0.369   1.639  0.2428  0.8781 -2.6969
  113ACN     H2  858   2.596   0.392   1.548  0.6176 -0.4110 -1.3225
  113ACN     H3  859   2.688   0.532   1.596 -0.9528  0.4682  0.6537
  113ACN     C2  860   2.581   0.443   1.743  0.1866 -0.4145 -0.0299
  113ACN     N1  861   2.523   0.462   1.844 -0.4592  0.5583 -0.7196
  114ACN     C1  862   2.098   1.364   3.469 -0.1477 -0.9678 -0.4099
  114ACN     H1  863   2.064   1.462   3.432 -1.1307 -0.8060  0.8804
  114ACN     H2  864   2.152   1.381   3.563 -1.3822 -1.0427  0.3270
  114ACN     H3  865   2.156   1.325   3.384  1.1820 -2.3755  1.1134
  114ACN     C2  866   1.989   1.273   3.509 -0.4081  0.1900  0.6679
  114ACN     N1  867   1.913   1.202   3.553 -0.3903  0.7845  0.2547
  115ACN     C1  868   2.986   0.214   2.908 -0.3301 -0.3332  0.4120
  115ACN     H1  869   2.904   0.216   2.980 -0.8801  0.5616 -0.2269
  115ACN     H2  870   3.029   0.113   2.906 -2.0834 -1.0909  0.3808
  115ACN     H3  871   3.059   0.283   2.954  0.4623 -0.5483 -0.4967
  115ACN     C2  872   2.947   0.272   2.779 -0.0118 -0.1751  0.4898
  115ACN     N1  873   2.909   0.326   2.685 -0.3218  0.4965 -0.2520
  116ACN     C1  874   2.940   2.841   4.088  0.3217 -0.0925 -0.6123
  116ACN     H1  875   3.016   2.906   4.132  0.0932  1.1770 -2.0601
  116ACN     H2  876   2.870   2.814   4.169 -0.0890 -1.0265 -1.2762
  116ACN     H3  877   2.994   2.758   4.043  0.8494 -0.8507  1.3592
  116ACN     C2  878   2.865   2.921   3.989 -0.2786 -0.2021  0.1389
  116ACN     N1  879   2.810   2.970   3.899  0.0795 -0.3355  0.9768
  117ACN     C1  880   0.969   4.164   4.591  0.2723  0.5511 -0.2936
  117ACN     H1  881   1.018   4.121   4.679  1.1019  1.4366 -0.3117
  117ACN     H2  882   0.984   4.273   4.588 -1.5093  0.8088 -0.4867
  117ACN     H3  883   0.861   4.149   4.606  0.1214  0.1373 -1.7343
  117ACN     C2  884   0.997   4.088   4.470  0.3372  0.2589 -0.0329
  117ACN     N1  885   1.023   4.023   4.378  0.0881 -0.1103  0.0992
  118ACN     C1  886   3.805   3.544   3.326 -0.6532  0.6170  0.1866
  118ACN     H1  887   3.796   3.647   3.363 -2.6578  0.7519 -0.6016
  118ACN     H2  888   3.717   3.498   3.372  0.0626 -1.5510 -0.5322
  118ACN     H3  889   3.899   3.499   3.360 -0.1054  2.7536  1.5486
  118ACN     C2  890   3.789   3.550   3.183 -0.3948  0.3283 -0.3803
  118ACN     N1  891   3.787   3.557   3.069  0.1774  0.2481 -0.2423
  119ACN     C1  892   1.296   1.136   1.154 -0.1760  0.4247 -0.2493
  119ACN     H1  893   1.341   1.188   1.068  3.1694 -0.2251  1.0261
  119ACN     H2  894   1.315   1.028   1.167 -1.0298 -0.2554 -3.8432
  119ACN     H3  895   1.187   1.143   1.154 -0.1297  1.0921  0.9060
  119ACN     C2  896   1.342   1.193   1.275 -0.1040 -0.6292  0.0610
  119ACN     N1  897   1.372   1.242   1.377 -0.1051  0.4652 -0.3075
  120ACN     C1  898   1.529   1.503   4.566 -0.4283  0.2837  0.1958
  120ACN     H1  899   1.461   1.486   4.482 -0.4614 -1.2589  0.5201
  120ACN     H2  900   1.481   1.578   4.630 -1.0808  1.9516 -2.1768
  120ACN     H3  901   1.622   1.549   4.533 -1.0584  1.5024  0.0957
  120ACN     C2  902   1.563   1.367   4.618 -0.2325 -0.0872  0.0049
  120ACN     N1  903   1.583   1.265   4.666 -0.1619  0.7438  0.1868
  121ACN     C1  904   2.167   1.719   4.839  1.0126 -1.0757  0.4350
  121ACN     H1  905   2.220   1.623   4.853  2.9137  0.0458  1.0838
  121ACN     H2  906   2.060   1.706   4.861  0.5979  1.8521  0.3489
  121ACN     H3  907   2.180   1.752   4.735 -0.9958 -0.6765  0.2926
  121ACN     C2  908   2.211   1.825   4.931 -0.0568  0.5599 -1.3432
  121ACN     N1  909   2.245   1.901   5.008  0.3729  0.0003 -0.7675
  122ACN     C1  910   0.237   0.310   0.396  0.3022  0.4648 -0.5111
  122ACN     H1  911   0.160   0.318   0.318  0.4746  2.2256 -0.5211
  122ACN     H2  912   0.333   0.285   0.349  0.3732 -0.0730 -0.0860
  122ACN     H3  913   0.232   0.224   0.464 -1.5462  0.2360 -0.8965
  122ACN     C2  914   0.250   0.429   0.481  0.5177 -0.2677  0.3175
  122ACN     N1  915   0.271   0.518   0.554 -0.0614  0.6356  0.7313
  123ACN     C1  916   2.075   2.632   1.370 -0.2323  0.0762  0.0910
  123ACN     H1  917   2.008   2.719   1.378 -0.8994 -0.2077 -2.2034
  123ACN     H2  918   2.090   2.603   1.266 -1.0777  0.9230 -0.2689
  123ACN     H3  919   2.034   2.547   1.426 -2.3089  0.7245 -0.3929
  123ACN     C2  920   2.203   2.656   1.432  0.6620  0.4233  0.1064
  123ACN     N1  921   2.306   2.675   1.475 -0.5599 -0.3466  0.3105
  124ACN     C1  922   0.888   1.413   1.042  0.3430 -0.3041 -0.4524
  124ACN     H1  923   0.907   1.503   0.984 -0.2233 -1.1275 -1.9525
  124ACN     H2  924   0.863   1.436   1.147 -2.9763 -1.9181 -0.8005
  124ACN     H3  925   0.977   1.348   1.040 -1.1145 -2.4858  1.4575
  124ACN     C2  926   0.775   1.331   0.995  0.3969 -0.2574  0.1040
  124ACN     N1  927   0.687   1.267   0.959  0.2595 -0.0152  0.3017
  125ACN     C1  928   1.815   1.022   4.523 -0.1161 -0.9869 -0.2105
  125ACN     H1  929   1.725   0.996   4.467  0.1230 -0.6933 -0.7297
  125ACN     H2  930   1.816   1.130   4.543 -0.9900 -1.2525  1.3126
  125ACN     H3  931   1.899   0.992   4.458 -1.9793  0.5283 -3.4267
  125ACN     C2  932   1.819   0.964   4.655 -1.1220 -0.5434  0.4048
  125ACN     N1  933   1.819   0.924   4.763 -0.2683 -0.1969 -0.0789
  126ACN     C1  934   2.255   3.183   4.473  0.0954 -0.1677 -0.1271
  126ACN     H1  935   2.209   3.237   4.389  1.3252 -1.8543 -1.9186
  126ACN     H2  936   2.244   3.077   4.449 -0.1788 -0.2117  0.1842
  126ACN     H3  937   2.201   3.220   4.562  0.2516  0.2237 -0.1919
  126ACN     C2  938   2.390   3.227   4.499  0.2844  0.0657 -0.7816
  126ACN     N1  939   2.494   3.267   4.520  0.0831 -0.3623  0.2248
  127ACN     C1  940   2.516   2.610   1.139 -0.4611  0.3888  1.1679
  127ACN     H1  941   2.446   2.558   1.072  1.2587  1.6132 -1.6908
  127ACN     H2  942   2.470   2.674   1.215 -0.1158  1.2667  0.6367
  127ACN     H3  943   2.575   2.665   1.064  1.0179  0.5867  2.4506
  127ACN     C2  944   2.602   2.517   1.206 -0.6312  0.5778  0.1014
  127ACN     N1  945   2.681   2.447   1.253 -0.9774  0.4278 -0.2268
  128ACN     C1  946   3.689   2.629   2.054  0.3339 -0.3661 -0.1465
  128ACN     H1  947   3.728   2.728   2.030  0.2412 -0.0416  1.0016
  128ACN     H2  948   3.777   2.583   2.100  0.3493 -0.8006 -0.6030
  128ACN     H3  949   3.655   2.574   1.965 -0.2074  1.9928 -1.4209
  128ACN     C2  950   3.594   2.634   2.163 -0.4127  0.0621  0.8327
  128ACN     N1  951   3.514   2.628   2.246 -0.0948  0.1269  0.3829
  129ACN     C1  952   2.240   0.600   2.585 -0.1090 -0.0156  0.0564
  129ACN     H1  953   2.273   0.705   2.580  1.0675 -0.3856 -0.0211
  129ACN     H2  954   2.297   0.544   2.660  0.3809  0.2568 -0.1140
  129ACN     H3  955   2.266   0.571   2.483  0.3742  2.6201 -0.6038
  129ACN     C2  956   2.098   0.597   2.612 -0.7551  0.6675 -0.2086
  129ACN     N1  957   1.986   0.575   2.632 -0.4767 -0.2492 -0.0991
  130ACN     C1  958   0.427   4.614   1.688 -0.7721 -0.0469  0.4825
  130ACN     H1  959   0.372   4.549   1.618  0.5499 -0.1503 -0.4796
  130ACN     H2  960   0.505   4.550   1.730 -1.3545 -1.2384 -0.2249
  130ACN     H3  961   0.367   4.650   1.772  1.6468  0.0520  2.2047
  130ACN     C2  962   0.487   4.722   1.612 -0.7969 -0.0211 -0.6665
  130ACN     N1  963   0.541   4.797   1.545 -0.4422  0.6226 -0.0461
  131ACN     C1  964   3.844   2.424   2.427  0.0850  0.3307  0.3332
  131ACN     H1  965   3.816   2.393   2.326  0.6246 -0.0554  0.3010
  131ACN     H2  966   3.915   2.507   2.427  1.0561 -0.4943  0.0359
  131ACN     H3  967   3.902   2.343   2.472 -0.4312 -0.3917 -0.2920
  131ACN     C2  968   3.726   2.445   2.514 -0.1924  0.7781  0.1897
  131ACN     N1  969   3.632   2.446   2.580  0.0715  0.1221 -0.3947
  132ACN     C1  970   1.381   1.879   1.747 -0.0366 -0.2805  0.6891
  132ACN     H1  971   1.339   1.864   1.647 -2.5941 -0.8022  1.7907
  132ACN     H2  972   1.454   1.798   1.757 -1.3206 -2.0945 -3.3558
  132ACN     H3  973   1.293   1.883   1.812 -1.5097 -2.5592 -1.0718
  132ACN     C2  974   1.441   2.007   1.748  0.4267 -0.6646 -0.1805
  132ACN     N1  975   1.481   2.112   1.767  0.9522 -0.3219  0.0680
  133ACN     C1  976   1.659   3.476   0.493 -0.3453 -0.1815  0.1493
  133ACN     H1  977   1.564   3.511   0.450  0.2996  0.1482 -1.0149
  133ACN     H2  978   1.726   3.462   0.407 -0.2594  2.7611 -0.3042
  133ACN     H3  979   1.650   3.382   0.549 -0.4654 -0.8369 -0.9395
  133ACN     C2  980   1.712   3.584   0.574  0.7727  0.1648 -0.8312
  133ACN     N1  981   1.754   3.665   0.646 -0.2306 -0.3506 -0.2532
  134ACN     C1  982   0.625   4.322   0.465  0.2193 -0.1189 -0.3813
  134ACN     H1  983   0.634   4.212   0.467  1.1372 -0.1051 -2.2651
  134ACN     H2  984   0.722   4.362   0.497  0.2253 -0.7354  0.3855
  134ACN     H3  985   0.540   4.345   0.530 -0.4983  1.0638 -1.7295
  134ACN     C2  986   0.606   4.367   0.333  0.1688  0.5570  0.3483
  134ACN     N1  987   0.582   4.402   0.225  0.1792  0.3365  0.0067
  135ACN     C1  988   1.582   3.066   4.853  0.1943  0.2354 -0.7392
  135ACN     H1  989   1.533   3.075   4.755 -0.5394 -0.3042 -0.4260
  135ACN     H2  990   1.541   3.144   4.918  2.2727 -0.7346  1.8203
  135ACN     H3  991   1.691   3.078   4.851  0.0466  2.5670  2.1820
  135ACN     C2  992   1.555   2.931   4.905 -0.3117  0.2649  0.2057
  135ACN     N1  993   1.520   2.823   4.934 -0.1787  0.1421 -0.2427
  136ACN     C1  994   3.831   1.557   3.967 -0.0995 -0.0915 -0.2587
  136ACN     H1  995   3.874   1.504   3.882 -1.6872  0.9323 -1.7474
  136ACN     H2  996   3.778   1.649   3.939  1.4543  0.7171 -0.6041
  136ACN     H3  997   3.910   1.576   4.041 -0.5442  2.1404 -0.3164
  136ACN     C2  998   3.737   1.469   4.040  0.4501 -0.2379 -0.1863
  136ACN     N1  999   3.663   1.407   4.100  0.4216  0.5719 -0.0230
  137ACN     C1 1000   0.682   3.388   4.684 -0.5823 -0.1866  0.2085
  137ACN     H1 1001   0.651   3.489   4.656  0.5822 -0.6680 -3.1263
  137ACN     H2 1002   0.748   3.349   4.605 -0.6107  1.4833 -0.6565
  137ACN     H3 1003   0.592   3.325   4.685 -1.5197  1.1319  3.6462
  137ACN     C2 1004   0.751   3.370   4.807  0.4304 -0.0370 -0.0995
  137ACN     N1 1005   0.805   3.350   4.903 -0.2266 -0.4192 -0.2877
  138ACN     C1 1006   3.540   2.817   0.457  0.1778  0.1485  0.2102
  138ACN     H1 1007   3.498   2.792   0.359  1.3802 -0.0725 -0.2644
  138ACN     H2 1008   3.639   2.864   0.457  0.8890 -1.2949  0.4206
  138ACN     H3 1009   3.572   2.717   0.491  1.7825  0.6549  0.2383
  138ACN     C2 1010   3.442   2.874   0.546  0.3159  0.3441  0.0165
  138ACN     N1 1011   3.375   2.929   0.617  0.1742  0.0103  0.1858
  139ACN     C1 1012   0.609   2.083   2.168  0.2082  0.1320  0.1248
  139ACN     H1 1013   0.589   2.037   2.266 -0.9513  1.2419  0.4240
  139ACN     H2 1014   0.546   2.172   2.158 -1.6450 -1.2241 -0.5209
  139ACN     H3 1015   0.606   2.017   2.080  0.9815  0.8100 -0.4193
  139ACN     C2 1016   0.742   2.133   2.180 -0.2830  0.1072 -0.4282
  139ACN     N1 1017   0.847   2.181   2.192  0.3605  0.2201 -0.3036
  140ACN     C1 1018   1.628   3.776   2.475 -0.4881 -0.1373 -0.7952
  140ACN     H1 1019   1.669   3.805   2.572 -3.2387  1.0868  0.0432
  140ACN     H2 1020   1.523   3.807   2.464 -0.2263  1.3874  0.8542
  140ACN     H3 1021   1.640   3.668   2.464 -1.2721 -0.2671 -0.4136
  140ACN     C2 1022   1.700   3.835   2.364  0.5168  0.1950  0.0023
  140ACN     N1 1023   1.754   3.874   2.272  0.3012  0.2513 -0.0156
  141ACN     C1 1024   3.749   2.966   0.807  0.5973  0.5041 -1.3672
  141ACN     H1 1025   3.647   3.006   0.819  1.2545  1.7012  0.5098
  141ACN     H2 1026   3.817   3.023   0.872  0.0384  0.3484 -0.6355
  141ACN     H3 1027   3.774   2.973   0.701 -2.8981  0.3792 -2.2837
  141ACN     C2 1028   3.748   2.824   0.851  0.1534  0.0224 -0.6004
  141ACN     N1 1029   3.735   2.712   0.877  0.1156 -0.1947 -0.1275
  142ACN     C1 1030   1.203   0.342   0.893 -0.3696  0.3536 -0.3955
  142ACN     H1 1031   1.174   0.281   0.807 -3.0826 -0.5261  1.0921
  142ACN     H2 1032   1.123   0.335   0.968  0.4521  2.5694  0.7471
  142ACN     H3 1033   1.220   0.448   0.868 -0.2412  0.2333 -0.8245
  142ACN     C2 1034   1.327   0.289   0.957 -0.0647  0.9956 -0.2653
  142ACN     N1 1035   1.413   0.240   1.018 -0.2042 -0.1275 -0.0571
  143ACN     C1 1036   0.252   4.661   0.561 -0.9233  0.5443 -0.4276
  143ACN     H1 1037   0.156   4.665   0.509 -0.7169 -2.3766 -1.0926
  143ACN     H2 1038   0.247   4.743   0.634 -0.5400  0.1920 -0.0100
  143ACN     H3 1039   0.343   4.679   0.503  0.3373 -2.2999  0.5830
  143ACN     C2 1040   0.266   4.537   0.637  0.2337  0.0056 -0.5115
  143ACN     N1 1041   0.287   4.438   0.688  0.4416  0.6060  0.2784
  144ACN     C1 1042   0.431   0.127   3.211  0.0710 -0.9632 -0.1322
  144ACN     H1 1043   0.538   0.137   3.230 -0.2021  0.6421  0.6162
  144ACN     H2 1044   0.370   0.159   3.296 -3.2783 -0.7993 -2.5015
  144ACN     H3 1045   0.409   0.021   3.193 -2.8217 -0.1919 -1.5473
  144ACN     C2 1046   0.407   0.204   3.095  0.2037  0.1440  0.0131
  144ACN     N1 1047   0.383   0.267   3.002 -0.1535  1.0642  0.3682
  145ACN     C1 1048   2.537   2.876   2.918  0.7684  0.4004  0.2955
  145ACN     H1 1049   2.552   2.825   3.014  0.4578  0.5995  0.4498
  145ACN     H2 1050   2.626   2.928   2.881  2.5125 -0.7596  2.7469
  145ACN     H3 1051   2.460   2.951   2.941 -0.5799 -1.4356  1.9550
  145ACN     C2 1052   2.484   2.786   2.811  0.0029 -0.6150 -0.9008
  145ACN     N1 1053   2.428   2.735   2.720 -0.4902 -0.0552  0.4564
  146ACN     C1 1054   1.286   1.975   2.627 -0.0665  0.6910 -0.2204
  146ACN     H1 1055   1.199   1.990   2.561  0.0551 -1.7588 -0.9870
  146ACN     H2 1056   1.324   1.873   2.640 -2.8884 -0.8573 -3.3511
  146ACN     H3 1057   1.254   1.998   2.730  1.7186  1.5385  0.1595
  146ACN     C2 1058   1.407   2.052   2.587 -0.1091 -0.0661 -0.4983
  146ACN     N1 1059   1.508   2.108   2.560  0.1829  0.1141 -0.9426
  147ACN     C1 1060   3.864   0.668   4.149  0.1170 -0.4361  0.4151
  147ACN     H1 1061   3.790   0.692   4.072  0.1912  3.6339  1.4842
  147ACN     H2 1062   3.865   0.761   4.208 -0.7632 -0.0327 -0.1952
  147ACN     H3 1063   3.961   0.645   4.103  0.1736  1.6130 -0.5601
  147ACN     C2 1064   3.819   0.555   4.229  0.3151 -0.8360 -0.5565
  147ACN     N1 1065   3.785   0.467   4.295 -0.0790 -0.0284  0.0870
  148ACN     C1 1066   1.895   0.217   2.754  0.4940  0.2563 -0.0245
  148ACN     H1 1067   1.842   0.152   2.683 -1.9815  2.4680 -0.2915
  148ACN     H2 1068   1.887   0.322   2.725 -0.5512  0.7651  2.0576
  148ACN     H3 1069   2.001   0.191   2.765  0.3933  0.1025  0.6149
  148ACN     C2 1070   1.821   0.204   2.884 -0.4604  0.5285 -0.2290
  148ACN     N1 1071   1.769   0.211   2.990 -0.2844  0.5226 -0.0191
  149ACN     C1 1072   0.343   4.137   1.650  0.2163 -0.3093  0.0638
  149ACN     H1 1073   0.352   4.187   1.553 -2.5870 -0.5133 -0.3421
  149ACN     H2 1074   0.400   4.044   1.639 -4.0688 -2.7131 -3.9037
  149ACN     H3 1075   0.238   4.115   1.672 -0.2156 -1.1027 -2.5115
  149ACN     C2 1076   0.420   4.222   1.748  0.0316 -0.4175 -0.0447
  149ACN     N1 1077   0.472   4.281   1.834  0.3473  0.1782  0.0708
  150ACN     C1 1078   2.462   2.201   0.900  0.0215  0.1214  0.2918
  150ACN     H1 1079   2.442   2.100   0.939  0.1014 -0.6797 -1.7262
  150ACN     H2 1080   2.517   2.194   0.806 -0.6487 -1.3955 -0.0011
  150ACN     H3 1081   2.525   2.256   0.971 -0.7471  1.3257  0.0557
  150ACN     C2 1082   2.351   2.283   0.874 -0.3998 -0.2474 -0.3426
  150ACN     N1 1083   2.269   2.359   0.859 -0.0605  0.0939  0.0103
  151ACN     C1 1084   0.600   4.528   1.312  0.0653  0.2268 -0.9141
  151ACN     H1 1085   0.646   4.619   1.273  2.6289 -1.1394 -1.2038
  151ACN     H2 1086   0.504   4.539   1.260 -1.7898  4.1608  3.0356
  151ACN     H3 1087   0.595   4.518   1.421  0.2520 -2.2349 -1.0846
  151ACN     C2 1088   0.662   4.406   1.265 -0.0325 -0.6231 -0.8378
  151ACN     N1 1089   0.708   4.312   1.218  0.2318  0.3346 -0.3869
  152ACN     C1 1090   0.238   3.000   3.573 -1.0255  0.2030 -0.0450
  152ACN     H1 1091   0.235   3.022   3.681  0.2473  0.2130 -0.0030
  152ACN     H2 1092   0.331   2.947   3.550 -1.1584  0.6137 -1.5723
  152ACN     H3 1093   0.242   3.094   3.516 -2.2759  0.1300 -0.2720
  152ACN     C2 1094   0.125   2.924   3.524 -0.4458 -0.0891 -0.4847
  152ACN     N1 1095   0.043   2.854   3.480 -0.3507  0.0853 -0.0554
  153ACN     C1 1096   3.339   0.206   1.129 -0.4493  0.4675  0.8916
  153ACN     H1 1097   3.231   0.220   1.138 -0.4905 -0.5701  2.1594
  153ACN     H2 1098   3.359   0.229   1.024 -2.5088 -0.2646  0.3252
  153ACN     H3 1099   3.357   0.099   1.144 -0.7442  0.4153  0.8759
  153ACN     C2 1100   3.415   0.283   1.226 -0.1356 -0.4051 -0.8308
  153ACN     N1 1101   3.479   0.348   1.301  0.1958 -0.0642 -0.1966
  154ACN     C1 1102   2.860   1.829   4.076  0.0395 -0.0650  0.2890
  154ACN     H1 1103   2.853   1.721   4.094  0.4256 -0.1874 -0.2886
  154ACN     H2 1104   2.945   1.876   4.127 -0.4528 -0.5851  1.6085
  154ACN     H3 1105   2.765   1.877   4.103 -0.8301 -1.6235  0.1222
  154ACN     C2 1106   2.874   1.853   3.930 -0.6598 -0.0859 -0.1174
  154ACN     N1 1107   2.885   1.874   3.815 -0.3004  0.3452 -0.5394
  155ACN     C1 1108   1.842   1.810   1.689  0.0125  0.2837  0.5757
  155ACN     H1 1109   1.755   1.799   1.624  0.0166 -1.7522  0.8957
  155ACN     H2 1110   1.923   1.839   1.620  0.2571  1.2585  1.2610
  155ACN     H3 1111   1.864   1.715   1.739  0.1893  0.8576  1.6012
  155ACN     C2 1112   1.839   1.925   1.776 -0.4968  0.5908 -0.6531
  155ACN     N1 1113   1.839   2.010   1.854  0.2934 -0.1262 -0.1430
  156ACN     C1 1114   3.809   1.873   4.668 -0.2259 -0.1378 -0.4343
  156ACN     H1 1115   3.907   1.826   4.682  0.0127  0.4184 -0.1966
  156ACN     H2 1116   3.755   1.880   4.763  0.0484  2.2773 -0.4234
  156ACN     H3 1117   3.754   1.812   4.596 -1.7249  0.5833  0.0785
  156ACN     C2 1118   3.827   2.011   4.609 -0.0846 -0.0397  0.4321
  156ACN     N1 1119   3.846   2.116   4.558  0.6266  0.4554  0.7339
  157ACN     C1 1120   1.577   0.086   4.049  0.3436 -0.5979  1.0495
  157ACN     H1 1121   1.554  -0.021   4.060  0.2479 -0.8702 -1.3983
  157ACN     H2 1122   1.617   0.097   3.947 -0.6079  0.6164  0.8049
  157ACN     H3 1123   1.655   0.111   4.122 -0.0416 -0.6049  1.4670
  157ACN     C2 1124   1.475   0.178   4.078 -0.6324  0.3575 -0.1674
  157ACN     N1 1125   1.388   0.243   4.105 -0.1411 -0.2872  0.7033
  158ACN     C1 1126   1.365   3.491   3.906  0.6599 -0.6533  0.5344
  158ACN     H1 1127   1.295   3.419   3.860 -0.3351  0.6221  0.0077
  158ACN     H2 1128   1.323   3.503   4.007 -0.8447  2.9142 -0.4377
  158ACN     H3 1129   1.372   3.587   3.854 -0.1107 -0.6587  0.4158
  158ACN     C2 1130   1.504   3.457   3.923 -0.1486  0.0051  0.5583
  158ACN     N1 1131   1.615   3.427   3.926  0.1313  0.3536 -0.4873
  159ACN     C1 1132   0.085   1.293   3.097  0.4092 -0.0721 -0.1698
  159ACN     H1 1133   0.178   1.253   3.056  0.1876 -1.2619  0.4728
  159ACN     H2 1134   0.106   1.360   3.182  1.1348  1.2625 -1.3811
  159ACN     H3 1135   0.020   1.212   3.133 -0.7711  1.8699  2.3022
  159ACN     C2 1136   0.003   1.380   3.007  0.0814  0.4507 -0.4554
  159ACN     N1 1137  -0.054   1.447   2.936  0.3190  0.3393  0.4857
  160ACN     C1 1138   1.007   0.362   0.263 -0.3768 -0.0838 -0.1384
  160ACN     H1 1139   1.059   0.457   0.285  1.1727 -1.6794  3.5118
  160ACN     H2 1140   0.930   0.342   0.339  0.7810  0.1306  1.1143
  160ACN     H3 1141   1.086   0.287   0.267  2.4712  2.7090 -1.5677
  160ACN     C2 1142   0.952   0.351   0.133 -0.1239 -0.1232  0.2246
  160ACN     N1 1143   0.906   0.343   0.025  0.1303 -0.1414 -0.7923
  161ACN     C1 1144   3.552   2.397   0.356 -0.3921 -0.8123  0.6889
  161ACN     H1 1145   3.589   2.437   0.452  1.7311 -0.4342 -0.2400
  161ACN     H2 1146   3.501   2.303   0.376 -3.6478  0.3166 -1.8634
  161ACN     H3 1147   3.637   2.391   0.287  0.1315  0.7814  1.1479
  161ACN     C2 1148   3.444   2.484   0.304  0.3292  0.1674  0.3918
  161ACN     N1 1149   3.357   2.557   0.276  0.0373 -0.1287 -0.8724
  162ACN     C1 1150   3.376   4.026   4.383 -0.2874  0.3211 -0.1507
  162ACN     H1 1151   3.351   4.078   4.476 -0.7074 -0.8885  0.4348
  162ACN     H2 1152   3.326   3.930   4.403  0.3383  0.2420  1.1188
  162ACN     H3 1153   3.486   4.022   4.375 -0.1673 -0.6914  1.6458
  162ACN     C2 1154   3.317   4.110   4.285  0.7955  0.1021 -0.5348
  162ACN     N1 1155   3.266   4.168   4.207  0.2980 -0.1663  0.9416
  163ACN     C1 1156   3.755   0.208   0.511  0.0345  0.3935  0.0049
  163ACN     H1 1157   3.810   0.303   0.516 -1.4112  1.1859  1.2462
  163ACN     H2 1158   3.714   0.222   0.410  0.5996 -2.0364 -0.5933
  163ACN     H3 1159   3.675   0.193   0.585  0.4125  0.8857  0.5185
  163ACN     C2 1160   3.850   0.098   0.511 -0.1977 -0.0772  0.7712
  163ACN     N1 1161   3.926   0.012   0.506  0.1348  0.5191 -0.8834
  164ACN     C1 1162   3.168   1.715   1.196  0.3456 -0.1468 -0.3394
  164ACN     H1 1163   3.223   1.792   1.140  0.3580 -1.5264 -2.2634
  164ACN     H2 1164   3.238   1.653   1.254  0.4148 -0.9412 -1.2686
  164ACN     H3 1165   3.114   1.667   1.114  1.2575 -0.5826 -0.6996
  164ACN     C2 1166   3.079   1.781   1.290  0.2480  0.7092 -0.2147
  164ACN     N1 1167   3.002   1.839   1.352  0.9128 -0.0822  0.1843
  165ACN     C1 1168   2.522   3.203   4.834 -0.2031 -0.2820 -0.1671
  165ACN     H1 1169   2.417   3.232   4.822 -0.3092 -0.6037 -0.0142
  165ACN     H2 1170   2.581   3.287   4.794  0.8193 -0.8304  0.1657
  165ACN     H3 1171   2.549   3.116   4.774 -0.2007 -0.8867  0.7052
  165ACN     C2 1172   2.545   3.174   4.975  0.4692 -0.4398  0.7538
  165ACN     N1 1173   2.568   3.143   5.084  0.0099  0.1776 -0.2666
  166ACN     C1 1174   0.687   0.093   1.803  0.4838  0.3926  0.3584
  166ACN     H1 1175   0.623   0.004   1.800  2.4939 -1.0531 -0.5972
  166ACN     H2 1176   0.621   0.169   1.847 -0.7942 -0.5786  0.1299
  166ACN     H3 1177   0.716   0.119   1.700  0.7558 -1.3571 -0.0173
  166ACN     C2 1178   0.810   0.064   1.884 -0.1624 -0.3206  0.2480
  166ACN     N1 1179   0.898   0.037   1.953  0.5444  0.4046 -0.1625
  167ACN     C1 1180   2.421   1.524   4.508  0.1431 -0.0588 -0.2410
  167ACN     H1 1181   2.357   1.448   4.460  0.4988 -0.4621 -0.0729
  167ACN     H2 1182   2.352   1.574   4.577 -1.3956 -1.5859 -0.6184
  167ACN     H3 1183   2.455   1.596   4.433  0.9820 -0.5353 -0.3218
  167ACN     C2 1184   2.527   1.457   4.579  0.1489 -1.5218  0.3759
  167ACN     N1 1185   2.610   1.402   4.632  0.1672  0.3315  0.0057
  168ACN     C1 1186   3.056   3.291   3.817 -0.0418  0.0721  0.3613
  168ACN     H1 1187   3.028   3.198   3.768  0.1879  0.7467 -1.0679
  168ACN     H2 1188   2.973   3.352   3.855  0.1742  0.3669  0.3640
  168ACN     H3 1189   3.115   3.363   3.758 -0.1542 -1.0408 -1.1367
  168ACN     C2 1190   3.133   3.244   3.929  0.2383 -0.2346  0.0712
  168ACN     N1 1191   3.188   3.210   4.022 -0.1727  0.5419  0.1445
  169ACN     C1 1192   0.486   1.389   1.553  0.7074  0.2019 -0.5944
  169ACN     H1 1193   0.385   1.390   1.512 -0.0934 -0.2945  1.3114
  169ACN     H2 1194   0.495   1.282   1.578 -0.5501  0.1924 -0.1951
  169ACN     H3 1195   0.481   1.442   1.648 -0.5120 -0.6441 -0.1774
  169ACN     C2 1196   0.593   1.440   1.465 -0.0492 -0.1488 -0.2007
  169ACN     N1 1197   0.682   1.471   1.398 -0.1427  0.3122  0.5072
  170ACN     C1 1198   1.179   0.595   4.297  1.0528 -0.1293 -0.1904
  170ACN     H1 1199   1.212   0.614   4.194 -0.1616  2.7168 -0.1008
  170ACN     H2 1200   1.269   0.565   4.352  0.2908 -2.8710 -0.3313
  170ACN     H3 1201   1.099   0.519   4.305  3.5691 -2.7140  1.3698
  170ACN     C2 1202   1.119   0.715   4.362  0.3578 -0.6859 -0.0889
  170ACN     N1 1203   1.075   0.804   4.414  0.0382  0.3903 -0.5398
  171ACN     C1 1204   1.180   3.376   4.789 -0.3478 -0.0561  0.3234
  171ACN     H1 1205   1.187   3.478   4.828  0.2153 -0.1554  0.4839
  171ACN     H2 1206   1.090   3.376   4.726  0.1280  0.4906 -0.3712
  171ACN     H3 1207   1.173   3.306   4.873  1.9803 -2.7969 -1.6509
  171ACN     C2 1208   1.295   3.340   4.708  0.2622 -0.4459 -0.2615
  171ACN     N1 1209   1.390   3.317   4.646  0.0787  0.2597 -0.2141
  172ACN     C1 1210   0.870   3.207   1.580  0.0032  0.2239 -0.1812
  172ACN     H1 1211   0.835   3.291   1.517 -0.7917 -0.5359 -0.7621
  172ACN     H2 1212   0.844   3.229   1.684 -0.7791  1.9823 -0.7207
  172ACN     H3 1213   0.980   3.213   1.569  0.0376  2.0044  0.8877
  172ACN     C2 1214   0.817   3.083   1.536 -0.2627  0.3700 -0.5677
  172ACN     N1 1215   0.756   2.990   1.502  0.2905  0.3778 -0.4181
  173ACN     C1 1216   0.390   4.239   3.586 -0.0318 -0.4763 -0.0266
  173ACN     H1 1217   0.364   4.146   3.534  0.7547  0.3605 -1.9995
  173ACN     H2 1218   0.495   4.245   3.617  0.3495  1.5176 -1.5704
  173ACN     H3 1219   0.324   4.265   3.670  0.5906  0.5646  0.1456
  173ACN     C2 1220   0.373   4.349   3.484  1.2879  0.5623  0.6194
  173ACN     N1 1221   0.358   4.435   3.412  0.4301 -0.1557  0.9011
  174ACN     C1 1222   1.353   0.237   0.539  0.1909  0.0234  0.1175
  174ACN     H1 1223   1.393   0.156   0.478 -2.0679  0.5515 -2.1413
  174ACN     H2 1224   1.261   0.202   0.587  1.8396 -1.3587  2.3736
  174ACN     H3 1225   1.325   0.323   0.477  0.2056 -0.9096 -1.1812
  174ACN     C2 1226   1.457   0.278   0.633  0.1739  0.6276 -0.2309
  174ACN     N1 1227   1.532   0.311   0.710  0.4155 -0.3565  0.1104
  175ACN     C1 1228   1.120   1.132   2.977 -0.5359 -0.2144  0.0766
  175ACN     H1 1229   1.127   1.065   3.064 -2.0186 -1.1363 -0.4956
  175ACN     H2 1230   1.100   1.235   3.008 -0.8788 -0.0116 -0.8042
  175ACN     H3 1231   1.035   1.100   2.916  1.4985 -3.2964 -1.2530
  175ACN     C2 1232   1.247   1.137   2.906 -0.2720 -0.3833  0.2344
  175ACN     N1 1233   1.351   1.133   2.854 -0.2959 -0.0681 -0.5284
  176ACN     C1 1234   0.081   3.141   4.763  0.5313 -0.3632  0.5037
  176ACN     H1 1235   0.077   3.116   4.869 -2.1301  1.3355  0.8681
  176ACN     H2 1236   0.016   3.230   4.761  0.0291 -0.7443 -2.2090
  176ACN     H3 1237   0.021   3.068   4.708 -0.0500 -0.2028  0.9162
  176ACN     C2 1238   0.215   3.156   4.709 -0.3824  0.2809 -0.1692
  176ACN     N1 1239   0.321   3.169   4.665  0.1743 -1.2525 -0.6405
  177ACN     C1 1240   0.604   0.381   4.739 -0.2538 -0.7358 -0.1689
  177ACN     H1 1241   0.656   0.314   4.809 -0.1912 -1.6469 -1.0771
  177ACN     H2 1242   0.556   0.323   4.659 -1.1736  1.3855 -1.2063
  177ACN     H3 1243   0.671   0.447   4.682 -0.6057  0.0462  0.3233
  177ACN     C2 1244   0.506   0.446   4.814  0.0400  0.9578 -0.1913
  177ACN     N1 1245   0.419   0.493   4.874 -0.4490  0.0780 -0.2299
  178ACN     C1 1246   1.511   1.397   1.670 -0.7252 -0.4192 -0.2284
  178ACN     H1 1247   1.562   1.392   1.573 -0.5694 -0.3602 -0.1486
  178ACN     H2 1248   1.519   1.312   1.738 -3.0085  0.6072  1.3951
  178ACN     H3 1249   1.402   1.409   1.658 -1.3896 -2.2097  3.5477
  178ACN     C2 1250   1.562   1.503   1.753 -1.0690  0.1961  0.5191
  178ACN     N1 1251   1.600   1.588   1.826 -0.2051  0.3842  0.3417
  179ACN     C1 1252   3.480   0.690   4.537  0.6930 -0.2417  1.0821
  179ACN     H1 1253   3.400   0.714   4.466  1.5516  1.0520  0.5287
  179ACN     H2 1254   3.577   0.677   4.488 -0.8487 -1.0785 -1.8905
  179ACN     H3 1255   3.448   0.606   4.599 -2.0144  0.0555  0.1759
  179ACN     C2 1256   3.488   0.814   4.613 -0.3673 -0.7585  0.0495
  179ACN     N1 1257   3.486   0.907   4.681 -0.3007  0.0797  0.1194
  180ACN     C1 1258   0.099   0.320   0.011 -0.2741  0.7022  0.8292
  180ACN     H1 1259   0.074   0.229   0.067  1.0950 -0.5869 -0.6018
  180ACN     H2 1260   0.202   0.345   0.041  0.3045 -1.4885  0.7757
  180ACN     H3 1261   0.022   0.390   0.045 -0.7068 -0.9082  3.2567
  180ACN     C2 1262   0.101   0.295  -0.131  0.4263  0.3610  0.1763
  180ACN     N1 1263   0.097   0.273  -0.245 -0.4071  0.3581  0.5647
  181ACN     C1 1264   3.487   3.721   1.916  1.3798  0.1191 -0.2090
  181ACN     H1 1265   3.585   3.745   1.960  0.9506 -1.4166  1.6391
  181ACN     H2 1266   3.468   3.788   1.831  0.4186  0.0444 -0.0584
  181ACN     H3 1267   3.406   3.722   1.990  0.1239 -1.2344 -1.5248
  181ACN     C2 1268   3.485   3.597   1.857 -0.2290 -0.3424  0.3419
  181ACN     N1 1269   3.480   3.498   1.796 -0.7760 -0.3551  0.2068
  182ACN     C1 1270   3.385   0.764   1.127 -0.0123  0.0963  0.0763
  182ACN     H1 1271   3.374   0.829   1.215  2.1774 -0.0231  0.4844
  182ACN     H2 1272   3.495   0.761   1.124 -0.0008  1.0459 -0.6426
  182ACN     H3 1273   3.355   0.821   1.038  1.2462 -0.7102 -0.8854
  182ACN     C2 1274   3.298   0.643   1.144 -0.3523 -0.1227 -0.5937
  182ACN     N1 1275   3.223   0.556   1.165 -0.7560 -0.4779  0.2541
  183ACN     C1 1276   3.915   0.007   0.869  0.6817  1.2324  0.0702
  183ACN     H1 1277   3.875  -0.055   0.950  2.7580 -1.7597 -1.1157
  183ACN     H2 1278   3.862   0.102   0.882  2.3056  2.2195 -0.4033
  183ACN     H3 1279   3.878  -0.048   0.782 -1.1017 -1.0421  2.1969
  183ACN     C2 1280   4.062   0.032   0.868  1.0361 -0.4338  0.6164
  183ACN     N1 1281   4.170   0.055   0.864  0.1270  0.1307 -0.2802
  184ACN     C1 1282   3.407   0.171   2.536  0.4067 -0.5701 -1.0396
  184ACN     H1 1283   3.392   0.270   2.490 -0.8286  0.0634  0.6897
  184ACN     H2 1284   3.507   0.136   2.508 -0.0511 -1.3243 -1.7672
  184ACN     H3 1285   3.340   0.104   2.480 -0.8098  1.1239 -1.6765
  184ACN     C2 1286   3.373   0.165   2.677  0.3798  0.5691  0.6685
  184ACN     N1 1287   3.351   0.154   2.787  0.4168  0.0217  0.2458
  185ACN     C1 1288   0.507   4.863   4.360 -0.7341 -0.3274  0.4778
  185ACN     H1 1289   0.469   4.880   4.258 -0.5551 -1.1464  0.2733
  185ACN     H2 1290   0.467   4.774   4.410  0.8990 -0.4325  1.6223
  185ACN     H3 1291   0.488   4.954   4.419 -0.9204  0.7271 -1.1772
  185ACN     C2 1292   0.648   4.861   4.355  0.4113 -0.1431 -0.8484
  185ACN     N1 1293   0.765   4.856   4.350  0.0867  0.2564 -0.4615
  186ACN     C1 1294   2.615   2.644   2.108 -0.2253 -0.3406 -0.5818
  186ACN     H1 1295   2.617   2.753   2.115 -1.4748 -0.4630  2.3702
  186ACN     H2 1296   2.658   2.609   2.203  0.5181  2.1098  0.0258
  186ACN     H3 1297   2.681   2.617   2.024  0.6475  0.9127 -0.2996
  186ACN     C2 1298   2.476   2.587   2.107 -0.2124  0.1436 -0.1632
  186ACN     N1 1299   2.370   2.543   2.112  0.1927 -0.1660 -0.3405
  187ACN     C1 1300   1.268   3.356   0.639 -0.1746 -0.0145 -0.1280
  187ACN     H1 1301   1.270   3.336   0.747 -0.8120 -1.2847 -0.3411
  187ACN     H2 1302   1.290   3.461   0.620 -2.2107  0.7435  1.4783
  187ACN     H3 1303   1.169   3.344   0.594 -0.6589 -1.0375  1.1685
  187ACN     C2 1304   1.367   3.267   0.578 -0.0216  0.2806 -0.1457
  187ACN     N1 1305   1.436   3.194   0.524 -0.1732  0.1617  0.6765
  188ACN     C1 1306   0.958   0.027   0.956 -0.3254 -0.1718  0.4274
  188ACN     H1 1307   1.064   0.055   0.969 -0.1863  0.5172 -2.0325
  188ACN     H2 1308   0.944  -0.077   0.924 -1.1862  0.7293 -2.2528
  188ACN     H3 1309   0.920   0.094   0.878  1.9998 -0.7510 -1.2396
  188ACN     C2 1310   0.882   0.059   1.078 -0.3965 -0.4832 -0.4721
  188ACN     N1 1311   0.816   0.088   1.167  0.5888  0.4086  0.0023
  189ACN     C1 1312   3.752   3.239   0.278  0.1789  0.4307  0.3189
  189ACN     H1 1313   3.829   3.244   0.201  0.7529 -2.2272  0.6685
  189ACN     H2 1314   3.662   3.190   0.238  0.1232 -0.0454  1.0220
  189ACN     H3 1315   3.736   3.339   0.321 -0.9364 -0.1757  1.3398
  189ACN     C2 1316   3.804   3.159   0.390  0.5645 -0.1289 -0.3925
  189ACN     N1 1317   3.846   3.099   0.479 -0.6252  0.5194  0.6198
  190ACN     C1 1318   1.056   2.240   2.502  0.2230  0.5996 -0.5659
  190ACN     H1 1319   1.152   2.243   2.556 -0.3736  2.2813  0.4225
  190ACN     H2 1320   0.975   2.216   2.571  0.5645  2.8066  0.6573
  190ACN     H3 1321   1.065   2.186   2.406  0.4427  2.9881 -1.9258
  190ACN     C2 1322   1.043   2.370   2.443 -0.6953 -0.4037  0.1394
  190ACN     N1 1323   1.050   2.476   2.396 -0.0522 -0.2785 -0.3075
  191ACN     C1 1324   2.540   3.931   1.135  0.1243  0.3991  0.3891
  191ACN     H1 1325   2.647   3.924   1.158  0.5699  1.0272 -1.4075
  191ACN     H2 1326   2.510   3.872   1.048  1.2574 -1.4464  1.2287
  191ACN     H3 1327   2.519   4.039   1.131  0.6420  0.4585 -0.9351
  191ACN     C2 1328   2.455   3.873   1.241  0.7311  0.2683 -0.4932
  191ACN     N1 1329   2.389   3.835   1.328  0.1827 -0.3982 -0.6686
  192ACN     C1 1330   3.404   1.830   0.669  0.7758  0.6809  0.4600
  192ACN     H1 1331   3.326   1.905   0.687 -0.0858  0.0004 -0.3732
  192ACN     H2 1332   3.418   1.761   0.754 -0.5942 -0.8002 -0.4867
  192ACN     H3 1333   3.500   1.875   0.641  1.9474 -0.7157  2.0533
  192ACN     C2 1334   3.352   1.740   0.567 -0.0076  0.5678 -0.2414
  192ACN     N1 1335   3.326   1.658   0.491  0.0250  0.7506  0.6084
  193ACN     C1 1336   0.463   4.249   3.015 -0.5235 -0.1110 -0.4367
  193ACN     H1 1337   0.545   4.304   2.966 -1.3344  0.9563 -0.6049
  193ACN     H2 1338   0.416   4.328   3.075 -1.3381 -3.6475  3.7705
  193ACN     H3 1339   0.502   4.175   3.086  4.1002  1.2946 -1.3508
  193ACN     C2 1340   0.365   4.191   2.931 -0.6804 -0.2365  0.0582
  193ACN     N1 1341   0.282   4.150   2.863 -0.0996 -0.4004  0.0975
  194ACN     C1 1342   1.069   2.350   1.993 -0.3397  0.4594 -0.6794
  194ACN     H1 1343   1.006   2.271   1.953 -1.6752  1.7082 -1.0796
  194ACN     H2 1344   1.007   2.422   2.048  1.4191  0.6845  1.0586
  194ACN     H3 1345   1.117   2.393   1.904  1.4523 -1.6174 -0.7537
  194ACN     C2 1346   1.168   2.285   2.076  0.0616  0.0953 -0.0892
  194ACN     N1 1347   1.243   2.238   2.147 -0.1829  0.5672 -0.0658
  195ACN     C1 1348   1.885   3.003   4.484 -0.1830  0.2579  0.2217
  195ACN     H1 1349   1.954   2.953   4.414 -0.2961 -2.2697  1.8401
  195ACN     H2 1350   1.787   2.998   4.435 -0.6556  1.4005  1.0287
  195ACN     H3 1351   1.900   3.109   4.507  1.1850  0.0085  0.5302
  195ACN     C2 1352   1.891   2.926   4.611  0.7415 -0.6607 -0.4692
  195ACN     N1 1353   1.893   2.861   4.707  1.5875 -0.2528 -0.4387
  196ACN     C1 1354   2.830   3.191   2.200  0.2832  0.0074  0.0591
  196ACN     H1 1355   2.833   3.145   2.299  1.1562  1.0267  0.5216
  196ACN     H2 1356   2.767   3.281   2.193 -0.6519 -0.6163  0.5344
  196ACN     H3 1357   2.782   3.116   2.137 -1.8167  2.4454 -1.3695
  196ACN     C2 1358   2.962   3.209   2.147  0.3404  0.0035  0.0622
  196ACN     N1 1359   3.061   3.228   2.091  0.2817 -0.1521  0.1024
  197ACN     C1 1360   1.156   2.952   0.376  0.1259  0.2981  0.1929
  197ACN     H1 1361   1.265   2.938   0.368  0.4343  2.6774 -0.1040
  197ACN     H2 1362   1.115   2.853   0.352 -1.8424  0.6448  1.9511
  197ACN     H3 1363   1.124   3.028   0.305 -0.0017  1.0542  1.0444
  197ACN     C2 1364   1.130   2.991   0.516 -0.2874 -0.1520 -0.5074
  197ACN     N1 1365   1.109   3.018   0.625  0.3246 -0.1482 -0.0297
  198ACN     C1 1366   0.789   3.502   2.014 -0.3946 -0.5356 -0.2219
  198ACN     H1 1367   0.728   3.484   1.924  0.5199  0.2733 -1.0237
  198ACN     H2 1368   0.889   3.496   1.967  0.2766 -2.5242  1.3861
  198ACN     H3 1369   0.773   3.429   2.094  4.0545 -1.9518 -0.4635
  198ACN     C2 1370   0.760   3.644   2.053 -0.7693 -0.2072  0.4544
  198ACN     N1 1371   0.728   3.747   2.084  0.4823  0.4480  0.2083
  199ACN     C1 1372   0.543   1.261   0.214 -0.4047 -0.1725 -0.6594
  199ACN     H1 1373   0.652   1.272   0.202 -0.0492 -0.5759  1.8544
  199ACN     H2 1374   0.519   1.201   0.303 -0.1290  1.2777  0.4066
  199ACN     H3 1375   0.501   1.212   0.125 -1.4302  0.4369 -0.5165
  199ACN     C2 1376   0.488   1.392   0.234  0.0860 -0.1969  0.3113
  199ACN     N1 1377   0.444   1.502   0.240  0.0381  0.5261 -0.1395
  200ACN     C1 1378   2.502   2.814   4.019  0.3657 -0.3207  0.0552
  200ACN     H1 1379   2.499   2.916   4.061 -1.3412  0.0514 -0.9341
  200ACN     H2 1380   2.503   2.735   4.095 -0.9648  0.7200  1.1760
  200ACN     H3 1381   2.593   2.809   3.958  0.6856  1.7086  0.3067
  200ACN     C2 1382   2.378   2.789   3.939 -0.9257  0.1663 -0.6643
  200ACN     N1 1383   2.289   2.767   3.869  0.5858 -0.5630  0.4621
  201ACN     C1 1384   0.802   2.033   4.506  0.4344  0.4711  0.5114
  201ACN     H1 1385   0.713   1.979   4.472  0.9046 -1.2373  1.8722
  201ACN     H2 1386   0.892   2.015   4.446  0.1843 -1.9260  0.7976
  201ACN     H3 1387   0.820   1.994   4.607 -2.1612 -0.0602  0.7896
  201ACN     C2 1388   0.776   2.170   4.521  0.5744  0.7859  0.2183
  201ACN     N1 1389   0.746   2.278   4.534  0.0400 -0.5899  0.2058
  202ACN     C1 1390   1.050   2.247   4.770  0.6068 -0.5370 -0.3715
  202ACN     H1 1391   1.114   2.296   4.845  1.7751 -0.2065 -1.5574
  202ACN     H2 1392   0.956   2.302   4.780 -0.7288 -2.8082 -0.2757
  202ACN     H3 1393   1.035   2.141   4.794 -0.1307 -0.3574 -0.0501
  202ACN     C2 1394   1.098   2.270   4.637  0.0710  0.2422 -0.1609
  202ACN     N1 1395   1.127   2.280   4.523  0.3766 -0.0240  0.5865
  203ACN     C1 1396   0.006   2.688   4.560 -0.1987  0.3107  0.4868
  203ACN     H1 1397   0.088   2.615   4.551 -2.0697 -1.8700  0.5596
  203ACN     H2 1398  -0.092   2.657   4.521  2.2649 -2.7339 -3.6291
  203ACN     H3 1399   0.022   2.774   4.494  2.0922 -1.6809 -1.6485
  203ACN     C2 1400   0.002   2.743   4.696  0.4542  0.9976  0.2644
  203ACN     N1 1401  -0.005   2.783   4.806  0.6559 -0.2819 -0.7707
  204ACN     C1 1402   3.564   0.457   2.986 -0.6767  0.5059  0.2306
  204ACN     H1 1403   3.479   0.410   3.037 -1.2622  0.3616 -0.8525
  204ACN     H2 1404   3.588   0.388   2.904 -0.5656  2.9399 -1.8305
  204ACN     H3 1405   3.648   0.458   3.056 -0.9253  1.6965  0.5058
  204ACN     C2 1406   3.533   0.589   2.942 -0.0513  0.1455  0.2040
  204ACN     N1 1407   3.499   0.693   2.918  0.0549 -0.3828 -0.1096
  205ACN     C1 1408   2.888   2.620   1.589 -0.1604 -0.7389 -0.1655
  205ACN     H1 1409   2.960   2.676   1.529  0.8895 -2.2181 -0.2826
  205ACN     H2 1410   2.867   2.529   1.532  0.7603  0.2516 -2.1487
  205ACN     H3 1411   2.794   2.678   1.587  0.2206 -0.1416 -0.8921
  205ACN     C2 1412   2.928   2.593   1.726  0.5150  0.6624  0.4895
  205ACN     N1 1413   2.968   2.566   1.833 -0.2500  0.1049 -0.4375
  206ACN     C1 1414   0.248   3.447   3.228  0.3299 -0.2890  0.3735
  206ACN     H1 1415   0.217   3.434   3.332  0.7153  0.7432  0.6235
  206ACN     H2 1416   0.164   3.486   3.170  0.4559 -0.6511 -0.0522
  206ACN     H3 1417   0.277   3.352   3.181  1.7794  0.4193 -0.2082
  206ACN     C2 1418   0.360   3.545   3.221  1.0117 -0.7275 -0.3739
  206ACN     N1 1419   0.461   3.604   3.225  0.1794 -0.4979  0.1161
  207ACN     C1 1420   1.789   0.291   4.328  0.2982 -0.8319  0.3048
  207ACN     H1 1421   1.877   0.339   4.372  0.5766 -1.4065  0.3755
  207ACN     H2 1422   1.811   0.185   4.318  0.7489 -1.0136  2.8206
  207ACN     H3 1423   1.762   0.344   4.235 -3.0484  0.6345  2.0367
  207ACN     C2 1424   1.682   0.294   4.424  0.2522  0.6077 -0.1724
  207ACN     N1 1425   1.594   0.290   4.498 -0.3104 -0.2691 -0.0377
  208ACN     C1 1426   0.250   0.749   0.080  0.2183  1.1154 -0.2181
  208ACN     H1 1427   0.199   0.781  -0.012 -0.9981 -1.3819 -0.4569
  208ACN     H2 1428   0.275   0.836   0.142  1.6504  0.4119  0.2203
  208ACN     H3 1429   0.343   0.696   0.054  0.9898  2.0558  0.5987
  208ACN     C2 1430   0.166   0.670   0.167  0.4319 -0.2169 -0.8145
  208ACN     N1 1431   0.107   0.599   0.235  0.3047  0.4072  0.4447
  209ACN     C1 1432   1.799   3.810   3.899 -0.2160 -0.5524 -0.2689
  209ACN     H1 1433   1.739   3.777   3.985 -2.9147  0.3960 -1.7369
  209ACN     H2 1434   1.863   3.894   3.929 -1.7579  0.7309 -0.5491
  209ACN     H3 1435   1.733   3.836   3.816 -1.6227 -1.2502  0.6134
  209ACN     C2 1436   1.894   3.708   3.856  1.1848  0.3881 -0.2434
  209ACN     N1 1437   1.960   3.625   3.810 -0.2591 -0.1548 -0.0461
  210ACN     C1 1438   2.347   2.081   3.435  0.0320 -0.0005 -0.0113
  210ACN     H1 1439   2.428   2.011   3.460 -1.2571 -0.9979  1.4802
  210ACN     H2 1440   2.313   2.120   3.532  1.1674  3.3080 -0.8926
  210ACN     H3 1441   2.265   2.023   3.391  2.1506 -3.2866  0.1449
  210ACN     C2 1442   2.407   2.188   3.352  0.6444 -0.3385  0.7582
  210ACN     N1 1443   2.447   2.269   3.281  0.6576 -0.2629  0.3207
  211ACN     C1 1444   1.441   0.984   5.001  0.0027  0.4263 -0.8087
  211ACN     H1 1445   1.418   0.935   4.906  1.4926 -0.1823 -0.8619
  211ACN     H2 1446   1.546   1.015   4.996  0.3147 -0.4050  0.2613
  211ACN     H3 1447   1.425   0.911   5.082  0.9811  0.9019 -0.1774
  211ACN     C2 1448   1.349   1.101   5.026 -0.5444  0.4803 -0.5104
  211ACN     N1 1449   1.280   1.188   5.050 -0.4877 -0.0664 -0.9096
  212ACN     C1 1450   0.398   1.623   4.544  0.0299  0.2445  0.2331
  212ACN     H1 1451   0.378   1.602   4.650 -1.4971 -0.9569 -0.2665
  212ACN     H2 1452   0.319   1.688   4.503 -0.6510  0.6913  2.2254
  212ACN     H3 1453   0.395   1.531   4.484 -1.5147  2.1783 -2.7844
  212ACN     C2 1454   0.530   1.682   4.534 -0.1448  0.1524 -0.3021
  212ACN     N1 1455   0.632   1.737   4.542 -0.2307  0.6173 -0.6828
  213ACN     C1 1456   2.879   3.265   2.848  0.0764 -0.8111  0.1882
  213ACN     H1 1457   2.859   3.161   2.819  3.3244 -1.4486  0.0585
  213ACN     H2 1458   2.779   3.310   2.862 -0.3449 -1.8239  0.4366
  213ACN     H3 1459   2.940   3.315   2.772  1.7259 -1.6739  0.9354
  213ACN     C2 1460   2.952   3.272   2.966  0.1452  0.0202 -0.5022
  213ACN     N1 1461   3.015   3.292   3.060 -0.3608  0.1709 -0.0978
  214ACN     C1 1462   3.189   0.046   4.056 -1.0053 -0.1686  0.3279
  214ACN     H1 1463   3.151   0.077   3.957  2.0682  1.3359 -0.4675
  214ACN     H2 1464   3.136   0.098   4.137  1.6928 -1.4096  2.9771
  214ACN     H3 1465   3.292   0.082   4.066 -0.6952 -0.0306 -2.8594
  214ACN     C2 1466   3.182  -0.097   4.058 -0.3490  0.1589  0.2281
  214ACN     N1 1467   3.159  -0.210   4.039  0.2750 -0.4167  0.5704
  215ACN     C1 1468   0.111   4.219   0.214  0.2814  0.3440  0.2986
  215ACN     H1 1469   0.110   4.134   0.283  3.9010  0.3105  0.4322
  215ACN     H2 1470   0.026   4.202   0.146  0.9214 -1.4514 -0.0886
  215ACN     H3 1471   0.204   4.229   0.157  0.5862  0.0168  0.7328
  215ACN     C2 1472   0.088   4.344   0.290 -0.1463 -0.5204 -0.0881
  215ACN     N1 1473   0.069   4.432   0.362  0.4764  0.2731  0.6466
  216ACN     C1 1474   2.263   0.839   0.263 -0.3895  0.0949 -0.2062
  216ACN     H1 1475   2.337   0.900   0.317  1.5098 -0.8633 -1.6471
  216ACN     H2 1476   2.184   0.800   0.328 -0.8335  0.9767 -0.2211
  216ACN     H3 1477   2.313   0.750   0.222  1.5509  1.6376 -1.3259
  216ACN     C2 1478   2.198   0.929   0.168 -0.0579  0.0357  0.2282
  216ACN     N1 1479   2.139   0.999   0.096  0.7960  0.8424 -0.1352
  217ACN     C1 1480   2.496   4.001   2.308 -0.1820  0.6414 -0.9867
  217ACN     H1 1481   2.453   4.062   2.388  2.0554 -0.2965  0.9746
  217ACN     H2 1482   2.590   4.042   2.270  0.4691  2.1427  2.1003
  217ACN     H3 1483   2.427   4.009   2.223  0.6987 -1.2566 -1.9041
  217ACN     C2 1484   2.509   3.861   2.342 -0.1926 -0.4495 -0.7287
  217ACN     N1 1485   2.519   3.749   2.361 -0.3979  1.2229  0.2000
  218ACN     C1 1486   2.370   0.715   1.839 -0.0873  0.3961 -0.6861
  218ACN     H1 1487   2.360   0.667   1.937 -2.3646  0.6149 -0.7907
  218ACN     H2 1488   2.323   0.665   1.754 -0.1499  1.3888 -1.2428
  218ACN     H3 1489   2.477   0.709   1.816  0.1292  1.9906 -0.2060
  218ACN     C2 1490   2.332   0.857   1.842 -0.2126 -0.1857  0.0416
  218ACN     N1 1491   2.297   0.968   1.857 -0.1915  0.1712  0.2000
  219ACN     C1 1492   1.386   2.475   2.617 -0.1718  0.5916 -0.4177
  219ACN     H1 1493   1.355   2.394   2.684  1.3956 -0.3927 -0.8622
  219ACN     H2 1494   1.360   2.574   2.656 -0.9351  0.6647 -1.1020
  219ACN     H3 1495   1.340   2.459   2.518 -0.3835 -2.8369  0.1625
  219ACN     C2 1496   1.530   2.464   2.593  0.5220  0.1533  0.6298
  219ACN     N1 1497   1.644   2.463   2.576  0.5998 -0.2632  1.0205
  220ACN     C1 1498   0.485   0.330   0.703  0.2360 -0.1404  0.2971
  220ACN     H1 1499   0.495   0.386   0.610  0.4752 -0.1680  0.3055
  220ACN     H2 1500   0.381   0.356   0.721  0.1294  0.1489 -0.7006
  220ACN     H3 1501   0.546   0.373   0.784  0.8962  0.5183 -0.5438
  220ACN     C2 1502   0.510   0.193   0.667  0.0967 -0.6331 -0.4879
  220ACN     N1 1503   0.531   0.085   0.641 -0.1955  0.2246 -0.5552
  221ACN     C1 1504   1.839   1.265   4.932 -0.1118  0.0449  0.3177
  221ACN     H1 1505   1.843   1.297   5.037  1.3757  0.9294  0.0035
  221ACN     H2 1506   1.741   1.221   4.910  1.3454 -3.5420  0.6402
  221ACN     H3 1507   1.916   1.195   4.897  0.5870  1.6238 -1.3540
  221ACN     C2 1508   1.865   1.388   4.858  0.7676  0.1774  0.2373
  221ACN     N1 1509   1.894   1.480   4.800  0.6094 -0.3427 -0.6102
  222ACN     C1 1510   1.288   2.637   0.535 -0.1050  0.1556 -0.1796
  222ACN     H1 1511   1.332   2.712   0.468 -0.4789  1.3532  0.8911
  222ACN     H2 1512   1.201   2.586   0.491 -0.8147  0.3068  1.0132
  222ACN     H3 1513   1.246   2.702   0.613 -0.3219  0.2296 -0.3576
  222ACN     C2 1514   1.387   2.546   0.592  0.3552 -0.2610  0.1484
  222ACN     N1 1515   1.462   2.466   0.634  0.2597 -0.1315  0.9479
  223ACN     C1 1516   2.475   3.291   4.078 -0.0129  0.1699  0.1593
  223ACN     H1 1517   2.518   3.321   4.174  0.3272  1.4045 -0.3703
  223ACN     H2 1518   2.505   3.191   4.047 -5.0717 -1.2951 -0.4987
  223ACN     H3 1519   2.513   3.355   3.997  0.1196  0.0034  0.0910
  223ACN     C2 1520   2.328   3.305   4.074 -1.1625  0.7918 -0.2951
  223ACN     N1 1521   2.216   3.319   4.065 -0.1780  0.1082  0.3392
  224ACN     C1 1522   0.542   2.358   3.574 -0.1407 -0.1313  0.1777
  224ACN     H1 1523   0.584   2.341   3.474 -2.3248 -0.7085 -0.6700
  224ACN     H2 1524   0.506   2.259   3.607 -1.2923  0.6335  1.2571
  224ACN     H3 1525   0.467   2.437   3.569  0.4350  0.3940 -0.2261
  224ACN     C2 1526   0.651   2.391   3.667  0.5917  0.3732  0.2857
  224ACN     N1 1527   0.739   2.421   3.740  0.0617  0.1815 -0.2451
  225ACN     C1 1528   3.527   1.341   2.969 -0.3046 -0.5084 -0.3247
  225ACN     H1 1529   3.559   1.399   3.058 -0.2549 -0.8219 -0.1371
  225ACN     H2 1530   3.523   1.402   2.878  0.3252 -0.0160 -0.0325
  225ACN     H3 1531   3.430   1.295   2.986  0.0655 -1.2300 -0.1653
  225ACN     C2 1532   3.625   1.235   2.953 -0.0936  1.0797  0.7082
  225ACN     N1 1533   3.699   1.148   2.934  0.0286  0.4350  0.0217
  226ACN     C1 1534   1.825   3.929   0.890  0.0691  0.3204 -0.1404
  226ACN     H1 1535   1.770   3.996   0.956  0.9869 -0.4939  1.4655
  226ACN     H2 1536   1.905   3.980   0.835  0.1992 -2.1011 -2.3286
  226ACN     H3 1537   1.742   3.896   0.826  0.5347 -2.0392  0.4265
  226ACN     C2 1538   1.876   3.813   0.959  0.2852  0.7514 -0.0431
  226ACN     N1 1539   1.912   3.713   1.007 -0.1589 -0.3118 -0.1976
  227ACN     C1 1540   1.925   4.287   0.281 -1.3983  0.4313  0.0869
  227ACN     H1 1541   1.905   4.393   0.264 -3.1272 -0.0173 -0.8935
  227ACN     H2 1542   1.903   4.241   0.184  0.7958 -1.0269  0.2486
  227ACN     H3 1543   1.856   4.242   0.355  2.1460 -2.1060  1.9979
  227ACN     C2 1544   2.061   4.257   0.308  0.1759  1.1479 -0.7024
  227ACN     N1 1545   2.167   4.226   0.339 -0.6583  0.3346  0.2679
  228ACN     C1 1546   1.938   3.286   1.450  0.3878  0.4868 -0.1080
  228ACN     H1 1547   1.833   3.252   1.449  0.3665  0.5441 -2.3870
  228ACN     H2 1548   1.981   3.287   1.349  1.8061 -1.1088  0.4614
  228ACN     H3 1549   1.997   3.207   1.497  0.2147 -0.5374 -1.5644
  228ACN     C2 1550   1.949   3.420   1.494 -0.2919 -0.3320 -0.9021
  228ACN     N1 1551   1.961   3.522   1.538  0.9666 -0.4190  0.3787
  229ACN     C1 1552   3.736   2.884   1.683  0.1752  0.0744  0.1805
  229ACN     H1 1553   3.647   2.863   1.743  0.0202 -0.9145 -0.3781
  229ACN     H2 1554   3.709   2.917   1.582 -0.2730  0.1633  0.3293
  229ACN     H3 1555   3.807   2.802   1.665 -0.6314 -0.6900  0.4356
  229ACN     C2 1556   3.803   2.991   1.750 -0.5760 -0.3252  0.5505
  229ACN     N1 1557   3.859   3.078   1.805 -0.6089  0.0863 -0.1722
  230ACN     C1 1558   0.253   2.218   0.941  0.3433  0.0206  0.9748
  230ACN     H1 1559   0.292   2.272   0.854  0.6683 -0.1664  1.0023
  230ACN     H2 1560   0.297   2.253   1.035 -0.3831  0.5754  1.1125
  230ACN     H3 1561   0.268   2.111   0.920 -2.1742  0.1550 -1.9518
  230ACN     C2 1562   0.108   2.217   0.961  0.1421  0.5034 -0.0323
  230ACN     N1 1563  -0.003   2.218   0.970  0.3239  0.4048  0.3603
  231ACN     C1 1564   0.032   4.062   4.140  1.0810  0.5490  0.2713
  231ACN     H1 1565   0.038   3.981   4.214  2.3199  1.6532  1.4085
  231ACN     H2 1566  -0.064   4.074   4.089 -0.0282  3.7541  2.9680
  231ACN     H3 1567   0.119   4.042   4.076  1.2171  0.1355  0.5764
  231ACN     C2 1568   0.056   4.179   4.216  0.6900 -0.4250  0.1693
  231ACN     N1 1569   0.066   4.276   4.277  0.2813  0.1003  0.3574
  232ACN     C1 1570   1.204   3.460   1.628 -0.0382 -0.0568 -0.3227
  232ACN     H1 1571   1.302   3.507   1.614 -0.2158  1.2900  2.5416
  232ACN     H2 1572   1.212   3.357   1.590  1.0206  0.5072 -1.6651
  232ACN     H3 1573   1.127   3.512   1.570 -2.2206 -0.8734  1.7271
  232ACN     C2 1574   1.169   3.468   1.769 -0.2802  0.0567  0.4973
  232ACN     N1 1575   1.144   3.491   1.881 -0.9424  0.0778 -0.4259
  233ACN     C1 1576   3.729   1.781   2.219 -0.1345 -0.0444  0.1575
  233ACN     H1 1577   3.706   1.724   2.128  3.5015  1.6747 -1.9572
  233ACN     H2 1578   3.801   1.733   2.287  0.4095  0.8205  0.2104
  233ACN     H3 1579   3.636   1.801   2.273 -0.4144 -0.1129 -0.3063
  233ACN     C2 1580   3.786   1.907   2.187 -0.4103 -0.9653 -0.4962
  233ACN     N1 1581   3.830   2.010   2.162 -0.0744 -0.3489  0.6211
  234ACN     C1 1582   1.726   0.404   0.967 -0.4968 -0.7083 -0.0291
  234ACN     H1 1583   1.798   0.457   0.903 -1.8905 -0.0259 -1.0449
  234ACN     H2 1584   1.726   0.302   0.925  3.9542 -0.6976 -0.2751
  234ACN     H3 1585   1.629   0.454   0.963  0.4485  1.2479  0.8823
  234ACN     C2 1586   1.780   0.417   1.098  0.4551  0.3154 -0.6674
  234ACN     N1 1587   1.817   0.418   1.207  0.3352 -0.3728  0.2290
  235ACN     C1 1588   2.472   0.513   4.709 -0.1687  0.2088 -0.2404
  235ACN     H1 1589   2.526   0.503   4.804 -0.9787  0.6230  0.2755
  235ACN     H2 1590   2.527   0.460   4.630  0.0251  1.8359 -1.2286
  235ACN     H3 1591   2.453   0.614   4.672  0.3519  0.3698 -0.0674
  235ACN     C2 1592   2.356   0.421   4.736 -0.7452  0.2170  0.6030
  235ACN     N1 1593   2.273   0.345   4.767  0.1527  0.3589 -0.3038
  236ACN     C1 1594   2.461   3.684   0.793  0.5741  0.3096 -0.1003
  236ACN     H1 1595   2.558   3.736   0.793  1.9067 -2.0582  0.4716
  236ACN     H2 1596   2.422   3.682   0.690 -0.3146  1.6100  0.2003
  236ACN     H3 1597   2.386   3.729   0.858  2.6113  0.7961  1.9562
  236ACN     C2 1598   2.480   3.549   0.842  0.5839 -0.3848 -0.1212
  236ACN     N1 1599   2.499   3.443   0.880  0.3031 -0.2208  0.4332
  237ACN     C1 1600   3.838   0.285   3.977 -0.2920 -0.5363 -0.0032
  237ACN     H1 1601   3.761   0.359   4.005  1.6762  1.6610 -0.2740
  237ACN     H2 1602   3.807   0.251   3.877  1.2945  0.0384 -0.6921
  237ACN     H3 1603   3.842   0.205   4.052  1.2519  1.1038  1.7126
  237ACN     C2 1604   3.970   0.352   3.979  0.0218 -0.2703 -0.2872
  237ACN     N1 1605   4.071   0.404   3.973 -0.2035 -0.3050  0.3891
  238ACN     C1 1606   1.922   1.834   3.329 -0.3083  0.1901 -0.4454
  238ACN     H1 1607   1.946   1.793   3.428 -0.6636  0.4985 -0.2298
  238ACN     H2 1608   1.821   1.877   3.331 -1.1648 -1.8310  0.0614
  238ACN     H3 1609   1.918   1.757   3.252 -2.1676  1.0687 -1.2658
  238ACN     C2 1610   2.004   1.947   3.286  0.5663  0.1476 -0.8761
  238ACN     N1 1611   2.064   2.038   3.253 -0.0225  0.4414  0.5123
  239ACN     C1 1612   0.835   3.709   1.254 -0.4003  0.9099 -0.0478
  239ACN     H1 1613   0.817   3.609   1.213 -0.7501  0.7402  0.5194
  239ACN     H2 1614   0.738   3.747   1.287 -0.3728  1.6527 -0.7958
  239ACN     H3 1615   0.867   3.777   1.173 -0.2482  0.2813 -0.5168
  239ACN     C2 1616   0.941   3.712   1.357 -0.9225 -0.2391  0.0485
  239ACN     N1 1617   1.025   3.723   1.434 -0.4222 -0.1966 -0.0902
  240ACN     C1 1618   0.816   4.068   0.991  0.7656 -0.2347 -0.2537
  240ACN     H1 1619   0.824   4.116   1.089 -0.9549 -0.1782 -0.1160
  240ACN     H2 1620   0.838   4.137   0.908 -0.9678  1.0998  0.3444
  240ACN     H3 1621   0.714   4.032   0.972  1.3079 -2.1141  0.3357
  240ACN     C2 1622   0.914   3.961   0.985  0.3885  0.0882  0.0881
  240ACN     N1 1623   0.985   3.872   0.979  0.0285 -0.1011 -0.0890
  241ACN     C1 1624   0.646   3.411   2.963  0.0463  0.6746  0.1817
  241ACN     H1 1625   0.549   3.412   2.911  0.7686 -0.0047 -1.2251
  241ACN     H2 1626   0.671   3.511   3.000 -2.7954  0.5310  2.6512
  241ACN     H3 1627   0.734   3.376   2.906  0.0764 -0.1316  0.7137
  241ACN     C2 1628   0.628   3.315   3.072  0.4072 -0.6495  0.5345
  241ACN     N1 1629   0.609   3.237   3.155  0.4969 -1.2223  0.2844
  242ACN     C1 1630   3.361   0.220   0.247  0.1182  1.2624  0.3111
  242ACN     H1 1631   3.359   0.329   0.246  0.5517  1.2758  0.6513
  242ACN     H2 1632   3.465   0.191   0.226  0.6878  2.5948  1.2520
  242ACN     H3 1633   3.305   0.187   0.159 -0.4033  0.0374  1.0919
  242ACN     C2 1634   3.318   0.174   0.380  0.1997  0.2342 -1.2656
  242ACN     N1 1635   3.289   0.144   0.489 -0.4689 -0.2521 -0.0964
  243ACN     C1 1636   1.327   3.010   2.881 -0.3746  1.0718  0.6696
  243ACN     H1 1637   1.374   3.104   2.850 -0.7404  1.4315  1.2109
  243ACN     H2 1638   1.222   2.997   2.854 -1.2875  0.9823  4.0061
  243ACN     H3 1639   1.324   3.007   2.991 -1.9140 -0.8176  0.6046
  243ACN     C2 1640   1.399   2.892   2.828  0.0091 -0.7097 -0.0410
  243ACN     N1 1641   1.445   2.803   2.772  0.1286 -0.1787  0.3994
  244ACN     C1 1642   3.612   2.391   0.881 -0.1228 -0.4044 -0.9161
  244ACN     H1 1643   3.589   2.295   0.833 -1.9201 -0.9319  0.9637
  244ACN     H2 1644   3.534   2.463   0.853 -0.6855 -0.9058 -0.6369
  244ACN     H3 1645   3.704   2.428   0.835 -2.3771  2.9201 -3.0072
  244ACN     C2 1646   3.632   2.384   1.024  0.1900  0.4094  1.2495
  244ACN     N1 1647   3.642   2.374   1.137 -0.2340  0.5302 -0.2695
  245ACN     C1 1648   2.958   1.456   0.459  0.4981  0.8751 -0.3917
  245ACN     H1 1649   2.998   1.366   0.509 -2.0630 -0.0057  0.1621
  245ACN     H2 1650   2.906   1.444   0.363 -0.4596  0.2717  0.1882
  245ACN     H3 1651   3.048   1.515   0.436  0.3664  2.0533  1.9662
  245ACN     C2 1652   2.874   1.526   0.547  0.0707  0.7025 -0.5407
  245ACN     N1 1653   2.816   1.604   0.609 -0.2784 -0.2995 -0.1029
  246ACN     C1 1654   0.665   0.317   2.807  0.7013 -0.3460  0.5386
  246ACN     H1 1655   0.574   0.359   2.763  0.8752 -0.3694  0.1542
  246ACN     H2 1656   0.726   0.289   2.720  0.6592 -2.9574  1.2965
  246ACN     H3 1657   0.634   0.229   2.866  1.2580  0.3498  1.8910
  246ACN     C2 1658   0.721   0.414   2.894 -0.3341 -0.1060  0.2095
  246ACN     N1 1659   0.772   0.489   2.967 -0.2174 -0.4143 -0.5419
  247ACN     C1 1660   3.472   1.394   1.236  0.0200 -0.3739  0.5366
  247ACN     H1 1661   3.457   1.501   1.217  0.7420 -0.6528 -1.6608
  247ACN     H2 1662   3.500   1.336   1.148  0.7879 -0.4023  0.8012
  247ACN     H3 1663   3.369   1.359   1.256 -0.8780  2.9581  2.1713
  247ACN     C2 1664   3.558   1.371   1.348 -0.2978  0.0806  0.7416
  247ACN     N1 1665   3.622   1.356   1.444 -0.0374  0.5331 -0.4866
  248ACN     C1 1666   3.891   4.387   3.819  0.4673 -0.7364 -0.2651
  248ACN     H1 1667   3.940   4.369   3.722  0.5390 -3.0071  0.1776
  248ACN     H2 1668   3.874   4.496   3.824  0.2703 -0.7008 -1.4327
  248ACN     H3 1669   3.970   4.359   3.889 -1.4319 -0.9845  1.8149
  248ACN     C2 1670   3.762   4.324   3.850  0.3208  0.3105 -0.5049
  248ACN     N1 1671   3.663   4.278   3.875  0.4573 -0.5722 -0.0043
  249ACN     C1 1672   3.028   1.866   1.688  0.1804 -0.6229 -0.3118
  249ACN     H1 1673   2.984   1.917   1.601 -2.4718 -2.5705 -0.1701
  249ACN     H2 1674   3.024   1.936   1.773 -1.2406 -0.6668 -0.3281
  249ACN     H3 1675   3.129   1.832   1.663  0.6772  1.5920 -1.4412
  249ACN     C2 1676   2.950   1.745   1.724 -0.5011  0.0120  0.3377
  249ACN     N1 1677   2.893   1.648   1.746  0.8576 -1.0668  0.0802
  250ACN     C1 1678   2.792   1.500   4.944 -0.3622  0.0693  0.0532
  250ACN     H1 1679   2.838   1.507   4.844 -0.9943 -0.3404 -0.2709
  250ACN     H2 1680   2.709   1.572   4.952  0.7788  1.6927 -2.1311
  250ACN     H3 1681   2.868   1.540   5.012 -2.7178  0.1385  2.7583
  250ACN     C2 1682   2.746   1.365   4.972  0.6586 -0.3359 -0.4923
  250ACN     N1 1683   2.714   1.256   4.995  0.2902 -0.2041 -0.0157
  251ACN     C1 1684   3.867   1.889   3.105 -0.2527  0.1042 -0.6251
  251ACN     H1 1685   3.764   1.876   3.072 -0.1401 -2.1895 -0.1827
  251ACN     H2 1686   3.906   1.798   3.152  0.6398  1.7204  1.8960
  251ACN     H3 1687   3.876   1.976   3.171  1.5075 -1.4840  1.3163
  251ACN     C2 1688   3.950   1.924   2.996 -0.0711 -0.1684  0.0828
  251ACN     N1 1689   4.013   1.963   2.911  0.3383  0.1793  0.5058
  252ACN     C1 1690   2.142   4.520   3.029  0.0219  0.2081 -0.1721
  252ACN     H1 1691   2.142   4.475   3.130  0.6549 -0.2476 -0.3766
  252ACN     H2 1692   2.074   4.461   2.967 -0.1523  0.2191  0.0069
  252ACN     H3 1693   2.240   4.519   2.982  0.0374  0.7482 -0.1515
  252ACN     C2 1694   2.085   4.655   3.027 -0.1105  0.0282  0.3386
  252ACN     N1 1695   2.045   4.765   3.034 -0.5102  0.4203  0.2657
  253ACN     C1 1696   2.208   1.150   2.889  0.1692  0.7098 -0.0260
  253ACN     H1 1697   2.237   1.113   2.790 -0.3039 -1.1200  0.5029
  253ACN     H2 1698   2.191   1.065   2.956  1.4066 -0.4062 -1.1229
  253ACN     H3 1699   2.118   1.213   2.892  0.3507  0.9063  2.5022
  253ACN     C2 1700   2.318   1.227   2.936  0.2183 -0.3861 -0.4321
  253ACN     N1 1701   2.406   1.295   2.963 -0.4616  0.4111  0.4752
  254ACN     C1 1702   2.496   1.256   1.644 -0.0069  0.5896  0.2810
  254ACN     H1 1703   2.571   1.304   1.579 -0.4798  1.3884  0.3124
  254ACN     H2 1704   2.513   1.311   1.738 -0.4245  1.7269 -0.2932
  254ACN     H3 1705   2.529   1.152   1.635 -0.9565  0.3744 -0.8095
  254ACN     C2 1706   2.368   1.285   1.589 -0.0063  0.2923  0.0894
  254ACN     N1 1707   2.269   1.315   1.546  0.6830 -0.2376 -0.1947
  255ACN     C1 1708   2.193   0.830   0.646 -0.4885 -0.0372  0.2781
  255ACN     H1 1709   2.220   0.746   0.712  0.7841  0.7286  0.7596
  255ACN     H2 1710   2.093   0.859   0.678  0.1668  1.1994  1.2476
  255ACN     H3 1711   2.187   0.773   0.552  0.1684  0.3993 -0.0311
  255ACN     C2 1712   2.281   0.946   0.644  0.1172 -0.2416 -0.5909
  255ACN     N1 1713   2.342   1.043   0.637  0.5863  0.0523  0.2250
  256ACN     C1 1714   3.083   0.140   3.294 -0.0400  0.4632  0.1442
  256ACN     H1 1715   3.134   0.233   3.266 -0.2252 -0.1472 -2.3169
  256ACN     H2 1716   3.148   0.075   3.354  0.6824  0.1595 -0.9431
  256ACN     H3 1717   3.049   0.088   3.203  1.5522 -0.0625 -0.1757
  256ACN     C2 1718   2.976   0.180   3.377  0.0902  0.3892 -0.2715
  256ACN     N1 1719   2.884   0.199   3.444 -0.1224 -0.5220 -0.0119
  257ACN     C1 1720   2.723   3.949   4.137 -0.4183  0.0761 -0.7034
  257ACN     H1 1721   2.736   3.978   4.032  0.4276 -0.6095 -0.7909
  257ACN     H2 1722   2.817   3.904   4.170 -1.2187 -2.7259 -2.1506
  257ACN     H3 1723   2.638   3.883   4.156 -0.0733 -0.5932 -1.4746
  257ACN     C2 1724   2.699   4.068   4.224  0.0202  0.7685 -0.0599
  257ACN     N1 1725   2.679   4.159   4.285  0.8988 -0.4102  0.0184
  258ACN     C1 1726   2.980   1.350   3.116  0.3306  0.6317 -0.2494
  258ACN     H1 1727   3.016   1.348   3.012  1.8840  0.7644  0.2700
  258ACN     H2 1728   2.927   1.443   3.138 -2.1496 -1.1774  1.7167
  258ACN     H3 1729   3.066   1.336   3.183 -0.1061 -0.4335  0.0996
  258ACN     C2 1730   2.885   1.242   3.138  0.0683 -0.1862  0.3942
  258ACN     N1 1731   2.806   1.159   3.156 -0.9556 -0.4844  0.4881
  259ACN     C1 1732   2.726   0.638   2.659 -0.3399  0.0503 -0.2165
  259ACN     H1 1733   2.621   0.669   2.651 -0.1812  1.1777  1.7982
  259ACN     H2 1734   2.727   0.539   2.613  1.9974  0.0302 -0.1389
  259ACN     H3 1735   2.752   0.625   2.765 -1.0371 -0.6604 -0.1289
  259ACN     C2 1736   2.816   0.726   2.587 -0.0915  0.1145  0.0072
  259ACN     N1 1737   2.884   0.796   2.536 -0.2389  0.0525 -0.0073
  260ACN     C1 1738   0.334   4.108   2.512 -0.2287 -0.0279  0.4527
  260ACN     H1 1739   0.400   4.020   2.514  2.0092  1.6127  0.6807
  260ACN     H2 1740   0.271   4.097   2.601 -0.0505  2.9812  0.9945
  260ACN     H3 1741   0.286   4.106   2.413 -1.1766  0.0551  0.9080
  260ACN     C2 1742   0.415   4.237   2.515  0.2575 -0.0073 -0.1506
  260ACN     N1 1743   0.485   4.327   2.521 -0.7376  0.2464  0.7332
  261ACN     C1 1744   2.860   4.778   1.636 -0.1269 -0.5097 -0.3638
  261ACN     H1 1745   2.925   4.700   1.594  0.7875  0.5343 -0.9195
  261ACN     H2 1746   2.915   4.855   1.691 -1.6663  0.3344  0.0015
  261ACN     H3 1747   2.795   4.734   1.712 -0.0068  2.1092  1.3071
  261ACN     C2 1748   2.776   4.837   1.532  0.5806 -0.3563 -0.4553
  261ACN     N1 1749   2.714   4.884   1.450 -0.1386 -0.6036 -0.0935
  262ACN     C1 1750   2.471   2.694   4.984 -0.0722 -0.2958  0.3637
  262ACN     H1 1751   2.412   2.643   4.906  0.1121  1.3703 -0.8891
  262ACN     H2 1752   2.412   2.738   5.066  0.0466 -0.5468  0.5834
  262ACN     H3 1753   2.525   2.772   4.928  0.4825 -1.7539 -1.1724
  262ACN     C2 1754   2.554   2.593   5.047 -0.1055  0.0004  1.4892
  262ACN     N1 1755   2.619   2.510   5.099  0.0859 -0.3199  0.6074
  263ACN     C1 1756   3.263   1.035   0.016 -0.7063 -0.4482  1.0296
  263ACN     H1 1757   3.208   1.000   0.103 -0.4740 -1.3428  0.8242
  263ACN     H2 1758   3.249   0.968  -0.070 -1.5401  0.1071  0.7251
  263ACN     H3 1759   3.370   1.036   0.041 -0.1919  0.1110 -1.0721
  263ACN     C2 1760   3.220   1.169  -0.011 -0.0485  0.1163 -1.3196
  263ACN     N1 1761   3.180   1.278  -0.029 -0.0664  0.1180 -0.7981
  264ACN     C1 1762   1.666   0.047   0.385 -0.0703 -0.0719  0.1687
  264ACN     H1 1763   1.634  -0.026   0.310  0.7350 -0.7703  0.5002
  264ACN     H2 1764   1.706  -0.017   0.465 -0.9961 -0.8240  0.0481
  264ACN     H3 1765   1.580   0.097   0.433  0.5626  1.0703  0.1257
  264ACN     C2 1766   1.773   0.137   0.339  0.1117  0.7237 -0.4124
  264ACN     N1 1767   1.854   0.207   0.303  0.1854 -0.5134 -0.2358
  265ACN     C1 1768   1.286   1.333   2.536  0.8460 -0.0880 -0.0295
  265ACN     H1 1769   1.273   1.239   2.590  0.2028  0.7905  1.3723
  265ACN     H2 1770   1.183   1.369   2.538  0.9046  0.0155  1.3656
  265ACN     H3 1771   1.319   1.319   2.432  2.5241 -0.3506  0.5235
  265ACN     C2 1772   1.382   1.418   2.602 -0.0123 -0.2159  0.0617
  265ACN     N1 1773   1.454   1.489   2.654 -0.8349 -0.0836  0.2574
  266ACN     C1 1774   2.028   4.779   0.283 -0.1207 -0.2333 -0.2517
  266ACN     H1 1775   2.037   4.876   0.334 -0.4387  0.0124 -0.6574
  266ACN     H2 1776   2.127   4.741   0.253  0.5948  2.1745 -1.1347
  266ACN     H3 1777   1.969   4.799   0.193 -0.4165  0.1545  0.0282
  266ACN     C2 1778   1.961   4.688   0.373  0.0907 -0.1673  0.5355
  266ACN     N1 1779   1.904   4.609   0.435 -0.7616 -0.5220 -0.2802
  267ACN     C1 1780   0.824   1.723   4.867  0.0139 -0.4018  0.2794
  267ACN     H1 1781   0.863   1.627   4.830 -0.6807 -0.7240  0.3844
  267ACN     H2 1782   0.829   1.715   4.977  1.9257 -0.4867  0.2026
  267ACN     H3 1783   0.722   1.751   4.837  0.4420  1.7452  0.7137
  267ACN     C2 1784   0.920   1.827   4.830  0.7733  0.1038  0.1365
  267ACN     N1 1785   1.001   1.906   4.803  0.1259  0.1253  0.0557
  268ACN     C1 1786   3.165   4.032   3.246 -0.3943 -0.2788 -0.2479
  268ACN     H1 1787   3.229   3.983   3.172 -1.7722  1.8058 -2.8850
  268ACN     H2 1788   3.065   3.993   3.223 -0.5947  0.6196 -0.9051
  268ACN     H3 1789   3.155   4.141   3.248  1.5857 -0.0856 -0.6012
  268ACN     C2 1790   3.210   3.981   3.374  0.3103  0.0711 -0.0219
  268ACN     N1 1791   3.252   3.933   3.471 -0.3691  0.1517 -0.0619
  269ACN     C1 1792   0.807   2.694   2.217  0.0818 -0.3990 -0.3098
  269ACN     H1 1793   0.862   2.731   2.129  1.4176  2.8327  1.7979
  269ACN     H2 1794   0.831   2.588   2.234 -3.0850 -0.9174  1.2436
  269ACN     H3 1795   0.701   2.689   2.188  0.1919 -1.6293 -0.5344
  269ACN     C2 1796   0.833   2.788   2.327  0.3387 -0.7789 -0.2828
  269ACN     N1 1797   0.856   2.847   2.427 -0.1057 -1.1001 -0.0189
  270ACN     C1 1798   0.750   4.290   2.780 -0.2834 -0.2569  0.9039
  270ACN     H1 1799   0.724   4.396   2.763 -1.8228 -0.7895 -0.2449
  270ACN     H2 1800   0.678   4.231   2.721 -1.9462 -0.2057  2.8272
  270ACN     H3 1801   0.733   4.259   2.883 -1.0980  3.0903  1.8444
  270ACN     C2 1802   0.890   4.265   2.743 -0.3466  0.1238 -0.0498
  270ACN     N1 1803   0.997   4.237   2.720 -0.3394 -0.2412  0.1041
  271ACN     C1 1804   0.037   1.230   0.834  0.1665 -0.0542 -0.2855
  271ACN     H1 1805   0.127   1.291   0.853  0.7153 -0.6939 -0.8280
  271ACN     H2 1806  -0.023   1.212   0.924 -1.3758  0.4757 -1.1971
  271ACN     H3 1807   0.077   1.132   0.806  0.1778 -0.6405  1.6686
  271ACN     C2 1808  -0.059   1.292   0.741 -0.1053  0.6737  0.0274
  271ACN     N1 1809  -0.133   1.344   0.668  0.0269 -0.5676  0.9110
  272ACN     C1 1810   0.262   3.165   0.525 -0.0144 -0.0322 -0.0771
  272ACN     H1 1811   0.340   3.189   0.452  1.7932  1.5670  2.3021
  272ACN     H2 1812   0.173   3.150   0.463 -1.5958  0.3732  2.0307
  272ACN     H3 1813   0.256   3.240   0.605 -0.2839 -0.8573  0.6785
  272ACN     C2 1814   0.300   3.031   0.576  0.2478 -0.2191 -0.0753
  272ACN     N1 1815   0.332   2.925   0.614  0.4948 -0.3067 -0.5438
  273ACN     C1 1816   0.555   2.880   2.653  0.0348  0.6754 -0.2658
  273ACN     H1 1817   0.511   2.942   2.574 -1.4050 -0.0270 -0.0253
  273ACN     H2 1818   0.505   2.914   2.744  1.0647  1.4929 -0.0034
  273ACN     H3 1819   0.663   2.882   2.670  0.1123  1.1812 -0.8095
  273ACN     C2 1820   0.518   2.743   2.637  0.3490  0.4255 -0.0342
  273ACN     N1 1821   0.488   2.633   2.620  0.9185 -0.3534 -0.1533
  274ACN     C1 1822   0.787   0.957   2.739 -0.0699  0.6103 -0.3017
  274ACN     H1 1823   0.810   1.007   2.644 -0.7121  0.1825 -0.6915
  274ACN     H2 1824   0.860   0.879   2.763  0.0737  0.2818 -1.7685
  274ACN     H3 1825   0.695   0.902   2.715 -0.2024  1.0866 -0.8759
  274ACN     C2 1826   0.762   1.048   2.844 -0.0518  0.4316  0.1363
  274ACN     N1 1827   0.744   1.118   2.935 -0.3576  0.4376 -1.1872
  275ACN     C1 1828   1.797   4.307   3.200  0.5344  0.0245 -0.3307
  275ACN     H1 1829   1.730   4.253   3.132  2.1214 -1.9045 -0.4236
  275ACN     H2 1830   1.901   4.307   3.165  0.8433  0.1044  0.5749
  275ACN     H3 1831   1.792   4.258   3.298 -0.6641  2.2012  0.7269
  275ACN     C2 1832   1.755   4.442   3.207  0.7950  0.4795  0.5840
  275ACN     N1 1833   1.712   4.550   3.218 -0.1085 -0.7007 -0.4582
  276ACN     C1 1834   0.119   0.663   4.676 -0.2952 -0.6051  0.3191
  276ACN     H1 1835   0.163   0.763   4.682  1.2309 -1.3642  2.1686
  276ACN     H2 1836   0.195   0.585   4.684 -1.1535 -1.1809  3.4431
  276ACN     H3 1837   0.067   0.648   4.580 -1.8603  0.3008  1.0105
  276ACN     C2 1838   0.024   0.656   4.785 -0.1938  0.5081  0.1802
  276ACN     N1 1839  -0.055   0.650   4.869 -0.7183  0.4500  0.1678
  277ACN     C1 1840   0.636   1.821   3.599 -0.4291  0.9203  0.2614
  277ACN     H1 1841   0.690   1.762   3.674  2.0112  0.5423 -1.7567
  277ACN     H2 1842   0.699   1.864   3.520 -0.2362 -1.3396 -0.8336
  277ACN     H3 1843   0.567   1.893   3.645 -0.9516  0.8954 -0.4775
  277ACN     C2 1844   0.551   1.720   3.535  0.0394 -0.0082  0.0493
  277ACN     N1 1845   0.485   1.639   3.486  0.3709 -0.1188 -0.3885
  278ACN     C1 1846   0.722   0.805   3.094  0.9993 -0.4178  0.2540
  278ACN     H1 1847   0.640   0.805   3.022 -0.1219 -1.0810  1.4997
  278ACN     H2 1848   0.815   0.837   3.046  0.6027  1.0123  0.4011
  278ACN     H3 1849   0.738   0.706   3.138  1.2003 -1.0720 -1.2649
  278ACN     C2 1850   0.694   0.884   3.209 -0.9006 -0.0149  0.4046
  278ACN     N1 1851   0.666   0.949   3.299  0.7681  0.3375  0.4229
  279ACN     C1 1852   1.131   4.800   4.042 -0.3059 -0.4275 -0.6286
  279ACN     H1 1853   1.079   4.747   4.123  0.1211  0.9877  0.5953
  279ACN     H2 1854   1.141   4.908   4.058  0.7860 -0.5844 -0.2118
  279ACN     H3 1855   1.077   4.798   3.947 -0.5412 -3.8905 -0.4708
  279ACN     C2 1856   1.265   4.733   4.018 -0.0027  0.2420 -0.2530
  279ACN     N1 1857   1.369   4.686   4.000 -0.2710 -0.0537  0.0951
  280ACN     C1 1858   3.035   3.645   1.495 -0.0538 -0.0580  0.9876
  280ACN     H1 1859   2.965   3.677   1.572 -0.5420  2.8037 -0.5929
  280ACN     H2 1860   2.985   3.568   1.434  1.1058 -0.4632  0.5299
  280ACN     H3 1861   3.113   3.589   1.549  0.3696 -0.7993 -0.3380
  280ACN     C2 1862   3.092   3.757   1.415  0.5506  0.3653 -0.1128
  280ACN     N1 1863   3.131   3.837   1.340 -0.3380  0.4542  0.2699
  281ACN     C1 1864   0.390   3.798   3.549  0.1236  0.2267  0.2387
  281ACN     H1 1865   0.378   3.879   3.622 -0.3196  0.6922 -0.3513
  281ACN     H2 1866   0.470   3.726   3.572  2.0520  1.6980 -1.7109
  281ACN     H3 1867   0.412   3.843   3.452  0.3611  1.8125  1.0120
  281ACN     C2 1868   0.265   3.730   3.531  0.0633  0.2315  0.9854
  281ACN     N1 1869   0.171   3.667   3.514  0.1589  0.1801  0.3136
  282ACN     C1 1870   2.373   4.133   3.789  0.5586  0.2413 -0.8709
  282ACN     H1 1871   2.366   4.196   3.700  1.3897  1.5095 -0.0519
  282ACN     H2 1872   2.274   4.096   3.817  0.1223  2.1560  0.2315
  282ACN     H3 1873   2.407   4.190   3.877 -0.9177  2.9338 -1.9667
  282ACN     C2 1874   2.470   4.029   3.764 -0.0568  0.4476 -0.6252
  282ACN     N1 1875   2.555   3.955   3.731  0.3532 -0.0576 -0.1261
  283ACN     C1 1876   1.540   4.400   1.724  0.0015 -0.5205 -0.1115
  283ACN     H1 1877   1.467   4.445   1.656  1.1637  0.4902 -0.7244
  283ACN     H2 1878   1.590   4.491   1.761 -0.3246 -0.1565 -0.5658
  283ACN     H3 1879   1.614   4.333   1.677  1.7877 -0.9041  3.0950
  283ACN     C2 1880   1.457   4.331   1.824 -0.0684  0.3413  0.1838
  283ACN     N1 1881   1.395   4.267   1.904 -0.1940  0.0860  0.3222
  284ACN     C1 1882   0.209   3.517   4.607 -0.0177 -0.0264 -0.9618
  284ACN     H1 1883   0.152   3.427   4.578 -1.4527  0.2063  0.9731
  284ACN     H2 1884   0.312   3.486   4.626 -0.5325 -1.6508 -0.7079
  284ACN     H3 1885   0.163   3.570   4.692  0.8501  0.1050 -0.5761
  284ACN     C2 1886   0.201   3.605   4.492 -0.1029 -0.0171 -0.2361
  284ACN     N1 1887   0.187   3.677   4.407  0.6934 -0.4247 -0.2452
  285ACN     C1 1888   0.705   2.271   1.690  0.2179  0.3515  0.9569
  285ACN     H1 1889   0.706   2.250   1.798 -0.5964  0.0671  0.9127
  285ACN     H2 1890   0.801   2.267   1.639  0.1810 -0.4834  0.9469
  285ACN     H3 1891   0.655   2.365   1.665  0.1339 -0.3996 -1.8975
  285ACN     C2 1892   0.620   2.167   1.633  0.3180  1.2925  0.6505
  285ACN     N1 1893   0.544   2.103   1.575  0.2705  0.7661  0.0794
  286ACN     C1 1894   2.466   1.632   0.109  0.3079  0.0222 -1.1826
  286ACN     H1 1895   2.374   1.665   0.159  0.6102 -0.6022 -0.1919
  286ACN     H2 1896   2.506   1.717   0.054 -1.7294  1.8908  0.1263
  286ACN     H3 1897   2.447   1.545   0.045  0.1365  0.2523 -1.4471
  286ACN     C2 1898   2.565   1.589   0.210 -0.4741 -0.2405 -0.1106
  286ACN     N1 1899   2.647   1.559   0.285  0.2710  0.1873  0.3790
  287ACN     C1 1900   1.440   4.791   0.778 -0.1705  0.3156 -0.6945
  287ACN     H1 1901   1.515   4.715   0.753 -1.8419 -0.2867 -4.1489
  287ACN     H2 1902   1.408   4.844   0.687  1.0935  2.0214 -0.1834
  287ACN     H3 1903   1.491   4.869   0.837 -0.7291  1.1948 -1.3648
  287ACN     C2 1904   1.327   4.725   0.844 -0.0213  0.0056 -0.5943
  287ACN     N1 1905   1.237   4.678   0.898 -0.1703  0.0216  0.2634
  288ACN     C1 1906   2.651   0.902   0.125 -0.8444 -0.4700  0.1403
  288ACN     H1 1907   2.724   0.837   0.173 -0.3343  0.6763  0.9246
  288ACN     H2 1908   2.705   0.976   0.065 -0.9739 -1.3880 -1.1280
  288ACN     H3 1909   2.598   0.957   0.204 -1.7566  0.6224 -1.2021
  288ACN     C2 1910   2.555   0.829   0.049  0.0303 -0.7652 -0.1201
  288ACN     N1 1911   2.472   0.763   0.005  0.3152  0.3528  0.2564
  289ACN     C1 1912   0.201   2.831   1.522 -0.1539  0.4302  0.4209
  289ACN     H1 1913   0.310   2.825   1.528 -0.1770  0.2658  0.6597
  289ACN     H2 1914   0.157   2.860   1.425  0.5525 -0.2325 -0.1010
  289ACN     H3 1915   0.185   2.912   1.594  1.6293 -0.6344  2.0555
  289ACN     C2 1916   0.132   2.711   1.571 -0.2117  0.2999 -0.1824
  289ACN     N1 1917   0.092   2.608   1.599  0.2756 -0.5986  0.3346
  290ACN     C1 1918   0.097   3.626   0.245 -0.5773 -0.2430 -0.3046
  290ACN     H1 1919   0.138   3.657   0.148 -1.0108  1.3487  0.0107
  290ACN     H2 1920   0.129   3.702   0.317 -0.0081 -0.4782 -0.3071
  290ACN     H3 1921   0.141   3.528   0.268 -0.5994 -0.1643  0.0649
  290ACN     C2 1922  -0.052   3.620   0.250 -0.4569 -0.8085 -0.5986
  290ACN     N1 1923  -0.167   3.613   0.252 -0.1662 -0.9126 -0.0110
  291ACN     C1 1924   1.753   2.227   1.512 -0.0104 -0.5785  0.0400
  291ACN     H1 1925   1.782   2.328   1.479 -2.2519  0.3313  0.7651
  291ACN     H2 1926   1.774   2.221   1.619  0.6226 -0.1411 -0.0556
  291ACN     H3 1927   1.815   2.159   1.452  1.3277  0.1553  0.5753
  291ACN     C2 1928   1.607   2.211   1.492 -0.1451  0.4661 -0.0699
  291ACN     N1 1929   1.495   2.213   1.474  0.8159 -0.4103  0.0431
  292ACN     C1 1930   0.769   1.481   4.151  0.6586 -0.9385 -0.8675
  292ACN     H1 1931   0.860   1.496   4.210 -1.1207  2.6810  1.1243
  292ACN     H2 1932   0.699   1.436   4.224 -1.1700 -0.1425 -2.0887
  292ACN     H3 1933   0.785   1.412   4.067  1.4369 -1.3022 -0.4199
  292ACN     C2 1934   0.716   1.610   4.099  0.1612  0.6585  0.6097
  292ACN     N1 1935   0.681   1.707   4.048 -0.1687 -0.6856 -0.6260
  293ACN     C1 1936   1.497   4.158   1.480 -0.0931  0.5447 -0.5908
  293ACN     H1 1937   1.418   4.083   1.490 -2.2022  2.8323  0.4927
  293ACN     H2 1938   1.568   4.137   1.561 -0.6985 -0.4958 -0.3146
  293ACN     H3 1939   1.447   4.255   1.489 -0.6338  0.4795 -2.5737
  293ACN     C2 1940   1.568   4.140   1.355  0.5538 -0.8807 -0.3608
  293ACN     N1 1941   1.615   4.125   1.254  0.7181  0.1450 -0.5833
  294ACN     C1 1942   0.238   0.407   2.278  0.2840 -0.0794  0.4367
  294ACN     H1 1943   0.244   0.327   2.203  2.6558  1.0212 -0.5943
  294ACN     H2 1944   0.318   0.409   2.352 -0.4061  2.8745  1.1526
  294ACN     H3 1945   0.136   0.389   2.314  0.4083  1.3722  1.5091
  294ACN     C2 1946   0.237   0.538   2.215 -0.1471 -0.3391  0.3644
  294ACN     N1 1947   0.235   0.643   2.168  0.3833 -0.2611  0.3919
  295ACN     C1 1948   2.689   1.898   0.693 -0.3673 -0.3613  0.1702
  295ACN     H1 1949   2.629   1.812   0.661  0.1801  0.0268 -1.9735
  295ACN     H2 1950   2.736   1.870   0.788 -1.6351 -0.5962  0.7415
  295ACN     H3 1951   2.620   1.978   0.723 -0.0256 -1.0309  2.8559
  295ACN     C2 1952   2.785   1.946   0.600  0.1878 -0.0381  0.2004
  295ACN     N1 1953   2.860   1.989   0.523  0.3640  0.2970  0.5627
  296ACN     C1 1954   0.639   4.422   0.860  0.4798 -0.0616 -0.3859
  296ACN     H1 1955   0.562   4.349   0.834 -0.2562  0.3477  0.6315
  296ACN     H2 1956   0.717   4.358   0.903  0.4884 -0.8587 -1.5688
  296ACN     H3 1957   0.596   4.490   0.935  0.7124 -1.0697  0.6638
  296ACN     C2 1958   0.688   4.498   0.743  0.2917 -0.1891  0.4231
  296ACN     N1 1959   0.728   4.565   0.656  0.0203  0.0902  0.2938
  297ACN     C1 1960   2.879   0.679   1.421 -0.0019 -0.2140 -0.1599
  297ACN     H1 1961   2.842   0.721   1.515 -0.1563 -0.8004  0.0428
  297ACN     H2 1962   2.796   0.667   1.350 -0.5245  0.5353  0.3179
  297ACN     H3 1963   2.936   0.587   1.440 -1.4988 -1.2367 -0.4996
  297ACN     C2 1964   2.968   0.790   1.383  0.8243  0.9665  0.0363
  297ACN     N1 1965   3.032   0.879   1.337  0.5533 -0.0988  0.7232
  298ACN     C1 1966   0.217   1.885   0.144  0.3637 -0.1328 -0.3073
  298ACN     H1 1967   0.120   1.907   0.190  0.4494 -0.0501 -0.1653
  298ACN     H2 1968   0.198   1.863   0.038 -2.1971 -1.3810  0.3958
  298ACN     H3 1969   0.265   1.796   0.185 -1.3444 -0.0210  2.0097
  298ACN     C2 1970   0.311   1.996   0.140  0.1846 -0.4333  0.4469
  298ACN     N1 1971   0.373   2.095   0.141 -0.6970  0.1165 -0.1926
  299ACN     C1 1972   3.216   3.569   4.160  0.1441 -0.4713  1.3288
  299ACN     H1 1973   3.295   3.597   4.230  1.4652  1.8107 -0.9963
  299ACN     H2 1974   3.169   3.472   4.183 -0.8606 -0.1583  0.6765
  299ACN     H3 1975   3.259   3.555   4.061 -0.2841 -2.3659  1.3991
  299ACN     C2 1976   3.122   3.679   4.153 -0.7431  0.1105  0.5096
  299ACN     N1 1977   3.062   3.776   4.147 -0.5250 -0.1928  0.1551
  300ACN     C1 1978   3.261   0.286   3.666  0.0199 -0.1921  0.0146
  300ACN     H1 1979   3.190   0.204   3.652  0.7032 -0.5404 -1.5245
  300ACN     H2 1980   3.342   0.246   3.728 -0.2371 -0.4635  0.1761
  300ACN     H3 1981   3.213   0.370   3.718  0.3048  0.8054 -1.3053
  300ACN     C2 1982   3.317   0.317   3.535 -0.2328  0.2220 -0.4568
  300ACN     N1 1983   3.359   0.341   3.430  0.0571  0.2781  0.0969
  301ACN     C1 1984   3.890   1.205   0.166  1.2545  0.1473  0.3618
  301ACN     H1 1985   3.894   1.254   0.068  0.5629  1.1335  0.8112
  301ACN     H2 1986   3.831   1.114   0.157  0.2673  0.6911  1.2669
  301ACN     H3 1987   3.841   1.274   0.236  0.8632  0.1150  0.1240
  301ACN     C2 1988   4.016   1.152   0.213 -0.7602  0.5058 -0.3524
  301ACN     N1 1989   4.122   1.107   0.238 -0.7792  0.4924  0.3388
  302ACN     C1 1990   3.673   0.612   1.587 -0.5753 -0.1557  0.0508
  302ACN     H1 1991   3.655   0.631   1.480 -1.4750 -0.1709  0.1905
  302ACN     H2 1992   3.643   0.509   1.612 -0.0454  0.1898  2.1621
  302ACN     H3 1993   3.614   0.675   1.655  0.1036 -0.3637  0.8385
  302ACN     C2 1994   3.816   0.630   1.626 -0.0843 -0.1588  0.2722
  302ACN     N1 1995   3.923   0.654   1.661 -0.2186  0.5626 -0.2500
  303ACN     C1 1996   1.564   4.147   3.551 -0.2775 -0.2210  0.2345
  303ACN     H1 1997   1.671   4.129   3.561  0.2063  1.3605 -1.8382
  303ACN     H2 1998   1.503   4.132   3.641 -1.0404 -0.9551 -0.3912
  303ACN     H3 1999   1.528   4.077   3.474  0.3472 -0.5155  0.2101
  303ACN     C2 2000   1.551   4.287   3.522  0.1805 -0.4004  0.2586
  303ACN     N1 2001   1.541   4.399   3.501  0.0544  0.2959  0.3593
  304ACN     C1 2002   1.476   1.765   3.029 -0.6702  0.0099 -0.4963
  304ACN     H1 2003   1.434   1.680   2.973 -0.1459 -2.2325  2.4380
  304ACN     H2 2004   1.545   1.718   3.100 -0.0253 -0.0409 -1.1537
  304ACN     H3 2005   1.397   1.812   3.088  1.5733  1.2815  1.5827
  304ACN     C2 2006   1.549   1.841   2.926  0.3045 -0.2022 -0.2142
  304ACN     N1 2007   1.598   1.912   2.845  0.1109 -1.0618  0.1610
  305ACN     C1 2008   0.417   4.362   3.964  0.4908  0.2383  0.0682
  305ACN     H1 2009   0.523   4.392   3.958 -0.0522  2.0665 -0.7927
  305ACN     H2 2010   0.388   4.355   3.859  1.7007  0.6121 -0.2955
  305ACN     H3 2011   0.357   4.443   4.007  0.3379 -0.0536  0.4048
  305ACN     C2 2012   0.401   4.230   4.020 -0.7561 -0.0145  0.1946
  305ACN     N1 2013   0.378   4.124   4.064  0.4129  0.8860 -0.3491
  306ACN     C1 2014   2.010   1.226   0.428 -0.3152 -0.1823  0.1724
  306ACN     H1 2015   2.102   1.171   0.453 -0.8748 -0.8703  0.7492
  306ACN     H2 2016   1.929   1.153   0.413  0.4331 -0.9194 -0.3303
  306ACN     H3 2017   2.024   1.293   0.343 -0.8492 -0.1974  0.0669
  306ACN     C2 2018   1.986   1.310   0.540 -0.5985  0.2126 -0.3191
  306ACN     N1 2019   1.967   1.379   0.636  0.0522  0.0844 -0.2987
  307ACN     C1 2020   3.307   4.335   0.638 -0.6788 -0.2292 -0.5393
  307ACN     H1 2021   3.201   4.358   0.622 -0.4104  0.3836 -1.4797
  307ACN     H2 2022   3.315   4.226   0.645 -3.3084 -0.3266  1.8753
  307ACN     H3 2023   3.344   4.378   0.732  1.2763 -0.8766 -0.9835
  307ACN     C2 2024   3.389   4.389   0.525 -0.5958 -0.5376 -0.8623
  307ACN     N1 2025   3.453   4.425   0.432 -0.3055 -0.3019 -0.7019
  308ACN     C1 2026   1.844   4.500   4.958 -0.0597 -0.3849 -0.3380
  308ACN     H1 2027   1.879   4.602   4.936  0.4772 -0.5978 -0.4892
  308ACN     H2 2028   1.740   4.499   4.922 -0.8629  0.7515  1.8927
  308ACN     H3 2029   1.844   4.469   5.063 -2.3572  0.8660  0.0696
  308ACN     C2 2030   1.926   4.407   4.885 -0.5483  0.3501  0.5134
  308ACN     N1 2031   1.994   4.330   4.835 -0.3119 -0.1206  0.7954
  309ACN     C1 2032   3.883   0.190   1.213  0.7536 -0.5133  0.2158
  309ACN     H1 2033   3.929   0.193   1.113  0.1825  2.6323 -0.0109
  309ACN     H2 2034   3.848   0.288   1.250 -1.3965 -1.9491  2.0996
  309ACN     H3 2035   3.936   0.131   1.288  1.5112 -0.6280 -0.4076
  309ACN     C2 2036   3.760   0.116   1.189  0.4279 -0.2648  0.4039
  309ACN     N1 2037   3.657   0.063   1.162 -0.5801  0.8504  0.3086
  310ACN     C1 2038   0.804   3.999   0.615  0.2820 -0.0280 -0.4143
  310ACN     H1 2039   0.746   4.068   0.677  1.7923  0.3887  0.5616
  310ACN     H2 2040   0.909   4.012   0.645  0.0695  0.3117  0.1961
  310ACN     H3 2041   0.783   4.022   0.510  0.6904  2.5012  0.0273
  310ACN     C2 2042   0.753   3.864   0.632  0.3538  0.2042 -0.0052
  310ACN     N1 2043   0.719   3.759   0.656 -0.2782  0.4043  0.2761
  311ACN     C1 2044   2.843   4.188   3.425  0.8559  0.2792 -0.8716
  311ACN     H1 2045   2.754   4.137   3.465  2.1783 -0.3818  1.3842
  311ACN     H2 2046   2.937   4.139   3.455  0.5842 -0.0343 -0.5211
  311ACN     H3 2047   2.855   4.284   3.476 -1.4007 -0.2452  0.7230
  311ACN     C2 2048   2.830   4.196   3.285  0.1971  0.7482 -0.1042
  311ACN     N1 2049   2.819   4.217   3.177  0.2337 -0.4363  0.1613
  312ACN     C1 2050   0.364   0.598   3.107  0.2045  0.5360 -0.4589
  312ACN     H1 2051   0.397   0.659   3.023 -1.4950  0.3705 -1.2725
  312ACN     H2 2052   0.319   0.508   3.063  0.9920  1.2439 -2.7483
  312ACN     H3 2053   0.276   0.643   3.155 -0.7483  0.2301 -1.8985
  312ACN     C2 2054   0.468   0.583   3.206  0.0888 -0.2636 -0.5299
  312ACN     N1 2055   0.550   0.569   3.287 -0.1747 -0.0028 -0.0943
  313ACN     C1 2056   1.570   4.180   4.042 -0.6200  0.1856  0.0884
  313ACN     H1 2057   1.567   4.221   4.144 -3.2416  0.5063 -0.0865
  313ACN     H2 2058   1.645   4.100   4.046  1.1505  1.8091 -0.7380
  313ACN     H3 2059   1.604   4.258   3.974 -1.4489 -2.1016 -3.0699
  313ACN     C2 2060   1.442   4.134   3.994 -0.2661 -0.5537  0.2804
  313ACN     N1 2061   1.347   4.082   3.954 -0.2803  0.5049  0.8851
  314ACN     C1 2062   1.558   2.183   0.004  0.3799  0.8427 -0.5714
  314ACN     H1 2063   1.657   2.165  -0.040 -0.4494  0.2242 -2.2448
  314ACN     H2 2064   1.578   2.245   0.092 -0.5050  1.4650 -0.8018
  314ACN     H3 2065   1.517   2.084   0.029  1.6617  0.8779  1.7854
  314ACN     C2 2066   1.477   2.254  -0.086 -0.0251 -0.7249 -0.2261
  314ACN     N1 2067   1.408   2.312  -0.156 -0.6346  0.0534 -1.0521
  315ACN     C1 2068   1.266   4.635   1.968  0.2554 -0.4690  0.4315
  315ACN     H1 2069   1.368   4.674   1.963  0.4131 -1.1879 -4.5635
  315ACN     H2 2070   1.213   4.688   2.048  1.0880 -0.0492  0.7040
  315ACN     H3 2071   1.276   4.529   1.994 -0.7758 -1.1005 -1.6280
  315ACN     C2 2072   1.202   4.641   1.835 -0.2010 -0.2568  0.4541
  315ACN     N1 2073   1.158   4.644   1.728  0.0042  0.3410  0.2524
  316ACN     C1 2074   1.381   2.304   3.807 -0.0971 -0.4604  0.8709
  316ACN     H1 2075   1.314   2.246   3.872 -2.5464  1.9404  0.5944
  316ACN     H2 2076   1.329   2.304   3.711  0.6981  1.0290  0.4299
  316ACN     H3 2077   1.481   2.260   3.799 -0.9653 -2.1022 -1.3803
  316ACN     C2 2078   1.402   2.444   3.847 -0.9713 -0.6173  0.6276
  316ACN     N1 2079   1.428   2.556   3.873  0.4032  0.2642  0.0982
  317ACN     C1 2080   2.406   0.929   0.993 -0.0676  0.6146 -0.6092
  317ACN     H1 2081   2.425   0.964   0.891 -0.9182 -0.2084 -1.0571
  317ACN     H2 2082   2.303   0.892   0.989  0.2032 -0.5590  2.2164
  317ACN     H3 2083   2.399   1.014   1.062 -2.7545 -1.5821  1.9617
  317ACN     C2 2084   2.509   0.832   1.027 -0.3906 -0.5627 -0.0332
  317ACN     N1 2085   2.585   0.756   1.070  0.2284 -0.6768 -1.0694
  318ACN     C1 2086   3.511   3.642   1.513  0.7015  0.0458 -0.5234
  318ACN     H1 2087   3.555   3.542   1.504  1.4232  0.2783  0.4193
  318ACN     H2 2088   3.439   3.642   1.596 -0.1827 -3.6525 -1.1842
  318ACN     H3 2089   3.461   3.675   1.421  0.1506  2.9501  0.7439
  318ACN     C2 2090   3.627   3.730   1.541 -0.0371 -0.2566  0.0779
  318ACN     N1 2091   3.710   3.809   1.556  0.2618 -0.5664 -0.1754
  319ACN     C1 2092   2.892   3.742   0.537 -0.4569 -0.1036 -0.4682
  319ACN     H1 2093   2.911   3.640   0.501 -0.0360  0.5256 -2.0512
  319ACN     H2 2094   2.818   3.786   0.469  1.5250  1.2220 -1.7997
  319ACN     H3 2095   2.992   3.784   0.523  0.4086 -0.6353  3.4460
  319ACN     C2 2096   2.864   3.744   0.682  0.2302 -0.0057  0.1611
  319ACN     N1 2097   2.835   3.738   0.794  0.0808  0.0785 -0.0035
  320ACN     C1 2098   3.060   4.482   1.347  0.3934 -0.3207  0.2000
  320ACN     H1 2099   2.966   4.431   1.321  0.1181 -0.3236  1.2016
  320ACN     H2 2100   3.133   4.447   1.272  1.9673  1.1427  1.0292
  320ACN     H3 2101   3.082   4.456   1.451  1.1589  0.3917  0.2226
  320ACN     C2 2102   3.038   4.619   1.334 -0.7079  0.0627  0.3137
  320ACN     N1 2103   3.017   4.732   1.321  0.3487 -0.4055  0.4970
  321ACN     C1 2104   0.213   0.114   2.673 -0.3580  0.8010 -0.6657
  321ACN     H1 2105   0.104   0.104   2.657  0.0009 -1.1718 -2.1664
  321ACN     H2 2106   0.227   0.119   2.781  0.1457 -1.8787 -0.5709
  321ACN     H3 2107   0.269   0.190   2.617 -0.2006  1.1156 -0.0843
  321ACN     C2 2108   0.276  -0.013   2.638  0.1975 -0.3015  0.4855
  321ACN     N1 2109   0.331  -0.110   2.614  0.5516  0.1505  0.4076
  322ACN     C1 2110   2.094   2.288   4.328  0.3124 -0.4611 -0.8608
  322ACN     H1 2111   2.097   2.250   4.225 -0.6704 -0.0110 -1.0611
  322ACN     H2 2112   2.003   2.349   4.336  0.4953 -0.1158 -1.4005
  322ACN     H3 2113   2.174   2.361   4.342 -1.2934  1.1760  0.0100
  322ACN     C2 2114   2.089   2.182   4.424  0.2806 -0.4493 -0.3367
  322ACN     N1 2115   2.094   2.098   4.505 -0.3441 -0.0578 -0.1053
  323ACN     C1 2116   1.358   4.286   0.908 -0.6943 -0.2715 -0.7013
  323ACN     H1 2117   1.332   4.390   0.881 -1.8613 -0.5506 -0.6910
  323ACN     H2 2118   1.293   4.243   0.985 -0.6305  0.8710  0.0054
  323ACN     H3 2119   1.457   4.278   0.955 -1.0876  0.8365  0.3571
  323ACN     C2 2120   1.354   4.210   0.785 -0.1058 -0.2328  0.4508
  323ACN     N1 2121   1.348   4.147   0.692 -0.2082 -0.1775 -0.1629
  324ACN     C1 2122   3.685   2.125   2.846 -0.0550  0.2223 -0.1042
  324ACN     H1 2123   3.666   2.040   2.778 -0.2292 -1.7179  2.2938
  324ACN     H2 2124   3.713   2.075   2.939  1.8605 -0.0312 -0.7810
  324ACN     H3 2125   3.596   2.189   2.842  0.6739  1.2173 -0.6369
  324ACN     C2 2126   3.807   2.200   2.796 -0.0638  0.5705 -0.1504
  324ACN     N1 2127   3.897   2.266   2.757  0.5007  0.1365 -0.2551
  325ACN     C1 2128   1.552   2.904   1.947  0.7365 -0.1810  0.0017
  325ACN     H1 2129   1.487   2.864   1.868 -0.7430  1.6650  0.2535
  325ACN     H2 2130   1.490   2.955   2.021  0.0042 -1.6347  0.4147
  325ACN     H3 2131   1.614   2.978   1.895 -0.6788  0.4689 -0.7709
  325ACN     C2 2132   1.624   2.800   2.021  0.2197  0.2970  0.4969
  325ACN     N1 2133   1.689   2.722   2.077 -0.2013  0.1413  0.3810
  326ACN     C1 2134   3.039   2.436   4.113  0.6639 -0.1098 -0.3940
  326ACN     H1 2135   3.037   2.500   4.024 -2.3908 -0.6407 -0.7462
  326ACN     H2 2136   2.949   2.453   4.173  0.8793  0.6845 -0.2879
  326ACN     H3 2137   3.126   2.482   4.162  2.0367  0.7715 -3.5127
  326ACN     C2 2138   3.059   2.292   4.089  0.9910 -0.2996  0.2383
  326ACN     N1 2139   3.078   2.180   4.077  0.1279  0.2181  0.0034
  327ACN     C1 2140   2.633   1.699   1.524  0.1995  0.5165  0.9383
  327ACN     H1 2141   2.716   1.643   1.568  1.1373  1.7224  0.7148
  327ACN     H2 2142   2.539   1.673   1.574 -1.1903  2.1668 -0.7404
  327ACN     H3 2143   2.625   1.655   1.423  1.2267  2.1581  0.1129
  327ACN     C2 2144   2.658   1.841   1.502  0.9463 -0.5591  0.4454
  327ACN     N1 2145   2.672   1.951   1.485 -0.0399  0.3453 -0.1143
  328ACN     C1 2146   0.460   2.540   4.032 -0.5314 -0.2080 -0.4152
  328ACN     H1 2147   0.403   2.626   3.995 -1.4055 -1.0023 -0.9444
  328ACN     H2 2148   0.476   2.537   4.141 -1.1803  0.7275 -0.2849
  328ACN     H3 2149   0.551   2.545   3.971  0.5352  0.0296  1.1581
  328ACN     C2 2150   0.372   2.426   3.999 -0.0282 -0.4076 -0.2354
  328ACN     N1 2151   0.306   2.341   3.966 -0.2409 -0.1551  0.3608
  329ACN     C1 2152   1.730   3.072   3.880  0.1998  0.0888  0.5685
  329ACN     H1 2153   1.768   2.972   3.903  0.3088 -0.4987 -2.0045
  329ACN     H2 2154   1.810   3.113   3.816  0.0619  0.9869  0.9582
  329ACN     H3 2155   1.736   3.142   3.964  1.4659  0.0579  0.5191
  329ACN     C2 2156   1.607   3.068   3.795 -0.4522  0.1129  0.7926
  329ACN     N1 2157   1.518   3.058   3.722 -0.2082  0.6900 -0.5419
  330ACN     C1 2158   1.186   3.123   2.416  0.7327  0.3254  0.3354
  330ACN     H1 2159   1.202   3.057   2.330  0.9384 -1.5873  1.8103
  330ACN     H2 2160   1.089   3.107   2.464  0.7339  2.8393  1.2762
  330ACN     H3 2161   1.191   3.229   2.387 -0.7735  0.9692  2.3350
  330ACN     C2 2162   1.290   3.112   2.518 -0.1865 -0.0676  0.3397
  330ACN     N1 2163   1.382   3.108   2.584  0.3889  0.2370 -0.2376
  331ACN     C1 2164   1.879   2.543   0.602 -0.1923 -0.0177  0.0573
  331ACN     H1 2165   1.983   2.575   0.585 -0.9849  1.7794 -1.6234
  331ACN     H2 2166   1.871   2.471   0.684 -0.1886 -0.0863 -0.0029
  331ACN     H3 2167   1.837   2.495   0.513  0.8993 -0.8255 -0.0347
  331ACN     C2 2168   1.788   2.648   0.635 -0.0662 -0.3401 -0.2417
  331ACN     N1 2169   1.716   2.736   0.659  0.6897 -0.0783  0.2000
  332ACN     C1 2170   0.598   2.094   0.999  0.3856 -0.7123  0.4033
  332ACN     H1 2171   0.685   2.099   1.066 -0.2637 -2.3946  1.4189
  332ACN     H2 2172   0.627   2.152   0.911 -0.4075 -1.0111 -0.0648
  332ACN     H3 2173   0.517   2.151   1.045 -1.9067 -3.1984 -0.3904
  332ACN     C2 2174   0.548   1.960   0.968 -0.5526 -0.1177  0.8041
  332ACN     N1 2175   0.496   1.857   0.941 -0.1254  0.8750 -0.1630
  333ACN     C1 2176   1.311   1.626   2.262  0.0008 -0.2488 -0.8985
  333ACN     H1 2177   1.316   1.591   2.366 -1.5872  0.9622 -0.3894
  333ACN     H2 2178   1.210   1.605   2.226 -0.0013 -1.3115 -0.2745
  333ACN     H3 2179   1.378   1.581   2.189  0.9294 -0.9044  0.3425
  333ACN     C2 2180   1.335   1.770   2.268  0.7891 -0.1059  0.6461
  333ACN     N1 2181   1.353   1.881   2.283 -1.1169 -0.1851 -0.0816
  334ACN     C1 2182   0.834   2.971   4.765  0.0067 -0.1535 -0.6234
  334ACN     H1 2183   0.875   3.006   4.860  2.7828 -1.4603 -1.2897
  334ACN     H2 2184   0.739   3.024   4.754 -0.0835 -0.4858 -1.4809
  334ACN     H3 2185   0.807   2.864   4.771 -0.2881 -0.0765 -0.5804
  334ACN     C2 2186   0.915   3.004   4.645  0.4186  0.7192  0.0367
  334ACN     N1 2187   0.983   3.026   4.551 -0.1979 -0.3217 -0.2689
  335ACN     C1 2188   2.509   1.081   4.771  0.3462 -0.4282  0.1377
  335ACN     H1 2189   2.410   1.039   4.791  0.1785 -0.1672 -0.1385
  335ACN     H2 2190   2.564   1.089   4.866 -0.2900 -1.4255  0.6011
  335ACN     H3 2191   2.493   1.179   4.725 -2.7438 -1.3355 -0.7895
  335ACN     C2 2192   2.581   0.996   4.675 -0.0002 -0.1569 -0.2456
  335ACN     N1 2193   2.645   0.937   4.599  0.3182 -0.2646 -0.2801
  336ACN     C1 2194   2.588   3.053   0.959  0.9401  0.2210  0.0219
  336ACN     H1 2195   2.613   3.147   0.909 -1.4130  1.0175  0.2609
  336ACN     H2 2196   2.488   3.061   1.005  1.7131  2.3242  1.4203
  336ACN     H3 2197   2.658   3.027   1.038  1.0690  1.3942  0.3095
  336ACN     C2 2198   2.599   2.947   0.864  1.2435 -0.0031 -0.7643
  336ACN     N1 2199   2.606   2.857   0.790 -0.3481 -0.4955 -0.1774
  337ACN     C1 2200   3.360   2.952   4.472  0.0614  0.6948  0.6482
  337ACN     H1 2201   3.326   2.988   4.374 -2.9795 -1.3621  0.8658
  337ACN     H2 2202   3.373   2.843   4.468 -1.0816  0.4452  2.9524
  337ACN     H3 2203   3.284   2.981   4.546  0.0544  2.8747 -0.1972
  337ACN     C2 2204   3.478   3.015   4.526 -0.1733 -0.1083  0.7784
  337ACN     N1 2205   3.573   3.067   4.566 -0.2072 -0.1475 -0.3210
  338ACN     C1 2206   2.835   0.623   4.502 -0.4245  0.0512  0.1700
  338ACN     H1 2207   2.779   0.640   4.595  0.4812 -2.3468  1.1866
  338ACN     H2 2208   2.815   0.518   4.480  0.2704 -0.2618  1.0136
  338ACN     H3 2209   2.942   0.642   4.512  0.1551 -2.0903 -1.5256
  338ACN     C2 2210   2.798   0.710   4.393 -0.2803 -0.6428  0.0891
  338ACN     N1 2211   2.791   0.766   4.292 -1.0946 -0.1945  0.4489
  339ACN     C1 2212   3.596   3.735   4.017 -0.0255  0.4935 -0.8314
  339ACN     H1 2213   3.573   3.819   3.951 -0.9153 -0.3934 -1.6604
  339ACN     H2 2214   3.641   3.658   3.954 -1.7568 -0.9730 -0.3081
  339ACN     H3 2215   3.509   3.691   4.068 -0.2569  1.0602 -0.7353
  339ACN     C2 2216   3.697   3.778   4.112  0.5358 -0.3448  0.0833
  339ACN     N1 2217   3.770   3.818   4.193 -0.2618 -0.2763  0.2755
  340ACN     C1 2218   1.785   3.728   4.709  0.3583 -0.2460 -0.3827
  340ACN     H1 2219   1.736   3.780   4.625 -0.0403  0.7798  0.4780
  340ACN     H2 2220   1.718   3.647   4.741  1.3983 -0.9696 -0.0071
  340ACN     H3 2221   1.801   3.793   4.795  0.0684 -1.0806  0.3153
  340ACN     C2 2222   1.915   3.675   4.673  0.2732 -0.2440 -0.1003
  340ACN     N1 2223   2.022   3.633   4.666 -0.1120  0.4680  0.5955
  341ACN     C1 2224   0.445   2.371   4.472 -1.0218  0.0563 -0.0625
  341ACN     H1 2225   0.517   2.437   4.522 -0.4952 -0.7691  0.2666
  341ACN     H2 2226   0.397   2.316   4.553  0.6023  1.1258  1.6760
  341ACN     H3 2227   0.499   2.308   4.401  1.0631  0.4900  1.0822
  341ACN     C2 2228   0.331   2.451   4.411 -1.1389 -0.7215 -0.8307
  341ACN     N1 2229   0.258   2.525   4.373  0.1600 -0.2715  0.3748
  342ACN     C1 2230   1.069   0.423   1.480  0.5880 -0.5259 -0.2961
  342ACN     H1 2231   1.169   0.392   1.513  1.3724  2.3735  0.1990
  342ACN     H2 2232   1.040   0.524   1.514 -0.9969 -1.5585  1.5108
  342ACN     H3 2233   0.993   0.355   1.520 -1.3123  1.5398 -0.2749
  342ACN     C2 2234   1.052   0.408   1.338  0.3255 -0.2446 -0.1465
  342ACN     N1 2235   1.031   0.412   1.225 -0.4720 -0.0701 -0.2547
  343ACN     C1 2236   1.691   0.967   4.006  0.0258 -0.3438  0.2367
  343ACN     H1 2237   1.796   0.936   3.999  0.1036  0.4369 -2.4661
  343ACN     H2 2238   1.677   1.049   4.076 -3.5961  0.9729 -1.8920
  343ACN     H3 2239   1.635   0.875   4.029  0.7869 -1.0512 -0.6425
  343ACN     C2 2240   1.642   1.014   3.875 -1.0111  0.0507  0.0990
  343ACN     N1 2241   1.591   1.051   3.778 -0.2133 -0.4146 -0.2916
  344ACN     C1 2242   0.716   1.435   2.733  0.4707  0.2524  0.4079
  344ACN     H1 2243   0.661   1.446   2.639  0.8119  0.8911  0.2808
  344ACN     H2 2244   0.664   1.378   2.812 -0.8448 -1.3847 -1.5892
  344ACN     H3 2245   0.730   1.539   2.766 -2.9768  0.6757  0.7328
  344ACN     C2 2246   0.835   1.370   2.697  0.4979  0.0086 -0.2501
  344ACN     N1 2247   0.935   1.321   2.667 -0.2439 -0.2216 -0.0539
  345ACN     C1 2248   2.898   3.435   0.980 -0.7776 -0.0907  0.5263
  345ACN     H1 2249   2.796   3.415   0.945 -0.9899 -2.7751  2.4949
  345ACN     H2 2250   2.888   3.510   1.060 -0.4893  1.1760 -0.5992
  345ACN     H3 2251   2.954   3.483   0.899 -0.1064 -2.3469 -0.3852
  345ACN     C2 2252   2.959   3.314   1.027 -0.2584 -0.1075  0.1738
  345ACN     N1 2253   3.013   3.222   1.069  0.7340 -0.7129 -0.9061
  346ACN     C1 2254   2.651   4.737   3.401  0.7040  0.9022 -0.0238
  346ACN     H1 2255   2.542   4.752   3.403  0.2282 -2.1584 -0.3179
  346ACN     H2 2256   2.679   4.762   3.504 -0.7889  1.4121  0.2718
  346ACN     H3 2257   2.704   4.806   3.334  1.4398 -0.8230 -1.2560
  346ACN     C2 2258   2.679   4.597   3.377  0.0071  0.2140  0.4867
  346ACN     N1 2259   2.700   4.486   3.354 -0.1271  0.1583  0.3901
  347ACN     C1 2260   2.980   1.440   1.483 -0.2989  0.1802  0.1622
  347ACN     H1 2261   2.871   1.426   1.492 -0.2661 -0.9400 -0.9783
  347ACN     H2 2262   3.004   1.541   1.517 -0.9232  0.2636  0.3716
  347ACN     H3 2263   3.012   1.434   1.378  1.5152  1.4421  0.6359
  347ACN     C2 2264   3.061   1.346   1.565 -0.0206  0.0594 -0.5970
  347ACN     N1 2265   3.136   1.274   1.616 -0.2382  0.5878  0.8949
  348ACN     C1 2266   0.040   1.920   2.537  0.8856 -0.2913 -0.4306
  348ACN     H1 2267   0.078   1.912   2.434  1.5068 -0.3636 -0.2004
  348ACN     H2 2268   0.098   1.992   2.596  0.8244 -0.4844 -0.1329
  348ACN     H3 2269   0.038   1.820   2.582 -2.9259 -0.4773 -0.8468
  348ACN     C2 2270  -0.091   1.977   2.514  0.5031  0.5126 -0.1901
  348ACN     N1 2271  -0.193   2.027   2.499  0.7691  0.3193 -0.1682
  349ACN     C1 2272   2.943   4.016   2.278 -0.0043  0.1403  0.5413
  349ACN     H1 2273   2.882   4.107   2.269  0.1804  0.1197 -0.9703
  349ACN     H2 2274   2.992   4.005   2.376 -1.8668  0.9118  1.5800
  349ACN     H3 2275   3.014   4.019   2.195 -0.1798  1.0310  0.4120
  349ACN     C2 2276   2.874   3.893   2.256 -0.1933  0.4979  0.1903
  349ACN     N1 2277   2.839   3.788   2.225 -0.4787  0.4013 -0.4588
  350ACN     C1 2278   3.922   0.577   3.696  0.2997 -0.1784 -0.9508
  350ACN     H1 2279   3.956   0.571   3.591 -0.5921  0.5844 -1.2926
  350ACN     H2 2280   3.931   0.486   3.756 -2.7611 -0.5764 -1.0286
  350ACN     H3 2281   3.817   0.607   3.698  0.6119  0.8108  0.9804
  350ACN     C2 2282   4.005   0.675   3.755 -0.0075  0.5164 -0.3201
  350ACN     N1 2283   4.082   0.755   3.797  0.2711  0.6007 -0.3369
  351ACN     C1 2284   0.086   4.677   1.283  0.1120 -0.6888  0.1829
  351ACN     H1 2285   0.140   4.588   1.248  1.0202 -0.4133  0.8801
  351ACN     H2 2286  -0.020   4.663   1.259  0.2176  2.0182 -2.1108
  351ACN     H3 2287   0.130   4.763   1.231  1.3204 -0.8843  0.8680
  351ACN     C2 2288   0.104   4.705   1.426  0.5088 -0.0025  0.0808
  351ACN     N1 2289   0.114   4.734   1.536 -1.0739 -0.4795 -0.2203
  352ACN     C1 2290   3.432   3.445   3.053  0.9030 -0.4778 -0.4478
  352ACN     H1 2291   3.446   3.522   2.975  0.4577  2.4907  2.2963
  352ACN     H2 2292   3.330   3.469   3.086  0.9467 -3.1433  1.7679
  352ACN     H3 2293   3.499   3.467   3.137 -0.0090  2.2222 -0.3875
  352ACN     C2 2294   3.451   3.308   3.010 -0.6812  0.4666 -0.7600
  352ACN     N1 2295   3.461   3.202   2.972  0.3503 -0.1626 -0.5767
  353ACN     C1 2296   1.787   4.209   2.716 -0.0533 -0.3275 -0.5877
  353ACN     H1 2297   1.862   4.190   2.794  0.2346 -2.0108 -1.2588
  353ACN     H2 2298   1.716   4.128   2.694 -1.2454  0.8760 -1.2347
  353ACN     H3 2299   1.842   4.242   2.627  0.8814 -2.2794 -0.7536
  353ACN     C2 2300   1.719   4.331   2.754  0.8167 -0.1629 -0.1824
  353ACN     N1 2301   1.663   4.422   2.793  0.6310 -0.2263 -0.0581
  354ACN     C1 2302   1.484   1.168   4.292  0.4888 -0.3624  0.4417
  354ACN     H1 2303   1.389   1.222   4.295  0.7489  0.1152  5.6361
  354ACN     H2 2304   1.475   1.071   4.242 -1.4082  0.7594 -1.4497
  354ACN     H3 2305   1.510   1.143   4.396  1.6548 -2.4463 -0.3342
  354ACN     C2 2306   1.596   1.249   4.236  0.3109  0.6760  0.0166
  354ACN     N1 2307   1.675   1.318   4.189  0.3132 -0.1752  0.8781
  355ACN     C1 2308   0.014   3.706   2.767 -0.2204  0.0938 -0.1902
  355ACN     H1 2309   0.031   3.795   2.704 -1.6194 -0.3244 -1.1832
  355ACN     H2 2310   0.009   3.625   2.693  2.6626  1.2897 -1.7779
  355ACN     H3 2311  -0.083   3.718   2.816 -0.3685 -0.1385 -0.4275
  355ACN     C2 2312   0.119   3.701   2.868 -0.4066 -0.1728  0.1795
  355ACN     N1 2313   0.204   3.682   2.945  0.0156 -0.6481 -0.2729
  356ACN     C1 2314   2.222   4.377   2.680 -0.3043 -0.2157 -0.0268
  356ACN     H1 2315   2.220   4.464   2.614 -2.2762 -0.1369  0.0951
  356ACN     H2 2316   2.231   4.289   2.615  0.0168  0.7993 -1.3938
  356ACN     H3 2317   2.140   4.371   2.753 -0.1657 -0.6918  0.0949
  356ACN     C2 2318   2.339   4.382   2.759 -0.8473  0.3789  0.4938
  356ACN     N1 2319   2.437   4.392   2.823  0.0179 -0.2036  0.2782
  357ACN     C1 2320   0.797   0.409   2.458 -0.7591  0.1009 -0.0381
  357ACN     H1 2321   0.837   0.400   2.356  1.3624  1.2281  0.6692
  357ACN     H2 2322   0.829   0.318   2.511 -0.8233 -0.0258 -0.2141
  357ACN     H3 2323   0.688   0.422   2.458 -0.7518  0.2723  2.0189
  357ACN     C2 2324   0.848   0.528   2.522 -0.4183 -0.7165  0.1818
  357ACN     N1 2325   0.879   0.627   2.578  0.0928  0.4487  0.6869
  358ACN     C1 2326   3.372   1.736   2.134  0.3356  0.5735 -0.3311
  358ACN     H1 2327   3.385   1.628   2.122 -0.7698  0.0870  2.4182
  358ACN     H2 2328   3.459   1.794   2.103 -1.0724  2.1803 -1.3851
  358ACN     H3 2329   3.334   1.766   2.233 -1.0530  3.4492 -1.6741
  358ACN     C2 2330   3.269   1.772   2.031 -0.1650  0.7734 -0.1862
  358ACN     N1 2331   3.200   1.802   1.946  0.3202  0.3492 -0.1827
  359ACN     C1 2332   2.528   3.984   1.805  0.1618  0.2195  0.4179
  359ACN     H1 2333   2.584   3.919   1.736 -1.3073 -1.5749  0.8750
  359ACN     H2 2334   2.441   3.928   1.842 -0.6994  0.8291 -0.6774
  359ACN     H3 2335   2.487   4.071   1.752 -1.3402 -0.0251  1.1418
  359ACN     C2 2336   2.607   4.025   1.916 -0.7938  0.6862 -0.4573
  359ACN     N1 2337   2.675   4.057   2.000 -0.5117 -0.2054 -0.0167
  360ACN     C1 2338   0.985   2.417   0.282 -0.2897 -0.4402 -0.0410
  360ACN     H1 2339   0.893   2.445   0.334  0.6865  1.4609  0.7118
  360ACN     H2 2340   1.018   2.319   0.318  2.2973 -0.0229 -1.1621
  360ACN     H3 2341   1.054   2.499   0.304 -1.0857  0.0494  0.6727
  360ACN     C2 2342   0.955   2.413   0.141 -1.0206  0.8880  0.9743
  360ACN     N1 2343   0.936   2.410   0.030  0.2198 -0.1152  0.4333
  361ACN     C1 2344   1.387   0.795   3.642 -0.1781 -0.2600 -0.1414
  361ACN     H1 2345   1.482   0.849   3.650 -0.7855  0.6768  0.8398
  361ACN     H2 2346   1.309   0.872   3.650  0.0553 -0.0272 -0.0981
  361ACN     H3 2347   1.391   0.725   3.726  0.7577 -0.1020 -0.0404
  361ACN     C2 2348   1.370   0.717   3.524 -0.1062 -0.3398 -0.5844
  361ACN     N1 2349   1.353   0.654   3.430  0.4973  0.3819 -0.0814
  362ACN     C1 2350   3.585   4.724   4.666  0.7747 -0.0162 -0.0950
  362ACN     H1 2351   3.692   4.742   4.646  1.3808 -2.9865  0.2997
  362ACN     H2 2352   3.536   4.657   4.594  0.2641 -1.1959  1.3333
  362ACN     H3 2353   3.533   4.821   4.666  1.2708  0.2594 -0.9105
  362ACN     C2 2354   3.565   4.663   4.800 -0.6913 -0.8670 -0.2229
  362ACN     N1 2355   3.548   4.623   4.902 -0.6241  0.5736  0.1741
  363ACN     C1 2356   3.441   1.817   3.238  0.0739  0.5394  0.3173
  363ACN     H1 2357   3.534   1.759   3.240 -0.3977 -0.1945  2.2287
  363ACN     H2 2358   3.437   1.853   3.342  1.9001 -1.7729  1.2169
  363ACN     H3 2359   3.346   1.768   3.215  0.5658  0.8078 -2.4930
  363ACN     C2 2360   3.458   1.932   3.151 -0.4453 -0.6220  0.2327
  363ACN     N1 2361   3.478   2.023   3.083 -0.0662 -0.4580  0.1027
  364ACN     C1 2362   2.444   0.951   4.323  0.0438  0.7679 -0.2312
  364ACN     H1 2363   2.386   0.871   4.370  0.6105  0.0440 -0.7501
  364ACN     H2 2364   2.421   0.953   4.216 -2.5751 -0.7259  0.2608
  364ACN     H3 2365   2.548   0.916   4.334 -0.3284 -0.1842  0.3001
  364ACN     C2 2366   2.403   1.077   4.393 -0.0921 -0.1002 -0.1712
  364ACN     N1 2367   2.372   1.166   4.458 -0.6965  0.3045 -0.3468
  365ACN     C1 2368   0.335   0.583   1.844  0.4280  0.1310  0.4753
  365ACN     H1 2369   0.295   0.514   1.769 -1.4720  1.7359 -0.0661
  365ACN     H2 2370   0.262   0.638   1.905 -0.8128  0.9449 -1.6830
  365ACN     H3 2371   0.400   0.659   1.800 -0.3779  1.5716  1.7030
  365ACN     C2 2372   0.415   0.506   1.934 -0.6449  0.4696 -0.2900
  365ACN     N1 2373   0.481   0.439   2.003 -0.7487 -0.7329 -0.3994
  366ACN     C1 2374   2.299   2.714   1.819  0.5324  0.3458 -0.2200
  366ACN     H1 2375   2.269   2.634   1.750  0.7866 -0.7513  0.9215
  366ACN     H2 2376   2.296   2.811   1.769 -1.6038  1.2931  1.6620
  366ACN     H3 2377   2.402   2.698   1.853  0.8230  2.0292 -0.2551
  366ACN     C2 2378   2.203   2.717   1.927  0.0680 -0.4414  0.2743
  366ACN     N1 2379   2.126   2.725   2.013 -0.0281  0.1313  0.3006
  367ACN     C1 2380   3.041   3.642   2.956 -0.1475  0.3095  0.1735
  367ACN     H1 2381   3.096   3.692   3.036  0.1428 -0.2156  0.3029
  367ACN     H2 2382   2.985   3.720   2.902  0.5801 -0.5863 -1.9180
  367ACN     H3 2383   2.971   3.568   2.996 -0.2104 -0.3043 -1.0531
  367ACN     C2 2384   3.130   3.570   2.863  0.3434 -0.8220  0.4660
  367ACN     N1 2385   3.203   3.527   2.783  0.2708  0.1341  0.1587
  368ACN     C1 2386   0.911   1.855   2.044 -0.1881 -0.1509  0.4491
  368ACN     H1 2387   0.985   1.935   2.030  0.0409 -0.7117 -1.7357
  368ACN     H2 2388   0.855   1.870   2.137  0.6718  2.4614  0.6007
  368ACN     H3 2389   0.964   1.759   2.040  1.1811  0.6462 -1.8093
  368ACN     C2 2390   0.822   1.869   1.929  0.1793  0.8160  0.7359
  368ACN     N1 2391   0.754   1.867   1.834 -0.2711 -0.3630 -0.1702
  369ACN     C1 2392   0.435   3.718   2.301  1.0210 -0.9093 -0.1543
  369ACN     H1 2393   0.450   3.775   2.209  1.8719 -0.8039  0.0534
  369ACN     H2 2394   0.340   3.746   2.348  0.4925 -2.3137 -0.3451
  369ACN     H3 2395   0.519   3.739   2.367  2.8675 -1.8337 -2.1418
  369ACN     C2 2396   0.428   3.579   2.259 -0.6325 -0.9291 -0.2025
  369ACN     N1 2397   0.424   3.467   2.230 -0.1198 -0.2270  0.0409
  370ACN     C1 2398   1.066   4.417   1.059  0.4796  0.4502 -0.6148
  370ACN     H1 2399   1.086   4.418   0.951  1.5214 -0.9359 -0.4487
  370ACN     H2 2400   1.161   4.432   1.112 -0.0006  1.5135 -0.0561
  370ACN     H3 2401   1.023   4.318   1.080 -0.0465  0.6844 -0.5751
  370ACN     C2 2402   0.966   4.515   1.105  0.3044  0.2268  0.7784
  370ACN     N1 2403   0.879   4.585   1.127 -0.1704 -0.5696 -0.1882
  371ACN     C1 2404   3.687   2.694   1.312  0.1218  0.1349 -0.4665
  371ACN     H1 2405   3.736   2.787   1.340 -1.8647  1.1326 -0.1941
  371ACN     H2 2406   3.646   2.640   1.399 -3.2325  0.6092 -1.6653
  371ACN     H3 2407   3.747   2.625   1.252  0.4423  1.6578 -1.9165
  371ACN     C2 2408   3.573   2.733   1.237  0.7892 -0.8082 -0.3956
  371ACN     N1 2409   3.481   2.758   1.167 -0.0533 -0.3368 -0.1594
  372ACN     C1 2410   1.336   2.990   4.466 -0.3198  0.4204 -0.0774
  372ACN     H1 2411   1.274   3.012   4.553 -0.0835  3.1631 -0.5250
  372ACN     H2 2412   1.425   2.931   4.491 -1.1604 -1.2520 -0.9681
  372ACN     H3 2413   1.363   3.089   4.424 -1.3360  0.1018 -1.5366
  372ACN     C2 2414   1.263   2.913   4.363 -0.4156 -0.1953 -0.5004
  372ACN     N1 2415   1.207   2.849   4.284  0.3028  0.2559  0.2221
  373ACN     C1 2416   3.503   3.373   2.596  0.0560  0.6324 -0.5391
  373ACN     H1 2417   3.486   3.318   2.502 -1.2586  1.4538 -0.8004
  373ACN     H2 2418   3.494   3.303   2.680  3.3007 -2.4411 -2.6271
  373ACN     H3 2419   3.424   3.449   2.602  0.8418  1.3969  0.1627
  373ACN     C2 2420   3.634   3.432   2.613 -0.2366 -0.9050 -0.2369
  373ACN     N1 2421   3.740   3.474   2.626  0.0589 -0.0668 -0.2312
  374ACN     C1 2422   2.601   0.351   3.308 -0.4244 -0.1948  1.3012
  374ACN     H1 2423   2.565   0.277   3.380 -2.2869 -0.7010 -0.0902
  374ACN     H2 2424   2.640   0.299   3.219 -1.1500  2.8986 -0.9017
  374ACN     H3 2425   2.684   0.404   3.356 -0.1387 -0.0845  0.6923
  374ACN     C2 2426   2.498   0.445   3.259 -0.8714  0.1449 -0.0329
  374ACN     N1 2427   2.416   0.517   3.223 -0.1403 -0.1238  0.5602
  375ACN     C1 2428   2.590   3.429   2.458  1.2165  0.1487 -0.0508
  375ACN     H1 2429   2.641   3.411   2.362  0.0417  0.9168 -0.8352
  375ACN     H2 2430   2.487   3.457   2.436  1.7030  1.5735 -0.5777
  375ACN     H3 2431   2.632   3.515   2.513 -0.9801  0.2440  1.5203
  375ACN     C2 2432   2.595   3.303   2.531  0.1939 -0.6078 -0.4590
  375ACN     N1 2433   2.586   3.200   2.589  0.2646  0.0506 -0.2187
  376ACN     C1 2434   0.165   2.252   3.132 -0.1878  0.3307  0.3806
  376ACN     H1 2435   0.061   2.218   3.123  0.1338 -0.2229 -1.5051
  376ACN     H2 2436   0.175   2.358   3.105  0.5155  0.0744 -0.4027
  376ACN     H3 2437   0.226   2.195   3.060  0.4408  1.8949 -0.3555
  376ACN     C2 2438   0.219   2.231   3.260 -0.1710  0.2711 -0.8774
  376ACN     N1 2439   0.254   2.207   3.366 -0.0973  0.2364 -0.4018
  377ACN     C1 2440   2.433   4.806   2.295  0.8110  0.6551 -0.4138
  377ACN     H1 2441   2.492   4.880   2.350  0.7457 -0.0937  0.6777
  377ACN     H2 2442   2.508   4.743   2.245  3.4237  3.1882  0.1826
  377ACN     H3 2443   2.369   4.861   2.225  0.8021  0.0242 -0.9096
  377ACN     C2 2444   2.343   4.724   2.371  0.8349  0.2982 -0.8313
  377ACN     N1 2445   2.267   4.652   2.426 -0.0818 -0.3654 -0.1441
  378ACN     C1 2446   2.479   0.242   0.771 -0.5845 -0.0521  0.1389
  378ACN     H1 2447   2.427   0.145   0.769 -3.7925  1.5936 -0.0529
  378ACN     H2 2448   2.403   0.320   0.783  1.2942  1.4249  3.0238
  378ACN     H3 2449   2.526   0.256   0.673 -2.0700  2.8347 -0.2136
  378ACN     C2 2450   2.583   0.256   0.870 -1.1578 -0.7867 -0.2726
  378ACN     N1 2451   2.671   0.273   0.943  0.0518  0.4858 -0.7663
  379ACN     C1 2452   2.143   3.786   2.301  0.6615  0.3980  0.1045
  379ACN     H1 2453   2.192   3.853   2.373  3.1479 -2.0371  0.7763
  379ACN     H2 2454   2.034   3.798   2.305  0.8249  1.6800  1.3615
  379ACN     H3 2455   2.170   3.687   2.339 -3.1463 -0.5955  0.3995
  379ACN     C2 2456   2.202   3.814   2.173  0.3125 -0.4230 -0.3180
  379ACN     N1 2457   2.253   3.830   2.070 -0.8306  0.0265  0.6237
  380ACN     C1 2458   1.530   1.571   4.950  1.4146 -0.0777 -0.2068
  380ACN     H1 2459   1.509   1.531   5.050  0.2193 -0.9311 -0.7829
  380ACN     H2 2460   1.447   1.533   4.888  0.6962 -0.1170  0.7765
  380ACN     H3 2461   1.631   1.541   4.919  2.3639  1.5598  1.2284
  380ACN     C2 2462   1.529   1.711   4.940  0.4633  0.1395 -0.6393
  380ACN     N1 2463   1.521   1.827   4.933 -0.4259 -0.2314 -0.2926
  381ACN     C1 2464   2.660   3.991   3.021  0.8813 -0.3504 -0.0800
  381ACN     H1 2465   2.640   3.942   3.117  0.0510  0.4324  0.1564
  381ACN     H2 2466   2.768   3.978   3.006  0.5813 -1.6243 -1.3558
  381ACN     H3 2467   2.635   4.097   3.028  1.8019 -0.1078 -0.3901
  381ACN     C2 2468   2.597   3.928   2.906 -0.4551 -0.2869 -0.3291
  381ACN     N1 2469   2.537   3.878   2.822  0.0887  0.2512  0.5733
  382ACN     C1 2470   2.029   0.025   4.132 -0.6297 -0.1411  0.2726
  382ACN     H1 2471   1.935  -0.031   4.144 -1.4279  1.1061 -0.0011
  382ACN     H2 2472   1.999   0.126   4.162  1.4518  1.5142 -2.9644
  382ACN     H3 2473   2.052   0.029   4.024  0.6709 -0.8435  0.5149
  382ACN     C2 2474   2.128  -0.033   4.215  0.5116 -0.0055 -0.5249
  382ACN     N1 2475   2.202  -0.089   4.286  0.3632 -0.3882 -0.2800
  383ACN     C1 2476   2.969   1.850   0.211  0.1433  0.8446  0.1446
  383ACN     H1 2477   2.868   1.817   0.234  1.6366 -4.6445 -0.4061
  383ACN     H2 2478   2.990   1.804   0.114 -0.7713 -0.7862  0.7025
  383ACN     H3 2479   3.029   1.820   0.299  1.6281 -0.5261 -1.2890
  383ACN     C2 2480   2.971   2.000   0.191 -0.4568  0.3514  0.5936
  383ACN     N1 2481   2.981   2.113   0.174  0.0430  0.4259 -0.0625
  384ACN     C1 2482   3.291   3.603   4.695  0.3583  0.4575 -0.4148
  384ACN     H1 2483   3.232   3.685   4.653  0.2800  0.3718 -0.4705
  384ACN     H2 2484   3.242   3.578   4.790  0.3324  1.3327 -0.1978
  384ACN     H3 2485   3.392   3.643   4.712  0.8339 -0.5138 -0.9009
  384ACN     C2 2486   3.304   3.500   4.593  0.5190  0.0257 -0.1149
  384ACN     N1 2487   3.315   3.416   4.519 -0.0271  0.2463 -0.3927
  385ACN     C1 2488   0.425   2.967   3.123  0.4121  0.2445  0.3402
  385ACN     H1 2489   0.511   2.987   3.058 -1.3283  0.2744 -2.0155
  385ACN     H2 2490   0.360   2.886   3.088 -2.4153  1.1089  3.2872
  385ACN     H3 2491   0.365   3.056   3.149 -1.7705 -0.2925 -2.6392
  385ACN     C2 2492   0.465   2.916   3.254 -0.2972 -0.3269 -0.3758
  385ACN     N1 2493   0.497   2.888   3.362 -0.5219  0.2222 -0.1066
  386ACN     C1 2494   3.587   3.245   1.325  0.2030 -0.2342  0.8399
  386ACN     H1 2495   3.553   3.181   1.243  1.7677 -0.8843  0.6646
  386ACN     H2 2496   3.667   3.185   1.371 -0.2617  0.6534  2.8358
  386ACN     H3 2497   3.510   3.258   1.402 -0.2391  0.3769  0.2927
  386ACN     C2 2498   3.616   3.380   1.272  0.2964 -0.7582 -0.7375
  386ACN     N1 2499   3.641   3.488   1.245  0.5512 -0.6522  0.4920
  387ACN     C1 2500   1.352   2.588   4.700 -0.2694  0.4694 -0.0134
  387ACN     H1 2501   1.290   2.516   4.754  1.1490 -0.5430  0.2985
  387ACN     H2 2502   1.432   2.621   4.768  0.4468 -0.7416 -0.2594
  387ACN     H3 2503   1.285   2.673   4.681 -0.1820  0.5326 -0.0381
  387ACN     C2 2504   1.421   2.542   4.583 -0.1617 -0.3087  0.1213
  387ACN     N1 2505   1.477   2.520   4.482  0.4579 -0.4568  0.6405
  388ACN     C1 2506   1.441   3.786   2.147  0.1770 -0.1301 -0.3103
  388ACN     H1 2507   1.358   3.767   2.078 -0.6247 -0.6784  0.8007
  388ACN     H2 2508   1.407   3.763   2.249  0.7059  0.7162  0.0672
  388ACN     H3 2509   1.480   3.889   2.141  1.2056 -0.4520  0.6743
  388ACN     C2 2510   1.555   3.702   2.107  0.2624 -0.6830 -0.1731
  388ACN     N1 2511   1.643   3.631   2.078  0.0991  0.1733 -0.0006
  389ACN     C1 2512   2.962   3.135   4.973  0.7489  0.4385 -0.1023
  389ACN     H1 2513   2.904   3.042   4.967  1.7918 -0.1002 -2.3660
  389ACN     H2 2514   3.061   3.112   5.013  0.3488  0.7630  1.0893
  389ACN     H3 2515   2.911   3.208   5.037 -0.0187  0.9366 -1.2700
  389ACN     C2 2516   2.973   3.200   4.845 -0.7918  0.3055  0.7929
  389ACN     N1 2517   2.978   3.234   4.732 -0.2879 -0.7875 -0.2646
  390ACN     C1 2518   1.675   1.211   2.877 -0.5746 -0.1799  0.4246
  390ACN     H1 2519   1.715   1.165   2.968 -2.5496  1.2684  2.0640
  390ACN     H2 2520   1.624   1.137   2.814  0.4242  0.3111 -0.9878
  390ACN     H3 2521   1.766   1.246   2.826  0.4881 -0.1135  2.3265
  390ACN     C2 2522   1.590   1.325   2.932 -0.0068 -0.1146  0.1655
  390ACN     N1 2523   1.539   1.419   2.981 -0.1593 -0.0683  0.1638
  391ACN     C1 2524   0.419   1.458   1.114  0.6499 -0.4962  0.1981
  391ACN     H1 2525   0.391   1.375   1.048  0.6593  0.5555 -1.1478
  391ACN     H2 2526   0.497   1.511   1.058  0.3032 -0.9509 -0.7290
  391ACN     H3 2527   0.464   1.432   1.211  2.6013  0.6543 -0.3551
  391ACN     C2 2528   0.301   1.542   1.123  0.1041  0.3268  0.5521
  391ACN     N1 2529   0.210   1.607   1.137  0.4604  0.0400  0.2347
  392ACN     C1 2530   0.098   3.230   1.185 -0.2233  1.1461 -0.1160
  392ACN     H1 2531   0.044   3.292   1.112  0.0128  3.1890  1.4233
  392ACN     H2 2532   0.107   3.305   1.264  0.1955  1.0291 -0.0537
  392ACN     H3 2533   0.199   3.204   1.150 -0.6011 -0.8376  0.2048
  392ACN     C2 2534   0.035   3.111   1.244 -0.2691 -0.0468 -0.0927
  392ACN     N1 2535  -0.013   3.017   1.291  0.2825  0.5948  0.4812
  393ACN     C1 2536   3.307   0.467   4.190 -0.3331 -0.0433 -0.4204
  393ACN     H1 2537   3.275   0.451   4.086  0.2216 -0.5680 -0.5114
  393ACN     H2 2538   3.369   0.556   4.205 -1.5563  0.6864  0.4113
  393ACN     H3 2539   3.366   0.382   4.226  1.4508  1.4405  0.2888
  393ACN     C2 2540   3.191   0.469   4.275  0.1975  0.0118 -0.4552
  393ACN     N1 2541   3.099   0.474   4.340 -0.2125  0.4665  0.2177
  394ACN     C1 2542   3.132   4.116   0.295  0.1367  0.1394 -0.0276
  394ACN     H1 2543   3.210   4.067   0.355 -1.4957 -1.3564  0.9128
  394ACN     H2 2544   3.035   4.077   0.327  0.2126  0.9252  1.1826
  394ACN     H3 2545   3.140   4.102   0.187 -1.1347  0.0538 -0.1107
  394ACN     C2 2546   3.134   4.257   0.319  0.1016  0.4248 -0.3454
  394ACN     N1 2547   3.139   4.368   0.352  0.2418  0.1158 -0.2669
  395ACN     C1 2548   3.322   1.557   1.744  0.7099  0.4753 -0.1734
  395ACN     H1 2549   3.377   1.643   1.785  0.7614 -0.2035  1.2162
  395ACN     H2 2550   3.223   1.543   1.791  0.9599 -0.9465 -0.0334
  395ACN     H3 2551   3.373   1.462   1.764  0.8036  0.4759 -0.4095
  395ACN     C2 2552   3.305   1.581   1.600  0.5348 -0.2802  0.0599
  395ACN     N1 2553   3.271   1.598   1.491  0.0224  0.2236  0.2770
  396ACN     C1 2554   2.506   2.331   1.566 -0.7338 -0.0106 -0.8804
  396ACN     H1 2555   2.415   2.309   1.509 -0.3485  0.4573 -1.7009
  396ACN     H2 2556   2.540   2.435   1.553 -0.1506 -0.1636 -0.5716
  396ACN     H3 2557   2.577   2.253   1.536 -0.2100  1.3051 -3.2766
  396ACN     C2 2558   2.470   2.318   1.705  0.4917 -0.5519 -0.3449
  396ACN     N1 2559   2.459   2.309   1.823  0.8471  0.1026  0.1425
  397ACN     C1 2560   3.365   4.089   1.605  0.2086 -0.3365  0.1061
  397ACN     H1 2561   3.457   4.138   1.573  0.8169 -0.7366  1.2058
  397ACN     H2 2562   3.365   4.078   1.714  2.0048 -2.2185 -0.0591
  397ACN     H3 2563   3.373   3.987   1.564  0.1546 -0.3426  0.1118
  397ACN     C2 2564   3.236   4.156   1.565  0.1825  0.7573 -0.3006
  397ACN     N1 2565   3.130   4.193   1.538  0.7676  0.4633 -0.0397
  398ACN     C1 2566   3.377   2.378   1.384  0.0408 -0.0893 -0.9952
  398ACN     H1 2567   3.401   2.379   1.277 -2.1957 -0.9847 -1.5135
  398ACN     H2 2568   3.467   2.418   1.434 -0.5127 -0.7887  0.6083
  398ACN     H3 2569   3.368   2.276   1.422 -0.1100 -1.0186 -3.4574
  398ACN     C2 2570   3.256   2.456   1.392  0.6618 -0.2284  0.4868
  398ACN     N1 2571   3.153   2.510   1.401  0.7595 -0.0771  0.8992
  399ACN     C1 2572   1.099   2.480   0.879  0.0569  0.3086  0.2335
  399ACN     H1 2573   1.027   2.410   0.922 -0.6521 -1.3885 -3.5109
  399ACN     H2 2574   1.194   2.432   0.850 -1.0107 -1.3221 -0.6410
  399ACN     H3 2575   1.122   2.556   0.955 -0.7887  0.3559  0.4436
  399ACN     C2 2576   1.044   2.526   0.753  0.1818 -0.3059 -0.1035
  399ACN     N1 2577   0.990   2.546   0.655  0.0365  0.2355  0.9292
  400ACN     C1 2578   0.835   2.218   0.639 -0.0532  0.4317  0.5088
  400ACN     H1 2579   0.928   2.188   0.589 -0.5114  0.1663 -0.1860
  400ACN     H2 2580   0.858   2.237   0.744 -0.8538 -1.1378  0.9785
  400ACN     H3 2581   0.768   2.132   0.641 -0.9863  1.1308  0.0246
  400ACN     C2 2582   0.762   2.319   0.567  0.7345 -0.3386 -0.3225
  400ACN     N1 2583   0.708   2.403   0.511  0.0229 -0.3819  0.0518
  401ACN     C1 2584   2.672   1.005   3.437 -0.9364 -0.4474 -0.5894
  401ACN     H1 2585   2.751   1.078   3.417  0.7031 -1.6030  1.5402
  401ACN     H2 2586   2.707   0.915   3.386  1.1625  0.1022 -0.1560
  401ACN     H3 2587   2.579   1.037   3.387  0.7217  2.7574 -1.7843
  401ACN     C2 2588   2.656   0.983   3.582  0.6392  0.4608 -0.5407
  401ACN     N1 2589   2.646   0.964   3.694  0.0562  0.3411 -0.8199
  402ACN     C1 2590   0.049   1.882   1.069  0.4440 -0.1830 -0.5150
  402ACN     H1 2591   0.019   1.818   1.153  0.3039  1.6267  0.8653
  402ACN     H2 2592   0.158   1.880   1.065  0.4856  1.3306 -0.7366
  402ACN     H3 2593  -0.000   1.978   1.092  0.4360 -0.0898 -0.9185
  402ACN     C2 2594  -0.014   1.835   0.949 -0.4963  0.3814 -0.9225
  402ACN     N1 2595  -0.067   1.797   0.851  0.1884  0.1527  0.4985
  403ACN     C1 2596   0.930   1.842   0.924 -0.1867 -0.7147  0.2401
  403ACN     H1 2597   1.000   1.770   0.969 -1.4557 -1.2150  1.4747
  403ACN     H2 2598   0.829   1.812   0.955 -0.1996  0.7781  1.7236
  403ACN     H3 2599   0.941   1.832   0.816 -1.6332  2.1361 -0.2195
  403ACN     C2 2600   0.962   1.977   0.971 -0.0661  0.2675  0.2149
  403ACN     N1 2601   0.996   2.083   1.000 -0.6219 -0.4208  0.4726
  404ACN     C1 2602   0.410   4.732   0.217  0.3780 -0.5956 -0.2879
  404ACN     H1 2603   0.461   4.689   0.129 -1.8176 -1.1524 -1.3291
  404ACN     H2 2604   0.481   4.735   0.300 -0.8568 -0.5540  0.7926
  404ACN     H3 2605   0.333   4.661   0.251 -0.1448  0.6781  1.2344
  404ACN     C2 2606   0.350   4.857   0.175 -0.1090 -0.4441 -0.1233
  404ACN     N1 2607   0.290   4.955   0.150 -0.8001 -0.2413  0.3530
  405ACN     C1 2608   1.721   4.844   1.933 -0.4014  0.0716 -0.3182
  405ACN     H1 2609   1.790   4.759   1.923  0.0570  0.4978 -0.8445
  405ACN     H2 2610   1.637   4.838   1.862 -0.0817  3.1921 -1.0597
  405ACN     H3 2611   1.770   4.942   1.919 -1.0890  0.3302 -0.9472
  405ACN     C2 2612   1.664   4.840   2.071 -0.0640 -0.3179  0.0160
  405ACN     N1 2613   1.625   4.822   2.180 -0.2895 -0.1375 -0.1053
  406ACN     C1 2614   0.446   2.848   4.445  0.3154  0.3512  0.0505
  406ACN     H1 2615   0.353   2.790   4.451  1.3964 -1.2792  1.5457
  406ACN     H2 2616   0.417   2.953   4.457 -0.8736  0.4008 -2.8770
  406ACN     H3 2617   0.492   2.836   4.346 -1.6705 -1.7557 -0.6540
  406ACN     C2 2618   0.527   2.817   4.560 -0.0828  0.1450  0.3489
  406ACN     N1 2619   0.604   2.780   4.641  0.6829 -0.4129  0.2884
  407ACN     C1 2620   0.460   0.381   4.126 -0.7858 -0.2909  0.1263
  407ACN     H1 2621   0.382   0.424   4.062 -0.3478 -0.2314 -0.3708
  407ACN     H2 2622   0.410   0.367   4.223 -1.8971  1.9071 -0.1097
  407ACN     H3 2623   0.547   0.448   4.130 -0.3674 -0.6440 -2.1940
  407ACN     C2 2624   0.514   0.253   4.084 -0.5626 -0.5598  0.4680
  407ACN     N1 2625   0.557   0.155   4.046  0.0774 -0.5680 -0.4683
  408ACN     C1 2626   3.794   4.058   1.812  0.5139  0.2514  0.6561
  408ACN     H1 2627   3.848   4.028   1.721 -0.9763  1.3558 -0.6309
  408ACN     H2 2628   3.869   4.095   1.883 -0.4666 -1.7240  2.7614
  408ACN     H3 2629   3.747   3.975   1.865 -1.2211  0.4367 -0.5688
  408ACN     C2 2630   3.709   4.165   1.784  0.3107 -0.1943  0.1383
  408ACN     N1 2631   3.639   4.256   1.767 -0.3163 -0.3509 -0.5598
  409ACN     C1 2632   0.556   2.787   1.286 -0.1963 -0.1358  1.0438
  409ACN     H1 2633   0.554   2.848   1.377 -3.1583  2.0470 -0.4051
  409ACN     H2 2634   0.482   2.820   1.213  1.7418  1.0684 -0.4118
  409ACN     H3 2635   0.542   2.680   1.309 -0.6747 -0.2438  0.2429
  409ACN     C2 2636   0.680   2.809   1.212 -0.2155  0.7172  0.0629
  409ACN     N1 2637   0.773   2.815   1.142 -0.2432 -0.3175  0.2317
  410ACN     C1 2638   2.159   4.680   1.374 -0.1234 -0.5348 -0.2852
  410ACN     H1 2639   2.136   4.777   1.421 -0.1110 -1.0098  0.7204
  410ACN     H2 2640   2.065   4.623   1.371  0.5616 -1.6002 -1.9432
  410ACN     H3 2641   2.236   4.633   1.436  0.9050  0.6209 -0.6752
  410ACN     C2 2642   2.216   4.703   1.239 -0.6782  0.5006 -0.8349
  410ACN     N1 2643   2.273   4.712   1.139 -0.0445  0.6845  0.3064
  411ACN     C1 2644   0.980   2.535   3.342 -0.3188 -0.4944  0.3249
  411ACN     H1 2645   1.025   2.635   3.340  0.6141 -0.8548  2.3638
  411ACN     H2 2646   0.883   2.547   3.393 -0.5245  1.8515 -0.5453
  411ACN     H3 2647   1.045   2.470   3.401  0.0684  0.7516  1.2952
  411ACN     C2 2648   0.961   2.488   3.209 -0.2223 -0.3977  0.3228
  411ACN     N1 2649   0.965   2.450   3.102  0.1722  0.4582 -0.7144
  412ACN     C1 2650   3.596   3.775   2.893  0.5434  0.2920 -0.1809
  412ACN     H1 2651   3.643   3.847   2.825 -0.6996  2.2754  1.0280
  412ACN     H2 2652   3.662   3.777   2.981  0.0114  1.9571  0.1913
  412ACN     H3 2653   3.590   3.669   2.865  3.6678  0.4754 -1.7754
  412ACN     C2 2654   3.465   3.827   2.939 -0.5259 -0.0737 -0.2780
  412ACN     N1 2655   3.374   3.892   2.977 -0.3289 -0.5207  0.0596
  413ACN     C1 2656   0.051   3.880   3.222 -0.0587 -0.2131 -0.5823
  413ACN     H1 2657   0.065   3.878   3.113 -0.4864 -1.6080 -0.6177
  413ACN     H2 2658   0.052   3.780   3.266  3.4287  0.7475  1.6804
  413ACN     H3 2659  -0.046   3.932   3.218 -0.0768 -0.2275 -0.3473
  413ACN     C2 2660   0.150   3.970   3.290 -0.0711  0.2695 -1.0111
  413ACN     N1 2661   0.216   4.047   3.339  0.2711  0.5125 -0.2173
  414ACN     C1 2662   3.743   2.424   4.874  0.4022  0.3687 -0.4014
  414ACN     H1 2663   3.788   2.471   4.786  1.9017 -1.0333 -0.4067
  414ACN     H2 2664   3.790   2.325   4.875 -0.1603  0.1009 -0.5546
  414ACN     H3 2665   3.638   2.417   4.845  0.8576  0.2160 -2.0906
  414ACN     C2 2666   3.761   2.495   5.004 -0.5826  0.3393  0.4383
  414ACN     N1 2667   3.771   2.538   5.109 -0.7048 -0.4761 -0.4968
  415ACN     C1 2668   1.247   1.090   1.680 -0.1928  0.3963 -0.0397
  415ACN     H1 2669   1.144   1.067   1.708 -0.3703 -0.4734 -1.3660
  415ACN     H2 2670   1.315   1.091   1.766  0.3534 -0.3268 -0.4591
  415ACN     H3 2671   1.247   1.193   1.641 -0.6757  0.7303  0.8130
  415ACN     C2 2672   1.291   0.995   1.578 -0.0904 -0.7783  0.4008
  415ACN     N1 2673   1.329   0.921   1.497  0.2151 -0.4273  0.6222
  416ACN     C1 2674   1.470   2.188   4.371  0.3056 -0.3343  0.1826
  416ACN     H1 2675   1.415   2.182   4.466 -1.4326 -0.1199 -0.7977
  416ACN     H2 2676   1.454   2.289   4.332  1.4308 -0.4399 -0.5840
  416ACN     H3 2677   1.435   2.105   4.309  0.5870 -1.3287  1.3394
  416ACN     C2 2678   1.617   2.177   4.402  0.3184 -0.0465  0.2539
  416ACN     N1 2679   1.732   2.175   4.418 -0.1587  0.5910  0.1211
  417ACN     C1 2680   3.766   4.568   0.597  0.0394  0.4674  0.4385
  417ACN     H1 2681   3.864   4.561   0.549  0.2051  2.5526  0.4338
  417ACN     H2 2682   3.690   4.531   0.527 -0.5985 -0.6876  1.7106
  417ACN     H3 2683   3.744   4.670   0.632 -0.3684  0.9001 -1.0245
  417ACN     C2 2684   3.779   4.483   0.712 -0.2119 -0.2704  0.0941
  417ACN     N1 2685   3.797   4.427   0.813  0.1187  0.1760 -0.0489
  418ACN     C1 2686   3.008   1.691   3.526  0.0957 -0.3892 -0.8431
  418ACN     H1 2687   3.102   1.686   3.470  0.5013 -0.4037 -0.1647
  418ACN     H2 2688   2.971   1.793   3.540  0.1527 -0.2318 -1.8359
  418ACN     H3 2689   3.036   1.662   3.628 -0.8543  0.1455 -0.4237
  418ACN     C2 2690   2.906   1.600   3.464 -0.1816  0.6168 -0.2287
  418ACN     N1 2691   2.829   1.535   3.412  0.0567  0.3759  0.0419
  419ACN     C1 2692   2.999   2.888   0.694 -0.2270  0.3354  0.5271
  419ACN     H1 2693   3.029   2.793   0.647  0.8787  1.0065 -0.1365
  419ACN     H2 2694   2.890   2.881   0.682 -0.0559 -2.6204  0.1161
  419ACN     H3 2695   3.040   2.971   0.635  0.1700  0.5480  1.1031
  419ACN     C2 2696   3.038   2.889   0.834  0.7662  0.4977  0.0857
  419ACN     N1 2697   3.068   2.899   0.945  0.4258 -0.6035  0.0196
  420ACN     C1 2698   0.765   0.739   3.568  0.1516 -0.2238 -0.8833
  420ACN     H1 2699   0.874   0.723   3.572 -0.0622 -1.2804  1.3517
  420ACN     H2 2700   0.725   0.676   3.488  0.0368  0.2745 -1.2279
  420ACN     H3 2701   0.749   0.843   3.537 -1.5045 -0.3402 -0.4511
  420ACN     C2 2702   0.698   0.708   3.697 -0.1290 -0.1061 -0.2923
  420ACN     N1 2703   0.639   0.682   3.790 -0.3698  0.2921 -0.5132
  421ACN     C1 2704   3.403   4.369   0.102  0.1042  0.5934  0.1714
  421ACN     H1 2705   3.437   4.410   0.198  0.8457  1.8904 -0.6310
  421ACN     H2 2706   3.379   4.262   0.102  2.6013 -0.0664 -3.1488
  421ACN     H3 2707   3.479   4.389   0.025  1.0710 -3.5212 -0.0933
  421ACN     C2 2708   3.277   4.439   0.064 -0.0368 -0.2316  0.2466
  421ACN     N1 2709   3.185   4.503   0.042  0.6467 -0.0348 -0.0423
  422ACN     C1 2710   0.720   2.788   3.762 -0.1685  0.7481  0.1285
  422ACN     H1 2711   0.650   2.873   3.757 -0.2789  0.6654  0.2915
  422ACN     H2 2712   0.661   2.705   3.801 -0.7468  1.3714  0.5905
  422ACN     H3 2713   0.803   2.807   3.831  0.3236 -0.4125 -0.1375
  422ACN     C2 2714   0.769   2.776   3.629 -0.1314  0.2164  0.0804
  422ACN     N1 2715   0.805   2.749   3.524 -0.9498  0.4359  0.3646
  423ACN     C1 2716   0.916   3.978   2.446  0.3313  0.7604 -0.3850
  423ACN     H1 2717   0.879   4.080   2.428  0.3091  0.6768 -0.8291
  423ACN     H2 2718   1.004   3.999   2.507  0.3213  1.7230 -0.6872
  423ACN     H3 2719   0.949   3.937   2.350 -0.8857  0.9784 -0.9085
  423ACN     C2 2720   0.816   3.893   2.509 -0.4332 -0.4768 -0.3432
  423ACN     N1 2721   0.731   3.832   2.558  0.9346  0.0228 -0.9657
  424ACN     C1 2722   1.422   2.212   3.431  0.4627  0.2985 -0.3723
  424ACN     H1 2723   1.440   2.307   3.482  0.0792  1.4221 -2.2913
  424ACN     H2 2724   1.319   2.175   3.442  0.1352  1.2423 -0.2303
  424ACN     H3 2725   1.487   2.130   3.465 -0.3080 -0.3909 -0.5217
  424ACN     C2 2726   1.442   2.233   3.287  0.3118  0.0532 -0.2502
  424ACN     N1 2727   1.460   2.251   3.175  0.0089 -0.3030 -0.1168
  425ACN     C1 2728   0.664   0.042   2.451 -0.2350  0.4271 -0.5591
  425ACN     H1 2729   0.714   0.069   2.357 -1.2270 -0.9743 -1.4968
  425ACN     H2 2730   0.740   0.052   2.529 -2.4066  1.0753  1.5129
  425ACN     H3 2731   0.614  -0.056   2.446 -0.0689  0.1203  2.6623
  425ACN     C2 2732   0.565   0.143   2.480  0.2333 -0.0948  0.5504
  425ACN     N1 2733   0.490   0.224   2.516 -0.4897 -0.0301  0.0122
  426ACN     C1 2734   3.477   3.289   3.848 -0.4495  0.0488  0.3958
  426ACN     H1 2735   3.545   3.272   3.764 -2.5296 -0.5841 -1.1905
  426ACN     H2 2736   3.531   3.266   3.941  4.4969  2.0489 -1.8231
  426ACN     H3 2737   3.393   3.225   3.820  1.2590 -1.5264 -1.2767
  426ACN     C2 2738   3.434   3.433   3.846 -0.0984  0.2252  0.4007
  426ACN     N1 2739   3.405   3.542   3.831  0.6822  0.0499  0.4272
  427ACN     C1 2740   0.409   4.152   4.428 -0.1481 -0.0562 -0.7770
  427ACN     H1 2741   0.345   4.103   4.502 -1.9972  1.6047 -1.2510
  427ACN     H2 2742   0.446   4.240   4.482 -3.0787  1.0517 -0.4637
  427ACN     H3 2743   0.353   4.182   4.338 -0.7639  0.0816 -0.3519
  427ACN     C2 2744   0.525   4.075   4.389  0.2102  0.0445  0.1548
  427ACN     N1 2745   0.619   4.020   4.350  0.4368 -0.2402 -0.0541
  428ACN     C1 2746   3.215   0.189   1.495  0.0469  0.0702 -0.3722
  428ACN     H1 2747   3.217   0.088   1.453 -0.3484  0.2014 -0.7053
  428ACN     H2 2748   3.183   0.266   1.424  1.9364 -0.4917 -1.8756
  428ACN     H3 2749   3.317   0.208   1.532 -0.2558 -1.8367  1.5552
  428ACN     C2 2750   3.131   0.181   1.610 -0.4422  0.0577 -0.0768
  428ACN     N1 2751   3.061   0.193   1.698  0.1966 -0.2571  0.0571
  429ACN     C1 2752   2.992   1.462   1.998  0.4004  0.3850 -0.4033
  429ACN     H1 2753   2.896   1.423   2.035  1.6737 -1.9099  0.6451
  429ACN     H2 2754   2.984   1.558   1.946 -1.6721  0.4886  0.0785
  429ACN     H3 2755   3.028   1.388   1.925  0.4601  0.8051 -0.7980
  429ACN     C2 2756   3.091   1.474   2.109  0.2525 -0.2801 -1.0303
  429ACN     N1 2757   3.171   1.487   2.196 -0.4772 -0.2390  0.5422
  430ACN     C1 2758   2.196   4.092   1.130 -0.2144 -0.3628 -0.6687
  430ACN     H1 2759   2.212   4.039   1.225 -1.5237 -0.5061 -0.5148
  430ACN     H2 2760   2.259   4.179   1.110  1.5057 -0.7251  2.7380
  430ACN     H3 2761   2.096   4.132   1.149 -0.7119 -1.8474 -0.0605
  430ACN     C2 2762   2.187   3.990   1.024 -0.0393  0.4295  1.0206
  430ACN     N1 2763   2.176   3.909   0.941 -0.7763 -0.1761 -0.4067
  431ACN     C1 2764   3.577   4.714   0.262  0.0116 -0.4853 -0.1893
  431ACN     H1 2765   3.634   4.786   0.322  1.6448 -1.3306 -0.6796
  431ACN     H2 2766   3.578   4.616   0.309  1.3423  0.0769  0.9968
  431ACN     H3 2767   3.632   4.708   0.167  0.9964  2.1787  0.1633
  431ACN     C2 2768   3.437   4.754   0.234  0.2037  0.0650 -0.0314
  431ACN     N1 2769   3.332   4.793   0.215  0.1071  0.4915  0.4024
  432ACN     C1 2770   1.717   2.421   4.143 -0.3216 -0.1313  0.3364
  432ACN     H1 2771   1.641   2.462   4.211 -0.6610 -0.7578  0.3385
  432ACN     H2 2772   1.805   2.407   4.206 -0.3441 -0.6812  0.2413
  432ACN     H3 2773   1.743   2.502   4.074 -1.6043  0.3559  0.4069
  432ACN     C2 2774   1.669   2.298   4.084 -0.8563  0.2774  0.7066
  432ACN     N1 2775   1.625   2.203   4.034  0.1581 -0.0431 -0.0487
  433ACN     C1 2776   0.238   0.046   3.980  0.4299  0.3585 -0.1596
  433ACN     H1 2777   0.172  -0.022   3.925 -0.4787  0.2174  1.0907
  433ACN     H2 2778   0.241   0.145   3.931  0.4391 -0.1137 -1.1298
  433ACN     H3 2779   0.341   0.011   3.986  0.8096  1.2248 -1.2848
  433ACN     C2 2780   0.191   0.053   4.115  0.1365  0.2172 -0.2414
  433ACN     N1 2781   0.169   0.067   4.227 -0.0542 -0.2843 -0.6620
  434ACN     C1 2782   1.245   2.086   1.297  0.8406 -0.3471  0.3025
  434ACN     H1 2783   1.273   2.048   1.396 -0.4984  1.5536  1.4457
  434ACN     H2 2784   1.210   2.005   1.233  0.0710  0.2638 -0.0533
  434ACN     H3 2785   1.325   2.136   1.242  0.3251 -0.3400 -0.4386
  434ACN     C2 2786   1.144   2.189   1.321 -0.1599  0.3814  0.4093
  434ACN     N1 2787   1.077   2.280   1.340 -0.0644 -0.1791 -0.4421
  435ACN     C1 2788   3.621   0.089   3.573 -0.3386  0.1440 -0.5159
  435ACN     H1 2789   3.707   0.022   3.564  1.6801  2.5123  0.5162
  435ACN     H2 2790   3.641   0.181   3.515 -0.9056  0.6440  0.0660
  435ACN     H3 2791   3.602   0.116   3.678  2.7406  0.6750 -0.0514
  435ACN     C2 2792   3.503   0.038   3.507 -0.0216  0.2557 -0.3531
  435ACN     N1 2793   3.408  -0.007   3.460 -0.3620  0.2267 -0.4731
  436ACN     C1 2794   1.033   1.156   4.544  0.3105 -0.1953 -0.0559
  436ACN     H1 2795   0.977   1.245   4.511 -1.1380 -0.8039  0.7348
  436ACN     H2 2796   1.015   1.080   4.467 -1.4774 -0.6164  0.7562
  436ACN     H3 2797   0.988   1.131   4.641  2.1778 -0.0514  0.8660
  436ACN     C2 2798   1.179   1.181   4.572 -0.2339 -0.9505  0.0943
  436ACN     N1 2799   1.289   1.202   4.602 -0.2772 -0.2590  0.2527
  437ACN     C1 2800   2.826   0.353   4.216 -0.2511 -0.3067 -0.1702
  437ACN     H1 2801   2.729   0.306   4.199  0.4711 -2.6663  1.8579
  437ACN     H2 2802   2.856   0.304   4.310 -2.4142 -0.8852  0.2388
  437ACN     H3 2803   2.813   0.455   4.254 -2.0280 -0.9096  0.8996
  437ACN     C2 2804   2.920   0.337   4.108  0.7426  0.0314 -0.0113
  437ACN     N1 2805   2.980   0.320   4.012 -0.4809 -0.1536 -0.0657
  438ACN     C1 2806   0.770   0.112   3.530  1.1168 -0.9317  0.3999
  438ACN     H1 2807   0.836   0.067   3.606 -0.1414 -0.1204  1.9956
  438ACN     H2 2808   0.668   0.109   3.568  0.7237 -2.4603 -0.7378
  438ACN     H3 2809   0.784   0.055   3.437  2.6275  0.1366 -0.0574
  438ACN     C2 2810   0.810   0.253   3.516  0.1557 -0.1484  0.1540
  438ACN     N1 2811   0.848   0.360   3.498  0.1477  0.0668 -0.6152
  439ACN     C1 2812   3.350   2.894   3.891 -0.3462 -0.3606  0.0998
  439ACN     H1 2813   3.363   2.787   3.908 -1.3658 -0.6224 -0.6892
  439ACN     H2 2814   3.448   2.940   3.870 -1.0122 -0.2026 -2.9783
  439ACN     H3 2815   3.328   2.946   3.985  0.5611  1.0203 -0.4227
  439ACN     C2 2816   3.255   2.947   3.797  0.4635 -0.1218 -0.1574
  439ACN     N1 2817   3.199   2.997   3.709 -0.3620  0.5352 -0.5381
  440ACN     C1 2818   2.723   0.960   0.728  0.2894 -0.1355  0.2408
  440ACN     H1 2819   2.633   1.022   0.718 -0.8195 -1.0809  3.4830
  440ACN     H2 2820   2.793   0.986   0.648 -0.1753  1.1873  0.2534
  440ACN     H3 2821   2.701   0.853   0.716  1.2708 -0.4076  0.7781
  440ACN     C2 2822   2.763   0.984   0.863 -0.1895  0.9693 -0.3882
  440ACN     N1 2823   2.789   1.011   0.970 -0.0931 -0.7414 -0.2744
  441ACN     C1 2824   2.230   3.411   3.697  0.5562 -0.0167  0.5844
  441ACN     H1 2825   2.278   3.447   3.789  1.7469  0.3913 -0.1816
  441ACN     H2 2826   2.319   3.376   3.642 -0.7036 -3.1572  0.4455
  441ACN     H3 2827   2.184   3.489   3.635 -0.4880 -0.5263  0.7122
  441ACN     C2 2828   2.143   3.300   3.720 -0.1489  0.8247 -0.4117
  441ACN     N1 2829   2.078   3.210   3.747  0.0270 -0.0966 -0.3889
  442ACN     C1 2830   2.148   1.754   1.787 -0.5652  0.7444 -0.5663
  442ACN     H1 2831   2.108   1.801   1.878 -0.5043  0.9446 -0.6451
  442ACN     H2 2832   2.142   1.821   1.701 -1.4049 -0.2744 -1.3085
  442ACN     H3 2833   2.099   1.659   1.761 -0.4136  0.6711 -0.5864
  442ACN     C2 2834   2.290   1.724   1.825 -0.2067 -0.3549 -0.0878
  442ACN     N1 2835   2.394   1.709   1.871  0.1785 -0.2191 -0.3372
  443ACN     C1 2836   2.001   1.008   1.710 -0.1541  0.6460 -0.2344
  443ACN     H1 2837   2.049   0.912   1.732 -1.9492 -0.1248  0.4225
  443ACN     H2 2838   2.051   1.089   1.764 -0.3454  0.0748  0.8226
  443ACN     H3 2839   1.898   1.004   1.748  0.8053 -2.0768  2.3288
  443ACN     C2 2840   2.005   1.016   1.566  0.3598 -0.3601 -0.8075
  443ACN     N1 2841   2.015   1.027   1.452  0.2165 -0.2320  0.2559
  444ACN     C1 2842   3.200   1.007   0.722  0.2816  0.1840 -0.1371
  444ACN     H1 2843   3.176   0.963   0.625  1.8200 -0.7093 -0.1273
  444ACN     H2 2844   3.308   1.012   0.738  0.2236  1.3116 -0.0242
  444ACN     H3 2845   3.147   0.943   0.793 -0.1806  1.8533  1.0777
  444ACN     C2 2846   3.133   1.139   0.734  0.2657 -0.1054 -1.0872
  444ACN     N1 2847   3.073   1.237   0.737 -0.1989 -0.2839  0.3338
  445ACN     C1 2848   3.743   0.033   4.365 -0.5934 -0.1803 -0.3726
  445ACN     H1 2849   3.759   0.090   4.457  0.7377  1.6726 -1.7103
  445ACN     H2 2850   3.699  -0.065   4.388 -2.1471  0.8514  1.1840
  445ACN     H3 2851   3.839   0.029   4.311 -0.5772  1.6663 -0.5142
  445ACN     C2 2852   3.645   0.106   4.276 -0.5006  0.0695 -0.5429
  445ACN     N1 2853   3.581   0.162   4.198  0.4563  0.7192 -0.7177
  446ACN     C1 2854   0.871   4.760   1.449 -0.5106  0.9660 -0.2797
  446ACN     H1 2855   0.943   4.690   1.405 -1.9255  0.1576 -1.3068
  446ACN     H2 2856   0.800   4.695   1.501 -1.4321  1.3789 -1.0231
  446ACN     H3 2857   0.827   4.802   1.358  0.1660  0.8431 -0.6674
  446ACN     C2 2858   0.933   4.860   1.537 -0.1627 -0.1611 -0.1075
  446ACN     N1 2859   0.984   4.948   1.596 -0.2886  0.6055 -0.2744
  447ACN     C1 2860   1.920   4.399   3.522 -0.1848  0.4053  0.6906
  447ACN     H1 2861   1.839   4.325   3.521 -0.0115  0.2219 -0.8307
  447ACN     H2 2862   1.959   4.408   3.625  0.2549  1.5895  0.4307
  447ACN     H3 2863   1.870   4.493   3.496 -1.7740 -0.7682 -0.5787
  447ACN     C2 2864   2.027   4.365   3.421 -0.5151  0.1825 -0.2941
  447ACN     N1 2865   2.106   4.342   3.338 -0.4536  0.0700 -0.1536
  448ACN     C1 2866   3.161   1.536   0.849 -0.2325  0.0895 -0.2415
  448ACN     H1 2867   3.179   1.511   0.744 -0.6706 -0.5165 -0.1728
  448ACN     H2 2868   3.240   1.497   0.915  0.0159  2.0547  0.6653
  448ACN     H3 2869   3.071   1.485   0.886 -0.6150  1.1013  0.2352
  448ACN     C2 2870   3.141   1.684   0.844 -0.1752  0.4469  0.5161
  448ACN     N1 2871   3.107   1.797   0.839 -0.6593 -0.0110  0.5770
  449ACN     C1 2872   0.501   3.009   4.082 -0.1701  0.1772 -0.3256
  449ACN     H1 2873   0.544   3.085   4.016  0.8919  1.1319  1.4396
  449ACN     H2 2874   0.399   2.990   4.046 -0.3768  0.5522  0.0565
  449ACN     H3 2875   0.500   3.055   4.182  1.6727  0.7344 -0.5448
  449ACN     C2 2876   0.593   2.893   4.083 -0.0729 -0.3465  0.3763
  449ACN     N1 2877   0.650   2.793   4.092 -0.3846 -0.1695 -0.1016
  450ACN     C1 2878   0.159   2.544   2.701 -0.1491  0.1302 -0.1631
  450ACN     H1 2879   0.086   2.622   2.676 -0.0039  0.3796  0.1982
  450ACN     H2 2880   0.123   2.476   2.779 -0.7806  0.1104 -0.4744
  450ACN     H3 2881   0.240   2.606   2.740 -0.3903 -0.6790  1.6440
  450ACN     C2 2882   0.203   2.468   2.586  0.3252  0.6812  0.1205
  450ACN     N1 2883   0.243   2.408   2.494 -0.6473 -1.0021  0.2157
  451ACN     C1 2884   3.703   1.656   2.755  0.4757 -0.5741  0.1187
  451ACN     H1 2885   3.695   1.744   2.690  0.1952 -0.4955  0.2626
  451ACN     H2 2886   3.811   1.650   2.775  0.3455  0.2950  1.1129
  451ACN     H3 2887   3.663   1.567   2.706  0.6184 -0.3117 -0.4768
  451ACN     C2 2888   3.635   1.672   2.882  0.2044  0.3587  0.0563
  451ACN     N1 2889   3.582   1.682   2.983 -0.2326  0.3344  0.7916
  452ACN     C1 2890   2.806   2.400   4.590 -0.3233  0.9576  0.1879
  452ACN     H1 2891   2.790   2.508   4.583  0.7295  1.1184  0.1868
  452ACN     H2 2892   2.733   2.365   4.664  2.0165  0.1204  2.1896
  452ACN     H3 2893   2.905   2.382   4.634 -1.4283 -1.0177  1.9805
  452ACN     C2 2894   2.786   2.320   4.477  0.4456  0.8984 -1.0207
  452ACN     N1 2895   2.765   2.249   4.386  0.0221 -0.3333 -0.0858
  453ACN     C1 2896   1.306   3.069   1.470  0.5118 -0.3800  0.6768
  453ACN     H1 2897   1.415   3.053   1.473  0.3352 -1.3577  2.3602
  453ACN     H2 2898   1.256   3.003   1.398 -1.4692  1.8673 -0.0549
  453ACN     H3 2899   1.289   3.171   1.434 -1.3411 -1.2357 -0.9231
  453ACN     C2 2900   1.249   3.058   1.605 -0.4469  0.2312 -0.2411
  453ACN     N1 2901   1.211   3.052   1.712 -0.4900  0.0303 -0.1188
  454ACN     C1 2902   0.580   4.028   3.793 -0.0539 -0.5456  0.2762
  454ACN     H1 2903   0.648   4.107   3.759  0.0220 -0.4931  0.5451
  454ACN     H2 2904   0.482   4.041   3.745 -1.1220 -0.4355  2.4222
  454ACN     H3 2905   0.566   4.026   3.902  3.1667  1.6902  0.7941
  454ACN     C2 2906   0.643   3.899   3.765  0.8254 -0.0270  0.2178
  454ACN     N1 2907   0.687   3.794   3.740  0.3250 -0.1668 -0.4858
  455ACN     C1 2908   1.154   4.838   0.024 -0.0978 -0.5721 -0.5479
  455ACN     H1 2909   1.069   4.902   0.050 -0.0135 -0.6549 -0.0760
  455ACN     H2 2910   1.103   4.757  -0.031 -0.8399 -0.5917  0.1711
  455ACN     H3 2911   1.203   4.784   0.106  0.4453 -0.0602 -0.5352
  455ACN     C2 2912   1.251   4.915  -0.053 -0.5314 -1.1722  0.6162
  455ACN     N1 2913   1.319   4.989  -0.112  0.5429 -0.5977  0.1250
  456ACN     C1 2914   2.545   1.943   2.622 -0.1232  0.3793 -0.5316
  456ACN     H1 2915   2.653   1.953   2.633 -0.1307 -0.9960  1.0059
  456ACN     H2 2916   2.513   1.897   2.717 -0.2781 -0.4287 -0.9733
  456ACN     H3 2917   2.540   1.880   2.532 -1.1774 -0.9683  0.4473
  456ACN     C2 2918   2.480   2.073   2.593  0.4602  0.1833  0.1762
  456ACN     N1 2919   2.428   2.172   2.575  0.2832  0.0093  0.6337
  457ACN     C1 2920   2.163   2.200   4.838 -0.6190 -0.5177 -0.4433
  457ACN     H1 2921   2.209   2.296   4.865 -5.0569  1.4356  0.5069
  457ACN     H2 2922   2.223   2.120   4.884  1.6135  1.4858  0.1853
  457ACN     H3 2923   2.166   2.186   4.729 -1.1494  1.0680 -0.6762
  457ACN     C2 2924   2.026   2.187   4.877 -0.2072 -1.1114  0.0019
  457ACN     N1 2925   1.918   2.171   4.919  0.4264  0.2386 -0.2138
  458ACN     C1 2926   3.142   0.947   4.376 -0.0649  0.5166  0.0196
  458ACN     H1 2927   3.034   0.942   4.397  0.4135  0.3322  2.5810
  458ACN     H2 2928   3.195   0.930   4.470  1.3698  2.0231 -0.4996
  458ACN     H3 2929   3.173   1.049   4.350 -0.7539  0.8535  0.4944
  458ACN     C2 2930   3.174   0.863   4.268  0.2009  0.2920  0.4228
  458ACN     N1 2931   3.206   0.796   4.178  0.1009 -1.1760  0.0489
  459ACN     C1 2932   2.685   1.422   2.858  0.1139 -0.5285 -0.3551
  459ACN     H1 2933   2.787   1.459   2.843  0.4494 -1.4060 -0.2820
  459ACN     H2 2934   2.657   1.396   2.960  1.5214  0.0210  0.1751
  459ACN     H3 2935   2.681   1.332   2.794 -0.9845 -0.8397  0.1375
  459ACN     C2 2936   2.588   1.516   2.805  0.3242  0.6746 -0.5954
  459ACN     N1 2937   2.517   1.602   2.782 -0.3209  0.4312  0.2164
  460ACN     C1 2938   1.620   4.005   0.073  0.3387  0.2470 -0.2500
  460ACN     H1 2939   1.709   3.980   0.015 -0.3017  1.1107 -1.6120
  460ACN     H2 2940   1.629   3.952   0.169  1.1935 -2.6773 -1.8912
  460ACN     H3 2941   1.541   3.958   0.013  1.7665 -0.3347 -1.7139
  460ACN     C2 2942   1.603   4.146   0.076  0.2344  0.0413 -0.3337
  460ACN     N1 2943   1.589   4.258   0.095 -0.1110  0.1434  0.3229
  461ACN     C1 2944   1.748   2.638   1.030 -0.0392 -0.3445  0.0990
  461ACN     H1 2945   1.840   2.596   0.989  1.2925 -0.2815  2.8993
  461ACN     H2 2946   1.666   2.628   0.957  1.6689 -0.2347 -1.8630
  461ACN     H3 2947   1.765   2.747   1.033 -0.6215 -0.2167 -1.0725
  461ACN     C2 2948   1.716   2.590   1.167  0.0866  0.0929  0.2899
  461ACN     N1 2949   1.686   2.552   1.270 -0.4162 -0.0412  0.3468
  462ACN     C1 2950   1.222   1.581   1.165  1.0534  0.1360 -0.0762
  462ACN     H1 2951   1.124   1.532   1.170  0.2716  1.5020 -1.6179
  462ACN     H2 2952   1.254   1.619   1.067  2.0312 -0.5472 -0.0253
  462ACN     H3 2953   1.292   1.499   1.186 -1.7048 -2.0726  0.9092
  462ACN     C2 2954   1.230   1.679   1.266 -0.0192 -0.2647  0.0278
  462ACN     N1 2955   1.224   1.769   1.340 -0.0304  0.2969 -0.4953
  463ACN     C1 2956   1.242   3.486   1.189  0.9474  0.1445 -0.3152
  463ACN     H1 2957   1.256   3.589   1.223  1.6759  0.1146 -0.5369
  463ACN     H2 2958   1.334   3.427   1.195 -0.0040 -1.3146  0.5701
  463ACN     H3 2959   1.209   3.485   1.085 -0.8684  0.8993  0.2260
  463ACN     C2 2960   1.138   3.423   1.269 -0.7577  0.2711  0.1814
  463ACN     N1 2961   1.060   3.380   1.341  0.2670  0.1018 -0.5785
  464ACN     C1 2962   1.481   2.195   0.472 -0.0250  0.2232  0.7012
  464ACN     H1 2963   1.475   2.184   0.581 -2.7252  0.1098  0.5846
  464ACN     H2 2964   1.530   2.113   0.417  0.3605  1.5606 -0.9941
  464ACN     H3 2965   1.548   2.280   0.455  0.7635 -0.6249 -0.5647
  464ACN     C2 2966   1.347   2.225   0.414 -0.4838  0.4757  0.0029
  464ACN     N1 2967   1.243   2.264   0.377 -0.0006  0.0571 -0.0935
  465ACN     C1 2968   0.964   1.124   1.955 -0.1638  0.6928 -0.3665
  465ACN     H1 2969   0.993   1.033   1.900 -0.7750  0.8759 -1.0028
  465ACN     H2 2970   0.951   1.096   2.060  0.0237  3.1132  0.3228
  465ACN     H3 2971   0.869   1.160   1.914 -1.1699  0.3799  1.6368
  465ACN     C2 2972   1.046   1.242   1.940 -0.0033 -0.1194  0.9887
  465ACN     N1 2973   1.122   1.325   1.921 -0.0090 -0.6820  0.5490
  466ACN     C1 2974   0.850   3.726   4.394  0.4003 -0.6991 -0.2055
  466ACN     H1 2975   0.856   3.816   4.332 -1.5098 -1.5749 -1.7287
  466ACN     H2 2976   0.890   3.739   4.495  0.1850 -2.2504  0.1027
  466ACN     H3 2977   0.919   3.649   4.354 -2.0843 -1.5063 -3.1428
  466ACN     C2 2978   0.718   3.671   4.421  0.9311 -0.9653 -0.6734
  466ACN     N1 2979   0.611   3.625   4.433  0.3042 -0.2608  0.1921
  467ACN     C1 2980   0.980   3.867   2.860  0.3039 -0.2127  0.9582
  467ACN     H1 2981   0.965   3.933   2.946 -0.8515  0.1418  0.5007
  467ACN     H2 2982   1.072   3.881   2.802  0.0305  0.9610  0.7933
  467ACN     H3 2983   0.885   3.894   2.811 -1.1699 -3.4304  1.8681
  467ACN     C2 2984   0.967   3.723   2.899  0.3334 -0.2901  0.5665
  467ACN     N1 2985   0.947   3.614   2.937 -0.9070  0.3080 -0.3407
  468ACN     C1 2986   3.080   2.217   2.879  0.1588 -0.0431 -0.1873
  468ACN     H1 2987   2.978   2.225   2.918  0.6908  2.5950  0.7000
  468ACN     H2 2988   3.082   2.168   2.780 -3.3478 -0.4666 -0.1071
  468ACN     H3 2989   3.143   2.158   2.947 -0.8108 -0.2944  0.4880
  468ACN     C2 2990   3.138   2.350   2.877  0.0335  0.1612  0.5431
  468ACN     N1 2991   3.183   2.455   2.874  0.3759 -0.2976  0.5830
  469ACN     C1 2992   1.408   3.856   0.840  0.0838 -0.1713 -0.0746
  469ACN     H1 2993   1.311   3.906   0.854  1.7111  3.5164 -1.4098
  469ACN     H2 2994   1.491   3.910   0.887  0.4598 -0.8437  0.0331
  469ACN     H3 2995   1.425   3.847   0.732 -2.1405  0.8543 -0.5324
  469ACN     C2 2996   1.407   3.727   0.906 -0.1342  0.2299  0.7685
  469ACN     N1 2997   1.413   3.630   0.963  0.2349 -0.6298 -0.4981
  470ACN     C1 2998   0.917   0.455   2.000 -0.5247  0.7949  0.5084
  470ACN     H1 2999   0.936   0.348   2.014 -0.5231  0.7669  0.2983
  470ACN     H2 3000   0.997   0.512   2.049  0.6972 -0.4365 -0.0158
  470ACN     H3 3001   0.820   0.491   2.036 -0.9380 -0.0253  0.2364
  470ACN     C2 3002   0.903   0.473   1.855  0.4853 -0.4307 -0.0017
  470ACN     N1 3003   0.889   0.480   1.741 -0.2978  0.4246  0.1794
  471ACN     C1 3004   0.711   1.321   3.221  0.2215 -0.4958 -0.0207
  471ACN     H1 3005   0.729   1.429   3.225  0.0730 -0.3541 -2.3746
  471ACN     H2 3006   0.742   1.273   3.314  2.0934  1.4996  0.4332
  471ACN     H3 3007   0.784   1.284   3.147  1.8544  2.0814  0.2325
  471ACN     C2 3008   0.575   1.282   3.189 -0.1698 -0.0091 -0.4722
  471ACN     N1 3009   0.466   1.259   3.163 -0.0468 -0.5518  0.4715
  472ACN     C1 3010   1.650   1.236   2.100 -0.3515  0.0407  0.5072
  472ACN     H1 3011   1.602   1.228   2.002 -0.4664 -2.6758  0.7282
  472ACN     H2 3012   1.754   1.270   2.092 -0.4059 -0.0718 -0.6909
  472ACN     H3 3013   1.655   1.134   2.141  0.8686 -0.5273 -1.0149
  472ACN     C2 3014   1.588   1.309   2.206  0.2224 -0.7146  0.6718
  472ACN     N1 3015   1.548   1.378   2.289  0.2875  0.5507 -0.3026
  473ACN     C1 3016   3.309   2.535   4.922  0.8487  0.3414 -0.5034
  473ACN     H1 3017   3.390   2.463   4.936 -0.7863 -1.5830 -0.6670
  473ACN     H2 3018   3.341   2.637   4.948 -0.5515  0.8889 -0.8860
  473ACN     H3 3019   3.231   2.504   4.993  3.1711 -0.5023  1.7346
  473ACN     C2 3020   3.256   2.543   4.783  1.1011 -0.4025 -0.3778
  473ACN     N1 3021   3.208   2.549   4.676 -0.1641  0.4381  0.3080
  474ACN     C1 3022   2.031   4.034   3.146 -0.6566  0.4471 -0.5477
  474ACN     H1 3023   1.925   4.013   3.131 -0.6425 -0.5676  0.7191
  474ACN     H2 3024   2.094   3.945   3.154 -1.0594  0.2279  0.2261
  474ACN     H3 3025   2.034   4.085   3.243 -0.1942 -0.6513  0.0199
  474ACN     C2 3026   2.080   4.134   3.050  0.9829 -0.5119  0.5315
  474ACN     N1 3027   2.127   4.198   2.969 -0.4120 -0.2899 -0.0792
  475ACN     C1 3028   3.795   1.480   1.803 -0.3323  0.6802 -0.1407
  475ACN     H1 3029   3.843   1.382   1.799  1.0775  1.4141 -4.0884
  475ACN     H2 3030   3.748   1.507   1.707  1.7522 -0.4263 -1.5096
  475ACN     H3 3031   3.867   1.562   1.812 -0.7789  1.1084 -0.4341
  475ACN     C2 3032   3.688   1.488   1.903 -0.4168  0.4955  0.0116
  475ACN     N1 3033   3.605   1.511   1.981 -0.1234 -0.0911 -0.2054
  476ACN     C1 3034   0.992   1.032   3.474 -0.2903  0.6371 -0.0360
  476ACN     H1 3035   1.074   1.032   3.546 -0.6913  0.7958  0.4206
  476ACN     H2 3036   0.896   1.050   3.524 -0.5646 -2.2354  0.5272
  476ACN     H3 3037   0.981   0.934   3.426 -0.8999  0.7060 -0.0503
  476ACN     C2 3038   1.017   1.140   3.378 -0.4484  0.1059 -0.2091
  476ACN     N1 3039   1.035   1.233   3.323  0.6426 -0.5675 -0.1649
  477ACN     C1 3040   2.517   3.938   4.535 -0.4642 -0.0500  0.0535
  477ACN     H1 3041   2.415   3.938   4.495 -0.0689  2.9018 -1.0302
  477ACN     H2 3042   2.514   3.893   4.636  0.9671  0.7516  0.4754
  477ACN     H3 3043   2.564   4.036   4.548 -0.0829 -0.3875  1.3832
  477ACN     C2 3044   2.598   3.846   4.452  0.1330  0.2622 -0.8608
  477ACN     N1 3045   2.667   3.766   4.407 -0.8253  0.3353  0.4554
  478ACN     C1 3046   1.692   1.029   0.608  1.0618 -0.0431  0.5844
  478ACN     H1 3047   1.703   0.988   0.507 -0.8358 -0.2414  0.4312
  478ACN     H2 3048   1.634   0.950   0.657  0.2150 -1.2949 -2.3140
  478ACN     H3 3049   1.632   1.121   0.613  0.2353 -0.6226  1.5719
  478ACN     C2 3050   1.822   1.029   0.680 -0.5091 -0.2995  0.4291
  478ACN     N1 3051   1.918   1.032   0.745  0.1883 -0.2431 -0.1155
  479ACN     C1 3052   2.554   3.501   1.193  0.0569  0.5870  0.0845
  479ACN     H1 3053   2.556   3.578   1.272 -1.1816 -0.6092  1.3051
  479ACN     H2 3054   2.653   3.479   1.150  1.1885  4.7647  0.3068
  479ACN     H3 3055   2.493   3.541   1.111 -1.3196 -0.3757  0.6340
  479ACN     C2 3056   2.498   3.387   1.253 -0.4989  0.0752  0.6291
  479ACN     N1 3057   2.438   3.299   1.294  0.3062  0.2962  0.1361
  480ACN     C1 3058   1.379   0.755   0.427  0.2476  1.0941  0.2824
  480ACN     H1 3059   1.455   0.731   0.352  1.0300 -0.6070  1.5867
  480ACN     H2 3060   1.416   0.749   0.530 -0.8698  0.4023  0.6510
  480ACN     H3 3061   1.303   0.676   0.425  1.2761  0.0844  0.6493
  480ACN     C2 3062   1.326   0.888   0.411  0.0455  0.2789  0.0245
  480ACN     N1 3063   1.282   0.995   0.401 -0.2429 -0.2127  0.3613
  481ACN     C1 3064   3.711   4.595   2.697  0.2178  0.3081 -0.2601
  481ACN     H1 3065   3.635   4.555   2.627 -0.0314 -1.4915  0.9896
  481ACN     H2 3066   3.769   4.674   2.649  1.1958 -0.6172 -0.6240
  481ACN     H3 3067   3.777   4.513   2.728  0.7897  2.4638  4.6208
  481ACN     C2 3068   3.639   4.641   2.816  0.3551 -0.2217  0.1628
  481ACN     N1 3069   3.591   4.695   2.907  0.0683 -0.0824 -0.3167
  482ACN     C1 3070   1.949   1.452   1.571  0.2752 -0.0164 -0.9189
  482ACN     H1 3071   1.983   1.555   1.555  0.0991  0.6693  2.5622
  482ACN     H2 3072   2.027   1.385   1.534  1.2750  0.3818  0.4075
  482ACN     H3 3073   1.855   1.442   1.516 -1.2702  1.4478  1.3794
  482ACN     C2 3074   1.914   1.428   1.708 -0.1656 -0.6375 -0.2981
  482ACN     N1 3075   1.888   1.411   1.818 -0.2428  0.3847 -0.1055
  483ACN     C1 3076   1.664   0.915   1.829 -0.6926  0.0597  0.0303
  483ACN     H1 3077   1.723   0.947   1.916 -1.2013  0.8409  0.0976
  483ACN     H2 3078   1.709   0.828   1.779  1.4859  0.1512  1.7584
  483ACN     H3 3079   1.657   0.999   1.759 -0.6919  0.1261  0.1100
  483ACN     C2 3080   1.531   0.888   1.879 -0.3982  0.3465  0.1045
  483ACN     N1 3081   1.425   0.862   1.920  0.6770 -0.0218 -0.2009
  484ACN     C1 3082   1.469   4.790   1.190  0.3487  0.2668 -0.2129
  484ACN     H1 3083   1.575   4.791   1.163  0.2831  0.5595 -0.4604
  484ACN     H2 3084   1.415   4.785   1.095 -1.3754 -0.7427  0.7809
  484ACN     H3 3085   1.444   4.881   1.247  1.5749  0.4905 -0.0143
  484ACN     C2 3086   1.425   4.675   1.271  0.0158  0.1276  0.6939
  484ACN     N1 3087   1.386   4.581   1.326 -0.2015 -0.1328  0.1895
  485ACN     C1 3088   3.160   4.683   0.481 -0.1075 -0.2622 -0.5136
  485ACN     H1 3089   3.259   4.636   0.472  0.1207  0.1932 -0.3489
  485ACN     H2 3090   3.105   4.654   0.391 -1.6370 -0.6905  0.5370
  485ACN     H3 3091   3.162   4.792   0.486 -1.1241 -0.2589 -0.1433
  485ACN     C2 3092   3.090   4.631   0.603  0.1419  0.0619  0.0674
  485ACN     N1 3093   3.048   4.584   0.698  0.6556 -0.0862  0.6659
  486ACN     C1 3094   0.740   4.693   4.020 -0.0650  0.2102 -0.4883
  486ACN     H1 3095   0.820   4.698   4.095  1.5495 -1.6633 -2.0374
  486ACN     H2 3096   0.768   4.614   3.950 -2.9639 -0.8646 -0.5076
  486ACN     H3 3097   0.743   4.792   3.973  0.8297 -0.0697 -1.0316
  486ACN     C2 3098   0.611   4.657   4.079  0.0704  0.1284  0.2214
  486ACN     N1 3099   0.509   4.634   4.122  0.2646 -0.5518 -0.6385
  487ACN     C1 3100   1.294   1.875   0.974  1.0447 -0.2205  0.1601
  487ACN     H1 3101   1.301   1.984   0.961  1.7238 -0.3458 -0.5173
  487ACN     H2 3102   1.188   1.867   0.998 -0.0638  0.3815 -4.1200
  487ACN     H3 3103   1.333   1.834   1.068 -1.1015  0.9510  1.6085
  487ACN     C2 3104   1.326   1.799   0.853  0.6071  0.0187  0.0224
  487ACN     N1 3105   1.352   1.735   0.760 -0.5748 -0.5471  0.0115
  488ACN     C1 3106   1.429   0.658   0.820 -0.0170 -0.0576  0.4151
  488ACN     H1 3107   1.535   0.687   0.818 -0.1366  0.3246 -1.5210
  488ACN     H2 3108   1.410   0.551   0.832 -0.0273 -0.0746  0.2479
  488ACN     H3 3109   1.378   0.701   0.733 -1.8739  1.2458  2.1010
  488ACN     C2 3110   1.384   0.717   0.951 -0.6104 -0.1432  0.7203
  488ACN     N1 3111   1.354   0.767   1.048 -0.0915  0.7679  0.5291
  489ACN     C1 3112   1.783   0.110   1.376  0.7424  0.3855  0.1903
  489ACN     H1 3113   1.751   0.018   1.326  1.7544  0.0160  0.2103
  489ACN     H2 3114   1.697   0.178   1.385  0.7875  0.6186 -0.9885
  489ACN     H3 3115   1.861   0.158   1.314 -0.8906 -0.1115 -2.3489
  489ACN     C2 3116   1.840   0.085   1.513  0.6517  0.3689 -0.0311
  489ACN     N1 3117   1.882   0.074   1.621 -0.4164  0.1681  0.3073
  490ACN     C1 3118   2.992   3.961   1.732  0.1522  0.4650 -0.5975
  490ACN     H1 3119   3.017   4.067   1.745 -1.2097  0.9682 -1.9740
  490ACN     H2 3120   2.978   3.952   1.623 -1.9025  1.3299 -0.4271
  490ACN     H3 3121   2.895   3.951   1.781  1.0832  1.4520  1.5329
  490ACN     C2 3122   3.098   3.871   1.778  0.2428  0.2888 -0.4094
  490ACN     N1 3123   3.177   3.795   1.817 -0.7344 -0.2158 -0.4296
  491ACN     C1 3124   1.390   4.492   3.115  0.0416  0.1427  0.2198
  491ACN     H1 3125   1.430   4.390   3.109  1.6987  0.7561  0.6058
  491ACN     H2 3126   1.447   4.527   3.028  0.9036 -2.4452 -0.3210
  491ACN     H3 3127   1.417   4.535   3.212 -0.1420 -0.2831  0.4651
  491ACN     C2 3128   1.241   4.499   3.091 -0.5976  0.1719  0.0806
  491ACN     N1 3129   1.129   4.499   3.071  0.4893 -0.3794  0.3154
  492ACN     C1 3130   1.639   2.971   1.218  0.0065  0.5736  0.2368
  492ACN     H1 3131   1.587   3.050   1.275 -0.5339  0.4387 -0.0627
  492ACN     H2 3132   1.642   3.007   1.114  0.6870  1.2115  0.4683
  492ACN     H3 3133   1.579   2.881   1.230  1.5770 -0.4721  0.3962
  492ACN     C2 3134   1.767   2.943   1.269 -0.1582 -0.0389 -0.2453
  492ACN     N1 3135   1.872   2.922   1.308  0.2738  0.0865 -0.0892
  493ACN     C1 3136   2.633   2.131   0.281 -0.1354  0.3033  0.0427
  493ACN     H1 3137   2.736   2.107   0.310 -0.6616  0.7626  2.3437
  493ACN     H2 3138   2.588   2.045   0.230 -0.1962  0.5657 -0.3466
  493ACN     H3 3139   2.627   2.224   0.223 -2.2997  0.0545 -0.1730
  493ACN     C2 3140   2.560   2.162   0.397 -0.5315 -0.7387 -0.1182
  493ACN     N1 3141   2.496   2.195   0.487  0.1994  0.5707  0.1874
  494ACN     C1 3142   2.081   0.496   3.782  0.1722  0.1675 -0.0925
  494ACN     H1 3143   2.181   0.477   3.739  0.2829 -0.2945  0.3728
  494ACN     H2 3144   2.012   0.452   3.709 -0.9439  2.0354 -0.1789
  494ACN     H3 3145   2.072   0.605   3.794 -0.7246 -0.2815  3.9166
  494ACN     C2 3146   2.076   0.418   3.903 -0.4431 -0.4014 -0.8285
  494ACN     N1 3147   2.082   0.363   4.003 -0.0279 -0.2988  0.1528
  495ACN     C1 3148   3.265   1.356   2.542  0.9522 -0.1744  0.2329
  495ACN     H1 3149   3.281   1.387   2.437  1.1151 -0.4611  0.1745
  495ACN     H2 3150   3.322   1.265   2.562 -1.0533 -1.7251 -0.8330
  495ACN     H3 3151   3.159   1.338   2.563  1.0380 -2.1382 -0.8817
  495ACN     C2 3152   3.309   1.454   2.633  0.6578  0.2959 -0.1337
  495ACN     N1 3153   3.343   1.532   2.709 -0.5141  0.8192  0.1768
  496ACN     C1 3154   2.272   3.698   1.608 -0.3137  0.1674  0.3704
  496ACN     H1 3155   2.304   3.653   1.703  0.0297 -0.3558  0.0138
  496ACN     H2 3156   2.195   3.636   1.561  1.2268  0.6318 -2.8640
  496ACN     H3 3157   2.352   3.693   1.533  1.2849  0.8446  1.9690
  496ACN     C2 3158   2.226   3.829   1.652  0.1946  0.5735  0.9480
  496ACN     N1 3159   2.185   3.932   1.687  0.1919 -0.9706 -0.5050
  497ACN     C1 3160   2.407   0.873   1.477 -0.1094  0.4210  0.6295
  497ACN     H1 3161   2.410   0.791   1.405 -1.4546 -0.6163  1.7322
  497ACN     H2 3162   2.345   0.846   1.564  0.8693  0.3519  1.3107
  497ACN     H3 3163   2.368   0.966   1.433  0.5788 -0.6707 -2.4396
  497ACN     C2 3164   2.537   0.889   1.543  0.2116  0.5771 -0.1894
  497ACN     N1 3165   2.641   0.901   1.594  0.1692 -0.1268 -0.3033
  498ACN     C1 3166   3.567   0.862   0.294 -0.0658  0.1326  0.1502
  498ACN     H1 3167   3.516   0.956   0.269 -0.2718 -0.1614 -0.5587
  498ACN     H2 3168   3.528   0.784   0.228  0.8089 -1.2278  1.2194
  498ACN     H3 3169   3.534   0.835   0.395 -0.1482  0.5250  0.2319
  498ACN     C2 3170   3.714   0.872   0.276 -0.1850 -0.0234 -0.6822
  498ACN     N1 3171   3.828   0.874   0.262  0.1999 -0.0648  0.3622
  499ACN     C1 3172   1.680   1.487   1.219  0.2287  0.7053 -0.7438
  499ACN     H1 3173   1.601   1.413   1.202  0.6776  0.3129 -1.1570
  499ACN     H2 3174   1.697   1.557   1.137  1.6940  0.8645 -0.3368
  499ACN     H3 3175   1.769   1.424   1.238  0.9700  1.8055 -0.5313
  499ACN     C2 3176   1.638   1.562   1.338 -0.8154  0.0469  0.0447
  499ACN     N1 3177   1.607   1.622   1.429  0.5333  0.6944 -0.2367
  500ACN     C1 3178   2.663   3.266   3.285 -0.2741  0.1141  0.3680
  500ACN     H1 3179   2.609   3.292   3.377  2.1970  1.5105  1.4792
  500ACN     H2 3180   2.737   3.185   3.286  1.1471  1.2511 -3.4859
  500ACN     H3 3181   2.707   3.358   3.247 -1.2967  1.2111  1.7612
  500ACN     C2 3182   2.575   3.204   3.185 -0.2177 -0.2920 -0.5447
  500ACN     N1 3183   2.495   3.164   3.113  0.7521  0.3556  0.3236
  501ACN     C1 3184   0.725   2.110   3.892  0.2548 -0.8476  0.4075
  501ACN     H1 3185   0.749   2.217   3.886 -1.4905 -0.4770 -0.2557
  501ACN     H2 3186   0.731   2.086   3.999  2.0863 -1.9221  0.0820
  501ACN     H3 3187   0.797   2.043   3.843  1.5838  1.6621 -1.1779
  501ACN     C2 3188   0.583   2.094   3.850 -0.2150 -0.4452  0.8919
  501ACN     N1 3189   0.472   2.092   3.824 -0.4625  0.3266  0.5883
  502ACN     C1 3190   0.614   3.018   0.166  0.0963 -0.4962  0.0635
  502ACN     H1 3191   0.561   3.090   0.103  0.8166  0.7478  0.8572
  502ACN     H2 3192   0.595   2.913   0.140  4.1641 -1.2167 -0.4084
  502ACN     H3 3193   0.578   3.036   0.268 -0.7862 -0.7964 -0.1945
  502ACN     C2 3194   0.759   3.038   0.157 -0.4292 -0.1352  0.8171
  502ACN     N1 3195   0.874   3.054   0.163  0.0565 -0.3638 -0.1491
  503ACN     C1 3196   2.190   3.616   1.159  0.3455 -0.0729 -0.1330
  503ACN     H1 3197   2.246   3.610   1.253 -0.1892  3.6491  0.4968
  503ACN     H2 3198   2.235   3.688   1.090  0.3946  0.4591  0.4554
  503ACN     H3 3199   2.091   3.646   1.196  1.3232  1.1002  1.5695
  503ACN     C2 3200   2.175   3.483   1.104 -0.1482  0.0514  0.8789
  503ACN     N1 3201   2.161   3.376   1.062 -0.3390 -0.5308 -0.4379
  504ACN     C1 3202   0.908   2.734   4.424  0.7647 -0.0004  0.6746
  504ACN     H1 3203   0.806   2.771   4.446  0.4609 -0.5922  0.2516
  504ACN     H2 3204   0.982   2.812   4.402 -0.6992  1.4625  0.8171
  504ACN     H3 3205   0.890   2.658   4.347 -0.6148  0.8797  0.0950
  504ACN     C2 3206   0.956   2.658   4.544 -0.5521 -0.1141 -0.4337
  504ACN     N1 3207   0.990   2.613   4.643 -0.2640  0.4460 -0.9797
  505ACN     C1 3208   2.989   3.767   4.974  0.4758 -0.4626 -0.3132
  505ACN     H1 3209   2.978   3.669   4.928 -0.1811 -0.9790  0.9362
  505ACN     H2 3210   2.929   3.845   4.926  0.5358 -1.3909 -1.9469
  505ACN     H3 3211   3.096   3.794   4.975  0.0686  1.2315  0.0845
  505ACN     C2 3212   2.956   3.769   5.115  0.1459 -0.4879  0.5539
  505ACN     N1 3213   2.927   3.755   5.225  0.3908  0.1298  0.7105
  506ACN     C1 3214   2.452   2.494   2.461  0.5577 -0.4854 -0.2036
  506ACN     H1 3215   2.453   2.509   2.352  0.2493 -1.7951 -0.3975
  506ACN     H2 3216   2.500   2.577   2.514 -1.9136 -0.3957  1.9801
  506ACN     H3 3217   2.515   2.406   2.482 -0.2469 -0.9210  0.4026
  506ACN     C2 3218   2.316   2.481   2.505 -0.0586  0.7317 -0.2398
  506ACN     N1 3219   2.201   2.486   2.516  0.2939 -0.0102 -0.5574
  507ACN     C1 3220   3.885   0.499   2.003  0.1428  0.4511 -0.2915
  507ACN     H1 3221   3.788   0.502   1.952 -0.0662 -3.1254 -0.1772
  507ACN     H2 3222   3.863   0.493   2.110 -2.0938 -2.9818 -0.8729
  507ACN     H3 3223   3.942   0.592   1.989 -0.5138  0.6184 -2.1034
  507ACN     C2 3224   3.969   0.382   1.968  0.2795  0.3978 -0.0362
  507ACN     N1 3225   4.031   0.291   1.933 -0.0782 -0.0343 -0.1916
  508ACN     C1 3226   0.686   1.139   4.451  0.1976  0.0372 -0.0914
  508ACN     H1 3227   0.579   1.121   4.439  0.6737 -4.3630  1.2834
  508ACN     H2 3228   0.732   1.133   4.351  1.5652 -1.4389  0.5989
  508ACN     H3 3229   0.723   1.058   4.515 -0.4132  1.9373  2.7415
  508ACN     C2 3230   0.708   1.269   4.523 -1.3415  0.5947 -0.0335
  508ACN     N1 3231   0.728   1.365   4.586 -0.0705  0.3428  0.1814
  509ACN     C1 3232   3.072   3.236   4.380  0.1260 -0.4068  0.2716
  509ACN     H1 3233   3.031   3.324   4.432  1.3035  0.3666 -0.0871
  509ACN     H2 3234   3.168   3.219   4.429 -0.4670  0.1049  1.6454
  509ACN     H3 3235   3.084   3.265   4.275 -0.9269 -1.7283 -0.2283
  509ACN     C2 3236   2.989   3.118   4.400  0.6321 -0.0108  0.6994
  509ACN     N1 3237   2.924   3.024   4.414  0.2319  0.1694 -0.6388
  510ACN     C1 3238   0.548   0.886   4.861  0.2075 -0.1988 -0.0528
  510ACN     H1 3239   0.470   0.949   4.905 -0.5482 -0.0964 -1.4986
  510ACN     H2 3240   0.531   0.793   4.917  0.8642 -0.0494  0.4088
  510ACN     H3 3241   0.642   0.935   4.890 -2.1756  3.0615  2.5974
  510ACN     C2 3242   0.526   0.862   4.721 -0.1178 -0.6694  0.7721
  510ACN     N1 3243   0.488   0.836   4.616  1.4451  0.2983 -0.2404
  511ACN     C1 3244   3.938   3.346   0.760 -0.6343 -0.3133  0.1342
  511ACN     H1 3245   3.915   3.247   0.720  0.3182 -0.4176 -0.1486
  511ACN     H2 3246   3.985   3.342   0.859 -1.8841 -2.5633  0.6598
  511ACN     H3 3247   3.837   3.389   0.769 -0.4622 -0.0033  0.5913
  511ACN     C2 3248   4.011   3.427   0.665 -0.1316 -0.4492 -0.4245
  511ACN     N1 3249   4.075   3.488   0.593 -1.1893 -0.1466  0.3184
  512ACN     C1 3250   0.514   4.752   0.926 -0.0583  0.2643 -0.7747
  512ACN     H1 3251   0.617   4.735   0.958 -0.6539 -0.9215  0.5616
  512ACN     H2 3252   0.500   4.701   0.830  0.2751 -0.7260 -0.3055
  512ACN     H3 3253   0.497   4.859   0.908 -1.0651  0.4951  1.3650
  512ACN     C2 3254   0.416   4.710   1.023  0.6067 -0.0492  0.2002
  512ACN     N1 3255   0.331   4.673   1.090 -0.4269  0.1822  0.1527
  513ACN     C1 3256   2.614   2.003   1.815 -0.3112  0.4770 -0.7698
  513ACN     H1 3257   2.528   1.936   1.799  1.4930 -1.9504 -0.4608
  513ACN     H2 3258   2.588   2.094   1.870 -0.3515 -0.8857  1.5258
  513ACN     H3 3259   2.652   2.026   1.714  1.8123 -1.2228 -0.3871
  513ACN     C2 3260   2.711   1.935   1.903  0.0204 -0.3170 -0.2639
  513ACN     N1 3261   2.783   1.885   1.974 -0.1932 -0.1880  0.0739
  514ACN     C1 3262   3.785   2.088   0.673  0.1976  0.4464 -0.3466
  514ACN     H1 3263   3.686   2.120   0.707 -0.9163 -0.8388 -2.2821
  514ACN     H2 3264   3.778   1.981   0.650 -1.2947  0.2121  1.0954
  514ACN     H3 3265   3.856   2.096   0.755 -1.2077 -2.0687  1.1971
  514ACN     C2 3266   3.818   2.173   0.564  0.3426  0.4670  0.4296
  514ACN     N1 3267   3.837   2.253   0.481 -0.6936 -0.3715 -0.5670
  515ACN     C1 3268   0.274   2.071   4.170  0.4401 -0.2472 -0.8192
  515ACN     H1 3269   0.224   2.022   4.254  1.1344  1.9255  0.9164
  515ACN     H2 3270   0.225   2.165   4.142  0.0776 -0.5741 -1.2862
  515ACN     H3 3271   0.283   1.994   4.092  2.7158 -0.6589 -0.1942
  515ACN     C2 3272   0.410   2.103   4.201  0.5638 -0.1599  0.2668
  515ACN     N1 3273   0.521   2.108   4.225  0.1459  0.0012  0.3361
  516ACN     C1 3274   0.604   2.540   4.890 -0.4911  0.0225 -0.7873
  516ACN     H1 3275   0.634   2.646   4.884  3.1520 -0.7662  1.6787
  516ACN     H2 3276   0.579   2.520   4.995 -1.4460 -2.3713 -1.4436
  516ACN     H3 3277   0.694   2.481   4.867  1.0956  0.5980  3.4497
  516ACN     C2 3278   0.484   2.518   4.807 -0.4044 -0.1214  0.0678
  516ACN     N1 3279   0.393   2.503   4.740 -0.3051  0.4132 -0.0932
  517ACN     C1 3280   2.064   3.911   3.576 -0.3874 -0.8214 -0.1031
  517ACN     H1 3281   2.054   3.911   3.685  0.9435  0.5928  0.0449
  517ACN     H2 3282   2.044   3.815   3.528  0.0332  0.5880 -3.2620
  517ACN     H3 3283   2.158   3.962   3.553 -0.5100 -0.0658  1.0390
  517ACN     C2 3284   1.965   4.001   3.520 -0.9034  0.4516  0.1298
  517ACN     N1 3285   1.904   4.088   3.481  0.3071 -0.1247 -0.1022
  518ACN     C1 3286   1.307   3.894   4.583 -0.0348  0.1227 -0.1465
  518ACN     H1 3287   1.359   3.816   4.526 -3.2033 -0.8474 -1.8152
  518ACN     H2 3288   1.218   3.846   4.626 -0.6562 -0.9373 -2.5535
  518ACN     H3 3289   1.274   3.969   4.511 -2.0574  0.3102  0.9357
  518ACN     C2 3290   1.393   3.949   4.684 -0.2543 -0.7499  0.1395
  518ACN     N1 3291   1.456   3.996   4.768 -0.5930  0.2035 -0.0261
  519ACN     C1 3292   0.887   2.957   3.235  0.2394 -0.0377  0.7660
  519ACN     H1 3293   0.813   2.877   3.254  1.0334 -1.4595 -1.8718
  519ACN     H2 3294   0.915   3.014   3.324 -0.0449 -1.2146  1.6253
  519ACN     H3 3295   0.839   3.029   3.168  0.4233 -1.4156 -0.8881
  519ACN     C2 3296   1.022   2.913   3.195 -0.3017  0.6881  1.0163
  519ACN     N1 3297   1.118   2.870   3.145 -0.6142 -0.4924  0.3931
  520ACN     C1 3298   3.411   0.923   2.655 -0.6707 -0.4498  0.1104
  520ACN     H1 3299   3.469   0.839   2.695 -1.3049 -1.4661 -1.0671
  520ACN     H2 3300   3.466   1.010   2.693 -0.4237 -0.9750  0.9663
  520ACN     H3 3301   3.312   0.927   2.700 -0.1556 -1.6509  1.3784
  520ACN     C2 3302   3.413   0.929   2.509 -0.2707 -0.0617 -0.4294
  520ACN     N1 3303   3.407   0.952   2.396 -0.0873 -0.4781  0.1712
  521ACN     C1 3304   0.322   1.696   4.099  0.1613 -0.2600 -0.1507
  521ACN     H1 3305   0.386   1.770   4.147  0.5301 -0.5630 -0.1805
  521ACN     H2 3306   0.225   1.746   4.087  0.3928 -0.0014 -1.0058
  521ACN     H3 3307   0.317   1.605   4.159 -0.4338 -0.5879 -0.6875
  521ACN     C2 3308   0.376   1.672   3.960  0.0588 -0.2598 -0.2557
  521ACN     N1 3309   0.428   1.654   3.855 -0.1049  1.0505 -0.7031
  522ACN     C1 3310   1.589   4.451   0.637 -0.2891 -0.1517 -0.2758
  522ACN     H1 3311   1.644   4.510   0.563 -1.3706 -1.0282 -1.7927
  522ACN     H2 3312   1.480   4.449   0.629 -0.6010  0.5855  2.9198
  522ACN     H3 3313   1.608   4.499   0.734 -2.6875 -0.6114  0.4626
  522ACN     C2 3314   1.654   4.323   0.653 -0.7263  0.1978 -0.3532
  522ACN     N1 3315   1.697   4.216   0.669 -0.2828 -0.6599  0.1951
  523ACN     C1 3316   2.788   2.148   1.211  0.3601  0.0325 -0.5767
  523ACN     H1 3317   2.717   2.139   1.129 -0.4144 -2.6463  0.3138
  523ACN     H2 3318   2.822   2.051   1.248  2.8826  1.3598  0.7070
  523ACN     H3 3319   2.729   2.198   1.290 -1.2535 -0.3030 -1.5488
  523ACN     C2 3320   2.898   2.234   1.177  0.1012  0.4478  0.2650
  523ACN     N1 3321   2.988   2.301   1.151 -0.0245  0.7451  0.1377
  524ACN     C1 3322   2.021   0.139   1.057 -0.2204 -0.0634 -0.3140
  524ACN     H1 3323   2.107   0.074   1.079 -0.6129  0.0865  1.8164
  524ACN     H2 3324   2.029   0.196   0.964 -1.1973 -0.4008 -0.6070
  524ACN     H3 3325   2.010   0.217   1.134 -0.8458  0.8211 -1.2919
  524ACN     C2 3326   1.901   0.056   1.051  0.8852  0.4595 -0.4152
  524ACN     N1 3327   1.808  -0.013   1.046  0.1706 -0.3797  0.5893
  525ACN     C1 3328   1.432   0.842   4.586 -0.2751  0.6600  0.3078
  525ACN     H1 3329   1.348   0.826   4.517  0.2875 -2.2316  0.2172
  525ACN     H2 3330   1.416   0.938   4.637 -0.4817 -0.6901  2.8965
  525ACN     H3 3331   1.528   0.842   4.534  0.1557 -1.4730  1.0140
  525ACN     C2 3332   1.426   0.742   4.695  0.9366  0.3581  0.9180
  525ACN     N1 3333   1.412   0.674   4.790  0.1956 -0.1796  0.0251
  526ACN     C1 3334   3.913   2.264   3.784  0.5292  0.3143 -0.5796
  526ACN     H1 3335   3.948   2.280   3.682  1.4278  3.6225  0.1806
  526ACN     H2 3336   3.883   2.368   3.797 -1.0931 -0.0636 -1.1586
  526ACN     H3 3337   3.993   2.227   3.850  0.2594 -1.6735 -1.3199
  526ACN     C2 3338   3.792   2.185   3.797 -0.2845 -0.8291  0.2594
  526ACN     N1 3339   3.708   2.103   3.793 -0.0108 -0.5206 -0.6136
  527ACN     C1 3340   0.916   3.520   0.917 -0.3554  0.3163  0.0883
  527ACN     H1 3341   0.837   3.594   0.928 -0.4807  0.3014 -0.6363
  527ACN     H2 3342   0.878   3.422   0.947  0.9593 -0.3774 -0.4560
  527ACN     H3 3343   1.000   3.554   0.978 -1.7151  3.5757  0.2417
  527ACN     C2 3344   0.954   3.513   0.778 -0.0032  0.3161 -0.0356
  527ACN     N1 3345   0.982   3.502   0.668  0.9657 -0.3455  0.0793
  528ACN     C1 3346   2.651   0.574   0.685 -0.8430  0.3074  0.8999
  528ACN     H1 3347   2.622   0.632   0.596 -1.7529  0.1302  1.0702
  528ACN     H2 3348   2.559   0.537   0.733 -1.0210  0.8951  1.0217
  528ACN     H3 3349   2.707   0.642   0.750  0.6450  0.4798 -0.5423
  528ACN     C2 3350   2.739   0.464   0.641 -0.2577  0.5722  0.6819
  528ACN     N1 3351   2.806   0.373   0.617  0.6175  0.4965  0.3133
  529ACN     C1 3352   2.917   0.481   4.967  0.7495 -0.2098  0.5797
  529ACN     H1 3353   2.827   0.490   5.028 -1.6290 -2.8032 -2.4119
  529ACN     H2 3354   2.946   0.585   4.947  0.7355 -0.3978 -0.4781
  529ACN     H3 3355   2.894   0.432   4.871 -1.0121  1.5110  0.1083
  529ACN     C2 3356   3.031   0.419   5.032 -0.3056  0.1550 -0.5593
  529ACN     N1 3357   3.123   0.378   5.090 -0.5656  0.4436  0.2463
  530ACN     C1 3358   1.875   2.509   0.054 -0.8145  0.5541 -0.0432
  530ACN     H1 3359   1.803   2.588   0.082 -1.5682 -0.5575  1.2348
  530ACN     H2 3360   1.838   2.472  -0.042  1.3563 -0.6891 -0.4286
  530ACN     H3 3361   1.871   2.428   0.127  0.0968  0.9142  0.4093
  530ACN     C2 3362   2.017   2.561   0.041 -0.0546 -0.6376 -0.3203
  530ACN     N1 3363   2.123   2.605   0.022  0.3917 -0.2151  0.1387
  531ACN     C1 3364   1.604   3.648   0.004 -0.7783  0.1729 -0.1609
  531ACN     H1 3365   1.655   3.671   0.098  1.1263 -1.8445 -0.6672
  531ACN     H2 3366   1.665   3.571  -0.045 -0.6783  0.2472 -0.1536
  531ACN     H3 3367   1.594   3.733  -0.065  1.8916 -1.0745 -2.1810
  531ACN     C2 3368   1.473   3.588   0.042 -0.3766  0.0152  0.1417
  531ACN     N1 3369   1.376   3.540   0.078 -0.0198  0.5677  0.2753
  532ACN     C1 3370   3.427   3.668   0.225  0.4416 -0.4635  0.0152
  532ACN     H1 3371   3.492   3.615   0.295 -0.5973 -0.9122  0.6521
  532ACN     H2 3372   3.469   3.673   0.123 -0.8343  1.4625 -0.4464
  532ACN     H3 3373   3.411   3.770   0.263 -1.0484 -0.4085 -0.7490
  532ACN     C2 3374   3.302   3.597   0.230 -0.0469 -0.3697  0.1085
  532ACN     N1 3375   3.205   3.534   0.250  0.5263 -0.2304  0.6715
  533ACN     C1 3376   2.971   3.022   1.805 -0.2471 -0.9815  0.0100
  533ACN     H1 3377   2.994   2.977   1.901 -1.1396 -1.1675  0.1415
  533ACN     H2 3378   3.040   2.993   1.725  0.3708 -2.5902  1.1073
  533ACN     H3 3379   2.964   3.129   1.829 -0.0347 -1.0084  0.1846
  533ACN     C2 3380   2.837   2.976   1.758 -0.2914 -0.1862 -0.6028
  533ACN     N1 3381   2.729   2.947   1.723 -0.3657 -0.7241  0.0954
  534ACN     C1 3382   2.258   2.725   0.765 -0.3236  0.5621 -0.9369
  534ACN     H1 3383   2.214   2.728   0.865  0.3125 -0.9044 -0.5989
  534ACN     H2 3384   2.239   2.622   0.733 -1.6787  0.0888  1.3137
  534ACN     H3 3385   2.365   2.746   0.778  0.2248 -2.8978  0.5394
  534ACN     C2 3386   2.191   2.834   0.692 -0.7902 -0.2573  0.2315
  534ACN     N1 3387   2.141   2.924   0.638 -0.1744 -0.1105 -0.2316
  535ACN     C1 3388   1.067   3.696   0.001 -0.6282 -0.1992 -0.7599
  535ACN     H1 3389   1.086   3.734  -0.100 -1.5556  0.2115 -0.7846
  535ACN     H2 3390   1.147   3.627   0.032 -1.9413 -2.2727 -1.8463
  535ACN     H3 3391   0.970   3.647   0.008 -0.5903 -0.3186 -1.0601
  535ACN     C2 3392   1.075   3.811   0.090  0.8816 -0.4457  0.0599
  535ACN     N1 3393   1.088   3.894   0.169  0.9628 -0.2569  0.5013
  536ACN     C1 3394   2.190   0.173   1.856 -0.4985 -0.2917  0.1597
  536ACN     H1 3395   2.125   0.259   1.834 -0.1852 -0.4755 -1.5095
  536ACN     H2 3396   2.283   0.216   1.896 -0.3902 -1.1477  0.8449
  536ACN     H3 3397   2.208   0.105   1.772 -0.5407 -1.5489  1.1570
  536ACN     C2 3398   2.129   0.096   1.969 -0.5940  0.1802  0.3855
  536ACN     N1 3399   2.078   0.044   2.058 -0.3081 -0.3601 -0.3591
  537ACN     C1 3400   2.106   3.571   0.302 -0.5176 -0.2894 -1.0730
  537ACN     H1 3401   2.081   3.486   0.366  1.6158  0.6811  1.1192
  537ACN     H2 3402   2.010   3.613   0.267  0.0717  1.9992 -0.0483
  537ACN     H3 3403   2.165   3.533   0.217  0.7051 -0.6334 -0.0837
  537ACN     C2 3404   2.188   3.669   0.376  0.2573 -0.4335  0.0308
  537ACN     N1 3405   2.260   3.739   0.442  0.2979 -0.0854 -0.3672
  538ACN     C1 3406   2.064   0.970   3.264  0.8449 -0.1452 -0.5022
  538ACN     H1 3407   2.007   0.951   3.355  1.4196  1.9265  0.3162
  538ACN     H2 3408   2.072   0.875   3.209  1.0556 -0.1282 -0.5016
  538ACN     H3 3409   2.164   1.007   3.289  0.6184  0.6778 -0.8090
  538ACN     C2 3410   1.988   1.068   3.188  0.6250 -0.6195 -0.0830
  538ACN     N1 3411   1.919   1.146   3.137  0.2040 -0.5744 -0.2130
  539ACN     C1 3412   3.567   2.287   2.189  0.0119  0.2787  0.6190
  539ACN     H1 3413   3.489   2.347   2.140  0.8614 -0.8680 -2.2474
  539ACN     H2 3414   3.584   2.333   2.287 -0.2818  1.5677  0.0755
  539ACN     H3 3415   3.660   2.286   2.132 -1.0234  1.4475 -1.1078
  539ACN     C2 3416   3.511   2.154   2.192 -0.4855 -0.5227 -0.4373
  539ACN     N1 3417   3.468   2.045   2.184 -0.5280  0.3974  0.1669
  540ACN     C1 3418   3.516   3.399   0.921  0.1189  0.1091 -0.0666
  540ACN     H1 3419   3.512   3.396   0.811 -1.1482 -0.0316 -0.0222
  540ACN     H2 3420   3.432   3.338   0.956  0.0915 -0.9998 -1.9880
  540ACN     H3 3421   3.512   3.504   0.953  3.4796  0.2841 -0.0252
  540ACN     C2 3422   3.635   3.319   0.953 -0.3303  0.5961 -0.8370
  540ACN     N1 3423   3.711   3.237   0.982 -0.2140 -0.4042  0.0072
  541ACN     C1 3424   2.193   3.861   2.801  0.3966 -0.2620  0.7351
  541ACN     H1 3425   2.243   3.763   2.808 -1.1065 -1.0098  1.4118
  541ACN     H2 3426   2.221   3.933   2.879 -0.2440  0.4384  0.3154
  541ACN     H3 3427   2.088   3.836   2.820  0.0264  1.2160  0.6678
  541ACN     C2 3428   2.222   3.925   2.672  0.1833 -0.1097  0.5230
  541ACN     N1 3429   2.233   3.986   2.574 -0.1348 -0.1699  0.0748
  542ACN     C1 3430   2.513   1.349   0.616 -0.6049 -0.0002  0.3610
  542ACN     H1 3431   2.429   1.290   0.654 -0.0813 -0.8737  0.1860
  542ACN     H2 3432   2.563   1.409   0.693 -2.7628  0.4886  1.4013
  542ACN     H3 3433   2.475   1.426   0.547  2.1393  1.7092  0.6699
  542ACN     C2 3434   2.609   1.252   0.560 -0.2875  0.1916  0.9233
  542ACN     N1 3435   2.697   1.194   0.509  0.3583  0.1105  0.0143
  543ACN     C1 3436   1.089   0.496   2.809  0.0965  0.3569  0.3646
  543ACN     H1 3437   1.002   0.482   2.744  1.4531  1.0017 -1.6607
  543ACN     H2 3438   1.185   0.494   2.756 -0.3670 -0.2164 -0.4725
  543ACN     H3 3439   1.082   0.429   2.895  0.0015 -0.0758  0.0215
  543ACN     C2 3440   1.079   0.635   2.864  0.0062  0.0096  0.3950
  543ACN     N1 3441   1.075   0.743   2.906  0.1964  0.3592  0.1171
  544ACN     C1 3442   1.587   3.413   2.940  0.6946  0.9945  0.2413
  544ACN     H1 3443   1.626   3.412   3.043  0.1979 -0.9648  0.4306
  544ACN     H2 3444   1.611   3.504   2.885  1.5846  0.2547 -0.6107
  544ACN     H3 3445   1.478   3.401   2.951  0.3036  2.4501 -1.8572
  544ACN     C2 3446   1.641   3.298   2.872  0.2471 -0.5292 -0.2818
  544ACN     N1 3447   1.698   3.225   2.808  0.0916  0.4954 -0.2559
  545ACN     C1 3448   3.304   0.472   0.676  0.4282  0.4524 -0.0678
  545ACN     H1 3449   3.324   0.394   0.601 -0.6220 -0.5276  0.6642
  545ACN     H2 3450   3.327   0.437   0.777 -0.5975  1.0082  0.3675
  545ACN     H3 3451   3.199   0.502   0.681  0.5576  0.9736 -0.4030
  545ACN     C2 3452   3.381   0.590   0.633 -0.4238  0.3230 -0.1874
  545ACN     N1 3453   3.435   0.689   0.604  0.4000  0.1401  0.5410
  546ACN     C1 3454   1.436   2.949   0.763 -0.0873  0.1277 -0.1310
  546ACN     H1 3455   1.368   3.021   0.810  1.0019 -0.0529  1.7889
  546ACN     H2 3456   1.539   2.986   0.765 -0.4550  1.1044  1.2337
  546ACN     H3 3457   1.407   2.937   0.658  0.5917  0.5699 -0.3650
  546ACN     C2 3458   1.417   2.816   0.823 -0.3719 -0.0736 -0.4979
  546ACN     N1 3459   1.422   2.712   0.867 -0.2387 -0.4449 -0.4565
  547ACN     C1 3460   2.337   2.048   1.347  0.4360  0.2857 -0.2386
  547ACN     H1 3461   2.295   2.142   1.307 -2.4326 -1.0966 -0.5592
  547ACN     H2 3462   2.444   2.045   1.320  0.4753  2.1168 -0.4120
  547ACN     H3 3463   2.301   1.958   1.296  0.5772 -0.0663  0.2860
  547ACN     C2 3464   2.315   2.040   1.497 -0.6047 -0.0804  0.3578
  547ACN     N1 3465   2.305   2.045   1.611 -0.5718  0.7283  0.0637
  548ACN     C1 3466   0.397   0.583   2.591  0.2878 -0.0370 -0.6030
  548ACN     H1 3467   0.446   0.485   2.599  0.2439  0.0382  0.6860
  548ACN     H2 3468   0.291   0.579   2.617  0.4118 -0.4144 -0.1638
  548ACN     H3 3469   0.411   0.629   2.492  0.2919  0.5716 -0.3251
  548ACN     C2 3470   0.463   0.667   2.692  0.3546  0.0158 -0.2863
  548ACN     N1 3471   0.525   0.727   2.769 -0.0605 -0.2460 -0.3846
  549ACN     C1 3472   3.931   1.218   1.457 -0.1523 -0.5131  0.5581
  549ACN     H1 3473   3.885   1.120   1.470  0.6378 -1.0817 -0.8448
  549ACN     H2 3474   4.039   1.197   1.456 -0.5471 -2.6725 -1.5920
  549ACN     H3 3475   3.900   1.282   1.540  3.2439  1.6975  0.2558
  549ACN     C2 3476   3.897   1.272   1.323  0.8938  0.4801 -0.4699
  549ACN     N1 3477   3.872   1.307   1.216  0.1124 -0.1152 -0.1652
  550ACN     C1 3478   1.667   4.564   3.824 -0.3354  0.2564 -0.2563
  550ACN     H1 3479   1.560   4.575   3.846 -0.4655 -1.1601 -0.1542
  550ACN     H2 3480   1.672   4.570   3.715 -0.4768 -3.2026 -0.5250
  550ACN     H3 3481   1.700   4.463   3.853 -0.0767 -0.2620 -2.2578
  550ACN     C2 3482   1.745   4.664   3.891  0.5355  0.7736 -0.2876
  550ACN     N1 3483   1.808   4.751   3.936  0.1834  0.5493 -0.5048
  551ACN     C1 3484   1.120   0.771   1.254 -0.7528  0.7276  0.1059
  551ACN     H1 3485   1.208   0.757   1.319 -1.2863 -0.1494  0.6523
  551ACN     H2 3486   1.132   0.685   1.187 -0.1287  0.1420  0.9445
  551ACN     H3 3487   1.118   0.870   1.209 -2.0056  1.4503  1.6995
  551ACN     C2 3488   0.998   0.751   1.332  0.3537 -0.9891 -0.1030
  551ACN     N1 3489   0.895   0.734   1.379 -0.4127 -0.1280 -0.2117
  552ACN     C1 3490   1.849   1.438   3.822  0.2341  0.1107 -0.7254
  552ACN     H1 3491   1.799   1.347   3.786  1.2780 -0.3733 -0.9842
  552ACN     H2 3492   1.946   1.421   3.869  0.5963  1.8192 -0.8125
  552ACN     H3 3493   1.785   1.465   3.908  2.9259  0.0844  1.3544
  552ACN     C2 3494   1.841   1.549   3.728  0.1947  1.1812 -1.5195
  552ACN     N1 3495   1.821   1.650   3.677  0.2262  0.1530  0.4479
  553ACN     C1 3496   1.885   3.988   0.523 -0.2504  0.5893  0.3047
  553ACN     H1 3497   1.780   4.007   0.550 -0.2052  0.2231  0.7415
  553ACN     H2 3498   1.928   3.920   0.597  0.6924  1.2677  0.3947
  553ACN     H3 3499   1.928   4.089   0.523  0.1857  0.4200 -1.1570
  553ACN     C2 3500   1.899   3.924   0.391 -0.2607  0.4718 -0.6968
  553ACN     N1 3501   1.899   3.864   0.294  0.3691  0.4674  0.1932
  554ACN     C1 3502   2.569   2.167   3.767 -0.1655 -0.0171  0.2450
  554ACN     H1 3503   2.604   2.112   3.855  0.1461  1.9623  1.3809
  554ACN     H2 3504   2.489   2.102   3.730 -0.8358  1.0069 -0.1033
  554ACN     H3 3505   2.646   2.190   3.692  0.4582  1.1656  1.2324
  554ACN     C2 3506   2.501   2.290   3.801  0.0522 -0.4872 -0.1928
  554ACN     N1 3507   2.458   2.391   3.829  0.9152 -0.2552 -0.2020
  555ACN     C1 3508   3.668   1.677   4.301 -0.3450  0.8216 -0.1784
  555ACN     H1 3509   3.611   1.627   4.221  0.0814 -1.0194  0.6248
  555ACN     H2 3510   3.691   1.590   4.364  0.2093 -0.5395 -2.1777
  555ACN     H3 3511   3.602   1.748   4.351 -0.8450  0.4041 -0.2350
  555ACN     C2 3512   3.793   1.735   4.259  0.2040  0.1539  0.5061
  555ACN     N1 3513   3.892   1.778   4.217 -0.1702  0.6983  0.0320
  556ACN     C1 3514   0.965   1.296   2.285 -0.3491 -0.3866 -0.3952
  556ACN     H1 3515   1.065   1.262   2.256 -1.4509 -1.3034 -3.2227
  556ACN     H2 3516   0.962   1.298   2.395  1.3844  4.3098 -0.3273
  556ACN     H3 3517   0.894   1.224   2.243  0.1760  0.2271 -2.3722
  556ACN     C2 3518   0.939   1.427   2.237 -0.3367  0.0300  1.0758
  556ACN     N1 3519   0.921   1.537   2.202 -0.2975  0.3658  0.3255
  557ACN     C1 3520   3.797   0.490   2.493 -0.3492 -0.3922  0.5676
  557ACN     H1 3521   3.817   0.411   2.421  0.1925  0.2188  0.0389
  557ACN     H2 3522   3.805   0.586   2.439  1.5393 -2.5057 -3.1128
  557ACN     H3 3523   3.879   0.479   2.566  0.7237 -1.9047 -0.8486
  557ACN     C2 3524   3.671   0.478   2.566 -0.0697  0.8194 -0.3860
  557ACN     N1 3525   3.570   0.472   2.625 -0.1982  0.3808  0.0018
  558ACN     C1 3526   2.218   1.574   3.117  0.4440 -0.4406  0.7196
  558ACN     H1 3527   2.214   1.467   3.140 -1.1999 -0.3415  0.9837
  558ACN     H2 3528   2.121   1.600   3.072  0.6857 -0.2032  0.3322
  558ACN     H3 3529   2.285   1.621   3.045 -0.3802 -1.7839 -0.9802
  558ACN     C2 3530   2.233   1.644   3.248  0.0036  0.6315  0.4195
  558ACN     N1 3531   2.234   1.693   3.351 -0.5140  0.0717  0.2112
  559ACN     C1 3532   0.051   0.853   3.133  0.2198 -0.1918  0.1030
  559ACN     H1 3533   0.113   0.831   3.045  0.7944 -2.1946  0.9876
  559ACN     H2 3534   0.012   0.954   3.116  1.7254  0.4588  0.4304
  559ACN     H3 3535   0.118   0.855   3.220  0.2887  1.0828  0.0291
  559ACN     C2 3536  -0.059   0.753   3.145 -0.8704 -0.1635  0.6739
  559ACN     N1 3537  -0.142   0.674   3.138  0.4305 -0.2125  0.0926
  560ACN     C1 3538   2.572   0.157   3.633 -0.3867  0.6497 -0.0910
  560ACN     H1 3539   2.591   0.099   3.541 -0.0493 -0.4122  0.6484
  560ACN     H2 3540   2.664   0.215   3.650  0.5240 -0.8953  0.3990
  560ACN     H3 3541   2.575   0.092   3.721  1.1962  1.0381  0.1585
  560ACN     C2 3542   2.444   0.232   3.611 -0.4382 -0.7006 -0.2290
  560ACN     N1 3543   2.358   0.297   3.586  0.2154 -0.0908 -0.3779
  561ACN     C1 3544   3.499   4.217   2.790  0.5363  0.0666  0.2907
  561ACN     H1 3545   3.469   4.118   2.825 -0.1739 -0.8597 -2.8222
  561ACN     H2 3546   3.526   4.204   2.684  0.2178  0.8490  0.1079
  561ACN     H3 3547   3.570   4.263   2.860 -0.2140  0.2643  0.9286
  561ACN     C2 3548   3.376   4.299   2.794  0.4166 -0.0957  0.0201
  561ACN     N1 3549   3.281   4.364   2.795 -0.0776 -0.0478 -0.0390
  562ACN     C1 3550   0.227   1.660   2.829  0.1681 -0.7316 -0.4896
  562ACN     H1 3551   0.202   1.614   2.925  3.5899  0.9343  1.2756
  562ACN     H2 3552   0.187   1.762   2.828 -0.0995 -0.8291 -2.4028
  562ACN     H3 3553   0.174   1.596   2.758 -2.2244  0.3107  0.2897
  562ACN     C2 3554   0.375   1.667   2.821 -0.0760 -0.7308 -0.5010
  562ACN     N1 3555   0.489   1.667   2.812  0.6316  0.2507  0.4262
  563ACN     C1 3556   1.831   2.040   3.650 -0.0451  0.8704 -0.4463
  563ACN     H1 3557   1.929   2.066   3.608  0.0972  0.7745 -0.1772
  563ACN     H2 3558   1.842   1.996   3.750  1.0326  0.2847 -0.8135
  563ACN     H3 3559   1.794   1.963   3.581  0.1745 -1.4173  1.8808
  563ACN     C2 3560   1.756   2.167   3.638  0.5165 -0.0253 -0.2057
  563ACN     N1 3561   1.699   2.264   3.618  0.1144 -0.2185  0.4917
  564ACN     C1 3562   1.081   4.393   0.566 -0.3097  0.4203  0.5026
  564ACN     H1 3563   1.133   4.483   0.601  1.9294  0.6666 -3.1449
  564ACN     H2 3564   1.163   4.356   0.504 -2.0358 -2.0498 -0.3962
  564ACN     H3 3565   0.993   4.410   0.502 -0.7813  0.3239  1.1217
  564ACN     C2 3566   1.048   4.305   0.675  0.3422  0.1228  0.4022
  564ACN     N1 3567   1.030   4.233   0.765 -0.2317 -0.1413  0.2793
  565ACN     C1 3568   1.633   3.231   0.187  0.4487 -0.1207  0.0910
  565ACN     H1 3569   1.549   3.223   0.117  0.4810 -1.7790  0.2025
  565ACN     H2 3570   1.685   3.134   0.195 -0.4785 -0.5447  1.2675
  565ACN     H3 3571   1.587   3.248   0.285  1.7508  1.5389  0.4303
  565ACN     C2 3572   1.737   3.326   0.143  0.6308 -0.2045  0.4897
  565ACN     N1 3573   1.821   3.396   0.109 -0.1623 -0.3520 -0.5190
  566ACN     C1 3574   2.061   2.970   4.053  0.3040  0.1565 -0.5471
  566ACN     H1 3575   2.101   2.941   3.955 -2.7836 -1.4336 -1.3867
  566ACN     H2 3576   1.982   2.903   4.088 -2.1169  4.0155  1.8191
  566ACN     H3 3577   2.032   3.076   4.050 -1.0665 -0.2120 -0.6616
  566ACN     C2 3578   2.166   2.962   4.158  0.3184  0.5186 -0.1915
  566ACN     N1 3579   2.244   2.955   4.242  0.2475  0.3485 -0.4939
  567ACN     C1 3580   3.798   2.032   0.023  0.5039 -0.9652  0.7330
  567ACN     H1 3581   3.813   2.050   0.130 -1.0661 -1.3933  1.0443
  567ACN     H2 3582   3.786   1.924   0.010  1.6295 -1.0471  0.3712
  567ACN     H3 3583   3.882   2.060  -0.041  0.0633 -3.1049 -0.8656
  567ACN     C2 3584   3.678   2.108  -0.023  0.7816 -0.0626 -0.1632
  567ACN     N1 3585   3.589   2.173  -0.062 -1.1976 -0.9373  0.0628
  568ACN     C1 3586   0.867   0.500   0.885 -0.2460  0.2970  0.4004
  568ACN     H1 3587   0.926   0.435   0.951  0.0351 -1.5460 -1.5894
  568ACN     H2 3588   0.761   0.513   0.909 -0.1039  1.8382  0.2456
  568ACN     H3 3589   0.886   0.460   0.785 -0.2718  1.7470 -0.1943
  568ACN     C2 3590   0.939   0.629   0.904  0.7661  0.0074  0.0480
  568ACN     N1 3591   0.991   0.733   0.926  0.0865 -0.3750  0.1520
  569ACN     C1 3592   1.135   2.853   0.012 -0.4834  0.0126  0.3626
  569ACN     H1 3593   1.029   2.858   0.040 -0.4915 -2.1654  0.7850
  569ACN     H2 3594   1.161   2.751  -0.020 -2.1125  0.2472 -1.8297
  569ACN     H3 3595   1.184   2.887   0.103 -2.4077 -0.0121  1.4296
  569ACN     C2 3596   1.166   2.948  -0.098  0.2641 -0.7548  0.3666
  569ACN     N1 3597   1.188   3.028  -0.178  0.1819 -0.3951  0.2646
  570ACN     C1 3598   0.377   2.280   0.488  0.0733 -0.9488  0.0195
  570ACN     H1 3599   0.375   2.208   0.405  0.2134 -1.0432  0.0968
  570ACN     H2 3600   0.270   2.300   0.502  0.6376  0.4387  2.7045
  570ACN     H3 3601   0.428   2.371   0.456  1.6756 -2.1499 -0.9226
  570ACN     C2 3602   0.438   2.203   0.599  0.1359 -0.9127 -0.1224
  570ACN     N1 3603   0.481   2.138   0.683 -0.0280 -0.0252 -0.0439
  571ACN     C1 3604   3.090   2.294   0.556  0.0313 -0.4444  0.1481
  571ACN     H1 3605   3.051   2.353   0.472  2.1425  0.8458  0.0132
  571ACN     H2 3606   3.016   2.280   0.635  1.3934  0.7110  1.6774
  571ACN     H3 3607   3.164   2.365   0.595  0.5812 -0.0612 -1.5521
  571ACN     C2 3608   3.158   2.174   0.505  0.0967  0.4149 -0.1562
  571ACN     N1 3609   3.203   2.072   0.479 -0.2589  0.3541 -0.9802
  572ACN     C1 3610   3.797   1.705   0.484 -0.0289 -0.0331  0.3335
  572ACN     H1 3611   3.837   1.801   0.518 -0.5142 -0.0251  0.8945
  572ACN     H2 3612   3.690   1.708   0.458 -0.5990 -1.7238  2.3757
  572ACN     H3 3613   3.801   1.637   0.569 -0.9745  0.3933  0.7321
  572ACN     C2 3614   3.881   1.653   0.377 -0.5371  0.5642 -1.3934
  572ACN     N1 3615   3.947   1.619   0.288  0.1563  0.3991 -0.0515
  573ACN     C1 3616   2.565   1.314   2.531 -0.1219 -0.5003 -0.0326
  573ACN     H1 3617   2.520   1.299   2.630 -1.5441  1.0429 -0.4230
  573ACN     H2 3618   2.544   1.232   2.461  0.9943 -0.5607 -0.2992
  573ACN     H3 3619   2.672   1.325   2.550 -0.3459  0.8620  0.5255
  573ACN     C2 3620   2.521   1.438   2.473  0.1418 -0.5030  0.2408
  573ACN     N1 3621   2.502   1.538   2.423  0.0937  0.0725  0.3581
  574ACN     C1 3622   1.195   4.316   4.167 -0.1688 -0.5163  0.3770
  574ACN     H1 3623   1.205   4.213   4.205 -0.8431 -0.6394  0.2237
  574ACN     H2 3624   1.184   4.320   4.058 -1.3067 -0.3984  0.4912
  574ACN     H3 3625   1.290   4.362   4.195 -0.2721 -0.1999  0.2008
  574ACN     C2 3626   1.089   4.393   4.227  0.2346 -0.3621 -0.1496
  574ACN     N1 3627   1.000   4.459   4.264 -0.0637 -0.1845 -0.1662
  575ACN     C1 3628   3.198   3.198   2.693 -0.2126 -0.0220  0.0855
  575ACN     H1 3629   3.132   3.219   2.608  0.6016  1.9478 -0.0707
  575ACN     H2 3630   3.147   3.190   2.789  1.1187 -0.9386  0.7394
  575ACN     H3 3631   3.273   3.278   2.699 -1.1598  1.0282 -1.5646
  575ACN     C2 3632   3.260   3.070   2.662  0.5590 -0.1858 -0.1133
  575ACN     N1 3633   3.304   2.971   2.626  0.2700 -0.5260  0.1835
  576ACN     C1 3634   0.363   2.683   2.288  0.7031 -0.6387  0.3250
  576ACN     H1 3635   0.373   2.664   2.396  0.3704  0.5584  0.5819
  576ACN     H2 3636   0.424   2.769   2.258 -0.2976  0.3833  1.1823
  576ACN     H3 3637   0.258   2.708   2.266 -0.2960 -3.0542  2.0986
  576ACN     C2 3638   0.407   2.563   2.213  0.0272  0.0484  0.4599
  576ACN     N1 3639   0.440   2.473   2.149  0.4435 -0.1768  0.6284
  577ACN     C1 3640   2.823   4.816   2.209  0.2330 -0.4430  0.5429
  577ACN     H1 3641   2.780   4.772   2.300  2.4005 -2.2337  0.7559
  577ACN     H2 3642   2.932   4.805   2.219  0.5057 -1.7043 -3.1689
  577ACN     H3 3643   2.799   4.920   2.184 -1.7986 -1.3012 -1.2294
  577ACN     C2 3644   2.785   4.740   2.090  0.9369  0.1600  0.3747
  577ACN     N1 3645   2.756   4.673   2.003 -0.3481 -1.0543 -0.5686
  578ACN     C1 3646   2.329   4.411   4.934  0.5733  0.8246 -0.3068
  578ACN     H1 3647   2.276   4.341   4.869 -0.4452  2.2224 -1.0174
  578ACN     H2 3648   2.352   4.493   4.864 -0.8394  1.8968  0.4535
  578ACN     H3 3649   2.419   4.361   4.971  0.4305  0.9399  0.2004
  578ACN     C2 3650   2.245   4.457   5.046 -0.9354 -0.2550  0.3079
  578ACN     N1 3651   2.183   4.490   5.136 -0.5312  0.2989 -0.2791
  579ACN     C1 3652   1.495   4.713   4.735 -0.4140 -0.2482  0.2246
  579ACN     H1 3653   1.569   4.787   4.702 -0.2166 -1.4186 -2.0414
  579ACN     H2 3654   1.405   4.723   4.674 -1.7586 -0.8469  2.0704
  579ACN     H3 3655   1.461   4.719   4.839  0.3982  1.2046  0.4227
  579ACN     C2 3656   1.556   4.586   4.712 -0.4115  0.7351 -0.2391
  579ACN     N1 3657   1.611   4.486   4.704  0.1797  0.7042 -0.0601
  580ACN     C1 3658   2.565   0.066   1.762  0.1772  0.2220 -0.1955
  580ACN     H1 3659   2.591  -0.038   1.737 -1.0070  0.2808 -1.7276
  580ACN     H2 3660   2.482   0.100   1.699 -0.6279 -0.0346  0.7010
  580ACN     H3 3661   2.657   0.124   1.755  0.3346 -0.2087 -1.8585
  580ACN     C2 3662   2.528   0.079   1.903  0.1188  0.1088 -1.0530
  580ACN     N1 3663   2.498   0.088   2.016  0.0198  0.4195  0.2595
  581ACN     C1 3664   2.850   0.523   3.664  0.6849 -0.1047  0.1229
  581ACN     H1 3665   2.948   0.475   3.679  0.7062  0.6972  2.7449
  581ACN     H2 3666   2.808   0.552   3.760  0.4007  1.8477 -0.5713
  581ACN     H3 3667   2.782   0.449   3.619  1.8311 -1.0033 -0.1628
  581ACN     C2 3668   2.861   0.633   3.565 -0.1369 -0.8103  0.6968
  581ACN     N1 3669   2.874   0.719   3.492 -0.2985 -0.3762  0.6547
  582ACN     C1 3670   0.385   0.787   3.510  1.0138  0.3475  0.4088
  582ACN     H1 3671   0.351   0.887   3.539  1.0240  0.5619 -0.3021
  582ACN     H2 3672   0.418   0.733   3.600  2.4716 -1.9368 -1.4248
  582ACN     H3 3673   0.465   0.804   3.437  1.7178  1.3967  1.4042
  582ACN     C2 3674   0.272   0.703   3.454 -0.4810  0.1990 -0.0181
  582ACN     N1 3675   0.190   0.634   3.414 -0.6177  0.1638 -0.2028
  583ACN     C1 3676   2.190   4.216   4.564  0.0535  0.0382 -0.2066
  583ACN     H1 3677   2.234   4.152   4.486  2.2100  1.5887 -0.2842
  583ACN     H2 3678   2.197   4.202   4.672  2.0342  1.4198 -0.1312
  583ACN     H3 3679   2.084   4.228   4.537 -0.9146  0.4912  3.5610
  583ACN     C2 3680   2.234   4.352   4.549 -0.3073  0.1170  0.0104
  583ACN     N1 3681   2.266   4.463   4.536  0.5063 -0.4121 -0.1422
  584ACN     C1 3682   2.736   4.324   1.780 -0.4747  0.3725 -0.6135
  584ACN     H1 3683   2.767   4.219   1.773  1.8394  0.6416  3.6458
  584ACN     H2 3684   2.771   4.355   1.880 -1.1441 -0.9823  0.0485
  584ACN     H3 3685   2.627   4.335   1.776 -0.4578  0.7339 -0.0989
  584ACN     C2 3686   2.794   4.399   1.667  0.4848  0.0977 -0.1814
  584ACN     N1 3687   2.831   4.461   1.577  0.5703  0.3907  0.0752
  585ACN     C1 3688   0.657   4.692   2.889  0.1839 -0.6198 -0.2816
  585ACN     H1 3689   0.566   4.646   2.931  0.4917 -0.2686  0.7942
  585ACN     H2 3690   0.641   4.747   2.796  1.2587 -0.7375 -0.5456
  585ACN     H3 3691   0.733   4.615   2.871  1.0006 -0.0486  0.6918
  585ACN     C2 3692   0.698   4.779   2.998 -0.3048 -0.9978  0.0904
  585ACN     N1 3693   0.726   4.857   3.078 -0.9107  0.3430 -1.1334
  586ACN     C1 3694   2.963   4.513   1.003  0.3388  0.5765 -0.4018
  586ACN     H1 3695   2.914   4.530   0.906 -2.3435 -3.2891  0.1619
  586ACN     H2 3696   2.878   4.489   1.069 -1.3292  1.6789 -2.0824
  586ACN     H3 3697   3.029   4.596   1.030  0.9549 -0.0782  0.1083
  586ACN     C2 3698   3.049   4.394   0.985 -0.1088 -0.4418 -0.1080
  586ACN     N1 3699   3.115   4.306   0.959  0.0815 -0.3226 -0.4155
  587ACN     C1 3700   3.674   2.251   1.751 -0.5252 -0.3982 -0.3738
  587ACN     H1 3701   3.604   2.188   1.695 -0.2796  0.7760 -2.0440
  587ACN     H2 3702   3.780   2.234   1.728 -0.5154  1.3452 -1.6360
  587ACN     H3 3703   3.652   2.246   1.858  1.0038 -0.3105 -0.0385
  587ACN     C2 3704   3.634   2.381   1.695 -0.1479 -0.0435  1.1304
  587ACN     N1 3705   3.612   2.477   1.640  0.1047  0.1247 -0.6360
  588ACN     C1 3706   2.218   2.963   3.193 -0.3860  1.0245  0.5668
  588ACN     H1 3707   2.185   2.921   3.289  1.6426  0.0640  0.8681
  588ACN     H2 3708   2.326   2.978   3.195  0.3953 -3.3046 -2.3224
  588ACN     H3 3709   2.166   3.057   3.175 -1.8099  0.1911  0.2161
  588ACN     C2 3710   2.187   2.865   3.085  0.0927 -0.2693  0.2222
  588ACN     N1 3711   2.174   2.788   3.001 -0.1252  0.1055  0.6094
  589ACN     C1 3712   0.809   0.360   3.884 -0.8612  0.4447  0.4315
  589ACN     H1 3713   0.876   0.443   3.857 -1.1854  0.1873 -1.1706
  589ACN     H2 3714   0.726   0.372   3.814  1.0154  0.9436 -1.7657
  589ACN     H3 3715   0.772   0.379   3.985 -1.5986  0.0241  0.2405
  589ACN     C2 3716   0.879   0.229   3.880  0.4352  0.0451  0.5274
  589ACN     N1 3717   0.924   0.121   3.870  0.4223 -0.8534  0.6259
  590ACN     C1 3718   2.175   2.935   4.905  0.6953 -0.2007  0.4824
  590ACN     H1 3719   2.084   2.875   4.893 -0.6927  1.9455  0.2125
  590ACN     H2 3720   2.226   2.923   5.002  0.0696  1.9403  1.0850
  590ACN     H3 3721   2.141   3.038   4.894  0.1074 -0.2751  1.5612
  590ACN     C2 3722   2.263   2.900   4.802 -0.2982  0.3345 -0.1856
  590ACN     N1 3723   2.328   2.882   4.712  0.0583  0.7952  0.0625
  591ACN     C1 3724   1.921   1.972   4.181 -0.3924  0.8493  0.0169
  591ACN     H1 3725   2.016   2.021   4.156  0.3734 -0.8545 -0.4981
  591ACN     H2 3726   1.841   2.045   4.168 -3.5804 -2.6990 -1.0062
  591ACN     H3 3727   1.910   1.936   4.284  0.7366  1.7455  0.4627
  591ACN     C2 3728   1.886   1.861   4.092 -0.1856 -0.5656  0.2233
  591ACN     N1 3729   1.860   1.777   4.021 -0.1269  0.4297  0.3981
  592ACN     C1 3730   0.688   2.371   1.247  0.0559  0.1635 -0.4800
  592ACN     H1 3731   0.690   2.479   1.267 -1.4640  0.0331  0.3834
  592ACN     H2 3732   0.773   2.333   1.304  1.0538  2.8891 -0.0856
  592ACN     H3 3733   0.719   2.361   1.142 -1.1559  0.5145 -0.8786
  592ACN     C2 3734   0.569   2.299   1.278  0.1298  0.1377  0.7201
  592ACN     N1 3735   0.472   2.243   1.301  0.1584  0.5106  0.0774
  593ACN     C1 3736   0.010   2.829   0.153 -0.5374  0.4590  0.3034
  593ACN     H1 3737   0.100   2.886   0.181  0.0077 -0.8475  1.2831
  593ACN     H2 3738  -0.036   2.796   0.247 -0.1359 -2.0678 -0.3374
  593ACN     H3 3739   0.047   2.742   0.097  0.6016  0.1287  1.5279
  593ACN     C2 3740  -0.077   2.911   0.076 -0.2217  0.6596  0.1249
  593ACN     N1 3741  -0.145   2.978   0.011  0.1627 -0.3557 -0.0363
  594ACN     C1 3742   0.242   1.146   1.097 -0.2236 -0.2838  0.0869
  594ACN     H1 3743   0.209   1.245   1.063 -2.4681 -1.5657 -1.5786
  594ACN     H2 3744   0.315   1.110   1.024 -1.3875  1.7981 -2.1760
  594ACN     H3 3745   0.149   1.089   1.096  0.5859 -1.6728  1.7774
  594ACN     C2 3746   0.310   1.155   1.228  0.5061 -0.5367  0.0880
  594ACN     N1 3747   0.367   1.158   1.331 -0.0264 -0.0932 -0.0733
  595ACN     C1 3748   0.053   4.473   1.807 -0.6346 -0.0029  0.1714
  595ACN     H1 3749  -0.053   4.498   1.818 -0.3128  1.6484 -0.3981
  595ACN     H2 3750   0.095   4.432   1.900 -0.0874 -1.5759 -0.7535
  595ACN     H3 3751   0.114   4.562   1.791  1.2240 -1.3445 -0.3814
  595ACN     C2 3752   0.067   4.378   1.693  0.2796 -0.5499 -0.3458
  595ACN     N1 3753   0.080   4.306   1.602  0.0615 -0.5477  0.1793
  596ACN     C1 3754   3.347   1.257   3.451 -0.2102  0.2384 -0.0459
  596ACN     H1 3755   3.292   1.293   3.362  0.5652  0.8181 -0.2987
  596ACN     H2 3756   3.451   1.239   3.422 -0.0700 -1.2371  1.3287
  596ACN     H3 3757   3.304   1.160   3.479  0.7429  0.5267  2.5450
  596ACN     C2 3758   3.325   1.363   3.546  0.0801  0.3988  0.1171
  596ACN     N1 3759   3.323   1.447   3.622 -0.2455 -0.0301  0.1185
  597ACN     C1 3760   0.902   4.425   2.463 -0.3316 -0.5863 -0.1561
  597ACN     H1 3761   0.916   4.464   2.362 -1.4767  1.2726  0.3753
  597ACN     H2 3762   0.998   4.384   2.498 -0.0699  1.6984  1.9401
  597ACN     H3 3763   0.831   4.341   2.459  0.0527 -1.0294  1.9019
  597ACN     C2 3764   0.857   4.531   2.547 -0.1802 -0.7147  0.2544
  597ACN     N1 3765   0.812   4.623   2.597 -0.2953 -0.0236  0.3043
  598ACN     C1 3766   1.693   0.559   4.676 -0.2390 -0.9645  0.0152
  598ACN     H1 3767   1.694   0.501   4.769 -1.6337  2.8372  2.5328
  598ACN     H2 3768   1.692   0.668   4.686  0.7242 -0.9741  0.3175
  598ACN     H3 3769   1.617   0.521   4.607 -0.7403  0.3322 -0.1575
  598ACN     C2 3770   1.820   0.540   4.616  0.7142  0.9555  0.9041
  598ACN     N1 3771   1.926   0.520   4.579 -0.0913  0.6596  0.2681
  599ACN     C1 3772   0.259   1.885   0.675 -0.2450 -0.0338 -0.0548
  599ACN     H1 3773   0.203   1.794   0.699  2.3361 -2.3892 -2.5550
  599ACN     H2 3774   0.365   1.856   0.670  0.4945  2.3203  0.7665
  599ACN     H3 3775   0.256   1.952   0.762  2.1391 -1.1790  0.9776
  599ACN     C2 3776   0.224   1.949   0.550 -0.0416 -0.1075 -0.7466
  599ACN     N1 3777   0.200   2.005   0.449  0.2226 -0.2483  0.1362
  600ACN     C1 3778   2.579   1.441   2.094  0.0381 -0.0035  0.0193
  600ACN     H1 3779   2.479   1.484   2.097  0.6579  1.3915  1.2593
  600ACN     H2 3780   2.638   1.475   2.180  0.1471 -0.0711 -0.0274
  600ACN     H3 3781   2.641   1.478   2.011 -0.8686 -1.6362 -1.4101
  600ACN     C2 3782   2.573   1.299   2.101 -0.0744 -0.0232  0.1253
  600ACN     N1 3783   2.577   1.182   2.099  0.5533  0.6262 -0.2297
  601ACN     C1 3784   2.961   1.607   2.555 -0.1951  0.2551 -0.5352
  601ACN     H1 3785   3.068   1.627   2.539 -0.6472  1.3257 -2.4514
  601ACN     H2 3786   2.947   1.503   2.587  2.1878  0.4297  1.1661
  601ACN     H3 3787   2.891   1.637   2.476 -1.3717 -0.0213  0.3790
  601ACN     C2 3788   2.930   1.685   2.675  0.6735 -0.5195 -0.8429
  601ACN     N1 3789   2.908   1.756   2.764 -0.1136 -0.2555 -0.0816
  602ACN     C1 3790   3.050   4.367   4.781  0.2209  0.3556 -0.1831
  602ACN     H1 3791   3.013   4.464   4.815  0.9867  1.4330 -2.3565
  602ACN     H2 3792   3.155   4.367   4.748  1.0392  2.1158  2.2889
  602ACN     H3 3793   2.997   4.332   4.692  2.2772  0.0764 -1.3233
  602ACN     C2 3794   3.034   4.252   4.872  0.3603 -0.3002 -0.1855
  602ACN     N1 3795   3.020   4.166   4.946  0.2726  0.0103  0.3756
  603ACN     C1 3796   3.346   1.168   2.155  0.2994 -0.2189 -0.4182
  603ACN     H1 3797   3.302   1.238   2.227  0.8155 -0.4275  0.1045
  603ACN     H2 3798   3.291   1.073   2.154  0.3361 -0.3117  1.9235
  603ACN     H3 3799   3.447   1.142   2.190  0.8392  1.5722 -0.5935
  603ACN     C2 3800   3.357   1.214   2.019  0.9165  0.0272  0.4360
  603ACN     N1 3801   3.362   1.253   1.909 -0.4068 -0.3911  0.1120
  604ACN     C1 3802   1.117   4.837   3.336  0.0307 -1.1619 -0.7659
  604ACN     H1 3803   1.170   4.805   3.246  1.3057 -1.3399  0.0414
  604ACN     H2 3804   1.044   4.914   3.308 -0.8426 -1.1670  1.4090
  604ACN     H3 3805   1.187   4.875   3.411  1.0240 -0.2701 -2.1262
  604ACN     C2 3806   1.047   4.725   3.392  0.2917 -0.2981  0.1892
  604ACN     N1 3807   0.995   4.639   3.438 -0.3791 -0.1337  0.1343
  605ACN     C1 3808   2.461   1.219   0.249  0.1908 -0.6048  0.1732
  605ACN     H1 3809   2.434   1.187   0.148 -1.3641 -1.3340  0.8124
  605ACN     H2 3810   2.558   1.272   0.254  0.7918 -1.7059  0.3153
  605ACN     H3 3811   2.460   1.136   0.320  0.9531 -1.8802 -1.2768
  605ACN     C2 3812   2.371   1.319   0.298  0.6136  0.6106  0.6143
  605ACN     N1 3813   2.296   1.398   0.339 -0.3984  0.1684 -0.6437
  606ACN     C1 3814   2.193   1.663   0.734  0.1164 -0.5983 -0.1912
  606ACN     H1 3815   2.177   1.568   0.682 -1.9076 -0.5561  0.3115
  606ACN     H2 3816   2.110   1.668   0.806 -0.1706  0.0441 -0.5611
  606ACN     H3 3817   2.190   1.747   0.663 -0.6620  0.4154  1.0161
  606ACN     C2 3818   2.324   1.664   0.796  0.1239  0.1024  0.1894
  606ACN     N1 3819   2.428   1.660   0.845 -0.3543 -0.2652 -0.2316
  607ACN     C1 3820   2.124   1.211   0.907 -0.2516 -0.7266 -0.9160
  607ACN     H1 3821   2.222   1.177   0.944 -0.4242 -1.5523 -1.1888
  607ACN     H2 3822   2.046   1.144   0.946  1.4794 -2.7291 -0.7612
  607ACN     H3 3823   2.124   1.200   0.798 -1.7739 -1.3914 -0.8611
  607ACN     C2 3824   2.097   1.345   0.964  0.3641 -0.0499 -0.0084
  607ACN     N1 3825   2.077   1.439   1.025 -0.1289  0.2852  0.1706
  608ACN     C1 3826   2.464   4.311   3.212  0.8495  0.4845 -0.2683
  608ACN     H1 3827   2.362   4.307   3.173  0.2436  3.2332  0.9215
  608ACN     H2 3828   2.485   4.416   3.237 -1.5142  0.1269  3.4609
  608ACN     H3 3829   2.539   4.268   3.144 -2.1917 -0.4194 -3.1452
  608ACN     C2 3830   2.449   4.227   3.330  0.2548 -0.7698 -0.4963
  608ACN     N1 3831   2.440   4.160   3.422 -0.0421 -0.1303 -0.3260
  609ACN     C1 3832   3.554   4.140   4.818 -0.4120 -1.1724 -0.2724
  609ACN     H1 3833   3.655   4.147   4.776 -1.0737  1.2402 -1.5451
  609ACN     H2 3834   3.552   4.155   4.927 -1.0879 -0.9857 -0.3108
  609ACN     H3 3835   3.520   4.036   4.812 -1.0735 -1.0186  0.6352
  609ACN     C2 3836   3.464   4.235   4.753  0.7100 -0.1301  0.1677
  609ACN     N1 3837   3.389   4.311   4.706  0.1982 -0.2356 -0.1693
  610ACN     C1 3838   2.823   1.210   4.296  0.6904  0.1843 -0.5535
  610ACN     H1 3839   2.853   1.172   4.395  0.1671  1.1924 -0.0019
  610ACN     H2 3840   2.774   1.307   4.307 -0.6931 -0.6111  0.4696
  610ACN     H3 3841   2.749   1.139   4.258  0.9694  0.7242 -2.1289
  610ACN     C2 3842   2.940   1.218   4.208 -1.3042 -0.9547 -0.9567
  610ACN     N1 3843   3.029   1.218   4.136  0.3138  0.2760  0.2036
  611ACN     C1 3844   3.402   4.579   3.133  0.5801  0.2616  0.1824
  611ACN     H1 3845   3.375   4.638   3.222 -0.8309 -2.5789  1.7180
  611ACN     H2 3846   3.504   4.610   3.109 -0.0547  2.2181 -0.1175
  611ACN     H3 3847   3.334   4.602   3.050 -0.0529 -1.8617  0.0962
  611ACN     C2 3848   3.405   4.437   3.162 -0.1884 -0.0867  0.4908
  611ACN     N1 3849   3.407   4.324   3.185 -0.1620 -0.0739  0.5648
  612ACN     C1 3850   1.119   2.945   3.978 -0.0002 -1.2823 -0.3191
  612ACN     H1 3851   1.227   2.934   3.971  0.1840 -0.4502  1.0181
  612ACN     H2 3852   1.102   3.041   4.027  1.5858 -1.0983 -0.1315
  612ACN     H3 3853   1.084   2.857   4.033 -2.3312 -0.9648 -1.2231
  612ACN     C2 3854   1.066   2.961   3.846 -0.0891  0.0899  0.0931
  612ACN     N1 3855   1.024   2.975   3.741  0.0020 -0.4419  0.2249
  613ACN     C1 3856   2.774   3.490   4.630  0.4139 -0.1486  0.5750
  613ACN     H1 3857   2.787   3.495   4.739 -0.6284  0.6356  0.6729
  613ACN     H2 3858   2.678   3.527   4.593 -0.0884 -2.7933 -0.8819
  613ACN     H3 3859   2.776   3.389   4.587  0.3379 -0.4990  1.3971
  613ACN     C2 3860   2.887   3.565   4.579  0.4181  0.3438  0.6809
  613ACN     N1 3861   2.973   3.632   4.542  0.8660  0.0637 -0.3951
  614ACN     C1 3862   3.446   2.313   3.917  0.2901  0.0947 -0.1540
  614ACN     H1 3863   3.344   2.295   3.953  0.1180  0.7246 -0.3132
  614ACN     H2 3864   3.447   2.277   3.813  1.5014  0.8469 -0.4080
  614ACN     H3 3865   3.532   2.269   3.968  0.6083 -1.3692 -1.9007
  614ACN     C2 3866   3.474   2.454   3.906 -0.0055  0.2366  0.8837
  614ACN     N1 3867   3.496   2.564   3.893 -0.3548 -0.5438  0.1598
  615ACN     C1 3868   2.823   0.014   3.920  0.2448 -0.1094 -0.9530
  615ACN     H1 3869   2.734   0.075   3.900  2.3466  3.5654  0.3489
  615ACN     H2 3870   2.794  -0.091   3.932 -1.9590  0.1975 -3.2921
  615ACN     H3 3871   2.872   0.050   4.011 -0.9603  0.0393 -0.3540
  615ACN     C2 3872   2.913   0.017   3.806 -0.7349 -0.4790  0.1017
  615ACN     N1 3873   2.991   0.016   3.720  0.1371 -0.2400 -0.0773
  616ACN     C1 3874   3.576   1.062   4.161 -0.3959 -0.2208 -0.0543
  616ACN     H1 3875   3.527   1.114   4.244 -1.8862  2.2848 -2.4014
  616ACN     H2 3876   3.681   1.086   4.141 -0.1777 -0.5552  0.6852
  616ACN     H3 3877   3.514   1.085   4.073  0.5978  1.1562 -0.4151
  616ACN     C2 3878   3.552   0.922   4.190  0.2867  0.0686  0.0943
  616ACN     N1 3879   3.541   0.810   4.216 -0.5035 -0.2386  0.3376
  617ACN     C1 3880   0.128   0.828   0.451 -0.2473 -0.6040 -0.2491
  617ACN     H1 3881   0.091   0.930   0.430 -0.1934 -0.0696  2.0660
  617ACN     H2 3882   0.227   0.805   0.409 -0.1499  0.4634 -0.6227
  617ACN     H3 3883   0.050   0.760   0.416 -1.5174  0.5016  0.3817
  617ACN     C2 3884   0.136   0.826   0.599 -0.1725 -0.3991 -0.6016
  617ACN     N1 3885   0.141   0.845   0.712  0.7378 -0.3808 -0.1699
  618ACN     C1 3886   0.490   4.330   4.916 -0.4511  0.0780  0.0990
  618ACN     H1 3887   0.576   4.387   4.953 -0.3403  0.0513 -0.1144
  618ACN     H2 3888   0.491   4.238   4.976  0.7601 -1.2653 -1.9188
  618ACN     H3 3889   0.501   4.297   4.812 -0.7647 -0.4288  0.2253
  618ACN     C2 3890   0.360   4.400   4.933  0.7364  0.6634  0.1974
  618ACN     N1 3891   0.255   4.442   4.956 -0.4157  0.1537 -0.6589
  619ACN     C1 3892   1.168   0.986   0.823  0.7561 -0.3474 -0.0061
  619ACN     H1 3893   1.139   0.899   0.764  1.4202 -1.5231  1.3415
  619ACN     H2 3894   1.251   1.041   0.777  0.7614  0.2252  0.6728
  619ACN     H3 3895   1.189   0.951   0.925  1.1000  1.6300  0.6150
  619ACN     C2 3896   1.058   1.081   0.821 -0.0642 -0.5020  0.5462
  619ACN     N1 3897   0.960   1.137   0.821  0.1774 -0.9330  0.2212
  620ACN     C1 3898   3.158   0.377   4.698  0.0152 -0.2359 -0.6035
  620ACN     H1 3899   3.055   0.340   4.695 -0.0213 -0.2063  0.1783
  620ACN     H2 3900   3.204   0.360   4.600  0.8497 -0.2879 -0.2069
  620ACN     H3 3901   3.207   0.327   4.782 -2.9556  0.7311  1.7739
  620ACN     C2 3902   3.148   0.522   4.718 -0.5907  0.2816  0.0476
  620ACN     N1 3903   3.121   0.631   4.743  0.0783  0.3358  0.0159
  621ACN     C1 3904   2.011   1.594   0.175  0.6637  0.0686 -0.2434
  621ACN     H1 3905   2.115   1.628   0.167 -0.0094  1.7251 -2.7276
  621ACN     H2 3906   1.972   1.610   0.277  3.0836 -2.1851  1.1019
  621ACN     H3 3907   2.014   1.491   0.139 -0.0654  0.3510 -1.1321
  621ACN     C2 3908   1.938   1.680   0.088 -0.5615  0.1183  0.0686
  621ACN     N1 3909   1.881   1.744   0.016  0.2049  0.0924  0.6326
  622ACN     C1 3910   1.025   1.647   4.526  0.3468 -0.3317 -0.5614
  622ACN     H1 3911   1.073   1.743   4.504  0.0640  0.2854  1.4688
  622ACN     H2 3912   1.006   1.588   4.435  2.0748  2.1548 -2.6217
  622ACN     H3 3913   0.935   1.649   4.589  1.0291  1.0896  0.3852
  622ACN     C2 3914   1.121   1.590   4.619  0.0599 -0.0395  0.2808
  622ACN     N1 3915   1.206   1.550   4.694  0.5230 -0.2965 -0.4339
  623ACN     C1 3916   3.534   0.408   2.128  0.2150 -0.2434 -0.3375
  623ACN     H1 3917   3.553   0.422   2.021  2.7578  1.0569  0.2405
  623ACN     H2 3918   3.542   0.505   2.179 -1.7985  0.0275 -0.5247
  623ACN     H3 3919   3.622   0.347   2.154  0.1674  0.4344  1.4603
  623ACN     C2 3920   3.405   0.339   2.151 -0.4360  0.3193  0.3395
  623ACN     N1 3921   3.297   0.306   2.177 -0.7002  0.1650 -0.2578
  624ACN     C1 3922   0.361   3.982   0.252 -0.3822  1.0616 -0.8226
  624ACN     H1 3923   0.300   3.943   0.334  1.2882 -0.3241 -0.2087
  624ACN     H2 3924   0.425   4.068   0.276  0.2044  0.9233 -1.8300
  624ACN     H3 3925   0.292   4.012   0.172 -1.4947 -0.1880 -0.3556
  624ACN     C2 3926   0.438   3.879   0.188  0.8043 -0.4493  0.0275
  624ACN     N1 3927   0.492   3.798   0.132  0.6210  0.1718 -0.9975
  625ACN     C1 3928   3.353   0.613   0.036 -1.1233  0.0817  0.0894
  625ACN     H1 3929   3.415   0.704   0.031  0.0856 -0.7029  0.4991
  625ACN     H2 3930   3.268   0.612  -0.034 -0.2700  1.6657 -0.9988
  625ACN     H3 3931   3.313   0.587   0.135  0.3762  0.1292  0.7206
  625ACN     C2 3932   3.422   0.495  -0.006 -0.0069 -0.7321  0.5435
  625ACN     N1 3933   3.471   0.398  -0.049 -0.5504  0.1660 -1.1201
  626ACN     C1 3934   2.064   0.483   3.329  0.9167  0.8935  0.0130
  626ACN     H1 3935   1.972   0.477   3.270  0.4740 -1.5933  0.8810
  626ACN     H2 3936   2.150   0.470   3.261 -0.0192 -2.9204 -0.5685
  626ACN     H3 3937   2.078   0.406   3.406 -0.2745  0.8940  0.2409
  626ACN     C2 3938   2.071   0.606   3.404  0.1487  0.5396  0.0150
  626ACN     N1 3939   2.083   0.704   3.461  0.2136  0.1338 -0.3858
  627ACN     C1 3940   1.594   0.345   1.757  0.7878 -0.3139 -0.0579
  627ACN     H1 3941   1.625   0.270   1.684 -1.9277 -0.2483 -1.3680
  627ACN     H2 3942   1.625   0.325   1.860 -0.5865  2.0934  0.8820
  627ACN     H3 3943   1.484   0.342   1.762  0.5754  2.4617 -1.5523
  627ACN     C2 3944   1.637   0.476   1.716  0.3587 -0.3209  0.6775
  627ACN     N1 3945   1.668   0.580   1.672  0.2282 -0.1065  0.1416
  628ACN     C1 3946   2.176   1.160   4.762 -0.0237 -0.1395  0.3951
  628ACN     H1 3947   2.252   1.125   4.690  2.0060 -1.3618  3.0358
  628ACN     H2 3948   2.173   1.071   4.826  1.6112 -0.2681  0.3219
  628ACN     H3 3949   2.079   1.172   4.712 -0.1476 -0.7030  0.4966
  628ACN     C2 3950   2.219   1.281   4.833 -0.0760 -0.5857 -0.9946
  628ACN     N1 3951   2.253   1.378   4.881  0.4713 -0.0573 -0.4962
  629ACN     C1 3952   3.162   2.923   1.242 -0.3065 -0.6582  0.0387
  629ACN     H1 3953   3.178   2.828   1.190 -0.7743 -0.5218 -0.3536
  629ACN     H2 3954   3.076   2.979   1.203 -0.8494 -2.5815 -1.5656
  629ACN     H3 3955   3.242   2.991   1.212 -1.2437  0.1420 -0.6703
  629ACN     C2 3956   3.151   2.914   1.386  0.2404  0.5124  0.4525
  629ACN     N1 3957   3.150   2.899   1.501 -0.4339 -0.4089 -0.7247
  630ACN     C1 3958   1.229   2.339   1.679  0.7999  0.0018 -0.2990
  630ACN     H1 3959   1.294   2.331   1.767  1.5886 -3.7933 -1.1042
  630ACN     H2 3960   1.294   2.346   1.591 -0.1643  1.3447 -0.9118
  630ACN     H3 3961   1.165   2.428   1.679  2.7100  1.3975 -1.4567
  630ACN     C2 3962   1.155   2.219   1.681  0.4182 -0.1722 -0.0378
  630ACN     N1 3963   1.098   2.120   1.680  0.5696  0.0581  0.1525
  631ACN     C1 3964   1.670   3.486   4.411 -0.1060  0.2705  1.0076
  631ACN     H1 3965   1.640   3.558   4.333 -1.1664  0.5164  1.6246
  631ACN     H2 3966   1.614   3.498   4.505 -0.5605  0.1460  0.7558
  631ACN     H3 3967   1.778   3.496   4.426 -0.0344  2.3837 -0.6998
  631ACN     C2 3968   1.637   3.356   4.357 -0.3709 -0.2828 -0.1360
  631ACN     N1 3969   1.625   3.248   4.316  0.1725 -0.3018  0.1049
  632ACN     C1 3970   2.183   3.160   0.252 -0.0012 -0.6143  0.3696
  632ACN     H1 3971   2.237   3.192   0.162 -1.7481  1.0946 -0.1199
  632ACN     H2 3972   2.173   3.238   0.328 -1.0234 -1.7339  1.4100
  632ACN     H3 3973   2.244   3.080   0.296  2.7915  1.4842  0.4249
  632ACN     C2 3974   2.050   3.110   0.234  0.2586 -0.2336 -0.4852
  632ACN     N1 3975   1.940   3.074   0.233  0.5501  0.0976 -0.1784
  633ACN     C1 3976   2.764   2.565   2.864  0.2222 -0.6178  0.6295
  633ACN     H1 3977   2.860   2.538   2.820 -0.6647 -1.3431 -0.8860
  633ACN     H2 3978   2.754   2.671   2.838  0.6713 -0.8054 -0.3182
  633ACN     H3 3979   2.775   2.554   2.973  0.6301  0.0850  0.6598
  633ACN     C2 3980   2.647   2.499   2.811  0.0958 -0.4313 -0.4859
  633ACN     N1 3981   2.555   2.445   2.771 -0.0349  0.2450 -0.3811
  634ACN     C1 3982   0.169   4.528   2.915 -0.2837  0.2622  0.4237
  634ACN     H1 3983   0.191   4.421   2.916 -0.5991  0.1848 -0.3394
  634ACN     H2 3984   0.065   4.551   2.940 -1.0856  0.0890 -2.5313
  634ACN     H3 3985   0.184   4.559   2.811 -2.4727 -1.6304 -0.5168
  634ACN     C2 3986   0.258   4.594   3.002 -0.2556  0.3876 -0.0933
  634ACN     N1 3987   0.336   4.649   3.069 -0.3781  0.3506  0.1075
  635ACN     C1 3988   1.930   0.671   1.928  0.4187  0.3412  0.9162
  635ACN     H1 3989   1.864   0.743   1.978 -0.2703  0.0347  0.4595
  635ACN     H2 3990   2.037   0.685   1.950  0.8533 -2.7684  1.0149
  635ACN     H3 3991   1.912   0.693   1.823  0.0924 -1.9267  0.4563
  635ACN     C2 3992   1.885   0.533   1.954 -0.4800 -0.1959  0.0041
  635ACN     N1 3993   1.846   0.434   1.993 -0.0311  0.4225  0.3684
  636ACN     C1 3994   3.613   1.411   0.235  0.1402 -0.4593  0.3248
  636ACN     H1 3995   3.537   1.490   0.247  0.7220  0.4027 -1.5682
  636ACN     H2 3996   3.607   1.334   0.313  1.8108 -1.3587 -0.4296
  636ACN     H3 3997   3.711   1.456   0.218  0.8514 -2.1301  0.0070
  636ACN     C2 3998   3.577   1.334   0.114 -0.0289  0.1976 -0.1151
  636ACN     N1 3999   3.565   1.266   0.022 -0.0949  0.0450  0.0242
  637ACN     C1 4000   1.482   0.564   1.306 -0.1484  0.6559  0.1082
  637ACN     H1 4001   1.586   0.577   1.273 -0.3710 -0.6205 -1.1254
  637ACN     H2 4002   1.423   0.544   1.216  0.3066 -2.1829  0.3722
  637ACN     H3 4003   1.425   0.648   1.347  1.6604  1.7901  0.3570
  637ACN     C2 4004   1.455   0.450   1.390  0.1068  0.4311  0.3488
  637ACN     N1 4005   1.438   0.351   1.453  0.9382  0.2169  0.7320
  638ACN     C1 4006   3.899   2.282   4.245 -0.8327 -0.0272 -0.5615
  638ACN     H1 4007   3.838   2.277   4.336  1.2299  0.3054  0.8699
  638ACN     H2 4008   3.900   2.185   4.193  0.8887  1.5330 -3.5934
  638ACN     H3 4009   4.001   2.317   4.261 -0.8078 -0.0139 -0.7479
  638ACN     C2 4010   3.836   2.369   4.148  0.8134  0.3455 -0.2976
  638ACN     N1 4011   3.792   2.454   4.084 -0.2128 -0.2894  0.6982
  639ACN     C1 4012   3.157   2.141   0.912  0.2250  0.0903 -0.2285
  639ACN     H1 4013   3.190   2.144   1.016 -2.7423 -1.9047  0.8445
  639ACN     H2 4014   3.070   2.207   0.907  0.6937  0.7849  0.7952
  639ACN     H3 4015   3.137   2.035   0.891  0.1573 -0.0699  0.6308
  639ACN     C2 4016   3.270   2.190   0.845  0.1597 -0.4989 -0.6585
  639ACN     N1 4017   3.359   2.240   0.793  0.0231 -0.0636  0.5661
  640ACN     C1 4018   2.886   4.687   2.686 -0.4427 -0.6045 -0.0276
  640ACN     H1 4019   2.890   4.578   2.696 -0.0232 -0.5131  0.8205
  640ACN     H2 4020   2.965   4.713   2.615 -0.5611 -2.9446 -1.0731
  640ACN     H3 4021   2.906   4.727   2.786  0.4604 -0.6644 -0.1875
  640ACN     C2 4022   2.755   4.730   2.635  0.1405 -0.2990 -0.0436
  640ACN     N1 4023   2.662   4.785   2.598  0.6211  0.4472 -0.2506
  641ACN     C1 4024   3.084   0.457   1.937  0.5728 -0.7747  0.3763
  641ACN     H1 4025   3.111   0.513   2.027  2.3694 -0.9023 -0.0702
  641ACN     H2 4026   3.171   0.400   1.902  3.0285  1.2922  2.8207
  641ACN     H3 4027   3.042   0.510   1.851  1.1858 -3.2190 -1.4765
  641ACN     C2 4028   2.992   0.353   1.985  0.5543  0.2109  0.5829
  641ACN     N1 4029   2.922   0.272   2.026 -0.2363 -0.1799 -0.3621
  642ACN     C1 4030   0.098   1.098   3.922 -0.5060 -0.1693  0.7804
  642ACN     H1 4031   0.162   1.031   3.863 -0.3255 -0.9721  1.8753
  642ACN     H2 4032   0.094   1.202   3.887  1.6429 -0.7207 -1.2176
  642ACN     H3 4033   0.132   1.101   4.026 -1.4181  0.7828  1.0694
  642ACN     C2 4034  -0.037   1.040   3.922  0.7159 -0.0718  0.1683
  642ACN     N1 4035  -0.144   0.993   3.926  0.4916  0.1927 -0.4733
  643ACN     C1 4036   0.970   4.740   2.274  0.1265 -0.1675  0.6578
  643ACN     H1 4037   0.962   4.696   2.174  0.6004  0.0074  0.5378
  643ACN     H2 4038   1.072   4.715   2.306  0.3554 -0.4747 -0.2864
  643ACN     H3 4039   0.890   4.689   2.329 -0.4014 -3.1779 -2.6596
  643ACN     C2 4040   0.956   4.884   2.279  0.3172 -0.0435  0.3425
  643ACN     N1 4041   0.951   4.996   2.279  0.2144 -0.1495 -0.4193
  644ACN     C1 4042   3.721   0.929   0.644  0.0346  0.0685  0.1064
  644ACN     H1 4043   3.827   0.956   0.643  0.6345 -2.1035  2.2492
  644ACN     H2 4044   3.697   0.845   0.579  1.5155  0.8194 -1.4580
  644ACN     H3 4045   3.661   1.016   0.612  0.2340 -0.1100 -0.7733
  644ACN     C2 4046   3.666   0.907   0.779  0.1611 -0.5593  0.8399
  644ACN     N1 4047   3.619   0.895   0.882  0.4266 -0.5390 -0.0581
  645ACN     C1 4048   0.423   3.327   4.306  0.0975  0.7420  0.2798
  645ACN     H1 4049   0.520   3.298   4.348  0.4148  1.5060  0.0683
  645ACN     H2 4050   0.360   3.381   4.377  0.2479  2.3149 -0.7687
  645ACN     H3 4051   0.375   3.235   4.270  0.4699  0.4956  0.3992
  645ACN     C2 4052   0.455   3.408   4.187  0.0360 -1.1623  0.3430
  645ACN     N1 4053   0.485   3.479   4.102 -0.3819  0.8097  0.0779
  646ACN     C1 4054   3.300   2.043   4.760 -0.0301 -0.1690 -0.5612
  646ACN     H1 4055   3.379   1.973   4.730  1.5948  0.6599  1.6584
  646ACN     H2 4056   3.232   2.065   4.677 -0.3334  0.4512 -0.1533
  646ACN     H3 4057   3.343   2.132   4.807 -1.1331 -0.0307  0.1977
  646ACN     C2 4058   3.226   1.955   4.848  0.0415 -0.3661 -0.5002
  646ACN     N1 4059   3.166   1.887   4.917 -0.6572  0.0188 -0.3243
  647ACN     C1 4060   1.036   3.196   1.983 -1.0998  0.2028 -0.6712
  647ACN     H1 4061   1.100   3.271   2.032 -0.3714 -2.4421  2.5853
  647ACN     H2 4062   1.086   3.175   1.888  0.6841  0.5262  0.1515
  647ACN     H3 4063   0.931   3.225   1.974 -1.4769 -1.2044 -0.8962
  647ACN     C2 4064   1.028   3.075   2.069 -0.4779 -0.1724  0.4035
  647ACN     N1 4065   1.022   2.980   2.139  0.0345 -0.4026  0.1711
  648ACN     C1 4066   3.017   2.182   1.509  0.9605  0.0364  0.1422
  648ACN     H1 4067   2.974   2.110   1.438 -2.8074  0.7449  1.6054
  648ACN     H2 4068   3.013   2.280   1.459  1.5674  0.4054  0.8084
  648ACN     H3 4069   3.124   2.171   1.527  1.5969  2.3192 -1.8656
  648ACN     C2 4070   2.943   2.200   1.632  0.4280 -0.3320  0.1422
  648ACN     N1 4071   2.890   2.230   1.730 -0.3709  0.4260 -0.3361
  649ACN     C1 4072   3.373   4.771   0.795  0.4209 -1.0321  0.3672
  649ACN     H1 4073   3.308   4.790   0.709  0.9460 -0.9115 -0.0007
  649ACN     H2 4074   3.395   4.663   0.802  1.5335 -0.7287  1.8667
  649ACN     H3 4075   3.329   4.797   0.892  0.9931  0.4415  0.2306
  649ACN     C2 4076   3.497   4.836   0.779 -0.8931 -0.1327  0.7846
  649ACN     N1 4077   3.602   4.883   0.778  0.1401  0.1507  0.3512
  650ACN     C1 4078   1.240   2.748   2.275 -0.0738 -0.5693 -0.3598
  650ACN     H1 4079   1.179   2.793   2.353 -2.2954 -1.2190 -1.6839
  650ACN     H2 4080   1.249   2.822   2.194  0.6083 -1.5217 -1.1703
  650ACN     H3 4081   1.217   2.645   2.246  2.3401 -1.5699  1.1054
  650ACN     C2 4082   1.375   2.749   2.338  0.2184  0.3750  0.5581
  650ACN     N1 4083   1.478   2.753   2.388  0.0978  0.2171  0.5476
  651ACN     C1 4084   0.086   3.585   1.417  0.2595  0.2042 -0.5835
  651ACN     H1 4085  -0.013   3.539   1.407  0.2959 -0.2405  0.8848
  651ACN     H2 4086   0.090   3.660   1.338 -0.6180  0.1684 -0.6702
  651ACN     H3 4087   0.157   3.502   1.411  0.5306  0.4578 -0.8737
  651ACN     C2 4088   0.106   3.665   1.541 -0.1999 -0.1442  0.1627
  651ACN     N1 4089   0.123   3.725   1.639 -0.6511  0.2927  0.2559
  652ACN     C1 4090   1.714   1.430   3.321 -0.1093  0.2603  0.7859
  652ACN     H1 4091   1.618   1.483   3.328 -0.6968 -0.8235  1.0855
  652ACN     H2 4092   1.713   1.323   3.298  0.6983  0.2541  0.7661
  652ACN     H3 4093   1.763   1.440   3.419  2.6128  1.7712 -0.6775
  652ACN     C2 4094   1.802   1.490   3.214 -0.8196 -0.2369 -1.0263
  652ACN     N1 4095   1.873   1.538   3.139  0.8580 -0.5749 -0.5036
  653ACN     C1 4096   1.916   4.434   1.614 -0.7293  0.0703  0.5051
  653ACN     H1 4097   1.819   4.393   1.584  0.2091 -1.3568 -0.6279
  653ACN     H2 4098   1.938   4.521   1.550 -1.7083  1.1541  1.6032
  653ACN     H3 4099   1.998   4.361   1.611  0.0641  0.9323  1.0724
  653ACN     C2 4100   1.907   4.482   1.752 -0.6218 -0.1298  0.4964
  653ACN     N1 4101   1.903   4.519   1.861 -0.2830 -0.1734  0.7549
  654ACN     C1 4102   0.243   3.504   1.956 -0.2973  0.0223  0.1210
  654ACN     H1 4103   0.175   3.588   1.936 -1.4836 -0.4171  2.1390
  654ACN     H2 4104   0.201   3.445   2.039 -0.4927 -0.3302 -0.2295
  654ACN     H3 4105   0.345   3.544   1.969 -0.6963  0.7289  1.2060
  654ACN     C2 4106   0.244   3.428   1.833  0.2482  0.1982 -0.2732
  654ACN     N1 4107   0.245   3.375   1.733  0.1232 -0.6845  0.0631
  655ACN     C1 4108   0.207   2.393   1.919  0.4042 -0.2887  0.5318
  655ACN     H1 4109   0.267   2.303   1.936 -1.7175 -2.2027 -1.7370
  655ACN     H2 4110   0.184   2.394   1.812  0.2453 -2.6869  0.5182
  655ACN     H3 4111   0.264   2.481   1.952  1.3571 -1.2848  1.6107
  655ACN     C2 4112   0.082   2.381   1.989  0.2574 -0.0484  0.5029
  655ACN     N1 4113  -0.019   2.374   2.043 -0.0246 -0.6761 -0.4502
  656ACN     C1 4114   3.022   4.427   2.061  0.4607  0.8012 -0.4677
  656ACN     H1 4115   2.912   4.429   2.067  0.5148  1.2230  0.5647
  656ACN     H2 4116   3.058   4.422   2.165 -0.0506  1.0493 -0.2756
  656ACN     H3 4117   3.040   4.516   2.000 -0.0074  1.1047 -0.1656
  656ACN     C2 4118   3.066   4.299   2.007  0.0132 -0.0619  0.3851
  656ACN     N1 4119   3.085   4.196   1.961  0.3757  0.3833 -0.0190
  657ACN     C1 4120   0.505   2.600   1.792 -0.3157  0.0617 -0.4167
  657ACN     H1 4121   0.511   2.506   1.849  0.4322  0.0502 -0.5048
  657ACN     H2 4122   0.405   2.622   1.753 -1.0823 -1.2551  0.7401
  657ACN     H3 4123   0.572   2.593   1.705 -0.9502 -0.3904 -0.8687
  657ACN     C2 4124   0.555   2.707   1.879 -0.2616  0.0526  0.2917
  657ACN     N1 4125   0.591   2.798   1.940 -0.0089  0.2487 -0.1618
  658ACN     C1 4126   3.825   3.721   1.030  0.4785  0.6303 -0.2518
  658ACN     H1 4127   3.838   3.830   1.026 -0.7918  0.7399 -2.4473
  658ACN     H2 4128   3.751   3.685   0.957 -0.3425 -2.7705  2.1510
  658ACN     H3 4129   3.793   3.698   1.132  1.1752 -1.2345 -0.4502
  658ACN     C2 4130   3.947   3.652   0.994 -0.0882  0.2902 -0.0892
  658ACN     N1 4131   4.044   3.594   0.972 -0.1532 -0.3911  0.7103
  659ACN     C1 4132   2.785   4.370   3.892 -1.3253 -0.2154 -0.5900
  659ACN     H1 4133   2.704   4.359   3.965  0.4996 -1.0327  1.3618
  659ACN     H2 4134   2.806   4.272   3.849 -1.4429 -0.7725  0.5902
  659ACN     H3 4135   2.875   4.407   3.942 -0.9862 -1.1386 -0.5230
  659ACN     C2 4136   2.754   4.471   3.794  0.4566 -0.0074 -0.5220
  659ACN     N1 4137   2.733   4.552   3.716 -0.0184  0.4330 -0.2528
  660ACN     C1 4138   2.202   0.420   2.908  0.0926 -0.0584  0.0459
  660ACN     H1 4139   2.278   0.385   2.837  1.2139 -1.8584  2.0780
  660ACN     H2 4140   2.117   0.426   2.839  1.3420 -0.9632 -1.6089
  660ACN     H3 4141   2.217   0.513   2.963 -4.0593  0.9062 -0.2450
  660ACN     C2 4142   2.183   0.315   3.004  0.3671  0.6761  0.0160
  660ACN     N1 4143   2.158   0.229   3.081 -0.3467  0.1733  1.2422
  661ACN     C1 4144   0.997   0.643   3.283 -0.6226  0.0524  0.0806
  661ACN     H1 4145   1.065   0.701   3.346  1.5425  0.1603 -2.2615
  661ACN     H2 4146   0.981   0.703   3.192  0.4600 -0.5223 -0.5061
  661ACN     H3 4147   0.904   0.619   3.336 -0.6023  0.6792  0.4009
  661ACN     C2 4148   1.072   0.527   3.240  0.1667 -0.5298 -0.0181
  661ACN     N1 4149   1.136   0.437   3.212  0.4069 -0.3891  1.4491
  662ACN     C1 4150   0.861   4.840   4.794 -0.6234  0.2844 -0.2266
  662ACN     H1 4151   0.928   4.753   4.787 -0.1094  0.7516 -1.3524
  662ACN     H2 4152   0.826   4.848   4.897 -0.7796  2.2820 -0.4107
  662ACN     H3 4153   0.767   4.825   4.740 -1.5578  0.3017  1.3920
  662ACN     C2 4154   0.932   4.961   4.752 -0.9046  0.2346 -0.4072
  662ACN     N1 4155   0.995   5.049   4.726 -0.0730 -0.1910  0.4292
  663ACN     C1 4156   2.546   3.541   0.180  0.4239  0.0658 -0.2996
  663ACN     H1 4157   2.520   3.450   0.235 -1.4075 -0.2171 -1.5775
  663ACN     H2 4158   2.585   3.626   0.237 -1.5554  0.6851  0.1772
  663ACN     H3 4159   2.456   3.566   0.122 -1.7258  1.2661  3.4475
  663ACN     C2 4160   2.634   3.504   0.073 -0.2121 -0.1333 -0.1846
  663ACN     N1 4161   2.698   3.466  -0.015 -0.5958 -0.5315 -0.3216
  664ACN     C1 4162   2.274   3.243   0.652 -0.0884 -0.5930  0.1623
  664ACN     H1 4163   2.280   3.298   0.747  0.3112  0.1397 -0.2818
  664ACN     H2 4164   2.173   3.228   0.613  0.1774 -1.0223 -0.3623
  664ACN     H3 4165   2.306   3.139   0.669 -1.9214 -1.1934  0.0052
  664ACN     C2 4166   2.354   3.312   0.549  1.0257 -0.6294 -0.3842
  664ACN     N1 4167   2.419   3.365   0.468 -0.0369  1.0085  0.1884
  665ACN     C1 4168   3.827   0.829   2.781  0.7815  0.5245  0.6483
  665ACN     H1 4169   3.800   0.804   2.885 -0.0991 -0.3365  0.2229
  665ACN     H2 4170   3.798   0.934   2.770 -1.2299  0.3265  3.3523
  665ACN     H3 4171   3.771   0.771   2.707  0.3201  0.3183  1.1518
  665ACN     C2 4172   3.974   0.816   2.756 -0.1666 -0.4116 -0.0145
  665ACN     N1 4173   4.088   0.805   2.750 -0.0599 -0.3997 -0.1507
  666ACN     C1 4174   2.848   4.251   0.706 -0.5003 -0.1366 -0.2224
  666ACN     H1 4175   2.818   4.301   0.614 -1.7523  1.0818  0.8164
  666ACN     H2 4176   2.749   4.224   0.745 -0.6338  1.1257  0.3189
  666ACN     H3 4177   2.901   4.318   0.774 -0.2219 -1.2096  0.6460
  666ACN     C2 4178   2.931   4.141   0.673 -0.9574  0.3936  0.1631
  666ACN     N1 4179   2.996   4.050   0.646  0.6204 -0.3293  0.3229
  667ACN     C1 4180   3.281   0.538   1.576 -0.4164 -0.2416  0.8090
  667ACN     H1 4181   3.321   0.482   1.490 -0.6741 -0.0021  0.5330
  667ACN     H2 4182   3.330   0.496   1.665  0.3017 -0.6277  0.2480
  667ACN     H3 4183   3.173   0.531   1.588 -0.5417  1.6675  0.9501
  667ACN     C2 4184   3.321   0.676   1.560 -0.2816  0.1253 -0.3136
  667ACN     N1 4185   3.347   0.790   1.549  0.1475 -0.0410  0.2746
  668ACN     C1 4186   0.125   3.292   2.290 -0.0941 -0.2438  0.1507
  668ACN     H1 4187   0.104   3.371   2.216 -1.5980 -0.7198  0.0432
  668ACN     H2 4188   0.210   3.230   2.259  0.0389  0.1326 -0.2403
  668ACN     H3 4189   0.032   3.233   2.289  0.2794 -0.8993  2.1752
  668ACN     C2 4190   0.153   3.349   2.423 -0.7265  0.2087 -0.4294
  668ACN     N1 4191   0.164   3.401   2.524 -0.3188 -0.0005  0.1056
  669ACN     C1 4192   2.024   3.334   4.857  0.4610  0.1678  0.3132
  669ACN     H1 4193   2.082   3.316   4.766  1.5005  2.4953  0.4769
  669ACN     H2 4194   2.054   3.422   4.915  2.4459  0.1273 -0.6287
  669ACN     H3 4195   2.020   3.248   4.925 -1.7874  0.6398  0.8460
  669ACN     C2 4196   1.897   3.348   4.792  0.4514 -0.1129 -0.2252
  669ACN     N1 4197   1.790   3.355   4.746  0.5890 -0.3427 -0.6175
  670ACN     C1 4198   2.211   2.225   0.221  0.1072  0.0481 -0.0437
  670ACN     H1 4199   2.123   2.240   0.158 -1.0232  1.0070  1.7370
  670ACN     H2 4200   2.185   2.134   0.277 -1.7777  0.3672 -0.3858
  670ACN     H3 4201   2.215   2.309   0.291  0.3466 -1.5743  1.9357
  670ACN     C2 4202   2.334   2.214   0.140 -0.2745  0.1880  0.4101
  670ACN     N1 4203   2.420   2.214   0.065 -0.2254  0.1657  0.2215
  671ACN     C1 4204   3.375   1.588   4.971  0.1663 -0.0000  0.1651
  671ACN     H1 4205   3.362   1.540   4.873 -0.9822  1.9778 -0.6808
  671ACN     H2 4206   3.346   1.518   5.051  1.6866 -1.2736 -0.3537
  671ACN     H3 4207   3.305   1.671   4.982 -1.4466 -0.9787 -2.3263
  671ACN     C2 4208   3.506   1.645   4.989 -0.3566  0.8726  0.4006
  671ACN     N1 4209   3.612   1.692   4.997  0.5802 -0.0332  0.5225
  672ACN     C1 4210   2.204   4.039   5.002  0.1869  0.3413  0.5681
  672ACN     H1 4211   2.246   4.066   5.099  0.0536  3.6946 -0.2174
  672ACN     H2 4212   2.275   4.001   4.927 -2.0401 -2.1128 -0.3836
  672ACN     H3 4213   2.147   4.126   4.965 -0.2129 -0.4980 -0.8606
  672ACN     C2 4214   2.110   3.931   5.005 -0.2762  0.8493 -0.6352
  672ACN     N1 4215   2.028   3.849   5.009 -0.0729  0.0276 -0.6018
  673ACN     C1 4216   2.815   0.135   0.031 -0.1260  0.2586 -0.1191
  673ACN     H1 4217   2.801   0.045   0.092  0.0105  1.4467  1.6890
  673ACN     H2 4218   2.856   0.110  -0.068 -0.3152  0.1146 -0.1613
  673ACN     H3 4219   2.884   0.195   0.092  1.2585 -0.3279 -1.0570
  673ACN     C2 4220   2.694   0.209   0.002 -0.2043 -0.3585 -0.2323
  673ACN     N1 4221   2.607   0.279  -0.021  0.2713 -0.7314 -0.4119
  674ACN     C1 4222   3.166   2.866   0.297 -0.2239 -0.1719  0.4501
  674ACN     H1 4223   3.208   2.924   0.380 -0.4122  0.3168  0.2122
  674ACN     H2 4224   3.066   2.909   0.277 -0.0937 -1.3673 -3.1830
  674ACN     H3 4225   3.169   2.757   0.301 -1.2035 -0.1780  1.1945
  674ACN     C2 4226   3.241   2.902   0.182 -0.0127  0.6082  0.2320
  674ACN     N1 4227   3.293   2.930   0.080  0.2464 -0.0011 -0.0704
  675ACN     C1 4228   0.068   3.418   4.165 -0.1516  0.2365 -0.1396
  675ACN     H1 4229   0.147   3.362   4.114  1.2812  0.4477  1.7789
  675ACN     H2 4230   0.087   3.526   4.172  1.3840 -0.0954  1.1716
  675ACN     H3 4231   0.067   3.377   4.267 -2.3516 -0.8134 -0.5484
  675ACN     C2 4232  -0.065   3.382   4.095  0.4536 -0.3833  0.2092
  675ACN     N1 4233  -0.164   3.357   4.041  0.2494  0.7678 -0.4818
  676ACN     C1 4234   2.386   0.155   1.264 -0.5317 -0.2457  0.9313
  676ACN     H1 4235   2.374   0.203   1.166  0.5670  2.4355  2.0723
  676ACN     H2 4236   2.474   0.201   1.310 -0.0897  1.3820 -1.4248
  676ACN     H3 4237   2.406   0.049   1.246  0.1973  0.3446 -2.1670
  676ACN     C2 4238   2.273   0.179   1.359  0.2584  0.5988 -0.8243
  676ACN     N1 4239   2.184   0.192   1.434  0.0196 -0.5913  0.5956
  677ACN     C1 4240   3.469   1.309   0.630 -0.0546  0.3069 -0.2690
  677ACN     H1 4241   3.503   1.205   0.619 -1.8697 -0.3357  0.0234
  677ACN     H2 4242   3.374   1.312   0.577  0.3129 -1.3229 -1.0425
  677ACN     H3 4243   3.535   1.394   0.609 -0.5970  0.4463 -1.4135
  677ACN     C2 4244   3.452   1.312   0.772 -0.6312 -0.1669  0.1759
  677ACN     N1 4245   3.435   1.307   0.886  0.1162  0.2211  0.1386
  678ACN     C1 4246   1.123   4.403   1.511  0.9563  0.3643  0.4672
  678ACN     H1 4247   1.063   4.362   1.428  2.5212  0.2304 -0.6219
  678ACN     H2 4248   1.092   4.506   1.534 -0.9129 -0.5622  2.2882
  678ACN     H3 4249   1.227   4.403   1.479  1.4085 -2.8661  1.6843
  678ACN     C2 4250   1.105   4.329   1.634 -0.6165  0.0924  0.3932
  678ACN     N1 4251   1.080   4.273   1.732  0.3464 -0.6083 -0.5745
  679ACN     C1 4252   2.528   3.139   3.602 -0.3692  0.5983 -0.4832
  679ACN     H1 4253   2.590   3.060   3.557 -0.0494 -0.9680  2.5259
  679ACN     H2 4254   2.448   3.178   3.538 -0.3531 -0.7655 -1.3562
  679ACN     H3 4255   2.605   3.215   3.618 -1.4819  2.2305 -2.6294
  679ACN     C2 4256   2.473   3.092   3.726 -0.0643  0.0315  0.3072
  679ACN     N1 4257   2.419   3.068   3.827  0.4215 -0.6744 -0.7621
  680ACN     C1 4258   0.436   3.526   0.755 -0.8088  0.7373 -0.1550
  680ACN     H1 4259   0.491   3.621   0.759 -1.5752  1.1364  1.3028
  680ACN     H2 4260   0.433   3.505   0.648  1.1519  1.3100 -0.3504
  680ACN     H3 4261   0.336   3.545   0.798 -0.4055  2.9193 -0.0811
  680ACN     C2 4262   0.515   3.425   0.825 -1.0287  0.0947  0.7158
  680ACN     N1 4263   0.562   3.335   0.878 -0.2911  0.7412 -0.6726
  681ACN     C1 4264   0.709   0.337   1.409  0.8284  0.6169  0.5836
  681ACN     H1 4265   0.782   0.419   1.407  1.0972  0.3847  0.7325
  681ACN     H2 4266   0.766   0.247   1.436 -0.7727 -0.7296 -0.4703
  681ACN     H3 4267   0.659   0.323   1.313 -0.3296  1.1734  1.1033
  681ACN     C2 4268   0.618   0.364   1.519 -0.1559 -0.3713  0.2976
  681ACN     N1 4269   0.556   0.398   1.610  0.6693 -0.0443  0.4030
  682ACN     C1 4270   1.248   0.451   4.948  0.2531 -0.0932 -0.1419
  682ACN     H1 4271   1.158   0.401   4.911 -0.8213  2.1753 -0.7386
  682ACN     H2 4272   1.227   0.559   4.947 -0.6191 -0.2582 -2.3411
  682ACN     H3 4273   1.337   0.435   4.887 -0.9087  1.6096 -2.3566
  682ACN     C2 4274   1.290   0.414   5.080  0.3429 -0.3342  0.0954
  682ACN     N1 4275   1.328   0.385   5.187  0.9459 -0.1821 -0.4609
  683ACN     C1 4276   2.507   0.413   2.199 -0.5651  0.0012 -0.1518
  683ACN     H1 4277   2.578   0.416   2.116 -1.6049 -1.9070 -1.1392
  683ACN     H2 4278   2.500   0.312   2.241  0.2701  0.5096  1.2414
  683ACN     H3 4279   2.412   0.438   2.149 -1.2689  0.6356  1.4539
  683ACN     C2 4280   2.514   0.517   2.309 -0.9073 -0.3991 -0.6228
  683ACN     N1 4281   2.528   0.608   2.381  0.2893  0.3942  0.1826
  684ACN     C1 4282   3.353   4.436   1.889 -0.1599 -0.2283  0.0122
  684ACN     H1 4283   3.262   4.496   1.907  0.8770  1.5405 -0.5493
  684ACN     H2 4284   3.336   4.387   1.792 -0.8577  2.3343 -1.1949
  684ACN     H3 4285   3.372   4.370   1.974  1.4579  2.3848  1.7565
  684ACN     C2 4286   3.454   4.532   1.871  0.0523  0.3319  0.3738
  684ACN     N1 4287   3.535   4.612   1.861 -0.4190 -0.4815 -0.5569
  685ACN     C1 4288   1.758   2.513   4.617  0.0467 -0.2182  0.0741
  685ACN     H1 4289   1.681   2.436   4.605  0.1979 -0.1069 -1.7218
  685ACN     H2 4290   1.741   2.575   4.707 -2.8451  0.5522 -0.9487
  685ACN     H3 4291   1.740   2.584   4.535 -0.6978 -0.7531 -0.2354
  685ACN     C2 4292   1.894   2.456   4.606  0.2671 -0.5641 -0.0476
  685ACN     N1 4293   2.007   2.424   4.603 -0.0442 -0.1835 -0.3738
  686ACN     C1 4294   1.299   4.215   2.880 -0.6872 -0.2719 -0.3016
  686ACN     H1 4295   1.225   4.255   2.950 -0.7000 -1.9388  0.6615
  686ACN     H2 4296   1.329   4.291   2.807 -1.7979 -1.0289 -1.5947
  686ACN     H3 4297   1.254   4.135   2.819 -1.9159 -1.1883  1.7227
  686ACN     C2 4298   1.411   4.165   2.954 -0.2370 -0.0050  0.3940
  686ACN     N1 4299   1.507   4.132   3.009 -0.4387  0.7984 -0.2874
  687ACN     C1 4300   3.731   0.487   0.194 -0.1929 -0.6931 -0.1646
  687ACN     H1 4301   3.707   0.456   0.091  0.1163 -0.1596 -0.3997
  687ACN     H2 4302   3.770   0.589   0.205  0.1293 -1.0670  2.5842
  687ACN     H3 4303   3.800   0.411   0.233 -2.2267 -1.4765  2.0445
  687ACN     C2 4304   3.614   0.480   0.278  0.6107 -0.1455  0.7866
  687ACN     N1 4305   3.524   0.462   0.350 -0.0951 -0.0729 -0.0452
  688ACN     C1 4306   2.113   4.219   1.877 -1.2142 -0.5267 -0.0175
  688ACN     H1 4307   2.075   4.282   1.959  0.3051  0.2423  0.1233
  688ACN     H2 4308   2.027   4.228   1.809 -0.5784  2.0734 -0.5538
  688ACN     H3 4309   2.135   4.119   1.916 -1.4219 -1.0995 -1.3476
  688ACN     C2 4310   2.235   4.275   1.822 -0.2290  0.4470  0.2937
  688ACN     N1 4311   2.326   4.330   1.778  0.0189  0.1342 -0.7316
  689ACN     C1 4312   2.918   1.023   1.803  0.4407  0.0211  0.1382
  689ACN     H1 4313   2.816   0.983   1.796  0.2501  0.8534 -2.1138
  689ACN     H2 4314   2.943   1.095   1.724  2.2153 -1.2604 -0.5048
  689ACN     H3 4315   2.987   0.939   1.783  1.1382  0.3761  0.9930
  689ACN     C2 4316   2.945   1.074   1.935 -0.4057  0.3994  0.1494
  689ACN     N1 4317   2.958   1.109   2.043  0.3550  0.2473  0.4646
  690ACN     C1 4318   3.300   2.247   2.581 -0.3031  0.4191  0.4561
  690ACN     H1 4319   3.234   2.320   2.630 -1.2124  1.4064 -2.1681
  690ACN     H2 4320   3.318   2.147   2.623 -0.1292 -1.0699 -3.0328
  690ACN     H3 4321   3.399   2.291   2.568 -0.3788  0.4626  0.0223
  690ACN     C2 4322   3.244   2.245   2.446  0.9314  0.8265  0.7951
  690ACN     N1 4323   3.202   2.250   2.341  0.5134 -0.2675 -0.1868
  691ACN     C1 4324   0.900   1.922   1.504  0.1525 -0.1616 -0.1611
  691ACN     H1 4325   1.007   1.943   1.491 -0.0866  1.6349  0.5416
  691ACN     H2 4326   0.838   2.011   1.487 -0.0944 -0.7482 -2.5324
  691ACN     H3 4327   0.881   1.897   1.609 -0.7749  1.5826  0.1167
  691ACN     C2 4328   0.875   1.811   1.408  0.5818 -0.7597  0.2405
  691ACN     N1 4329   0.853   1.718   1.343 -0.0792  0.4549 -0.2450
  692ACN     C1 4330   3.784   4.429   2.106 -0.3568  0.7742 -0.2006
  692ACN     H1 4331   3.703   4.407   2.176 -0.5901  1.6529 -0.1887
  692ACN     H2 4332   3.822   4.528   2.132 -0.4936  0.7021  0.2841
  692ACN     H3 4333   3.737   4.428   2.007 -2.0336  0.1852  0.5901
  692ACN     C2 4334   3.887   4.328   2.112 -0.1370 -0.2727 -0.5050
  692ACN     N1 4335   3.972   4.253   2.127  0.2960  0.8692  0.8869
  693ACN     C1 4336   2.442   4.286   0.576 -0.8037 -0.6690 -0.1335
  693ACN     H1 4337   2.383   4.256   0.489 -0.8211 -1.2810  0.0876
  693ACN     H2 4338   2.404   4.380   0.619  0.4282  0.3030 -1.1354
  693ACN     H3 4339   2.543   4.305   0.539  0.1945 -2.5285  1.5315
  693ACN     C2 4340   2.440   4.186   0.681 -0.1831 -0.5358 -0.2918
  693ACN     N1 4341   2.437   4.115   0.771 -0.4744 -0.4371 -0.2319
  694ACN     C1 4342   0.530   0.709   0.373  0.2510  0.6948 -0.2252
  694ACN     H1 4343   0.584   0.642   0.441 -1.3413 -1.6452 -1.2164
  694ACN     H2 4344   0.474   0.784   0.431  1.9302 -0.3518  2.8802
  694ACN     H3 4345   0.458   0.645   0.322 -1.0887  1.0620  1.1793
  694ACN     C2 4346   0.610   0.775   0.267 -0.3721  0.7925  0.3780
  694ACN     N1 4347   0.671   0.825   0.182 -0.5801 -0.3689  0.3091
  695ACN     C1 4348   1.229   2.086   0.052 -0.4544  1.0752 -0.3504
  695ACN     H1 4349   1.278   2.003  -0.001  0.1418  1.0427  0.2505
  695ACN     H2 4350   1.218   2.170  -0.018  2.1345  0.6950 -1.2972
  695ACN     H3 4351   1.303   2.119   0.126  1.9928 -2.1408 -1.2633
  695ACN     C2 4352   1.115   2.032   0.128 -0.5306  0.8478  0.9807
  695ACN     N1 4353   1.038   1.977   0.186  0.0412 -0.3225 -0.7888
  696ACN     C1 4354   3.364   1.957   0.187  0.6160 -0.5608 -0.2109
  696ACN     H1 4355   3.277   1.916   0.239  1.3742 -0.5774  1.0919
  696ACN     H2 4356   3.349   2.065   0.174 -0.5862 -0.9354 -2.0908
  696ACN     H3 4357   3.378   1.910   0.089  0.2341 -1.5903  0.2177
  696ACN     C2 4358   3.482   1.936   0.273  0.7019  0.5760 -0.3531
  696ACN     N1 4359   3.574   1.932   0.341 -0.1251 -0.2239 -0.1138
  697ACN     C1 4360   3.261   2.766   2.914 -0.3267 -0.6528  0.5227
  697ACN     H1 4361   3.259   2.674   2.854 -0.3651 -0.4853  0.2673
  697ACN     H2 4362   3.314   2.846   2.861 -1.5016 -0.3542 -0.2139
  697ACN     H3 4363   3.319   2.742   3.004  0.9012 -1.3315 -0.4412
  697ACN     C2 4364   3.136   2.807   2.957  0.1501  0.9682  0.0899
  697ACN     N1 4365   3.045   2.856   3.005 -0.1120  0.0810  0.4456
  698ACN     C1 4366   1.831   0.850   0.102 -0.1714  0.5123 -0.4152
  698ACN     H1 4367   1.892   0.792   0.033 -0.6689  1.7332 -1.9138
  698ACN     H2 4368   1.734   0.800   0.089  0.9970 -1.9348 -0.1253
  698ACN     H3 4369   1.812   0.953   0.071  0.8605 -0.2591 -3.7805
  698ACN     C2 4370   1.862   0.833   0.248  0.0736  0.3491  0.3775
  698ACN     N1 4371   1.886   0.828   0.362  0.3525 -0.0363 -0.9731
  699ACN     C1 4372   3.263   2.506   1.004  0.6661  0.2736 -0.0655
  699ACN     H1 4373   3.267   2.585   1.080 -2.4729 -1.1655  1.6821
  699ACN     H2 4374   3.185   2.436   1.036 -0.2830  1.4209  0.2034
  699ACN     H3 4375   3.355   2.448   1.009 -0.5820 -1.7022  0.4351
  699ACN     C2 4376   3.235   2.555   0.873 -0.0738  0.1324 -0.2414
  699ACN     N1 4377   3.209   2.595   0.764  0.2547 -0.5881 -0.5260
  700ACN     C1 4378   3.008   1.151   2.370  0.7084  0.1434  0.0838
  700ACN     H1 4379   3.106   1.175   2.327  1.4991 -2.7181  0.2177
  700ACN     H2 4380   3.017   1.123   2.476  1.1114 -1.3165 -0.3255
  700ACN     H3 4381   2.958   1.079   2.305  4.6888 -1.6055 -1.1589
  700ACN     C2 4382   2.916   1.267   2.357  0.0413 -0.7004  0.5370
  700ACN     N1 4383   2.844   1.361   2.344  0.2711  0.9556 -0.2660
  701ACN     C1 4384   1.741   2.821   0.334  0.9716  0.4749 -0.6491
  701ACN     H1 4385   1.752   2.715   0.362 -1.8010  0.9811  2.7497
  701ACN     H2 4386   1.815   2.826   0.254  0.2491 -1.1079 -1.4463
  701ACN     H3 4387   1.777   2.875   0.422  0.5152 -1.9302  1.0778
  701ACN     C2 4388   1.601   2.864   0.309  0.0507  0.4094 -0.4086
  701ACN     N1 4389   1.500   2.906   0.291 -0.7767 -0.2525 -0.1496
  702ACN     C1 4390   3.100   2.597   2.127 -0.6914  0.6751  0.3054
  702ACN     H1 4391   3.154   2.631   2.037 -0.3421 -0.6014  0.0347
  702ACN     H2 4392   3.176   2.598   2.206 -0.5458  0.0774  0.1702
  702ACN     H3 4393   3.053   2.501   2.102  1.5515  0.1875 -2.2466
  702ACN     C2 4394   3.001   2.699   2.145 -0.2613 -0.1376  0.1569
  702ACN     N1 4395   2.925   2.784   2.151 -0.8286  0.2282  0.1017
  703ACN     C1 4396   2.095   3.607   0.767  0.0610  0.0440  0.7617
  703ACN     H1 4397   2.045   3.705   0.772 -0.3593  0.0889 -3.1426
  703ACN     H2 4398   2.105   3.575   0.872  0.0874  0.3255  0.8469
  703ACN     H3 4399   2.185   3.652   0.725 -1.3594  1.9242 -0.3876
  703ACN     C2 4400   2.032   3.507   0.675 -0.4705 -0.5897 -0.0312
  703ACN     N1 4401   1.989   3.427   0.606 -0.2746  0.2118  0.4730
  704ACN     C1 4402   1.824   2.037   0.222  0.2980 -0.4289 -0.3669
  704ACN     H1 4403   1.783   1.955   0.282  0.4329 -1.0994 -1.1779
  704ACN     H2 4404   1.741   2.052   0.151  1.1217 -0.6111 -1.3766
  704ACN     H3 4405   1.917   2.006   0.172  1.6634  0.1046  1.7677
  704ACN     C2 4406   1.846   2.157   0.305 -0.0455 -0.2401  1.2338
  704ACN     N1 4407   1.863   2.248   0.374  0.0780  0.3311 -0.3755
  705ACN     C1 4408   0.801   0.991   3.928 -1.1071 -0.0136 -0.3929
  705ACN     H1 4409   0.763   0.889   3.937 -0.9753 -0.0829 -0.5994
  705ACN     H2 4410   0.829   1.028   4.028  1.4185 -0.4249 -0.8984
  705ACN     H3 4411   0.735   1.071   3.892 -1.9975 -1.3229 -1.7262
  705ACN     C2 4412   0.923   0.985   3.851 -0.5683  0.6465 -0.1602
  705ACN     N1 4413   1.024   0.977   3.797 -0.5687  0.3156 -0.2916
  706ACN     C1 4414   1.145   4.623   2.730 -0.8212  0.5345  0.1916
  706ACN     H1 4415   1.038   4.600   2.727 -0.5156 -1.2974  1.8674
  706ACN     H2 4416   1.174   4.634   2.835 -2.4642  1.4974  0.5490
  706ACN     H3 4417   1.166   4.718   2.680 -0.2111  1.1748  1.6339
  706ACN     C2 4418   1.219   4.513   2.668 -0.1304  0.0615  0.8100
  706ACN     N1 4419   1.264   4.427   2.612 -0.0745  0.4527  0.1372
  707ACN     C1 4420   1.239   4.526   3.725  0.0431 -0.8518 -0.6863
  707ACN     H1 4421   1.320   4.590   3.763 -1.3630 -0.3275  1.4819
  707ACN     H2 4422   1.269   4.423   3.701 -0.0272 -0.9218 -0.4736
  707ACN     H3 4423   1.185   4.566   3.639  0.0768  2.1024  0.6073
  707ACN     C2 4424   1.130   4.518   3.825  0.1814  0.0858 -0.6258
  707ACN     N1 4425   1.043   4.499   3.901  0.1238 -0.5856 -0.0487
  708ACN     C1 4426   1.414   2.784   3.613  0.0495  0.6322  0.0106
  708ACN     H1 4427   1.367   2.868   3.560  0.9255  0.1195 -1.6135
  708ACN     H2 4428   1.374   2.782   3.715 -2.5719  0.1444 -0.9971
  708ACN     H3 4429   1.521   2.805   3.603  0.3910 -0.7174  0.6956
  708ACN     C2 4430   1.384   2.665   3.537 -0.3568 -0.4406  1.1094
  708ACN     N1 4431   1.372   2.569   3.472 -1.4471  0.2223  0.2475
  709ACN     C1 4432   3.433   3.245   4.251 -0.2739  0.2569 -0.3776
  709ACN     H1 4433   3.437   3.222   4.358 -4.7463 -1.4340 -0.4459
  709ACN     H2 4434   3.486   3.340   4.244 -1.1777  0.8010  0.0163
  709ACN     H3 4435   3.327   3.255   4.223 -0.5836 -0.8683  0.3508
  709ACN     C2 4436   3.503   3.140   4.177  0.0112 -0.6773  0.6925
  709ACN     N1 4437   3.557   3.065   4.110 -0.0983  0.2128 -0.2562
  710ACN     C1 4438   1.286   1.905   4.693 -0.1572 -0.1769 -0.0135
  710ACN     H1 4439   1.279   1.816   4.757  1.7089  0.7270  1.5211
  710ACN     H2 4440   1.311   1.983   4.765  1.2650 -1.4819  0.9549
  710ACN     H3 4441   1.198   1.929   4.632 -1.7456 -1.6761  1.6138
  710ACN     C2 4442   1.398   1.885   4.599  1.3027 -0.4169  0.1465
  710ACN     N1 4443   1.459   1.862   4.502 -0.1796  0.5980 -0.7403
  711ACN     C1 4444   2.117   0.316   0.094  0.0176  0.1418 -0.5347
  711ACN     H1 4445   2.124   0.260   0.188  2.8380  2.9729  1.0192
  711ACN     H2 4446   2.038   0.270   0.033  0.2397 -2.7673  1.2749
  711ACN     H3 4447   2.214   0.303   0.045  0.1013  0.2489 -0.3972
  711ACN     C2 4448   2.101   0.457   0.125  0.3410  0.2214  0.4328
  711ACN     N1 4449   2.111   0.571   0.136  0.3216 -0.2569  0.5042
  712ACN     C1 4450   2.421   3.643   4.725 -0.2921 -0.6522  0.3714
  712ACN     H1 4451   2.490   3.706   4.783  2.5380 -1.6065 -1.8189
  712ACN     H2 4452   2.471   3.593   4.641 -1.9649  0.1463 -1.1447
  712ACN     H3 4453   2.347   3.711   4.682  0.7956  0.3718  0.1101
  712ACN     C2 4454   2.363   3.552   4.822  0.3042  0.4318 -0.2152
  712ACN     N1 4455   2.317   3.475   4.897 -0.0741  0.1797  0.3808
  713ACN     C1 4456   3.262   2.304   3.232 -0.3971  0.7433  0.4528
  713ACN     H1 4457   3.279   2.296   3.340 -0.2108  1.5802  0.4938
  713ACN     H2 4458   3.295   2.217   3.174 -1.7719  1.4985 -1.5187
  713ACN     H3 4459   3.327   2.389   3.207 -2.4181  2.4730  0.9321
  713ACN     C2 4460   3.119   2.326   3.200  0.2925  0.2926  0.3123
  713ACN     N1 4461   3.010   2.340   3.179 -0.6587  0.9233 -0.7070
  714ACN     C1 4462   3.288   3.768   0.629  0.0199  0.0316  0.1249
  714ACN     H1 4463   3.230   3.696   0.689 -1.2697 -0.1976 -1.3698
  714ACN     H2 4464   3.235   3.862   0.610  0.1913  0.1301  0.1344
  714ACN     H3 4465   3.296   3.726   0.528  0.8672  1.6640 -0.4907
  714ACN     C2 4466   3.416   3.793   0.697 -0.3601 -0.0330 -0.2214
  714ACN     N1 4467   3.518   3.813   0.744  0.2351  0.1199  0.2929
  715ACN     C1 4468   3.808   4.773   3.237 -0.0398 -0.4069 -0.2747
  715ACN     H1 4469   3.808   4.675   3.287  0.7835  0.2579  1.0454
  715ACN     H2 4470   3.709   4.821   3.246  0.9438  1.2807  1.9075
  715ACN     H3 4471   3.811   4.759   3.128  1.0563 -0.9748 -0.1812
  715ACN     C2 4472   3.918   4.861   3.281  0.4505 -0.1898  1.0891
  715ACN     N1 4473   4.000   4.936   3.311  0.3048  0.0939 -0.3755
  716ACN     C1 4474   1.335   4.127   2.516  0.2046 -0.2302 -0.2671
  716ACN     H1 4475   1.290   4.030   2.544 -0.7153 -0.1380 -1.3990
  716ACN     H2 4476   1.298   4.187   2.600  0.0548 -1.6284  0.6752
  716ACN     H3 4477   1.279   4.153   2.426 -0.5552  2.0216  0.8161
  716ACN     C2 4478   1.477   4.127   2.508 -0.3383 -0.8528  0.4356
  716ACN     N1 4479   1.591   4.125   2.482  0.0888 -0.0131  0.5657
  717ACN     C1 4480   0.706   2.159   0.013  0.2016 -0.2908  0.2208
  717ACN     H1 4481   0.803   2.125   0.052  0.0893  0.5368  1.2413
  717ACN     H2 4482   0.715   2.262  -0.026 -1.6190  0.2357  1.1588
  717ACN     H3 4483   0.631   2.165   0.092  0.1483  2.3036  0.0261
  717ACN     C2 4484   0.650   2.075  -0.089  0.7825 -0.0192 -0.3226
  717ACN     N1 4485   0.610   2.028  -0.183  0.5293 -0.3555 -0.0779
  718ACN     C1 4486   2.021   0.049   3.701 -0.0135 -0.3503 -0.4409
  718ACN     H1 4487   2.006   0.147   3.654 -1.1047  0.3977  1.4349
  718ACN     H2 4488   1.947   0.035   3.781 -0.4683  3.0025 -0.2039
  718ACN     H3 4489   2.113   0.031   3.756  0.6745 -0.6028 -1.6502
  718ACN     C2 4490   2.006  -0.063   3.605 -0.8219 -0.1506 -0.2085
  718ACN     N1 4491   1.996  -0.151   3.532  0.2297 -0.1827  0.2158
  719ACN     C1 4492   3.678   0.394   4.652 -0.0462 -0.6387 -0.9213
  719ACN     H1 4493   3.692   0.447   4.557  0.5046 -1.4800 -1.3204
  719ACN     H2 4494   3.645   0.463   4.730  0.6742  0.5871 -1.6997
  719ACN     H3 4495   3.779   0.357   4.675  0.1615  0.6811  0.3371
  719ACN     C2 4496   3.574   0.290   4.642 -0.3342  0.4789  0.6846
  719ACN     N1 4497   3.495   0.207   4.634  0.0258  0.2441 -0.0531
  720ACN     C1 4498   2.051   4.162   2.312  0.2082  0.0828  0.0132
  720ACN     H1 4499   1.994   4.098   2.242 -0.9037  0.8151  0.2347
  720ACN     H2 4500   2.067   4.115   2.409  1.0566  1.5925  0.6190
  720ACN     H3 4501   1.988   4.250   2.328 -0.1652 -0.0433 -0.7150
  720ACN     C2 4502   2.174   4.211   2.246  0.5817 -0.3363 -0.0225
  720ACN     N1 4503   2.272   4.254   2.208 -0.1063  0.0495 -0.1047
  721ACN     C1 4504   3.139   3.500   1.933 -0.6610  0.5069 -0.0436
  721ACN     H1 4505   3.178   3.433   2.011 -0.1420  3.5466  2.4319
  721ACN     H2 4506   3.230   3.543   1.889  0.3669 -0.1627  1.3992
  721ACN     H3 4507   3.076   3.577   1.979  0.1875  1.2178 -0.0425
  721ACN     C2 4508   3.067   3.447   1.822  0.4800  0.6400 -0.5418
  721ACN     N1 4509   3.013   3.409   1.727 -0.4517  0.3091  0.1182
  722ACN     C1 4510   3.360   3.188   4.777 -0.3874 -0.6684 -0.3573
  722ACN     H1 4511   3.394   3.088   4.809 -0.2580 -0.4445  0.2163
  722ACN     H2 4512   3.271   3.177   4.713 -2.5797  3.1854  1.8441
  722ACN     H3 4513   3.432   3.249   4.722 -1.7794 -1.1246 -2.7423
  722ACN     C2 4514   3.324   3.262   4.904 -0.7947  0.1584  0.3565
  722ACN     N1 4515   3.307   3.327   4.997 -0.2275  0.9413 -0.5035
  723ACN     C1 4516   0.158   2.952   2.116 -0.3357  0.1658 -0.3875
  723ACN     H1 4517   0.132   2.924   2.218  1.0862 -1.5581 -0.4800
  723ACN     H2 4518   0.256   3.001   2.126 -0.3237 -0.3755  2.4347
  723ACN     H3 4519   0.084   3.018   2.069  0.0492 -0.6452 -2.1714
  723ACN     C2 4520   0.169   2.832   2.023 -0.0654 -0.2199 -0.0574
  723ACN     N1 4521   0.191   2.739   1.961 -0.4965 -0.9086 -0.4317
  724ACN     C1 4522   0.169   3.046   2.580 -0.6011 -0.1100  0.3787
  724ACN     H1 4523   0.254   3.092   2.529 -0.2835 -0.8427  0.2354
  724ACN     H2 4524   0.090   3.117   2.608 -1.2897  0.5195 -2.9974
  724ACN     H3 4525   0.209   3.001   2.672  1.9608 -0.5365 -0.8956
  724ACN     C2 4526   0.099   2.946   2.504  0.2791  0.1477 -0.2909
  724ACN     N1 4527   0.047   2.851   2.457 -0.2295 -0.4070  0.1560
  725ACN     C1 4528   2.558   4.448   2.161 -0.2072  0.2161 -0.1113
  725ACN     H1 4529   2.523   4.396   2.071  2.2010 -1.1216 -0.3037
  725ACN     H2 4530   2.470   4.444   2.227  1.2001 -1.7739  1.7236
  725ACN     H3 4531   2.584   4.548   2.125 -1.4104  1.5628  2.6104
  725ACN     C2 4532   2.663   4.390   2.229 -0.4734  0.4275  0.4164
  725ACN     N1 4533   2.755   4.330   2.265 -0.3664 -0.4416 -0.0984
  726ACN     C1 4534   3.422   1.089   1.615 -0.2631  0.5934 -0.1456
  726ACN     H1 4535   3.437   1.184   1.669 -0.6581  0.6379 -0.1130
  726ACN     H2 4536   3.353   1.102   1.531  0.4602  2.4901 -0.4793
  726ACN     H3 4537   3.367   1.011   1.669 -0.5114 -1.0380 -2.6961
  726ACN     C2 4538   3.551   1.040   1.568 -0.3690 -0.1428 -0.0465
  726ACN     N1 4539   3.650   0.994   1.531 -0.5168 -0.2006  0.0492
  727ACN     C1 4540   2.911   0.539   1.016  0.1912  0.4329 -0.5302
  727ACN     H1 4541   2.892   0.436   0.983 -2.9955  0.8504 -0.2117
  727ACN     H2 4542   2.988   0.542   1.094 -0.9929  1.1363  0.6302
  727ACN     H3 4543   2.813   0.572   1.055 -1.2056 -1.1995 -2.5355
  727ACN     C2 4544   2.948   0.628   0.905 -0.9230  0.3381 -0.7974
  727ACN     N1 4545   2.978   0.701   0.818 -0.9747 -0.5420  0.7524
  728ACN     C1 4546   2.201   3.449   3.118 -0.4187  0.4162 -0.3454
  728ACN     H1 4547   2.092   3.435   3.119 -0.5409  1.2952 -0.6130
  728ACN     H2 4548   2.212   3.558   3.107 -0.5928  0.2197 -2.8854
  728ACN     H3 4549   2.254   3.394   3.038 -0.3103 -1.2535  0.8494
  728ACN     C2 4550   2.265   3.412   3.243  0.2156  0.1332 -0.2273
  728ACN     N1 4551   2.319   3.385   3.340 -0.6333  0.5776  0.0058
  729ACN     C1 4552   2.306   4.777   2.764 -0.2798 -0.3977 -0.6346
  729ACN     H1 4553   2.362   4.787   2.858  0.8760  2.4993 -1.5492
  729ACN     H2 4554   2.209   4.740   2.799 -0.0318  0.0097  0.4979
  729ACN     H3 4555   2.356   4.708   2.695  1.4186 -0.2215  0.3719
  729ACN     C2 4556   2.280   4.906   2.702  0.1015 -1.1777 -0.6396
  729ACN     N1 4557   2.252   5.009   2.652 -0.4472  0.0073 -0.5400
  730ACN     C1 4558   1.158   3.890   3.744  0.2106  0.1966 -0.2943
  730ACN     H1 4559   1.078   3.876   3.818  0.9184  1.1450  0.6806
  730ACN     H2 4560   1.255   3.885   3.795 -0.1558 -1.8860  0.2713
  730ACN     H3 4561   1.151   3.983   3.687 -0.0630 -0.5411 -1.4594
  730ACN     C2 4562   1.153   3.780   3.656 -0.2054  0.4222  0.4411
  730ACN     N1 4563   1.144   3.691   3.586 -0.7978  0.2515  0.1111
  731ACN     C1 4564   0.379   0.822   4.099  0.4486 -0.9680  0.6904
  731ACN     H1 4565   0.473   0.787   4.056 -0.0476 -3.1675  1.3182
  731ACN     H2 4566   0.341   0.742   4.164  0.2887  0.1469  1.9886
  731ACN     H3 4567   0.295   0.829   4.028  0.8992 -0.4103  0.2089
  731ACN     C2 4568   0.387   0.948   4.171  0.3497 -0.0395 -0.5781
  731ACN     N1 4569   0.396   1.043   4.238 -0.7265 -0.2839  0.8479
  732ACN     C1 4570   0.569   2.619   0.775  0.5201  0.2592  0.5701
  732ACN     H1 4571   0.547   2.691   0.854  1.0633 -1.6325  2.4878
  732ACN     H2 4572   0.633   2.656   0.694 -0.2868 -0.8097 -0.5826
  732ACN     H3 4573   0.476   2.580   0.732  2.6443 -2.9191 -1.4299
  732ACN     C2 4574   0.633   2.507   0.846  0.2006  0.4429 -0.4549
  732ACN     N1 4575   0.687   2.422   0.905  0.6705  0.1988  0.0138
  733ACN     C1 4576   1.796   1.962   4.688  0.2978 -0.7120 -0.3253
  733ACN     H1 4577   1.845   1.945   4.786 -2.4644  2.5787  1.7132
  733ACN     H2 4578   1.832   2.056   4.644  1.3134 -1.5309 -1.2882
  733ACN     H3 4579   1.687   1.968   4.697  0.3113 -1.0746  0.1651
  733ACN     C2 4580   1.828   1.853   4.603  0.6173  0.3068 -0.8716
  733ACN     N1 4581   1.837   1.774   4.521 -0.1805  0.0313  0.3503
  734ACN     C1 4582   1.322   1.972   3.992  0.7578  0.4424 -0.0457
  734ACN     H1 4583   1.304   2.061   4.053 -0.7286  0.1387 -0.0281
  734ACN     H2 4584   1.280   1.889   4.050  1.1100  2.5074  3.3166
  734ACN     H3 4585   1.430   1.956   3.978  0.5616 -1.9333  0.9725
  734ACN     C2 4586   1.261   1.992   3.866  0.9756 -0.4151 -0.0796
  734ACN     N1 4587   1.209   2.009   3.762  0.3803  0.1153  0.1073
  735ACN     C1 4588   1.996   0.976   3.803  0.4247  0.3859 -0.5164
  735ACN     H1 4589   1.941   1.051   3.862 -0.0562  1.9112 -2.8079
  735ACN     H2 4590   2.045   1.026   3.718  1.2363 -0.4562 -0.5408
  735ACN     H3 4591   1.919   0.908   3.764  1.1269 -1.3285  1.0207
  735ACN     C2 4592   2.087   0.910   3.886  0.5861  0.6096 -0.4581
  735ACN     N1 4593   2.176   0.862   3.943 -0.4227  0.0562 -0.6468
  736ACN     C1 4594   2.151   1.190   4.149  0.1464  0.4232  0.7228
  736ACN     H1 4595   2.146   1.273   4.076 -0.5252 -1.1446 -1.0473
  736ACN     H2 4596   2.192   1.235   4.240 -0.3329  0.0539  1.1162
  736ACN     H3 4597   2.228   1.123   4.108 -1.9166 -1.1813 -0.5966
  736ACN     C2 4598   2.029   1.118   4.180 -0.0391 -0.3890  0.0632
  736ACN     N1 4599   1.927   1.064   4.203 -0.3814  0.6529  0.0725
  737ACN     C1 4600   2.900   0.139   0.417  0.1923  0.1819 -0.3632
  737ACN     H1 4601   2.913   0.092   0.515 -0.7715  1.1507  0.2422
  737ACN     H2 4602   2.972   0.079   0.361  0.4639 -0.2528  0.4370
  737ACN     H3 4603   2.938   0.242   0.409  0.9269 -0.0243  0.3489
  737ACN     C2 4604   2.764   0.125   0.367 -0.0574  0.3155 -0.4691
  737ACN     N1 4605   2.655   0.100   0.331 -0.1705  0.4113  0.4493
  738ACN     C1 4606   2.730   3.779   2.602  0.2478  0.3477  0.2135
  738ACN     H1 4607   2.622   3.797   2.595  0.3054  1.1435  1.3143
  738ACN     H2 4608   2.772   3.874   2.637 -2.5092  0.6364  2.9305
  738ACN     H3 4609   2.773   3.750   2.505 -1.8912  2.9851 -1.5830
  738ACN     C2 4610   2.765   3.679   2.704 -0.5419  0.1156  0.6135
  738ACN     N1 4611   2.799   3.601   2.781 -0.4083  0.4958 -0.4718
  739ACN     C1 4612   1.126   1.411   0.608  0.2302 -0.3696  0.1295
  739ACN     H1 4613   1.036   1.349   0.610 -0.2865  0.4215  1.6297
  739ACN     H2 4614   1.141   1.474   0.519 -1.4193 -0.4755 -0.2405
  739ACN     H3 4615   1.214   1.346   0.606  0.1105 -0.5185 -2.1234
  739ACN     C2 4616   1.123   1.494   0.726  0.0541 -0.3560  0.2281
  739ACN     N1 4617   1.117   1.559   0.825  0.4373 -0.0571 -0.2794
  740ACN     C1 4618   0.085   2.600   0.976 -0.1394  0.4245 -0.0500
  740ACN     H1 4619   0.140   2.638   0.888 -1.6039  0.5493 -0.9287
  740ACN     H2 4620   0.012   2.532   0.932  0.4668  0.4328 -1.0937
  740ACN     H3 4621   0.033   2.681   1.028 -1.3137  1.3309 -2.5191
  740ACN     C2 4622   0.173   2.531   1.066 -0.8629  0.5875  0.6685
  740ACN     N1 4623   0.240   2.480   1.147  0.0045  0.8085  0.5119
  741ACN     C1 4624   0.779   4.217   4.104 -0.7902  0.1406  0.4037
  741ACN     H1 4625   0.676   4.220   4.068 -1.2632  0.1906  1.7447
  741ACN     H2 4626   0.774   4.194   4.211 -0.0165  3.0816  1.1319
  741ACN     H3 4627   0.835   4.311   4.091 -1.7950  0.7405  0.4162
  741ACN     C2 4628   0.855   4.109   4.042 -0.1534 -0.2891  1.3292
  741ACN     N1 4629   0.912   4.026   3.991  0.1692  0.6234  0.0202
  742ACN     C1 4630   3.210   3.528   1.160  0.1908 -0.0276 -0.2939
  742ACN     H1 4631   3.212   3.465   1.069  1.5757  2.7701 -2.2654
  742ACN     H2 4632   3.110   3.565   1.185  0.0168  0.8733 -2.2504
  742ACN     H3 4633   3.271   3.616   1.139 -0.2656  0.4705  0.4609
  742ACN     C2 4634   3.255   3.448   1.279  0.2811  0.6091  0.2893
  742ACN     N1 4635   3.287   3.386   1.369 -0.1738 -0.0150  0.1494
  743ACN     C1 4636   0.517   1.495   4.892  0.4558 -0.1230 -0.3253
  743ACN     H1 4637   0.585   1.465   4.811 -0.2902  1.6851 -1.6560
  743ACN     H2 4638   0.479   1.597   4.875  1.1460  0.3822  1.0545
  743ACN     H3 4639   0.568   1.493   4.989  2.5749 -0.5686 -1.4079
  743ACN     C2 4640   0.416   1.395   4.894 -0.0711 -0.4072  0.4740
  743ACN     N1 4641   0.338   1.312   4.891 -0.3039 -0.2095 -0.0574
  744ACN     C1 4642   0.257   3.922   1.953  0.0179  0.2697  0.3182
  744ACN     H1 4643   0.148   3.925   1.969 -0.0352 -0.6939  0.2070
  744ACN     H2 4644   0.275   3.965   1.854 -1.0983  0.7469  0.3120
  744ACN     H3 4645   0.281   3.815   1.941 -2.2110 -0.3039  0.7371
  744ACN     C2 4646   0.332   3.991   2.050 -0.8191 -0.2266  0.4119
  744ACN     N1 4647   0.393   4.047   2.128 -0.0581 -0.2362  0.3057
  745ACN     C1 4648   3.757   1.524   0.976  0.2346  0.0983  0.1925
  745ACN     H1 4649   3.794   1.584   1.060  0.4642 -0.4391  0.4772
  745ACN     H2 4650   3.747   1.418   1.005 -1.0490  0.2416  0.2834
  745ACN     H3 4651   3.827   1.534   0.892  2.0803  0.7737  1.7729
  745ACN     C2 4652   3.623   1.561   0.949  0.2900  0.7727  0.0623
  745ACN     N1 4653   3.525   1.604   0.906 -0.3106 -0.6162  0.5448
  746ACN     C1 4654   3.306   2.685   1.691 -0.5151 -0.0401  0.2050
  746ACN     H1 4655   3.347   2.584   1.702  0.0016  0.3936  2.4715
  746ACN     H2 4656   3.197   2.685   1.707 -0.7963 -0.0712 -1.5084
  746ACN     H3 4657   3.343   2.737   1.601 -1.8911 -0.7154 -0.7770
  746ACN     C2 4658   3.363   2.756   1.804  0.0853  0.3698 -0.3773
  746ACN     N1 4659   3.413   2.816   1.889 -0.0332 -0.6367  0.6655
  747ACN     C1 4660   1.028   2.707   2.809 -0.6637 -0.6135 -0.0071
  747ACN     H1 4661   1.111   2.763   2.854 -0.5153 -1.0145  0.2150
  747ACN     H2 4662   1.009   2.748   2.709 -3.2777 -2.2157 -0.2059
  747ACN     H3 4663   0.938   2.713   2.871  1.1664  2.1325  2.5355
  747ACN     C2 4664   1.078   2.569   2.787 -0.3855  0.4080 -0.6747
  747ACN     N1 4665   1.113   2.464   2.763  0.2365  0.1865  0.4334
  748ACN     C1 4666   0.189   1.449   0.519  0.4315 -0.6130 -0.0955
  748ACN     H1 4667   0.179   1.546   0.470 -0.1743 -2.4309 -3.7226
  748ACN     H2 4668   0.256   1.391   0.454  0.5793 -1.0015  0.4012
  748ACN     H3 4669   0.094   1.393   0.524  1.4738 -2.3793  0.2138
  748ACN     C2 4670   0.241   1.473   0.652 -0.1708 -0.0153  0.5481
  748ACN     N1 4671   0.281   1.496   0.757  0.8734  0.3515 -0.0732
  749ACN     C1 4672   2.842   2.560   0.767 -0.0605  0.6799  0.4003
  749ACN     H1 4673   2.881   2.635   0.837  0.2134  0.9093  0.0056
  749ACN     H2 4674   2.921   2.534   0.695  2.2156  3.0824  1.9417
  749ACN     H3 4675   2.765   2.616   0.714  0.0708 -0.6194 -1.2040
  749ACN     C2 4676   2.802   2.441   0.834  1.2234 -0.0635 -0.2632
  749ACN     N1 4677   2.769   2.342   0.878 -0.5714  0.1918  0.2346
  750ACN     C1 4678   0.488   3.625   1.564  0.5060 -0.3188 -0.0284
  750ACN     H1 4679   0.455   3.718   1.613 -0.6142 -0.4070 -0.5965
  750ACN     H2 4680   0.539   3.658   1.473  1.2183 -0.6736  0.2406
  750ACN     H3 4681   0.400   3.562   1.544 -0.1970 -0.0225  2.0261
  750ACN     C2 4682   0.563   3.527   1.643  0.4803  0.3121  0.6368
  750ACN     N1 4683   0.625   3.443   1.689 -0.7121  0.1721  0.3295
  751ACN     C1 4684   3.785   3.880   4.527  0.3634 -0.0010 -0.5408
  751ACN     H1 4685   3.815   3.832   4.622 -1.9660  2.4151  1.5014
  751ACN     H2 4686   3.862   3.874   4.449 -1.0732 -0.7539 -1.9131
  751ACN     H3 4687   3.756   3.983   4.553 -2.4895 -0.9220  0.1063
  751ACN     C2 4688   3.664   3.816   4.488  0.2751  0.1392  0.6918
  751ACN     N1 4689   3.564   3.762   4.462  0.1564 -0.3027  0.1069
  752ACN     C1 4690   1.345   0.767   3.095  0.1659 -0.2055  0.3846
  752ACN     H1 4691   1.391   0.833   3.020 -1.8407  1.7125  0.7929
  752ACN     H2 4692   1.423   0.702   3.137  0.2781  0.3535  1.0596
  752ACN     H3 4693   1.267   0.707   3.048  0.1963 -0.2061  0.3348
  752ACN     C2 4694   1.282   0.851   3.200 -0.5330  0.0834 -0.4734
  752ACN     N1 4695   1.217   0.919   3.269 -0.4903 -0.3702  0.3016
  753ACN     C1 4696   3.169   4.629   4.575 -0.1167  0.3708  0.0046
  753ACN     H1 4697   3.090   4.661   4.644 -0.1931 -0.5142  0.3361
  753ACN     H2 4698   3.126   4.548   4.515  1.3093 -1.5881  1.5366
  753ACN     H3 4699   3.246   4.580   4.636 -0.0902  0.5640  0.1273
  753ACN     C2 4700   3.214   4.734   4.485 -1.2507 -0.0772  0.0359
  753ACN     N1 4701   3.258   4.816   4.415  0.7261 -0.2581  0.3005
  754ACN     C1 4702   1.088   1.952   3.462  0.2958  0.5997  0.0922
  754ACN     H1 4703   1.193   1.966   3.492  0.6131 -1.2293 -0.1164
  754ACN     H2 4704   1.029   1.888   3.528 -0.2887  1.4633  0.4167
  754ACN     H3 4705   1.084   1.898   3.366 -0.4803  0.8055  0.0086
  754ACN     C2 4706   1.023   2.082   3.441  0.7493 -0.3248  0.4219
  754ACN     N1 4707   0.973   2.182   3.408  0.6689 -0.0104  0.4537
  755ACN     C1 4708   3.759   3.159   3.335  0.9920  0.2498 -0.0981
  755ACN     H1 4709   3.765   3.079   3.410 -2.2566 -0.9743 -1.0305
  755ACN     H2 4710   3.757   3.115   3.235  1.4385 -0.9366  0.4047
  755ACN     H3 4711   3.851   3.217   3.344  1.1173 -0.1637  1.5254
  755ACN     C2 4712   3.643   3.243   3.360 -1.0117 -0.2771 -0.0518
  755ACN     N1 4713   3.550   3.310   3.373 -0.2293  0.5253  0.0489
  756ACN     C1 4714   2.429   0.445   0.254  0.4318  0.8614 -0.1021
  756ACN     H1 4715   2.431   0.356   0.318 -0.9869 -0.9169 -2.4679
  756ACN     H2 4716   2.343   0.508   0.280 -0.9112 -0.2140 -1.8302
  756ACN     H3 4717   2.420   0.430   0.146 -2.0248  0.7754  0.0793
  756ACN     C2 4718   2.559   0.499   0.282  1.5785 -0.6138  0.2609
  756ACN     N1 4719   2.663   0.547   0.296  0.2226 -0.5066 -0.5883
  757ACN     C1 4720   0.050   4.194   0.624 -0.3645  0.6554 -0.3044
  757ACN     H1 4721   0.051   4.288   0.680 -1.5035  0.9575 -0.7890
  757ACN     H2 4722   0.147   4.167   0.579 -1.2786 -0.0630 -1.8447
  757ACN     H3 4723  -0.030   4.185   0.550 -0.0012  4.4016 -1.2293
  757ACN     C2 4724   0.018   4.085   0.709  0.0903 -0.6180  0.1834
  757ACN     N1 4725  -0.006   3.996   0.774 -0.3282  0.2793 -0.2952
  758ACN     C1 4726   1.111   0.988   4.132 -0.1391  0.1956  0.1510
  758ACN     H1 4727   1.134   0.977   4.025  1.3058  1.1466  0.3534
  758ACN     H2 4728   1.205   0.994   4.188  0.8812  2.1169 -1.7039
  758ACN     H3 4729   1.051   0.903   4.166 -0.2996 -0.1791 -1.0337
  758ACN     C2 4730   1.055   1.124   4.147 -0.0784  0.7543 -0.4311
  758ACN     N1 4731   1.006   1.226   4.161  0.6239 -0.1981 -0.2093
  759ACN     C1 4732   3.141   2.155   1.941  0.2068 -0.0756  0.3509
  759ACN     H1 4733   3.136   2.119   2.045 -0.9501 -2.4663 -0.4951
  759ACN     H2 4734   3.047   2.207   1.924  0.7805  0.0993 -2.4214
  759ACN     H3 4735   3.146   2.066   1.877  0.9143 -0.6476  1.1792
  759ACN     C2 4736   3.257   2.244   1.920 -0.0276 -0.1495  0.5196
  759ACN     N1 4737   3.347   2.315   1.903  0.1890 -0.2596 -0.5327
  760ACN     C1 4738   1.929   3.449   4.114 -0.3986 -0.9873 -0.4014
  760ACN     H1 4739   1.945   3.375   4.035 -0.2134 -1.1576 -0.2049
  760ACN     H2 4740   1.829   3.494   4.126 -0.1039 -1.0604  2.9053
  760ACN     H3 4741   2.005   3.523   4.086  1.7239 -2.2510  1.8113
  760ACN     C2 4742   1.958   3.385   4.243  0.2768  0.2499 -0.2705
  760ACN     N1 4743   1.982   3.340   4.347 -1.2178  0.9851  0.0085
  761ACN     C1 4744   2.961   2.440   0.163 -0.3421 -0.6497  0.4599
  761ACN     H1 4745   3.033   2.475   0.088  0.2054 -1.7747  0.4461
  761ACN     H2 4746   2.998   2.343   0.199 -1.7240 -1.1731  0.4691
  761ACN     H3 4747   2.871   2.427   0.103  0.1599 -0.7548 -0.2781
  761ACN     C2 4748   2.939   2.528   0.279 -0.2706  0.6752  0.0729
  761ACN     N1 4749   2.932   2.604   0.365 -0.1917  0.2125 -0.1066
  762ACN     C1 4750   3.098   2.054   3.448 -0.5487  0.6104 -0.1898
  762ACN     H1 4751   3.163   2.142   3.458 -0.9003  1.0180 -1.4068
  762ACN     H2 4752   2.995   2.076   3.479 -1.0869 -0.9987 -0.8143
  762ACN     H3 4753   3.138   1.967   3.502  0.3035  0.6217 -0.7956
  762ACN     C2 4754   3.107   2.012   3.310  0.0936 -0.4616  0.1366
  762ACN     N1 4755   3.105   1.963   3.208  0.0127 -0.2227  0.3802
  763ACN     C1 4756   2.754   2.099   3.188 -0.2632  0.1753  0.6231
  763ACN     H1 4757   2.863   2.113   3.180 -0.1621 -0.4995  0.8113
  763ACN     H2 4758   2.707   2.186   3.235 -0.8180 -0.7632  1.8042
  763ACN     H3 4759   2.733   2.010   3.248  0.7887  0.5498  1.5602
  763ACN     C2 4760   2.694   2.079   3.053 -0.3091 -0.1636  0.5522
  763ACN     N1 4761   2.639   2.050   2.957 -0.0145  0.0084  0.3169
  764ACN     C1 4762   3.691   2.882   2.447 -0.2702 -0.5518 -0.2977
  764ACN     H1 4763   3.712   2.837   2.349 -2.0820  2.8825 -2.3623
  764ACN     H2 4764   3.739   2.813   2.518 -0.1763  0.0424  0.2242
  764ACN     H3 4765   3.583   2.870   2.464 -0.2191 -1.4650 -0.6126
  764ACN     C2 4766   3.721   3.022   2.453 -0.5763  0.0277 -0.0280
  764ACN     N1 4767   3.750   3.137   2.453  1.0169 -0.1561  0.3678
  765ACN     C1 4768   2.483   2.549   0.567 -0.6325 -0.4172  0.2222
  765ACN     H1 4769   2.530   2.626   0.504 -0.8196  0.8455  1.5902
  765ACN     H2 4770   2.488   2.590   0.669  1.1039 -0.0350  0.0088
  765ACN     H3 4771   2.538   2.454   0.576  0.6904  0.2068 -1.1246
  765ACN     C2 4772   2.346   2.505   0.523 -0.0663 -0.0240  0.0456
  765ACN     N1 4773   2.236   2.478   0.496  0.2069  0.3490 -0.9662
  766ACN     C1 4774   0.091   4.594   4.236 -0.0205  0.5542 -0.0000
  766ACN     H1 4775   0.006   4.574   4.303 -0.5712  1.4062 -0.4315
  766ACN     H2 4776   0.149   4.501   4.223  0.1645  0.9473 -2.2006
  766ACN     H3 4777   0.151   4.676   4.277  2.7497 -1.0707 -0.7197
  766ACN     C2 4778   0.034   4.646   4.111  0.3115  0.1850  0.3803
  766ACN     N1 4779  -0.020   4.673   4.016  0.0295  0.0359 -0.1261
  767ACN     C1 4780   2.377   1.129   3.783  0.7026 -0.6217  0.6065
  767ACN     H1 4781   2.434   1.094   3.870 -0.3608  0.5728  1.8170
  767ACN     H2 4782   2.296   1.056   3.772 -0.1817  0.2975  0.8763
  767ACN     H3 4783   2.429   1.131   3.687  1.0585  1.4830  0.8167
  767ACN     C2 4784   2.305   1.248   3.812 -0.0950  0.3229  0.2063
  767ACN     N1 4785   2.248   1.348   3.832 -0.5076  0.3888  0.1044
  768ACN     C1 4786   2.355   0.544   1.224  0.7530  0.1972  0.4593
  768ACN     H1 4787   2.437   0.608   1.191  1.5258 -1.1278 -0.2177
  768ACN     H2 4788   2.386   0.443   1.194 -1.3344 -0.4201  0.2621
  768ACN     H3 4789   2.268   0.566   1.159 -0.0569 -0.9088  1.1598
  768ACN     C2 4790   2.330   0.542   1.370 -0.1090 -0.2486  0.4546
  768ACN     N1 4791   2.317   0.540   1.484  0.2655  0.3921  0.2887
  769ACN     C1 4792   1.119   3.617   2.400  0.1774 -0.2608 -0.1433
  769ACN     H1 4793   1.064   3.712   2.398  0.6810  0.0135 -1.2203
  769ACN     H2 4794   1.178   3.609   2.492  2.0397 -1.0290 -1.3632
  769ACN     H3 4795   1.199   3.633   2.327  0.6862  4.1843  1.2429
  769ACN     C2 4796   1.040   3.495   2.372 -0.1502  0.1287 -0.6402
  769ACN     N1 4797   0.977   3.400   2.352  0.2730  0.2488 -0.1557
  770ACN     C1 4798   3.861   4.208   2.776 -0.4734  0.0686 -0.4886
  770ACN     H1 4799   3.933   4.283   2.811 -1.8916  1.4916 -0.5553
  770ACN     H2 4800   3.886   4.160   2.681  0.7067 -2.3103  0.9745
  770ACN     H3 4801   3.777   4.276   2.757  0.1873  0.7061 -1.1516
  770ACN     C2 4802   3.830   4.114   2.885 -0.0960 -0.1858 -0.0307
  770ACN     N1 4803   3.799   4.036   2.962  0.2995  0.3241  0.4802
  771ACN     C1 4804   0.294   3.431   3.819  0.1363  0.3930 -0.4567
  771ACN     H1 4805   0.403   3.431   3.805  0.4448  0.2375  1.6801
  771ACN     H2 4806   0.239   3.450   3.726  0.8717 -1.0975 -1.2133
  771ACN     H3 4807   0.265   3.505   3.895 -2.9218  0.2398 -1.4177
  771ACN     C2 4808   0.255   3.297   3.858 -0.5270 -0.6061 -0.1879
  771ACN     N1 4809   0.213   3.194   3.889  0.2952  0.5969  0.2081
  772ACN     C1 4810   0.407   1.839   1.783 -0.3591  0.9924 -0.0375
  772ACN     H1 4811   0.477   1.777   1.840  2.1228  1.7941 -2.0631
  772ACN     H2 4812   0.308   1.793   1.776  0.0324 -0.0586  1.0948
  772ACN     H3 4813   0.447   1.847   1.681 -0.6054  1.3938 -0.1037
  772ACN     C2 4814   0.409   1.969   1.843  0.1138 -0.6490  0.2657
  772ACN     N1 4815   0.417   2.074   1.897 -0.1713  0.2272  0.0014
  773ACN     C1 4816   2.762   2.863   0.153 -0.4912 -0.3117  0.2889
  773ACN     H1 4817   2.692   2.913   0.086 -0.2238  0.8429  0.8612
  773ACN     H2 4818   2.723   2.806   0.239  1.3763 -2.0067  0.0509
  773ACN     H3 4819   2.822   2.942   0.200  0.5647 -0.6052 -0.5331
  773ACN     C2 4820   2.866   2.782   0.076  0.5872 -0.0173  0.2890
  773ACN     N1 4821   2.950   2.729   0.020  0.3882  0.1016  0.2386
  774ACN     C1 4822   2.888   0.248   1.231 -0.1391 -0.0067 -0.3645
  774ACN     H1 4823   2.946   0.210   1.315 -1.6944 -1.1708  0.2135
  774ACN     H2 4824   2.852   0.163   1.172 -0.3527 -0.2703  0.1464
  774ACN     H3 4825   2.941   0.318   1.166 -0.0295 -1.8856 -2.3680
  774ACN     C2 4826   2.770   0.314   1.283 -0.0465 -0.2295 -0.2745
  774ACN     N1 4827   2.676   0.374   1.315 -0.3291  0.0658 -0.1800
  775ACN     C1 4828   3.303   2.621   3.568  0.2282  0.6953  0.1638
  775ACN     H1 4829   3.389   2.560   3.600  0.5831  0.4948 -1.1661
  775ACN     H2 4830   3.273   2.581   3.471 -1.2569  0.6927  0.6215
  775ACN     H3 4831   3.338   2.725   3.558 -1.6669  1.2772 -0.6495
  775ACN     C2 4832   3.190   2.607   3.656 -0.2488 -0.9916  0.2342
  775ACN     N1 4833   3.102   2.601   3.732 -0.8798  0.3827  0.4116
  776ACN     C1 4834   2.648   4.194   2.623  0.4255 -0.6203  0.4103
  776ACN     H1 4835   2.661   4.181   2.515 -0.5171 -0.1556  0.2310
  776ACN     H2 4836   2.636   4.097   2.672  1.3436 -1.2381 -0.5724
  776ACN     H3 4837   2.549   4.241   2.635  0.9444  0.4475  0.5317
  776ACN     C2 4838   2.760   4.266   2.686 -0.0922 -0.5977  0.6602
  776ACN     N1 4839   2.850   4.329   2.723 -0.0200  0.1194  0.0681
  777ACN     C1 4840   0.823   3.666   4.059 -0.4596  0.3522 -0.2429
  777ACN     H1 4841   0.773   3.606   4.137 -0.2910 -0.2864 -0.6183
  777ACN     H2 4842   0.796   3.772   4.062  0.2124  0.5247 -0.3364
  777ACN     H3 4843   0.795   3.629   3.960  0.3320 -0.3023 -0.2259
  777ACN     C2 4844   0.972   3.643   4.063 -0.2636  0.2918 -0.3848
  777ACN     N1 4845   1.087   3.627   4.060  0.3437 -0.2139  0.8678
  778ACN     C1 4846   0.390   0.169   1.203  0.0037  0.4353  0.0672
  778ACN     H1 4847   0.461   0.090   1.226 -0.7615 -0.4432 -0.5122
  778ACN     H2 4848   0.367   0.224   1.295  1.1653 -0.0800  0.6673
  778ACN     H3 4849   0.298   0.133   1.153  0.2349  1.0971 -0.8525
  778ACN     C2 4850   0.445   0.274   1.117  0.1953 -0.0392 -0.2813
  778ACN     N1 4851   0.490   0.346   1.044  0.5465 -0.4155 -0.0521
  779ACN     C1 4852   0.152   0.334   4.445 -0.3577 -0.4895 -0.1932
  779ACN     H1 4853   0.132   0.255   4.371  1.7168 -1.3516  0.1137
  779ACN     H2 4854   0.246   0.306   4.496 -1.1236 -0.4698  1.2787
  779ACN     H3 4855   0.069   0.346   4.516  1.1610 -0.8168  1.6984
  779ACN     C2 4856   0.174   0.460   4.383  0.5212 -0.1504  0.2669
  779ACN     N1 4857   0.203   0.554   4.320 -0.2613 -0.2194  0.1815
  780ACN     C1 4858   1.770   3.409   0.943 -0.0689  0.0813 -0.0637
  780ACN     H1 4859   1.866   3.356   0.948 -0.4692 -0.7870 -1.5206
  780ACN     H2 4860   1.773   3.501   0.885  0.1078  0.2843  0.2634
  780ACN     H3 4861   1.747   3.416   1.050  0.1709 -2.5328  0.2000
  780ACN     C2 4862   1.665   3.318   0.889 -0.2450  0.6143  0.0323
  780ACN     N1 4863   1.583   3.241   0.845 -0.5075 -0.6124 -0.0503
  781ACN     C1 4864   0.822   4.099   0.013 -0.0720  0.2104  0.2313
  781ACN     H1 4865   0.880   4.011  -0.015 -1.2909 -0.4526 -0.2586
  781ACN     H2 4866   0.733   4.113  -0.050 -0.3043 -1.3831  0.1733
  781ACN     H3 4867   0.873   4.193  -0.010  2.6869 -1.1052  0.7456
  781ACN     C2 4868   0.798   4.105   0.152 -0.1761  0.4472  0.2459
  781ACN     N1 4869   0.777   4.103   0.265  0.3484  0.1216  0.4080
  782ACN     C1 4870   0.132   0.945   1.730  0.3140  0.1269 -0.1028
  782ACN     H1 4871   0.032   0.921   1.692 -0.6685  1.8597  1.3302
  782ACN     H2 4872   0.161   1.047   1.701 -3.8678  1.1516 -0.9267
  782ACN     H3 4873   0.193   0.865   1.686 -0.3998 -0.8409  0.6419
  782ACN     C2 4874   0.133   0.928   1.874 -0.0002 -0.7905  0.0568
  782ACN     N1 4875   0.128   0.920   1.989  0.6846 -0.0214 -0.1393
  783ACN     C1 4876   3.703   4.107   0.255 -0.5613  0.1270 -0.1079
  783ACN     H1 4877   3.705   4.132   0.361  1.4928  0.8401 -0.2997
  783ACN     H2 4878   3.775   4.026   0.233  0.1452  0.9947 -1.0388
  783ACN     H3 4879   3.751   4.188   0.199 -1.6705  0.2642 -0.8779
  783ACN     C2 4880   3.563   4.084   0.219 -0.3098  0.2165  1.0368
  783ACN     N1 4881   3.455   4.055   0.195  0.1415  0.1766 -0.2937
  784ACN     C1 4882   0.240   2.192   2.236 -0.1498 -0.6406 -0.1511
  784ACN     H1 4883   0.317   2.219   2.162  1.3072  0.1158  1.5946
  784ACN     H2 4884   0.178   2.119   2.183 -1.0350 -0.0770  0.1056
  784ACN     H3 4885   0.186   2.276   2.282  1.6716  0.8752 -0.7029
  784ACN     C2 4886   0.305   2.113   2.339 -0.4179  0.1391  0.2625
  784ACN     N1 4887   0.346   2.047   2.426  0.0750 -0.5232  0.1686
  785ACN     C1 4888   0.035   3.305   2.869  0.3896 -0.0342  0.4883
  785ACN     H1 4889   0.135   3.320   2.826  0.3119 -0.6946  0.0824
  785ACN     H2 4890  -0.015   3.245   2.793  1.8599  1.2376 -1.5373
  785ACN     H3 4891  -0.011   3.405   2.876 -0.0510 -0.3225  1.9824
  785ACN     C2 4892   0.049   3.245   3.003 -0.7048  0.6492  0.7264
  785ACN     N1 4893   0.053   3.193   3.104 -0.0277 -0.0935 -0.1024
  786ACN     C1 4894   3.275   2.975   2.246  0.5698  0.2815 -0.4568
  786ACN     H1 4895   3.247   2.916   2.334 -1.5215  0.0319 -1.2677
  786ACN     H2 4896   3.184   2.993   2.187  0.1062 -0.8317 -0.1044
  786ACN     H3 4897   3.344   2.923   2.177  1.5145 -0.5015  1.0516
  786ACN     C2 4898   3.346   3.095   2.280 -1.5962  0.3828 -0.7269
  786ACN     N1 4899   3.395   3.193   2.317  0.2826  0.7325 -0.3117
  787ACN     C1 4900   3.023   0.850   3.932 -0.2342  0.3104 -0.7635
  787ACN     H1 4901   2.941   0.887   3.869  0.9357  1.6321 -1.5535
  787ACN     H2 4902   2.981   0.793   4.015  1.5512 -2.2038 -1.5175
  787ACN     H3 4903   3.091   0.929   3.964 -0.8381 -0.0066  1.3745
  787ACN     C2 4904   3.099   0.752   3.856 -0.6444  0.9046  0.8712
  787ACN     N1 4905   3.155   0.667   3.807  0.1452  0.0376 -0.0236
  788ACN     C1 4906   3.243   1.777   2.900  0.1583 -0.1239  0.7990
  788ACN     H1 4907   3.208   1.732   2.806 -2.8634  1.4441  1.0955
  788ACN     H2 4908   3.188   1.870   2.922 -0.4650 -0.5788  1.1707
  788ACN     H3 4909   3.350   1.803   2.906  1.3066 -3.5615 -2.5241
  788ACN     C2 4910   3.202   1.694   3.012  0.2160 -0.1276 -0.1474
  788ACN     N1 4911   3.166   1.630   3.099  0.2644  0.4441  0.7598
  789ACN     C1 4912   3.042   1.440   3.906  1.1977  0.0571 -0.3748
  789ACN     H1 4913   3.081   1.338   3.919  0.8561  0.1788  1.7258
  789ACN     H2 4914   3.106   1.504   3.844  2.2988  0.9183  1.6308
  789ACN     H3 4915   3.042   1.477   4.009 -0.0620  1.2625 -0.7991
  789ACN     C2 4916   2.909   1.428   3.858  0.4468 -0.3126  0.5379
  789ACN     N1 4917   2.804   1.420   3.813 -0.1493  0.1601  0.5904
  790ACN     C1 4918   1.955   4.648   4.520 -0.4939 -0.1978 -0.0988
  790ACN     H1 4919   1.961   4.694   4.619  0.3217  1.2886 -0.8184
  790ACN     H2 4920   1.917   4.545   4.524 -1.2169 -0.0331 -2.1213
  790ACN     H3 4921   2.057   4.648   4.478  0.0354  1.2526  1.1567
  790ACN     C2 4922   1.854   4.714   4.436 -0.7381  0.0896  0.3616
  790ACN     N1 4923   1.778   4.775   4.377 -0.3639  0.0093  0.8032
  791ACN     C1 4924   3.157   3.842   3.795  0.2556 -0.3892  0.3497
  791ACN     H1 4925   3.157   3.896   3.890  2.4618  0.1924  0.0362
  791ACN     H2 4926   3.261   3.851   3.761 -0.0567  0.6320 -0.3713
  791ACN     H3 4927   3.092   3.893   3.722  0.1033  0.1961  0.8965
  791ACN     C2 4928   3.098   3.708   3.795 -0.1863  0.6607 -0.5178
  791ACN     N1 4929   3.051   3.606   3.794 -0.2036 -0.4219  0.1915
  792ACN     C1 4930   2.728   1.781   1.091  0.0400  0.2820 -0.1755
  792ACN     H1 4931   2.738   1.682   1.138 -1.6137  0.8108  1.3424
  792ACN     H2 4932   2.759   1.771   0.987  1.3073 -3.0429  0.4508
  792ACN     H3 4933   2.794   1.852   1.141  1.9681 -0.1603 -2.0549
  792ACN     C2 4934   2.585   1.826   1.095  0.0449 -0.3409  0.3456
  792ACN     N1 4935   2.477   1.869   1.094  0.1400  0.1573  0.2415
  793ACN     C1 4936   0.454   3.173   1.538  0.1859  0.2115  0.6559
  793ACN     H1 4937   0.467   3.087   1.604  0.0848 -0.5388 -0.2929
  793ACN     H2 4938   0.551   3.225   1.538 -0.7192  1.9514 -0.2767
  793ACN     H3 4939   0.382   3.252   1.563  0.1452  0.1898  0.6052
  793ACN     C2 4940   0.421   3.126   1.404 -0.1361  0.3109  0.3552
  793ACN     N1 4941   0.391   3.087   1.302 -0.1385  0.3551 -0.9099
  794ACN     C1 4942   0.544   4.632   3.681  0.0322 -0.2146  0.2930
  794ACN     H1 4943   0.540   4.580   3.585 -1.4282  1.4122 -0.5351
  794ACN     H2 4944   0.651   4.652   3.699 -0.3578  2.0984  0.1967
  794ACN     H3 4945   0.489   4.578   3.759 -0.9559  1.3697  0.7021
  794ACN     C2 4946   0.479   4.759   3.656 -0.3394  0.2256 -0.5145
  794ACN     N1 4947   0.427   4.859   3.633 -0.1554 -0.1724  0.5610
  795ACN     C1 4948   0.729   2.439   4.198 -0.2356  0.3095  0.1098
  795ACN     H1 4949   0.718   2.478   4.096  1.1092  0.4434  0.0158
  795ACN     H2 4950   0.630   2.424   4.243 -1.3225  0.2044 -2.2339
  795ACN     H3 4951   0.782   2.522   4.247  2.6973 -1.7664  0.5618
  795ACN     C2 4952   0.813   2.313   4.204 -0.0320 -0.4763  0.3147
  795ACN     N1 4953   0.873   2.212   4.210  0.0758  0.0013 -0.4159
  796ACN     C1 4954   1.026   0.141   3.034  0.4543  0.2428 -0.2773
  796ACN     H1 4955   1.134   0.150   3.046  0.7837 -1.0655 -2.1305
  796ACN     H2 4956   0.972   0.228   3.076  0.6710  1.4910 -2.5356
  796ACN     H3 4957   0.988   0.052   3.085 -1.4503  2.4843  2.3976
  796ACN     C2 4958   1.003   0.143   2.895  0.7402  0.2209 -0.4198
  796ACN     N1 4959   0.971   0.139   2.784  0.0392  0.1795  0.4951
  797ACN     C1 4960   1.725   0.778   2.936 -0.5177 -0.1073 -0.0485
  797ACN     H1 4961   1.708   0.877   2.893  0.6563  0.5047  0.8692
  797ACN     H2 4962   1.715   0.703   2.856 -1.7244  0.3276 -0.3166
  797ACN     H3 4963   1.651   0.759   3.014 -0.1985  0.5552  0.4165
  797ACN     C2 4964   1.859   0.748   2.991 -0.3414 -0.7941 -0.1074
  797ACN     N1 4965   1.968   0.721   3.012  0.5393 -0.0023 -0.2361
  798ACN     C1 4966   2.397   4.777   3.950 -1.0457 -0.1985  0.0328
  798ACN     H1 4967   2.359   4.830   3.862 -1.5051  0.0403  0.3741
  798ACN     H2 4968   2.457   4.694   3.911 -2.4617 -1.8003  1.1909
  798ACN     H3 4969   2.312   4.736   4.006  0.2259 -0.4485  1.8518
  798ACN     C2 4970   2.472   4.867   4.032  0.0288 -0.1960 -0.1270
  798ACN     N1 4971   2.533   4.934   4.099 -0.1848  0.4106 -0.5894
  799ACN     C1 4972   2.479   0.756   2.981  0.1723  0.0379 -0.1918
  799ACN     H1 4973   2.452   0.794   3.080  0.9523  1.7942 -0.6411
  799ACN     H2 4974   2.403   0.688   2.941 -1.1847  0.1940  2.0701
  799ACN     H3 4975   2.580   0.712   2.989  0.4323  0.6670  0.0108
  799ACN     C2 4976   2.504   0.861   2.884  0.2383 -0.8588  0.4500
  799ACN     N1 4977   2.536   0.946   2.814  0.1134  0.0374  0.0893
  800ACN     C1 4978   0.910   0.653   0.446 -0.0449 -0.5638  0.3966
  800ACN     H1 4979   0.838   0.722   0.490 -0.1232 -0.6602  0.4215
  800ACN     H2 4980   0.941   0.692   0.348 -1.6545 -0.1431  0.0256
  800ACN     H3 4981   0.860   0.555   0.445  1.4857 -1.3669 -0.5904
  800ACN     C2 4982   1.022   0.628   0.543 -0.0546 -0.0686  0.2584
  800ACN     N1 4983   1.104   0.615   0.621 -0.1145  0.3322  0.3477
  801ACN     C1 4984   3.832   3.871   4.909 -0.4767  0.4960 -1.2657
  801ACN     H1 4985   3.866   3.904   5.008  1.9457  1.4846 -2.3835
  801ACN     H2 4986   3.892   3.783   4.880 -2.9882 -1.6548 -0.1478
  801ACN     H3 4987   3.848   3.957   4.843 -1.1944  1.3678 -0.3227
  801ACN     C2 4988   3.690   3.841   4.917 -0.1900 -0.3156  0.2696
  801ACN     N1 4989   3.583   3.818   4.909  0.0896 -0.0503  0.3377
  802ACN     C1 4990   2.339   4.862   4.627 -0.0890 -0.5931  0.6316
  802ACN     H1 4991   2.421   4.803   4.585 -0.4845  0.1226 -1.2266
  802ACN     H2 4992   2.279   4.903   4.544 -1.2441  0.0840  1.7874
  802ACN     H3 4993   2.384   4.945   4.682 -1.7438  1.6223 -1.2375
  802ACN     C2 4994   2.248   4.781   4.709  0.6631 -0.0131 -0.0880
  802ACN     N1 4995   2.183   4.712   4.770  0.7746 -0.5072 -0.1597
  803ACN     C1 4996   3.923   0.903   2.380 -0.6884  0.0768  0.2071
  803ACN     H1 4997   3.978   0.952   2.461 -0.4110  0.3483 -0.1396
  803ACN     H2 4998   3.826   0.858   2.405 -0.0180 -1.8548 -0.5783
  803ACN     H3 4999   3.978   0.817   2.340 -0.9839 -0.3978  0.8274
  803ACN     C2 5000   3.883   1.007   2.286 -0.5347 -0.3454 -0.5188
  803ACN     N1 5001   3.853   1.090   2.212  0.0997 -0.4783 -0.1948
  804ACN     C1 5002   0.074   2.661   0.551 -0.2542 -0.0763  0.1653
  804ACN     H1 5003   0.014   2.719   0.622 -2.2634 -0.0783 -1.4710
  804ACN     H2 5004   0.140   2.717   0.484 -1.2350  0.5359 -0.3094
  804ACN     H3 5005   0.007   2.602   0.486 -0.9867 -0.5344  1.3222
  804ACN     C2 5006   0.151   2.562   0.622  0.2737  0.0890 -0.0898
  804ACN     N1 5007   0.215   2.488   0.684 -0.7348 -0.4288  0.3477
  805ACN     C1 5008   2.565   3.917   0.500 -0.2036  0.0552 -0.0302
  805ACN     H1 5009   2.464   3.933   0.459 -0.1633 -1.5140 -0.8005
  805ACN     H2 5010   2.587   3.812   0.475  0.2884  0.2789 -0.5268
  805ACN     H3 5011   2.572   3.929   0.609  0.4548  0.2147 -0.0896
  805ACN     C2 5012   2.652   4.010   0.431  0.1436  0.3133 -0.3366
  805ACN     N1 5013   2.729   4.073   0.376  0.3725  0.3759  0.3725
  806ACN     C1 5014   2.805   2.243   2.534  0.0167  0.3269 -0.4241
  806ACN     H1 5015   2.715   2.184   2.512  1.3909 -1.9819  0.0054
  806ACN     H2 5016   2.887   2.170   2.540 -1.0234 -0.8773 -0.6484
  806ACN     H3 5017   2.798   2.291   2.633 -0.2765 -0.6739  0.0464
  806ACN     C2 5018   2.816   2.345   2.435  0.3518  0.2843 -0.7224
  806ACN     N1 5019   2.810   2.425   2.354 -0.0538 -0.5761 -0.1601
  807ACN     C1 5020   1.017   1.707   2.508  0.0780  0.0263  0.4112
  807ACN     H1 5021   0.951   1.620   2.500  0.4988 -0.2923  0.3457
  807ACN     H2 5022   1.095   1.680   2.435 -0.1302 -0.2148  0.2772
  807ACN     H3 5023   1.047   1.717   2.613 -0.9759  1.5073  0.5908
  807ACN     C2 5024   0.931   1.822   2.455  0.3575 -0.0061 -0.0778
  807ACN     N1 5025   0.868   1.912   2.414  0.3478 -0.4819 -0.7641
  808ACN     C1 5026   0.107   4.542   2.394  0.1726 -0.1968 -0.2974
  808ACN     H1 5027   0.037   4.626   2.401 -0.3391 -0.5116 -1.4546
  808ACN     H2 5028   0.196   4.568   2.452  1.4621 -2.2478 -1.2867
  808ACN     H3 5029   0.132   4.514   2.290  0.5015 -2.9846  0.4912
  808ACN     C2 5030   0.042   4.433   2.466 -0.0533 -0.2260 -0.3132
  808ACN     N1 5031  -0.020   4.353   2.527 -0.0698 -0.4305  0.0522
  809ACN     C1 5032   0.297   0.663   1.413 -0.0252  0.3618 -0.3237
  809ACN     H1 5033   0.333   0.565   1.377  0.3252  0.8301 -1.2647
  809ACN     H2 5034   0.205   0.640   1.467  2.1852 -4.4574  1.6873
  809ACN     H3 5035   0.269   0.722   1.324 -0.1529  0.9336  0.0943
  809ACN     C2 5036   0.395   0.722   1.493  0.6321 -0.3831  0.6478
  809ACN     N1 5037   0.477   0.770   1.552 -0.3849 -0.2665 -0.6754
  810ACN     C1 5038   3.378   3.255   0.397  0.3710  0.6319  0.4582
  810ACN     H1 5039   3.289   3.320   0.387  0.3908  0.5993  0.0492
  810ACN     H2 5040   3.424   3.240   0.298  1.5799 -1.8501  1.3635
  810ACN     H3 5041   3.336   3.159   0.430  0.9941 -0.0014 -0.5618
  810ACN     C2 5042   3.473   3.303   0.496 -0.0272  0.6667  0.2190
  810ACN     N1 5043   3.561   3.341   0.557  0.2207 -0.6361  0.3084
  811ACN     C1 5044   2.231   1.812   3.755  0.3289 -0.4481 -0.3552
  811ACN     H1 5045   2.265   1.772   3.659  0.4432 -1.3327  0.0478
  811ACN     H2 5046   2.185   1.725   3.804  1.7396 -1.1028 -0.1667
  811ACN     H3 5047   2.153   1.888   3.740  0.5661  0.4648  2.5761
  811ACN     C2 5048   2.334   1.857   3.849  0.3763 -0.4676  0.0487
  811ACN     N1 5049   2.409   1.890   3.925 -0.4242 -0.0746 -0.4361
  812ACN     C1 5050   1.648   3.825   3.104 -0.1754 -0.6343 -0.5160
  812ACN     H1 5051   1.574   3.799   3.028 -1.7114  0.4929  0.5522
  812ACN     H2 5052   1.621   3.806   3.209 -1.0395  0.5410 -0.5151
  812ACN     H3 5053   1.692   3.925   3.090  0.6429 -1.0746 -1.0944
  812ACN     C2 5054   1.754   3.726   3.089 -1.0520 -0.4971  0.2075
  812ACN     N1 5055   1.837   3.648   3.069 -0.0429 -0.5225 -0.8936
  813ACN     C1 5056   2.493   4.440   4.279  0.5174 -0.0295  0.3455
  813ACN     H1 5057   2.396   4.486   4.301  0.3799 -0.9775  1.7932
  813ACN     H2 5058   2.469   4.337   4.250  1.8744 -0.6264  1.3096
  813ACN     H3 5059   2.560   4.440   4.365 -1.2213  0.6587  1.7296
  813ACN     C2 5060   2.554   4.517   4.171 -0.3801 -0.3836  0.1199
  813ACN     N1 5061   2.598   4.569   4.079 -0.7852  0.0605 -0.1952
  814ACN     C1 5062   1.354   2.544   0.143  0.9470 -0.0865 -0.0359
  814ACN     H1 5063   1.275   2.471   0.163 -2.6255  3.6687  0.0832
  814ACN     H2 5064   1.326   2.640   0.187  1.1981  0.8540 -1.8353
  814ACN     H3 5065   1.368   2.565   0.036  1.7319 -1.2498 -0.1698
  814ACN     C2 5066   1.478   2.501   0.208  0.2084 -0.1055 -0.0655
  814ACN     N1 5067   1.578   2.462   0.251  0.0433 -0.6653  0.6573
  815ACN     C1 5068   3.614   2.968   2.789  0.0644  0.0392 -0.2595
  815ACN     H1 5069   3.547   2.911   2.725  0.7791  0.3506 -1.2950
  815ACN     H2 5070   3.566   2.978   2.887  1.0737  2.9398 -0.0210
  815ACN     H3 5071   3.630   3.067   2.744  0.0045 -0.8568 -2.3013
  815ACN     C2 5072   3.735   2.896   2.796 -0.7092 -1.1250  1.0241
  815ACN     N1 5073   3.834   2.841   2.804  0.0855  0.1266  0.2518
  816ACN     C1 5074   3.747   3.413   4.456 -0.2068 -0.5614 -0.6498
  816ACN     H1 5075   3.777   3.465   4.365 -1.2055  0.1850 -0.5617
  816ACN     H2 5076   3.802   3.317   4.454 -1.4132 -1.3230  1.1633
  816ACN     H3 5077   3.639   3.391   4.456 -0.4494  0.6392 -1.4591
  816ACN     C2 5078   3.786   3.487   4.575 -0.5226 -0.1685  0.3457
  816ACN     N1 5079   3.828   3.549   4.663  0.7199  0.5450  0.6232
  817ACN     C1 5080   2.382   4.174   1.492 -0.6345  0.0992  0.5440
  817ACN     H1 5081   2.424   4.107   1.416 -1.7181  0.1372 -0.0940
  817ACN     H2 5082   2.457   4.214   1.562  1.5805 -0.5883 -1.3597
  817ACN     H3 5083   2.306   4.124   1.554  0.2764  2.9072  4.1017
  817ACN     C2 5084   2.313   4.288   1.429  0.3085  0.4273  0.4668
  817ACN     N1 5085   2.264   4.378   1.377 -0.9375 -0.9490  0.2242
  818ACN     C1 5086   0.405   1.916   1.294 -0.4345  0.2017 -0.0579
  818ACN     H1 5087   0.430   1.811   1.282 -1.0383  0.3404 -3.0098
  818ACN     H2 5088   0.358   1.961   1.206  0.2564  1.3250  0.1290
  818ACN     H3 5089   0.501   1.969   1.301  0.0654 -0.5788 -1.0218
  818ACN     C2 5090   0.310   1.930   1.402 -0.0738  0.3233 -0.0516
  818ACN     N1 5091   0.229   1.943   1.484 -0.6908  0.0754 -0.0863
  819ACN     C1 5092   0.098   1.315   4.641 -0.0993 -0.2828  0.4126
  819ACN     H1 5093   0.139   1.337   4.740  0.8889  0.5781 -0.1760
  819ACN     H2 5094   0.031   1.228   4.638  1.8012 -1.7445 -1.6591
  819ACN     H3 5095   0.188   1.294   4.582 -1.0498  2.1848 -2.0557
  819ACN     C2 5096   0.026   1.426   4.579  0.2975  0.9221 -0.3752
  819ACN     N1 5097  -0.020   1.511   4.516 -0.4781 -0.2870 -0.6611
  820ACN     C1 5098   1.077   4.700   4.465  0.3078  0.2769 -0.8711
  820ACN     H1 5099   0.984   4.642   4.454  1.1352 -1.5253  1.2985
  820ACN     H2 5100   1.054   4.805   4.445 -0.3404 -0.0784 -2.0861
  820ACN     H3 5101   1.154   4.670   4.393  0.0223  1.2458 -1.5826
  820ACN     C2 5102   1.126   4.674   4.598  0.0309  0.2542  0.2515
  820ACN     N1 5103   1.153   4.656   4.708  0.0275  0.0889  0.0394
  821ACN     C1 5104   1.221   1.272   3.685 -0.6324  0.4695  0.2087
  821ACN     H1 5105   1.164   1.317   3.768 -1.4823  0.4583 -0.3635
  821ACN     H2 5106   1.144   1.229   3.620 -1.9792 -0.9642  2.6642
  821ACN     H3 5107   1.285   1.191   3.721 -0.8161  0.1588 -0.1574
  821ACN     C2 5108   1.309   1.369   3.619  0.2974  0.5329  0.2588
  821ACN     N1 5109   1.386   1.439   3.570 -0.6024 -0.1593 -0.6952
  822ACN     C1 5110   3.802   0.826   1.221  1.2576  0.1728 -0.3576
  822ACN     H1 5111   3.789   0.721   1.252  0.7294  0.0714 -0.9068
  822ACN     H2 5112   3.717   0.882   1.263  1.1529 -0.8835  0.8683
  822ACN     H3 5113   3.792   0.859   1.117  0.1112 -1.1288 -0.6916
  822ACN     C2 5114   3.929   0.870   1.274  0.7784 -0.2771 -0.1776
  822ACN     N1 5115   4.029   0.906   1.314 -0.0552  0.1561  0.8154
  823ACN     C1 5116   1.338   2.575   1.202  0.1052  0.7017 -0.0332
  823ACN     H1 5117   1.247   2.527   1.165  1.6997 -2.5840  0.1351
  823ACN     H2 5118   1.415   2.535   1.135 -0.5846  0.3757 -0.6272
  823ACN     H3 5119   1.354   2.552   1.309 -0.9537 -0.3582 -0.0976
  823ACN     C2 5120   1.333   2.725   1.180  0.2914  0.2950 -0.5453
  823ACN     N1 5121   1.318   2.837   1.159  0.5404 -0.6175 -0.0879
  824ACN     C1 5122   2.665   3.013   0.433 -0.3275  0.0814  0.2090
  824ACN     H1 5123   2.722   2.920   0.428  0.9161  0.9525 -2.8807
  824ACN     H2 5124   2.564   2.999   0.474  0.2283 -1.0133  1.2383
  824ACN     H3 5125   2.650   3.053   0.332  0.9322 -1.5860 -0.6454
  824ACN     C2 5126   2.746   3.112   0.515 -0.2796  0.0739  0.1548
  824ACN     N1 5127   2.804   3.189   0.580 -0.1675  0.4359  0.0148
  825ACN     C1 5128   1.592   1.912   1.253 -0.3146  0.1455  0.0506
  825ACN     H1 5129   1.596   2.019   1.229 -0.0212 -0.1564 -1.2580
  825ACN     H2 5130   1.492   1.874   1.279  0.3895 -2.1981 -0.5777
  825ACN     H3 5131   1.646   1.903   1.348  0.9653 -1.0417 -0.7861
  825ACN     C2 5132   1.650   1.846   1.143 -0.0795  0.0902  0.5657
  825ACN     N1 5133   1.696   1.799   1.048  0.1575 -0.0231  0.3590
  826ACN     C1 5134   1.601   1.686   4.240  0.6451  0.1438  0.7177
  826ACN     H1 5135   1.627   1.581   4.256 -0.5168 -0.2025  0.3934
  826ACN     H2 5136   1.684   1.755   4.259 -0.6454  1.7439  0.6473
  826ACN     H3 5137   1.511   1.719   4.293 -0.4503 -1.2939 -0.1842
  826ACN     C2 5138   1.575   1.698   4.093  0.9864  0.3882 -0.3031
  826ACN     N1 5139   1.556   1.712   3.982 -0.2888  0.5655  0.1000
  827ACN     C1 5140   0.293   2.089   4.759  0.0450 -0.2929 -0.4264
  827ACN     H1 5141   0.317   2.112   4.864  0.9671  0.3477 -0.7728
  827ACN     H2 5142   0.366   2.121   4.685 -1.4640  0.2616 -1.7066
  827ACN     H3 5143   0.194   2.133   4.739 -0.8780 -0.5360  3.1356
  827ACN     C2 5144   0.278   1.941   4.745 -0.8261 -0.5831 -0.3116
  827ACN     N1 5145   0.253   1.828   4.748  0.1987 -0.4949  0.0764
  828ACN     C1 5146   0.278   2.340   1.509  0.1524 -0.3549 -0.0747
  828ACN     H1 5147   0.198   2.349   1.583  0.4179 -1.1780  0.3226
  828ACN     H2 5148   0.230   2.300   1.419 -0.2522 -1.2967  0.5555
  828ACN     H3 5149   0.347   2.265   1.548  2.7019  1.5614 -0.7195
  828ACN     C2 5150   0.353   2.471   1.498 -0.1212  0.7170  0.0741
  828ACN     N1 5151   0.416   2.566   1.481 -0.5284 -0.2279  0.1965
  829ACN     C1 5152   1.497   1.264   0.373 -0.1353  0.2277  0.7104
  829ACN     H1 5153   1.408   1.249   0.310 -0.0978  0.4342  0.6075
  829ACN     H2 5154   1.478   1.215   0.469  0.9384 -0.3127  0.6519
  829ACN     H3 5155   1.521   1.371   0.380  1.7083  0.0064 -1.5724
  829ACN     C2 5156   1.604   1.203   0.295  0.2888  0.4180 -0.6196
  829ACN     N1 5157   1.686   1.162   0.221 -0.6754 -0.4204 -0.0330
  830ACN     C1 5158   2.950   1.151   3.658 -0.0689 -0.2142  0.1833
  830ACN     H1 5159   2.866   1.221   3.669 -0.9194 -1.0984 -0.5617
  830ACN     H2 5160   2.921   1.045   3.664 -1.3197  0.0634 -0.6470
  830ACN     H3 5161   3.036   1.181   3.718  0.8001  0.4769 -1.3837
  830ACN     C2 5162   3.006   1.163   3.521  0.4017 -0.2426  0.7029
  830ACN     N1 5163   3.046   1.168   3.410 -0.2780 -0.2359 -0.1122
  831ACN     C1 5164   2.777   2.288   2.069 -0.4220  0.1569 -0.0210
  831ACN     H1 5165   2.774   2.277   1.960 -0.4718  0.4153 -0.0450
  831ACN     H2 5166   2.793   2.395   2.087  0.3979  0.1199 -0.5280
  831ACN     H3 5167   2.861   2.242   2.122 -1.3125  0.4955  1.6985
  831ACN     C2 5168   2.654   2.241   2.125 -0.4906 -0.3746 -0.4132
  831ACN     N1 5169   2.562   2.191   2.165  0.1065  0.1450  0.4009
  832ACN     C1 5170   3.095   4.080   2.864 -0.4163 -0.0174 -0.3767
  832ACN     H1 5171   3.033   4.048   2.948  0.6981  0.3539  0.5985
  832ACN     H2 5172   3.196   4.071   2.905 -0.0521  0.2810 -1.1803
  832ACN     H3 5173   3.072   4.181   2.825  1.9414  0.7393  0.1062
  832ACN     C2 5174   3.081   3.975   2.757 -0.2879 -0.3794 -0.1247
  832ACN     N1 5175   3.060   3.888   2.686  0.3960 -0.1998  0.1530
  833ACN     C1 5176   3.359   3.814   2.558  0.0110  0.4520 -1.1808
  833ACN     H1 5177   3.330   3.893   2.628  0.2513 -0.2951 -0.2336
  833ACN     H2 5178   3.292   3.816   2.470  0.7985 -0.4876 -1.8108
  833ACN     H3 5179   3.327   3.721   2.608  0.5223  1.2735  0.6843
  833ACN     C2 5180   3.503   3.821   2.531 -0.6016 -0.0604 -0.2166
  833ACN     N1 5181   3.615   3.833   2.507  0.0112 -0.0559 -0.0911
  834ACN     C1 5182   2.546   2.385   4.177  0.3041  0.0240 -0.5114
  834ACN     H1 5183   2.644   2.434   4.182  1.0200 -1.5288  2.3994
  834ACN     H2 5184   2.525   2.308   4.253 -1.0313  1.1064  0.2313
  834ACN     H3 5185   2.552   2.326   4.084  0.6558 -0.4545 -0.1933
  834ACN     C2 5186   2.433   2.481   4.180  0.1906  0.4504 -0.6424
  834ACN     N1 5187   2.342   2.554   4.188  0.1210  0.3704 -0.1151
  835ACN     C1 5188   2.481   1.497   4.051 -0.9911 -0.0597  0.1878
  835ACN     H1 5189   2.372   1.507   4.042 -1.3323 -1.0034  2.7373
  835ACN     H2 5190   2.517   1.551   4.139  0.6016  1.8444 -1.5646
  835ACN     H3 5191   2.533   1.529   3.960  0.0561 -1.2325  0.3637
  835ACN     C2 5192   2.510   1.349   4.067 -0.1164  0.0185  0.0880
  835ACN     N1 5193   2.540   1.238   4.092  0.4245  0.4368  0.1977
  836ACN     C1 5194   0.349   0.953   2.237  0.0371 -0.8522 -0.5062
  836ACN     H1 5195   0.358   1.031   2.160 -1.6199 -0.7481 -0.6091
  836ACN     H2 5196   0.416   0.868   2.227  1.6855  0.1899  1.3189
  836ACN     H3 5197   0.244   0.921   2.235 -0.3411  0.3791 -1.0642
  836ACN     C2 5198   0.372   1.019   2.367  0.5558  0.2328  0.3365
  836ACN     N1 5199   0.393   1.076   2.466 -0.3368  0.0546  0.1437
  837ACN     C1 5200   2.992   1.919   2.262  0.3695  0.2544  0.0918
  837ACN     H1 5201   2.981   1.904   2.154  0.5474 -1.4016  0.2953
  837ACN     H2 5202   3.060   2.002   2.283  2.1328 -1.2369  0.3979
  837ACN     H3 5203   3.047   1.828   2.289 -0.6458 -0.4945 -0.3326
  837ACN     C2 5204   2.870   1.947   2.334  0.7967  0.1957  0.2414
  837ACN     N1 5205   2.774   1.975   2.389 -0.0029  0.0325  0.1198
  838ACN     C1 5206   3.912   4.054   1.407 -0.3504 -0.0195  0.1169
  838ACN     H1 5207   3.875   4.047   1.510  0.9080  1.5335  0.7060
  838ACN     H2 5208   3.934   4.158   1.379  1.8652 -1.4733 -3.8648
  838ACN     H3 5209   3.838   4.018   1.335 -0.8253  1.3418 -0.0864
  838ACN     C2 5210   4.045   3.989   1.383  0.2860 -1.1178  0.1228
  838ACN     N1 5211   4.143   3.933   1.355  0.5889  0.6722 -0.2088
  839ACN     C1 5212   2.823   2.894   2.572 -0.1367 -0.2839  0.3421
  839ACN     H1 5213   2.818   3.002   2.589  1.7517  0.0063 -0.9172
  839ACN     H2 5214   2.833   2.845   2.670  2.4006  3.0200  1.8173
  839ACN     H3 5215   2.912   2.868   2.513 -1.2264  0.9005 -1.9038
  839ACN     C2 5216   2.707   2.862   2.493  0.1779 -0.5113 -0.1829
  839ACN     N1 5217   2.617   2.837   2.425  0.4177 -1.0987  0.2059
  840ACN     C1 5218   3.718   0.108   4.899  0.1855  0.0585 -0.4076
  840ACN     H1 5219   3.641   0.033   4.875  1.0970 -1.2850  0.7569
  840ACN     H2 5220   3.684   0.206   4.864  1.0634 -0.0568 -1.6013
  840ACN     H3 5221   3.813   0.084   4.850 -0.4657  0.9083 -2.1072
  840ACN     C2 5222   3.740   0.118   5.041  0.2904 -0.1723 -0.0076
  840ACN     N1 5223   3.748   0.123   5.156  0.6610  0.2657 -0.5013
  841ACN     C1 5224   1.937   0.423   1.535  0.0114  0.2857 -0.0045
  841ACN     H1 5225   1.830   0.426   1.510 -0.1388 -1.0593  0.4347
  841ACN     H2 5226   1.982   0.386   1.441  1.4697 -1.8493  1.4775
  841ACN     H3 5227   1.968   0.363   1.621 -1.7633  0.7736  0.9945
  841ACN     C2 5228   1.972   0.563   1.559  0.1611 -0.0525  0.8536
  841ACN     N1 5229   1.994   0.674   1.583  0.1247  0.3086 -0.1645
  842ACN     C1 5230   3.720   0.487   3.422 -0.1298  0.5314  0.6078
  842ACN     H1 5231   3.677   0.426   3.501 -0.6954  0.6620  0.4078
  842ACN     H2 5232   3.697   0.448   3.322  1.2513 -2.7428  1.5266
  842ACN     H3 5233   3.829   0.488   3.432 -0.2337  0.8433  1.7133
  842ACN     C2 5234   3.685   0.629   3.439  0.1617 -0.4195  0.1007
  842ACN     N1 5235   3.660   0.738   3.466  0.4544 -1.5294  0.5908
  843ACN     C1 5236   0.308   4.817   2.197 -0.6771 -0.2798  0.7355
  843ACN     H1 5237   0.247   4.728   2.218 -0.1495 -0.4384  1.5975
  843ACN     H2 5238   0.327   4.877   2.287 -0.4767  0.1611  0.4007
  843ACN     H3 5239   0.253   4.879   2.125 -1.2795 -1.7074 -0.0393
  843ACN     C2 5240   0.437   4.769   2.141  0.0040 -0.2811 -0.2048
  843ACN     N1 5241   0.535   4.732   2.101  0.0471 -0.0639  0.1273
  844ACN     C1 5242   3.485   0.705   3.834 -0.5842 -0.0532  0.3312
  844ACN     H1 5243   3.405   0.680   3.905 -1.4356  3.0007  0.5213
  844ACN     H2 5244   3.554   0.778   3.879  0.5728  0.6082 -2.4104
  844ACN     H3 5245   3.452   0.751   3.741  2.0646 -1.0506 -1.1576
  844ACN     C2 5246   3.555   0.584   3.804 -0.0792  0.0447  0.0570
  844ACN     N1 5247   3.597   0.477   3.780  0.1724 -0.3666  0.2231
  845ACN     C1 5248   0.728   3.854   3.359  0.0183  0.5809 -0.2597
  845ACN     H1 5249   0.654   3.816   3.288  0.2410 -3.0732  1.3295
  845ACN     H2 5250   0.820   3.868   3.302 -0.5967 -1.3658 -1.7785
  845ACN     H3 5251   0.746   3.768   3.425 -1.6364  1.2572  1.1253
  845ACN     C2 5252   0.688   3.974   3.429  0.1300  0.0139 -0.4050
  845ACN     N1 5253   0.667   4.073   3.485  0.1517 -0.1168  0.0621
  846ACN     C1 5254   1.323   3.697   3.243  0.3510  0.2372 -0.2571
  846ACN     H1 5255   1.390   3.785   3.245  0.0769  0.4095  1.6358
  846ACN     H2 5256   1.273   3.685   3.146  0.0226 -1.2837  0.0929
  846ACN     H3 5257   1.247   3.712   3.320  1.8073 -2.0472  1.7075
  846ACN     C2 5258   1.393   3.573   3.270  0.2081  0.6178 -0.3268
  846ACN     N1 5259   1.444   3.472   3.281 -0.5174  0.6706  0.8804
  847ACN     C1 5260   0.465   4.710   4.843 -0.4340  0.2606  0.0036
  847ACN     H1 5261   0.369   4.700   4.896 -0.5216  0.5745 -0.0980
  847ACN     H2 5262   0.479   4.646   4.755  0.8492 -1.3455  1.3334
  847ACN     H3 5263   0.548   4.673   4.904 -0.1951  1.1364  0.2165
  847ACN     C2 5264   0.476   4.847   4.794 -0.6725  0.4598  0.1319
  847ACN     N1 5265   0.493   4.956   4.767 -0.1190  0.5489  0.7409
  848ACN     C1 5266   0.764   3.148   0.651 -0.2950 -0.2186 -0.2461
  848ACN     H1 5267   0.865   3.124   0.616  1.0393  1.1174  2.4783
  848ACN     H2 5268   0.713   3.190   0.563 -0.6237 -0.4389 -0.1594
  848ACN     H3 5269   0.780   3.226   0.727  0.4890 -3.4252  2.9818
  848ACN     C2 5270   0.709   3.026   0.700 -0.0790  0.1612  0.0714
  848ACN     N1 5271   0.663   2.929   0.736  0.4414 -0.0180  0.0533
  849ACN     C1 5272   2.993   4.425   4.209  0.8403  0.1103 -0.1824
  849ACN     H1 5273   2.931   4.515   4.204  0.2470 -0.4125 -2.8089
  849ACN     H2 5274   3.095   4.453   4.179  0.6604  1.8601  0.7558
  849ACN     H3 5275   2.953   4.351   4.139 -0.3918 -1.2588  1.9448
  849ACN     C2 5276   2.984   4.354   4.334 -0.4636 -0.6272 -0.5528
  849ACN     N1 5277   2.980   4.297   4.435 -0.3747  0.2619  0.6926
  850ACN     C1 5278   0.489   1.197   3.582  0.0193  0.1324  0.1375
  850ACN     H1 5279   0.525   1.149   3.490 -0.2806 -0.4418  0.3220
  850ACN     H2 5280   0.406   1.261   3.548 -0.6263 -0.4382  0.6442
  850ACN     H3 5281   0.569   1.266   3.613 -0.2874  0.6648 -0.2327
  850ACN     C2 5282   0.449   1.105   3.685  0.1317  0.4270 -0.0919
  850ACN     N1 5283   0.418   1.030   3.765  0.1244 -0.0106 -0.5355
  851ACN     C1 5284   1.858   0.539   0.623 -0.4875 -0.0556 -0.0284
  851ACN     H1 5285   1.950   0.599   0.627 -0.2051 -0.4628 -0.2907
  851ACN     H2 5286   1.854   0.471   0.709 -1.3536 -0.0142 -0.0407
  851ACN     H3 5287   1.867   0.471   0.536 -1.0216 -1.4853  1.0161
  851ACN     C2 5288   1.747   0.620   0.610  0.5307 -0.0470  0.2166
  851ACN     N1 5289   1.663   0.698   0.599  0.1152  0.8104  0.1426
  852ACN     C1 5290   0.732   4.401   3.341 -0.3640  0.4444  0.2192
  852ACN     H1 5291   0.757   4.374   3.444  0.5152  0.2177 -0.0477
  852ACN     H2 5292   0.754   4.505   3.315 -0.0174  0.2632 -0.2440
  852ACN     H3 5293   0.626   4.378   3.326 -1.2609  3.4208  1.7444
  852ACN     C2 5294   0.817   4.311   3.260 -0.5658 -0.1156  0.4284
  852ACN     N1 5295   0.875   4.234   3.200 -0.2384  0.5984  0.1435
  853ACN     C1 5296   1.563   4.781   3.012 -0.7943  0.1073  0.1763
  853ACN     H1 5297   1.595   4.770   3.116  0.3065 -0.0774 -0.1838
  853ACN     H2 5298   1.594   4.683   2.973  0.5336 -0.5267  2.7408
  853ACN     H3 5299   1.623   4.864   2.974 -1.0783  0.8105  1.2439
  853ACN     C2 5300   1.421   4.806   3.002  0.2225  0.1669 -0.2653
  853ACN     N1 5301   1.305   4.821   2.991  0.4012 -1.1956 -0.4073
  854ACN     C1 5302   1.294   4.321   4.992 -0.0298 -0.0243  0.3630
  854ACN     H1 5303   1.345   4.418   4.993 -0.5910  0.2674  1.5677
  854ACN     H2 5304   1.302   4.295   5.098  0.9072 -1.3260 -0.0185
  854ACN     H3 5305   1.347   4.244   4.935 -1.3849 -0.0199 -0.9223
  854ACN     C2 5306   1.160   4.338   4.944 -0.2836 -0.4425  0.8657
  854ACN     N1 5307   1.057   4.356   4.895 -0.1084  0.7742 -0.3255
  855ACN     C1 5308   1.877   4.778   2.402  0.1957  0.0394 -0.2906
  855ACN     H1 5309   1.784   4.726   2.378 -0.2716  0.7907 -0.1387
  855ACN     H2 5310   1.866   4.887   2.397 -0.5633 -0.0595 -0.8074
  855ACN     H3 5311   1.965   4.757   2.339  1.2199  0.1624  1.0772
  855ACN     C2 5312   1.904   4.741   2.540 -0.2057  0.4133  0.4726
  855ACN     N1 5313   1.924   4.714   2.651  0.4734  0.4036  0.1295
  856ACN     C1 5314   3.497   3.992   3.705  0.1961 -0.6843  0.2897
  856ACN     H1 5315   3.462   3.896   3.664 -3.7740  1.9752 -2.8548
  856ACN     H2 5316   3.549   3.974   3.800  0.4392  0.2910  0.3415
  856ACN     H3 5317   3.407   4.055   3.711  1.0588  0.6354 -0.4324
  856ACN     C2 5318   3.588   4.054   3.613 -0.2064  0.8794 -0.4725
  856ACN     N1 5319   3.669   4.101   3.545  0.1914 -0.1564  0.1189
  857ACN     C1 5320   1.678   0.509   2.521 -0.6567 -0.2684  1.3732
  857ACN     H1 5321   1.701   0.442   2.437  1.2244  1.3902  0.5231
  857ACN     H2 5322   1.690   0.613   2.487 -0.3879 -0.0712  2.0720
  857ACN     H3 5323   1.744   0.487   2.606  0.9179 -3.1369 -0.4940
  857ACN     C2 5324   1.546   0.485   2.571 -0.0678  0.0559 -0.3395
  857ACN     N1 5325   1.445   0.449   2.613 -0.2620  0.4413  0.1334
  858ACN     C1 5326   2.345   0.744   3.678 -0.5715 -0.3285 -0.2097
  858ACN     H1 5327   2.289   0.799   3.601 -0.8407  1.8039  1.4630
  858ACN     H2 5328   2.274   0.676   3.726 -0.6484  0.2248  0.4764
  858ACN     H3 5329   2.396   0.801   3.756  3.0513 -1.2248 -1.8164
  858ACN     C2 5330   2.447   0.668   3.612 -0.2686 -0.4066  0.1779
  858ACN     N1 5331   2.527   0.603   3.555  0.2948 -0.3364  0.2511
  859ACN     C1 5332   0.440   4.099   1.164 -0.2309 -0.5900 -0.0745
  859ACN     H1 5333   0.499   4.144   1.083  2.1615 -0.9815  1.4253
  859ACN     H2 5334   0.499   4.040   1.235  1.4426  1.1344 -0.0025
  859ACN     H3 5335   0.370   4.032   1.111 -1.1540 -0.5510  1.0779
  859ACN     C2 5336   0.375   4.203   1.240 -0.6168  0.0002 -0.2554
  859ACN     N1 5337   0.326   4.284   1.302 -0.0729 -0.7985  0.5763
  860ACN     C1 5338   0.313   0.182   1.708  0.0714  0.1459 -0.0421
  860ACN     H1 5339   0.284   0.239   1.798 -1.5564  1.1309 -1.1808
  860ACN     H2 5340   0.283   0.079   1.727 -1.8505  0.7440  0.2408
  860ACN     H3 5341   0.423   0.180   1.702 -0.0628 -0.2745 -2.8514
  860ACN     C2 5342   0.245   0.233   1.581  0.0237 -0.0876  0.2350
  860ACN     N1 5343   0.191   0.256   1.480  0.6351  0.7756  0.3594
  861ACN     C1 5344   2.289   4.497   3.712 -0.3233 -0.2088 -0.6069
  861ACN     H1 5345   2.180   4.487   3.706 -0.5023  0.9510  0.3552
  861ACN     H2 5346   2.342   4.417   3.659  2.5698  0.8301  0.5850
  861ACN     H3 5347   2.317   4.489   3.818 -0.8632 -0.2022 -0.4654
  861ACN     C2 5348   2.329   4.623   3.655 -0.6724 -0.0909 -0.5792
  861ACN     N1 5349   2.362   4.727   3.613  0.1514 -0.1483  0.0865
  862ACN     C1 5350   2.668   4.020   0.060 -0.3214  0.0365  0.1925
  862ACN     H1 5351   2.710   4.046  -0.038  1.1722  0.6822  0.9966
  862ACN     H2 5352   2.644   4.111   0.116  0.4009 -1.2496  2.6919
  862ACN     H3 5353   2.753   3.980   0.117 -0.7084 -0.1921  0.6163
  862ACN     C2 5354   2.558   3.925   0.049 -0.2405  0.1029  0.3646
  862ACN     N1 5355   2.481   3.842   0.023  0.7333  0.2310 -0.2574
  863ACN     C1 5356   0.014   4.296   3.202 -0.3001  0.2366  0.3346
  863ACN     H1 5357   0.004   4.277   3.310 -0.2612 -0.0965  0.2778
  863ACN     H2 5358   0.042   4.212   3.138 -0.3160 -0.2980  1.0176
  863ACN     H3 5359   0.100   4.362   3.181  0.9017 -1.5491 -0.4292
  863ACN     C2 5360  -0.093   4.362   3.141 -0.0295 -0.1113  1.0763
  863ACN     N1 5361  -0.176   4.418   3.085  0.2172 -0.3711 -0.1132
  864ACN     C1 5362   0.679   4.453   4.417 -0.4265  0.3663 -0.7399
  864ACN     H1 5363   0.572   4.433   4.399 -0.4190  1.3662 -1.9180
  864ACN     H2 5364   0.707   4.506   4.325  1.6645  2.2813  0.9637
  864ACN     H3 5365   0.746   4.367   4.424  1.7197  2.0203 -0.6872
  864ACN     C2 5366   0.695   4.537   4.533  0.6929  0.2240  0.3753
  864ACN     N1 5367   0.709   4.608   4.619 -0.4589 -0.6233 -0.1947
  865ACN     C1 5368   2.903   3.416   0.300 -0.0934  0.0688 -0.4137
  865ACN     H1 5369   2.951   3.500   0.248 -0.6458  0.4008 -0.3881
  865ACN     H2 5370   2.804   3.420   0.253 -0.0994  1.4696 -0.2876
  865ACN     H3 5371   2.875   3.433   0.404  0.9833  0.8998 -0.2576
  865ACN     C2 5372   2.972   3.293   0.275 -0.3959  0.0182  0.4427
  865ACN     N1 5373   3.021   3.188   0.259 -0.4740 -0.2466 -0.0326
  866ACN     C1 5374   1.717   0.575   3.408  0.0118 -0.1431 -0.1183
  866ACN     H1 5375   1.755   0.639   3.327 -0.8939  0.5299 -0.0238
  866ACN     H2 5376   1.765   0.477   3.412 -1.0027 -0.5884  2.1202
  866ACN     H3 5377   1.611   0.563   3.384  0.5319 -3.2832 -0.9451
  866ACN     C2 5378   1.736   0.647   3.537  0.3483 -0.0506  0.6494
  866ACN     N1 5379   1.739   0.700   3.639 -0.3776 -0.3785 -0.6698
  867ACN     C1 5380   2.170   0.735   4.815 -0.2799  0.0099  0.1921
  867ACN     H1 5381   2.261   0.682   4.844 -0.9838 -1.2072  0.1831
  867ACN     H2 5382   2.164   0.823   4.880  0.2914 -0.3774  0.7739
  867ACN     H3 5383   2.087   0.668   4.840 -0.6802 -0.4771 -2.3126
  867ACN     C2 5384   2.162   0.792   4.687  0.1515 -0.1782  0.4185
  867ACN     N1 5385   2.144   0.843   4.588  0.2159  0.0838  0.2572
  868ACN     C1 5386   0.627   3.281   2.590 -0.5303 -0.1980 -0.0832
  868ACN     H1 5387   0.701   3.316   2.663  1.2844 -0.4427 -1.7653
  868ACN     H2 5388   0.673   3.191   2.547 -1.1191 -0.1770 -0.7623
  868ACN     H3 5389   0.613   3.361   2.516 -1.5626 -1.0371 -0.7991
  868ACN     C2 5390   0.504   3.260   2.658 -0.2749  0.1997  0.1613
  868ACN     N1 5391   0.404   3.231   2.715  0.6212 -0.5549  0.4678
  869ACN     C1 5392   1.902   0.187   4.766  0.5343 -0.1454  0.7279
  869ACN     H1 5393   1.832   0.271   4.760 -0.1541 -0.5886  2.4540
  869ACN     H2 5394   1.860   0.100   4.818 -0.4396 -0.1736 -0.0737
  869ACN     H3 5395   1.988   0.218   4.826  0.5473  0.3333  0.4597
  869ACN     C2 5396   1.957   0.150   4.639 -0.2446  0.2653 -0.7682
  869ACN     N1 5397   2.004   0.115   4.540  0.0119 -0.1445  0.0060
  870ACN     C1 5398   2.271   3.625   4.386 -0.2501  0.3792  0.1583
  870ACN     H1 5399   2.373   3.667   4.390 -1.7431  4.2075 -0.3954
  870ACN     H2 5400   2.230   3.628   4.488 -2.6607  3.3012 -0.8340
  870ACN     H3 5401   2.287   3.524   4.346  1.6955  1.3401 -1.6338
  870ACN     C2 5402   2.184   3.706   4.293 -0.4789 -0.8981 -0.7371
  870ACN     N1 5403   2.109   3.759   4.223  0.1264  0.4315  0.0530
  871ACN     C1 5404   0.716   4.069   1.809 -0.0044 -0.0210 -0.0225
  871ACN     H1 5405   0.665   4.104   1.900  1.4142  0.7686  0.4806
  871ACN     H2 5406   0.823   4.090   1.825 -0.2069  0.8964  0.1482
  871ACN     H3 5407   0.680   4.140   1.734  0.2516 -0.5255 -0.6245
  871ACN     C2 5408   0.688   3.930   1.780 -0.3389 -0.2983  0.6105
  871ACN     N1 5409   0.681   3.820   1.768  0.0459  0.0108  0.4222
  872ACN     C1 5410   2.716   2.532   3.252  0.2225  0.3256  0.3038
  872ACN     H1 5411   2.748   2.436   3.210 -0.3508 -0.0974  0.8227
  872ACN     H2 5412   2.787   2.613   3.231  0.2410  0.0216 -0.8252
  872ACN     H3 5413   2.713   2.517   3.361  3.2138 -0.6866  0.2868
  872ACN     C2 5414   2.589   2.571   3.192 -0.2265 -0.6592  0.4373
  872ACN     N1 5415   2.490   2.603   3.144 -0.3399  0.1187  0.5217
  873ACN     C1 5416   0.567   0.261   0.095 -0.2680  0.0332 -0.0134
  873ACN     H1 5417   0.467   0.280   0.055  0.1055  0.6434 -0.6717
  873ACN     H2 5418   0.645   0.299   0.027 -1.2371  0.6582 -0.7976
  873ACN     H3 5419   0.582   0.154   0.111 -1.1157 -0.0624  0.1484
  873ACN     C2 5420   0.602   0.331   0.221 -0.1916  0.5321  0.2474
  873ACN     N1 5421   0.632   0.399   0.310  0.5205 -0.5921  0.1807
  874ACN     C1 5422   2.549   3.520   2.969 -0.4730 -0.6523 -0.0352
  874ACN     H1 5423   2.610   3.436   2.934 -0.7424  0.0347 -2.1724
  874ACN     H2 5424   2.602   3.616   2.971  0.3960 -1.1197 -0.4332
  874ACN     H3 5425   2.499   3.511   3.067 -3.7928 -2.4870 -1.8226
  874ACN     C2 5426   2.447   3.534   2.866 -0.7691  1.1031  0.2602
  874ACN     N1 5427   2.365   3.548   2.786 -0.1992  0.0593  0.1063
  875ACN     C1 5428   2.289   0.294   4.300 -0.0082  1.0198 -0.3625
  875ACN     H1 5429   2.223   0.281   4.387 -0.3366  1.1900 -0.5813
  875ACN     H2 5430   2.244   0.346   4.214  1.4988  4.2984  0.7326
  875ACN     H3 5431   2.332   0.196   4.277 -0.4312  0.1845  2.2030
  875ACN     C2 5432   2.409   0.368   4.347 -0.0456 -0.1791  0.9256
  875ACN     N1 5433   2.500   0.427   4.381 -0.0818 -1.5236 -0.1548
  876ACN     C1 5434   0.584   1.887   2.598  0.0499 -0.4722  0.1343
  876ACN     H1 5435   0.638   1.903   2.692  1.3818 -1.6243 -0.4241
  876ACN     H2 5436   0.601   1.968   2.525 -1.9369 -0.9663 -0.9137
  876ACN     H3 5437   0.477   1.882   2.621 -0.3415  2.6814 -0.7261
  876ACN     C2 5438   0.624   1.764   2.534 -0.3888  0.5247 -0.1509
  876ACN     N1 5439   0.664   1.664   2.486  0.0089  0.0506  0.2508
  877ACN     C1 5440   1.994   0.999   2.674 -0.2440  0.0901  0.3105
  877ACN     H1 5441   2.092   0.951   2.680 -0.2799  0.0750  0.8536
  877ACN     H2 5442   1.969   1.031   2.776  1.8875  1.7850  0.3292
  877ACN     H3 5443   1.914   0.930   2.643  0.1149 -0.5635  0.8399
  877ACN     C2 5444   1.999   1.123   2.586  0.0390  0.5705 -0.5124
  877ACN     N1 5445   2.001   1.224   2.527 -0.4765  0.0113 -1.0188
  878ACN     C1 5446   0.037   2.900   4.250  0.1942 -0.0877 -0.1012
  878ACN     H1 5447  -0.064   2.871   4.218 -0.0232 -0.8175  1.2019
  878ACN     H2 5448   0.091   2.946   4.166 -0.3664  3.5045  1.4290
  878ACN     H3 5449   0.091   2.807   4.272 -2.1763 -0.9654  2.3004
  878ACN     C2 5450   0.023   2.992   4.364 -0.6301 -0.0175 -0.5485
  878ACN     N1 5451   0.018   3.069   4.447  0.4234 -0.1417  0.3594
  879ACN     C1 5452   2.179   1.714   2.500 -0.9684  0.8212  1.0690
  879ACN     H1 5453   2.182   1.655   2.593  1.4245  0.0305  0.5295
  879ACN     H2 5454   2.090   1.685   2.443  0.0015 -0.0839 -0.0130
  879ACN     H3 5455   2.265   1.695   2.435 -1.7716  3.2655 -0.7871
  879ACN     C2 5456   2.165   1.852   2.524 -0.3299 -0.4319 -0.1359
  879ACN     N1 5457   2.162   1.967   2.539  0.5892  0.4764  0.6097
  880ACN     C1 5458   0.695   3.220   3.519  0.5098 -0.3615  0.7719
  880ACN     H1 5459   0.633   3.298   3.474  0.1664 -0.7141  0.6361
  880ACN     H2 5460   0.802   3.245   3.518 -0.0696  2.2470 -0.3007
  880ACN     H3 5461   0.695   3.129   3.458  0.6508 -0.3504  0.7544
  880ACN     C2 5462   0.657   3.179   3.653  0.3545  0.1441 -0.6610
  880ACN     N1 5463   0.645   3.145   3.764  0.0899 -0.4221  0.3755
  881ACN     C1 5464   2.565   4.590   1.387  0.6041  0.1668 -0.1150
  881ACN     H1 5465   2.580   4.667   1.310  0.4063  0.1425 -0.1793
  881ACN     H2 5466   2.460   4.587   1.418  1.1400 -1.1151  1.6425
  881ACN     H3 5467   2.627   4.596   1.477  1.0318  1.0160 -0.4600
  881ACN     C2 5468   2.592   4.461   1.322  0.4643  0.5843  0.0066
  881ACN     N1 5469   2.604   4.362   1.258 -0.0720  0.4664 -0.3925
  882ACN     C1 5470   3.338   3.990   2.204 -0.5345 -0.5458  0.0729
  882ACN     H1 5471   3.292   4.089   2.217  0.6347  0.4447 -2.9074
  882ACN     H2 5472   3.283   3.931   2.129  1.7755 -1.2112 -1.1463
  882ACN     H3 5473   3.358   3.947   2.302 -1.4759 -0.5931  0.2479
  882ACN     C2 5474   3.471   4.015   2.141  0.9199 -0.5254  0.0014
  882ACN     N1 5475   3.566   4.052   2.098  0.0397  0.3333 -0.1469
  883ACN     C1 5476   3.307   0.068   1.914  0.0769  0.4244 -1.0682
  883ACN     H1 5477   3.202   0.069   1.881 -0.2331 -0.7632 -0.1706
  883ACN     H2 5478   3.357  -0.030   1.906 -0.0009  0.2843  0.0433
  883ACN     H3 5479   3.305   0.100   2.019 -3.8049  1.8823 -1.4983
  883ACN     C2 5480   3.383   0.168   1.842 -0.0122  0.7625  0.0062
  883ACN     N1 5481   3.454   0.242   1.786  0.9983  0.5559 -0.3067
  884ACN     C1 5482   0.014   0.328   3.013  0.3867  1.1337 -0.4349
  884ACN     H1 5483  -0.054   0.244   2.997  1.3654  0.4801 -1.2332
  884ACN     H2 5484   0.120   0.302   3.003  0.6169  2.2576 -0.9990
  884ACN     H3 5485  -0.021   0.370   3.109 -0.7971  0.5070 -0.5792
  884ACN     C2 5486  -0.010   0.431   2.907  0.0108  0.3033 -0.1577
  884ACN     N1 5487  -0.026   0.510   2.823  0.4671  0.0748  0.1721
  885ACN     C1 5488   3.103   3.529   2.425  0.1320 -0.2949 -0.4436
  885ACN     H1 5489   3.064   3.595   2.347  0.2771 -2.4085 -2.3438
  885ACN     H2 5490   3.139   3.588   2.510  0.1786 -2.0871  0.8048
  885ACN     H3 5491   3.192   3.484   2.378 -0.6794 -1.1900 -1.1366
  885ACN     C2 5492   3.004   3.423   2.444  0.3917 -0.0109  0.5111
  885ACN     N1 5493   2.923   3.341   2.463 -0.5707 -0.0701 -0.1855
  886ACN     C1 5494   3.113   4.383   2.501  0.1112 -0.4842  0.3466
  886ACN     H1 5495   3.028   4.375   2.432 -0.6834  3.7591  0.7131
  886ACN     H2 5496   3.090   4.401   2.607 -0.6680  2.3742 -0.2656
  886ACN     H3 5497   3.170   4.472   2.473 -2.8131  1.6693  1.0182
  886ACN     C2 5498   3.185   4.255   2.488 -0.5963  0.1097  0.6404
  886ACN     N1 5499   3.236   4.154   2.468  0.2832  0.1549 -0.1722
  887ACN     C1 5500   3.250   4.868   4.908 -0.2050  0.4950 -0.1069
  887ACN     H1 5501   3.290   4.766   4.910  1.4530  1.1179 -0.8634
  887ACN     H2 5502   3.340   4.921   4.876 -0.5406  1.8414  1.1269
  887ACN     H3 5503   3.222   4.895   5.010 -1.5107  0.3089 -0.4127
  887ACN     C2 5504   3.141   4.888   4.817 -0.3933  0.6310  1.0681
  887ACN     N1 5505   3.055   4.911   4.743 -0.0884 -0.8631 -0.2350
  888ACN     C1 5506   0.190   1.980   3.636  0.0563  0.1741  0.3821
  888ACN     H1 5507   0.235   2.057   3.572 -0.9328 -0.0551 -0.6056
  888ACN     H2 5508   0.131   2.034   3.712  0.5768  1.6935 -0.2890
  888ACN     H3 5509   0.262   1.908   3.678  1.2427  1.4658  0.6024
  888ACN     C2 5510   0.088   1.919   3.558  0.9691 -0.3508  0.2215
  888ACN     N1 5511   0.013   1.861   3.491  0.1396  0.3826  0.6616
  889ACN     C1 5512   1.270   3.859   4.202 -0.7157  0.6894  0.3060
  889ACN     H1 5513   1.194   3.893   4.131  0.2498  1.1349 -0.5152
  889ACN     H2 5514   1.231   3.770   4.254 -2.8475  0.1577 -2.0928
  889ACN     H3 5515   1.295   3.933   4.279 -1.0818  0.0084  1.0846
  889ACN     C2 5516   1.392   3.814   4.133 -0.6090 -0.6369  0.1908
  889ACN     N1 5517   1.492   3.782   4.089  0.0311 -0.1464 -0.0473
  890ACN     C1 5518   3.645   2.118   3.421 -0.3120  0.3848  0.3018
  890ACN     H1 5519   3.691   2.051   3.495  2.8251  0.3745 -1.5380
  890ACN     H2 5520   3.593   2.052   3.351  1.0257 -1.2995  0.8533
  890ACN     H3 5521   3.732   2.168   3.377  0.0030 -1.5658 -1.3641
  890ACN     C2 5522   3.565   2.229   3.476  0.8770 -0.6270  0.2673
  890ACN     N1 5523   3.502   2.320   3.512  0.3799  0.3213  0.2601
  891ACN     C1 5524   0.227   4.722   4.557  0.0751 -0.9639  0.2875
  891ACN     H1 5525   0.258   4.793   4.635 -3.4976  0.2243  0.7198
  891ACN     H2 5526   0.229   4.767   4.457  0.2808  1.6159  1.3980
  891ACN     H3 5527   0.124   4.692   4.575  0.5231 -0.7154  3.6146
  891ACN     C2 5528   0.309   4.604   4.541  0.2206  0.8131 -0.0694
  891ACN     N1 5529   0.371   4.504   4.544  0.4371  0.5032  0.5751
  892ACN     C1 5530   3.913   2.835   3.131 -0.4044 -0.2677 -0.3258
  892ACN     H1 5531   3.821   2.803   3.081 -0.6384  0.1201 -0.1516
  892ACN     H2 5532   3.892   2.837   3.239  3.6145  0.4891  0.5262
  892ACN     H3 5533   3.926   2.937   3.094 -0.9509  0.3401  1.0991
  892ACN     C2 5534   4.024   2.751   3.095 -0.5469 -0.1045 -0.4430
  892ACN     N1 5535   4.112   2.679   3.070  0.7872  0.8789 -0.5785
  893ACN     C1 5536   3.590   1.382   2.294 -0.4595 -0.1826 -0.3195
  893ACN     H1 5537   3.665   1.311   2.255  0.1573  0.4219 -0.2495
  893ACN     H2 5538   3.531   1.330   2.370 -1.0958  1.9855  0.6724
  893ACN     H3 5539   3.515   1.406   2.217 -1.5610  0.0505  0.8207
  893ACN     C2 5540   3.647   1.496   2.358  0.3354  0.3370  0.1342
  893ACN     N1 5541   3.670   1.586   2.427 -0.4394 -0.3656 -0.4080
  894ACN     C1 5542   3.645   4.296   4.425  0.0829  0.2186  0.0120
  894ACN     H1 5543   3.739   4.240   4.432  0.1211  0.2167 -0.5193
  894ACN     H2 5544   3.590   4.274   4.517  0.2331  2.1569  0.5792
  894ACN     H3 5545   3.588   4.253   4.342  1.2621 -0.1937 -0.5890
  894ACN     C2 5546   3.668   4.439   4.411 -0.1321  0.1533 -0.6868
  894ACN     N1 5547   3.688   4.553   4.399 -0.6646  0.1622  0.5381
  895ACN     C1 5548   3.580   2.734   4.181  0.4755  0.0330  0.3024
  895ACN     H1 5549   3.615   2.810   4.252 -2.7594  2.8466 -1.0381
  895ACN     H2 5550   3.648   2.649   4.197  0.0113 -0.5500 -0.8069
  895ACN     H3 5551   3.586   2.777   4.081  0.0939  2.4926  1.3042
  895ACN     C2 5552   3.442   2.702   4.226 -0.8173  0.3179 -0.3039
  895ACN     N1 5553   3.341   2.649   4.246  0.1842 -0.6058  0.0804
  896ACN     C1 5554   2.056   0.240   2.342 -0.2437  0.4254  0.0420
  896ACN     H1 5555   1.954   0.269   2.370  0.3928  2.4814  0.3108
  896ACN     H2 5556   2.059   0.150   2.280 -0.2898  0.2976  0.2265
  896ACN     H3 5557   2.112   0.214   2.433  0.8399 -0.0714 -0.7412
  896ACN     C2 5558   2.103   0.353   2.264  0.7180 -0.1219  1.1380
  896ACN     N1 5559   2.137   0.447   2.207  0.0702  0.4041 -0.3725
  897ACN     C1 5560   0.458   1.765   2.259 -0.2816 -0.4116  0.3717
  897ACN     H1 5561   0.418   1.779   2.361 -1.0261 -0.8035  0.1421
  897ACN     H2 5562   0.486   1.659   2.259  1.8763  0.1226 -1.6684
  897ACN     H3 5563   0.547   1.827   2.244 -0.8618  0.1300 -0.8933
  897ACN     C2 5564   0.342   1.802   2.168  0.8136  0.0025  0.4889
  897ACN     N1 5565   0.249   1.833   2.110 -0.4617 -0.1206 -0.0736
  898ACN     C1 5566   3.554   1.473   4.667 -0.1006 -0.2976 -0.5947
  898ACN     H1 5567   3.582   1.456   4.772  0.5448  1.1860 -0.5240
  898ACN     H2 5568   3.477   1.401   4.639  0.8754 -2.0975  1.1671
  898ACN     H3 5569   3.652   1.459   4.618  0.4873  1.4251  0.0600
  898ACN     C2 5570   3.526   1.612   4.643 -0.0171 -0.1992 -0.4528
  898ACN     N1 5571   3.511   1.721   4.604 -0.5298  0.6897 -0.3532
  899ACN     C1 5572   2.711   3.593   3.841  0.2195  0.5453  0.3484
  899ACN     H1 5573   2.750   3.695   3.825  1.4175  0.1438  0.6913
  899ACN     H2 5574   2.674   3.587   3.944  0.6179 -0.0997  0.4574
  899ACN     H3 5575   2.796   3.524   3.843 -0.3099 -0.0870  1.5771
  899ACN     C2 5576   2.617   3.559   3.739 -0.2806 -0.2931  0.3188
  899ACN     N1 5577   2.541   3.530   3.658  0.2934 -0.0125  0.1582
  900ACN     C1 5578   1.235   0.474   3.848  0.1501  0.2623  0.1869
  900ACN     H1 5579   1.320   0.518   3.903  0.2141  0.0477  0.2627
  900ACN     H2 5580   1.174   0.425   3.926  1.8713  0.7637  1.8961
  900ACN     H3 5581   1.281   0.405   3.777 -0.6580 -0.9363  0.8015
  900ACN     C2 5582   1.153   0.566   3.776  0.6479 -0.5927 -0.3443
  900ACN     N1 5583   1.091   0.642   3.710 -0.7484 -0.6167  0.4741
  901ACN     C1 5584   0.695   0.686   4.409 -0.2236  0.3072 -0.1981
  901ACN     H1 5585   0.747   0.630   4.487 -0.3466  0.4415 -0.0178
  901ACN     H2 5586   0.699   0.794   4.426 -0.1398  0.1698  0.6545
  901ACN     H3 5587   0.594   0.643   4.401  0.1048 -0.1053 -2.6495
  901ACN     C2 5588   0.762   0.662   4.279 -0.5331  0.5225  0.3555
  901ACN     N1 5589   0.809   0.650   4.173 -0.1059  0.2260 -0.1167
  902ACN     C1 5590   1.499   4.720   2.622  0.6955 -0.8060 -0.4100
  902ACN     H1 5591   1.430   4.728   2.707 -1.5384  0.9702 -2.3180
  902ACN     H2 5592   1.543   4.619   2.626 -1.7194 -1.8108  3.6543
  902ACN     H3 5593   1.575   4.799   2.632  0.3420 -0.3160 -1.5385
  902ACN     C2 5594   1.411   4.737   2.507  0.2560  0.0633  0.3652
  902ACN     N1 5595   1.336   4.727   2.420  0.5533 -0.8023 -0.1284
  903ACN     C1 5596   3.186   4.643   3.645  0.0486  0.4886 -0.2809
  903ACN     H1 5597   3.258   4.632   3.727 -1.6903 -1.7183  1.0130
  903ACN     H2 5598   3.201   4.748   3.617 -3.3566  1.8274  2.4379
  903ACN     H3 5599   3.085   4.629   3.686  1.1938 -1.1017  2.1154
  903ACN     C2 5600   3.211   4.561   3.529 -0.7460 -0.2723  0.5890
  903ACN     N1 5601   3.247   4.499   3.436  0.3010 -0.0637 -0.0784
  904ACN     C1 5602   3.492   1.947   1.813 -0.8082  0.2129  0.3037
  904ACN     H1 5603   3.597   1.979   1.802 -0.4824 -0.9503 -0.0170
  904ACN     H2 5604   3.442   1.993   1.899 -1.7793 -0.8903  0.3320
  904ACN     H3 5605   3.497   1.841   1.843 -2.4855  0.3157  0.9801
  904ACN     C2 5606   3.411   1.976   1.698 -0.4021  0.3989  0.5634
  904ACN     N1 5607   3.341   2.003   1.609 -0.1227  0.1927  0.8796
  905ACN     C1 5608   1.116   4.054   2.039 -0.9487  0.7919 -0.6721
  905ACN     H1 5609   1.149   3.985   1.961 -1.7102 -0.9291  0.4968
  905ACN     H2 5610   1.008   4.068   2.038 -0.7354  2.6653  0.6565
  905ACN     H3 5611   1.162   4.151   2.014 -1.8141  1.1745 -0.8042
  905ACN     C2 5612   1.166   4.004   2.162  0.0311 -1.1116 -1.0632
  905ACN     N1 5613   1.201   3.974   2.269 -0.0367 -0.1924 -0.0120
  906ACN     C1 5614   2.618   3.393   1.672  0.0300 -0.2812  0.1875
  906ACN     H1 5615   2.523   3.339   1.665  0.8258 -1.7195  0.4174
  906ACN     H2 5616   2.581   3.496   1.678 -1.1152 -0.5740 -1.6126
  906ACN     H3 5617   2.685   3.378   1.586 -1.5859 -0.4673 -1.0576
  906ACN     C2 5618   2.674   3.347   1.796 -0.8600 -0.1828 -1.0052
  906ACN     N1 5619   2.725   3.317   1.894  0.4443  0.2342 -0.1983
  907ACN     C1 5620   2.932   2.644   1.184  0.2274  0.8812  0.5494
  907ACN     H1 5621   2.923   2.573   1.267 -0.9002  1.1356  0.6490
  907ACN     H2 5622   2.907   2.588   1.094  0.8850  0.2014  0.7775
  907ACN     H3 5623   3.040   2.665   1.179  0.3027  0.2753 -0.5876
  907ACN     C2 5624   2.850   2.756   1.210 -0.2117  0.0459 -0.1499
  907ACN     N1 5625   2.783   2.842   1.239  0.1473 -0.3402 -0.7527
  908ACN     C1 5626   3.838   1.711   1.490  0.8121  0.7085  0.7358
  908ACN     H1 5627   3.769   1.745   1.569  0.0538  0.5463  0.1488
  908ACN     H2 5628   3.855   1.783   1.410  3.0337 -0.2332  0.3352
  908ACN     H3 5629   3.795   1.633   1.427 -2.1386  0.8606  2.4592
  908ACN     C2 5630   3.962   1.669   1.558  0.5407  0.6302 -0.1430
  908ACN     N1 5631   4.058   1.622   1.598 -0.0881 -0.5248  0.1530
  909ACN     C1 5632   0.881   1.135   0.466 -0.5523 -0.4083 -0.8295
  909ACN     H1 5633   0.970   1.136   0.531 -1.2336 -1.8410  0.1401
  909ACN     H2 5634   0.909   1.112   0.363  0.5868 -2.8321  0.0081
  909ACN     H3 5635   0.836   1.235   0.456 -1.4380 -0.7269 -0.0846
  909ACN     C2 5636   0.778   1.035   0.499 -0.1750 -0.0589  0.4516
  909ACN     N1 5637   0.689   0.964   0.517 -0.5003  0.8061 -0.8583
  910ACN     C1 5638   3.488   4.484   1.025 -0.5706 -0.4102 -0.5201
  910ACN     H1 5639   3.533   4.544   0.946 -1.4207 -0.7297 -1.2621
  910ACN     H2 5640   3.556   4.433   1.094  1.0156 -0.6128 -2.1979
  910ACN     H3 5641   3.426   4.403   0.984  0.1767 -0.8078 -0.8740
  910ACN     C2 5642   3.385   4.559   1.102 -0.2182 -0.2915  0.1526
  910ACN     N1 5643   3.313   4.620   1.168  0.0022 -0.2264  0.1153
  911ACN     C1 5644   2.904   3.194   1.439  0.6552  0.4361 -0.1218
  911ACN     H1 5645   3.011   3.182   1.422  0.2175 -0.6501 -2.2729
  911ACN     H2 5646   2.880   3.201   1.546  0.0898  1.2427 -0.2893
  911ACN     H3 5647   2.865   3.105   1.389  1.2088  0.8098 -1.2146
  911ACN     C2 5648   2.862   3.313   1.368 -0.5795 -0.9269  0.0787
  911ACN     N1 5649   2.823   3.405   1.313 -0.1577 -0.1017 -0.0400
  912ACN     C1 5650   2.114   2.716   4.425  0.3741 -0.3809 -0.8110
  912ACN     H1 5651   2.127   2.824   4.416 -0.4829 -0.1842  0.1803
  912ACN     H2 5652   2.069   2.696   4.523  2.2347 -0.6333 -0.0007
  912ACN     H3 5653   2.210   2.665   4.420  1.3001  1.0310  1.7052
  912ACN     C2 5654   2.023   2.658   4.329  0.9330 -0.1853  0.2766
  912ACN     N1 5655   1.945   2.620   4.251  0.0962 -0.2506 -0.6643
  913ACN     C1 5656   2.926   2.221   3.765 -0.2439  0.2573 -0.1988
  913ACN     H1 5657   2.833   2.192   3.816 -0.3100  0.1241 -0.3940
  913ACN     H2 5658   2.972   2.127   3.732 -1.9238 -0.6986  0.1249
  913ACN     H3 5659   2.991   2.276   3.834  1.5796 -0.6759 -1.1355
  913ACN     C2 5660   2.889   2.300   3.645  0.0833  0.3153  0.0304
  913ACN     N1 5661   2.857   2.366   3.555  0.1326  0.1109 -0.6237
  914ACN     C1 5662   2.759   2.175   4.916  0.1446  0.4053 -0.1982
  914ACN     H1 5663   2.826   2.229   4.984 -0.0101  0.5422 -0.1547
  914ACN     H2 5664   2.813   2.171   4.821 -0.1613 -1.8887 -0.2904
  914ACN     H3 5665   2.668   2.236   4.915  0.8699  1.5487  1.0022
  914ACN     C2 5666   2.735   2.041   4.959  0.6391  1.1748  0.1154
  914ACN     N1 5667   2.725   1.928   4.984 -1.0044 -0.6022  0.3170
  915ACN     C1 5668   0.949   4.186   3.709  0.6778  0.5854 -0.0253
  915ACN     H1 5669   0.909   4.085   3.728  2.1114  0.2564  1.3443
  915ACN     H2 5670   0.993   4.175   3.609 -0.1628 -2.0132 -0.1649
  915ACN     H3 5671   1.024   4.206   3.786  0.0876 -1.8279  1.2429
  915ACN     C2 5672   0.842   4.290   3.722  0.4987  0.6845 -0.4519
  915ACN     N1 5673   0.754   4.364   3.737  0.2574 -0.5037  0.1356
  916ACN     C1 5674   1.009   1.386   4.886 -0.3093  0.2008 -0.3281
  916ACN     H1 5675   1.101   1.336   4.854  0.1543  1.1457 -0.4935
  916ACN     H2 5676   0.935   1.394   4.805 -3.0494 -2.9010  1.7254
  916ACN     H3 5677   1.029   1.493   4.901  0.9253 -0.3503  2.1146
  916ACN     C2 5678   0.959   1.324   5.009 -0.5782 -0.7287 -0.3571
  916ACN     N1 5679   0.912   1.276   5.105 -0.3929 -0.2987  0.0270
  917ACN     C1 5680   2.427   4.435   0.993  0.1462 -0.9565  0.1609
  917ACN     H1 5681   2.347   4.497   0.952  2.1766  0.0353 -2.4642
  917ACN     H2 5682   2.419   4.338   0.942 -1.0646  0.2610 -2.0653
  917ACN     H3 5683   2.418   4.424   1.102  1.8764  0.2895  0.4640
  917ACN     C2 5684   2.553   4.503   0.956 -0.0718 -0.0131  0.4857
  917ACN     N1 5685   2.653   4.552   0.925  0.5783 -0.3998  0.7243
  918ACN     C1 5686   0.403   3.677   1.186 -0.9457 -0.4610 -0.3197
  918ACN     H1 5687   0.345   3.757   1.234 -0.3265 -0.1772 -0.0427
  918ACN     H2 5688   0.345   3.595   1.142  0.6966 -0.2260 -3.0516
  918ACN     H3 5689   0.480   3.643   1.256 -2.5404 -1.9243  0.7778
  918ACN     C2 5690   0.479   3.743   1.075  1.0139 -0.1265  0.2613
  918ACN     N1 5691   0.526   3.796   0.981  0.3658  0.2278 -0.1156
  919ACN     C1 5692   2.967   1.957   4.401 -0.2976 -0.2681 -0.7883
  919ACN     H1 5693   3.068   1.945   4.360  0.0046  3.1522 -1.1784
  919ACN     H2 5694   2.918   1.859   4.410 -0.3273 -0.2087 -0.2843
  919ACN     H3 5695   2.914   2.021   4.329  0.6331  0.0987 -1.1464
  919ACN     C2 5696   2.963   2.024   4.535 -0.0819  0.0218  0.0939
  919ACN     N1 5697   2.963   2.080   4.636 -0.1756 -0.0319 -0.0758
  920ACN     C1 5698   1.442   0.532   2.110 -0.4242 -0.2202  0.2117
  920ACN     H1 5699   1.482   0.430   2.109  0.3630  0.0680  0.8998
  920ACN     H2 5700   1.344   0.525   2.160 -0.2403 -0.2470  0.5741
  920ACN     H3 5701   1.434   0.564   2.006  0.7856 -0.2066  0.1182
  920ACN     C2 5702   1.516   0.636   2.181  0.1294  0.6124 -0.2925
  920ACN     N1 5703   1.582   0.710   2.239  0.4063  0.4093  0.6789
  921ACN     C1 5704   2.989   0.295   2.366  0.1812  0.6471  0.4683
  921ACN     H1 5705   3.060   0.331   2.289 -0.2391  1.3523  0.4068
  921ACN     H2 5706   2.891   0.276   2.320 -0.8905  2.0626  2.1353
  921ACN     H3 5707   2.966   0.373   2.439  0.1580 -0.2981  1.4867
  921ACN     C2 5708   3.040   0.181   2.440  0.1344 -0.2596 -0.6360
  921ACN     N1 5709   3.068   0.089   2.503 -0.5867  1.0128 -0.2299
  922ACN     C1 5710   1.944   0.711   2.327 -0.0353  0.4846 -0.2470
  922ACN     H1 5711   2.050   0.685   2.332 -0.1422  0.0142 -0.3163
  922ACN     H2 5712   1.911   0.745   2.426 -2.4034 -1.2911 -0.3661
  922ACN     H3 5713   1.885   0.620   2.311  0.4911 -0.6810  3.9550
  922ACN     C2 5714   1.914   0.825   2.241  0.6896  0.0420 -0.0418
  922ACN     N1 5715   1.885   0.918   2.180  0.6303 -0.1505 -0.3961
  923ACN     C1 5716   0.476   3.149   1.904 -0.4597 -0.7396  0.2546
  923ACN     H1 5717   0.445   3.253   1.886  0.8210 -0.1757  1.1784
  923ACN     H2 5718   0.426   3.075   1.841 -1.2509 -0.5795  0.6939
  923ACN     H3 5719   0.448   3.128   2.008 -1.0235  0.2786  0.3151
  923ACN     C2 5720   0.617   3.128   1.888  0.1614 -0.1851 -0.3583
  923ACN     N1 5721   0.730   3.098   1.883 -0.3106  0.1744  0.3984
  924ACN     C1 5722   1.446   1.773   3.605 -0.0151 -0.5139 -0.2175
  924ACN     H1 5723   1.486   1.699   3.675 -0.1276 -1.3900 -1.0640
  924ACN     H2 5724   1.455   1.876   3.641  0.5366  0.0881 -2.0273
  924ACN     H3 5725   1.344   1.735   3.593 -0.4657  1.1420 -1.9289
  924ACN     C2 5726   1.511   1.769   3.473 -0.2459  0.3130  0.1029
  924ACN     N1 5727   1.562   1.773   3.369  0.4970 -0.9390  0.2193
  925ACN     C1 5728   1.133   3.851   0.456 -0.3236 -0.4110  0.3003
  925ACN     H1 5729   1.060   3.800   0.392 -0.2596  1.6463 -1.4798
  925ACN     H2 5730   1.092   3.853   0.558 -1.3330 -1.1511 -0.0882
  925ACN     H3 5731   1.142   3.958   0.431  0.6821 -0.8555 -1.3058
  925ACN     C2 5732   1.260   3.787   0.444  0.7052  0.3453 -0.4503
  925ACN     N1 5733   1.368   3.745   0.450 -0.2190  0.1217 -0.0258
  926ACN     C1 5734   3.023   2.849   4.678  0.4013 -0.1447  0.0306
  926ACN     H1 5735   3.047   2.928   4.605  0.2568  0.6998  0.8876
  926ACN     H2 5736   3.092   2.862   4.762 -0.6144  0.3330  0.8090
  926ACN     H3 5737   3.027   2.748   4.635 -0.1011 -0.4387  0.6684
  926ACN     C2 5738   2.889   2.889   4.730  0.4576  0.8113  0.3949
  926ACN     N1 5739   2.785   2.924   4.764 -0.3871  0.4158  0.4951
  927ACN     C1 5740   2.480   1.816   2.190 -0.1118  0.1038 -0.6814
  927ACN     H1 5741   2.505   1.778   2.290  1.8792  1.0280 -0.7896
  927ACN     H2 5742   2.484   1.751   2.102  0.1527  1.2120 -1.5015
  927ACN     H3 5743   2.549   1.893   2.153 -1.1050  0.3317 -2.1159
  927ACN     C2 5744   2.349   1.877   2.189  0.0421 -0.9642 -0.0469
  927ACN     N1 5745   2.247   1.924   2.181 -0.2677 -0.4945  0.1663
  928ACN     C1 5746   1.220   0.262   3.552 -0.2778  0.6065  1.0296
  928ACN     H1 5747   1.276   0.356   3.545 -1.0526  1.0375  0.5172
  928ACN     H2 5748   1.219   0.220   3.451 -0.3897 -0.1622  1.3464
  928ACN     H3 5749   1.117   0.286   3.582 -0.1201  0.9794  1.2865
  928ACN     C2 5750   1.277   0.159   3.635  0.2409  0.4768  0.2169
  928ACN     N1 5751   1.327   0.073   3.695  0.0444 -0.3607 -0.6413
  929ACN     C1 5752   0.173   2.434   0.136 -0.5076  1.0189 -0.2742
  929ACN     H1 5753   0.156   2.392   0.236  0.4805 -1.0083 -0.9342
  929ACN     H2 5754   0.280   2.460   0.130 -0.7527  1.8923 -0.9938
  929ACN     H3 5755   0.129   2.535   0.130 -1.3676  0.7724  1.4465
  929ACN     C2 5756   0.137   2.348   0.024  0.0525 -0.1008  0.0918
  929ACN     N1 5757   0.106   2.282  -0.066  0.2780 -0.1858 -0.5763
  930ACN     C1 5758   3.180   0.669   2.332  0.0643 -0.3864  1.2324
  930ACN     H1 5759   3.172   0.704   2.436 -1.7486  0.6643  0.7640
  930ACN     H2 5760   3.154   0.563   2.320  0.4554 -0.5500  1.8244
  930ACN     H3 5761   3.278   0.688   2.286  1.0149 -1.6727  2.6641
  930ACN     C2 5762   3.077   0.729   2.248  0.5709  0.4791 -0.0676
  930ACN     N1 5763   2.995   0.787   2.195 -0.7074 -0.1137  0.4876
  931ACN     C1 5764   0.469   1.345   3.992  0.0730 -0.6014  0.0058
  931ACN     H1 5765   0.372   1.365   3.944 -0.3228 -2.4202  0.0046
  931ACN     H2 5766   0.543   1.413   3.948  1.0317 -0.7511  1.3521
  931ACN     H3 5767   0.500   1.243   3.969  2.3238 -0.3138  1.5873
  931ACN     C2 5768   0.453   1.371   4.136  0.5685  0.4595  0.2166
  931ACN     N1 5769   0.444   1.392   4.249  0.1236 -0.2773  0.2571
  932ACN     C1 5770   0.058   2.035   1.848  0.2900  0.2440 -0.3519
  932ACN     H1 5771   0.138   2.024   1.922  1.1527 -1.0948 -1.4598
  932ACN     H2 5772   0.100   2.023   1.747  0.0364 -0.8465 -0.3272
  932ACN     H3 5773   0.008   2.133   1.847 -1.9090 -0.8343  0.2858
  932ACN     C2 5774  -0.036   1.921   1.856  0.0544  0.2877  0.2815
  932ACN     N1 5775  -0.107   1.831   1.867 -0.3780 -0.0199  0.4975
  933ACN     C1 5776   1.891   3.881   1.430 -0.5536  0.0325 -0.2112
  933ACN     H1 5777   1.986   3.831   1.453 -0.4354  0.3726  0.0496
  933ACN     H2 5778   1.811   3.807   1.427  0.6399 -1.2771  0.0473
  933ACN     H3 5779   1.888   3.920   1.327  1.5004 -0.5180 -0.5025
  933ACN     C2 5780   1.860   3.991   1.525 -0.0609  0.3370 -1.0258
  933ACN     N1 5781   1.833   4.074   1.601  0.1891  0.1685  0.3090
  934ACN     C1 5782   0.897   1.708   3.061 -0.3736  0.6471 -0.0848
  934ACN     H1 5783   0.856   1.799   3.106  2.5137  1.8854  0.1689
  934ACN     H2 5784   0.828   1.676   2.983  0.0936  1.6807 -0.9321
  934ACN     H3 5785   0.906   1.631   3.138 -1.1703 -0.9750 -1.5837
  934ACN     C2 5786   1.030   1.742   3.008 -0.2463  0.3376  0.5380
  934ACN     N1 5787   1.133   1.767   2.969 -0.1174  0.4646  0.0115
  935ACN     C1 5788   1.029   2.974   0.994 -0.4846  0.1518 -0.2648
  935ACN     H1 5789   0.994   2.979   1.097  1.7144  1.3582  0.4523
  935ACN     H2 5790   0.959   2.926   0.924 -1.7879  0.6228  0.7155
  935ACN     H3 5791   1.130   2.930   0.985 -0.1738  1.1108 -1.8439
  935ACN     C2 5792   1.048   3.110   0.946  0.3782  1.1112  0.1574
  935ACN     N1 5793   1.049   3.219   0.912 -0.1426  0.2116  0.6233
  936ACN     C1 5794   2.772   1.107   1.282 -0.6305 -0.6825  0.1137
  936ACN     H1 5795   2.800   1.056   1.375  0.4128  0.3096  0.3517
  936ACN     H2 5796   2.695   1.052   1.226 -1.1691 -0.3570  0.5303
[truncated: 52,403 more chars]
