# Supplementary material for: Metallicious: Automated Force-Field Parameterization of Covalently Bound Metals for Supramolecular Structures
Source: J Chem Theory Comput. 2024 Oct 7;20(20):9060–71. doi: 10.1021/acs.jctc.4c00850 (PMC11500408; doi:10.1021/acs.jctc.4c00850)
Supplement: Supplementary file 2 — ct4c00850_si_002.zip [file ct4c00850_si_002.zip › SI_MD_input/Fe5L5/dummy/4_prod.gro]

Generic title in water
13755
    1UNK     C0    1   3.385   5.251   3.340 -0.6035  0.4963  0.1279
    1UNK     H1    2   3.365   5.292   3.240 -0.8860 -2.2044 -0.9487
    1UNK     H2    3   3.299   5.185   3.360  0.2070 -0.4723  0.4499
    1UNK     H3    4   3.482   5.204   3.324 -1.2579 -0.2621 -1.8064
    1UNK     O4    5   3.380   5.362   3.421 -0.5138  0.1583  0.2618
    1UNK     C5    6   3.403   5.359   3.554 -0.2339  0.3362  0.1703
    1UNK     C6    7   3.391   5.247   3.634 -0.3913 -0.4687  0.0483
    1UNK     H7    8   3.348   5.159   3.588 -2.3148  1.1443 -1.3634
    1UNK     O8    9   3.392   5.138   3.846 -0.1691  0.5987  0.5257
    1UNK     C9   10   3.417   5.255   3.770  0.5895  0.1609  0.2503
    1UNK    C10   11   3.260   5.101   3.881 -0.5308 -0.2134  0.2339
    1UNK    H11   12   3.218   5.170   3.956  1.8020  0.0740  1.3215
    1UNK    H12   13   3.255   4.996   3.912 -0.5634 -0.2763  0.0140
    1UNK    H13   14   3.195   5.111   3.793 -0.2873 -2.2394 -0.2009
    1UNK    C14   15   3.489   5.367   3.825 -0.4850 -0.4096  0.5816
    1UNK    C15   16   3.506   5.481   3.744  0.5999 -0.9549 -0.3304
    1UNK    H16   17   3.548   5.571   3.787 -0.3708  0.8438 -3.0143
    1UNK    C17   18   3.453   5.482   3.609 -0.1215 -0.0701  0.0897
    1UNK    H18   19   3.447   5.578   3.558  1.7479 -0.7074 -1.3954
    1UNK    C19   20   3.540   5.359   3.972 -0.0836 -0.6271 -0.1139
    1UNK    H20   21   3.450   5.327   4.026 -2.6376  2.9679 -2.0228
    1UNK    H21   22   3.572   5.461   3.998  0.7718 -0.7408 -0.7158
    1UNK    N22   23   3.648   5.260   3.994  0.6964 -0.2165 -0.0336
    1UNK    C23   24   3.625   5.182   4.090  0.1850 -0.3119  0.5565
    1UNK    H24   25   3.570   5.205   4.182  2.2664  3.0376  1.0116
    1UNK    C25   26   3.654   5.039   4.073  0.2906 -0.3314  0.2145
    1UNK    N26   27   3.594   4.957   4.165  0.1497 -0.2721  0.3911
    1UNK    C27   28   3.608   4.825   4.154 -0.6044  0.7234 -0.2391
    1UNK    H28   29   3.557   4.772   4.235 -0.6241  0.6560 -0.2952
    1UNK    C29   30   3.691   4.761   4.059 -0.0524  0.4439  0.2176
    1UNK    C30   31   3.755   4.844   3.968  0.1395 -0.0809  0.5687
    1UNK    H31   32   3.825   4.800   3.898  1.0428  2.4335 -0.1600
    1UNK    C32   33   3.729   4.981   3.972 -0.0287  0.4807  0.3692
    1UNK    H33   34   3.784   5.042   3.900 -0.4322 -0.7077 -0.9672
    1UNK    C34   35   3.723   4.611   4.068 -0.0091  0.2372  0.1573
    1UNK    H35   36   3.642   4.552   4.113 -1.2691  1.7598 -0.0571
    1UNK    H36   37   3.733   4.568   3.968 -0.5002 -1.2189  0.7156
    1UNK    C37   38   3.843   4.583   4.158 -0.5047  0.3724 -0.6745
    1UNK    H38   39   3.825   4.650   4.243 -0.3680  0.2928 -0.5835
    1UNK    H39   40   3.935   4.619   4.111  0.5641 -2.8482 -1.2194
    1UNK    C40   41   3.866   4.435   4.198 -0.2760 -0.6179  0.2322
    1UNK    C41   42   3.978   4.361   4.144  0.3959  0.4475  0.8584
    1UNK    H42   43   4.055   4.406   4.082 -0.6271  1.5616  0.3752
    1UNK    N43   44   3.984   4.223   4.147 -0.3767 -0.9281  0.2674
    1UNK    C44   45   3.887   4.149   4.209 -0.2687  0.0828  0.3085
    1UNK    C45   46   3.781   4.221   4.272 -0.0117  0.4796  0.2538
    1UNK    H46   47   3.699   4.167   4.319  0.6343 -0.5494  0.2242
    1UNK    C47   48   3.769   4.361   4.266 -0.2811 -0.2749  0.2485
    1UNK    H48   49   3.687   4.405   4.322  0.6279  0.5804  0.9240
    1UNK    C49   50   3.896   3.998   4.192 -0.0714  0.1883  0.6237
    1UNK    N50   51   4.003   3.944   4.124  0.5435 -0.7045  0.2827
    1UNK    C51   52   4.014   3.809   4.125  0.2405  0.3323  0.3924
    1UNK    H52   53   4.108   3.778   4.080  0.7894  1.1631  0.9605
    1UNK    C53   54   3.926   3.720   4.190  0.1091 -0.1498 -0.0157
    1UNK    C54   55   3.807   3.771   4.238 -0.1841  0.4877  0.2681
    1UNK    H55   56   3.741   3.702   4.290 -1.7938  1.6388 -0.1833
    1UNK    C56   57   3.792   3.910   4.240  0.0057 -0.0940  0.9544
    1UNK    H57   58   3.706   3.956   4.290 -0.7624  0.1757 -0.5831
    1UNK    C58   59   3.944   3.569   4.204  0.6211  0.2851 -0.6958
    1UNK    H59   60   3.846   3.520   4.206  1.4283 -1.2780  0.5910
    1UNK    H60   61   3.986   3.553   4.303  0.3848  1.3114 -0.4249
    1UNK    C61   62   4.036   3.512   4.101 -0.8537 -0.1045  0.2114
    1UNK    H62   63   4.120   3.577   4.075 -0.4119 -0.0615  1.7358
    1UNK    H63   64   4.091   3.434   4.155 -1.6655 -0.3378  0.7174
    1UNK    C64   65   3.969   3.451   3.976  0.6662 -0.3213  0.1750
    1UNK    C65   66   3.874   3.347   3.993 -1.1644  0.0490 -0.0923
    1UNK    H66   67   3.838   3.309   4.089 -0.0684  0.6366  0.5583
    1UNK    N67   68   3.809   3.292   3.888  0.5076 -0.0324 -0.2707
    1UNK    C68   69   3.839   3.329   3.761 -0.4077  0.8927  0.9114
    1UNK    C69   70   3.928   3.435   3.737  0.7138 -0.5509 -0.0644
    1UNK    H70   71   3.954   3.472   3.638  1.6190  0.8094  0.6555
    1UNK    C71   72   4.000   3.489   3.849 -0.5208  0.2859  0.4686
    1UNK    H72   73   4.073   3.567   3.828  0.9808 -0.9166  1.1489
    1UNK    C73   74   3.765   3.252   3.648 -0.2713  0.2785  0.1704
    1UNK    H74   75   3.770   3.297   3.549  1.3940  0.3030  0.2395
    1UNK    N75   76   3.676   3.169   3.676  0.1637  0.5657  0.1950
    1UNK    C76   77   3.716   3.027   3.720  0.2875 -0.0272 -0.4093
    1UNK    H77   78   3.801   3.041   3.788  0.6039 -0.0462 -0.7954
    1UNK    H78   79   3.645   2.967   3.779  0.4503  1.0780  0.9157
    1UNK    C79   80   3.776   2.949   3.609 -1.0843 -0.6914  0.4503
    1UNK    C80   81   3.891   2.864   3.628  0.4516  0.1516 -0.6183
    1UNK    C81   82   3.957   2.810   3.517 -0.2290 -0.6270  0.3039
    1UNK    H82   83   4.052   2.759   3.532 -0.7501 -1.6683  0.1302
    1UNK    C83   84   3.908   2.829   3.385 -0.4896  0.1496 -0.4135
    1UNK    C84   85   3.794   2.905   3.368 -0.0788 -0.7343  0.3945
    1UNK    H85   86   3.753   2.908   3.267  0.6642 -1.6059  0.0681
    1UNK    C86   87   3.731   2.969   3.476  0.1625  0.0271 -0.0410
    1UNK    H87   88   3.647   3.036   3.460 -1.7377 -2.2428  0.1721
    1UNK    O88   89   3.939   2.859   3.758  0.7911 -0.3574 -0.6253
    1UNK    C89   90   4.001   2.741   3.811  0.2730 -0.8813  0.4481
    1UNK    H90   91   3.997   2.750   3.921  0.8642 -1.4625  0.5234
    1UNK    H91   92   4.102   2.719   3.774 -0.2887  2.1721 -3.1704
    1UNK    H92   93   3.940   2.653   3.791 -2.2992  0.9166  0.1521
    1UNK    O93   94   3.979   2.761   3.282 -0.0828 -0.1088 -0.0947
    1UNK    C94   95   3.983   2.822   3.153 -0.3627  0.4920 -0.0461
    1UNK    H95   96   3.889   2.811   3.097 -0.6444  0.8845  0.3474
    1UNK    H96   97   4.067   2.792   3.089  0.5148 -1.6895  2.0569
    1UNK    H97   98   3.992   2.929   3.176 -0.6647 -0.3083  4.2660
    2UNK     C0   99   3.266   2.665   2.987  0.2451  0.1517 -0.1207
    2UNK     H1  100   3.275   2.626   2.885 -0.0764  2.8354 -1.2288
    2UNK     H2  101   3.227   2.766   2.969  0.6937  0.4592  0.5754
    2UNK     H3  102   3.204   2.593   3.041 -1.7761  0.2760 -2.2251
    2UNK     O4  103   3.390   2.668   3.059  0.3506 -0.5178 -0.3036
    2UNK     C5  104   3.397   2.720   3.180  0.4059  0.2460 -0.8966
    2UNK     C6  105   3.360   2.639   3.288 -0.5253  0.0622 -0.3846
    2UNK     H7  106   3.355   2.532   3.267  2.2843 -0.1579 -0.2037
    2UNK     O8  107   3.314   2.623   3.527  0.3690 -0.2352  0.2676
    2UNK     C9  108   3.349   2.697   3.415  0.5166  0.3790  0.0031
    2UNK    C10  109   3.299   2.482   3.535 -0.8769  0.1052  0.0583
    2UNK    H11  110   3.238   2.445   3.452 -2.1262  0.8434  0.6490
    2UNK    H12  111   3.267   2.450   3.634 -1.0382 -0.0369 -0.0391
    2UNK    H13  112   3.398   2.436   3.521 -2.0824 -1.8209 -2.6490
    2UNK    C14  113   3.387   2.834   3.432 -0.3578  0.3815 -0.1121
    2UNK    C15  114   3.427   2.912   3.324 -0.3988  0.7823 -0.6462
    2UNK    H16  115   3.443   3.019   3.335 -0.4392  0.8326 -1.0808
    2UNK    C17  116   3.435   2.854   3.196 -1.0685  0.1589  0.2486
    2UNK    H18  117   3.472   2.909   3.110 -2.5485  0.6030 -0.1187
    2UNK    C19  118   3.404   2.880   3.572  0.2697  0.3395 -0.2635
    2UNK    H20  119   3.510   2.867   3.600  0.4710  0.3158 -1.0291
    2UNK    H21  120   3.364   2.810   3.647  2.6198 -2.5277 -1.5415
    2UNK    N22  121   3.377   3.030   3.592 -1.2638 -0.0314 -0.6250
    2UNK    C23  122   3.257   3.071   3.543  0.3222 -0.0682 -0.2209
    2UNK    H24  123   3.195   2.992   3.503  0.5388  0.1547 -1.0103
    2UNK    C25  124   3.181   3.181   3.609 -0.8769  0.4922  0.8873
    2UNK    N26  125   3.252   3.272   3.673 -0.7290 -0.1721  0.1771
    2UNK    C27  126   3.178   3.373   3.732  0.1726 -0.3123  0.3215
    2UNK    H28  127   3.236   3.452   3.780 -0.7458 -0.1989  1.2683
    2UNK    C29  128   3.038   3.392   3.716 -0.2684  0.0641  0.1138
    2UNK    C30  129   2.964   3.290   3.655 -0.1472  0.2986 -0.1700
    2UNK    H31  130   2.858   3.300   3.634  0.0401  2.9023 -0.0663
    2UNK    C32  131   3.044   3.176   3.603  0.0226  0.1870 -0.0099
    2UNK    H33  132   2.992   3.097   3.549  0.6343 -0.3238  0.1420
    2UNK    C34  133   2.966   3.515   3.765  0.7673 -0.0426  0.0427
    2UNK    H35  134   2.908   3.496   3.856 -1.0481 -1.7125 -1.4155
    2UNK    H36  135   3.042   3.588   3.796 -1.2146  1.3354  1.8361
    2UNK    C37  136   2.873   3.579   3.661  0.1216  0.0386 -0.1649
    2UNK    H38  137   2.927   3.593   3.566  0.9746  0.8405  0.4308
    2UNK    H39  138   2.789   3.510   3.644 -0.6096  1.3870 -2.2041
    2UNK    C40  139   2.804   3.709   3.684  0.0109  0.5608 -0.7569
    2UNK    C41  140   2.875   3.833   3.675 -0.5155  0.4048 -0.2337
    2UNK    H42  141   2.980   3.836   3.648 -0.3679 -2.1635 -0.0606
    2UNK    N43  142   2.820   3.952   3.699  0.1744 -0.3216 -0.9471
    2UNK    C44  143   2.683   3.958   3.730 -0.1774 -0.1319  0.4519
    2UNK    C45  144   2.613   3.835   3.735 -0.2701 -0.0483 -0.6903
    2UNK    H46  145   2.511   3.842   3.772 -0.2319 -0.7594 -0.4381
    2UNK    C47  146   2.668   3.709   3.721  0.3147 -0.0018 -0.0433
    2UNK    H48  147   2.616   3.617   3.744  0.8597  0.4660  3.2337
    2UNK    C49  148   2.624   4.095   3.781  0.2663 -0.1342 -0.3505
    2UNK    N50  149   2.716   4.190   3.819  0.0775 -0.2217  0.0397
    2UNK    C51  150   2.664   4.310   3.851  0.1611  0.6491 -0.5553
    2UNK    H52  151   2.743   4.383   3.866  0.8105 -0.5600  2.3822
    2UNK    C53  152   2.529   4.335   3.887 -0.3012  0.1181  0.2736
    2UNK    C54  153   2.434   4.240   3.843 -0.3711 -0.3243 -0.2105
    2UNK    H55  154   2.329   4.265   3.851 -0.1783  0.5165 -0.2397
    2UNK    C56  155   2.483   4.121   3.790 -0.4900 -0.4246  0.0208
    2UNK    H57  156   2.413   4.051   3.747  0.0637 -1.4350  0.7420
    2UNK    C58  157   2.486   4.471   3.942 -0.0453  0.7929 -0.5804
    2UNK    H59  158   2.428   4.516   3.860  0.7311  2.0915 -0.4399
    2UNK    H60  159   2.573   4.534   3.964  0.4047  0.3512 -1.0754
    2UNK    C61  160   2.405   4.445   4.075  0.7566  0.6348  0.3647
    2UNK    H62  161   2.312   4.391   4.054  2.2688 -2.8806  2.3209
    2UNK    H63  162   2.468   4.381   4.138  0.7244 -0.3497 -0.5970
    2UNK    C64  163   2.378   4.578   4.136  0.1678 -0.1492 -0.3147
    2UNK    C65  164   2.427   4.605   4.269  1.2505 -0.3416 -0.1057
    2UNK    H66  165   2.497   4.543   4.324  0.4550 -0.1473  1.1522
    2UNK    N67  166   2.381   4.715   4.335 -0.4456 -0.2890 -0.1412
    2UNK    C68  167   2.320   4.815   4.275  0.2287  0.1158 -0.6334
    2UNK    C69  168   2.263   4.790   4.145 -0.4628  0.5843  0.0292
    2UNK    H70  169   2.225   4.874   4.088  1.3214  1.7395  0.4995
    2UNK    C71  170   2.283   4.669   4.080 -0.2400 -0.3794 -0.0933
    2UNK    H72  171   2.238   4.650   3.983  0.3097  1.4641 -0.7362
    2UNK    C73  172   2.287   4.939   4.350  0.5084 -0.1502 -0.3297
    2UNK    H74  173   2.340   4.948   4.445  0.9130 -0.2979 -0.5429
    2UNK    N75  174   2.179   5.010   4.333  0.0251 -0.4016  0.3523
    2UNK    C76  175   2.134   5.116   4.429 -0.0983  0.0804 -0.3905
    2UNK    H77  176   2.215   5.158   4.489 -2.4313  1.8717  1.6085
    2UNK    H78  177   2.067   5.059   4.494 -0.4839  1.6322  0.5981
    2UNK    C79  178   2.049   5.226   4.365 -0.0064 -0.3813  0.3274
    2UNK    C80  179   2.091   5.361   4.370  0.1348 -0.7663  0.4618
    2UNK    C81  180   2.016   5.466   4.325  0.4069  0.0484 -0.1361
    2UNK    H82  181   2.050   5.569   4.330 -0.2296  0.1855  2.1640
    2UNK    C83  182   1.886   5.437   4.277  0.3308 -0.3412 -0.2323
    2UNK    C84  183   1.843   5.306   4.263 -0.2498  0.1925  0.2484
    2UNK    H85  184   1.748   5.285   4.216  0.6814  0.6668 -1.9221
    2UNK    C86  185   1.925   5.199   4.304  0.1471 -0.3318 -0.4847
    2UNK    H87  186   1.884   5.099   4.300 -1.7018  0.4616 -1.8992
    2UNK    O88  187   2.215   5.384   4.410 -0.1720  0.0114  0.9232
    2UNK    C89  188   2.255   5.490   4.500 -0.6445 -0.1150  0.5756
    2UNK    H90  189   2.231   5.593   4.468  0.2758  0.4567  1.6680
    2UNK    H91  190   2.364   5.491   4.512 -0.6176  0.5301  0.3157
    2UNK    H92  191   2.212   5.478   4.600 -1.9712 -0.2710 -0.0053
    2UNK    O93  192   1.790   5.532   4.243 -0.2013  0.6162  0.1719
    2UNK    C94  193   1.825   5.674   4.255  0.1146  0.3472  0.5593
    2UNK    H95  194   1.848   5.696   4.360 -1.6291 -0.1496  1.0647
    2UNK    H96  195   1.905   5.700   4.184  0.6157  1.9470  1.6849
    2UNK    H97  196   1.736   5.730   4.224 -1.0748 -1.3874  0.7768
    3UNK     C0  197   4.501   3.349   4.254  0.3419 -0.3349 -0.3350
    3UNK     H1  198   4.600   3.392   4.277  0.5881 -1.3164  0.4561
    3UNK     H2  199   4.495   3.241   4.240 -0.5679 -0.7254  2.7163
    3UNK     H3  200   4.425   3.373   4.329 -1.4533 -0.0587 -2.1969
    3UNK     O4  201   4.460   3.389   4.125 -0.2247 -1.3743  0.1438
    3UNK     C5  202   4.443   3.520   4.083  0.6709 -0.9917  0.5337
    3UNK     C6  203   4.480   3.632   4.158 -0.7058 -0.0289  0.3995
    3UNK     H7  204   4.510   3.622   4.262 -1.5397 -0.4173  0.6016
    3UNK     O8  205   4.510   3.865   4.174  0.0391 -0.1654 -0.4408
    3UNK     C9  206   4.468   3.759   4.104  0.5152 -0.5066  0.1007
    3UNK    C10  207   4.633   3.854   4.257  0.5821 -0.3124  0.2737
    3UNK    H11  208   4.713   3.814   4.193 -0.3989 -3.0738  0.7188
    3UNK    H12  209   4.615   3.785   4.341 -0.3597 -1.0829 -0.5475
    3UNK    H13  210   4.663   3.954   4.292 -2.7940  0.2442  1.7044
    3UNK    C14  211   4.409   3.783   3.982 -0.3768 -0.5121  0.6969
    3UNK    C15  212   4.359   3.668   3.908  0.3737 -0.0803  0.0516
    3UNK    H16  213   4.304   3.687   3.816 -0.0543  0.6799  0.4592
    3UNK    C17  214   4.383   3.540   3.954 -0.2457  0.2597  0.3480
    3UNK    H18  215   4.336   3.454   3.907 -0.8138  0.9117 -0.2801
    3UNK    C19  216   4.404   3.924   3.916  0.0959 -1.3301  0.0186
    3UNK    H20  217   4.462   3.912   3.824  0.6093 -2.0585  0.4283
    3UNK    H21  218   4.444   4.009   3.972  0.7832 -2.5424  1.4242
    3UNK    N22  219   4.262   3.956   3.879  0.0613  0.3239 -0.0514
    3UNK    C23  220   4.231   3.939   3.753  0.4113  0.2716  0.2781
    3UNK    H24  221   4.304   3.949   3.673  1.4846 -0.7001  1.1189
    3UNK    C25  222   4.108   3.865   3.706 -0.5017  0.3017  0.5480
    3UNK    N26  223   4.030   3.822   3.803  0.1707 -0.2123  0.8077
    3UNK    C27  224   3.909   3.777   3.762 -0.7108  0.2343  0.6354
    3UNK    H28  225   3.842   3.759   3.846  1.7422  0.1976  2.6769
    3UNK    C29  226   3.869   3.779   3.630 -0.6255  0.6078  0.2732
    3UNK    C30  227   3.959   3.808   3.524 -0.9022 -0.2164 -0.0686
    3UNK    H31  228   3.933   3.793   3.419  0.9027 -2.5022 -0.2358
    3UNK    C32  229   4.085   3.857   3.564 -0.0800  0.7000  0.2061
    3UNK    H33  230   4.158   3.886   3.489  0.2481 -3.0282 -1.0164
    3UNK    C34  231   3.722   3.751   3.587  0.2707  0.3467 -0.2262
    3UNK    H35  232   3.714   3.660   3.526  1.4168  0.3776 -0.4262
    3UNK    H36  233   3.695   3.822   3.508  0.4778 -1.5597 -2.0404
    3UNK    C37  234   3.611   3.761   3.691 -0.0551  0.1883 -0.1864
    3UNK    H38  235   3.629   3.843   3.762  0.2907 -1.2129  1.4020
    3UNK    H39  236   3.520   3.789   3.638 -1.1350 -0.9197  1.0498
    3UNK    C40  237   3.586   3.635   3.766 -0.2352 -0.6357 -0.4341
    3UNK    C41  238   3.533   3.522   3.699 -1.1082 -0.4097  0.3261
    3UNK    H42  239   3.518   3.525   3.591 -1.0935 -0.0995  0.3308
    3UNK    N43  240   3.507   3.407   3.764  0.6333 -0.7278 -0.4767
    3UNK    C44  241   3.529   3.395   3.899 -0.0134  0.3926  0.8549
    3UNK    C45  242   3.586   3.505   3.969 -0.0947  0.0895  0.2035
    3UNK    H46  243   3.595   3.512   4.077  0.6060  2.8741  0.0178
    3UNK    C47  244   3.616   3.626   3.906  0.5734  0.5052  1.0188
    3UNK    H48  245   3.659   3.705   3.966 -0.1230  1.6231  0.0588
    3UNK    C49  246   3.488   3.269   3.970  0.1730  0.1775  0.5960
    3UNK    N50  247   3.448   3.171   3.888 -0.0982  0.1965 -0.4214
    3UNK    C51  248   3.405   3.055   3.947  0.3472 -0.6883  0.6168
    3UNK    H52  249   3.370   2.983   3.873 -2.5300  0.1053  1.1450
    3UNK    C53  250   3.399   3.034   4.086  0.1583 -0.2155 -0.3757
    3UNK    C54  251   3.433   3.147   4.171 -0.2622  0.9469  0.1009
    3UNK    H55  252   3.410   3.150   4.277  1.1475 -0.0579  0.4390
    3UNK    C56  253   3.482   3.262   4.103  0.0359 -0.7451 -0.3023
    3UNK    H57  254   3.504   3.349   4.165  0.7645  0.0347 -1.6268
    3UNK    C58  255   3.356   2.897   4.148  0.4304 -0.5021 -0.2997
    3UNK    H59  256   3.412   2.816   4.100  2.1645 -0.2078  1.1415
    3UNK    H60  257   3.382   2.894   4.254 -1.3827 -2.1911  0.1302
    3UNK    C61  258   3.204   2.873   4.143 -0.1772  0.7537  0.8518
    3UNK    H62  259   3.144   2.957   4.181  1.7101  2.4503  0.1416
    3UNK    H63  260   3.201   2.790   4.215 -1.1953  1.0842  1.2051
    3UNK    C64  261   3.159   2.828   4.005  0.2160  0.7372  0.6589
    3UNK    C65  262   3.098   2.927   3.919 -0.3383  0.1260 -0.2431
    3UNK    H66  263   3.087   3.032   3.947  2.2802 -0.3302  2.6229
    3UNK    N67  264   3.070   2.897   3.790 -0.7025  0.0536  0.0924
    3UNK    C68  265   3.079   2.767   3.754 -0.2016 -0.5276 -0.6251
    3UNK    C69  266   3.127   2.662   3.835 -0.1938  0.2127  0.2416
    3UNK    H70  267   3.124   2.558   3.803  0.1303 -0.2433  1.6297
    3UNK    C71  268   3.172   2.693   3.966 -0.2435 -0.0756 -0.1361
    3UNK    H72  269   3.203   2.617   4.037 -0.0932  3.3856  3.7266
    3UNK    C73  270   3.034   2.742   3.614  0.3849  0.0408  0.1107
    3UNK    H74  271   3.027   2.825   3.543 -0.5966  0.0558  0.2210
    3UNK    N75  272   2.980   2.631   3.589  0.1282  0.1825 -0.4002
    3UNK    C76  273   2.964   2.581   3.451  0.9039  0.4233 -0.1972
    3UNK    H77  274   3.035   2.624   3.380  2.7240 -2.0982  0.0260
    3UNK    H78  275   2.988   2.475   3.436 -1.5335  0.0670 -2.0171
    3UNK    C79  276   2.824   2.595   3.384  0.7045  0.2192 -0.3270
    3UNK    C80  277   2.819   2.601   3.247 -0.0675  0.4266  0.2659
    3UNK    C81  278   2.700   2.640   3.181  0.2573  0.6205  0.4475
    3UNK    H82  279   2.696   2.640   3.073  1.0837  2.3397  0.4071
    3UNK    C83  280   2.584   2.670   3.254 -0.0708 -0.1496  0.5774
    3UNK    C84  281   2.592   2.676   3.395  0.1142  0.7679  0.9616
    3UNK    H85  282   2.514   2.718   3.458  0.8053  0.7514  1.8251
    3UNK    C86  283   2.710   2.631   3.458  0.0141 -0.3641 -0.1934
    3UNK    H87  284   2.714   2.622   3.566 -3.1027  3.7001  0.3495
    3UNK    O88  285   2.937   2.565   3.182 -0.3634  0.6051 -0.0296
    3UNK    C89  286   2.944   2.529   3.046  0.3507  0.8900 -0.1041
    3UNK    H90  287   3.020   2.451   3.036 -0.5658  0.0445 -0.5062
    3UNK    H91  288   2.962   2.617   2.982 -0.8025  0.5140 -0.9559
    3UNK    H92  289   2.846   2.486   3.022  0.7836 -0.6825  0.8898
    3UNK    O93  290   2.471   2.704   3.191 -0.3139  0.1659  0.4552
    3UNK    C94  291   2.433   2.660   3.064  0.0377 -0.0657  0.0906
    3UNK    H95  292   2.441   2.743   2.993 -1.4168  0.2815  0.3268
    3UNK    H96  293   2.328   2.632   3.051  0.0274 -0.4646  0.9769
    3UNK    H97  294   2.507   2.587   3.029 -0.2923 -0.4311  0.1629
    4UNK     C0  295   2.916   5.019   4.048  0.1303  0.4300  0.0126
    4UNK     H1  296   2.855   5.019   3.958 -0.8044  1.8294  0.6399
    4UNK     H2  297   2.941   5.122   4.078  1.4782  0.2132 -0.3261
    4UNK     H3  298   2.854   4.975   4.127  2.9305 -2.3994  0.7738
    4UNK     O4  299   3.040   4.949   4.037  0.5776  0.2844  0.6326
    4UNK     C5  300   3.044   4.816   3.991 -0.0774  0.3842  0.2640
    4UNK     C6  301   3.167   4.743   4.022 -0.4561  0.3294 -0.5240
    4UNK     H7  302   3.251   4.797   4.064 -1.5181 -0.7838  3.1628
    4UNK     O8  303   3.295   4.558   3.944 -0.2098 -0.1070  0.3210
    4UNK     C9  304   3.175   4.616   3.958 -0.7763  0.2571 -0.2987
    4UNK    C10  305   3.372   4.507   4.052  0.5939  0.2497 -0.3444
    4UNK    H11  306   3.409   4.590   4.115 -0.6636  1.1408 -0.7719
    4UNK    H12  307   3.451   4.454   3.997  0.4546  0.4402 -0.7286
    4UNK    H13  308   3.326   4.428   4.113  0.7434 -1.2459 -2.1557
    4UNK    C14  309   3.063   4.561   3.892 -0.7673  0.5690  0.5654
    4UNK    C15  310   2.943   4.625   3.894  0.6701 -0.3688  0.4892
    4UNK    H16  311   2.866   4.581   3.831  1.4060 -2.5219  1.0489
    4UNK    C17  312   2.930   4.756   3.940 -0.2586  0.3203  0.2130
    4UNK    H18  313   2.839   4.813   3.924  0.5221  1.6702  0.5306
    4UNK    C19  314   3.073   4.426   3.812 -0.1538 -0.0423  0.1305
    4UNK    H20  315   3.180   4.402   3.806  0.6467  3.0687  0.6003
    4UNK    H21  316   3.028   4.445   3.714 -0.8586 -1.7876  0.1041
    4UNK    N22  317   3.005   4.317   3.879 -0.4067  0.4434  0.4297
    4UNK    C23  318   3.050   4.303   4.000 -0.1681  0.0713  0.0125
    4UNK    H24  319   3.156   4.276   4.008  0.1516  1.2879  0.0105
    4UNK    C25  320   2.977   4.343   4.132 -0.0647  0.1841  0.7994
    4UNK    N26  321   2.850   4.398   4.129 -0.3746 -0.2106  0.1779
    4UNK    C27  322   2.785   4.418   4.250  0.3070  0.5564 -0.6032
    4UNK    H28  323   2.693   4.475   4.247  0.6497  1.1655  0.3074
    4UNK    C29  324   2.837   4.383   4.370 -0.3208  0.5035  0.2405
    4UNK    C30  325   2.965   4.323   4.371  0.0606  0.3002 -0.7698
    4UNK    H31  326   3.012   4.292   4.464 -1.4329  0.8262  0.1739
    4UNK    C32  327   3.033   4.298   4.253  1.0066  0.0513  0.5116
    4UNK    H33  328   3.133   4.256   4.253  0.3631 -1.7367 -3.7905
    4UNK    C34  329   2.770   4.409   4.505 -0.3480  0.8032  0.7858
    4UNK    H35  330   2.835   4.463   4.575 -0.1165  0.9715  0.4392
    4UNK    H36  331   2.687   4.481   4.497  1.1543  2.3022 -2.1962
    4UNK    C37  332   2.718   4.275   4.561 -0.2309 -0.0028  0.1010
    4UNK    H38  333   2.671   4.211   4.485 -0.5286 -0.1144  0.3792
    4UNK    H39  334   2.636   4.303   4.628 -0.9169  0.4376 -0.9092
    4UNK    C40  335   2.829   4.196   4.628  0.3580 -0.1245 -0.1374
    4UNK    C41  336   2.856   4.228   4.765  0.8747 -0.0517 -0.0937
    4UNK    H42  337   2.806   4.316   4.805 -0.9579 -1.6325  1.2098
    4UNK    N43  338   2.946   4.155   4.840  0.0168 -0.5418 -0.6959
    4UNK    C44  339   3.015   4.055   4.781 -0.2220 -1.0158 -0.2532
    4UNK    C45  340   2.983   4.017   4.644 -0.2406 -0.2160 -0.1947
    4UNK    H46  341   3.036   3.941   4.587  0.3012  0.6165 -0.8259
    4UNK    C47  342   2.892   4.089   4.565  0.0086 -0.1731  0.0207
    4UNK    H48  343   2.871   4.070   4.460 -0.2786 -0.2149  0.0826
    4UNK    C49  344   3.128   3.993   4.857  0.1717  0.8041 -0.5121
    4UNK    N50  345   3.171   4.056   4.961 -0.5614 -0.3736  0.0255
    4UNK    C51  346   3.270   3.990   5.029  0.0017  0.0040  0.7319
    4UNK    H52  347   3.321   4.042   5.110  0.5272  0.4315  0.1377
    4UNK    C53  348   3.306   3.855   5.005  0.6716 -0.1868 -0.5234
    4UNK    C54  349   3.265   3.786   4.891  0.1458 -0.2404 -0.1558
    4UNK    H55  350   3.291   3.683   4.870 -1.6811 -0.3613 -2.0193
    4UNK    C56  351   3.170   3.861   4.813  0.3124 -1.0107 -0.2572
    4UNK    H57  352   3.121   3.815   4.728  0.6101 -0.1686 -0.8920
    4UNK    C58  353   3.397   3.781   5.112  0.2476  0.6141 -0.1517
    4UNK    H59  354   3.389   3.675   5.088  0.1063  0.0729  2.1469
    4UNK    H60  355   3.345   3.786   5.209 -1.0831 -0.5874 -0.7807
    4UNK    C61  356   3.547   3.819   5.105 -0.1236  0.5045  0.8344
    4UNK    H62  357   3.603   3.784   5.192 -1.3143  0.8306  1.7475
    4UNK    H63  358   3.588   3.766   5.018  0.5566 -0.3495  1.6709
    4UNK    C64  359   3.578   3.966   5.086 -0.3764  0.4166 -0.1639
    4UNK    C65  360   3.611   4.017   4.963 -0.1785 -0.3220  0.5587
    4UNK    H66  361   3.626   3.948   4.880 -0.0741  1.0739 -0.6140
    4UNK    N67  362   3.645   4.152   4.943 -0.2828  0.2520 -0.0085
    4UNK    C68  363   3.624   4.239   5.049 -0.1055 -0.4948 -0.5498
    4UNK    C69  364   3.588   4.188   5.181  0.5157 -0.1298 -0.0239
    4UNK    H70  365   3.588   4.250   5.271 -0.5147 -1.2061  0.7247
    4UNK    C71  366   3.565   4.054   5.197  0.1607 -0.0269  0.3844
    4UNK    H72  367   3.523   4.013   5.288  0.5636 -2.7193 -0.5982
    4UNK    C73  368   3.654   4.383   5.016 -0.9939 -0.4500 -0.6294
    4UNK    H74  369   3.681   4.413   4.914  0.1766  0.2896 -0.1136
    4UNK    N75  370   3.668   4.466   5.118 -0.0489  0.1722 -0.5187
    4UNK    C76  371   3.718   4.604   5.098  0.3494 -0.2993  0.1652
    4UNK    H77  372   3.815   4.593   5.048  0.4492 -0.9730  0.4941
    4UNK    H78  373   3.728   4.652   5.196  0.4154 -2.2394  1.1499
    4UNK    C79  374   3.627   4.691   5.015  0.3233 -0.6192 -0.2558
    4UNK    C80  375   3.519   4.762   5.060  0.2137  0.9073 -0.4782
    4UNK    C81  376   3.433   4.823   4.964  0.0078  0.3332  0.3557
    4UNK    H82  377   3.344   4.874   4.999  0.3414  0.6168  0.7877
    4UNK    C83  378   3.472   4.842   4.829  0.4603 -0.0855 -0.3038
    4UNK    C84  379   3.588   4.775   4.786 -0.4713 -0.2216 -0.9941
    4UNK    H85  380   3.624   4.788   4.684 -1.4628 -0.0781 -1.3398
    4UNK    C86  381   3.662   4.694   4.873 -1.2038  0.0276  0.3395
    4UNK    H87  382   3.752   4.647   4.837  0.7285  1.2554  3.3500
    4UNK    O88  383   3.485   4.773   5.195 -0.0097  0.8147 -0.3283
    4UNK    C89  384   3.437   4.893   5.252 -0.5034  0.0650  0.3100
    4UNK    H90  385   3.329   4.909   5.242 -0.2521  0.8209 -1.3852
    4UNK    H91  386   3.491   4.982   5.218 -3.7974  1.0632 -2.4628
    4UNK    H92  387   3.455   4.888   5.360 -1.9670 -0.4041  0.5373
    4UNK    O93  388   3.403   4.921   4.745  0.1824  0.1724 -0.3405
    4UNK    C94  389   3.281   4.999   4.773 -0.5024 -0.6446 -0.2019
    4UNK    H95  390   3.192   4.937   4.792 -0.8360  0.5702  2.5097
    4UNK    H96  391   3.255   5.055   4.683  0.4815 -0.4829 -0.3882
    4UNK    H97  392   3.298   5.066   4.858  1.5600 -1.8055  0.3233
    5UNK     C0  393   2.503   5.181   3.824 -0.3066  0.4632 -0.4070
    5UNK     H1  394   2.434   5.206   3.743  0.9712  2.1270 -1.0029
    5UNK     H2  395   2.610   5.175   3.801  0.7043  3.6336  2.9914
    5UNK     H3  396   2.494   5.266   3.893  2.2585  1.3165 -1.0708
    5UNK     O4  397   2.451   5.060   3.874 -0.3386  0.6394  0.2190
    5UNK     C5  398   2.507   5.013   3.993  0.3153  0.0868 -0.1885
    5UNK     C6  399   2.506   5.093   4.107  0.0669 -0.4230  0.3993
    5UNK     H7  400   2.459   5.191   4.107  0.7224 -0.1067  1.1462
    5UNK     O8  401   2.579   5.138   4.328  0.1786  0.2160 -0.1830
    5UNK     C9  402   2.567   5.057   4.220  0.4110 -0.4544 -0.1408
    5UNK    C10  403   2.486   5.255   4.343 -0.2034  0.3641 -0.3742
    5UNK    H11  404   2.501   5.294   4.445  2.6908 -1.0762 -0.1761
    5UNK    H12  405   2.384   5.217   4.350  0.4196 -1.4287 -0.8170
    5UNK    H13  406   2.505   5.330   4.265 -0.6613  0.2564 -0.5906
    5UNK    C14  407   2.627   4.929   4.234  0.3532  0.5632 -0.1268
    5UNK    C15  408   2.624   4.848   4.121 -0.6062  0.1719 -0.2763
    5UNK    H16  409   2.666   4.749   4.132 -0.7736  0.2613  1.1576
    5UNK    C17  410   2.573   4.885   3.999 -0.1979  0.0267  0.1498
    5UNK    H18  411   2.571   4.812   3.919  0.7851 -1.3850  1.3743
    5UNK    C19  412   2.680   4.876   4.370 -0.3729 -0.6934 -0.7776
    5UNK    H20  413   2.708   4.962   4.432  1.9539 -1.8593 -0.1515
    5UNK    H21  414   2.597   4.828   4.423  0.8417 -0.9995  0.9118
    5UNK    N22  415   2.797   4.789   4.375  0.2112  0.3272  0.0999
    5UNK    C23  416   2.871   4.784   4.482 -0.0527  0.3164  0.1608
    5UNK    H24  417   2.840   4.838   4.571 -0.5848 -0.6667  0.5766
    5UNK    C25  418   3.007   4.731   4.487  0.1733 -0.0557  0.0254
    5UNK    N26  419   3.071   4.724   4.606  0.3542  0.6091 -0.3729
    5UNK    C27  420   3.198   4.677   4.621 -0.2398 -0.4670  0.1692
    5UNK    H28  421   3.252   4.697   4.713 -1.6553 -0.3287  0.9749
    5UNK    C29  422   3.262   4.624   4.507  0.5876 -0.0573  0.7319
    5UNK    C30  423   3.196   4.617   4.385  0.8756  0.1064  0.3426
    5UNK    H31  424   3.247   4.587   4.294  0.5497 -2.1866  0.8987
    5UNK    C32  425   3.067   4.665   4.379 -0.1437 -0.4300  0.3859
    5UNK    H33  426   3.015   4.668   4.283 -2.3075  1.2841  1.5566
    5UNK    C34  427   3.413   4.585   4.495 -0.1943  0.5950 -0.5007
    5UNK    H35  428   3.435   4.514   4.415  2.8026 -2.4378  2.8367
    5UNK    H36  429   3.483   4.666   4.469  0.4452  0.1115 -0.3122
    5UNK    C37  430   3.449   4.501   4.617  0.5154  0.7874  0.2718
    5UNK    H38  431   3.444   4.562   4.708  2.8121  0.6929  0.4986
    5UNK    H39  432   3.376   4.419   4.626  0.9408  0.1840 -1.5909
    5UNK    C40  433   3.591   4.448   4.615 -0.2137 -0.6594  0.2045
    5UNK    C41  434   3.626   4.327   4.676  0.0230  0.3511 -0.6243
    5UNK    H42  435   3.548   4.259   4.709  0.1533 -0.3641 -1.7753
    5UNK    N43  436   3.753   4.275   4.691  0.3087  0.2104 -0.2534
    5UNK    C44  437   3.855   4.344   4.634 -0.6756 -0.1665 -0.2350
    5UNK    C45  438   3.828   4.468   4.570  0.0944  0.4058  0.2857
    5UNK    H46  439   3.909   4.517   4.517  0.7189  0.9286  1.7037
    5UNK    C47  440   3.693   4.525   4.568  0.7633 -0.0788 -0.0542
    5UNK    H48  441   3.681   4.620   4.517  2.3232 -1.1437 -2.5211
    5UNK    C49  442   3.999   4.281   4.637  0.9715 -0.8211  0.0164
    5UNK    N50  443   4.014   4.159   4.697 -0.0361  0.1123 -0.4829
    5UNK    C51  444   4.133   4.107   4.711 -0.6127 -0.2176  0.0263
    5UNK    H52  445   4.132   4.011   4.763 -2.8051 -0.1030  0.2654
    5UNK    C53  446   4.245   4.162   4.650 -0.3214  0.5671  0.1440
    5UNK    C54  447   4.239   4.286   4.585 -0.7889  0.0314  0.0676
    5UNK    H55  448   4.326   4.327   4.535 -1.1649  0.2644 -0.4005
    5UNK    C56  449   4.113   4.351   4.586 -0.0017  0.0517 -0.4467
    5UNK    H57  450   4.100   4.450   4.543  3.1654  1.4322  1.5929
    5UNK    C58  451   4.375   4.083   4.645 -0.3614 -0.6204 -0.6554
    5UNK    H59  452   4.395   4.017   4.731 -0.6503  0.8833  0.5858
    5UNK    H60  453   4.465   4.146   4.643 -0.9962  0.2942 -0.5413
    5UNK    C61  454   4.391   3.986   4.530 -0.0219 -0.3624 -0.1489
    5UNK    H62  455   4.489   3.937   4.534  0.8668  1.4772  1.7018
    5UNK    H63  456   4.305   3.919   4.540  0.0511 -0.6503 -1.4245
    5UNK    C64  457   4.390   4.057   4.400  0.2039 -0.1846 -0.4853
    5UNK    C65  458   4.282   4.035   4.310  0.0906 -0.1546  0.1109
    5UNK    H66  459   4.202   3.965   4.335  0.4890  0.0516  2.0193
    5UNK    N67  460   4.274   4.093   4.192  0.0394 -0.3442 -0.3001
    5UNK    C68  461   4.366   4.188   4.162  0.5098  0.3604  0.5985
    5UNK    C69  462   4.479   4.211   4.243 -0.0226  0.2874  0.0249
    5UNK    H70  463   4.545   4.289   4.208 -0.3904  0.0229 -1.3110
    5UNK    C71  464   4.495   4.145   4.366 -0.2464  0.1074  0.6514
    5UNK    H72  465   4.582   4.163   4.428  0.1161 -2.1000  0.8127
    5UNK    C73  466   4.343   4.267   4.039 -0.1343 -0.2071  0.5817
    5UNK    H74  467   4.426   4.330   4.006 -0.8722 -0.2667 -1.4509
    5UNK    N75  468   4.246   4.248   3.957  0.0185  0.1226  0.4090
    5UNK    C76  469   4.226   4.323   3.827 -0.2198  0.0652 -0.0388
    5UNK    H77  470   4.258   4.427   3.842 -1.0129  0.1060  1.5137
    5UNK    H78  471   4.121   4.346   3.803  0.2638 -0.8416 -3.2516
    5UNK    C79  472   4.303   4.258   3.709 -0.8160 -0.4555 -0.1968
    5UNK    C80  473   4.244   4.243   3.583  0.1640  1.0131 -0.5834
    5UNK    C81  474   4.319   4.196   3.474 -0.0235  0.0571  0.4655
    5UNK    H82  475   4.274   4.180   3.377 -0.5114  0.0141  0.6952
    5UNK    C83  476   4.446   4.146   3.495 -0.1844  0.1918 -0.0203
    5UNK    C84  477   4.507   4.164   3.622 -0.5889 -0.5962  0.2212
    5UNK    H85  478   4.612   4.138   3.626  0.4822  3.5267  1.1863
    5UNK    C86  479   4.439   4.226   3.726 -0.3196 -0.0261 -0.1693
    5UNK    H87  480   4.496   4.243   3.817  0.6978 -0.8581 -0.6374
    5UNK    O88  481   4.116   4.287   3.572  0.5959 -0.3620 -0.1402
    5UNK    C89  482   4.060   4.331   3.448 -1.0536  0.3922 -0.2276
    5UNK    H90  483   3.952   4.333   3.466 -0.7327  0.3345  1.7058
    5UNK    H91  484   4.086   4.264   3.365 -2.2369 -0.9341  0.4632
    5UNK    H92  485   4.094   4.432   3.423  0.1488  0.2828  0.9470
    5UNK    O93  486   4.522   4.084   3.394 -1.0730 -0.0683  0.5760
    5UNK    C94  487   4.467   4.027   3.277 -1.2102 -0.0407  0.3590
    5UNK    H95  488   4.368   3.991   3.305 -0.9081 -0.4719  0.8925
    5UNK    H96  489   4.531   3.947   3.236 -0.8701 -2.7730  5.7154
    5UNK    H97  490   4.459   4.107   3.203  2.0644 -1.8094 -2.0320
    6FeD    Fe1  491   3.837   4.121   0.041 -0.1521 -0.2737  0.3162
    6FeD    dm1  492   3.807   4.181  -0.017 -0.2988 -1.0013  0.9850
    6FeD    dm2  493   3.759   4.126   0.088 -0.3327  1.2160  1.6015
    6FeD    dm3  494   3.805   4.055  -0.007  0.1090  1.3565  0.9906
    6FeD    dm4  495   3.871   4.064   0.103 -0.0273  1.2709  0.0523
    6FeD    dm5  496   3.916   4.118  -0.004  1.2123 -0.0625 -1.0870
    6FeD    dm6  497   3.870   4.189   0.093 -0.4344 -0.2118 -1.0937
    7FeD    Fe1  498   3.012   4.181   0.259  0.0938 -0.6675  0.2689
    7FeD    dm1  499   3.058   4.252   0.224 -0.4538 -0.1691  0.0402
    7FeD    dm2  500   2.948   4.235   0.292  0.2287  0.2978  0.0735
    7FeD    dm3  501   2.965   4.172   0.182  1.2126 -0.6180 -1.8648
    7FeD    dm4  502   2.971   4.110   0.296  0.6014  0.2357  0.1798
    7FeD    dm5  503   3.075   4.124   0.228 -1.4582  0.6101 -1.0222
    7FeD    dm6  504   3.059   4.193   0.337 -0.5471 -0.2022  1.0726
    8FeD    Fe1  505   4.120   4.089   4.037  0.3031 -0.3337  0.0778
    8FeD    dm1  506   4.073   4.156   4.083  0.2256 -1.0815 -1.1502
    8FeD    dm2  507   4.072   4.024   4.081  0.1134 -0.1440 -0.3506
    8FeD    dm3  508   4.058   4.089   3.971  0.0307 -0.4995  1.4448
    8FeD    dm4  509   4.166   4.027   3.990 -0.3795 -0.2903 -0.6950
    8FeD    dm5  510   4.168   4.157   3.996  1.2504  0.6560 -0.3180
    8FeD    dm6  511   4.181   4.087   4.103 -0.1618 -1.6105  0.0244
    9FeD    Fe1  512   3.455   3.223   3.674  0.0121  0.5831  0.4862
    9FeD    dm1  513   3.475   3.308   3.703 -0.4086  1.1272 -0.4890
    9FeD    dm2  514   3.439   3.198   3.759 -0.5806 -0.2913 -0.2819
    9FeD    dm3  515   3.366   3.250   3.670 -0.1152  1.0964  1.2667
    9FeD    dm4  516   3.429   3.143   3.642 -1.2571  1.2804  0.1978
    9FeD    dm5  517   3.467   3.247   3.588 -0.0181 -0.0298 -0.4765
    9FeD    dm6  518   3.540   3.198   3.681  0.1939 -1.4312  0.0162
   10FeD    Fe1  519   2.917   4.130   3.789 -0.3006  0.0958  0.3809
   10FeD    dm1  520   2.921   4.091   3.871  1.1297  0.1122  1.4460
   10FeD    dm2  521   2.946   4.206   3.827 -1.9438  2.4812 -0.9678
   10FeD    dm3  522   3.002   4.104   3.770  0.3697  1.5283  1.1154
   10FeD    dm4  523   2.917   4.171   3.707  0.2255 -0.2351  1.4199
   10FeD    dm5  524   2.886   4.054   3.752  0.4105 -0.3271 -0.1062
   10FeD    dm6  525   2.834   4.155   3.806  0.3711  0.3804  0.4103
   11CL      CL  526   4.909   5.527   3.895  0.3166  0.6277  0.3317
   12CL      CL  527   3.779   3.922   4.670 -0.2598  0.0043  0.0815
   13CL      CL  528   4.035   0.107   3.211  0.1772  0.4176  0.0214
   14CL      CL  529   5.207   4.958   1.392 -0.3350 -0.3000  0.0628
   15CL      CL  530   2.997   3.680   4.479  0.1004  0.1356 -0.4734
   16CL      CL  531   3.489   3.281   3.433 -0.1948  0.5547 -0.1211
   17CL      CL  532   3.258   2.803   1.863 -0.0357  0.0972  0.0581
   18CL      CL  533   4.478   1.896   2.870  0.3989  0.1785 -0.4141
   19CL      CL  534   3.454   4.190   4.140  0.5889 -0.1460 -0.5264
   20CL      CL  535   4.324   4.631   2.060 -0.0390 -0.1393  0.0773
   21DMSO    C1  536   4.196   2.409   3.201 -0.2001  0.5152 -0.2704
   21DMSO    H1  537   4.157   2.331   3.266  1.6943 -0.2144  0.0099
   21DMSO    H2  538   4.116   2.430   3.130 -1.2329 -1.5124  0.2530
   21DMSO    H3  539   4.277   2.362   3.144  0.2676  1.1908 -0.1684
   21DMSO    S1  540   4.254   2.542   3.302  0.1317  0.1653 -0.1540
   21DMSO    C2  541   4.343   2.626   3.170  0.4594  0.3843 -0.2771
   21DMSO    H4  542   4.376   2.545   3.104  0.5585 -0.8086  1.2174
   21DMSO    H5  543   4.276   2.694   3.117 -0.5024  0.2964  0.8105
   21DMSO    H6  544   4.414   2.694   3.219  2.0318 -0.2469 -1.6201
   21DMSO    O1  545   4.349   2.472   3.397  0.3401  0.1929  0.3340
   22DMSO    C1  546   0.449   1.279   3.851  0.0174 -0.2701  0.0131
   22DMSO    H1  547   0.534   1.211   3.842 -0.3585 -0.3589 -3.2588
   22DMSO    H2  548   0.472   1.384   3.831  0.9583 -0.5966 -0.6315
   22DMSO    H3  549   0.419   1.278   3.957  0.2807 -1.8815  0.0727
   22DMSO    S1  550   0.328   1.212   3.740 -0.0081 -0.0102 -0.1146
   22DMSO    C2  551   0.182   1.260   3.835 -0.0186 -0.5350 -0.5771
   22DMSO    H4  552   0.096   1.228   3.776 -0.4971  0.4448 -0.4244
   22DMSO    H5  553   0.188   1.205   3.929 -1.5793 -0.2292 -0.2702
   22DMSO    H6  554   0.183   1.367   3.856 -0.2659 -0.6546  0.0464
   22DMSO    O1  555   0.330   1.067   3.766  0.3128 -0.1614 -0.5260
   23DMSO    C1  556   0.642   1.372   3.107  1.1251 -0.2403  0.0226
   23DMSO    H1  557   0.751   1.368   3.115  1.0740 -0.9112  0.3899
   23DMSO    H2  558   0.612   1.460   3.049 -0.9197 -0.9545 -0.0619
   23DMSO    H3  559   0.594   1.361   3.204  0.5445 -3.3395 -0.5622
   23DMSO    S1  560   0.601   1.223   3.001  0.1972 -0.1003  0.1160
   23DMSO    C2  561   0.662   1.115   3.128  0.1878  0.3324 -0.7067
   23DMSO    H4  562   0.580   1.111   3.201  0.1851 -0.6977 -0.7615
   23DMSO    H5  563   0.701   1.023   3.085 -2.1463 -0.4055 -1.3386
   23DMSO    H6  564   0.749   1.161   3.176  0.9131  0.5549 -2.2078
   23DMSO    O1  565   0.713   1.222   2.900  0.1870 -0.3182 -0.0764
   24DMSO    C1  566   0.046   3.220   1.919 -0.0655  0.0668  0.1599
   24DMSO    H1  567   0.051   3.111   1.920  1.0799  0.1015 -0.9243
   24DMSO    H2  568  -0.010   3.252   2.007 -2.7336 -2.3726 -0.5874
   24DMSO    H3  569   0.007   3.251   1.822 -0.9503  0.6655  0.6993
   24DMSO    S1  570   0.201   3.290   1.967 -0.0395 -0.2259  0.0257
   24DMSO    C2  571   0.285   3.241   1.816 -0.1595  0.6384 -0.0854
   24DMSO    H4  572   0.392   3.252   1.832  0.0304  0.2374 -1.0502
   24DMSO    H5  573   0.262   3.136   1.794  2.0256 -0.2180  1.5798
   24DMSO    H6  574   0.246   3.306   1.737  1.2223  1.9288  0.2679
   24DMSO    O1  575   0.245   3.201   2.073  0.3287 -0.0351  0.3583
   25DMSO    C1  576   5.261   2.686   1.806  0.1483 -0.0554 -0.7696
   25DMSO    H1  577   5.351   2.629   1.781  0.6748 -0.5453  2.0261
   25DMSO    H2  578   5.188   2.656   1.731 -1.2865  2.2834 -0.3550
   25DMSO    H3  579   5.274   2.794   1.813  1.0570 -0.2164  0.2027
   25DMSO    S1  580   5.206   2.632   1.966 -0.2035 -0.0623  0.1857
   25DMSO    C2  581   5.380   2.625   2.022  0.5809  0.9633  0.1106
   25DMSO    H4  582   5.411   2.729   2.027  2.4603  0.5125 -1.4450
   25DMSO    H5  583   5.380   2.590   2.126  0.1874 -0.4020 -0.3278
   25DMSO    H6  584   5.445   2.561   1.962 -1.2814  0.0012 -0.9210
   25DMSO    O1  585   5.162   2.492   1.957  0.2131 -0.1296 -0.2294
   26DMSO    C1  586   5.269   4.559   2.159 -0.0176 -0.2397  0.4630
   26DMSO    H1  587   5.271   4.664   2.188  1.1401  0.2388 -1.2552
   26DMSO    H2  588   5.247   4.552   2.052  1.1836  1.0273  0.1282
   26DMSO    H3  589   5.202   4.496   2.218 -1.6834 -0.1741 -1.2982
   26DMSO    S1  590   5.429   4.495   2.163  0.0938 -0.1773  0.4478
   26DMSO    C2  591   5.408   4.349   2.064 -0.0651  0.4620 -0.1240
   26DMSO    H4  592   5.392   4.377   1.960 -1.2054 -0.8144 -0.3002
   26DMSO    H5  593   5.494   4.285   2.086 -1.1968 -0.8848  0.4650
   26DMSO    H6  594   5.319   4.297   2.101  1.8199 -0.6779  3.0125
   26DMSO    O1  595   5.439   4.451   2.302  0.5862  0.0337 -0.3635
   27DMSO    C1  596   4.663   2.409   3.512 -0.2921  0.2754 -0.2405
   27DMSO    H1  597   4.576   2.470   3.486  1.5290  1.6607 -3.3426
   27DMSO    H2  598   4.663   2.306   3.475 -0.4809  0.1626  0.0655
   27DMSO    H3  599   4.675   2.406   3.621 -1.5044 -1.8401 -0.1437
   27DMSO    S1  600   4.811   2.490   3.450 -0.1717 -0.1762 -0.4314
   27DMSO    C2  601   4.843   2.392   3.303  0.5239  0.4410  0.6527
   27DMSO    H4  602   4.937   2.425   3.257  0.0361  1.1552  0.1722
   27DMSO    H5  603   4.844   2.289   3.340  0.7107  0.4289  0.6151
   27DMSO    H6  604   4.762   2.411   3.232  0.0844 -2.9833  0.1277
   27DMSO    O1  605   4.914   2.425   3.539 -0.2199  0.0172 -0.3220
   28DMSO    C1  606   4.896   2.608   1.652  0.3359 -0.8332 -0.2955
   28DMSO    H1  607   4.986   2.625   1.593 -1.1668  2.1083 -1.8701
   28DMSO    H2  608   4.810   2.588   1.587  0.3539 -0.7270 -0.3527
   28DMSO    H3  609   4.885   2.688   1.725  0.8623 -0.4970 -0.5822
   28DMSO    S1  610   4.912   2.466   1.758 -0.3011 -0.3539  0.4798
   28DMSO    C2  611   4.912   2.348   1.628  1.2192  0.1204  0.4779
   28DMSO    H4  612   4.815   2.350   1.578  0.9135  0.9467  1.0991
   28DMSO    H5  613   4.994   2.376   1.562  1.1127 -1.1386 -0.1975
   28DMSO    H6  614   4.923   2.253   1.680 -1.6385 -0.0437  0.8531
   28DMSO    O1  615   4.769   2.464   1.815 -0.1562 -0.3201 -0.1961
   29DMSO    C1  616   1.101   3.570   1.246 -0.3150  0.8350  0.0886
   29DMSO    H1  617   0.993   3.552   1.242  0.0697 -1.7517  0.5618
   29DMSO    H2  618   1.159   3.505   1.179 -0.7586 -0.1734  0.6685
   29DMSO    H3  619   1.135   3.572   1.350 -2.3489 -0.7920  0.8252
   29DMSO    S1  620   1.129   3.733   1.181  0.3640 -0.5848  0.0338
   29DMSO    C2  621   1.036   3.740   1.019 -0.4453  0.5262 -0.3000
   29DMSO    H4  622   1.085   3.812   0.953  0.6709 -0.8974 -1.0737
   29DMSO    H5  623   1.062   3.645   0.971  2.9068  1.3505 -0.2779
   29DMSO    H6  624   0.928   3.745   1.033 -0.6315 -1.0439 -0.9679
   29DMSO    O1  625   1.268   3.747   1.133  0.1593 -0.7470 -0.3580
   30DMSO    C1  626   1.931   3.651   2.396  0.0828  0.3665 -0.7657
   30DMSO    H1  627   1.923   3.759   2.416 -0.7837 -0.0255  1.1330
   30DMSO    H2  628   2.027   3.629   2.349  0.8426  0.9305  0.5181
   30DMSO    H3  629   1.849   3.626   2.327 -1.9162 -1.1402  2.0421
   30DMSO    S1  630   1.921   3.573   2.554  0.0451 -0.0613  0.2339
   30DMSO    C2  631   1.896   3.407   2.490  0.4510  0.3692 -0.4577
   30DMSO    H4  632   1.969   3.371   2.416 -0.2102  1.0294 -1.4527
   30DMSO    H5  633   1.896   3.339   2.575 -1.9095  0.1241 -0.6397
   30DMSO    H6  634   1.796   3.399   2.448  0.3138  0.0678 -0.0647
   30DMSO    O1  635   1.799   3.609   2.625 -0.2181 -0.3363 -0.0618
   31DMSO    C1  636   0.551   5.580   1.574  0.0024 -0.0427  0.1015
   31DMSO    H1  637   0.474   5.513   1.611  0.0329  0.4479  1.0790
   31DMSO    H2  638   0.635   5.591   1.643  2.8477 -1.0264 -3.0593
   31DMSO    H3  639   0.515   5.680   1.548  1.5394  0.4407 -0.2452
   31DMSO    S1  640   0.609   5.507   1.425  0.6775  0.0397  0.1817
   31DMSO    C2  641   0.666   5.358   1.493 -0.4198  0.6291  0.3008
   31DMSO    H4  642   0.585   5.315   1.553 -0.9325  1.9232  0.5557
   31DMSO    H5  643   0.697   5.298   1.408  0.4031 -0.6171  1.4673
   31DMSO    H6  644   0.749   5.365   1.564 -1.8013 -1.0903  2.1268
   31DMSO    O1  645   0.737   5.584   1.401 -0.1256 -0.1105  0.2204
   32DMSO    C1  646   5.291   3.789   1.119 -0.6945 -0.5608 -0.0966
   32DMSO    H1  647   5.389   3.744   1.139  0.2703  0.4206 -2.4011
   32DMSO    H2  648   5.297   3.892   1.155 -2.4260 -0.8585  1.0968
   32DMSO    H3  649   5.200   3.736   1.149 -1.9214  0.8332 -1.2835
   32DMSO    S1  650   5.263   3.804   0.939  0.5264  0.3756 -0.1421
   32DMSO    C2  651   5.411   3.710   0.888  0.4567  0.4865 -0.0838
   32DMSO    H4  652   5.385   3.604   0.880  0.6080  0.2964  1.6036
   32DMSO    H5  653   5.432   3.740   0.785 -1.0744  0.7605 -0.3164
   32DMSO    H6  654   5.500   3.735   0.946  1.5311  0.5498 -1.7256
   32DMSO    O1  655   5.308   3.940   0.900 -0.0336 -0.9478  0.1758
   33DMSO    C1  656   4.021   5.036   1.503 -0.0081  0.5069  0.2004
   33DMSO    H1  657   4.018   4.959   1.581 -1.0404  0.7377  0.4066
   33DMSO    H2  658   4.097   5.114   1.513 -0.2621  0.7778  0.0230
   33DMSO    H3  659   3.923   5.085   1.496  0.0404  0.2737 -2.8363
   33DMSO    S1  660   4.051   4.958   1.343 -0.3967 -0.3372  0.0812
   33DMSO    C2  661   4.215   4.910   1.387 -0.1408  0.3241  0.1659
   33DMSO    H4  662   4.215   4.830   1.461 -0.7149 -0.7296 -0.9510
   33DMSO    H5  663   4.249   4.870   1.291  0.3234 -1.1532  0.9149
   33DMSO    H6  664   4.270   4.990   1.436  1.2961 -0.2026 -0.5499
   33DMSO    O1  665   4.091   5.077   1.253  0.4284  0.1995  0.0773
   34DMSO    C1  666   4.131   3.842   3.157 -0.5470 -0.2287  0.3796
   34DMSO    H1  667   4.043   3.819   3.217 -1.1544  0.7279 -0.1249
   34DMSO    H2  668   4.212   3.856   3.230 -0.4693 -0.0101  0.2556
   34DMSO    H3  669   4.121   3.934   3.099  2.5152 -0.1400 -0.1131
   34DMSO    S1  670   4.188   3.725   3.034 -0.1493  0.4255  0.1807
   34DMSO    C2  671   4.040   3.632   3.045 -0.1355  0.4241  0.0336
   34DMSO    H4  672   3.959   3.697   3.010 -1.5062 -0.9448  0.5982
   34DMSO    H5  673   4.053   3.540   2.988 -1.3076  1.2437 -1.5843
   34DMSO    H6  674   4.015   3.613   3.150  1.0166  2.1819  0.6432
   34DMSO    O1  675   4.285   3.642   3.115  0.4724 -0.5511 -0.1899
   35DMSO    C1  676   1.709   4.020   1.118 -0.4939 -0.0526  0.0872
   35DMSO    H1  677   1.752   3.921   1.135 -2.3982 -0.5755  2.0839
   35DMSO    H2  678   1.602   4.007   1.137 -1.0257  5.3615  1.6241
   35DMSO    H3  679   1.732   4.051   1.016 -0.0060 -0.2191  0.1460
   35DMSO    S1  680   1.782   4.139   1.234  0.3068  0.1388  0.0247
   35DMSO    C2  681   1.678   4.273   1.197 -0.4204  0.7569 -0.3006
   35DMSO    H4  682   1.712   4.316   1.103 -2.2731 -1.4567 -2.0621
   35DMSO    H5  683   1.573   4.249   1.178 -0.6127  1.3767 -0.0286
   35DMSO    H6  684   1.684   4.346   1.278 -1.3029  0.1806  0.2998
   35DMSO    O1  685   1.908   4.183   1.173 -0.1407 -0.4137  0.3047
   36DMSO    C1  686   5.574   3.985   0.445 -0.5279 -0.1714 -0.3098
   36DMSO    H1  687   5.591   3.891   0.497 -1.9019  0.6510  1.7152
   36DMSO    H2  688   5.601   4.076   0.500  0.4421 -0.2842 -0.5960
   36DMSO    H3  689   5.468   3.996   0.420 -1.0069 -3.9411 -0.2242
   36DMSO    S1  690   5.689   3.968   0.304  0.0886 -0.1955  0.0925
   36DMSO    C2  691   5.653   3.806   0.238  0.1983  0.3390  1.0663
   36DMSO    H4  692   5.725   3.780   0.159 -1.1811  2.1084 -0.8057
   36DMSO    H5  693   5.654   3.732   0.319 -4.3180  0.1697  1.0729
   36DMSO    H6  694   5.554   3.818   0.193  0.6669  0.7865  0.1282
   36DMSO    O1  695   5.826   3.956   0.364 -0.3028  0.7868 -0.2842
   37DMSO    C1  696   1.386   4.576   2.476 -0.7532 -0.1959  0.0923
   37DMSO    H1  697   1.427   4.652   2.542  0.5367 -1.3012  0.5865
   37DMSO    H2  698   1.332   4.624   2.393  2.4043  0.5940 -1.5943
   37DMSO    H3  699   1.334   4.498   2.532  0.4286 -0.0424  1.4259
   37DMSO    S1  700   1.536   4.507   2.413 -0.0488 -0.2795  0.2503
   37DMSO    C2  701   1.614   4.668   2.366 -0.0379 -0.5771  0.8321
   37DMSO    H4  702   1.713   4.636   2.331  0.2272 -1.2646  2.1600
   37DMSO    H5  703   1.568   4.714   2.279  2.1081  1.1826  0.5868
   37DMSO    H6  704   1.630   4.733   2.453 -1.0601  0.6999  0.0734
   37DMSO    O1  705   1.486   4.454   2.283  0.3478 -0.1023  0.7016
   38DMSO    C1  706   5.001   5.702   4.496 -0.2713  0.5155 -0.2586
   38DMSO    H1  707   4.905   5.664   4.463  0.3185  0.9111 -2.4931
   38DMSO    H2  708   4.995   5.792   4.558 -0.0229  0.9925 -0.9264
   38DMSO    H3  709   5.057   5.726   4.406  1.0278 -1.1194  0.0786
   38DMSO    S1  710   5.094   5.570   4.584  0.4952  0.0325  0.2434
   38DMSO    C2  711   5.113   5.461   4.448 -0.4363  0.1637 -0.2645
   38DMSO    H4  712   5.197   5.502   4.391  0.0368 -3.1084 -2.0813
   38DMSO    H5  713   5.140   5.362   4.485  1.8666  0.8267 -0.1103
   38DMSO    H6  714   5.013   5.462   4.403 -0.6235  1.1539  0.1574
   38DMSO    O1  715   4.995   5.503   4.678 -0.0277  0.6694  0.2243
   39DMSO    C1  716   1.299   3.557   0.721 -0.1957  0.1108 -0.3085
   39DMSO    H1  717   1.198   3.541   0.683 -0.1714 -0.0580 -0.3025
   39DMSO    H2  718   1.301   3.645   0.786  0.3156 -0.5221  0.5537
   39DMSO    H3  719   1.369   3.572   0.639 -0.4772  1.1025 -0.3728
   39DMSO    S1  720   1.379   3.423   0.803  0.2920  0.3383 -0.2574
   39DMSO    C2  721   1.302   3.442   0.965 -0.4528  1.3097  0.5762
   39DMSO    H4  722   1.202   3.399   0.964 -0.9673  2.5164 -1.2751
   39DMSO    H5  723   1.371   3.398   1.038 -4.1983 -1.9382  2.3435
   39DMSO    H6  724   1.295   3.548   0.992 -2.0767  0.9840  1.5002
   39DMSO    O1  725   1.516   3.471   0.820 -0.0948 -0.2568  0.1099
   40DMSO    C1  726   1.485   1.010   3.837 -0.3489  1.2857  0.5738
   40DMSO    H1  727   1.507   1.050   3.738  0.2547  0.4803  0.3846
   40DMSO    H2  728   1.379   0.987   3.848  0.1681 -0.7322  1.5506
   40DMSO    H3  729   1.522   1.070   3.921  1.3578  0.7723  0.2093
   40DMSO    S1  730   1.562   0.846   3.831  0.3057 -0.2272  0.4931
   40DMSO    C2  731   1.512   0.789   3.994  0.4207 -0.4498 -0.1955
   40DMSO    H4  732   1.545   0.852   4.076  0.0067  0.3442 -0.6333
   40DMSO    H5  733   1.404   0.789   4.008  0.5261 -0.9975  0.6419
   40DMSO    H6  734   1.559   0.691   4.004  0.0981 -0.5687  0.1501
   40DMSO    O1  735   1.710   0.866   3.844 -0.2831 -0.0835 -0.0925
   41DMSO    C1  736   4.215   4.492   3.021  0.2578  0.6782 -0.2374
   41DMSO    H1  737   4.261   4.591   3.017  1.2301  0.2858  1.1186
   41DMSO    H2  738   4.206   4.451   2.920  0.0167 -2.3654  0.9729
   41DMSO    H3  739   4.122   4.496   3.079  1.1408  0.0601  1.2404
   41DMSO    S1  740   4.322   4.392   3.126 -0.1897 -0.1283 -0.1507
   41DMSO    C2  741   4.463   4.400   3.033 -0.3289 -0.4150 -0.2660
   41DMSO    H4  742   4.537   4.340   3.085 -1.4419 -0.3153  1.4541
   41DMSO    H5  743   4.435   4.365   2.933  0.0451  0.8716 -0.8478
   41DMSO    H6  744   4.491   4.506   3.025 -1.5471 -0.0329  0.4659
   41DMSO    O1  745   4.267   4.254   3.101  0.5910 -0.1907 -0.5882
   42DMSO    C1  746   3.131   0.024   1.189 -0.3648  0.5427  0.2751
   42DMSO    H1  747   3.218   0.067   1.140 -0.2430  0.8523  0.7621
   42DMSO    H2  748   3.167  -0.039   1.272 -1.4446 -0.5270 -0.0450
   42DMSO    H3  749   3.080  -0.033   1.111  1.0540 -1.0731  0.4913
   42DMSO    S1  750   3.041   0.171   1.246  0.0178  0.3062  0.3091
   42DMSO    C2  751   3.075   0.270   1.110 -0.6448 -0.0540 -0.3421
   42DMSO    H4  752   3.055   0.377   1.121 -0.7289 -0.2319  1.4524
   42DMSO    H5  753   3.185   0.271   1.109 -0.6222  1.7794  1.0397
   42DMSO    H6  754   3.027   0.218   1.027  0.1476 -2.8136  0.8816
   42DMSO    O1  755   3.137   0.225   1.342 -0.1675  0.5043 -0.3481
   43DMSO    C1  756   2.319   0.505   3.009  0.0166  0.4593 -0.1262
   43DMSO    H1  757   2.386   0.465   2.933 -0.2236  2.6232 -1.5041
   43DMSO    H2  758   2.339   0.611   3.028  2.9869 -0.3853  1.7036
   43DMSO    H3  759   2.325   0.460   3.109  4.5445 -0.5152 -0.7306
   43DMSO    S1  760   2.148   0.504   2.957 -0.3279  0.1301 -0.2863
   43DMSO    C2  761   2.179   0.568   2.788  0.2414 -0.2080 -0.6820
   43DMSO    H4  762   2.200   0.477   2.731  0.5437 -0.2975 -0.4273
   43DMSO    H5  763   2.090   0.623   2.756 -0.8308 -1.3076  0.3784
   43DMSO    H6  764   2.263   0.637   2.794 -0.3303  0.3742  0.9417
   43DMSO    O1  765   2.093   0.623   3.029 -0.0335  0.5404  0.3772
   44DMSO    C1  766   5.130   4.866   1.028  0.4056 -0.4019  0.3055
   44DMSO    H1  767   5.044   4.806   0.998  1.1228 -1.7365  0.8930
   44DMSO    H2  768   5.154   4.860   1.135  1.0812 -0.5033  0.1496
   44DMSO    H3  769   5.104   4.970   1.005  2.4144  0.2372  0.7965
   44DMSO    S1  770   5.272   4.812   0.928 -0.4826  0.1448 -0.1379
   44DMSO    C2  771   5.174   4.740   0.816 -0.8013 -0.5735  0.4778
   44DMSO    H4  772   5.118   4.821   0.768  1.2965  0.5884 -0.0645
   44DMSO    H5  773   5.234   4.695   0.737 -1.3676 -0.8207  0.1839
   44DMSO    H6  774   5.108   4.666   0.861 -3.2595 -0.9917 -3.4984
   44DMSO    O1  775   5.350   4.707   0.996  0.1241  0.2547  0.2607
   45DMSO    C1  776   3.785   2.332   2.245 -0.2337 -0.0737 -0.0783
   45DMSO    H1  777   3.707   2.378   2.183  0.7240 -0.5780 -1.6779
   45DMSO    H2  778   3.833   2.257   2.182 -1.2874 -1.4201  0.7102
   45DMSO    H3  779   3.749   2.299   2.343 -1.8918  0.5192 -0.4742
   45DMSO    S1  780   3.904   2.457   2.265 -0.0153  0.0999 -0.0285
   45DMSO    C2  781   4.028   2.367   2.341  0.3308 -0.0741 -0.0174
   45DMSO    H4  782   4.057   2.303   2.258 -2.5933 -1.4785  0.0012
   45DMSO    H5  783   4.111   2.437   2.356  0.7925 -0.2328 -1.7436
   45DMSO    H6  784   4.008   2.303   2.428 -0.8772  0.3785  0.0516
   45DMSO    O1  785   3.849   2.552   2.362 -0.5084  0.0597  0.1029
   46DMSO    C1  786   2.610   4.894   3.619  0.0668 -0.1860  0.2145
   46DMSO    H1  787   2.503   4.885   3.596 -0.8190  1.2806  3.4540
   46DMSO    H2  788   2.619   4.876   3.727 -0.7553 -0.1169  0.2989
   46DMSO    H3  789   2.640   4.997   3.598 -1.1763  0.1179 -0.1407
   46DMSO    S1  790   2.700   4.752   3.545  0.1179 -0.3076  0.3908
   46DMSO    C2  791   2.623   4.759   3.387  0.0410  0.0330 -0.3367
   46DMSO    H4  792   2.598   4.655   3.363  1.3159  0.2212 -2.5993
   46DMSO    H5  793   2.531   4.819   3.384  1.1721  1.7696 -4.4389
   46DMSO    H6  794   2.692   4.804   3.315  1.6850 -0.7383  0.7179
   46DMSO    O1  795   2.630   4.640   3.615 -0.1557  0.0538 -0.0342
   47DMSO    C1  796   3.252   1.334   3.478 -0.4113  0.9853  0.1696
   47DMSO    H1  797   3.346   1.373   3.438  0.2340  0.4613  1.1846
   47DMSO    H2  798   3.269   1.242   3.533  0.2097  1.2874  0.4811
   47DMSO    H3  799   3.184   1.315   3.394 -0.5918  0.8985  0.3339
   47DMSO    S1  800   3.163   1.444   3.586 -0.1283  0.4703  0.0874
   47DMSO    C2  801   3.192   1.593   3.495  0.0126  0.3418 -0.5256
   47DMSO    H4  802   3.130   1.674   3.534 -2.3852 -1.4908 -0.4027
   47DMSO    H5  803   3.299   1.614   3.489 -0.4910  2.9252 -1.1956
   47DMSO    H6  804   3.147   1.566   3.399  0.3716 -2.0588 -0.0642
   47DMSO    O1  805   3.250   1.468   3.698 -0.6954  0.1682 -0.1695
   48DMSO    C1  806   4.587   5.616   2.692 -0.5139 -0.3904  0.6784
   48DMSO    H1  807   4.684   5.665   2.677 -0.2321 -1.3222 -0.5280
   48DMSO    H2  808   4.508   5.689   2.714 -0.9046 -1.5143  3.2384
   48DMSO    H3  809   4.600   5.537   2.767 -1.6269  2.4196  4.0197
   48DMSO    S1  810   4.538   5.544   2.540  0.1112 -0.3250  0.1989
   48DMSO    C2  811   4.534   5.695   2.462 -0.0795 -0.0051 -0.5143
   48DMSO    H4  812   4.482   5.762   2.531  0.2722  0.2502 -0.4960
   48DMSO    H5  813   4.636   5.726   2.438 -0.2707 -1.2773 -3.2201
   48DMSO    H6  814   4.470   5.685   2.374  0.2468 -0.4981 -0.6941
   48DMSO    O1  815   4.394   5.503   2.542  0.1319  0.8057 -0.3224
   49DMSO    C1  816   1.520   2.838   4.432 -0.6151 -0.5858  0.2058
   49DMSO    H1  817   1.461   2.879   4.514  0.0071  0.2750  0.2279
   49DMSO    H2  818   1.602   2.901   4.394 -0.9081  0.0867  0.6812
   49DMSO    H3  819   1.465   2.805   4.343  0.2535  0.7647 -0.8598
   49DMSO    S1  820   1.587   2.690   4.509 -0.4036  0.0346 -0.3111
   49DMSO    C2  821   1.432   2.620   4.544 -0.2087  0.8128 -0.4772
   49DMSO    H4  822   1.369   2.691   4.598  1.2472  1.5919  0.2528
   49DMSO    H5  823   1.383   2.588   4.452  2.1068  1.3287 -1.9402
   49DMSO    H6  824   1.454   2.539   4.614  1.1344  1.2088 -0.4168
   49DMSO    O1  825   1.639   2.732   4.644  0.0240  0.0920  0.2681
   50DMSO    C1  826   5.536   1.075   0.329  0.1411 -0.6205 -0.4699
   50DMSO    H1  827   5.536   1.090   0.437  3.4701 -3.3000 -0.0166
   50DMSO    H2  828   5.620   1.011   0.299  0.6397  0.6682 -1.8773
   50DMSO    H3  829   5.536   1.176   0.288  2.9443 -0.1510  0.5280
   50DMSO    S1  830   5.379   0.989   0.299 -0.2993  0.1787  0.0127
   50DMSO    C2  831   5.446   0.824   0.343 -0.3994 -0.0796  0.2416
   50DMSO    H4  832   5.417   0.802   0.446  0.4719  0.7421  0.6738
   50DMSO    H5  833   5.406   0.753   0.270 -0.2070 -0.7703  0.8096
   50DMSO    H6  834   5.555   0.817   0.341 -0.4684 -1.4104  0.8624
   50DMSO    O1  835   5.355   0.981   0.149 -0.1625  0.5455  0.0594
   51DMSO    C1  836   4.922   3.706   2.076 -0.5052 -0.2834 -0.7158
   51DMSO    H1  837   4.941   3.768   1.989  0.7559 -0.2244 -0.4046
   51DMSO    H2  838   4.860   3.757   2.149  1.4413  0.0222  0.7617
   51DMSO    H3  839   5.018   3.678   2.120 -1.4069 -0.7624  0.9949
   51DMSO    S1  840   4.842   3.554   2.032 -0.3087 -0.4553 -0.1683
   51DMSO    C2  841   4.840   3.499   2.194 -0.0653  0.1566 -0.1244
   51DMSO    H4  842   4.791   3.571   2.261  1.2698  3.0154 -2.1510
   51DMSO    H5  843   4.779   3.408   2.197  2.0019 -1.2853 -1.1075
   51DMSO    H6  844   4.943   3.477   2.222  0.4457  1.9759 -0.5243
   51DMSO    O1  845   4.936   3.461   1.974 -0.0158  0.3674  0.1213
   52DMSO    C1  846   3.787   4.264   1.698 -0.3279 -0.2060 -0.8625
   52DMSO    H1  847   3.707   4.310   1.639 -0.6621  0.3615  0.0246
   52DMSO    H2  848   3.867   4.336   1.713 -0.1152 -0.5690 -0.2133
   52DMSO    H3  849   3.826   4.175   1.648  2.7747  1.3407 -1.2629
   52DMSO    S1  850   3.739   4.227   1.865  1.0424 -0.1293 -0.2770
   52DMSO    C2  851   3.658   4.381   1.899 -0.3303 -0.3116 -0.4731
   52DMSO    H4  852   3.591   4.367   1.985 -1.4042 -3.2228 -1.7371
   52DMSO    H5  853   3.742   4.446   1.925 -1.0437  0.3209  0.3100
   52DMSO    H6  854   3.598   4.415   1.815 -0.5713 -1.3082 -0.7086
   52DMSO    O1  855   3.868   4.239   1.944 -0.0531 -0.7208 -0.0226
   53DMSO    C1  856   2.093   0.161   0.761 -0.1998  0.5831 -0.3726
   53DMSO    H1  857   2.075   0.077   0.692 -1.3475  1.0065 -0.6001
   53DMSO    H2  858   2.013   0.145   0.833  0.5206 -1.9456 -0.0620
   53DMSO    H3  859   2.100   0.257   0.710  1.6683 -0.0179 -1.2946
   53DMSO    S1  860   2.254   0.127   0.830 -0.2810  0.2441  0.2665
   53DMSO    C2  861   2.274   0.263   0.939  0.3090  0.0915 -0.1212
   53DMSO    H4  862   2.379   0.265   0.971  0.9166  1.4098 -2.1382
   53DMSO    H5  863   2.242   0.356   0.892 -1.2730 -0.7454 -0.7425
   53DMSO    H6  864   2.208   0.247   1.025  0.1172  0.5524 -0.1853
   53DMSO    O1  865   2.343   0.159   0.711  0.8022  0.7405  0.2812
   54DMSO    C1  866   1.786   2.967   4.031 -0.0311 -0.1593  0.6272
   54DMSO    H1  867   1.784   2.981   4.139  0.4783 -0.7261  0.7128
   54DMSO    H2  868   1.870   2.901   4.008  0.9213  1.4447 -0.6581
   54DMSO    H3  869   1.789   3.058   3.971 -0.1018 -0.6367 -0.1106
   54DMSO    S1  870   1.642   2.874   4.004 -0.2360 -0.2085 -0.0048
   54DMSO    C2  871   1.537   2.990   3.919 -0.5021  0.6754  0.7235
   54DMSO    H4  872   1.599   3.024   3.836 -1.8286  1.8068  0.1720
   54DMSO    H5  873   1.444   2.943   3.886  0.0926 -0.5462  0.7424
   54DMSO    H6  874   1.519   3.075   3.985  0.7331  0.5694  1.2213
   54DMSO    O1  875   1.571   2.873   4.134 -0.4575 -0.2069 -0.5118
   55DMSO    C1  876   1.310   3.045   4.128 -0.1208 -0.0130 -0.3832
   55DMSO    H1  877   1.414   3.026   4.155 -0.0465  1.2954  0.3244
   55DMSO    H2  878   1.311   3.048   4.019 -0.2425 -0.0208 -0.3839
   55DMSO    H3  879   1.265   3.132   4.176 -0.6007 -0.5126  0.0622
   55DMSO    S1  880   1.233   2.899   4.178  0.0271 -0.3404 -0.0529
   55DMSO    C2  881   1.091   2.914   4.075  0.2460  0.1737 -0.8405
   55DMSO    H4  882   1.125   2.873   3.980 -1.5068 -0.4210 -1.2359
   55DMSO    H5  883   1.030   2.830   4.109 -0.4044  1.3124  0.8629
   55DMSO    H6  884   1.037   3.009   4.069 -1.4306 -0.6607  0.6556
   55DMSO    O1  885   1.183   2.922   4.314  0.1088  0.0641  0.2592
   56DMSO    C1  886   5.416   2.242   1.155 -0.2755 -0.2739  0.2833
   56DMSO    H1  887   5.464   2.339   1.141 -1.1182 -0.0144 -0.8974
   56DMSO    H2  888   5.369   2.239   1.254 -1.0989 -1.1999 -0.1314
   56DMSO    H3  889   5.499   2.170   1.157 -1.0161 -1.2479 -2.3424
   56DMSO    S1  890   5.306   2.181   1.030  0.0569 -0.0590 -0.2729
   56DMSO    C2  891   5.157   2.262   1.088  0.2384  0.0840  0.2192
   56DMSO    H4  892   5.151   2.242   1.196 -0.0248 -0.1617  0.1593
   56DMSO    H5  893   5.159   2.370   1.072  0.9787 -0.0205 -0.4510
   56DMSO    H6  894   5.072   2.219   1.036  0.9826  0.0793 -1.0032
   56DMSO    O1  895   5.287   2.043   1.076 -0.7398 -0.3489 -0.3522
   57DMSO    C1  896   0.438   4.439   2.391  0.5462 -0.1758  0.3991
   57DMSO    H1  897   0.344   4.385   2.403 -0.7471  1.6978 -0.9938
   57DMSO    H2  898   0.513   4.385   2.449 -0.2528 -0.6730  0.9692
   57DMSO    H3  899   0.424   4.543   2.423 -1.4032  0.2416 -1.6415
   57DMSO    S1  900   0.474   4.435   2.216 -0.2268  0.1438 -0.3082
   57DMSO    C2  901   0.553   4.276   2.219 -0.5673  0.5054  0.1889
   57DMSO    H4  902   0.580   4.261   2.115  0.4954 -2.0655  0.7936
   57DMSO    H5  903   0.644   4.272   2.280 -0.3102  2.7835  0.0003
   57DMSO    H6  904   0.479   4.197   2.234  1.0584 -0.9793  0.4928
   57DMSO    O1  905   0.583   4.534   2.208 -0.2611  0.0022  0.0845
   58DMSO    C1  906   4.250   3.215   3.701 -0.1119 -0.2357 -1.1093
   58DMSO    H1  907   4.293   3.118   3.727  0.5256  0.0679 -1.0202
   58DMSO    H2  908   4.322   3.289   3.665  0.1483  0.5328  0.9229
   58DMSO    H3  909   4.195   3.257   3.786 -0.4009  2.4500 -2.5640
   58DMSO    S1  910   4.139   3.170   3.572 -0.0098  0.0799  0.2991
   58DMSO    C2  911   4.266   3.103   3.465  0.9293 -0.6791  0.4905
   58DMSO    H4  912   4.319   3.024   3.518  0.2332 -1.7909 -0.4460
   58DMSO    H5  913   4.215   3.064   3.376 -2.8381  0.2255  2.1615
   58DMSO    H6  914   4.320   3.195   3.444 -0.2582 -0.2428 -0.7722
   58DMSO    O1  915   4.097   3.297   3.511  0.0110 -0.2140  0.3498
   59DMSO    C1  916   5.406   0.289   3.492 -0.3761  0.6233 -0.4537
   59DMSO    H1  917   5.445   0.221   3.416 -0.2140  0.4742 -0.2352
   59DMSO    H2  918   5.477   0.363   3.528 -0.2536  0.6385 -0.7187
   59DMSO    H3  919   5.389   0.222   3.576  0.6968  0.7134 -0.1601
   59DMSO    S1  920   5.255   0.354   3.439  0.3773  0.4111 -0.0847
   59DMSO    C2  921   5.202   0.453   3.583  0.9798 -0.2403 -0.4960
   59DMSO    H4  922   5.188   0.404   3.679  0.3375 -1.3647 -1.1497
   59DMSO    H5  923   5.273   0.536   3.590  1.0451 -0.2350 -1.1242
   59DMSO    H6  924   5.104   0.496   3.561  1.0872  2.2762  3.4397
   59DMSO    O1  925   5.164   0.238   3.445  0.8803  0.4557  0.0165
   60DMSO    C1  926   4.301   5.736   3.887 -0.0010 -0.0222 -0.5153
   60DMSO    H1  927   4.218   5.804   3.907 -0.1852 -0.5496  0.5716
   60DMSO    H2  928   4.271   5.672   3.804  0.0206  0.9855 -1.3072
   60DMSO    H3  929   4.320   5.674   3.975 -1.1976  2.1002  1.3053
   60DMSO    S1  930   4.455   5.827   3.861  0.0393  0.0837 -0.1336
   60DMSO    C2  931   4.556   5.680   3.815  0.2920 -0.2442 -0.8347
   60DMSO    H4  932   4.545   5.598   3.887 -1.0352  0.2359 -0.4715
   60DMSO    H5  933   4.523   5.639   3.719 -0.8023 -1.3922  0.0065
   60DMSO    H6  934   4.661   5.707   3.809  0.2752 -0.1254 -0.6190
   60DMSO    O1  935   4.506   5.868   3.995 -0.4270 -0.2758  0.3300
   61DMSO    C1  936   2.244   1.748   3.326 -0.3905  0.1051  0.1656
   61DMSO    H1  937   2.182   1.819   3.270  0.2164  2.5356  2.4449
   61DMSO    H2  938   2.275   1.671   3.256  0.2576  0.0119  0.5533
   61DMSO    H3  939   2.182   1.714   3.410 -2.2602 -3.1174 -2.3947
   61DMSO    S1  940   2.386   1.847   3.381 -0.3264  0.2037 -0.8771
   61DMSO    C2  941   2.315   1.979   3.478 -0.4596  0.2085  0.0973
   61DMSO    H4  942   2.399   2.038   3.517 -2.1339  2.2455  0.7567
   61DMSO    H5  943   2.243   2.031   3.414  0.5313 -0.1583 -1.3370
   61DMSO    H6  944   2.262   1.922   3.555  0.2513  1.2420  1.3811
   61DMSO    O1  945   2.415   1.923   3.251 -0.9973  0.3724  0.1890
   62DMSO    C1  946   5.628   0.423   3.254 -0.0964  0.1479  0.1128
   62DMSO    H1  947   5.581   0.378   3.166  2.7719  1.5585 -2.2634
   62DMSO    H2  948   5.680   0.344   3.308 -1.7877 -1.2694 -0.3063
   62DMSO    H3  949   5.559   0.478   3.318  1.1018  0.6634  0.9911
   62DMSO    S1  950   5.751   0.542   3.205  0.4708  0.0401 -0.3702
   62DMSO    C2  951   5.780   0.614   3.370 -0.0843 -0.0983  0.0333
   62DMSO    H4  952   5.700   0.686   3.389 -1.4057 -1.3866 -0.5153
   62DMSO    H5  953   5.792   0.543   3.453  0.1623  0.7763  0.7468
   62DMSO    H6  954   5.867   0.679   3.366 -0.1509  0.0598  1.0820
   62DMSO    O1  955   5.686   0.647   3.119 -0.3575 -0.4371  0.3112
   63DMSO    C1  956   2.245   2.121   4.633 -0.0502  0.5408 -0.2005
   63DMSO    H1  957   2.144   2.121   4.589 -1.6287 -0.3130  3.2688
   63DMSO    H2  958   2.241   2.139   4.741  0.6577  2.7257 -0.5136
   63DMSO    H3  959   2.307   2.197   4.584 -0.6625  0.6219 -0.8686
   63DMSO    S1  960   2.311   1.952   4.597  0.1253  0.1624  0.6018
   63DMSO    C2  961   2.458   1.971   4.695 -0.0187 -0.2609 -0.1364
   63DMSO    H4  962   2.518   1.881   4.687 -1.0191 -0.7850 -1.9693
   63DMSO    H5  963   2.524   2.054   4.667 -0.6761  1.2342  2.5446
   63DMSO    H6  964   2.427   2.001   4.795  0.0224 -0.9272  0.0762
   63DMSO    O1  965   2.364   1.977   4.462 -0.0027  0.0699 -0.2044
   64DMSO    C1  966   0.877   0.862   0.140 -0.2651  0.5469 -0.2645
   64DMSO    H1  967   0.789   0.919   0.171 -0.5755 -0.0593 -0.0316
   64DMSO    H2  968   0.959   0.925   0.105 -0.5313 -0.5338 -2.9543
   64DMSO    H3  969   0.845   0.788   0.066 -4.7572  0.9055  1.2056
   64DMSO    S1  970   0.938   0.770   0.273  0.2724  0.0579  0.1224
   64DMSO    C2  971   0.971   0.914   0.377 -0.2062  0.7696  0.5873
   64DMSO    H4  972   0.878   0.968   0.397 -1.0775 -0.2346 -0.7008
   64DMSO    H5  973   1.007   0.875   0.473 -0.5179 -0.7471  0.0871
   64DMSO    H6  974   1.040   0.983   0.327  0.1693 -0.2146 -0.2611
   64DMSO    O1  975   1.074   0.735   0.234 -0.3346  0.2802 -0.3064
   65DMSO    C1  976   2.689   0.552   3.383  0.0039 -0.3063  0.1980
   65DMSO    H1  977   2.716   0.594   3.480 -2.7785 -2.4963  1.9875
   65DMSO    H2  978   2.621   0.469   3.402 -0.7166  0.2842  0.2404
   65DMSO    H3  979   2.786   0.526   3.339  0.7302  1.5612  0.6410
   65DMSO    S1  980   2.617   0.665   3.261 -0.1733 -0.5652 -0.2147
   65DMSO    C2  981   2.660   0.573   3.114 -0.0065  0.1732  0.1327
   65DMSO    H4  982   2.613   0.475   3.120 -1.8904  1.1620  2.4355
   65DMSO    H5  983   2.626   0.632   3.028 -0.1533 -0.2137 -0.0751
   65DMSO    H6  984   2.768   0.567   3.105 -0.0078 -0.7353  0.6936
   65DMSO    O1  985   2.710   0.778   3.261 -0.0179  0.1096 -0.1567
   66DMSO    C1  986   4.820   4.035   1.313 -0.3510  0.3413  0.0222
   66DMSO    H1  987   4.828   3.973   1.403  0.3638 -0.6152 -0.6898
   66DMSO    H2  988   4.771   4.132   1.328 -3.3648 -1.3194  1.2098
   66DMSO    H3  989   4.762   3.987   1.235 -0.2763  1.0438 -0.4700
   66DMSO    S1  990   4.983   4.050   1.235 -0.1838 -0.5061 -0.1024
   66DMSO    C2  991   5.022   4.174   1.349  0.5056 -0.6613 -0.6142
   66DMSO    H4  992   4.958   4.262   1.343  3.4530  1.5730 -0.3540
   66DMSO    H5  993   5.024   4.128   1.449 -1.3649  2.1109  0.7436
   66DMSO    H6  994   5.124   4.207   1.326 -0.5001  1.9552 -1.4592
   66DMSO    O1  995   4.950   4.112   1.100  0.1860  0.0309  0.2305
   67DMSO    C1  996   3.421   0.487   4.185 -0.7344 -0.7282 -1.0671
   67DMSO    H1  997   3.475   0.547   4.111  1.8630 -1.2189  0.3639
   67DMSO    H2  998   3.407   0.542   4.278  0.3671 -1.8698 -0.2149
   67DMSO    H3  999   3.468   0.390   4.202  0.6476  0.3233  1.3761
   67DMSO    S1 1000   3.270   0.440   4.101  0.6315  0.0310  0.1222
   67DMSO    C2 1001   3.237   0.296   4.200  0.1598 -0.3290 -0.2351
   67DMSO    H4 1002   3.146   0.255   4.154 -0.6170  2.8263 -1.6524
   67DMSO    H5 1003   3.318   0.223   4.204 -0.3947 -0.9180  0.5663
   67DMSO    H6 1004   3.212   0.340   4.297  2.2703 -1.1497  0.7187
   67DMSO    O1 1005   3.334   0.366   3.982 -0.6721 -0.6759 -0.1565
   68DMSO    C1 1006   2.668   2.155   1.290 -0.2417 -0.0310  0.4422
   68DMSO    H1 1007   2.689   2.183   1.393 -2.9997 -1.2807  1.3785
   68DMSO    H2 1008   2.560   2.155   1.277 -0.4315 -0.3472  1.9455
   68DMSO    H3 1009   2.706   2.054   1.269  0.4640 -0.2543  2.6893
   68DMSO    S1 1010   2.739   2.270   1.174 -0.0318  0.0830  0.2428
   68DMSO    C2 1011   2.649   2.417   1.228  0.8916 -0.0878  0.1049
   68DMSO    H4 1012   2.699   2.439   1.324 -3.2881 -0.9177  2.5726
   68DMSO    H5 1013   2.660   2.500   1.157 -4.9777  3.0023  2.5000
   68DMSO    H6 1014   2.545   2.395   1.250  0.2851  1.3978 -1.1796
   68DMSO    O1 1015   2.673   2.239   1.043  0.3931  0.2369  0.3152
   69DMSO    C1 1016   2.621   0.864   2.841  0.1612  1.3002  0.6257
   69DMSO    H1 1017   2.663   0.906   2.932  0.8504 -0.4626  1.1414
   69DMSO    H2 1018   2.583   0.765   2.866  1.1953  0.9797  0.9214
   69DMSO    H3 1019   2.710   0.860   2.777 -0.0929  1.4899  0.2529
   69DMSO    S1 1020   2.503   0.981   2.775 -0.1932 -0.2462  0.7793
   69DMSO    C2 1021   2.444   0.870   2.645  0.1508 -0.3095 -0.3285
   69DMSO    H4 1022   2.501   0.887   2.553 -1.2388  1.7456 -0.8509
   69DMSO    H5 1023   2.431   0.765   2.670  0.4346 -0.6203 -1.4452
   69DMSO    H6 1024   2.348   0.916   2.621  0.7168  2.4208  2.2862
   69DMSO    O1 1025   2.590   1.089   2.714  0.1915 -0.1541 -0.1477
   70DMSO    C1 1026   5.181   4.364   4.622  0.3698  0.5104 -0.3198
   70DMSO    H1 1027   5.193   4.449   4.688  1.2065  0.2953 -0.1908
   70DMSO    H2 1028   5.081   4.323   4.634  1.3850 -2.2041 -0.7366
   70DMSO    H3 1029   5.258   4.293   4.653 -1.2714 -2.0507 -1.8393
   70DMSO    S1 1030   5.215   4.400   4.452 -0.2226  0.8447 -0.1831
   70DMSO    C2 1031   5.276   4.233   4.415 -0.7163  0.0169  0.7595
   70DMSO    H4 1032   5.361   4.210   4.480  1.1713 -0.2184 -1.7142
   70DMSO    H5 1033   5.192   4.163   4.423 -2.7025  1.9342 -2.3453
   70DMSO    H6 1034   5.304   4.232   4.310 -2.0992  0.3602  0.3832
   70DMSO    O1 1035   5.338   4.492   4.448 -0.2140  0.3851  0.1565
   71DMSO    C1 1036   5.613   2.722   3.517  0.1178 -0.7751  0.5089
   71DMSO    H1 1037   5.554   2.649   3.459  1.0625 -0.8593 -0.3578
   71DMSO    H2 1038   5.555   2.749   3.605 -0.0095 -0.3622  0.3013
   71DMSO    H3 1039   5.635   2.808   3.454 -1.3093 -0.4160  0.4686
   71DMSO    S1 1040   5.766   2.650   3.582 -0.0632 -0.5299 -0.1959
   71DMSO    C2 1041   5.836   2.611   3.419  0.1016 -0.2004 -0.4666
   71DMSO    H4 1042   5.800   2.521   3.370  0.0505  0.6323 -1.9770
   71DMSO    H5 1043   5.812   2.700   3.360  1.2530  1.2318  1.1574
   71DMSO    H6 1044   5.945   2.615   3.430 -0.0383  0.3098  0.9386
   71DMSO    O1 1045   5.711   2.524   3.632  0.0475 -0.3499 -0.3034
   72DMSO    C1 1046   5.468   2.269   1.718 -0.4323 -0.3717  0.0416
   72DMSO    H1 1047   5.438   2.164   1.722  1.7646 -1.0159  0.2224
   72DMSO    H2 1048   5.570   2.277   1.754 -1.0990  1.0195  1.6733
   72DMSO    H3 1049   5.411   2.333   1.785 -0.2749  1.1215 -1.2070
   72DMSO    S1 1050   5.458   2.332   1.549 -0.0188  0.5066  0.1930
   72DMSO    C2 1051   5.290   2.284   1.527  0.9266 -0.1213 -0.6099
   72DMSO    H4 1052   5.230   2.328   1.608 -0.0030 -0.0113 -1.3550
   72DMSO    H5 1053   5.261   2.325   1.431 -1.8525 -1.4732 -0.3951
   72DMSO    H6 1054   5.277   2.177   1.546 -0.4807  0.2949  0.8648
   72DMSO    O1 1055   5.545   2.244   1.467 -0.1974 -0.0811 -0.3764
   73DMSO    C1 1056   0.256   1.219   2.845 -0.2207  0.9004 -0.0849
   73DMSO    H1 1057   0.306   1.315   2.855  1.3234  0.1600 -0.5921
   73DMSO    H2 1058   0.232   1.172   2.941 -0.3724  0.2997 -0.4151
   73DMSO    H3 1059   0.320   1.154   2.785 -0.9919  1.5393 -1.6268
   73DMSO    S1 1060   0.102   1.248   2.763 -0.0967 -0.1547  0.5713
   73DMSO    C2 1061   0.160   1.314   2.603  0.1308 -0.2863 -0.5367
   73DMSO    H4 1062   0.207   1.412   2.613  0.9603 -0.4656 -2.6859
   73DMSO    H5 1063   0.231   1.241   2.563  2.1877  1.2994  0.1632
   73DMSO    H6 1064   0.077   1.326   2.533  1.1953 -0.3758 -1.8272
   73DMSO    O1 1065   0.048   1.370   2.828 -0.3807 -0.5659  0.7338
   74DMSO    C1 1066   1.969   4.936   2.677 -0.4816  0.0567 -0.5020
   74DMSO    H1 1067   1.871   4.896   2.652 -0.4595  0.3853 -1.1530
   74DMSO    H2 1068   1.977   5.011   2.756  2.8876 -0.3240 -0.4200
   74DMSO    H3 1069   2.016   4.981   2.589 -0.0819 -0.4379 -0.5441
   74DMSO    S1 1070   2.066   4.796   2.726 -0.3455  0.2807 -0.1179
   74DMSO    C2 1071   2.004   4.682   2.595  0.4823  0.5825  0.1042
   74DMSO    H4 1072   1.897   4.693   2.576  0.0804  0.2960  2.0510
   74DMSO    H5 1073   2.053   4.701   2.500 -0.5541 -0.1067 -0.5735
   74DMSO    H6 1074   2.026   4.579   2.623 -0.5717  0.5377  0.7825
   74DMSO    O1 1075   1.990   4.763   2.848  0.1576 -0.4927 -0.5975
   75DMSO    C1 1076   2.058   1.978   3.826  0.1969  0.5244 -0.2403
   75DMSO    H1 1077   2.114   2.062   3.783 -0.1043 -0.4056 -2.4839
   75DMSO    H2 1078   1.998   2.014   3.910  1.2249 -1.0906  1.2069
   75DMSO    H3 1079   2.134   1.910   3.866 -0.6103  0.5885  1.4293
   75DMSO    S1 1080   1.954   1.910   3.708 -0.1088 -0.7557 -0.0299
   75DMSO    C2 1081   1.855   1.815   3.832 -0.1109  0.0211  0.3117
   75DMSO    H4 1082   1.791   1.741   3.783 -0.3417 -1.2221  2.4223
   75DMSO    H5 1083   1.915   1.765   3.909 -0.3112 -2.0337 -0.8264
   75DMSO    H6 1084   1.794   1.897   3.870  0.6014  1.4500 -1.5580
   75DMSO    O1 1085   2.032   1.798   3.641  0.5518  0.7082  0.0096
   76DMSO    C1 1086   5.283   1.341   2.283  0.4223 -0.2947 -0.3576
   76DMSO    H1 1087   5.222   1.314   2.369  1.3518  0.4393  0.5452
   76DMSO    H2 1088   5.241   1.427   2.230  0.5730  0.4894  0.7899
   76DMSO    H3 1089   5.300   1.261   2.211  0.6573 -0.1682 -0.4432
   76DMSO    S1 1090   5.448   1.379   2.351  0.5430  0.2396 -0.2569
   76DMSO    C2 1091   5.538   1.347   2.202  0.2641  0.8869 -0.4478
   76DMSO    H4 1092   5.495   1.411   2.125  2.1139  1.9466 -0.6220
   76DMSO    H5 1093   5.644   1.372   2.215  1.2841 -1.9191 -2.6842
   76DMSO    H6 1094   5.536   1.240   2.176  2.0712  0.3512  1.5079
   76DMSO    O1 1095   5.485   1.261   2.439 -0.1735  0.5455  0.8164
   77DMSO    C1 1096   4.447   3.129   3.102  0.8174 -0.5979 -0.0743
   77DMSO    H1 1097   4.541   3.186   3.103  0.7009 -0.3817 -0.9630
   77DMSO    H2 1098   4.386   3.135   3.192 -0.2360 -1.1747 -0.7414
   77DMSO    H3 1099   4.455   3.023   3.075  2.6939 -0.0352 -1.8704
   77DMSO    S1 1100   4.354   3.211   2.979  0.2359 -0.2559  0.2687
   77DMSO    C2 1101   4.371   3.380   3.034  0.0010 -0.5505 -0.4033
   77DMSO    H4 1102   4.352   3.387   3.141  0.0442  0.2107 -0.4404
   77DMSO    H5 1103   4.474   3.414   3.016  0.1834 -1.3449 -0.8647
   77DMSO    H6 1104   4.290   3.435   2.986  0.2564  1.8441  1.7672
   77DMSO    O1 1105   4.213   3.177   3.006 -0.2181  0.1141 -0.0550
   78DMSO    C1 1106   4.401   1.225   1.460  0.3186  1.4409 -0.0385
   78DMSO    H1 1107   4.349   1.131   1.443  0.7406  1.3620 -0.9266
   78DMSO    H2 1108   4.503   1.220   1.421  0.2331  0.2299 -0.1108
   78DMSO    H3 1109   4.405   1.242   1.568 -3.6067  0.0650  0.4151
   78DMSO    S1 1110   4.306   1.364   1.395  0.0108 -0.1100  0.1429
   78DMSO    C2 1111   4.417   1.485   1.452 -0.2649  0.3045 -0.4438
   78DMSO    H4 1112   4.360   1.578   1.450 -0.7994 -0.0241 -0.6421
   78DMSO    H5 1113   4.443   1.469   1.557  0.7127  0.9635 -0.5823
   78DMSO    H6 1114   4.499   1.485   1.380  2.2074  0.0191  2.2695
   78DMSO    O1 1115   4.191   1.383   1.489 -0.0063 -0.4326 -0.0890
   79DMSO    C1 1116   2.507   2.447   0.825 -0.5222 -0.2140 -0.1665
   79DMSO    H1 1117   2.462   2.434   0.924 -0.9641 -0.9888 -0.4645
   79DMSO    H2 1118   2.614   2.462   0.839 -0.8554  0.0602  2.2904
   79DMSO    H3 1119   2.459   2.535   0.783  0.5659 -0.6589 -2.4209
   79DMSO    S1 1120   2.454   2.305   0.721  0.2999  0.4749 -0.4228
   79DMSO    C2 1121   2.612   2.300   0.644  0.2314  0.0462 -0.3493
   79DMSO    H4 1122   2.669   2.266   0.731  0.5606  0.6335 -0.3369
   79DMSO    H5 1123   2.598   2.216   0.575  1.6764 -1.3888  1.0493
   79DMSO    H6 1124   2.642   2.396   0.602 -1.6799  2.0647  2.7082
   79DMSO    O1 1125   2.366   2.361   0.615 -0.2143 -0.8428 -0.2436
   80DMSO    C1 1126   0.836   5.676   0.500  0.3359 -0.6039  0.0658
   80DMSO    H1 1127   0.848   5.578   0.546  2.1935  0.1182  1.1482
   80DMSO    H2 1128   0.778   5.671   0.407  0.8464 -0.4108 -0.2651
   80DMSO    H3 1129   0.932   5.721   0.476 -0.6870  0.3628 -2.3706
   80DMSO    S1 1130   0.746   5.784   0.613  0.1014 -0.2317  0.1395
   80DMSO    C2 1131   0.744   5.928   0.517 -0.1772 -0.3100  0.2652
   80DMSO    H4 1132   0.848   5.946   0.488 -0.0570 -0.8898  0.3287
   80DMSO    H5 1133   0.680   5.915   0.429 -1.4108 -1.0928  1.2745
   80DMSO    H6 1134   0.701   6.010   0.575 -0.0036 -0.6268  0.8408
   80DMSO    O1 1135   0.850   5.795   0.722  0.0005  1.0195 -0.1516
   81DMSO    C1 1136   4.876   4.445   3.295  0.6522  0.0473 -0.2076
   81DMSO    H1 1137   4.844   4.431   3.191 -3.2084  0.6427  0.8291
   81DMSO    H2 1138   4.848   4.548   3.317 -0.5452 -0.2654 -0.2330
   81DMSO    H3 1139   4.981   4.420   3.308  0.1612 -1.0794  1.7142
   81DMSO    S1 1140   4.776   4.322   3.391  0.0366  0.0320 -0.5730
   81DMSO    C2 1141   4.661   4.453   3.459 -0.1666  0.3290 -0.1989
   81DMSO    H4 1142   4.590   4.405   3.527  0.7388 -0.1629  0.4021
   81DMSO    H5 1143   4.729   4.514   3.519  0.5949  0.9709 -1.6925
   81DMSO    H6 1144   4.631   4.510   3.371  0.9527 -0.4911 -1.1188
   81DMSO    O1 1145   4.855   4.291   3.509  0.1238  0.2661  0.3570
   82DMSO    C1 1146   5.344   4.795   4.680 -0.5330 -0.2847 -0.0505
   82DMSO    H1 1147   5.359   4.715   4.606 -1.7125 -1.3021  0.7938
   82DMSO    H2 1148   5.380   4.893   4.648  0.8490 -0.5611  0.6178
   82DMSO    H3 1149   5.394   4.766   4.772 -0.1605 -1.4902 -0.6290
   82DMSO    S1 1150   5.162   4.791   4.710  0.1109 -0.2646  0.4575
   82DMSO    C2 1151   5.126   4.869   4.555  0.1742 -0.3746 -0.0166
   82DMSO    H4 1152   5.019   4.870   4.535  0.1921 -0.3511 -0.1080
   82DMSO    H5 1153   5.173   4.968   4.564 -0.1908 -0.1721 -0.3727
   82DMSO    H6 1154   5.182   4.821   4.474  0.6520  0.4249 -0.1724
   82DMSO    O1 1155   5.123   4.880   4.822 -0.5517 -0.6344  0.4444
   83DMSO    C1 1156   0.644   0.865   0.829 -0.0024 -0.2123 -0.3255
   83DMSO    H1 1157   0.693   0.881   0.733  1.8721 -2.5118  0.1851
   83DMSO    H2 1158   0.702   0.806   0.901 -1.9723 -0.4480  1.1097
   83DMSO    H3 1159   0.545   0.818   0.836 -0.2305  0.5990  2.7434
   83DMSO    S1 1160   0.605   1.020   0.904  0.0520 -0.0313  0.5613
   83DMSO    C2 1161   0.503   0.961   1.038  0.1043 -0.0449  0.2795
   83DMSO    H4 1162   0.429   0.890   1.000 -1.1481  1.6409 -0.4920
   83DMSO    H5 1163   0.569   0.910   1.108 -0.7440  1.2640  2.0507
   83DMSO    H6 1164   0.459   1.047   1.087 -1.4484 -0.0732 -1.0120
   83DMSO    O1 1165   0.498   1.056   0.804 -0.1529 -0.0257 -0.5500
   84DMSO    C1 1166   3.676   1.640   2.966  0.2035  0.2653 -0.1019
   84DMSO    H1 1167   3.670   1.635   3.075  0.3453  1.2485 -0.0477
   84DMSO    H2 1168   3.626   1.557   2.916  0.5023  0.7843 -1.2735
   84DMSO    H3 1169   3.781   1.639   2.937  0.7141  0.5997  1.6739
   84DMSO    S1 1170   3.621   1.802   2.899  0.3565 -0.1123  0.0357
   84DMSO    C2 1171   3.457   1.820   2.965 -0.9485  0.6330  0.4315
   84DMSO    H4 1172   3.456   1.880   3.056  0.9245  0.5441  0.5203
   84DMSO    H5 1173   3.392   1.872   2.894 -0.6340  0.4523  0.0111
   84DMSO    H6 1174   3.419   1.720   2.988 -0.0140  0.0867 -0.3583
   84DMSO    O1 1175   3.590   1.784   2.752 -0.4555 -0.3321  0.3570
   85DMSO    C1 1176   2.153   2.472   1.347  0.0684  0.5048 -0.9827
   85DMSO    H1 1177   2.162   2.378   1.291  1.0300 -0.2586  0.4218
   85DMSO    H2 1178   2.117   2.457   1.449  0.1163 -1.6324 -1.2372
   85DMSO    H3 1179   2.082   2.543   1.304  0.0398 -0.2869 -2.2811
   85DMSO    S1 1180   2.315   2.553   1.347  0.0263 -0.2896 -0.4594
   85DMSO    C2 1181   2.266   2.705   1.427  0.1110  0.2773  0.2528
   85DMSO    H4 1182   2.188   2.761   1.374  1.3943  0.7844 -1.1229
   85DMSO    H5 1183   2.235   2.681   1.529  1.3913  0.0921  0.6040
   85DMSO    H6 1184   2.361   2.758   1.438 -1.3602  2.7129  1.7870
   85DMSO    O1 1185   2.337   2.581   1.200  0.4469 -0.3048  0.3532
   86DMSO    C1 1186   0.682   3.579   3.600  1.2432  0.2508 -0.0769
   86DMSO    H1 1187   0.737   3.655   3.657  0.0701 -0.1803  1.6588
   86DMSO    H2 1188   0.649   3.617   3.503  1.4625 -0.7719 -0.5557
   86DMSO    H3 1189   0.604   3.542   3.667  0.8372 -1.8271 -1.6626
   86DMSO    S1 1190   0.774   3.427   3.563  0.3043  0.1463 -0.0848
   86DMSO    C2 1191   0.912   3.520   3.511 -0.9716  0.0111 -0.0636
   86DMSO    H4 1192   0.978   3.442   3.472 -0.1553  0.7156 -0.1096
   86DMSO    H5 1193   0.872   3.590   3.437 -0.2962 -0.5681 -0.9956
   86DMSO    H6 1194   0.963   3.570   3.594  0.6713 -0.6649 -0.6334
   86DMSO    O1 1195   0.731   3.385   3.426  0.5148  0.4236  0.3450
   87DMSO    C1 1196   3.672   1.514   2.278 -0.1772 -0.0837  0.2092
   87DMSO    H1 1197   3.780   1.512   2.290 -0.0645  0.5152 -0.6357
   87DMSO    H2 1198   3.621   1.557   2.365  3.2379  0.5105  1.9888
   87DMSO    H3 1199   3.639   1.413   2.254  1.9584 -1.0006  1.0530
   87DMSO    S1 1200   3.630   1.609   2.136  0.3746  0.0276 -0.4707
   87DMSO    C2 1201   3.737   1.519   2.029  0.4569  0.1702 -0.4922
   87DMSO    H4 1202   3.733   1.412   2.050 -0.3835 -0.1881 -2.3668
   87DMSO    H5 1203   3.718   1.528   1.921  2.6275  0.3615 -0.8816
   87DMSO    H6 1204   3.835   1.559   2.058  1.1940 -2.0237  0.1098
   87DMSO    O1 1205   3.684   1.747   2.150 -0.1114  0.4843 -0.1476
   88DMSO    C1 1206   1.994   4.725   1.196 -0.3757  0.0809  0.0913
   88DMSO    H1 1207   1.922   4.743   1.117 -0.6065  0.1248  0.3112
   88DMSO    H2 1208   2.041   4.822   1.214 -0.8362  0.2471  0.4140
   88DMSO    H3 1209   2.079   4.662   1.168  0.3561  1.5365 -1.0013
   88DMSO    S1 1210   1.903   4.667   1.344 -0.0446  0.1108  0.0459
   88DMSO    C2 1211   1.913   4.488   1.311 -0.4783  0.0937  0.1824
   88DMSO    H4 1212   1.828   4.479   1.243 -1.2453 -0.9412  1.2323
   88DMSO    H5 1213   2.006   4.454   1.265 -2.2059 -4.8718  0.0807
   88DMSO    H6 1214   1.888   4.427   1.399 -1.2129 -1.9797 -1.4304
   88DMSO    O1 1215   1.764   4.714   1.312  0.0320  0.3802 -0.4550
   89DMSO    C1 1216   0.862   2.080   3.227  0.2895  0.1426  0.1086
   89DMSO    H1 1217   0.799   2.020   3.293  2.9726 -1.9291  0.8825
   89DMSO    H2 1218   0.857   2.057   3.120 -0.4510  0.6121  0.0429
   89DMSO    H3 1219   0.960   2.061   3.272  0.8362 -3.0462 -2.2433
   89DMSO    S1 1220   0.839   2.255   3.249  0.1589 -0.0365 -0.2331
   89DMSO    C2 1221   0.661   2.251   3.209  0.5778 -0.6341 -0.6971
   89DMSO    H4 1222   0.626   2.353   3.197  1.8549 -0.1978 -0.8035
   89DMSO    H5 1223   0.661   2.204   3.110  1.0976 -1.9640 -0.0860
   89DMSO    H6 1224   0.604   2.199   3.287 -0.5400  1.4173 -0.1263
   89DMSO    O1 1225   0.909   2.292   3.123  0.5628  0.5105 -0.1934
   90DMSO    C1 1226   3.899   0.476   3.898  0.4037 -0.2613  0.8561
   90DMSO    H1 1227   3.875   0.378   3.939 -0.0377  0.2033  1.7175
   90DMSO    H2 1228   4.004   0.487   3.868  0.3075  1.2710  1.0222
   90DMSO    H3 1229   3.867   0.559   3.961 -2.0309  0.4926 -1.2904
   90DMSO    S1 1230   3.790   0.498   3.767 -0.1056 -0.3477 -0.1291
   90DMSO    C2 1231   3.655   0.399   3.825  0.1679  0.4564 -0.6915
   90DMSO    H4 1232   3.610   0.359   3.734 -2.0322 -1.4270  1.1677
   90DMSO    H5 1233   3.702   0.311   3.871  0.1593 -0.3393 -2.1560
   90DMSO    H6 1234   3.594   0.452   3.898  2.5408 -0.7903  2.2945
   90DMSO    O1 1235   3.845   0.417   3.655  0.2845 -0.5109  0.5534
   91DMSO    C1 1236   0.453   1.406   0.779 -0.1416 -0.2788  0.0800
   91DMSO    H1 1237   0.557   1.400   0.810 -0.2890 -0.4562  0.5525
   91DMSO    H2 1238   0.411   1.305   0.768 -0.8028 -0.1798  1.5555
   91DMSO    H3 1239   0.437   1.473   0.695 -2.7601 -0.1567  0.6274
   91DMSO    S1 1240   0.362   1.470   0.913  0.2024  0.4711 -0.0472
   91DMSO    C2 1241   0.426   1.346   1.024  0.4744 -0.1276 -0.1922
   91DMSO    H4 1242   0.532   1.360   1.047 -0.1383  1.1644  1.9071
   91DMSO    H5 1243   0.377   1.351   1.121  2.1712 -0.8161  0.7267
   91DMSO    H6 1244   0.408   1.248   0.978  1.4722 -1.2554  1.7696
   91DMSO    O1 1245   0.228   1.416   0.898  0.0322  0.0199 -0.3368
   92DMSO    C1 1246   3.186   1.204   3.847  0.9357  0.2555  0.3487
   92DMSO    H1 1247   3.202   1.146   3.757 -0.7862  0.2933 -0.0118
   92DMSO    H2 1248   3.119   1.288   3.822 -1.5884 -1.2527  1.7916
   92DMSO    H3 1249   3.275   1.244   3.895  0.5922  1.5978 -0.0968
   92DMSO    S1 1250   3.094   1.105   3.970  0.3394  0.6292  0.2283
   92DMSO    C2 1251   3.230   0.985   3.971  0.0469  0.2489 -0.5308
   92DMSO    H4 1252   3.237   0.949   3.868 -0.0599 -1.4865  0.0493
   92DMSO    H5 1253   3.327   1.027   4.000 -0.9483  2.1853  0.0917
   92DMSO    H6 1254   3.213   0.904   4.042  1.1364  1.1763  0.8271
   92DMSO    O1 1255   2.979   1.033   3.897 -0.7062  1.1727  0.3718
   93DMSO    C1 1256   1.235   3.359   4.273  0.6889  0.4943 -0.0023
   93DMSO    H1 1257   1.136   3.314   4.287  0.4280  0.4722 -1.7721
   93DMSO    H2 1258   1.254   3.386   4.169  0.0925 -1.9561 -0.7828
   93DMSO    H3 1259   1.312   3.291   4.312  0.3495  1.0123  1.5790
   93DMSO    S1 1260   1.226   3.527   4.341  0.1135  0.2781 -0.1579
   93DMSO    C2 1261   1.393   3.528   4.398 -0.0330  0.3111 -0.8939
   93DMSO    H4 1262   1.415   3.624   4.444  2.6992 -0.9544  0.6276
   93DMSO    H5 1263   1.391   3.456   4.481  0.9725  0.2670 -0.9005
   93DMSO    H6 1264   1.471   3.501   4.326  1.2057  1.0943  0.1323
   93DMSO    O1 1265   1.159   3.519   4.474 -0.2375 -0.1944  0.2133
   94DMSO    C1 1266   3.228   1.287   1.183 -0.1327  0.5582 -0.6096
   94DMSO    H1 1267   3.215   1.361   1.104  0.5706 -0.7554 -1.9754
   94DMSO    H2 1268   3.321   1.326   1.226 -1.3895  1.2808  1.5206
   94DMSO    H3 1269   3.239   1.179   1.167  2.0453  0.5560  0.6965
   94DMSO    S1 1270   3.087   1.307   1.288  0.1347  0.3684  0.0826
   94DMSO    C2 1271   3.113   1.156   1.378 -0.5445  0.0182  0.1219
   94DMSO    H4 1272   3.022   1.141   1.437 -0.5751  0.1407  0.1055
   94DMSO    H5 1273   3.111   1.079   1.301 -0.3930  3.1396 -3.1112
   94DMSO    H6 1274   3.202   1.156   1.443 -1.4859 -2.3813  1.4799
   94DMSO    O1 1275   2.969   1.286   1.198  0.1631  0.0756  0.0953
   95DMSO    C1 1276   1.287   3.123   1.175  0.5427 -0.3643 -1.2661
   95DMSO    H1 1277   1.242   3.030   1.212 -0.9447  1.0762  0.5926
   95DMSO    H2 1278   1.374   3.144   1.237 -1.2899  1.5547  0.7310
   95DMSO    H3 1279   1.212   3.202   1.179  2.1737  1.1319  0.0432
   95DMSO    S1 1280   1.324   3.102   1.001 -0.0457 -0.4604 -0.0156
   95DMSO    C2 1281   1.162   3.043   0.956 -0.1099 -0.1092 -0.2799
   95DMSO    H4 1282   1.098   3.132   0.958 -0.2466 -0.2088 -0.1622
   95DMSO    H5 1283   1.152   3.007   0.853  0.3096 -0.2874 -0.2563
   95DMSO    H6 1284   1.128   2.960   1.019 -0.7494 -2.0656 -3.1046
   95DMSO    O1 1285   1.402   2.976   0.997  0.1594  0.5355 -0.2938
   96DMSO    C1 1286   2.272   3.865   3.548 -0.0723 -0.4112 -0.3441
   96DMSO    H1 1287   2.222   3.805   3.471  1.3318 -0.2395 -1.4000
   96DMSO    H2 1288   2.299   3.964   3.510  0.6130 -0.5838 -0.3156
   96DMSO    H3 1289   2.360   3.810   3.582  1.1765  2.1088  0.6194
   96DMSO    S1 1290   2.150   3.870   3.673 -0.5147  0.5177  0.0305
   96DMSO    C2 1291   2.105   4.047   3.671  0.2784 -0.8487 -0.0232
   96DMSO    H4 1292   2.033   4.059   3.591  1.5316 -1.7615 -1.3147
   96DMSO    H5 1293   2.051   4.062   3.765  0.1045 -1.8901  0.0478
   96DMSO    H6 1294   2.191   4.112   3.657 -0.7077  0.2766 -0.9228
   96DMSO    O1 1295   2.251   3.866   3.791  0.1076 -0.6997  0.3637
   97DMSO    C1 1296   1.876   4.360   3.537 -0.1125 -0.5431  0.3871
   97DMSO    H1 1297   1.977   4.371   3.577 -1.0318 -0.0755  2.6806
   97DMSO    H2 1298   1.810   4.340   3.622 -1.3751  1.3654 -0.1248
   97DMSO    H3 1299   1.878   4.281   3.462  0.5786 -0.0897 -0.0717
   97DMSO    S1 1300   1.831   4.521   3.468 -0.0639 -0.2343  0.3096
   97DMSO    C2 1301   1.661   4.465   3.428  0.2381 -0.5814  0.0445
   97DMSO    H4 1302   1.661   4.391   3.348  1.9633 -1.5315  0.8962
   97DMSO    H5 1303   1.608   4.425   3.516  4.2610 -2.6412  1.6693
   97DMSO    H6 1304   1.611   4.556   3.396  1.7290  0.5833  0.9425
   97DMSO    O1 1305   1.901   4.518   3.335  0.1961 -0.3609 -0.2799
   98DMSO    C1 1306   4.501   0.877   1.786  0.6509 -0.1080  0.6241
   98DMSO    H1 1307   4.568   0.854   1.868  0.4958  1.2256  1.1396
   98DMSO    H2 1308   4.530   0.974   1.745  1.4335 -0.7770 -0.4399
   98DMSO    H3 1309   4.396   0.876   1.816  0.6027  0.6061  0.4912
   98DMSO    S1 1310   4.537   0.763   1.653 -0.1147 -0.2452  0.4665
   98DMSO    C2 1311   4.526   0.620   1.753 -0.1004 -0.0959  0.1831
   98DMSO    H4 1312   4.424   0.594   1.781 -0.3859  0.5943 -0.2149
   98DMSO    H5 1313   4.569   0.537   1.695  0.6435 -0.1319  0.7721
   98DMSO    H6 1314   4.585   0.630   1.845 -0.2485 -0.7947  0.3579
   98DMSO    O1 1315   4.685   0.778   1.637  0.3702  0.1328  0.7023
   99DMSO    C1 1316   0.856   1.339   1.347  0.0542 -0.7032 -0.2308
   99DMSO    H1 1317   0.854   1.311   1.242  1.9717  0.8762 -0.7139
   99DMSO    H2 1318   0.934   1.413   1.365  1.1016 -2.0441  0.8610
   99DMSO    H3 1319   0.872   1.254   1.414  0.5182 -2.1427 -2.1126
   99DMSO    S1 1320   0.702   1.417   1.402 -0.3575  0.0667  0.1500
   99DMSO    C2 1321   0.595   1.283   1.373 -0.7965 -0.5819 -0.9115
   99DMSO    H4 1322   0.610   1.210   1.453  1.4102  2.1906  1.3510
   99DMSO    H5 1323   0.490   1.314   1.368 -0.0281  2.1603 -1.0492
   99DMSO    H6 1324   0.614   1.236   1.277  0.3446  1.2846 -1.6300
   99DMSO    O1 1325   0.661   1.519   1.302  0.5638  0.0668 -0.1101
  100DMSO    C1 1326   1.742   5.437   2.443 -0.5038  0.4536  0.3083
  100DMSO    H1 1327   1.696   5.359   2.382  0.8192 -0.9077  1.0216
  100DMSO    H2 1328   1.805   5.511   2.392  0.2121  0.2475  0.8942
  100DMSO    H3 1329   1.806   5.384   2.514 -1.2833  0.0795  0.7323
  100DMSO    S1 1330   1.617   5.526   2.531  0.0401 -0.2358 -0.1650
  100DMSO    C2 1331   1.728   5.576   2.664 -0.6121 -0.4434  0.3180
  100DMSO    H4 1332   1.818   5.612   2.613  0.6429 -1.7327  1.5607
  100DMSO    H5 1333   1.690   5.655   2.729  1.4658  0.5003  0.4376
  100DMSO    H6 1334   1.739   5.494   2.735 -1.4091 -2.0684 -1.3862
  100DMSO    O1 1335   1.544   5.424   2.611  0.1218 -0.0777 -0.8979
  101DMSO    C1 1336   2.382   5.177   4.737 -0.3614  0.3672  0.3415
  101DMSO    H1 1337   2.365   5.070   4.734 -3.7772  0.8059  2.0334
  101DMSO    H2 1338   2.287   5.223   4.708 -0.3237 -0.6162 -1.4555
  101DMSO    H3 1339   2.465   5.209   4.673 -0.8395  1.9085  0.4566
  101DMSO    S1 1340   2.421   5.221   4.905  0.2247 -0.0420  0.0322
  101DMSO    C2 1341   2.382   5.391   4.886  0.5890 -0.1194  0.5660
  101DMSO    H4 1342   2.409   5.451   4.974 -1.7172  0.8123  0.6738
  101DMSO    H5 1343   2.440   5.444   4.810 -0.1944 -0.4409 -0.2586
  101DMSO    H6 1344   2.274   5.391   4.870  0.8791 -2.0986 -1.4825
  101DMSO    O1 1345   2.569   5.213   4.906  0.3243 -0.4559  0.4548
  102DMSO    C1 1346   4.230   4.828   0.488  0.0672 -0.5557 -0.0399
  102DMSO    H1 1347   4.326   4.798   0.447  0.5332 -0.1835  0.7678
  102DMSO    H2 1348   4.187   4.915   0.437  0.0786 -0.3409  0.3079
  102DMSO    H3 1349   4.238   4.842   0.596 -1.7248 -4.4946  0.6988
  102DMSO    S1 1350   4.119   4.695   0.473 -0.0980  0.1081 -0.1764
  102DMSO    C2 1351   4.222   4.597   0.584  0.0998 -0.6410  0.4974
  102DMSO    H4 1352   4.192   4.493   0.594 -0.7576 -0.3381  1.1321
  102DMSO    H5 1353   4.323   4.606   0.544 -1.2326 -0.4226 -2.9197
  102DMSO    H6 1354   4.214   4.641   0.684 -1.4227  2.7316 -1.0355
  102DMSO    O1 1355   4.163   4.640   0.341 -0.2575 -0.6083 -0.2379
  103DMSO    C1 1356   4.198   1.298   0.866 -0.0900 -0.5422 -1.3326
  103DMSO    H1 1357   4.282   1.328   0.930 -2.2370  1.5287  0.6187
  103DMSO    H2 1358   4.217   1.216   0.797  2.4402 -1.1200 -0.0137
  103DMSO    H3 1359   4.176   1.398   0.827  2.4969  0.6565  0.1374
  103DMSO    S1 1360   4.048   1.279   0.964  0.3258  0.0636  0.1123
  103DMSO    C2 1361   4.092   1.116   1.021  0.1931 -0.3789  0.8826
  103DMSO    H4 1362   4.009   1.088   1.086  0.0719 -1.2343  0.3676
  103DMSO    H5 1363   4.108   1.043   0.942 -2.7025 -0.1410  0.0338
  103DMSO    H6 1364   4.180   1.132   1.085 -0.5160 -1.8257  2.2438
  103DMSO    O1 1365   3.948   1.262   0.858  0.3659 -0.6874 -0.3196
  104DMSO    C1 1366   1.112   5.635   2.884  0.5931 -0.5103  0.5889
  104DMSO    H1 1367   1.043   5.715   2.909 -0.1737 -1.1768  0.6230
  104DMSO    H2 1368   1.096   5.548   2.947  1.0148 -1.1041 -0.1103
  104DMSO    H3 1369   1.206   5.691   2.879 -1.3347  2.7959  0.3770
  104DMSO    S1 1370   1.083   5.581   2.716  0.3343 -0.5522 -0.1397
  104DMSO    C2 1371   1.214   5.457   2.710  0.3625 -0.1677 -0.2374
  104DMSO    H4 1372   1.163   5.361   2.716  2.3622 -1.3608 -1.8569
  104DMSO    H5 1373   1.251   5.456   2.607 -1.4694 -2.9157 -0.9131
  104DMSO    H6 1374   1.296   5.476   2.779  2.1576 -0.3791 -2.2575
  104DMSO    O1 1375   1.138   5.690   2.628 -0.1450 -0.4351 -0.6401
  105DMSO    C1 1376   1.141   2.222   4.478 -0.5643 -0.9971 -0.0579
  105DMSO    H1 1377   1.243   2.252   4.503 -0.8068 -0.3909  0.1961
  105DMSO    H2 1378   1.119   2.223   4.371  0.2318 -2.2516 -0.2527
  105DMSO    H3 1379   1.064   2.272   4.537 -0.5840  0.2488 -1.1239
  105DMSO    S1 1380   1.135   2.049   4.520  0.1007  0.1959  0.1007
  105DMSO    C2 1381   0.955   2.022   4.511 -0.2423  0.7448  0.3757
  105DMSO    H4 1382   0.917   2.039   4.410  1.3093  1.6750 -0.0711
  105DMSO    H5 1383   0.953   1.918   4.546  0.7194  0.2460 -1.0012
  105DMSO    H6 1384   0.897   2.087   4.577 -0.4939 -0.2713  1.1742
  105DMSO    O1 1385   1.179   2.030   4.660  0.1037  1.0817  0.0586
  106DMSO    C1 1386   0.334   5.745   2.580 -0.3598  0.2192 -0.4231
  106DMSO    H1 1387   0.427   5.708   2.536  0.6970  2.4529 -0.1276
  106DMSO    H2 1388   0.237   5.710   2.544 -0.4082 -1.4254  1.2204
  106DMSO    H3 1389   0.320   5.852   2.560 -0.2842  0.3128  0.0195
  106DMSO    S1 1390   0.339   5.718   2.758  0.1721  0.0214  0.2218
  106DMSO    C2 1391   0.502   5.776   2.792 -0.4113  0.6760 -0.1003
  106DMSO    H4 1392   0.511   5.746   2.897 -1.8151 -2.5631 -0.8296
  106DMSO    H5 1393   0.569   5.711   2.735 -1.1734 -0.6275  0.4658
  106DMSO    H6 1394   0.511   5.884   2.781 -0.2661  0.5499 -1.2247
  106DMSO    O1 1395   0.335   5.575   2.787 -0.0158  0.1347 -0.5098
  107DMSO    C1 1396   0.919   3.176   4.373 -0.1048 -0.4055 -0.3678
  107DMSO    H1 1397   1.007   3.112   4.371 -1.1110 -1.8207 -0.6161
  107DMSO    H2 1398   0.900   3.220   4.275 -2.0802 -0.0518  0.1490
  107DMSO    H3 1399   0.938   3.265   4.433  0.4233 -0.2928 -0.7002
  107DMSO    S1 1400   0.787   3.072   4.432 -0.0955 -0.2152 -0.3526
  107DMSO    C2 1401   0.669   3.169   4.338  0.1193  0.5038 -0.2049
  107DMSO    H4 1402   0.675   3.152   4.230 -0.1631 -0.8137 -0.0238
  107DMSO    H5 1403   0.566   3.155   4.372  0.4238  0.3912  0.6818
  107DMSO    H6 1404   0.689   3.276   4.345 -1.8623  0.8640  0.3125
  107DMSO    O1 1405   0.766   3.128   4.570  0.0324  0.4999 -0.0656
  108DMSO    C1 1406   0.996   2.948   3.190 -0.1026 -1.1747  0.4882
  108DMSO    H1 1407   0.979   2.971   3.085  2.1159  1.6092  0.6915
  108DMSO    H2 1408   1.102   2.952   3.215 -0.1818 -0.6668  0.7623
  108DMSO    H3 1409   0.946   2.852   3.204 -2.0483  0.0603  2.4060
  108DMSO    S1 1410   0.908   3.063   3.298 -0.1165  0.1920  0.3457
  108DMSO    C2 1411   1.042   3.181   3.291 -0.0860 -0.7543  0.5234
  108DMSO    H4 1412   1.001   3.269   3.341  0.5994  0.6906 -1.3958
  108DMSO    H5 1413   1.126   3.132   3.341 -0.7433 -0.4372  1.9863
  108DMSO    H6 1414   1.069   3.204   3.188 -0.6867  1.1557  0.7728
  108DMSO    O1 1415   0.929   2.997   3.430  0.2881  0.0582 -0.3205
  109DMSO    C1 1416   2.305   3.548   2.679  0.0063  0.0822 -0.8943
  109DMSO    H1 1417   2.372   3.632   2.699 -0.0924  0.5439 -2.4007
  109DMSO    H2 1418   2.274   3.556   2.574 -1.5828 -2.0163 -0.6263
  109DMSO    H3 1419   2.214   3.543   2.740  0.7454 -2.3774  0.0544
  109DMSO    S1 1420   2.389   3.385   2.699 -0.0573 -0.1998 -0.4114
  109DMSO    C2 1421   2.446   3.425   2.867 -0.5423 -0.2946  0.1406
  109DMSO    H4 1422   2.366   3.411   2.940 -1.4754 -0.7714 -0.9424
  109DMSO    H5 1423   2.517   3.345   2.887  0.2109  0.3654  0.1470
  109DMSO    H6 1424   2.488   3.526   2.876 -0.3815 -0.4512  1.1498
  109DMSO    O1 1425   2.505   3.414   2.612 -0.0398  0.4625  0.1096
  110DMSO    C1 1426   3.364   5.556   2.765 -0.7519  0.0652 -0.7026
  110DMSO    H1 1427   3.422   5.613   2.691 -2.6594  2.1654 -0.6438
  110DMSO    H2 1428   3.270   5.515   2.728 -0.4654 -1.7869  0.5791
  110DMSO    H3 1429   3.355   5.618   2.855 -0.7362 -1.7642  0.5786
  110DMSO    S1 1430   3.462   5.418   2.820  0.0936  0.1552  0.4208
  110DMSO    C2 1431   3.332   5.353   2.918  0.2213 -0.5422 -0.3638
  110DMSO    H4 1432   3.280   5.437   2.966 -0.0399  1.6514 -4.2843
  110DMSO    H5 1433   3.259   5.307   2.850 -0.9453 -0.0111  0.5025
  110DMSO    H6 1434   3.371   5.279   2.988 -0.4904 -0.7068 -0.1373
  110DMSO    O1 1435   3.563   5.485   2.909 -0.3436 -0.2948 -0.3771
  111DMSO    C1 1436   2.657   3.439   4.258  0.4683 -0.2405 -0.2570
  111DMSO    H1 1437   2.571   3.439   4.326 -0.9566 -1.1539 -2.0380
  111DMSO    H2 1438   2.672   3.341   4.212  0.1605  0.3825 -1.6966
  111DMSO    H3 1439   2.748   3.466   4.313 -0.4330  2.7692 -0.1429
  111DMSO    S1 1440   2.628   3.557   4.132 -0.4440  0.2261 -0.0397
  111DMSO    C2 1441   2.609   3.684   4.258  1.0729  0.1218 -0.5181
  111DMSO    H4 1442   2.704   3.736   4.268  0.3618  1.3464  0.0098
  111DMSO    H5 1443   2.531   3.750   4.219 -0.8177 -2.1775 -0.7653
  111DMSO    H6 1444   2.573   3.650   4.356  0.9580  0.3502 -0.4811
  111DMSO    O1 1445   2.493   3.519   4.098 -0.0586 -0.0616  0.2631
  112DMSO    C1 1446   4.994   0.617   1.662 -0.0658 -0.2038 -0.4044
  112DMSO    H1 1447   5.048   0.648   1.572 -0.6068  1.7264 -0.0848
  112DMSO    H2 1448   4.995   0.509   1.680  2.2673 -0.3842 -1.5819
  112DMSO    H3 1449   4.893   0.650   1.635 -0.1294  0.4570  0.6288
  112DMSO    S1 1450   5.057   0.716   1.802  0.1411 -0.2487 -0.5058
  112DMSO    C2 1451   5.227   0.685   1.772 -0.2913 -0.1864 -0.4039
  112DMSO    H4 1452   5.269   0.757   1.702 -0.3986  0.3213  0.0520
  112DMSO    H5 1453   5.269   0.710   1.870 -2.6640 -1.8333  1.0914
  112DMSO    H6 1454   5.257   0.584   1.741  0.2190 -0.5369  1.1623
  112DMSO    O1 1455   5.045   0.628   1.918 -0.2593  0.6545 -0.1233
  113DMSO    C1 1456   2.310   4.417   2.912 -0.0889 -0.0204 -0.1720
  113DMSO    H1 1457   2.297   4.312   2.942 -0.7907  0.3707  0.9395
  113DMSO    H2 1458   2.389   4.435   2.839 -0.8523  0.3673 -0.9015
  113DMSO    H3 1459   2.328   4.472   3.005  0.1469 -2.5054  1.3026
  113DMSO    S1 1460   2.165   4.481   2.833  0.1819  0.2167 -0.2016
  113DMSO    C2 1461   2.056   4.496   2.972  0.5213  0.1985 -0.4144
  113DMSO    H4 1462   2.046   4.395   3.012  4.2011  0.3228  1.0196
  113DMSO    H5 1463   2.088   4.563   3.052 -0.5024  3.6108 -2.7162
  113DMSO    H6 1464   1.962   4.535   2.931 -0.8551 -0.6148  1.9004
  113DMSO    O1 1465   2.113   4.370   2.744  0.3559 -0.2172 -0.5130
  114DMSO    C1 1466   1.234   0.937   4.664 -0.3177  0.5910  0.5904
  114DMSO    H1 1467   1.285   0.864   4.600 -1.4418  0.2211  0.1109
  114DMSO    H2 1468   1.162   0.886   4.727  2.2293 -1.0958  2.2410
  114DMSO    H3 1469   1.206   1.020   4.599 -1.3676 -2.4610 -3.0198
  114DMSO    S1 1470   1.360   0.998   4.780 -0.2654  0.2892  0.1483
  114DMSO    C2 1471   1.374   0.855   4.883  0.2036  0.1484 -0.2066
  114DMSO    H4 1472   1.277   0.830   4.927 -0.4197  0.1085 -1.5921
  114DMSO    H5 1473   1.400   0.763   4.831 -1.0317 -1.4464  1.9008
  114DMSO    H6 1474   1.442   0.888   4.963 -1.4955  1.0556  0.9172
  114DMSO    O1 1475   1.288   1.099   4.865  1.1550  0.5924 -0.3561
  115DMSO    C1 1476   0.058   4.036   0.845 -0.0674 -0.8452 -0.3227
  115DMSO    H1 1477  -0.010   4.119   0.824 -0.0925 -1.5303 -3.0875
  115DMSO    H2 1478   0.090   3.985   0.754  1.3364  2.8882 -2.0122
  115DMSO    H3 1479   0.016   3.973   0.924  0.1580 -0.1611  0.3490
  115DMSO    S1 1480   0.198   4.112   0.910  0.0520  0.5986 -0.4082
  115DMSO    C2 1481   0.249   4.196   0.764 -0.7858 -0.0097  0.5236
  115DMSO    H4 1482   0.351   4.235   0.773 -0.9254  0.6559 -0.6414
  115DMSO    H5 1483   0.246   4.132   0.675 -1.4705 -0.4108  0.8409
  115DMSO    H6 1484   0.183   4.282   0.750 -1.6690 -0.0578  4.1346
  115DMSO    O1 1485   0.298   4.007   0.926 -0.3668  0.4600  0.7178
  116DMSO    C1 1486   5.064   1.167   3.838  0.6366  0.8574 -0.9607
  116DMSO    H1 1487   5.070   1.264   3.789 -0.5175  1.5064  0.1299
  116DMSO    H2 1488   5.085   1.079   3.777 -0.9897  0.2195 -0.6366
  116DMSO    H3 1489   4.961   1.156   3.873  1.1979 -2.1982 -0.1602
  116DMSO    S1 1490   5.165   1.182   3.986  0.0666 -0.0120 -0.4098
  116DMSO    C2 1491   5.144   1.353   4.016  0.2819  0.4286  0.4193
  116DMSO    H4 1492   5.226   1.386   4.081  1.4266  0.7346 -1.1310
  116DMSO    H5 1493   5.152   1.413   3.924 -0.7037  1.1231  0.7824
  116DMSO    H6 1494   5.044   1.370   4.057  0.7666 -0.9453  2.1947
  116DMSO    O1 1495   5.311   1.191   3.929 -0.2211 -0.4113  0.2416
  117DMSO    C1 1496   1.433   0.193   4.467 -0.7428  0.1965  0.2715
  117DMSO    H1 1497   1.380   0.155   4.554  0.5360 -2.4818 -0.0769
  117DMSO    H2 1498   1.452   0.301   4.474  2.2645 -0.3869  1.6427
  117DMSO    H3 1499   1.372   0.174   4.377  1.1922  1.1319 -1.2766
  117DMSO    S1 1500   1.596   0.119   4.450  0.4168 -0.3617 -0.1145
  117DMSO    C2 1501   1.560  -0.056   4.459 -0.1057  0.1627 -0.7059
  117DMSO    H4 1502   1.490  -0.073   4.541 -1.5509  1.0341 -1.7311
  117DMSO    H5 1503   1.514  -0.079   4.363 -0.2422  0.5061 -0.7213
  117DMSO    H6 1504   1.650  -0.117   4.468 -0.4333 -0.5019 -1.8916
  117DMSO    O1 1505   1.655   0.156   4.580 -0.1292 -0.0237 -0.2179
  118DMSO    C1 1506   1.127   3.697   1.827 -0.3526 -0.1474 -0.0667
  118DMSO    H1 1507   1.081   3.649   1.740 -0.3490 -1.5364  0.6766
  118DMSO    H2 1508   1.153   3.615   1.896 -0.5297 -0.3820 -0.2779
  118DMSO    H3 1509   1.059   3.764   1.879 -1.0403 -1.0703  0.2434
  118DMSO    S1 1510   1.293   3.761   1.795  0.0636 -0.1812 -0.1689
  118DMSO    C2 1511   1.323   3.823   1.962  0.3503  0.5706  0.0791
  118DMSO    H4 1512   1.342   3.748   2.040  0.5933 -0.3849 -0.8981
  118DMSO    H5 1513   1.407   3.893   1.963 -0.2604  1.3536  3.0485
  118DMSO    H6 1514   1.237   3.884   1.989 -0.7947 -0.4172 -1.2612
  118DMSO    O1 1515   1.279   3.888   1.716 -0.7468 -0.1233 -0.4205
  119DMSO    C1 1516   0.453   1.622   4.517 -0.2266  0.1970 -0.1655
  119DMSO    H1 1517   0.486   1.578   4.423  0.2337 -2.0984  1.0474
  119DMSO    H2 1518   0.523   1.601   4.598 -1.4768 -0.7865  0.6839
  119DMSO    H3 1519   0.350   1.599   4.546 -0.0564  2.4941  2.5453
  119DMSO    S1 1520   0.439   1.801   4.495 -0.2212  0.3597 -0.0331
  119DMSO    C2 1521   0.351   1.837   4.645  0.2771 -0.0817  0.0036
  119DMSO    H4 1522   0.396   1.925   4.692  1.0235 -1.2096  1.4383
  119DMSO    H5 1523   0.243   1.847   4.639  0.3934  0.6256 -1.0401
  119DMSO    H6 1524   0.381   1.761   4.718  0.5584  0.2725  0.2585
  119DMSO    O1 1525   0.322   1.804   4.400 -0.3253  0.0870  0.0132
  120DMSO    C1 1526   4.636   0.243   0.870 -0.0036 -0.7454  0.4490
  120DMSO    H1 1527   4.583   0.210   0.960  0.8414 -0.6153  0.9980
  120DMSO    H2 1528   4.687   0.163   0.817 -1.5796 -1.4862  0.0164
  120DMSO    H3 1529   4.710   0.319   0.896 -1.3444 -0.1622  2.7074
  120DMSO    S1 1530   4.505   0.315   0.782 -0.3908 -0.2239 -0.0573
  120DMSO    C2 1531   4.606   0.344   0.632  0.2108 -0.1568  0.2500
  120DMSO    H4 1532   4.708   0.377   0.651  0.3865 -0.7160  0.2621
  120DMSO    H5 1533   4.602   0.257   0.567 -0.4912 -2.5464  3.3717
  120DMSO    H6 1534   4.552   0.427   0.585 -0.7040 -0.9751 -0.1592
  120DMSO    O1 1535   4.489   0.444   0.844  0.3301  0.3939 -0.0943
  121DMSO    C1 1536   0.322   4.408   3.618 -0.0287 -0.9699  0.5032
  121DMSO    H1 1537   0.257   4.341   3.675  0.7422 -0.5702  1.8666
  121DMSO    H2 1538   0.278   4.469   3.538 -2.1471 -0.3086  2.1190
  121DMSO    H3 1539   0.402   4.354   3.567 -1.3916 -0.7051 -1.9908
  121DMSO    S1 1540   0.398   4.533   3.726 -0.1549 -0.3941  0.1873
  121DMSO    C2 1541   0.261   4.645   3.752  0.0302 -0.1109  0.2640
  121DMSO    H4 1542   0.293   4.714   3.830 -0.9230 -2.9178  3.2565
  121DMSO    H5 1543   0.243   4.677   3.649  1.2761 -1.0300 -0.2586
  121DMSO    H6 1544   0.177   4.584   3.787  1.1612 -1.5887  0.4339
  121DMSO    O1 1545   0.473   4.590   3.620  0.0991  0.1982  0.2894
  122DMSO    C1 1546   1.896   0.220   4.235  0.4565 -0.3546  0.1280
  122DMSO    H1 1547   1.791   0.190   4.245  0.2397  0.4751  0.3200
  122DMSO    H2 1548   1.900   0.326   4.209  0.3925 -0.9740 -2.5655
  122DMSO    H3 1549   1.940   0.160   4.154  1.0567  0.2725 -0.0116
  122DMSO    S1 1550   1.985   0.196   4.384 -0.3330 -0.2994  0.2005
  122DMSO    C2 1551   1.928   0.344   4.471  0.0819 -0.0543 -0.2642
  122DMSO    H4 1552   1.991   0.355   4.560  2.2715 -2.6307 -1.3991
  122DMSO    H5 1553   1.944   0.423   4.397 -0.2849  1.1805  0.9553
  122DMSO    H6 1554   1.822   0.333   4.492  0.4855 -1.3334  1.2026
  122DMSO    O1 1555   2.126   0.230   4.343  0.2352  0.2085 -0.4141
  123DMSO    C1 1556   0.595   2.372   2.117  0.5772  0.1676  0.4151
  123DMSO    H1 1557   0.529   2.346   2.200 -1.9732 -1.3349 -2.0029
  123DMSO    H2 1558   0.536   2.419   2.037 -0.3307  0.5080  1.2735
  123DMSO    H3 1559   0.656   2.287   2.087  0.4742  0.1776  0.1712
  123DMSO    S1 1560   0.718   2.486   2.192  0.1586  0.6807  0.4842
  123DMSO    C2 1561   0.810   2.526   2.050  0.1226 -0.0977 -0.0471
  123DMSO    H4 1562   0.761   2.594   1.980 -0.0290  1.5750  1.6481
  123DMSO    H5 1563   0.902   2.575   2.084 -0.3026  0.1812  0.7066
  123DMSO    H6 1564   0.836   2.428   2.008  2.8737 -0.6456  2.7339
  123DMSO    O1 1565   0.803   2.401   2.279  0.2712  0.1175 -0.2087
  124DMSO    C1 1566   1.995   1.948   0.730 -1.1653 -0.1509  0.2770
  124DMSO    H1 1567   2.062   1.923   0.812  1.4713 -1.1154 -2.0870
  124DMSO    H2 1568   1.984   2.056   0.713  2.4316  0.3726  0.9358
  124DMSO    H3 1569   1.897   1.904   0.747  0.5660 -4.9817 -1.3546
  124DMSO    S1 1570   2.069   1.892   0.580 -0.1413 -0.0758 -0.0520
  124DMSO    C2 1571   2.223   1.996   0.605  0.3086  0.3846 -0.4969
  124DMSO    H4 1572   2.206   2.097   0.565 -0.8214  0.3521 -0.1083
  124DMSO    H5 1573   2.240   2.003   0.712 -0.0924  0.8372 -0.4616
  124DMSO    H6 1574   2.302   1.949   0.545  0.7466  0.6450 -0.1297
  124DMSO    O1 1575   1.985   1.948   0.465  0.4989 -0.3471 -0.2221
  125DMSO    C1 1576   3.827   4.294   3.767 -0.2337  0.2764  0.0497
  125DMSO    H1 1577   3.784   4.337   3.858  1.7753  0.7864  0.7773
  125DMSO    H2 1578   3.913   4.351   3.733  0.3062 -1.1165 -0.9781
  125DMSO    H3 1579   3.754   4.280   3.686 -0.4566  0.1830  0.2643
  125DMSO    S1 1580   3.868   4.128   3.794  0.7843  0.0858 -0.0039
  125DMSO    C2 1581   3.719   4.092   3.876 -0.1400 -0.2278  0.4660
  125DMSO    H4 1582   3.728   3.989   3.912 -0.9430 -0.8511 -1.0687
  125DMSO    H5 1583   3.706   4.163   3.958  1.7463 -0.4738  1.0182
  125DMSO    H6 1584   3.648   4.102   3.793 -0.4109 -0.4635  0.6677
  125DMSO    O1 1585   3.979   4.121   3.892  0.1829  0.0982 -0.5163
  126DMSO    C1 1586   4.636   4.596   4.579  0.0375 -0.2194  0.7345
  126DMSO    H1 1587   4.584   4.616   4.486 -2.1708  1.1677  2.2206
  126DMSO    H2 1588   4.562   4.593   4.659 -1.3092 -2.2968 -0.5711
  126DMSO    H3 1589   4.706   4.680   4.591 -0.5456  0.9823 -3.4543
  126DMSO    S1 1590   4.730   4.446   4.587  0.0402 -0.2697  0.1233
  126DMSO    C2 1591   4.785   4.450   4.411 -0.3306  0.4315  0.2459
  126DMSO    H4 1592   4.828   4.356   4.376 -0.5369  0.7824 -0.9750
  126DMSO    H5 1593   4.695   4.465   4.350 -1.5906  0.6339  2.1221
  126DMSO    H6 1594   4.858   4.531   4.408 -1.1757  1.3413  2.9719
  126DMSO    O1 1595   4.633   4.333   4.591  0.0998  0.5454  0.2901
  127DMSO    C1 1596   0.132   3.939   4.318 -0.6761 -0.0017  0.6513
  127DMSO    H1 1597   0.098   4.041   4.337  1.0108  0.2757  2.1810
  127DMSO    H2 1598   0.083   3.867   4.384 -3.8912  1.8219  0.3509
  127DMSO    H3 1599   0.238   3.933   4.340  0.0495  2.0348 -1.9937
  127DMSO    S1 1600   0.118   3.862   4.155 -0.3713 -0.2606 -0.3218
  127DMSO    C2 1601  -0.054   3.856   4.145 -0.8889  0.4337 -0.5757
  127DMSO    H4 1602  -0.088   3.957   4.117 -2.0173  0.3623  0.5088
  127DMSO    H5 1603  -0.079   3.786   4.065 -0.1757 -0.1690 -0.2742
  127DMSO    H6 1604  -0.079   3.829   4.248 -0.5125  2.1993 -0.0012
  127DMSO    O1 1605   0.135   3.722   4.192  0.4516  0.3505 -0.1239
  128DMSO    C1 1606   0.453   0.865   0.550  0.6046  0.5908  0.2593
  128DMSO    H1 1607   0.477   0.800   0.634  0.4970  0.0229 -0.1443
  128DMSO    H2 1608   0.499   0.963   0.568 -0.7610  1.3809 -0.4267
  128DMSO    H3 1609   0.345   0.880   0.539  0.7208  1.1580 -0.0999
  128DMSO    S1 1610   0.508   0.810   0.382 -0.1911 -0.3277 -0.0343
  128DMSO    C2 1611   0.444   0.953   0.297 -0.3020  0.2630  0.3554
  128DMSO    H4 1612   0.441   0.925   0.191  0.7299 -1.3812  0.7418
  128DMSO    H5 1613   0.342   0.976   0.328 -0.0907  1.4904  0.1893
  128DMSO    H6 1614   0.508   1.036   0.329 -1.5880  1.0309  0.9491
  128DMSO    O1 1615   0.418   0.697   0.339 -0.0639  0.1237 -0.2418
  129DMSO    C1 1616   2.517   5.304   2.224  0.0166  0.1330  0.4813
  129DMSO    H1 1617   2.600   5.376   2.228  1.9726 -2.0745  0.7065
  129DMSO    H2 1618   2.562   5.205   2.214 -1.6705 -0.5408 -0.5455
  129DMSO    H3 1619   2.458   5.317   2.134  0.7450  2.0383  0.2556
  129DMSO    S1 1620   2.412   5.344   2.369 -0.3394  0.3044 -0.2034
  129DMSO    C2 1621   2.358   5.507   2.325  0.7264  0.0615  0.2589
  129DMSO    H4 1622   2.281   5.535   2.398  1.5286  2.6625  0.1553
  129DMSO    H5 1623   2.449   5.567   2.324  1.1153 -0.4652  2.2397
  129DMSO    H6 1624   2.319   5.497   2.223  0.7144 -3.1888  0.5137
  129DMSO    O1 1625   2.514   5.380   2.475  0.1628  0.1307  0.3488
  130DMSO    C1 1626   2.871   1.236   0.003  0.7435 -1.4312 -0.0717
  130DMSO    H1 1627   2.818   1.267  -0.087  1.6682  0.7549  0.0999
  130DMSO    H2 1628   2.822   1.266   0.096  0.1051 -1.8683 -0.2662
  130DMSO    H3 1629   2.968   1.284  -0.010  0.1004  0.1402  0.8448
  130DMSO    S1 1630   2.909   1.063   0.010 -0.1419  0.1101 -0.1817
  130DMSO    C2 1631   2.761   0.998   0.086  0.2090  0.1848  0.0893
  130DMSO    H4 1632   2.749   1.033   0.189 -2.3420  1.1335 -0.4973
  130DMSO    H5 1633   2.675   1.021   0.023 -0.5691 -1.2659  0.5833
  130DMSO    H6 1634   2.768   0.889   0.086 -1.0057  0.0972 -1.1089
  130DMSO    O1 1635   3.023   1.053   0.100  0.4007  0.6445 -0.4100
  131DMSO    C1 1636   2.803   5.725   1.882 -0.2009  1.0336 -0.3331
  131DMSO    H1 1637   2.741   5.693   1.798  0.7644  4.7095 -2.5694
  131DMSO    H2 1638   2.779   5.828   1.911 -1.8855  1.3067 -2.5905
  131DMSO    H3 1639   2.907   5.720   1.846  0.0229  1.7194  0.1924
  131DMSO    S1 1640   2.810   5.613   2.023 -0.0082 -0.0058  0.2772
  131DMSO    C2 1641   2.671   5.688   2.105 -0.3212 -0.6444 -0.3281
  131DMSO    H4 1642   2.588   5.633   2.062 -0.5452 -0.5899  0.0285
  131DMSO    H5 1643   2.671   5.657   2.210  0.8081  0.2530 -0.0492
  131DMSO    H6 1644   2.651   5.795   2.095  0.1395 -0.5875 -0.6220
  131DMSO    O1 1645   2.925   5.665   2.095 -0.1509  0.2355 -0.1846
  132DMSO    C1 1646   4.712   3.726   0.862  0.2869 -0.0315  0.3331
  132DMSO    H1 1647   4.754   3.787   0.782  0.2391  2.8118  2.3663
  132DMSO    H2 1648   4.638   3.656   0.822 -1.8626  2.3825 -0.0948
  132DMSO    H3 1649   4.657   3.794   0.929  1.2477  1.0959 -0.0077
  132DMSO    S1 1650   4.846   3.630   0.943 -0.3526 -0.1935  0.0244
  132DMSO    C2 1651   4.897   3.764   1.045 -0.1769  0.2353  0.1983
  132DMSO    H4 1652   4.821   3.786   1.120 -0.7229  0.1414 -0.3255
  132DMSO    H5 1653   4.985   3.723   1.095  0.2545 -0.5803 -1.2205
  132DMSO    H6 1654   4.916   3.846   0.975  2.9880  1.1433  2.0046
  132DMSO    O1 1655   4.954   3.612   0.839 -0.0279 -0.3720  0.2531
  133DMSO    C1 1656   5.008   1.573   1.442  0.4238  0.8029 -0.6213
  133DMSO    H1 1657   4.932   1.651   1.455 -1.0056 -0.4261 -1.3383
  133DMSO    H2 1658   4.999   1.499   1.522 -0.8541  1.5070 -0.0890
  133DMSO    H3 1659   5.105   1.622   1.440  1.9025 -1.9779  0.5241
  133DMSO    S1 1660   4.964   1.499   1.280 -0.1090 -0.3415 -0.1972
  133DMSO    C2 1661   5.124   1.428   1.255 -0.5544 -0.2272 -0.1786
  133DMSO    H4 1662   5.130   1.419   1.146 -1.5581 -0.5315 -0.2073
  133DMSO    H5 1663   5.211   1.486   1.286 -0.1670 -2.5985  3.4559
  133DMSO    H6 1664   5.126   1.329   1.302  0.5923  0.3467  1.0223
  133DMSO    O1 1665   4.959   1.610   1.187 -0.1714  0.1239 -0.3295
  134DMSO    C1 1666   3.000   0.143   1.639  0.0693  0.7995  0.2336
  134DMSO    H1 1667   3.084   0.174   1.702 -0.7927  0.9226  1.3387
  134DMSO    H2 1668   2.957   0.049   1.675 -1.4986  1.6481  0.6318
  134DMSO    H3 1669   3.037   0.114   1.540  0.6282 -3.5777  1.6297
  134DMSO    S1 1670   2.880   0.262   1.645  0.1490 -0.0315  0.2791
  134DMSO    C2 1671   2.964   0.401   1.560  0.1636 -0.0665  0.3322
  134DMSO    H4 1672   3.069   0.395   1.587 -0.3328 -1.4407  2.0177
  134DMSO    H5 1673   2.955   0.381   1.453  0.7200  0.7305  0.1362
  134DMSO    H6 1674   2.930   0.497   1.598 -0.1757 -0.7886  1.8956
  134DMSO    O1 1675   2.875   0.305   1.790 -0.1929 -0.4168  0.3529
  135DMSO    C1 1676   4.283   1.193   1.944  0.2474  0.2812 -0.7216
  135DMSO    H1 1677   4.238   1.139   1.860  2.0606 -0.0543 -1.4904
  135DMSO    H2 1678   4.343   1.124   2.004 -0.1473 -0.2693 -0.9521
  135DMSO    H3 1679   4.206   1.237   2.008 -0.7024 -0.3728 -1.4032
  135DMSO    S1 1680   4.393   1.327   1.896  0.0627  0.1516 -0.1299
  135DMSO    C2 1681   4.268   1.384   1.776 -0.6419 -0.3057  0.0962
  135DMSO    H4 1682   4.247   1.305   1.703  1.9200  0.1232 -1.1604
  135DMSO    H5 1683   4.175   1.407   1.829 -0.7750 -0.7837  0.0811
  135DMSO    H6 1684   4.296   1.484   1.742 -0.9840  0.0973  0.9965
  135DMSO    O1 1685   4.490   1.264   1.799  0.3877  0.0585 -0.1918
  136DMSO    C1 1686   0.050   1.036   1.919  0.2280  0.1149 -0.3371
  136DMSO    H1 1687   0.016   0.952   1.980 -0.2209  0.4211 -0.1532
  136DMSO    H2 1688   0.094   1.015   1.822  0.2770  0.7239 -0.4485
  136DMSO    H3 1689   0.122   1.094   1.977  0.8234  0.3905 -1.3467
  136DMSO    S1 1690  -0.099   1.134   1.894 -0.2216  0.1001  0.0345
  136DMSO    C2 1691  -0.206   0.984   1.894 -0.3188 -0.1709 -0.3282
  136DMSO    H4 1692  -0.146   0.907   1.845  0.2385 -0.5520  0.9509
  136DMSO    H5 1693  -0.223   0.949   1.996  1.9610 -0.1450  0.0720
  136DMSO    H6 1694  -0.302   1.013   1.849 -0.6685  1.2136  1.2603
  136DMSO    O1 1695  -0.097   1.161   1.753  0.1833 -0.4337  0.2975
  137DMSO    C1 1696   3.109   5.018   2.186 -0.3992  0.1728  0.4217
  137DMSO    H1 1697   3.080   4.913   2.178 -0.4239  0.1998  0.1714
  137DMSO    H2 1698   3.206   5.041   2.140  1.3320 -2.2930  2.6461
  137DMSO    H3 1699   3.122   5.045   2.291 -0.1753 -0.2984  0.5171
  137DMSO    S1 1700   2.993   5.143   2.114  0.0393  0.1203 -0.1950
  137DMSO    C2 1701   2.845   5.060   2.160  0.1119  0.2204  0.1262
  137DMSO    H4 1702   2.851   4.955   2.129 -1.4171  0.1319  0.0595
  137DMSO    H5 1703   2.844   5.061   2.269  0.0785  1.3728  0.1235
  137DMSO    H6 1704   2.756   5.098   2.109  0.2902 -1.2122 -1.2986
  137DMSO    O1 1705   2.978   5.121   1.970  0.4139 -0.1129 -0.1555
  138DMSO    C1 1706   3.231   5.538   4.172  0.7296 -0.9664  0.1942
  138DMSO    H1 1707   3.135   5.500   4.208 -0.2366 -0.6175 -1.9962
  138DMSO    H2 1708   3.275   5.477   4.093  0.0826 -1.9179  0.5483
  138DMSO    H3 1709   3.297   5.568   4.254  1.4071 -0.7423 -0.4328
  138DMSO    S1 1710   3.179   5.693   4.093 -0.2086 -0.2637 -0.0930
  138DMSO    C2 1711   3.095   5.746   4.240  0.2540 -0.1776 -0.2100
  138DMSO    H4 1712   3.029   5.674   4.289  0.6739 -1.4277 -1.4620
  138DMSO    H5 1713   3.177   5.769   4.308  1.2704 -2.3816 -0.6256
  138DMSO    H6 1714   3.021   5.825   4.224  0.0066  0.0408  1.8484
  138DMSO    O1 1715   3.061   5.651   4.018  0.1500  0.7213  0.9070
  139DMSO    C1 1716   3.070   2.864   3.174 -0.7632  0.3017 -0.4019
  139DMSO    H1 1717   3.055   2.817   3.077 -1.9772 -1.3969  0.5625
  139DMSO    H2 1718   3.134   2.950   3.153  0.7075 -0.7101 -0.1295
  139DMSO    H3 1719   3.113   2.793   3.245  0.6049  0.1487 -1.3741
  139DMSO    S1 1720   2.916   2.922   3.250 -0.2207 -0.5005  0.2038
  139DMSO    C2 1721   2.856   2.996   3.106  0.4412 -0.7515  0.2077
  139DMSO    H4 1722   2.917   3.085   3.089 -0.5642 -0.6526 -3.2992
  139DMSO    H5 1723   2.845   2.916   3.032  1.4693 -1.2552  0.5943
  139DMSO    H6 1724   2.757   3.038   3.126  0.8374  1.0286 -1.4235
  139DMSO    O1 1725   2.955   3.051   3.318  0.4923 -0.3877 -0.2578
  140DMSO    C1 1726   0.311   2.860   0.968  0.5175  0.2959  0.5123
  140DMSO    H1 1727   0.411   2.819   0.963 -0.5266 -2.1070 -1.7282
  140DMSO    H2 1728   0.285   2.912   1.061 -1.4570  1.3979 -0.6185
  140DMSO    H3 1729   0.247   2.774   0.948  0.1548  0.9768 -1.4082
  140DMSO    S1 1730   0.280   2.977   0.840  0.5100  0.2907 -0.0173
  140DMSO    C2 1731   0.408   3.083   0.886 -0.7038 -0.2952 -0.0371
  140DMSO    H4 1732   0.410   3.110   0.992  0.6568  1.5299 -0.5139
  140DMSO    H5 1733   0.498   3.025   0.862 -0.8806 -1.5587  2.1501
  140DMSO    H6 1734   0.404   3.171   0.822  1.0015 -1.0788 -1.2903
  140DMSO    O1 1735   0.161   3.041   0.908  0.7106 -0.1878 -0.4153
  141DMSO    C1 1736   0.098   5.508   2.994  0.2005 -0.6773  0.0290
  141DMSO    H1 1737   0.080   5.483   3.099  0.9414  1.7954  0.7883
  141DMSO    H2 1738   0.194   5.466   2.963  0.3860 -2.6215  3.0274
  141DMSO    H3 1739   0.082   5.615   2.977 -1.1431 -0.8095  0.3819
  141DMSO    S1 1740  -0.027   5.435   2.891 -0.1076  0.3745 -0.2679
  141DMSO    C2 1741  -0.005   5.537   2.746  0.5461 -0.1076  0.3480
  141DMSO    H4 1742  -0.044   5.637   2.765 -1.4591 -0.8980  0.6053
  141DMSO    H5 1743   0.102   5.529   2.727  0.2009  0.0743 -1.8334
  141DMSO    H6 1744  -0.056   5.505   2.655  2.3812 -0.0067 -0.7264
  141DMSO    O1 1745  -0.159   5.482   2.937 -0.2717  0.3278  0.3301
  142DMSO    C1 1746   0.684   1.015   4.398 -0.4877  0.1045 -0.6415
  142DMSO    H1 1747   0.636   0.981   4.491  1.0752 -1.2098 -0.2872
  142DMSO    H2 1748   0.730   1.112   4.414  2.1244 -1.0777 -0.6566
  142DMSO    H3 1749   0.602   1.016   4.327 -0.8754  0.3311 -0.1944
  142DMSO    S1 1750   0.816   0.900   4.373  0.3201  0.0088  0.0512
  142DMSO    C2 1751   0.905   0.952   4.515  0.5903  0.0438  0.1963
  142DMSO    H4 1752   0.859   0.905   4.602 -2.0687  0.7292 -0.8038
  142DMSO    H5 1753   0.996   0.894   4.497  0.3043 -0.3083 -0.1078
  142DMSO    H6 1754   0.922   1.060   4.514 -2.2510  0.5195 -0.1224
  142DMSO    O1 1755   0.891   0.966   4.263 -0.0076  0.1446  0.2160
  143DMSO    C1 1756   3.032   0.842   3.443 -0.2502  0.8393 -0.2430
  143DMSO    H1 1757   3.097   0.756   3.426 -0.8379  0.5845 -1.3034
  143DMSO    H2 1758   2.925   0.819   3.450 -0.4571  1.7370 -0.3949
  143DMSO    H3 1759   3.048   0.918   3.366  1.2538  1.9315  1.1134
  143DMSO    S1 1760   3.063   0.918   3.589  0.2259  0.0678  0.0814
  143DMSO    C2 1761   2.996   1.071   3.549 -0.0571  0.4144  0.0259
  143DMSO    H4 1762   3.001   1.123   3.645  1.2451 -3.6987  2.2984
  143DMSO    H5 1763   3.056   1.117   3.470 -1.2806 -1.0041 -1.7685
  143DMSO    H6 1764   2.892   1.055   3.521 -0.8904  3.8230  0.9802
  143DMSO    O1 1765   3.210   0.943   3.593  0.0893 -0.2025  0.1195
  144DMSO    C1 1766   1.246   1.291   3.212  1.2806  0.4355 -1.2253
  144DMSO    H1 1767   1.305   1.354   3.144  2.5939  0.9863  0.3800
  144DMSO    H2 1768   1.204   1.355   3.291 -0.5401 -0.8721 -1.1139
  144DMSO    H3 1769   1.319   1.216   3.243  2.2492  2.0154  0.4072
  144DMSO    S1 1770   1.102   1.234   3.129 -0.1805  0.3252 -0.1396
  144DMSO    C2 1771   1.019   1.389   3.104  0.3256 -0.4088  0.4853
  144DMSO    H4 1772   0.966   1.399   3.199 -1.5584  1.1223 -0.6938
  144DMSO    H5 1773   1.090   1.472   3.096 -0.9185  0.6701  0.4536
  144DMSO    H6 1774   0.961   1.379   3.012  2.2058  2.4561 -1.1200
  144DMSO    O1 1775   1.017   1.164   3.233  0.4769  0.6145 -0.0209
  145DMSO    C1 1776   4.396   3.865   0.176  0.4754 -0.6267 -0.2671
  145DMSO    H1 1777   4.299   3.885   0.130  0.5445  0.9936  0.2816
  145DMSO    H2 1778   4.482   3.858   0.109  0.6313  0.8264 -0.2226
  145DMSO    H3 1779   4.385   3.775   0.238 -1.0454 -1.6015 -1.8904
  145DMSO    S1 1780   4.438   4.008   0.266 -0.0416 -0.0356 -0.1604
  145DMSO    C2 1781   4.367   3.963   0.414  0.5268  0.1419  0.6719
  145DMSO    H4 1782   4.265   3.923   0.402  0.9619 -1.1928  1.2759
  145DMSO    H5 1783   4.435   3.901   0.473 -0.9757 -1.0905  1.1507
  145DMSO    H6 1784   4.368   4.061   0.462  1.2246  0.1011  0.7345
  145DMSO    O1 1785   4.335   4.092   0.231  0.7029  0.1404  0.0058
  146DMSO    C1 1786   1.791   5.402   4.600  0.2529  0.2438  0.0421
  146DMSO    H1 1787   1.769   5.377   4.496 -0.8342  1.5936 -0.0796
  146DMSO    H2 1788   1.697   5.400   4.657 -0.3913 -3.8023 -1.0007
  146DMSO    H3 1789   1.832   5.503   4.601  0.4234  0.1747  0.0321
  146DMSO    S1 1790   1.894   5.267   4.685  0.3981  0.2743  0.1319
  146DMSO    C2 1791   1.764   5.147   4.718 -0.5102 -0.8413  0.3009
  146DMSO    H4 1792   1.746   5.101   4.621 -0.4701 -3.3021  1.4021
  146DMSO    H5 1793   1.792   5.078   4.799  0.5910 -1.4696 -0.5947
  146DMSO    H6 1794   1.674   5.197   4.754  0.5658 -0.9680  3.3477
  146DMSO    O1 1795   1.908   5.326   4.818  0.1688  0.0405 -0.3332
  147DMSO    C1 1796   2.448   1.396   3.552  0.0765  0.1210  1.0285
  147DMSO    H1 1797   2.353   1.375   3.502  1.2515 -1.3871 -0.6209
  147DMSO    H2 1798   2.443   1.356   3.654  1.7784 -0.4043  0.9169
  147DMSO    H3 1799   2.481   1.500   3.559  0.6779 -0.0596  0.9528
  147DMSO    S1 1800   2.561   1.298   3.456 -0.3857 -0.5103  0.0912
  147DMSO    C2 1801   2.472   1.142   3.483 -0.5943 -0.8734  0.0156
  147DMSO    H4 1802   2.489   1.109   3.585 -2.5817 -0.1098  0.6162
  147DMSO    H5 1803   2.364   1.152   3.465 -0.9401 -0.1877  2.3308
  147DMSO    H6 1804   2.498   1.067   3.408 -2.0358 -0.1989 -1.2009
  147DMSO    O1 1805   2.688   1.292   3.527 -0.7337 -0.0447  0.5190
  148DMSO    C1 1806   3.434   0.512   0.272  0.2567  0.0802  0.0482
  148DMSO    H1 1807   3.521   0.466   0.320 -0.3055 -0.6887  0.3292
  148DMSO    H2 1808   3.450   0.607   0.219  0.1465  0.4287  0.6342
  148DMSO    H3 1809   3.351   0.510   0.342  0.1944  1.0339  0.0163
  148DMSO    S1 1810   3.388   0.404   0.143 -0.0918 -0.1632  0.1937
  148DMSO    C2 1811   3.329   0.282   0.251  0.3540  0.5818 -0.2769
  148DMSO    H4 1812   3.418   0.253   0.307  0.1645  0.3832 -0.0773
  148DMSO    H5 1813   3.252   0.325   0.315  0.7548 -0.0240  0.6168
  148DMSO    H6 1814   3.284   0.202   0.190 -0.8888  1.0464  0.0029
  148DMSO    O1 1815   3.520   0.353   0.098 -0.4302  0.0425  0.3590
  149DMSO    C1 1816   0.973   2.122   2.120  0.6561 -0.0689 -0.7011
  149DMSO    H1 1817   0.896   2.109   2.196 -0.3644 -0.8292 -1.8352
  149DMSO    H2 1818   0.960   2.221   2.074 -2.2196  0.3767  0.9784
  149DMSO    H3 1819   0.955   2.044   2.045 -0.4182 -1.1395  0.6497
  149DMSO    S1 1820   1.135   2.110   2.183 -0.0615 -0.1082  0.3072
  149DMSO    C2 1821   1.100   2.265   2.271  0.0969  0.3427  0.4194
  149DMSO    H4 1822   1.097   2.348   2.200 -3.8657  0.4591  0.6093
  149DMSO    H5 1823   1.008   2.245   2.325  0.0087 -1.5970 -0.4403
  149DMSO    H6 1824   1.185   2.274   2.340 -0.7943 -0.4863  1.6495
  149DMSO    O1 1825   1.207   2.147   2.060 -0.4147  0.3254  0.0480
  150DMSO    C1 1826   3.552   2.548   4.013 -0.1541 -0.4515 -0.2062
  150DMSO    H1 1827   3.540   2.440   4.004  2.5775 -0.7400 -1.0275
  150DMSO    H2 1828   3.654   2.585   4.027  0.2985 -2.1538  1.2060
  150DMSO    H3 1829   3.492   2.581   4.098  0.1217 -1.7357  0.5106
  150DMSO    S1 1830   3.479   2.631   3.872  0.0903 -0.2998 -0.0205
  150DMSO    C2 1831   3.604   2.565   3.753 -0.2587  0.0209  0.0585
  150DMSO    H4 1832   3.600   2.619   3.658  1.1181 -0.8940 -0.5345
  150DMSO    H5 1833   3.701   2.570   3.802 -1.7862  0.6738  3.1291
  150DMSO    H6 1834   3.577   2.460   3.739  1.0367 -0.1073 -1.5915
  150DMSO    O1 1835   3.521   2.774   3.880  0.2190  0.1548  0.3320
  151DMSO    C1 1836   3.514   2.370   2.605 -0.2443 -0.0331 -0.5352
  151DMSO    H1 1837   3.449   2.432   2.544 -0.2785 -1.2904 -1.8135
  151DMSO    H2 1838   3.485   2.394   2.708  0.7076  0.0934 -0.2870
  151DMSO    H3 1839   3.615   2.398   2.573  0.1820 -2.8123 -1.7672
  151DMSO    S1 1840   3.484   2.199   2.568 -0.1073 -0.5485  0.1238
  151DMSO    C2 1841   3.576   2.123   2.701  0.7201  0.1831 -0.4581
  151DMSO    H4 1842   3.524   2.029   2.720 -1.5318  1.2704 -1.0324
  151DMSO    H5 1843   3.677   2.111   2.661  2.5213  1.9354  3.3205
  151DMSO    H6 1844   3.579   2.188   2.789 -0.2043  0.6655 -0.7764
  151DMSO    O1 1845   3.575   2.191   2.448  0.0003  0.8541  0.6543
  152DMSO    C1 1846   3.739   2.244   1.496 -0.5210  0.3499  0.4065
  152DMSO    H1 1847   3.661   2.302   1.448 -0.4618 -0.0695 -0.2005
  152DMSO    H2 1848   3.690   2.153   1.531  0.5215 -0.1659  0.5525
  152DMSO    H3 1849   3.783   2.311   1.571 -1.1050 -0.0845  1.1433
  152DMSO    S1 1850   3.847   2.204   1.361  0.2466  0.5080 -0.5507
  152DMSO    C2 1851   3.930   2.069   1.428  0.2515 -0.8428 -0.0686
  152DMSO    H4 1852   3.979   2.121   1.510  0.6452  0.2634 -0.9993
  152DMSO    H5 1853   3.857   1.995   1.464 -1.4234  0.7149 -0.2114
  152DMSO    H6 1854   3.999   2.029   1.353 -0.2317 -0.5638 -0.6706
  152DMSO    O1 1855   3.949   2.309   1.376 -0.1530  0.7768 -0.3088
  153DMSO    C1 1856   2.685   1.660   3.368  0.4023  0.1381  0.5478
  153DMSO    H1 1857   2.638   1.584   3.305 -2.1322  1.9340  0.2234
  153DMSO    H2 1858   2.680   1.641   3.475  0.0545 -0.0497  0.4978
  153DMSO    H3 1859   2.642   1.756   3.341 -0.3571 -0.8877 -2.0454
  153DMSO    S1 1860   2.858   1.673   3.322 -0.4549 -0.0533  0.4467
  153DMSO    C2 1861   2.886   1.499   3.350 -0.6568  0.1989 -0.0072
  153DMSO    H4 1862   2.980   1.468   3.303 -1.4657 -0.0278 -1.4979
  153DMSO    H5 1863   2.900   1.491   3.458  1.3538  0.1589 -0.2485
  153DMSO    H6 1864   2.798   1.440   3.326 -0.5867  0.3108 -0.5479
  153DMSO    O1 1865   2.922   1.735   3.438  0.0303 -0.3098  0.5788
  154DMSO    C1 1866   1.330   5.056   3.628 -0.5293 -0.2932  0.6230
  154DMSO    H1 1867   1.225   5.086   3.628 -0.0045  1.6494  1.2810
  154DMSO    H2 1868   1.372   5.052   3.729  0.5776  2.8684  0.3654
  154DMSO    H3 1869   1.391   5.124   3.567 -0.8153 -0.9023 -0.3576
  154DMSO    S1 1870   1.340   4.910   3.525 -0.3195 -0.0583  0.2398
  154DMSO    C2 1871   1.202   4.825   3.583 -0.1040 -0.2465  0.1506
  154DMSO    H4 1872   1.199   4.855   3.688  1.5714  1.6751 -0.3346
  154DMSO    H5 1873   1.121   4.871   3.526 -0.2968  0.7621  1.2110
  154DMSO    H6 1874   1.216   4.718   3.562 -0.1681  0.0408 -1.3838
  154DMSO    O1 1875   1.455   4.834   3.585 -0.1023 -0.0240 -0.1744
  155DMSO    C1 1876   1.202   3.498   0.101  0.2765 -0.0692  0.4138
  155DMSO    H1 1877   1.105   3.453   0.082  1.0591 -1.8711  0.6410
  155DMSO    H2 1878   1.287   3.429   0.105 -0.1702 -0.6546 -0.1793
  155DMSO    H3 1879   1.205   3.539   0.202 -0.5673 -2.5189  1.4624
  155DMSO    S1 1880   1.243   3.639  -0.000  0.1390  0.2345 -0.3219
  155DMSO    C2 1881   1.380   3.689   0.095 -0.6449 -0.4088  0.3509
  155DMSO    H4 1882   1.356   3.671   0.200 -1.7046 -0.7586  0.0494
  155DMSO    H5 1883   1.471   3.636   0.065 -1.6245  0.5006 -4.6804
  155DMSO    H6 1884   1.387   3.797   0.081  2.2916 -0.3655  1.7970
  155DMSO    O1 1885   1.144   3.743   0.045 -0.0619 -0.3567 -0.0584
  156DMSO    C1 1886   2.529   5.230   0.703 -1.2737  0.3470  0.1511
  156DMSO    H1 1887   2.633   5.262   0.711 -0.8339 -0.5192 -1.8078
  156DMSO    H2 1888   2.485   5.220   0.803  0.3481 -1.2165  0.7291
  156DMSO    H3 1889   2.535   5.129   0.662 -3.8664 -0.0919  0.7204
  156DMSO    S1 1890   2.429   5.332   0.604 -0.0249 -0.2311  0.1775
  156DMSO    C2 1891   2.284   5.241   0.637  0.0454  1.0929 -0.1938
  156DMSO    H4 1892   2.255   5.266   0.739  1.9062  1.4884  0.2492
  156DMSO    H5 1893   2.200   5.262   0.570 -0.9894  2.5442  1.5238
  156DMSO    H6 1894   2.311   5.136   0.627  1.4685  1.4565 -0.3123
  156DMSO    O1 1895   2.453   5.293   0.463  0.4472 -0.1081 -0.5051
  157DMSO    C1 1896   3.718   3.553   2.127  0.1406 -0.0340  0.0870
  157DMSO    H1 1897   3.647   3.636   2.119  1.9724  1.2844 -3.7156
  157DMSO    H2 1898   3.818   3.598   2.127  0.1238  0.0211  1.3565
  157DMSO    H3 1899   3.702   3.488   2.040  0.6716  0.2919 -0.2567
  157DMSO    S1 1900   3.689   3.458   2.270 -0.0922  0.3023 -0.1765
  157DMSO    C2 1901   3.837   3.358   2.262 -0.4016 -0.5146  0.2416
  157DMSO    H4 1902   3.926   3.401   2.309 -1.4600 -0.9198  2.6915
  157DMSO    H5 1903   3.820   3.272   2.326 -0.1585  0.0314  1.0526
  157DMSO    H6 1904   3.851   3.323   2.160  1.4897 -1.7664  0.9054
  157DMSO    O1 1905   3.580   3.361   2.253  0.2434 -0.1891 -0.3275
  158DMSO    C1 1906   4.019   0.383   1.560  0.2869 -0.2308 -0.9964
  158DMSO    H1 1907   4.093   0.306   1.583 -0.1811 -0.2969  0.3188
  158DMSO    H2 1908   4.086   0.461   1.524  0.6247  1.5936  3.2995
  158DMSO    H3 1909   3.967   0.421   1.648 -0.6488 -2.9705 -0.3153
  158DMSO    S1 1910   3.915   0.312   1.425 -0.0603 -0.2533 -0.3418
  158DMSO    C2 1911   3.818   0.455   1.387  0.7492  0.3197  0.0313
  158DMSO    H4 1912   3.876   0.541   1.352  2.5023 -1.2652 -1.0690
  158DMSO    H5 1913   3.742   0.423   1.316  0.8903 -0.3050  0.1653
  158DMSO    H6 1914   3.768   0.480   1.481 -1.0520 -1.0590 -0.5583
  158DMSO    O1 1915   3.821   0.227   1.498  0.0576  0.0087 -0.1776
  159DMSO    C1 1916   0.234   0.760   2.872 -0.8696  0.5717 -0.1988
  159DMSO    H1 1917   0.173   0.672   2.856  1.5605 -1.3232  0.6051
  159DMSO    H2 1918   0.175   0.846   2.903  0.1827  1.3277 -0.2301
  159DMSO    H3 1919   0.273   0.785   2.772  1.2772 -1.1465  0.1720
  159DMSO    S1 1920   0.380   0.730   2.973 -0.4412  0.1168  0.2044
  159DMSO    C2 1921   0.447   0.886   2.936 -1.0775 -0.7279  0.8426
  159DMSO    H4 1922   0.540   0.893   2.993 -1.1041  0.0101  0.8063
  159DMSO    H5 1923   0.452   0.898   2.827 -3.0425 -1.7072  0.6307
  159DMSO    H6 1924   0.376   0.957   2.979  1.2456  1.6848  0.8409
  159DMSO    O1 1925   0.470   0.634   2.909  0.4305 -0.4363 -0.4530
  160DMSO    C1 1926   0.933   4.039   1.107 -0.4071  1.0410  0.4460
  160DMSO    H1 1927   1.038   4.063   1.085 -0.0096  1.5205  2.7223
  160DMSO    H2 1928   0.936   3.994   1.206  0.4682  1.2978  0.5441
  160DMSO    H3 1929   0.889   3.970   1.034 -2.2912  2.6731  0.0063
  160DMSO    S1 1930   0.846   4.189   1.114  0.4991 -0.2654 -0.1049
  160DMSO    C2 1931   0.685   4.114   1.150 -0.5372 -0.1981  0.8857
  160DMSO    H4 1932   0.609   4.187   1.124 -0.4119 -0.2833  0.2759
  160DMSO    H5 1933   0.667   4.037   1.075  0.9735  1.8412 -1.6716
  160DMSO    H6 1934   0.675   4.074   1.251 -2.0852 -0.4425  0.6379
  160DMSO    O1 1935   0.847   4.231   0.970  0.2554 -0.0226 -0.0092
  161DMSO    C1 1936   5.420   0.348   1.672 -0.0294  0.0817 -0.2129
  161DMSO    H1 1937   5.515   0.379   1.716  1.0916 -2.2119 -0.9256
  161DMSO    H2 1938   5.435   0.279   1.588  0.2119  0.7795 -0.7474
  161DMSO    H3 1939   5.366   0.440   1.649  1.2404  1.0458  0.5381
  161DMSO    S1 1940   5.322   0.266   1.801 -0.1164 -0.4375  0.3686
  161DMSO    C2 1941   5.449   0.143   1.842  0.1403 -0.2907 -0.3763
  161DMSO    H4 1942   5.404   0.072   1.911 -0.3532 -0.6170 -1.0355
  161DMSO    H5 1943   5.476   0.098   1.746 -1.0618  1.1312 -1.4074
  161DMSO    H6 1944   5.533   0.183   1.899 -0.3555  0.2956 -0.0468
  161DMSO    O1 1945   5.219   0.173   1.729  0.0543 -0.1444 -0.3291
  162DMSO    C1 1946   3.571   2.984   2.150  0.0117  0.5407  0.0353
  162DMSO    H1 1947   3.548   3.081   2.197 -0.9629  0.0006  0.7048
  162DMSO    H2 1948   3.660   2.983   2.087 -0.6251 -2.4896 -0.8783
  162DMSO    H3 1949   3.488   2.953   2.086 -0.1973 -0.0177  0.5785
  162DMSO    S1 1950   3.566   2.854   2.273  0.1252  0.2265 -0.0997
  162DMSO    C2 1951   3.529   2.718   2.156  0.0297 -0.9683  0.1811
  162DMSO    H4 1952   3.613   2.713   2.087  1.2811 -2.1363  1.7518
  162DMSO    H5 1953   3.527   2.622   2.208  1.0214 -0.2017  1.6825
  162DMSO    H6 1954   3.435   2.731   2.103  0.4248 -2.1942 -0.8419
  162DMSO    O1 1955   3.445   2.883   2.354  0.4548 -0.2516  0.2573
  163DMSO    C1 1956   3.092   3.669   0.564  0.1761 -0.2103  0.3027
  163DMSO    H1 1957   3.145   3.575   0.573  2.8793  1.3549  1.3683
  163DMSO    H2 1958   3.030   3.675   0.474  0.5601  1.5751  0.1280
  163DMSO    H3 1959   3.146   3.764   0.572 -1.5195  0.7266  1.0366
  163DMSO    S1 1960   2.968   3.652   0.694  0.4113  0.2626  0.2295
  163DMSO    C2 1961   2.857   3.536   0.617 -0.9221 -0.6050 -0.3759
  163DMSO    H4 1962   2.860   3.546   0.508 -1.4600 -1.1038 -0.4386
  163DMSO    H5 1963   2.894   3.436   0.640 -0.6283 -0.8045 -1.6630
  163DMSO    H6 1964   2.757   3.564   0.650  0.5135  2.0292  1.9909
  163DMSO    O1 1965   2.895   3.783   0.668  0.2172  0.1837  0.4132
  164DMSO    C1 1966   3.844   3.621   1.021 -0.4168 -0.8042 -0.7837
  164DMSO    H1 1967   3.804   3.604   0.921 -0.9922  2.6418 -1.2105
  164DMSO    H2 1968   3.925   3.556   1.056  1.4358  0.7001 -2.1651
  164DMSO    H3 1969   3.761   3.606   1.090  1.0021 -0.3136  1.0837
  164DMSO    S1 1970   3.890   3.787   1.041  0.4071  0.0265 -0.0934
  164DMSO    C2 1971   3.922   3.773   1.223 -0.1675 -0.3652 -0.2765
  164DMSO    H4 1972   3.828   3.781   1.277 -0.4625  1.1877 -1.0094
  164DMSO    H5 1973   3.964   3.677   1.256  0.9983  0.4187  0.5706
  164DMSO    H6 1974   3.982   3.858   1.254  0.6935 -0.7373 -0.9082
  164DMSO    O1 1975   3.759   3.849   1.043  0.4984 -0.3848  0.0368
  165DMSO    C1 1976   1.090   0.173   3.362  0.1536 -0.4128 -0.0860
  165DMSO    H1 1977   1.001   0.153   3.301  1.1964  1.9604 -2.4548
  165DMSO    H2 1978   1.186   0.187   3.313 -0.0967 -2.1159 -1.1096
  165DMSO    H3 1979   1.099   0.101   3.443  0.9881  0.2913  0.4531
  165DMSO    S1 1980   1.061   0.304   3.475  0.0299 -0.1777 -0.3595
  165DMSO    C2 1981   1.007   0.411   3.335  0.4225  0.1889 -0.4201
  165DMSO    H4 1982   1.075   0.406   3.249 -0.2299  1.4652 -1.0303
  165DMSO    H5 1983   0.905   0.381   3.308  0.5697 -2.1290  1.4096
  165DMSO    H6 1984   1.014   0.512   3.376 -1.3027 -0.0839  0.5602
  165DMSO    O1 1985   1.198   0.357   3.508  0.0274 -0.2050 -0.2251
  166DMSO    C1 1986   4.079   1.325   2.720  0.2116  0.2097 -0.6614
  166DMSO    H1 1987   4.175   1.272   2.713  0.4077  0.4838 -0.0718
  166DMSO    H2 1988   4.040   1.361   2.625 -2.0903 -0.0812  0.1544
  166DMSO    H3 1989   4.094   1.414   2.781 -0.3504  0.2790 -0.6225
  166DMSO    S1 1990   3.963   1.224   2.806 -0.2842  0.0354 -0.1241
  166DMSO    C2 1991   3.841   1.347   2.833  0.0181  0.1064  0.0791
  166DMSO    H4 1992   3.873   1.414   2.913  0.4294  0.9428 -0.7758
  166DMSO    H5 1993   3.802   1.385   2.738 -2.2674  0.6436  1.1920
  166DMSO    H6 1994   3.752   1.294   2.869 -0.2200 -0.2188 -0.9541
  166DMSO    O1 1995   4.034   1.203   2.939  0.2928  0.3714  0.1905
  167DMSO    C1 1996   2.939   1.942   2.368 -0.0088  0.4144 -0.0653
  167DMSO    H1 1997   3.029   1.973   2.421 -0.7424  0.5586  1.1121
  167DMSO    H2 1998   2.893   1.870   2.436  0.5330 -0.9089 -1.0915
  167DMSO    H3 1999   2.967   1.891   2.276 -1.0728 -0.5171  0.1237
  167DMSO    S1 2000   2.814   2.066   2.350  0.4190  0.0431 -0.3615
  167DMSO    C2 2001   2.886   2.169   2.473  0.4934 -0.4669  0.2280
  167DMSO    H4 2002   2.968   2.229   2.432 -0.4589  0.8514  0.2112
  167DMSO    H5 2003   2.815   2.247   2.501  1.3014  0.5050 -0.3783
  167DMSO    H6 2004   2.925   2.123   2.564 -1.2762  2.0485  2.3343
  167DMSO    O1 2005   2.696   2.006   2.415 -0.1991  0.8674 -0.1611
  168DMSO    C1 2006   5.040   4.560   1.621  0.3169  0.5198  0.4077
  168DMSO    H1 2007   5.002   4.524   1.525 -0.7076  1.7391  0.3412
  168DMSO    H2 2008   5.147   4.544   1.629  0.3847 -0.8292 -2.4837
  168DMSO    H3 2009   4.980   4.525   1.705  0.6105 -0.1024  0.3633
  168DMSO    S1 2010   4.990   4.729   1.623  0.2433 -0.0670  0.3170
  168DMSO    C2 2011   5.103   4.763   1.753 -0.5414 -0.0682  0.1138
  168DMSO    H4 2012   5.209   4.755   1.725 -0.2951  2.5671  0.1838
  168DMSO    H5 2013   5.075   4.868   1.768 -0.4468  0.3350 -2.2762
  168DMSO    H6 2014   5.078   4.710   1.845 -1.1917 -0.7463 -0.4475
  168DMSO    O1 2015   4.852   4.734   1.688  0.1865  0.5568  0.2381
  169DMSO    C1 2016   0.433   2.516   3.125  0.0291  0.1186  0.0721
  169DMSO    H1 2017   0.507   2.465   3.063  1.7610  2.6262  0.0138
  169DMSO    H2 2018   0.476   2.581   3.202  0.3599  0.4578 -0.3998
  169DMSO    H3 2019   0.360   2.449   3.172 -0.5841 -0.0647 -1.1234
  169DMSO    S1 2020   0.329   2.599   2.999  0.0780 -0.1548 -0.3336
  169DMSO    C2 2021   0.289   2.446   2.912 -0.6938 -0.6088  0.6901
  169DMSO    H4 2022   0.209   2.469   2.841 -0.8850  0.2714  1.1893
  169DMSO    H5 2023   0.377   2.399   2.866 -0.1151  0.5333  0.6101
  169DMSO    H6 2024   0.248   2.378   2.987 -1.0936 -2.9975 -1.6006
  169DMSO    O1 2025   0.432   2.660   2.916  0.0860  0.0516 -0.3413
  170DMSO    C1 2026   1.863   1.102   4.457  0.1358 -0.0313 -0.3186
  170DMSO    H1 2027   1.773   1.040   4.460  1.7784 -2.4367  0.7241
  170DMSO    H2 2028   1.847   1.193   4.514 -1.8206 -0.2071 -0.5598
  170DMSO    H3 2029   1.895   1.126   4.355  0.5994  1.4092  0.1684
  170DMSO    S1 2030   1.997   1.006   4.524  0.1608 -0.0738 -0.3051
  170DMSO    C2 2031   1.900   0.927   4.656  0.6762  0.3463  0.1837
  170DMSO    H4 2032   1.870   1.007   4.724  0.4014 -0.1655  0.6735
  170DMSO    H5 2033   1.808   0.895   4.606 -0.0343  0.7363  1.2255
  170DMSO    H6 2034   1.951   0.841   4.700  0.1018  0.5157  1.2043
  170DMSO    O1 2035   2.096   1.090   4.591 -0.1392  0.0674 -0.0360
  171DMSO    C1 2036   3.559   5.088   2.494  0.3064 -0.0802  0.1292
  171DMSO    H1 2037   3.521   5.086   2.597  0.3185  0.7148  0.1556
  171DMSO    H2 2038   3.666   5.068   2.487  0.8216  1.8540  1.6800
  171DMSO    H3 2039   3.540   5.184   2.445  0.9137  0.6410  1.2553
  171DMSO    S1 2040   3.474   4.956   2.415 -0.1926  0.1197 -0.0446
  171DMSO    C2 2041   3.504   5.006   2.239  0.3171  0.2609 -0.6847
  171DMSO    H4 2042   3.425   5.078   2.215 -2.8790 -3.2393 -1.2607
  171DMSO    H5 2043   3.607   5.036   2.220 -0.2135  1.2588 -2.0415
  171DMSO    H6 2044   3.469   4.924   2.176 -0.8010  0.3926 -0.2599
  171DMSO    O1 2045   3.337   4.996   2.423  0.3782  0.4007 -0.7933
  172DMSO    C1 2046   1.074   3.223   3.679  0.0781 -0.6257 -0.0005
  172DMSO    H1 2047   1.064   3.183   3.578 -2.0621  1.3679 -0.6346
  172DMSO    H2 2048   1.058   3.143   3.752 -0.1574 -0.6016 -0.0257
  172DMSO    H3 2049   0.999   3.302   3.686  0.0042 -0.8346  2.0069
  172DMSO    S1 2050   1.231   3.294   3.718  0.3181 -0.4349  0.3034
  172DMSO    C2 2051   1.181   3.366   3.862 -0.1397 -0.2019 -0.2450
  172DMSO    H4 2052   1.276   3.400   3.906 -0.3115  0.5316 -0.4370
  172DMSO    H5 2053   1.115   3.452   3.848  0.3646  0.3073  0.4267
  172DMSO    H6 2054   1.131   3.289   3.921 -3.1074  2.4177  0.8199
  172DMSO    O1 2055   1.231   3.403   3.621  0.3244  0.1072 -0.0407
  173DMSO    C1 2056   4.473   2.430   1.621  0.1437  0.4615 -0.0975
  173DMSO    H1 2057   4.465   2.342   1.685  0.5250  0.7565  0.3653
  173DMSO    H2 2058   4.516   2.414   1.522  1.1186  0.0915  0.3758
  173DMSO    H3 2059   4.526   2.506   1.678 -1.2168  1.5424 -0.2379
  173DMSO    S1 2060   4.313   2.492   1.587  0.0257 -0.1353  0.1561
  173DMSO    C2 2061   4.263   2.355   1.483 -0.8174 -0.4793  0.5642
  173DMSO    H4 2062   4.196   2.399   1.409  0.9076 -2.0690 -2.0254
  173DMSO    H5 2063   4.351   2.315   1.431 -0.0988 -0.7831  1.9973
  173DMSO    H6 2064   4.210   2.281   1.543 -1.4925 -0.9246 -0.5774
  173DMSO    O1 2065   4.333   2.604   1.493 -0.2919  0.2996 -0.2377
  174DMSO    C1 2066   0.464   0.897   2.057  0.0143 -0.0941 -0.1150
  174DMSO    H1 2067   0.380   0.962   2.033  1.5471  2.1550  0.4111
  174DMSO    H2 2068   0.511   0.928   2.151  0.1412  0.2305 -0.2857
  174DMSO    H3 2069   0.537   0.904   1.976  1.4242  2.5418  1.3000
  174DMSO    S1 2070   0.435   0.714   2.065  0.1432 -0.2665  0.0658
  174DMSO    C2 2071   0.377   0.709   1.897 -0.1625 -0.3626 -1.1021
  174DMSO    H4 2072   0.453   0.732   1.822  1.1021  1.1923  0.6049
  174DMSO    H5 2073   0.336   0.610   1.878  3.4161 -2.3365  1.0665
  174DMSO    H6 2074   0.292   0.778   1.888 -1.3287 -1.3435  1.8359
  174DMSO    O1 2075   0.311   0.689   2.151  0.5178 -0.6943  0.5533
  175DMSO    C1 2076   0.971   5.208   0.725  0.6537 -0.9687  0.5563
  175DMSO    H1 2077   0.916   5.245   0.638 -0.5961 -2.1938  0.8101
  175DMSO    H2 2078   1.075   5.204   0.693  0.2062  2.5972 -1.6147
  175DMSO    H3 2079   0.914   5.119   0.754  1.2297 -0.9531  1.7686
  175DMSO    S1 2080   0.960   5.323   0.864 -0.0178 -0.0141 -0.0735
  175DMSO    C2 2081   1.030   5.454   0.778 -0.5559 -0.1335  0.1652
  175DMSO    H4 2082   0.992   5.550   0.814 -0.2075 -0.1230  0.5058
  175DMSO    H5 2083   1.136   5.438   0.800 -0.0785 -0.2772 -2.1582
  175DMSO    H6 2084   1.017   5.449   0.670 -0.0797 -0.7224  0.1324
  175DMSO    O1 2085   1.066   5.286   0.957 -0.7192 -0.2204  0.3656
  176DMSO    C1 2086   1.390   4.331   4.278  0.3020  0.5952  0.1550
  176DMSO    H1 2087   1.409   4.409   4.353  0.2317  1.7272 -1.0026
  176DMSO    H2 2088   1.364   4.376   4.182 -0.1821 -1.1943 -0.5720
  176DMSO    H3 2089   1.307   4.270   4.316  0.3777  0.5100  0.1834
  176DMSO    S1 2090   1.517   4.206   4.245 -0.2798 -0.3089  0.1026
  176DMSO    C2 2091   1.402   4.079   4.173 -0.2010  0.0145 -0.1026
  176DMSO    H4 2092   1.311   4.083   4.233 -0.1128 -0.8186  0.0837
  176DMSO    H5 2093   1.383   4.127   4.076  0.1992 -0.1567 -0.2679
  176DMSO    H6 2094   1.430   3.977   4.145  1.0125  0.1397  0.6121
  176DMSO    O1 2095   1.550   4.136   4.374  0.0760  0.3401 -0.2160
  177DMSO    C1 2096   0.046   2.118   1.954 -0.3574 -0.1069  0.4628
  177DMSO    H1 2097   0.119   2.117   2.035 -1.9650 -0.5400  1.9393
  177DMSO    H2 2098   0.101   2.163   1.871  0.1714  0.2674  1.0093
  177DMSO    H3 2099  -0.041   2.179   1.980 -1.3489 -1.2496 -0.0933
  177DMSO    S1 2100  -0.019   1.961   1.919  0.0961 -0.6676 -0.6041
  177DMSO    C2 2101  -0.014   1.896   2.089 -0.0796  0.2197  0.3557
  177DMSO    H4 2102  -0.105   1.922   2.143  0.0341  0.3556  0.4813
  177DMSO    H5 2103  -0.006   1.787   2.077  0.1980  0.3165 -0.3939
  177DMSO    H6 2104   0.075   1.926   2.145 -0.5328  0.9265  0.6943
  177DMSO    O1 2105   0.096   1.895   1.844  0.2401  0.1094 -0.5471
  178DMSO    C1 2106   4.733   5.172   4.753  0.3002 -0.3075  0.2971
  178DMSO    H1 2107   4.633   5.177   4.708  1.6329 -0.7804 -2.8943
  178DMSO    H2 2108   4.732   5.128   4.853  0.4945  0.4475  0.6347
  178DMSO    H3 2109   4.772   5.274   4.764  1.1928 -0.8802  2.4069
  178DMSO    S1 2110   4.841   5.081   4.653 -0.3925  0.2587  0.2246
  178DMSO    C2 2111   4.799   5.170   4.509 -0.1554 -0.3056 -0.0460
  178DMSO    H4 2112   4.846   5.134   4.417 -1.5731  0.9990 -1.3046
  178DMSO    H5 2113   4.690   5.162   4.503 -0.1032 -0.9719 -0.1691
  178DMSO    H6 2114   4.836   5.271   4.527 -0.1315 -0.7233  2.3768
  178DMSO    O1 2115   4.756   4.956   4.635  0.4230 -0.1592 -0.3931
  179DMSO    C1 2116   4.340   1.740   1.806  1.0388 -0.8119  0.7840
  179DMSO    H1 2117   4.391   1.834   1.785 -1.7571  0.3275 -1.2187
  179DMSO    H2 2118   4.343   1.695   1.905 -0.9267 -1.9601  0.3425
  179DMSO    H3 2119   4.368   1.677   1.721  0.2257 -1.4205  0.9552
  179DMSO    S1 2120   4.160   1.777   1.796  0.0011  0.0561  0.2537
  179DMSO    C2 2121   4.155   1.867   1.641  0.7774  0.2913  0.3107
  179DMSO    H4 2122   4.215   1.958   1.640  2.6968 -0.9299 -2.2383
  179DMSO    H5 2123   4.184   1.794   1.565  0.8843  0.9991 -0.3295
  179DMSO    H6 2124   4.050   1.885   1.616  0.8351  2.7702  1.6961
  179DMSO    O1 2125   4.124   1.870   1.912 -0.1749 -0.4797  0.7581
  180DMSO    C1 2126   2.326   2.360   4.183 -0.6500  0.1234  0.5649
  180DMSO    H1 2127   2.400   2.419   4.128 -0.8489 -1.5171 -1.5407
  180DMSO    H2 2128   2.257   2.431   4.230 -1.1565 -0.1536  0.2532
  180DMSO    H3 2129   2.388   2.301   4.249  1.8847  0.7924 -1.1518
  180DMSO    S1 2130   2.237   2.254   4.064  0.1317 -0.3185  0.0414
  180DMSO    C2 2131   2.187   2.136   4.184 -0.3689  0.4516 -0.4649
  180DMSO    H4 2132   2.279   2.094   4.223  0.0988  1.9156  0.0297
  180DMSO    H5 2133   2.136   2.189   4.264 -2.6372 -1.6561 -0.4590
  180DMSO    H6 2134   2.125   2.061   4.135  0.6730 -1.1537  0.6596
  180DMSO    O1 2135   2.358   2.185   4.002  0.0808  0.0873 -0.0645
  181DMSO    C1 2136   1.502   4.755   4.779 -0.0789 -0.5025 -0.0705
  181DMSO    H1 2137   1.493   4.803   4.681 -0.6107  0.2833  0.3703
  181DMSO    H2 2138   1.468   4.820   4.859 -0.2224 -0.4299 -0.1897
  181DMSO    H3 2139   1.606   4.735   4.806  0.8670  1.0647 -2.3942
  181DMSO    S1 2140   1.400   4.612   4.786 -0.2109  0.3239 -0.2064
  181DMSO    C2 2141   1.490   4.510   4.665 -0.3904  0.0988 -0.2964
  181DMSO    H4 2142   1.456   4.406   4.666  0.5775 -0.2332 -0.8541
  181DMSO    H5 2143   1.487   4.548   4.563  1.0936 -1.7901 -1.0856
  181DMSO    H6 2144   1.595   4.521   4.695 -0.7591  0.0696  1.0561
  181DMSO    O1 2145   1.279   4.663   4.724  0.7250 -0.6595  0.4166
  182DMSO    C1 2146   3.767   0.064   1.774 -0.9193  0.0628  0.0653
  182DMSO    H1 2147   3.741  -0.022   1.712 -0.4045  0.8709 -1.3032
  182DMSO    H2 2148   3.716   0.158   1.751 -1.5698 -0.4860 -0.7800
  182DMSO    H3 2149   3.874   0.084   1.758 -0.2089 -3.8757 -0.6256
  182DMSO    S1 2150   3.757   0.009   1.945 -0.2321 -0.0401  0.4735
  182DMSO    C2 2151   3.588  -0.027   1.928 -0.1240 -0.7561  0.6501
  182DMSO    H4 2152   3.557  -0.083   2.016  0.4900  0.5805  1.7273
  182DMSO    H5 2153   3.533   0.064   1.905  1.2158 -0.2254 -0.5425
  182DMSO    H6 2154   3.583  -0.096   1.843 -3.5865 -1.4489  1.3422
  182DMSO    O1 2155   3.773   0.142   2.009 -0.6091 -0.1482  0.4909
  183DMSO    C1 2156   0.477   4.759   2.799 -0.4520 -0.0841 -0.1841
  183DMSO    H1 2157   0.533   4.696   2.869 -0.4958 -0.0445 -0.1137
  183DMSO    H2 2158   0.542   4.831   2.750  1.2385 -0.6030  1.2253
  183DMSO    H3 2159   0.398   4.812   2.853  1.4193  2.8844 -0.2070
  183DMSO    S1 2160   0.402   4.671   2.663 -0.4118  0.3651 -0.2425
  183DMSO    C2 2161   0.297   4.580   2.779  0.2542  0.1293  0.5388
  183DMSO    H4 2162   0.218   4.639   2.826 -0.6520  2.1244 -3.2203
  183DMSO    H5 2163   0.255   4.502   2.715  0.4199 -0.4305  1.1081
  183DMSO    H6 2164   0.349   4.529   2.860  0.1570 -1.4138 -0.3442
  183DMSO    O1 2165   0.506   4.575   2.642 -0.0628 -0.6463 -0.1156
  184DMSO    C1 2166   2.987   0.228   0.424 -0.5216  0.4466 -0.6958
  184DMSO    H1 2167   2.960   0.138   0.480 -0.0563  0.9572  0.3615
  184DMSO    H2 2168   3.094   0.225   0.401 -0.2512 -0.7512  0.6003
  184DMSO    H3 2169   2.960   0.319   0.477 -1.4165  0.3839 -1.0501
  184DMSO    S1 2170   2.888   0.217   0.275 -0.0647  0.1125  0.0790
  184DMSO    C2 2171   2.901   0.039   0.267 -0.1083  0.0765 -0.2438
  184DMSO    H4 2172   2.856   0.001   0.359 -0.4252  0.2766 -0.3169
  184DMSO    H5 2173   2.851  -0.002   0.178 -1.2950 -0.2681  0.5704
  184DMSO    H6 2174   3.006   0.013   0.247 -0.3626 -1.8937  0.8499
  184DMSO    O1 2175   2.987   0.266   0.171 -0.0332  0.8241 -0.3284
  185DMSO    C1 2176   3.851   2.239   0.709 -0.4222  0.4546  0.6395
  185DMSO    H1 2177   3.944   2.229   0.652 -0.1322 -0.7067  1.3072
  185DMSO    H2 2178   3.824   2.345   0.717  0.2339  0.7923 -1.3351
  185DMSO    H3 2179   3.867   2.195   0.807 -1.3538 -1.8859 -0.2214
  185DMSO    S1 2180   3.712   2.153   0.632 -0.4895 -0.1475 -0.0235
  185DMSO    C2 2181   3.588   2.196   0.753 -0.4191  0.1391 -0.3380
  185DMSO    H4 2182   3.565   2.300   0.731  0.1747 -0.0270 -1.8512
  185DMSO    H5 2183   3.503   2.136   0.721  2.2509 -3.1124 -1.7059
  185DMSO    H6 2184   3.628   2.187   0.854  2.8749 -2.0232 -1.7105
  185DMSO    O1 2185   3.720   2.010   0.652  0.1633 -0.3382 -0.0345
  186DMSO    C1 2186   3.448   0.569   1.245 -0.8956 -0.2557 -0.6169
  186DMSO    H1 2187   3.347   0.552   1.207 -0.7792  3.8823 -3.0860
  186DMSO    H2 2188   3.521   0.516   1.183  0.9081  1.4029  0.0414
  186DMSO    H3 2189   3.460   0.551   1.352  0.2470  3.8860  0.0173
  186DMSO    S1 2190   3.495   0.746   1.244 -0.2409 -0.3471 -0.0206
  186DMSO    C2 2191   3.627   0.751   1.365  0.3741  0.0559  0.6714
  186DMSO    H4 2192   3.677   0.848   1.356  0.5248 -0.1297 -0.7097
  186DMSO    H5 2193   3.583   0.754   1.464  0.8444  1.7910  0.8356
  186DMSO    H6 2194   3.703   0.677   1.337  1.0427  0.4199  1.5105
  186DMSO    O1 2195   3.382   0.806   1.319  0.4871 -0.5485  0.4203
  187DMSO    C1 2196   1.049   3.837   4.539  0.2522 -0.2627  0.3942
  187DMSO    H1 2197   1.137   3.774   4.519  1.6377  1.9398 -0.6433
  187DMSO    H2 2198   1.049   3.871   4.643 -1.9585  1.8221 -0.2454
  187DMSO    H3 2199   0.957   3.778   4.533 -0.2424  0.5655 -0.2074
  187DMSO    S1 2200   1.051   3.982   4.446  0.0723  0.1998  0.0332
  187DMSO    C2 2201   1.089   3.906   4.282  0.3972  0.9268 -0.4793
  187DMSO    H4 2202   1.135   3.989   4.229  2.9308  0.8689  1.5148
  187DMSO    H5 2203   1.173   3.836   4.286  0.8922  1.5474  0.0526
  187DMSO    H6 2204   1.003   3.862   4.232  0.6988  0.3117 -0.4590
  187DMSO    O1 2205   1.176   4.061   4.473  0.1198 -0.0439  0.2301
  188DMSO    C1 2206   3.199   2.523   4.505  0.2655  0.2969 -0.3589
  188DMSO    H1 2207   3.123   2.449   4.477 -1.1565  0.8808  1.7903
  188DMSO    H2 2208   3.205   2.523   4.614 -0.5425  1.4125 -0.3066
  188DMSO    H3 2209   3.158   2.616   4.466  0.2041 -0.3284 -1.8183
  188DMSO    S1 2210   3.357   2.492   4.425  0.1893  0.1821 -0.6680
  188DMSO    C2 2211   3.434   2.644   4.493 -0.1664  0.4163 -0.0152
  188DMSO    H4 2212   3.521   2.672   4.433 -0.1118  2.2235  0.8952
  188DMSO    H5 2213   3.363   2.727   4.498 -2.5635 -1.5561  0.1153
  188DMSO    H6 2214   3.457   2.614   4.595 -1.9201 -1.4968 -0.1446
  188DMSO    O1 2215   3.330   2.530   4.287  0.7071  0.1983  0.1204
  189DMSO    C1 2216   0.465   4.384   3.073  0.8607 -0.1397 -0.1461
  189DMSO    H1 2217   0.404   4.293   3.076 -0.9135  1.0749  2.2536
  189DMSO    H2 2218   0.399   4.471   3.080 -2.6125 -2.6111 -0.4587
  189DMSO    H3 2219   0.527   4.383   2.983  0.1135  3.0949 -0.7450
  189DMSO    S1 2220   0.562   4.367   3.225  0.4336  0.0900  0.0242
  189DMSO    C2 2221   0.682   4.253   3.160 -0.2834  0.2009 -0.1934
  189DMSO    H4 2222   0.756   4.306   3.100  1.5656 -0.9627  1.0111
  189DMSO    H5 2223   0.726   4.203   3.247 -0.4638 -0.8097 -0.6753
  189DMSO    H6 2224   0.632   4.178   3.098  1.2116 -0.1545 -0.9932
  189DMSO    O1 2225   0.474   4.276   3.309  0.2391 -0.9805 -0.2216
  190DMSO    C1 2226   1.805   1.651   2.496  0.1694  0.2503  0.6691
  190DMSO    H1 2227   1.871   1.666   2.582  1.0318 -1.5742  0.3415
  190DMSO    H2 2228   1.851   1.627   2.400  1.3811  1.7996  0.8479
  190DMSO    H3 2229   1.765   1.752   2.480  1.1773  0.3078 -1.6831
  190DMSO    S1 2230   1.693   1.529   2.556  0.0783  0.0946  0.7937
  190DMSO    C2 2231   1.560   1.582   2.448  0.1038 -0.4082 -0.2505
  190DMSO    H4 2232   1.561   1.689   2.425 -1.9037  0.0122  1.4737
  190DMSO    H5 2233   1.566   1.534   2.350  0.1562  0.0831 -0.4893
  190DMSO    H6 2234   1.465   1.560   2.497  0.3246  4.9189  3.0507
  190DMSO    O1 2235   1.663   1.577   2.693  0.5435 -0.7294  0.4549
  191DMSO    C1 2236   0.116   0.201   2.276  0.7914  0.0174 -0.8912
  191DMSO    H1 2237   0.101   0.269   2.192  1.5562 -1.1952 -2.0271
  191DMSO    H2 2238   0.066   0.233   2.368 -0.2721 -1.1741 -1.0470
  191DMSO    H3 2239   0.219   0.197   2.313  0.4985  0.0999 -0.0598
  191DMSO    S1 2240   0.059   0.040   2.222 -0.0348 -0.0881  0.3573
  191DMSO    C2 2241  -0.113   0.083   2.189  1.4748  0.1195 -0.4056
  191DMSO    H4 2242  -0.114   0.141   2.096  0.1923  0.6288 -0.0815
  191DMSO    H5 2243  -0.165  -0.012   2.172  2.9901 -0.4854 -1.8886
  191DMSO    H6 2244  -0.158   0.136   2.273 -0.9738 -1.6725 -0.5222
  191DMSO    O1 2245   0.044  -0.030   2.349  0.0791 -0.1839 -0.4411
  192DMSO    C1 2246   4.899   1.840   3.338  0.5436  0.5517  0.7417
  192DMSO    H1 2247   4.808   1.887   3.375 -1.1131 -1.8484 -0.1439
  192DMSO    H2 2248   4.980   1.912   3.322 -2.2102  3.5766 -0.0391
  192DMSO    H3 2249   4.877   1.789   3.243 -4.2352  1.0275  1.4716
  192DMSO    S1 2250   4.957   1.725   3.456  0.2877 -0.3565  0.0341
  192DMSO    C2 2251   4.801   1.637   3.472  0.0697 -0.2217 -1.1076
  192DMSO    H4 2252   4.796   1.591   3.571 -0.6816 -0.2277 -1.1427
  192DMSO    H5 2253   4.717   1.707   3.477 -0.4344 -0.8896 -0.2105
  192DMSO    H6 2254   4.768   1.582   3.383 -2.7483 -0.3927 -0.0226
  192DMSO    O1 2255   4.956   1.814   3.575  0.2428 -0.2934  0.1747
  193DMSO    C1 2256   0.650   3.175   3.848 -0.6495  0.3243 -0.1053
  193DMSO    H1 2257   0.598   3.079   3.842 -0.0006  0.0191 -0.8452
  193DMSO    H2 2258   0.599   3.243   3.918 -1.8606 -1.4039  0.7255
  193DMSO    H3 2259   0.645   3.213   3.746 -1.4405 -0.2082 -0.2699
  193DMSO    S1 2260   0.828   3.168   3.882  0.0709 -0.0244 -0.1117
  193DMSO    C2 2261   0.842   3.002   3.810 -0.5071 -0.3855 -0.5130
  193DMSO    H4 2262   0.841   3.012   3.701  1.7116  1.1067 -0.4395
  193DMSO    H5 2263   0.942   2.967   3.836 -0.8879 -1.0742  0.0138
  193DMSO    H6 2264   0.765   2.931   3.841 -0.9394 -0.2058 -1.1370
  193DMSO    O1 2265   0.832   3.144   4.028  0.1039 -0.5926  0.7660
  194DMSO    C1 2266   1.997   1.332   2.462  0.0523  0.1694  0.1528
  194DMSO    H1 2267   2.052   1.239   2.474 -0.5876 -0.5152 -1.8571
  194DMSO    H2 2268   2.057   1.416   2.497 -0.5977 -0.3758  2.6700
  194DMSO    H3 2269   1.898   1.337   2.508  0.2084  0.4201  0.4600
  194DMSO    S1 2270   1.966   1.341   2.287  0.0781  0.0333  0.5102
  194DMSO    C2 2271   2.138   1.330   2.233 -0.4384 -0.0917  0.6633
  194DMSO    H4 2272   2.137   1.343   2.124  1.2732  2.7495  0.9347
  194DMSO    H5 2273   2.205   1.401   2.282  0.2212 -0.5322  0.4149
  194DMSO    H6 2274   2.184   1.234   2.260 -2.1346 -1.8961 -2.4702
  194DMSO    O1 2275   1.930   1.483   2.251  0.0650 -0.0073 -0.0801
  195DMSO    C1 2276   0.041   0.054   4.032 -0.2395  0.2507 -0.0470
  195DMSO    H1 2277  -0.020   0.003   4.106 -0.4965  0.0443 -0.3962
  195DMSO    H2 2278  -0.027   0.091   3.954 -0.3216  0.1900 -0.0036
  195DMSO    H3 2279   0.120  -0.012   3.995 -0.4146  0.3155 -0.5385
  195DMSO    S1 2280   0.111   0.195   4.106  0.0233 -0.0592  0.2823
  195DMSO    C2 2281   0.159   0.119   4.260  0.7191 -0.8283  0.3021
  195DMSO    H4 2282   0.060   0.088   4.295 -0.7159  2.7474 -0.3644
  195DMSO    H5 2283   0.221   0.034   4.231 -0.2363 -1.2369 -0.6008
  195DMSO    H6 2284   0.210   0.186   4.329 -1.2214  1.8334 -0.7401
  195DMSO    O1 2285  -0.006   0.281   4.153 -0.0194  0.4051  0.1772
  196DMSO    C1 2286   3.705   0.264   3.415  0.4610  0.0888  0.6033
  196DMSO    H1 2287   3.679   0.342   3.488  0.6356  0.5374  0.1876
  196DMSO    H2 2288   3.812   0.243   3.426  0.6137  1.0795  1.1542
  196DMSO    H3 2289   3.674   0.288   3.314  2.3646 -0.0609 -0.0401
  196DMSO    S1 2290   3.613   0.122   3.456 -0.1980  0.2984 -0.2504
  196DMSO    C2 2291   3.670   0.027   3.312  0.0475 -0.5522 -0.0752
  196DMSO    H4 2292   3.650   0.085   3.222 -0.0734  0.8354  0.8257
  196DMSO    H5 2293   3.777   0.011   3.329 -0.3163 -2.5869  0.3577
  196DMSO    H6 2294   3.618  -0.068   3.321 -2.9794  0.9433 -1.2993
  196DMSO    O1 2295   3.467   0.134   3.428 -0.6649 -0.3300  0.5084
  197DMSO    C1 2296   3.266   0.959   2.639  0.1191 -0.5993 -0.8048
  197DMSO    H1 2297   3.274   0.983   2.745 -0.6982  1.0543 -1.1032
  197DMSO    H2 2298   3.250   1.050   2.581  0.4644  0.6640  1.0377
  197DMSO    H3 2299   3.177   0.895   2.630 -1.7122  1.6996  0.4644
  197DMSO    S1 2300   3.384   0.852   2.567 -0.2845 -0.0432 -0.2793
  197DMSO    C2 2301   3.310   0.855   2.400 -0.3024  0.2171 -0.3239
  197DMSO    H4 2302   3.342   0.940   2.339 -1.2409 -1.4778 -3.2216
  197DMSO    H5 2303   3.354   0.772   2.345 -0.1433 -0.2939  0.5520
  197DMSO    H6 2304   3.201   0.850   2.398 -0.2884  0.1378 -0.7250
  197DMSO    O1 2305   3.350   0.717   2.619  0.7465 -0.8425 -0.6645
  198DMSO    C1 2306   3.807   0.405   2.446  0.3766 -0.6497 -0.1125
  198DMSO    H1 2307   3.893   0.339   2.465 -0.4751 -1.5837  0.5719
  198DMSO    H2 2308   3.736   0.359   2.377  1.0486 -0.6819 -0.7962
  198DMSO    H3 2309   3.845   0.501   2.410  2.1769 -0.3476  2.4357
  198DMSO    S1 2310   3.715   0.425   2.595  0.4485  0.5640 -0.1440
  198DMSO    C2 2311   3.606   0.573   2.572  0.1340  0.4359  0.8982
  198DMSO    H4 2312   3.521   0.567   2.639 -0.8619  1.1586 -0.2845
  198DMSO    H5 2313   3.667   0.661   2.593  0.6103  0.1900  0.5673
  198DMSO    H6 2314   3.566   0.569   2.470  1.2657  1.0375  0.4148
  198DMSO    O1 2315   3.803   0.454   2.716  0.1870  0.5266  0.6388
  199DMSO    C1 2316   1.710   3.342   0.523 -0.1216 -0.8768  0.4178
  199DMSO    H1 2317   1.697   3.246   0.473 -0.7740  0.1642 -1.4708
  199DMSO    H2 2318   1.815   3.355   0.552  0.3967 -1.5532 -1.1239
  199DMSO    H3 2319   1.636   3.340   0.604 -0.1492  1.8757  0.4922
  199DMSO    S1 2320   1.660   3.476   0.416 -0.0391 -0.2697 -0.0957
  199DMSO    C2 2321   1.644   3.615   0.536  0.1100  0.1553  0.4218
  199DMSO    H4 2322   1.600   3.704   0.490 -1.0164 -1.4811 -1.7673
  199DMSO    H5 2323   1.579   3.585   0.619 -0.8433 -2.4336 -1.2023
  199DMSO    H6 2324   1.744   3.643   0.570 -0.6509  1.9657  1.2191
  199DMSO    O1 2325   1.518   3.442   0.383 -0.5613  0.1206 -0.5892
  200DMSO    C1 2326   1.158   0.576   2.430 -0.4583 -0.3708  0.7870
  200DMSO    H1 2327   1.218   0.498   2.476 -0.4306 -1.5901 -1.2720
  200DMSO    H2 2328   1.193   0.613   2.333 -2.2546  0.0864  0.2824
  200DMSO    H3 2329   1.166   0.656   2.504  0.1511  1.0947 -0.8393
  200DMSO    S1 2330   0.991   0.517   2.416  0.2893 -0.2242  0.2174
  200DMSO    C2 2331   0.974   0.442   2.579  0.0288  0.0454 -0.6393
  200DMSO    H4 2332   0.968   0.527   2.648  3.4716  0.0872 -0.3468
  200DMSO    H5 2333   0.886   0.377   2.577 -0.3429  0.5498 -0.9519
  200DMSO    H6 2334   1.056   0.372   2.591  0.7586  1.0289  0.1775
  200DMSO    O1 2335   1.006   0.397   2.325  0.0391 -0.3659  0.1507
  201DMSO    C1 2336   0.147   3.833   1.948  0.3758 -0.0912  0.1466
  201DMSO    H1 2337   0.042   3.862   1.944 -0.2091 -2.3255 -2.7645
  201DMSO    H2 2338   0.194   3.871   2.039 -0.6416 -0.4420  0.8314
  201DMSO    H3 2339   0.197   3.877   1.862  3.0327  4.3537  3.7601
  201DMSO    S1 2340   0.165   3.657   1.966  0.0443 -0.7062 -0.0059
  201DMSO    C2 2341   0.083   3.646   2.118 -0.3441  0.2716  0.3856
  201DMSO    H4 2342   0.120   3.730   2.178  0.1151  0.8736 -0.7221
  201DMSO    H5 2343  -0.025   3.654   2.105 -0.2157  0.7779 -0.4223
  201DMSO    H6 2344   0.118   3.556   2.169  0.5407 -1.1158 -2.5264
  201DMSO    O1 2345   0.302   3.635   2.012 -0.3766  0.6117 -0.3968
  202DMSO    C1 2346   1.908   5.005   1.478 -0.0694 -0.0496 -0.0993
  202DMSO    H1 2347   1.932   4.974   1.376  1.3745 -0.4805  0.3614
  202DMSO    H2 2348   1.827   4.946   1.522  0.6671 -1.0974 -0.1210
  202DMSO    H3 2349   1.868   5.106   1.483 -1.5913 -0.6608  0.5956
  202DMSO    S1 2350   2.049   4.974   1.572  0.0952  0.1045 -0.1441
  202DMSO    C2 2351   2.027   5.092   1.701 -0.0616 -0.2157 -0.7535
  202DMSO    H4 2352   1.939   5.078   1.764  0.1745  1.1121 -0.0919
  202DMSO    H5 2353   2.115   5.081   1.767 -1.8021 -2.2527  1.3277
  202DMSO    H6 2354   2.035   5.193   1.660 -1.2696  0.0259 -0.4192
  202DMSO    O1 2355   2.163   5.021   1.484 -0.6169  0.0748  0.0263
  203DMSO    C1 2356   0.418   4.930   3.658  0.5112 -0.2325  0.1180
  203DMSO    H1 2357   0.511   4.971   3.617 -0.3922  1.7552  0.0450
  203DMSO    H2 2358   0.444   4.842   3.717 -0.3330  0.5977  1.7462
  203DMSO    H3 2359   0.338   4.901   3.589  0.7392  0.4110 -0.4190
  203DMSO    S1 2360   0.356   5.042   3.774  0.2542 -0.1531 -0.2341
  203DMSO    C2 2361   0.517   5.108   3.817 -0.2498 -0.4357  0.3291
  203DMSO    H4 2362   0.556   5.156   3.727  1.7893 -0.4862  1.1697
  203DMSO    H5 2363   0.510   5.174   3.903  2.4456  0.0031  0.2556
  203DMSO    H6 2364   0.571   5.017   3.844 -1.4038 -0.9521  0.9176
  203DMSO    O1 2365   0.316   4.949   3.886 -0.2758 -0.1011 -0.0405
  204DMSO    C1 2366   3.965   1.076   1.962 -0.3887  0.0395 -0.5649
  204DMSO    H1 2367   3.931   0.993   2.025 -1.0835 -0.4710 -1.5920
  204DMSO    H2 2368   4.059   1.042   1.920 -0.2408  3.1771 -2.9656
  204DMSO    H3 2369   3.985   1.165   2.023  1.9196 -0.2974 -0.7970
  204DMSO    S1 2370   3.842   1.114   1.855 -0.6916 -0.0643 -0.0838
  204DMSO    C2 2371   3.938   1.264   1.807  0.0046  0.5947 -1.2974
  204DMSO    H4 2372   3.984   1.315   1.892 -1.3943  2.2737 -1.5052
  204DMSO    H5 2373   4.012   1.234   1.733 -0.5999  0.3632 -1.8172
  204DMSO    H6 2374   3.869   1.329   1.751  0.3333  1.4384 -0.7394
  204DMSO    O1 2375   3.748   1.164   1.958 -0.1561  0.0333 -0.7471
  205DMSO    C1 2376   5.041   0.566   4.464  0.3403 -1.0198  0.0060
  205DMSO    H1 2377   5.086   0.512   4.547  0.1407  0.7788  1.3200
  205DMSO    H2 2378   5.040   0.675   4.477 -1.4839 -1.3645  3.0679
  205DMSO    H3 2379   4.938   0.529   4.461  0.8284 -2.3123 -2.0890
  205DMSO    S1 2380   5.119   0.504   4.313 -0.0271 -0.1370  0.1664
  205DMSO    C2 2381   5.033   0.351   4.299 -0.8610  0.4261  0.2048
  205DMSO    H4 2382   5.093   0.289   4.232  0.6694  0.0085  1.9310
  205DMSO    H5 2383   5.020   0.307   4.398 -2.4533  0.4760  0.0226
  205DMSO    H6 2384   4.942   0.380   4.246 -1.4975 -0.2386  0.9202
  205DMSO    O1 2385   5.260   0.461   4.346 -0.0710  0.5898 -0.0496
  206DMSO    C1 2386   5.428   5.502   2.355 -0.0606  0.7770 -0.2287
  206DMSO    H1 2387   5.369   5.439   2.289  0.6122 -0.9350  0.7666
  206DMSO    H2 2388   5.380   5.509   2.453  0.8990  1.8006  0.1777
  206DMSO    H3 2389   5.424   5.608   2.329  0.6941  0.1838 -2.8708
  206DMSO    S1 2390   5.590   5.441   2.376 -0.6034  0.4281  0.0186
  206DMSO    C2 2391   5.631   5.423   2.206 -0.5895 -0.3623 -0.0785
  206DMSO    H4 2392   5.709   5.347   2.193 -2.0014 -2.1832  1.7029
  206DMSO    H5 2393   5.546   5.375   2.156  0.6877  0.0263 -2.7069
  206DMSO    H6 2394   5.639   5.518   2.154 -2.9734 -0.4982 -0.7433
  206DMSO    O1 2395   5.564   5.298   2.409  0.4027  0.1786  0.3018
  207DMSO    C1 2396   3.046   2.185   3.672  0.3865 -0.4318 -0.5356
  207DMSO    H1 2397   3.117   2.192   3.755 -0.0179 -1.5853 -0.0771
  207DMSO    H2 2398   3.083   2.225   3.577 -0.6363 -2.3507 -1.7771
  207DMSO    H3 2399   2.948   2.224   3.700  0.5680 -2.0572  2.5556
  207DMSO    S1 2400   3.021   2.009   3.657 -0.2848  0.3550  0.0082
  207DMSO    C2 2401   2.873   2.009   3.540  0.1500  1.2769  0.0999
  207DMSO    H4 2402   2.805   2.086   3.577  0.4374  1.0823  1.0401
  207DMSO    H5 2403   2.905   2.031   3.438  0.2463  0.0650 -0.1424
  207DMSO    H6 2404   2.807   1.921   3.541  2.4427 -0.5416 -1.9715
  207DMSO    O1 2405   2.965   1.973   3.785 -0.1273  0.0049  0.6366
  208DMSO    C1 2406   2.063   3.069   4.517  0.3768 -0.2409 -0.3802
  208DMSO    H1 2407   2.044   3.155   4.452 -1.8378 -1.4384 -1.3691
  208DMSO    H2 2408   2.123   3.094   4.605 -1.0040 -0.5680  0.6698
  208DMSO    H3 2409   2.115   2.988   4.465 -1.0977 -0.9398 -0.8056
  208DMSO    S1 2410   1.902   3.009   4.566 -0.0218 -0.0428 -0.1413
  208DMSO    C2 2411   1.961   2.864   4.644 -0.1147  0.1855  0.0056
  208DMSO    H4 2412   1.890   2.786   4.671  1.4224 -0.6844  1.6724
  208DMSO    H5 2413   2.046   2.822   4.590  0.0258  0.2013  0.2130
  208DMSO    H6 2414   2.006   2.891   4.740 -1.0753 -1.7756  1.0451
  208DMSO    O1 2415   1.846   2.963   4.434  0.2685 -0.1646 -0.1181
  209DMSO    C1 2416   0.409   3.868   3.897 -0.0774  0.1571  0.4103
  209DMSO    H1 2417   0.388   3.767   3.933  1.0274 -0.2416 -0.0156
  209DMSO    H2 2418   0.492   3.871   3.825  1.6024 -1.3821  2.2039
  209DMSO    H3 2419   0.422   3.938   3.980 -0.8132  1.5470 -0.6195
  209DMSO    S1 2420   0.258   3.915   3.808 -0.0799  0.3511  0.1822
  209DMSO    C2 2421   0.289   3.828   3.661 -0.9514  0.0571  0.6669
  209DMSO    H4 2422   0.219   3.863   3.585  0.5727 -0.0503 -0.8175
  209DMSO    H5 2423   0.395   3.838   3.638 -0.8801 -0.8899  0.5520
  209DMSO    H6 2424   0.262   3.723   3.678  0.5572 -0.3191  0.8237
  209DMSO    O1 2425   0.289   4.056   3.766 -0.2489  0.2610 -0.1374
  210DMSO    C1 2426   0.324   4.094   1.755 -0.1804  0.5105  0.1177
  210DMSO    H1 2427   0.386   4.009   1.726 -2.2091 -0.8923 -0.2333
  210DMSO    H2 2428   0.220   4.062   1.740  0.0204 -0.4884  0.8006
  210DMSO    H3 2429   0.351   4.178   1.690 -0.4537  0.2421 -0.3500
  210DMSO    S1 2430   0.350   4.134   1.920 -0.0285  0.2230 -0.3936
  210DMSO    C2 2431   0.225   4.282   1.915 -0.2863 -0.3740 -0.3527
  210DMSO    H4 2432   0.257   4.349   1.995 -0.4660  0.6597 -1.1284
  210DMSO    H5 2433   0.237   4.332   1.818  1.4093  0.9638  0.5103
  210DMSO    H6 2434   0.126   4.239   1.930  0.3301 -1.0563  1.8602
  210DMSO    O1 2435   0.483   4.195   1.919  0.3031  0.0856  0.2400
  211DMSO    C1 2436   4.767   0.304   3.976 -0.6857 -0.1078 -0.1860
  211DMSO    H1 2437   4.784   0.332   4.080 -2.6050 -0.5142  0.2495
  211DMSO    H2 2438   4.777   0.389   3.907  0.7381  0.6620  0.9259
  211DMSO    H3 2439   4.677   0.244   3.967 -1.5620  1.0589  0.5607
  211DMSO    S1 2440   4.910   0.206   3.939  0.0346  0.0957  0.1339
  211DMSO    C2 2441   4.896   0.109   4.085 -0.1916  0.1626  0.3805
  211DMSO    H4 2442   4.867   0.165   4.175  2.3991  3.5322 -0.7745
  211DMSO    H5 2443   4.826   0.026   4.079  0.4782 -0.5687  2.3795
  211DMSO    H6 2444   4.995   0.065   4.097 -0.1202 -0.2446 -1.6089
  211DMSO    O1 2445   5.022   0.305   3.952  0.5174  0.2209  0.3923
  212DMSO    C1 2446   0.581   3.086   3.460 -0.2292  0.5514 -0.5202
  212DMSO    H1 2447   0.616   3.012   3.387 -1.2082 -0.7579  0.3218
  212DMSO    H2 2448   0.556   3.181   3.413 -2.4431 -0.2768 -1.1028
  212DMSO    H3 2449   0.667   3.117   3.519 -1.0876  2.7012 -0.3878
  212DMSO    S1 2450   0.439   3.037   3.545 -0.0616  0.1227 -0.6376
  212DMSO    C2 2451   0.497   2.869   3.570 -0.2385 -1.5082 -0.2454
  212DMSO    H4 2452   0.587   2.864   3.632 -1.6838 -0.2253  2.0132
  212DMSO    H5 2453   0.412   2.832   3.628 -0.1285 -0.0636  0.8656
  212DMSO    H6 2454   0.506   2.818   3.474  0.8396 -0.6913 -0.5803
  212DMSO    O1 2455   0.335   3.015   3.434  0.7726 -0.1336 -0.3793
  213DMSO    C1 2456   1.853   2.141   4.381  0.7847  0.2654 -0.0158
  213DMSO    H1 2457   1.909   2.213   4.321  1.3733  0.8996  1.2729
  213DMSO    H2 2458   1.864   2.175   4.485  1.8064  0.3032 -0.1313
  213DMSO    H3 2459   1.885   2.038   4.366  0.5973  0.1687  0.2473
  213DMSO    S1 2460   1.682   2.161   4.367  0.3104  0.4117  0.0579
  213DMSO    C2 2461   1.685   2.154   4.192 -0.1009  0.1814  0.0242
  213DMSO    H4 2462   1.778   2.191   4.148 -0.1357 -0.0828 -0.2673
  213DMSO    H5 2463   1.670   2.047   4.176  0.6976 -0.0124  0.5549
  213DMSO    H6 2464   1.595   2.203   4.152  0.3482 -0.3144 -1.6518
  213DMSO    O1 2465   1.641   2.297   4.407 -0.1079  0.0454 -0.0151
  214DMSO    C1 2466   2.329   4.174   4.551  0.1871  0.0993  0.8617
  214DMSO    H1 2467   2.252   4.151   4.625 -0.7232 -2.0267 -0.6917
  214DMSO    H2 2468   2.316   4.116   4.459 -0.5858  3.0078 -0.9073
  214DMSO    H3 2469   2.432   4.165   4.587  1.3114  3.0232 -1.3870
  214DMSO    S1 2470   2.325   4.337   4.492  0.0111 -0.1153 -0.0442
  214DMSO    C2 2471   2.162   4.325   4.428  0.1616 -0.2501  0.1652
  214DMSO    H4 2472   2.149   4.222   4.393 -0.8941 -0.6196  1.5927
  214DMSO    H5 2473   2.100   4.345   4.516 -1.7661  0.4673 -1.3073
  214DMSO    H6 2474   2.141   4.405   4.357  0.0124 -0.4363 -0.0033
  214DMSO    O1 2475   2.401   4.324   4.365 -0.3823 -0.6273 -0.0287
  215DMSO    C1 2476   0.352   1.385   0.228  0.1560  0.2985  0.4621
  215DMSO    H1 2477   0.427   1.327   0.283 -1.7947 -2.9649 -0.1545
  215DMSO    H2 2478   0.256   1.332   0.233  1.4725 -2.0219  2.5999
  215DMSO    H3 2479   0.371   1.404   0.122 -0.6019 -1.3722  0.0089
  215DMSO    S1 2480   0.330   1.549   0.296  0.1078 -0.1331 -0.3969
  215DMSO    C2 2481   0.481   1.608   0.216 -0.3758 -0.3384  0.2007
  215DMSO    H4 2482   0.471   1.614   0.107  0.6701  0.6248  0.1524
  215DMSO    H5 2483   0.498   1.706   0.262  2.8446 -0.0373 -1.5111
  215DMSO    H6 2484   0.564   1.543   0.241  0.4221  0.3473 -0.6096
  215DMSO    O1 2485   0.366   1.550   0.443 -0.4017  0.1970  0.2733
  216DMSO    C1 2486   1.400   0.638   2.716 -0.5697 -0.0422 -0.8069
  216DMSO    H1 2487   1.339   0.632   2.806  1.8327 -1.9515  0.7832
  216DMSO    H2 2488   1.338   0.665   2.631  0.7164 -0.1489 -1.8021
  216DMSO    H3 2489   1.456   0.549   2.684 -0.9529 -0.7553  0.4733
  216DMSO    S1 2490   1.520   0.764   2.742  0.2151  0.0489  0.4995
  216DMSO    C2 2491   1.386   0.869   2.767  0.6822  0.8957 -0.0076
  216DMSO    H4 2492   1.363   0.846   2.872  2.2345  0.9313  0.3630
  216DMSO    H5 2493   1.420   0.973   2.761  0.9491  0.8809  1.1110
  216DMSO    H6 2494   1.303   0.855   2.698  1.0901 -0.2715 -0.2682
  216DMSO    O1 2495   1.576   0.800   2.614 -0.0346 -0.0343  0.0838
  217DMSO    C1 2496   3.514   3.733   1.204  0.1179 -0.0082  0.2782
  217DMSO    H1 2497   3.561   3.786   1.287 -1.3086  1.4302  0.1918
  217DMSO    H2 2498   3.493   3.628   1.229 -1.7554  0.4893  0.8758
  217DMSO    H3 2499   3.555   3.731   1.103  0.6248 -1.8977  0.5016
  217DMSO    S1 2500   3.342   3.785   1.189 -0.3522 -0.0743  0.2374
  217DMSO    C2 2501   3.329   3.797   1.360  0.0419  0.1480 -0.0814
  217DMSO    H4 2502   3.346   3.702   1.411 -2.1166  0.0152  0.4436
  217DMSO    H5 2503   3.398   3.867   1.408  0.6565 -0.3925 -0.1674
  217DMSO    H6 2504   3.224   3.823   1.377 -0.3161 -2.0342  1.2601
  217DMSO    O1 2505   3.267   3.662   1.153 -0.4818 -0.3160 -0.3415
  218DMSO    C1 2506   5.155   1.184   0.488  1.2030  0.0390  0.0169
  218DMSO    H1 2507   5.194   1.230   0.397 -2.1955  1.7120 -0.6871
  218DMSO    H2 2508   5.176   1.077   0.486  1.3374  0.0907 -2.1020
  218DMSO    H3 2509   5.048   1.202   0.500  1.3384  0.2738  0.8703
  218DMSO    S1 2510   5.235   1.273   0.626  0.3465  0.1798 -0.2136
  218DMSO    C2 2511   5.200   1.434   0.568 -0.5094 -0.8512 -0.5718
  218DMSO    H4 2512   5.091   1.432   0.571 -0.5505  1.6055  2.2216
  218DMSO    H5 2513   5.242   1.507   0.637 -0.3909 -1.5318  0.0796
  218DMSO    H6 2514   5.231   1.442   0.463  0.3418 -0.0370 -0.2689
  218DMSO    O1 2515   5.377   1.256   0.598 -0.2574  0.0369  0.0616
  219DMSO    C1 2516   2.857   3.792   0.199 -0.2344  0.4191  0.1682
  219DMSO    H1 2517   2.959   3.753   0.199 -0.1048  0.7422  1.5653
  219DMSO    H2 2518   2.789   3.708   0.185 -1.5596  1.5408 -0.2110
  219DMSO    H3 2519   2.850   3.868   0.121  1.4402 -0.4027 -0.7983
  219DMSO    S1 2520   2.838   3.884   0.347 -0.5674 -0.3660 -0.2566
  219DMSO    C2 2521   2.667   3.921   0.318  0.0009 -0.2020  0.2899
  219DMSO    H4 2522   2.614   3.826   0.328  1.8778 -1.5528 -2.0203
  219DMSO    H5 2523   2.628   3.993   0.390  2.5891  0.8495  0.6991
  219DMSO    H6 2524   2.642   3.946   0.214 -1.1784 -2.0004  0.1364
  219DMSO    O1 2525   2.923   4.006   0.325  0.3740  0.5139 -0.4015
  220DMSO    C1 2526   2.339   0.131   4.613  0.4023 -0.1821  0.6585
  220DMSO    H1 2527   2.387   0.055   4.551  1.0522  1.7758 -1.3014
  220DMSO    H2 2528   2.359   0.107   4.718  0.7680 -1.4415  0.3207
  220DMSO    H3 2529   2.231   0.141   4.601  0.5090  1.5147  1.0004
  220DMSO    S1 2530   2.420   0.284   4.575 -0.1684 -0.2034 -0.6587
  220DMSO    C2 2531   2.451   0.262   4.407  0.0356 -0.2490  0.5475
  220DMSO    H4 2532   2.359   0.255   4.350  1.3271 -0.5527 -1.5396
  220DMSO    H5 2533   2.488   0.360   4.377 -1.7223  0.3642  0.3739
  220DMSO    H6 2534   2.518   0.176   4.396  0.7597  0.2871  0.7344
  220DMSO    O1 2535   2.558   0.257   4.635  1.1120  0.3024  0.4309
  221DMSO    C1 2536   2.084   5.660   0.029  0.1858  0.7656  0.1330
  221DMSO    H1 2537   2.046   5.558   0.019  2.9763 -0.3943  1.0134
  221DMSO    H2 2538   2.191   5.659   0.009 -0.1142 -3.0485 -1.6788
  221DMSO    H3 2539   2.078   5.699   0.131  0.3983  2.8665 -0.6241
  221DMSO    S1 2540   1.996   5.773  -0.082  0.1736 -0.0272  0.1835
  221DMSO    C2 2541   1.837   5.735  -0.025  0.1711 -0.1455 -0.1518
  221DMSO    H4 2542   1.770   5.746  -0.111  0.8082 -1.1782 -0.8010
  221DMSO    H5 2543   1.845   5.629   0.003  3.0589 -0.2844 -1.4181
  221DMSO    H6 2544   1.812   5.803   0.057 -1.9616  1.0015 -1.7153
  221DMSO    O1 2545   2.007   5.694  -0.209 -0.3894  0.4251 -0.4334
  222DMSO    C1 2546   0.990   5.389   0.276 -0.1020  0.4570 -0.3408
  222DMSO    H1 2547   0.921   5.318   0.322  0.5510 -0.0324 -0.1016
  222DMSO    H2 2548   0.934   5.459   0.214  2.1231  1.8026 -0.9029
  222DMSO    H3 2549   1.068   5.328   0.229  0.7742  1.0453  0.3272
  222DMSO    S1 2550   1.081   5.489   0.393 -0.0385  0.2219  0.3393
  222DMSO    C2 2551   1.160   5.601   0.274 -0.0466  0.1516 -0.3925
  222DMSO    H4 2552   1.239   5.659   0.322  0.9302 -0.8634 -0.7456
  222DMSO    H5 2553   1.200   5.548   0.187 -2.7621 -2.2574 -0.2564
  222DMSO    H6 2554   1.086   5.672   0.239  1.8852  2.7552  0.6707
  222DMSO    O1 2555   1.196   5.407   0.442 -0.1014 -0.0002 -0.1741
  223DMSO    C1 2556   0.233   5.701   0.869 -0.0743 -0.7227 -0.2299
  223DMSO    H1 2557   0.279   5.642   0.949  0.5478  1.3718  0.9912
  223DMSO    H2 2558   0.308   5.731   0.796  0.5493  1.4385  1.2633
  223DMSO    H3 2559   0.187   5.782   0.926  1.0493 -0.6573  0.6046
  223DMSO    S1 2560   0.110   5.607   0.790  0.2444  0.3136  0.0509
  223DMSO    C2 2561  -0.000   5.588   0.934  0.0497 -0.5523  0.1537
  223DMSO    H4 2562   0.064   5.551   1.015  0.0822 -0.3908  0.2042
  223DMSO    H5 2563  -0.058   5.679   0.953 -3.7673 -2.8021 -0.3064
  223DMSO    H6 2564  -0.074   5.515   0.900  1.2777 -0.9123 -1.8200
  223DMSO    O1 2565   0.188   5.486   0.771  0.2706 -0.1620  0.2233
  224DMSO    C1 2566   2.870   4.260   1.096  0.5869  0.1546 -0.0064
  224DMSO    H1 2567   2.792   4.292   1.166 -1.3458 -0.7411 -1.7000
  224DMSO    H2 2568   2.884   4.153   1.082  2.3990  0.1875  1.3113
  224DMSO    H3 2569   2.961   4.301   1.142  0.7663 -0.9092  0.6099
  224DMSO    S1 2570   2.855   4.344   0.945 -0.0223  0.0754  0.2020
  224DMSO    C2 2571   2.737   4.254   0.860  0.0519  0.0683 -0.3962
  224DMSO    H4 2572   2.765   4.266   0.754  2.1301  0.4734  0.1643
  224DMSO    H5 2573   2.752   4.148   0.882 -0.2049  0.6068  2.4493
  224DMSO    H6 2574   2.635   4.284   0.882  0.6816  0.3453  2.2037
  224DMSO    O1 2575   2.981   4.320   0.879 -0.2501  0.1067 -0.0051
  225DMSO    C1 2576   2.830   1.344   1.818 -0.3775 -0.0240 -0.0718
  225DMSO    H1 2577   2.773   1.436   1.804 -0.8899 -0.1834  0.9161
  225DMSO    H2 2578   2.788   1.278   1.893  0.3728 -0.9505 -0.4554
  225DMSO    H3 2579   2.936   1.366   1.835 -0.3659 -0.3290  0.2456
  225DMSO    S1 2580   2.819   1.247   1.662 -0.1217 -0.2302 -0.1924
  225DMSO    C2 2581   2.913   1.097   1.702 -0.1735  0.4425  0.5172
  225DMSO    H4 2582   2.922   1.037   1.611 -1.8184 -0.4706  0.9398
  225DMSO    H5 2583   3.008   1.132   1.745  1.8661  0.1525 -3.5610
  225DMSO    H6 2584   2.863   1.036   1.778 -0.4486 -0.3504 -0.2842
  225DMSO    O1 2585   2.907   1.335   1.575  0.1723 -0.1706  0.4081
  226DMSO    C1 2586   0.464   2.911   3.102  0.3962 -0.2279 -0.4409
  226DMSO    H1 2587   0.361   2.928   3.136  0.1621 -0.7815 -0.8805
  226DMSO    H2 2588   0.469   2.854   3.010 -0.3052 -0.4031 -0.3748
  226DMSO    H3 2589   0.498   2.849   3.185 -0.8130  0.9158  0.9477
  226DMSO    S1 2590   0.559   3.059   3.116 -0.3575  0.0757  0.0571
  226DMSO    C2 2591   0.460   3.138   2.991 -0.3187 -0.5275  0.6551
  226DMSO    H4 2592   0.364   3.157   3.039 -0.4443 -0.8549  0.5342
  226DMSO    H5 2593   0.496   3.238   2.963  0.3791 -1.4929 -2.0607
  226DMSO    H6 2594   0.458   3.088   2.894  0.4067  1.4758 -0.4125
  226DMSO    O1 2595   0.680   3.029   3.031 -0.5885 -0.3019 -0.1251
  227DMSO    C1 2596   0.974   4.660   2.389  0.1859 -0.0914 -0.4890
  227DMSO    H1 2597   0.901   4.670   2.309  0.6169 -3.0482 -1.2906
  227DMSO    H2 2598   0.945   4.694   2.489 -0.7603  0.2181 -0.8682
  227DMSO    H3 2599   1.066   4.716   2.367 -0.3275  0.3687 -1.4592
  227DMSO    S1 2600   1.016   4.488   2.413 -0.1402 -0.0157 -0.1869
  227DMSO    C2 2601   0.847   4.430   2.414 -0.0302 -0.3589 -0.0143
  227DMSO    H4 2602   0.850   4.323   2.437 -0.3313  0.1614  2.6014
  227DMSO    H5 2603   0.785   4.484   2.485 -0.9917 -0.4236 -0.7928
  227DMSO    H6 2604   0.808   4.437   2.312  1.0387  1.8759 -0.3008
  227DMSO    O1 2605   1.056   4.471   2.555  0.1191 -0.1700 -0.3103
  228DMSO    C1 2606   3.370   4.263   1.390 -0.6218  0.0293 -0.3702
  228DMSO    H1 2607   3.441   4.182   1.407  1.1372  1.6975  0.5275
  228DMSO    H2 2608   3.426   4.332   1.326  0.9685 -0.6516  0.2494
  228DMSO    H3 2609   3.321   4.307   1.477  0.3999  0.0527  0.1979
  228DMSO    S1 2610   3.239   4.203   1.281  0.4450  0.1355 -0.3925
  228DMSO    C2 2611   3.146   4.105   1.403  0.5794 -0.5467 -0.1428
  228DMSO    H4 2612   3.094   4.034   1.340 -1.4346  0.1242  0.7210
  228DMSO    H5 2613   3.209   4.063   1.482  1.3286  2.0844  0.7124
  228DMSO    H6 2614   3.070   4.171   1.446  1.6853 -1.0593  2.6968
  228DMSO    O1 2615   3.302   4.109   1.191  0.4753  0.3024  0.2753
  229DMSO    C1 2616   2.262   4.992   0.869 -0.1730  0.3142  0.1591
  229DMSO    H1 2617   2.357   5.046   0.860 -0.5947  1.2283  1.0005
  229DMSO    H2 2618   2.245   4.932   0.780 -2.3362 -0.7373  1.2496
  229DMSO    H3 2619   2.187   5.071   0.880 -0.7488 -0.0480 -1.1359
  229DMSO    S1 2620   2.257   4.883   1.014  0.2449 -0.3928 -0.0943
  229DMSO    C2 2621   2.263   5.009   1.135 -0.5503 -0.2325 -0.0096
  229DMSO    H4 2622   2.344   5.076   1.106 -1.7384  1.0514 -0.3607
  229DMSO    H5 2623   2.168   5.062   1.131  0.9046  2.4147 -0.0272
  229DMSO    H6 2624   2.278   4.965   1.235 -0.0398  2.8000  1.2849
  229DMSO    O1 2625   2.386   4.811   1.020  0.3570 -0.1995  0.0925
  230DMSO    C1 2626   1.266   1.352   0.620 -0.7978 -0.3626  0.4511
  230DMSO    H1 2627   1.205   1.295   0.690 -0.9894  0.2562  0.7907
  230DMSO    H2 2628   1.346   1.283   0.591  1.1448  0.8597  2.6706
  230DMSO    H3 2629   1.309   1.440   0.670 -0.8890 -0.5722  0.9001
  230DMSO    S1 2630   1.168   1.403   0.475 -0.1037 -0.0215 -0.1329
  230DMSO    C2 2631   1.191   1.242   0.387 -0.4527 -0.5818 -0.3948
  230DMSO    H4 2632   1.163   1.240   0.281 -1.2261  0.6752 -0.2266
  230DMSO    H5 2633   1.295   1.212   0.391  0.1203  1.3118 -0.4183
  230DMSO    H6 2634   1.135   1.169   0.445 -3.1998  0.5911 -1.4583
  230DMSO    O1 2635   1.259   1.487   0.400  0.0270 -0.3474 -0.3426
  231DMSO    C1 2636   3.395   5.108   0.881  0.5919  0.1472  0.3760
  231DMSO    H1 2637   3.381   5.106   0.772 -1.1449 -1.1010  0.6001
  231DMSO    H2 2638   3.366   5.208   0.914  2.3597 -0.3936  3.7825
  231DMSO    H3 2639   3.498   5.080   0.903  0.6713 -0.8888 -1.2209
  231DMSO    S1 2640   3.299   4.966   0.948 -0.3658 -0.0043  0.1766
  231DMSO    C2 2641   3.386   4.965   1.102  0.1426 -0.1814  0.7652
  231DMSO    H4 2642   3.374   5.067   1.140 -0.4285  0.3367 -0.7376
  231DMSO    H5 2643   3.351   4.889   1.172 -2.2689 -1.7806 -2.0455
  231DMSO    H6 2644   3.491   4.948   1.078 -0.2085  0.1270 -1.0873
  231DMSO    O1 2645   3.356   4.849   0.877 -0.2651  0.1814 -0.5762
  232DMSO    C1 2646   0.866   4.583   2.025  0.5320  0.0894  0.1337
  232DMSO    H1 2647   0.818   4.588   1.927 -0.3842 -0.3715  0.5564
  232DMSO    H2 2648   0.804   4.581   2.115  2.4556  1.1385  1.5151
  232DMSO    H3 2649   0.949   4.655   2.028 -0.0011  0.8761 -2.6967
  232DMSO    S1 2650   0.942   4.419   2.007  0.4627  0.0244 -0.3789
  232DMSO    C2 2651   1.110   4.471   2.064 -0.8395  0.1299  0.2907
  232DMSO    H4 2652   1.104   4.562   2.124 -1.9497 -1.4963  2.7184
  232DMSO    H5 2653   1.145   4.390   2.128  1.6614 -0.3746 -1.6503
  232DMSO    H6 2654   1.179   4.483   1.980 -1.4570  0.7621 -0.1286
  232DMSO    O1 2655   0.969   4.418   1.856 -0.5661 -0.4337  0.2176
  233DMSO    C1 2656   4.341   4.594   4.115  0.3924 -0.2801  0.2946
  233DMSO    H1 2657   4.369   4.699   4.103  1.6933 -0.9338 -2.7333
  233DMSO    H2 2658   4.429   4.534   4.140  0.3424 -0.0296  1.0827
  233DMSO    H3 2659   4.284   4.564   4.027  2.6488 -0.2305 -1.2006
  233DMSO    S1 2660   4.212   4.576   4.249  0.4705  0.1730  0.0360
  233DMSO    C2 2661   4.322   4.662   4.365  0.0901 -0.7586 -0.7684
  233DMSO    H4 2662   4.298   4.658   4.472 -0.7683 -0.0251 -0.9290
  233DMSO    H5 2663   4.419   4.613   4.352  0.2447 -1.5388  2.8164
  233DMSO    H6 2664   4.344   4.762   4.327 -1.1562 -0.5083 -0.8526
  233DMSO    O1 2665   4.227   4.430   4.279  0.5210  0.2377  0.5852
  234DMSO    C1 2666   4.228   5.057   3.225 -0.0863  0.4453  0.6318
  234DMSO    H1 2667   4.283   5.079   3.133  1.3492 -0.4983  1.2538
  234DMSO    H2 2668   4.174   5.151   3.245  1.0360  1.6061 -1.6068
  234DMSO    H3 2669   4.288   5.030   3.312 -1.2476 -0.7382  1.0834
  234DMSO    S1 2670   4.103   4.929   3.204 -0.1563  0.2671  0.1524
  234DMSO    C2 2671   4.008   4.967   3.344  0.2420 -0.4150 -0.8128
  234DMSO    H4 2672   3.958   4.877   3.379  0.8971 -0.4375  0.0874
  234DMSO    H5 2673   4.078   4.999   3.422 -0.3993 -0.0430 -0.3856
  234DMSO    H6 2674   3.947   5.056   3.324 -0.8837 -0.7837  0.8870
  234DMSO    O1 2675   4.176   4.808   3.259 -0.2266 -0.0782 -0.8179
  235DMSO    C1 2676   4.204   3.524   4.440 -0.3411  0.7447  0.4276
  235DMSO    H1 2677   4.158   3.620   4.414 -0.7219  0.1936 -0.9603
  235DMSO    H2 2678   4.300   3.528   4.388 -0.6919  1.0236 -0.2000
  235DMSO    H3 2679   4.138   3.439   4.423  0.6842  0.1183 -0.5310
  235DMSO    S1 2680   4.247   3.551   4.615  0.1957 -0.2883  0.1224
  235DMSO    C2 2681   4.079   3.562   4.665 -0.6951 -0.6756 -0.1785
  235DMSO    H4 2682   4.036   3.643   4.607 -0.8024  0.2407  1.1664
  235DMSO    H5 2683   4.013   3.476   4.648 -2.3575  0.3533  0.9819
  235DMSO    H6 2684   4.087   3.593   4.769  0.0816 -1.2710 -0.0475
  235DMSO    O1 2685   4.310   3.689   4.644 -0.2848 -0.6541  0.1404
  236DMSO    C1 2686   2.394   2.087   2.492 -0.4420 -0.1987 -0.2232
  236DMSO    H1 2687   2.418   2.186   2.454  0.2191 -0.2092  0.1557
  236DMSO    H2 2688   2.485   2.038   2.529  0.3885  1.2924 -0.2308
  236DMSO    H3 2689   2.355   2.028   2.409 -0.7425 -0.4582  0.0989
  236DMSO    S1 2690   2.292   2.104   2.639  0.3448  0.4144 -0.2330
  236DMSO    C2 2691   2.205   2.243   2.575 -0.6539 -0.5436 -0.0536
  236DMSO    H4 2692   2.268   2.331   2.559  1.6435 -2.0721  0.3664
  236DMSO    H5 2693   2.142   2.211   2.491  0.0429 -0.8704 -0.4537
  236DMSO    H6 2694   2.136   2.280   2.651 -0.2012  0.2340 -0.0126
  236DMSO    O1 2695   2.392   2.152   2.737 -0.1253 -1.4244  0.0605
  237DMSO    C1 2696   2.750   3.600   2.470 -0.1471 -0.7594  0.3428
  237DMSO    H1 2697   2.695   3.579   2.563  2.1913 -0.1138  1.9301
  237DMSO    H2 2698   2.794   3.700   2.471  2.1587 -1.7155 -1.0798
  237DMSO    H3 2699   2.688   3.574   2.384  0.6785  2.0898 -1.1768
  237DMSO    S1 2700   2.894   3.495   2.442  0.2669 -0.1351  0.4517
  237DMSO    C2 2701   2.814   3.343   2.510 -0.0675 -0.3859 -0.3052
  237DMSO    H4 2702   2.890   3.264   2.517  0.5769  0.1873 -0.7686
  237DMSO    H5 2703   2.775   3.367   2.609 -0.0813 -0.8124 -0.2058
  237DMSO    H6 2704   2.736   3.325   2.436 -0.3547  3.2012 -0.9665
  237DMSO    O1 2705   2.985   3.542   2.553  0.1094  0.1260 -0.0137
  238DMSO    C1 2706   2.353   3.759   1.658 -0.3316 -0.2863 -0.4567
  238DMSO    H1 2707   2.340   3.862   1.624  1.0517 -0.5326 -1.7747
  238DMSO    H2 2708   2.306   3.696   1.582  0.9297  0.2034 -1.6657
  238DMSO    H3 2709   2.307   3.736   1.754 -0.1673 -0.3545 -0.3925
  238DMSO    S1 2710   2.525   3.727   1.664  0.3223 -0.4433 -0.2708
  238DMSO    C2 2711   2.556   3.851   1.785  0.8367  0.2096  0.5288
  238DMSO    H4 2712   2.665   3.856   1.787  0.9216 -1.3860  0.6653
  238DMSO    H5 2713   2.516   3.948   1.753 -1.1533 -0.9411 -0.5395
  238DMSO    H6 2714   2.515   3.812   1.878 -0.3041  1.2212  0.4587
  238DMSO    O1 2715   2.585   3.793   1.544 -0.2274  0.5501 -0.8439
  239DMSO    C1 2716   2.018   0.124   1.224  0.7663  1.1389  0.5677
  239DMSO    H1 2717   1.911   0.131   1.205  0.9008  0.9172 -0.3138
  239DMSO    H2 2718   2.054   0.163   1.319 -0.9404  2.7941  0.5597
  239DMSO    H3 2719   2.063   0.175   1.139 -0.4794  0.4755 -0.5156
  239DMSO    S1 2720   2.083  -0.044   1.206 -0.1700  0.2364 -0.0226
  239DMSO    C2 2721   2.255  -0.020   1.221 -0.1382  0.3119  0.2517
  239DMSO    H4 2722   2.293   0.049   1.145 -0.4239 -0.8129 -0.9377
  239DMSO    H5 2723   2.290   0.020   1.316  1.4195 -1.6178  0.5341
  239DMSO    H6 2724   2.305  -0.116   1.209 -0.8364  0.1145 -1.2691
  239DMSO    O1 2725   2.053  -0.092   1.064  0.0095 -0.0443  0.3398
  240DMSO    C1 2726   1.600   1.667   1.624  0.3902  0.3361  0.4777
  240DMSO    H1 2727   1.661   1.744   1.671  1.8392 -1.8957  2.3802
  240DMSO    H2 2728   1.574   1.584   1.691  0.3366 -2.1902 -2.5334
  240DMSO    H3 2729   1.636   1.630   1.527 -2.3246  1.8758 -1.1647
  240DMSO    S1 2730   1.444   1.746   1.597  0.0358  0.0738 -0.2424
  240DMSO    C2 2731   1.505   1.867   1.480  0.3268  0.0442  0.7488
  240DMSO    H4 2732   1.570   1.820   1.406  1.6352  2.2841  0.4098
  240DMSO    H5 2733   1.421   1.921   1.435  1.4343  1.2565  0.1024
  240DMSO    H6 2734   1.559   1.944   1.536  0.3892  3.2782 -3.5224
  240DMSO    O1 2735   1.417   1.839   1.716 -0.1939 -0.1964 -0.0113
  241DMSO    C1 2736   5.035   1.286   0.114  0.0581 -0.1462 -0.1226
  241DMSO    H1 2737   5.083   1.214   0.180 -0.6408  3.7161  4.9276
  241DMSO    H2 2738   4.939   1.317   0.155  0.0498 -0.7620  0.3204
  241DMSO    H3 2739   5.029   1.249   0.011 -0.6579 -0.4054  0.0108
  241DMSO    S1 2740   5.129   1.432   0.120  0.0732 -0.2503  0.0968
  241DMSO    C2 2741   5.286   1.344   0.118  0.0407  0.1160  0.0326
  241DMSO    H4 2742   5.370   1.415   0.117  2.3811 -2.5480 -0.1005
  241DMSO    H5 2743   5.285   1.287   0.211 -0.4326  1.6088  0.9421
  241DMSO    H6 2744   5.291   1.295   0.020  2.6845  2.5040 -1.1160
  241DMSO    O1 2745   5.103   1.463   0.260 -0.7541 -0.6191  0.2803
  242DMSO    C1 2746   0.572   2.846   2.314 -0.0182  0.4224  0.1126
  242DMSO    H1 2747   0.527   2.750   2.341  1.3840 -0.4588 -0.6600
  242DMSO    H2 2748   0.677   2.846   2.346 -0.1261 -1.2069  0.5258
  242DMSO    H3 2749   0.512   2.923   2.363  0.9705  0.9925  0.4262
  242DMSO    S1 2750   0.562   2.895   2.148  0.5460 -0.0023  0.4036
  242DMSO    C2 2751   0.383   2.895   2.135  0.4623  0.2695  0.5022
  242DMSO    H4 2752   0.351   2.792   2.153  0.8862  0.1116  0.3694
  242DMSO    H5 2753   0.331   2.959   2.206 -1.8454 -1.2024  0.1757
  242DMSO    H6 2754   0.349   2.924   2.035 -2.1182  2.6255  2.0034
  242DMSO    O1 2755   0.617   2.776   2.070  0.0357  0.0918 -0.2237
  243DMSO    C1 2756   1.966   5.164   2.253  0.0707 -0.6526  0.6126
  243DMSO    H1 2757   1.871   5.183   2.202 -0.4558  0.1822  1.8631
  243DMSO    H2 2758   1.993   5.058   2.254 -0.8163 -0.8915  1.4352
  243DMSO    H3 2759   1.949   5.199   2.356 -0.5407  2.3980 -0.4715
  243DMSO    S1 2760   2.109   5.244   2.172  0.0648  0.1836  0.4896
  243DMSO    C2 2761   2.042   5.403   2.168  0.8098 -0.3196 -0.8548
  243DMSO    H4 2762   2.095   5.480   2.112  1.6779  1.0547  1.8002
  243DMSO    H5 2763   1.937   5.411   2.136  0.1395  1.1308  1.6149
  243DMSO    H6 2764   2.053   5.441   2.269  3.2690 -1.1192 -0.7972
  243DMSO    O1 2765   2.090   5.190   2.035  0.3271  0.7957 -0.1556
  244DMSO    C1 2766   3.925   4.895   2.504 -0.5277  0.6931  0.2965
  244DMSO    H1 2767   3.833   4.898   2.563 -0.2727  0.6290  0.6960
  244DMSO    H2 2768   4.004   4.850   2.565 -0.6105  1.9409  1.3534
  244DMSO    H3 2769   3.953   4.991   2.459 -0.7443  0.4963 -0.2586
  244DMSO    S1 2770   3.919   4.771   2.377  0.3108 -0.0560  0.4121
  244DMSO    C2 2771   4.081   4.816   2.310  0.1168 -0.1976  0.2527
  244DMSO    H4 2772   4.098   4.923   2.318 -1.6175  0.0631  0.5888
  244DMSO    H5 2773   4.153   4.751   2.361 -0.3396  0.1212  1.3073
  244DMSO    H6 2774   4.065   4.785   2.206  0.2093  0.0699  0.1581
  244DMSO    O1 2775   3.830   4.831   2.275  0.0411  0.2425  0.0890
  245DMSO    C1 2776   1.703   0.614   1.381 -0.4690  0.3295  0.2881
  245DMSO    H1 2777   1.778   0.693   1.383 -0.2393  0.2518 -2.5222
  245DMSO    H2 2778   1.721   0.537   1.457  1.1933  0.8350  0.4116
  245DMSO    H3 2779   1.685   0.578   1.279 -2.5910  1.7536  0.1140
  245DMSO    S1 2780   1.547   0.689   1.424 -0.2282 -0.0701 -0.0782
  245DMSO    C2 2781   1.589   0.706   1.604  0.1552  0.3506 -0.4599
  245DMSO    H4 2782   1.656   0.792   1.604  2.8583 -1.6449 -2.6804
  245DMSO    H5 2783   1.491   0.721   1.650 -0.1284  0.0673 -0.9631
  245DMSO    H6 2784   1.627   0.618   1.657 -1.2253  0.3779  0.6002
  245DMSO    O1 2785   1.454   0.571   1.422  0.2807  0.1600 -0.2113
  246DMSO    C1 2786   5.555   2.496   4.516  0.0145 -0.2557  0.2778
  246DMSO    H1 2787   5.513   2.481   4.616  0.5281 -0.3031  0.4914
  246DMSO    H2 2788   5.624   2.579   4.531 -2.0143  1.6552 -0.7033
  246DMSO    H3 2789   5.480   2.515   4.439 -0.0820  2.0870  0.9033
  246DMSO    S1 2790   5.666   2.360   4.474 -0.4504  0.5642  0.1229
  246DMSO    C2 2791   5.763   2.336   4.622 -0.6722 -0.7388  0.0567
  246DMSO    H4 2792   5.864   2.371   4.596 -2.0089  1.4630 -2.5224
  246DMSO    H5 2793   5.724   2.418   4.682 -1.5885 -1.3214  0.2524
  246DMSO    H6 2794   5.753   2.235   4.661 -0.9113 -0.7417 -0.0116
  246DMSO    O1 2795   5.757   2.425   4.370 -0.2896 -0.2374 -0.7904
  247DMSO    C1 2796   5.607   2.901   1.141  0.0855  0.5973 -0.0769
  247DMSO    H1 2797   5.628   3.005   1.169  0.9304  0.9936 -2.0761
  247DMSO    H2 2798   5.626   2.843   1.231 -0.5451 -2.2371 -1.6983
  247DMSO    H3 2799   5.671   2.872   1.057 -1.3452  0.3277 -1.0944
  247DMSO    S1 2800   5.438   2.881   1.075 -0.1474 -0.0404  0.0391
  247DMSO    C2 2801   5.431   3.013   0.948 -0.8309  0.2013  0.3120
  247DMSO    H4 2802   5.404   3.110   0.990 -3.8492 -1.4285  2.3369
  247DMSO    H5 2803   5.527   3.034   0.902 -1.4799  3.7431  0.4252
  247DMSO    H6 2804   5.359   2.988   0.869 -1.2037 -0.9362  0.9927
  247DMSO    O1 2805   5.362   2.940   1.184  0.6702  0.1947  0.2940
  248DMSO    C1 2806   1.111   4.410   4.534  0.8146 -0.5920  0.2415
  248DMSO    H1 2807   1.162   4.507   4.541  0.0914 -0.0502 -1.7386
  248DMSO    H2 2808   1.157   4.340   4.604  2.3665  0.3832  0.2321
  248DMSO    H3 2809   1.114   4.368   4.434  0.4947  0.5377 -0.2461
  248DMSO    S1 2810   0.935   4.438   4.569  0.3561  0.0574  0.3241
  248DMSO    C2 2811   0.937   4.453   4.745  0.3813 -0.2766 -0.0913
  248DMSO    H4 2812   0.989   4.549   4.755 -0.1868  0.1244 -0.8942
  248DMSO    H5 2813   0.832   4.455   4.775  0.3163  1.5279 -0.3779
  248DMSO    H6 2814   0.996   4.370   4.785  0.2328  0.0797  0.8805
  248DMSO    O1 2815   0.865   4.314   4.545 -0.2463 -0.3061  0.3519
  249DMSO    C1 2816   4.387   2.658   4.378  0.5029 -0.0943 -0.0907
  249DMSO    H1 2817   4.461   2.717   4.323 -0.6698  1.5577  0.0527
  249DMSO    H2 2818   4.332   2.579   4.326 -3.0968  1.9994  0.2844
  249DMSO    H3 2819   4.304   2.719   4.416 -0.0823 -0.0981 -1.3447
  249DMSO    S1 2820   4.491   2.579   4.505  0.2128 -0.1111 -0.2152
  249DMSO    C2 2821   4.364   2.556   4.634  0.1477  0.0827  0.2267
  249DMSO    H4 2822   4.287   2.633   4.635 -0.3029 -0.3622  1.4711
  249DMSO    H5 2823   4.326   2.453   4.628  2.9385 -1.0636  1.1279
  249DMSO    H6 2824   4.415   2.571   4.730 -2.0682  0.9922  1.2875
  249DMSO    O1 2825   4.564   2.686   4.562  0.0594 -0.1632  0.1156
  250DMSO    C1 2826   0.310   1.258   4.464 -0.6794 -0.4993  0.0938
  250DMSO    H1 2827   0.202   1.272   4.458 -0.9297 -2.3996 -0.0953
  250DMSO    H2 2828   0.350   1.156   4.468  1.7190  0.3885 -0.2274
  250DMSO    H3 2829   0.366   1.315   4.538  2.7207 -3.0440 -0.3772
  250DMSO    S1 2830   0.371   1.325   4.309  0.1162  0.1992 -0.0740
  250DMSO    C2 2831   0.244   1.446   4.287  0.3660 -0.1870 -0.3084
  250DMSO    H4 2832   0.294   1.535   4.325  0.5688  0.6358 -2.4349
  250DMSO    H5 2833   0.227   1.453   4.180  3.1964  2.0694 -0.6852
  250DMSO    H6 2834   0.144   1.425   4.326 -0.3807  2.0823 -0.9527
  250DMSO    O1 2835   0.336   1.214   4.219 -0.3992 -0.2574  0.5300
  251DMSO    C1 2836   4.081   3.883   2.365  0.7344  1.0339  0.2487
  251DMSO    H1 2837   4.072   3.991   2.360 -0.3975  0.9974  1.0452
  251DMSO    H2 2838   4.103   3.847   2.466  1.0147  1.1800  0.2382
  251DMSO    H3 2839   4.162   3.861   2.295  0.1169  2.1457 -0.8232
  251DMSO    S1 2840   3.920   3.805   2.316 -0.4189  0.0282  0.0546
  251DMSO    C2 2841   3.924   3.860   2.145 -0.2696 -0.2168  0.5857
  251DMSO    H4 2842   3.830   3.844   2.092  0.2356 -0.2773 -0.3051
  251DMSO    H5 2843   3.946   3.967   2.151 -0.6485 -0.1230  0.3537
  251DMSO    H6 2844   4.005   3.801   2.102 -0.5233  0.3942 -0.7694
  251DMSO    O1 2845   3.834   3.899   2.375  0.0327 -0.7154 -0.4486
  252DMSO    C1 2846   5.347   2.159   4.733 -0.4715  0.7048  0.2181
  252DMSO    H1 2847   5.366   2.096   4.820 -3.8445 -0.5256  0.1314
  252DMSO    H2 2848   5.261   2.121   4.677  0.4327 -2.5052  0.9072
  252DMSO    H3 2849   5.438   2.167   4.673 -1.3372 -0.5668 -1.3324
  252DMSO    S1 2850   5.303   2.317   4.782  0.2565  0.1207  0.6232
  252DMSO    C2 2851   5.156   2.258   4.870 -0.1477  0.0957  0.1505
  252DMSO    H4 2852   5.104   2.347   4.905 -0.3409 -0.6981  1.9194
  252DMSO    H5 2853   5.096   2.198   4.801 -0.1880 -0.2059  0.4457
  252DMSO    H6 2854   5.183   2.186   4.948  2.1629  0.5617 -0.1761
  252DMSO    O1 2855   5.255   2.378   4.653 -0.3608  0.4156 -0.1094
  253DMSO    C1 2856   4.752   2.419   1.081 -0.3658 -0.1466  0.1896
  253DMSO    H1 2857   4.724   2.369   0.988  1.7806  1.2249 -1.2450
  253DMSO    H2 2858   4.791   2.516   1.051  0.1890  0.4298  2.6514
  253DMSO    H3 2859   4.819   2.374   1.156  1.6759  2.7185  0.1526
  253DMSO    S1 2860   4.597   2.459   1.157 -0.1097  0.2895 -0.1153
  253DMSO    C2 2861   4.660   2.599   1.251 -0.3041  0.4612 -0.1652
  253DMSO    H4 2862   4.749   2.557   1.300  0.0181  0.7325 -0.5174
  253DMSO    H5 2863   4.690   2.681   1.186  0.0649  0.7879  0.4060
  253DMSO    H6 2864   4.584   2.632   1.321 -0.4907  2.3596 -1.2531
  253DMSO    O1 2865   4.590   2.353   1.266  0.3090 -0.1155 -0.2159
  254DMSO    C1 2866   0.639   2.256   1.676  0.3750  0.3793 -0.6330
  254DMSO    H1 2867   0.530   2.257   1.688  0.5285 -0.5246  0.9730
  254DMSO    H2 2868   0.678   2.349   1.719  2.3391 -0.3797 -0.7185
  254DMSO    H3 2869   0.663   2.242   1.570 -1.6583 -0.1717 -1.0486
  254DMSO    S1 2870   0.713   2.119   1.770 -0.0623 -0.0221 -0.3593
  254DMSO    C2 2871   0.887   2.162   1.732 -0.1470  0.6652  0.0167
  254DMSO    H4 2872   0.887   2.169   1.622 -1.2482 -0.5395 -0.0791
  254DMSO    H5 2873   0.909   2.263   1.767 -0.1395  0.4606  0.5957
  254DMSO    H6 2874   0.950   2.080   1.768 -0.5644  0.4978  0.3609
  254DMSO    O1 2875   0.692   1.987   1.703  0.2100  0.3152 -1.1469
  255DMSO    C1 2876   0.979   0.621   4.226  0.4236  0.3883 -0.7051
  255DMSO    H1 2877   0.965   0.658   4.328  0.7531 -2.0494  0.2714
  255DMSO    H2 2878   0.937   0.681   4.145  0.1492 -1.4145 -1.9440
  255DMSO    H3 2879   0.932   0.523   4.208 -0.5012  0.8027 -0.5882
  255DMSO    S1 2880   1.153   0.603   4.199  0.1099 -0.4398  0.1827
  255DMSO    C2 2881   1.184   0.768   4.252 -0.1725 -0.1678  0.4494
  255DMSO    H4 2882   1.163   0.841   4.174  0.7886 -1.1083 -0.7170
  255DMSO    H5 2883   1.119   0.793   4.336 -3.2379 -0.0934 -1.8818
  255DMSO    H6 2884   1.290   0.773   4.277  0.6151 -0.7059 -2.5941
  255DMSO    O1 2885   1.167   0.600   4.051 -0.1140 -0.2981 -0.5290
  256DMSO    C1 2886   0.640   4.981   1.460 -0.0817  0.3311  0.3862
  256DMSO    H1 2887   0.602   5.084   1.460  1.9615  1.1044  1.5059
  256DMSO    H2 2888   0.638   4.950   1.565 -1.5102  0.9024  0.5465
  256DMSO    H3 2889   0.745   4.973   1.431  0.5469 -1.2835  2.9904
  256DMSO    S1 2890   0.546   4.881   1.345 -0.2795  0.3450  0.5835
  256DMSO    C2 2891   0.668   4.746   1.333 -0.3396 -0.1043 -0.9438
  256DMSO    H4 2892   0.757   4.794   1.291 -0.4425  0.4896 -0.4932
  256DMSO    H5 2893   0.688   4.707   1.434 -2.7459 -0.0746 -0.4195
  256DMSO    H6 2894   0.638   4.661   1.272  0.0380 -0.9629  0.0555
  256DMSO    O1 2895   0.561   4.936   1.211 -0.1250 -0.6166 -0.1992
  257DMSO    C1 2896   0.629   2.482   1.337 -0.1746 -0.0783  0.5453
  257DMSO    H1 2897   0.602   2.491   1.442 -0.3100  0.9165  0.4248
  257DMSO    H2 2898   0.667   2.581   1.310  0.2466 -0.2268  0.5880
  257DMSO    H3 2899   0.550   2.451   1.268  1.7944 -0.6583 -1.5492
  257DMSO    S1 2900   0.775   2.372   1.314 -0.0640 -0.2584  0.3734
  257DMSO    C2 2901   0.684   2.213   1.302  0.3504 -0.4278  0.3441
  257DMSO    H4 2902   0.727   2.151   1.381  1.7460 -1.8704 -1.4986
  257DMSO    H5 2903   0.575   2.217   1.308  0.4702  0.5612  2.3101
  257DMSO    H6 2904   0.715   2.164   1.209 -1.2403 -1.2885  0.2600
  257DMSO    O1 2905   0.843   2.369   1.450  0.2592  0.0110  0.0956
  258DMSO    C1 2906   1.436   4.652   1.253  0.0064  0.2199  0.0172
  258DMSO    H1 2907   1.345   4.627   1.308  0.2133 -0.0508  0.2424
  258DMSO    H2 2908   1.475   4.561   1.206 -0.8860 -0.3509  0.3694
  258DMSO    H3 2909   1.507   4.712   1.311 -1.2125  1.4142  0.2822
  258DMSO    S1 2910   1.384   4.753   1.120 -0.0277  0.2596  0.0829
  258DMSO    C2 2911   1.528   4.756   1.018 -0.0921 -0.0423 -0.2715
  258DMSO    H4 2912   1.523   4.836   0.944  0.2036  0.2610  0.0339
  258DMSO    H5 2913   1.616   4.772   1.080  0.3033  1.8445 -1.2911
  258DMSO    H6 2914   1.532   4.663   0.962 -2.1339 -0.7480  0.7055
  258DMSO    O1 2915   1.400   4.891   1.179  0.4873 -0.2330 -0.5102
  259DMSO    C1 2916   5.585   4.136   1.537 -0.7949 -0.1861 -0.2368
  259DMSO    H1 2917   5.681   4.180   1.564 -0.2997 -1.5345  0.2393
  259DMSO    H2 2918   5.574   4.132   1.428  0.1849  2.4152 -0.4657
  259DMSO    H3 2919   5.499   4.184   1.584  1.1037  1.5412  1.5869
  259DMSO    S1 2920   5.580   3.970   1.598 -0.3093  0.0395 -0.1407
  259DMSO    C2 2921   5.407   3.941   1.557 -0.6345  0.8970  0.5865
  259DMSO    H4 2922   5.374   3.837   1.555  0.9020  0.4040 -0.2108
  259DMSO    H5 2923   5.354   4.000   1.632  0.1522  3.0047 -0.4588
  259DMSO    H6 2924   5.385   3.983   1.458 -0.2795 -2.5828 -1.0206
  259DMSO    O1 2925   5.578   3.989   1.744  0.1785  0.1103  0.2371
  260DMSO    C1 2926   2.996   4.751   2.394  0.0843 -0.2324 -0.5017
  260DMSO    H1 2927   3.077   4.679   2.409 -0.4354 -0.4403  1.4816
  260DMSO    H2 2928   2.947   4.747   2.297 -0.7036 -0.7731 -0.0868
  260DMSO    H3 2929   3.028   4.851   2.424  1.6214 -1.5120  2.4366
  260DMSO    S1 2930   2.867   4.696   2.504  0.0154  0.0240  0.1761
  260DMSO    C2 2931   2.748   4.827   2.471  0.7650  0.3487 -0.1013
  260DMSO    H4 2932   2.652   4.815   2.520  1.8768  0.2172  2.0892
  260DMSO    H5 2933   2.788   4.924   2.504 -0.5125  1.0389 -0.5530
  260DMSO    H6 2934   2.734   4.837   2.363 -0.6766  1.1977  0.1489
  260DMSO    O1 2935   2.920   4.730   2.632  0.2223 -0.3403 -0.0555
  261DMSO    C1 2936   3.892   2.519   3.515  0.2483 -0.0564  0.1344
  261DMSO    H1 2937   3.824   2.599   3.546  0.0859  1.9237 -4.8542
  261DMSO    H2 2938   3.941   2.477   3.603 -0.6415  0.4318  0.8717
  261DMSO    H3 2939   3.961   2.569   3.445  1.2115 -0.2157  0.9578
  261DMSO    S1 2940   3.792   2.410   3.409 -0.0226 -0.1125  0.2165
  261DMSO    C2 2941   3.713   2.540   3.320  0.7426  0.7666 -0.5544
  261DMSO    H4 2942   3.667   2.608   3.392  1.4238  0.3147  0.3230
  261DMSO    H5 2943   3.794   2.573   3.254 -0.6899  0.0388 -2.7489
  261DMSO    H6 2944   3.641   2.501   3.247  0.3757 -0.7672  0.5942
  261DMSO    O1 2945   3.686   2.365   3.498 -0.1837  0.8370 -0.4006
  262DMSO    C1 2946   4.237   3.289   1.494 -0.6479 -0.4277 -0.2870
  262DMSO    H1 2947   4.147   3.233   1.520 -1.3199  0.9333  0.3833
  262DMSO    H2 2948   4.318   3.216   1.501  1.2763  1.8481  2.6462
  262DMSO    H3 2949   4.258   3.369   1.566 -1.0926 -1.3713  0.8979
  262DMSO    S1 2950   4.220   3.366   1.331  0.0580 -0.1887  0.0795
  262DMSO    C2 2951   4.205   3.210   1.238 -0.4121  0.2892 -0.6605
  262DMSO    H4 2952   4.271   3.133   1.279 -0.7539  0.2932 -0.0872
  262DMSO    H5 2953   4.102   3.175   1.226 -0.2483 -0.3463 -0.2408
  262DMSO    H6 2954   4.231   3.231   1.134  0.7322 -0.6757 -0.5722
  262DMSO    O1 2955   4.358   3.399   1.293  0.4200  0.1850 -0.2650
  263DMSO    C1 2956   4.001   1.942   4.704  0.7139 -0.2518 -0.2945
  263DMSO    H1 2957   3.995   2.027   4.773  0.3806  1.7955 -2.7310
  263DMSO    H2 2958   3.907   1.912   4.656  1.4409 -0.8918 -1.3394
  263DMSO    H3 2959   4.058   1.866   4.757  1.0675  2.1082  2.8424
  263DMSO    S1 2960   4.112   1.990   4.574 -0.0467 -0.4803 -0.0599
  263DMSO    C2 2961   4.154   1.825   4.516 -0.5204 -0.2458  1.0822
  263DMSO    H4 2962   4.071   1.766   4.475  1.3841 -1.4492 -1.1452
  263DMSO    H5 2963   4.228   1.823   4.436 -1.5047 -0.1831  0.1631
  263DMSO    H6 2964   4.202   1.761   4.591  0.6737  0.1843  0.6823
  263DMSO    O1 2965   4.238   2.032   4.641  0.1545 -0.4958 -0.4263
  264DMSO    C1 2966   1.960   1.613   4.172  0.2133 -0.3043  0.5270
  264DMSO    H1 2967   1.916   1.595   4.074 -2.8736 -0.5340  1.8828
  264DMSO    H2 2968   2.033   1.534   4.192  0.3728 -0.1525  0.5391
  264DMSO    H3 2969   1.880   1.612   4.247 -0.1579 -1.5062  0.1384
  264DMSO    S1 2970   2.024   1.781   4.162  0.1058  0.0809 -0.2916
  264DMSO    C2 2971   2.070   1.788   4.337 -0.5158 -0.4533  0.5178
  264DMSO    H4 2972   1.988   1.734   4.384 -2.8250  2.3921 -0.0879
  264DMSO    H5 2973   2.166   1.739   4.357  0.4519  1.3167  0.3694
  264DMSO    H6 2974   2.076   1.893   4.367  2.7091 -1.0294  2.1705
  264DMSO    O1 2975   1.914   1.878   4.154 -0.4453 -0.4171 -0.0440
  265DMSO    C1 2976   0.731   4.941   3.074 -0.0245  0.6843  1.1177
  265DMSO    H1 2977   0.808   4.929   2.997 -0.4554  1.8294  0.5143
  265DMSO    H2 2978   0.654   4.867   3.053  1.5324 -1.0079  1.2086
  265DMSO    H3 2979   0.690   5.042   3.077 -2.9521 -0.4147 -0.5668
  265DMSO    S1 2980   0.782   4.923   3.243  0.3301 -0.3090  0.3484
  265DMSO    C2 2981   0.843   4.759   3.211 -0.2438 -0.3766 -0.1842
  265DMSO    H4 2982   0.756   4.695   3.193  0.2256 -1.3467  0.8890
  265DMSO    H5 2983   0.901   4.746   3.119  1.3461 -0.3879  0.7926
  265DMSO    H6 2984   0.888   4.715   3.301 -0.8515  1.0915  0.8603
  265DMSO    O1 2985   0.656   4.912   3.322  0.3861 -0.4440 -0.5754
  266DMSO    C1 2986   0.570   0.271   3.354  0.6131  0.0123  0.6261
  266DMSO    H1 2987   0.565   0.368   3.404 -0.5261  0.3496 -0.1242
  266DMSO    H2 2988   0.474   0.220   3.343  0.2298  0.9021 -0.2468
  266DMSO    H3 2989   0.640   0.205   3.406  2.0222 -0.0063 -1.2199
  266DMSO    S1 2990   0.629   0.282   3.186 -0.2350 -0.0694  0.5063
  266DMSO    C2 2991   0.480   0.347   3.109 -0.1724 -0.2633 -0.6376
  266DMSO    H4 2992   0.476   0.451   3.145  1.8787 -0.1388 -0.7079
  266DMSO    H5 2993   0.494   0.339   3.001 -2.6118  1.5461 -1.1312
  266DMSO    H6 2994   0.396   0.288   3.146 -1.7833  1.8830 -0.7937
  266DMSO    O1 2995   0.632   0.136   3.150  0.1268 -0.0787  0.1712
  267DMSO    C1 2996   0.248   0.271   0.775  1.0113  0.1106 -0.5072
  267DMSO    H1 2997   0.164   0.219   0.727  0.9156 -2.3568  2.2345
  267DMSO    H2 2998   0.244   0.221   0.872 -0.2164  1.8746  0.3685
  267DMSO    H3 2999   0.231   0.379   0.780 -0.0405 -0.0870  0.2692
  267DMSO    S1 3000   0.408   0.237   0.697 -0.2230 -0.1239 -0.0595
  267DMSO    C2 3001   0.406   0.343   0.552  0.1353 -0.2555 -0.8334
  267DMSO    H4 3002   0.306   0.334   0.508  0.5015 -0.5114 -1.6206
  267DMSO    H5 3003   0.419   0.445   0.588  0.1037 -1.2968  2.2690
  267DMSO    H6 3004   0.486   0.322   0.481  0.3490  0.2198 -0.7315
  267DMSO    O1 3005   0.391   0.099   0.636  0.1131 -0.2151 -0.4098
  268DMSO    C1 3006   2.979   2.264   4.630 -0.4827  0.4765 -0.3332
  268DMSO    H1 3007   3.084   2.275   4.657 -0.3046  2.0042 -1.5515
  268DMSO    H2 3008   2.950   2.159   4.618 -0.0163  0.3867 -0.6634
  268DMSO    H3 3009   2.958   2.323   4.540 -1.5049 -0.1172 -0.4915
  268DMSO    S1 3010   2.862   2.335   4.749 -0.1850 -0.3114  0.0045
  268DMSO    C2 3011   2.993   2.446   4.813  0.1193 -0.2061  0.0294
  268DMSO    H4 3012   3.015   2.520   4.737  0.5110 -0.1151  0.2296
  268DMSO    H5 3013   2.964   2.491   4.909  1.0272 -1.3130  0.8438
  268DMSO    H6 3014   3.083   2.391   4.842  1.3864  1.2412 -1.0906
  268DMSO    O1 3015   2.865   2.222   4.849 -0.5632  0.4848  0.2569
  269DMSO    C1 3016   0.542   1.833   1.445 -0.3952 -0.8646 -0.5995
  269DMSO    H1 3017   0.561   1.764   1.363  1.5626 -1.5945  0.4531
  269DMSO    H2 3018   0.555   1.938   1.418  0.4296 -0.8088  0.0175
  269DMSO    H3 3019   0.613   1.823   1.528 -0.7946  2.1988  0.1962
  269DMSO    S1 3020   0.379   1.809   1.506  0.4269 -0.1874  0.0249
  269DMSO    C2 3021   0.384   1.627   1.486 -0.5407 -0.0766 -0.1008
  269DMSO    H4 3022   0.308   1.573   1.543 -0.9423  1.6759  1.0722
  269DMSO    H5 3023   0.367   1.600   1.382 -1.9874  1.1090 -0.1931
  269DMSO    H6 3024   0.481   1.585   1.514  0.2583  2.8462  1.7802
  269DMSO    O1 3025   0.268   1.868   1.413 -0.4387  0.0109  0.2964
  270DMSO    C1 3026   1.180   2.598   0.481  0.0504 -0.5882  0.5498
  270DMSO    H1 3027   1.151   2.560   0.382 -0.1884 -0.8422  0.7184
  270DMSO    H2 3028   1.272   2.551   0.516  2.8862  2.0537 -2.8831
  270DMSO    H3 3029   1.104   2.583   0.557  0.7981  0.4658  1.5189
  270DMSO    S1 3030   1.212   2.770   0.460 -0.0331  0.0289 -0.7371
  270DMSO    C2 3031   1.241   2.812   0.631  0.0352 -0.0765 -0.4995
  270DMSO    H4 3032   1.178   2.748   0.694  0.4447  0.7092  0.7164
  270DMSO    H5 3033   1.347   2.788   0.637 -0.0842 -0.3811  0.3714
  270DMSO    H6 3034   1.213   2.916   0.650  2.3079  0.5977 -0.7366
  270DMSO    O1 3035   1.075   2.813   0.439  0.7277 -0.0159  0.1434
  271DMSO    C1 3036   4.229   0.639   3.316  0.1742 -0.3052  0.3079
  271DMSO    H1 3037   4.133   0.614   3.270  1.3262  0.7252 -2.8560
  271DMSO    H2 3038   4.305   0.560   3.310 -2.0753 -2.5702  0.5027
  271DMSO    H3 3039   4.208   0.663   3.420 -0.4804  1.4853 -0.2279
  271DMSO    S1 3040   4.305   0.773   3.239  0.1376  0.5592 -0.2182
  271DMSO    C2 3041   4.409   0.808   3.374 -0.2254  0.2170 -0.0434
  271DMSO    H4 3042   4.480   0.726   3.387 -0.3594  0.2803  1.1351
  271DMSO    H5 3043   4.457   0.905   3.362  0.9240 -0.4903 -1.3062
  271DMSO    H6 3044   4.343   0.807   3.461 -0.4145  1.5800 -0.1603
  271DMSO    O1 3045   4.196   0.875   3.258  1.0557 -0.4761  0.6983
  272DMSO    C1 3046   0.538   4.849   0.688  0.3146 -0.0584 -0.0004
  272DMSO    H1 3047   0.496   4.751   0.712  2.5445 -1.2554 -0.8177
  272DMSO    H2 3048   0.459   4.920   0.659 -2.0858 -2.8043 -0.3640
  272DMSO    H3 3049   0.605   4.831   0.603 -0.5003  0.1555 -0.7017
  272DMSO    S1 3050   0.623   4.906   0.826  0.2914  0.0195 -0.1724
  272DMSO    C2 3051   0.467   4.946   0.913 -0.1214  0.0162  0.6618
  272DMSO    H4 3052   0.405   4.861   0.943 -1.1759  1.1512  1.7759
  272DMSO    H5 3053   0.494   5.001   1.004 -0.1706  0.8729  0.1601
  272DMSO    H6 3054   0.400   5.013   0.859 -0.5236 -0.5940  0.4032
  272DMSO    O1 3055   0.645   5.041   0.768 -0.4146 -0.7240 -0.8485
  273DMSO    C1 3056   2.791   3.367   0.075 -0.1766  0.6948 -0.0071
  273DMSO    H1 3057   2.844   3.291   0.133 -2.8034  0.2184  1.8753
  273DMSO    H2 3058   2.702   3.404   0.125 -1.4414  2.9293 -3.7109
  273DMSO    H3 3059   2.760   3.327  -0.023 -0.1743  0.6338  0.0170
  273DMSO    S1 3060   2.915   3.490   0.058 -0.2046 -0.5839 -0.2970
  273DMSO    C2 3061   3.028   3.393  -0.044 -0.3321  0.5632 -0.3360
  273DMSO    H4 3062   3.046   3.296   0.004  0.4824 -0.1560 -2.0375
  273DMSO    H5 3063   2.987   3.378  -0.144 -0.6146 -1.0801  0.0003
  273DMSO    H6 3064   3.123   3.446  -0.053 -0.9351  1.7723  0.2938
  273DMSO    O1 3065   2.968   3.482   0.200  0.0718 -0.2569  0.6326
  274DMSO    C1 3066   2.114   5.318   3.167  0.0928  0.1217 -0.8593
  274DMSO    H1 3067   2.172   5.381   3.235 -2.1369  0.4636  0.7786
  274DMSO    H2 3068   2.053   5.243   3.219 -0.2654  1.1724  0.2572
  274DMSO    H3 3069   2.188   5.259   3.111 -3.6371 -2.8140 -2.9065
  274DMSO    S1 3070   2.037   5.421   3.035 -0.0683 -0.1467 -0.5008
  274DMSO    C2 3071   1.959   5.537   3.154  0.2912  0.0364  0.3484
  274DMSO    H4 3072   1.891   5.476   3.213  0.2350 -0.9963 -0.7678
  274DMSO    H5 3073   2.039   5.576   3.218  0.1271 -0.3055  0.7615
  274DMSO    H6 3074   1.905   5.623   3.112  2.2178  1.3311  0.4396
  274DMSO    O1 3075   1.924   5.359   2.967 -0.3690 -0.3146 -0.1436
  275DMSO    C1 3076   3.689   0.119   4.107  0.2948  0.4577 -0.4661
  275DMSO    H1 3077   3.756   0.078   4.183  0.2862  0.1909 -0.6025
  275DMSO    H2 3078   3.759   0.161   4.034 -0.0469 -1.4266 -1.9045
  275DMSO    H3 3079   3.623   0.184   4.166 -0.0573  0.2940 -0.6744
  275DMSO    S1 3080   3.602  -0.021   4.041 -0.0034  0.0839 -0.3015
  275DMSO    C2 3081   3.481   0.090   3.973  0.3534  0.2736  0.4739
  275DMSO    H4 3082   3.527   0.168   3.911 -0.5588  0.8634  0.5224
  275DMSO    H5 3083   3.410   0.038   3.908  1.1048  0.1523 -0.2556
  275DMSO    H6 3084   3.434   0.131   4.063 -2.8115  1.1946 -1.5209
  275DMSO    O1 3085   3.521  -0.055   4.162  0.6062  0.2420 -0.2488
  276DMSO    C1 3086   1.466   5.748   0.487  0.1294 -0.1406 -0.5063
  276DMSO    H1 3087   1.544   5.671   0.475  2.1918  1.8826 -0.4501
  276DMSO    H2 3088   1.430   5.762   0.385  1.5965 -0.2764 -1.0575
  276DMSO    H3 3089   1.505   5.844   0.520  0.0861 -0.1828 -0.3339
  276DMSO    S1 3090   1.344   5.672   0.596  0.0950 -0.0538  0.1406
  276DMSO    C2 3091   1.240   5.823   0.603 -0.7896  0.9882 -0.7579
  276DMSO    H4 3092   1.182   5.849   0.514 -2.3618 -0.3044 -0.1461
  276DMSO    H5 3093   1.178   5.817   0.694 -0.2082 -0.5735 -0.4591
  276DMSO    H6 3094   1.299   5.914   0.616  0.7597 -0.0171 -0.6279
  276DMSO    O1 3095   1.406   5.666   0.730 -0.5669 -0.3360  0.9749
  277DMSO    C1 3096   0.279   2.567   1.941 -0.2326  0.3668 -0.1410
  277DMSO    H1 3097   0.184   2.553   1.992 -0.1767  0.4095 -0.0244
  277DMSO    H2 3098   0.356   2.588   2.015 -0.6359  2.4577 -0.2752
  277DMSO    H3 3099   0.275   2.664   1.890 -2.4759 -0.1522 -0.9939
  277DMSO    S1 3100   0.325   2.443   1.823 -0.2901  0.0481  0.0126
  277DMSO    C2 3101   0.167   2.425   1.750  0.2488 -0.1115  0.5440
  277DMSO    H4 3102   0.168   2.325   1.705 -0.5588 -0.3404  1.0184
  277DMSO    H5 3103   0.089   2.435   1.826  0.0445 -0.8056  0.4369
  277DMSO    H6 3104   0.161   2.502   1.673  0.2018 -0.8580 -0.2055
  277DMSO    O1 3105   0.346   2.320   1.903  0.4100 -0.3655  0.2803
  278DMSO    C1 3106   4.502   3.603   1.466 -0.1837  0.2839 -0.0434
  278DMSO    H1 3107   4.470   3.501   1.486 -2.8678  1.4320  1.7633
  278DMSO    H2 3108   4.534   3.663   1.552 -0.1711  1.4413 -0.8377
  278DMSO    H3 3109   4.422   3.654   1.411 -1.2765 -2.6295 -1.2280
  278DMSO    S1 3110   4.652   3.604   1.370 -0.2271 -0.2839  0.0013
  278DMSO    C2 3111   4.743   3.546   1.509  0.2787 -0.0764 -0.8614
  278DMSO    H4 3112   4.720   3.440   1.521 -2.7969  0.9559  3.5270
  278DMSO    H5 3113   4.849   3.557   1.483  0.4541  0.1321 -0.0806
  278DMSO    H6 3114   4.716   3.585   1.607 -3.1281  0.7701 -2.0908
  278DMSO    O1 3115   4.699   3.744   1.341  0.1031 -0.2035 -0.0326
  279DMSO    C1 3116   2.461   0.054   1.809  0.3008 -0.4489  0.6906
  279DMSO    H1 3117   2.507   0.117   1.885  0.1203 -0.3598  0.7280
  279DMSO    H2 3118   2.353   0.049   1.823  0.1943  1.9965  1.0420
  279DMSO    H3 3119   2.509  -0.043   1.799 -1.4815 -1.4704  1.7795
  279DMSO    S1 3120   2.499   0.131   1.663 -0.3013 -0.1380 -0.2048
  279DMSO    C2 3121   2.385   0.041   1.559 -0.3524 -0.7582  0.1525
  279DMSO    H4 3122   2.425   0.062   1.459  0.3561  3.5647  1.2234
  279DMSO    H5 3123   2.390  -0.065   1.583  2.3245 -1.1753 -2.0073
  279DMSO    H6 3124   2.279   0.069   1.570 -0.9881 -2.8813 -0.4482
  279DMSO    O1 3125   2.634   0.091   1.606  0.4334 -0.2297 -0.3363
  280DMSO    C1 3126   2.687   0.402   1.125  0.2478  0.6823  0.8539
  280DMSO    H1 3127   2.751   0.314   1.140 -0.8638 -0.3510 -0.3213
  280DMSO    H2 3128   2.662   0.424   1.021  0.3594 -0.8548  0.4930
  280DMSO    H3 3129   2.726   0.493   1.170  0.8385  0.2887  1.1409
  280DMSO    S1 3130   2.534   0.360   1.197 -0.1493  0.3524 -0.3047
  280DMSO    C2 3131   2.606   0.377   1.359  0.1657  0.4918  0.5379
  280DMSO    H4 3132   2.634   0.477   1.391 -1.5303  0.6487  1.6539
  280DMSO    H5 3133   2.526   0.346   1.428  1.2570  2.6991  2.8571
  280DMSO    H6 3134   2.689   0.306   1.369 -1.2697 -1.3786 -0.4315
  280DMSO    O1 3135   2.505   0.212   1.182  1.2256  0.9121  0.5293
  281DMSO    C1 3136   2.510   3.017   3.434  0.5504  0.9542  0.0434
  281DMSO    H1 3137   2.440   2.941   3.469  1.4750 -0.0885 -0.3524
  281DMSO    H2 3138   2.453   3.104   3.399  0.6498  2.6081  3.7955
  281DMSO    H3 3139   2.578   2.978   3.357  1.9568  2.0664  0.6994
  281DMSO    S1 3140   2.604   3.080   3.575  0.1554  0.1148  0.2888
  281DMSO    C2 3141   2.730   2.948   3.580 -0.7734 -0.1526 -0.3202
  281DMSO    H4 3142   2.676   2.857   3.607 -0.6879 -0.5392 -1.4565
  281DMSO    H5 3143   2.766   2.929   3.479  0.3851  0.3743 -0.0087
  281DMSO    H6 3144   2.807   2.968   3.655 -1.9637 -0.2982  0.9798
  281DMSO    O1 3145   2.507   3.057   3.682  0.2955  0.0408  0.3208
  282DMSO    C1 3146   3.101   2.952   0.910 -0.0265 -0.0604 -0.5158
  282DMSO    H1 3147   3.188   2.998   0.958 -0.3109  1.4912 -1.4391
  282DMSO    H2 3148   3.026   2.913   0.979  0.7202 -1.0155 -0.2377
  282DMSO    H3 3149   3.142   2.875   0.844 -2.3263  0.2393 -2.3754
  282DMSO    S1 3150   3.018   3.072   0.801 -0.0375  0.6980  0.1610
  282DMSO    C2 3151   2.999   3.202   0.921  0.8371 -0.0231 -0.2813
  282DMSO    H4 3152   2.946   3.153   1.003  2.6985 -1.0120  0.3555
  282DMSO    H5 3153   3.098   3.228   0.959  0.3442  1.0714  0.2942
  282DMSO    H6 3154   2.961   3.295   0.876  0.3748 -0.3969 -0.6648
  282DMSO    O1 3155   2.872   3.020   0.797  0.3851  0.1803 -0.6393
  283DMSO    C1 3156   5.281   0.374   0.376  0.4906 -0.1036 -0.0133
  283DMSO    H1 3157   5.345   0.444   0.321  1.2193  1.8268  3.1803
  283DMSO    H2 3158   5.338   0.349   0.466 -2.1618 -2.2485  1.1340
  283DMSO    H3 3159   5.243   0.292   0.314  0.9378  0.1500 -0.6282
  283DMSO    S1 3160   5.148   0.492   0.427 -0.0230 -0.2124  0.0627
  283DMSO    C2 3161   5.072   0.370   0.539 -0.0284 -0.4889 -0.6384
  283DMSO    H4 3162   5.063   0.274   0.488  0.5198 -0.4513 -0.8126
  283DMSO    H5 3163   5.124   0.370   0.635  0.5985 -0.3688 -0.9741
  283DMSO    H6 3164   4.981   0.422   0.569  1.5435  1.5327  0.7611
  283DMSO    O1 3165   5.052   0.495   0.316  0.4550  0.1462  0.0576
  284DMSO    C1 3166   2.540   0.952   2.087 -0.1093  0.1312 -0.3660
  284DMSO    H1 3167   2.551   0.875   2.164 -0.3734 -1.4728 -1.9095
  284DMSO    H2 3168   2.489   1.046   2.112 -1.2935 -0.1579 -1.6240
  284DMSO    H3 3169   2.495   0.915   1.995  0.7326 -0.9743 -0.3471
  284DMSO    S1 3170   2.703   1.003   2.037  0.3411  0.1094 -0.3725
  284DMSO    C2 3171   2.722   1.126   2.165  0.5415  0.3267  0.1785
  284DMSO    H4 3172   2.822   1.169   2.158  1.0993 -1.1681 -1.6951
  284DMSO    H5 3173   2.650   1.207   2.151  0.2222 -0.2820 -1.9249
  284DMSO    H6 3174   2.702   1.077   2.261 -2.3297 -1.0139 -1.0137
  284DMSO    O1 3175   2.652   1.079   1.918 -0.0351 -0.8987 -0.2424
  285DMSO    C1 3176   3.086   4.348   2.100 -0.0643  0.3375  0.3034
  285DMSO    H1 3177   3.160   4.365   2.022  1.3923 -0.2229  1.5427
  285DMSO    H2 3178   3.124   4.354   2.202 -1.3935 -0.9264  0.8957
  285DMSO    H3 3179   3.038   4.250   2.088 -0.9589  0.5820  1.8047
  285DMSO    S1 3180   2.959   4.478   2.081  0.1097  0.2647 -0.4913
  285DMSO    C2 3181   2.915   4.438   1.906 -0.3865  0.4031  0.0246
  285DMSO    H4 3182   2.838   4.510   1.879 -0.9979  0.0079  0.7224
  285DMSO    H5 3183   3.001   4.453   1.840 -1.6504 -1.9540 -2.2351
  285DMSO    H6 3184   2.880   4.334   1.906 -1.5499  0.7902 -1.6019
  285DMSO    O1 3185   3.029   4.616   2.060  0.3204  0.4216 -0.6094
  286DMSO    C1 3186   5.261   3.257   0.234 -0.6260 -0.1003  0.3935
  286DMSO    H1 3187   5.302   3.315   0.151 -0.9929  0.2303  0.4451
  286DMSO    H2 3188   5.163   3.295   0.263 -1.0339  0.9226 -2.1955
  286DMSO    H3 3189   5.336   3.236   0.311  0.3928  0.5098 -0.4154
  286DMSO    S1 3190   5.222   3.093   0.170  0.2554  0.4478  0.0572
  286DMSO    C2 3191   5.147   3.027   0.312  0.6959  0.6771  0.3754
  286DMSO    H4 3192   5.065   3.091   0.344 -0.3344 -0.9891  1.1777
  286DMSO    H5 3193   5.116   2.923   0.294  1.6704  0.3932  0.2703
  286DMSO    H6 3194   5.227   3.038   0.385  1.0168 -2.3035  0.5680
  286DMSO    O1 3195   5.356   3.030   0.160 -0.1300  0.2304  0.0080
  287DMSO    C1 3196   0.067   4.530   2.468  0.2107 -0.5115  0.7666
  287DMSO    H1 3197   0.099   4.440   2.521  3.7092  0.6103  0.7308
  287DMSO    H2 3198   0.037   4.527   2.363  2.5748  1.1434 -0.0124
  287DMSO    H3 3199   0.147   4.604   2.462 -0.8005  0.4043 -2.9638
  287DMSO    S1 3200  -0.060   4.620   2.560 -0.2946  0.0282  0.2217
  287DMSO    C2 3201  -0.081   4.766   2.450 -0.3491  0.5907  0.2114
  287DMSO    H4 3202   0.016   4.815   2.463 -0.4796  0.8027  0.3809
  287DMSO    H5 3203  -0.100   4.735   2.347  0.8001 -0.6840  0.3686
  287DMSO    H6 3204  -0.165   4.823   2.489 -2.1971 -1.0987 -1.1825
  287DMSO    O1 3205   0.013   4.678   2.678  0.5513  0.4271  0.4765
  288DMSO    C1 3206   3.114   1.726   3.969 -0.1970 -0.2187  0.3403
  288DMSO    H1 3207   3.026   1.748   4.031 -0.7537 -0.6554 -0.2888
  288DMSO    H2 3208   3.074   1.684   3.876  1.1026 -1.3009  0.2391
  288DMSO    H3 3209   3.174   1.656   4.029  1.0251  1.6078  1.2812
  288DMSO    S1 3210   3.208   1.869   3.948  0.0828 -0.6431  0.0072
  288DMSO    C2 3211   3.339   1.767   3.874 -0.4793  0.5678  0.1405
  288DMSO    H4 3212   3.423   1.827   3.837  1.6449 -2.2896  0.1465
  288DMSO    H5 3213   3.375   1.701   3.953  0.6418  1.5390  0.4692
  288DMSO    H6 3214   3.297   1.705   3.795  1.3312  0.3192 -0.6643
  288DMSO    O1 3215   3.257   1.911   4.082 -0.5239  0.1279 -0.1180
  289DMSO    C1 3216   0.710   5.671   3.595 -0.7840  0.9377 -0.6072
  289DMSO    H1 3217   0.753   5.596   3.661 -1.3009  1.6964  0.6131
  289DMSO    H2 3218   0.777   5.678   3.509 -1.3328 -0.3156 -1.1470
  289DMSO    H3 3219   0.688   5.770   3.638  2.5279  1.5526 -0.1716
  289DMSO    S1 3220   0.560   5.596   3.542  0.2267  0.1093 -0.0166
  289DMSO    C2 3221   0.548   5.675   3.375  0.6609  0.2669  0.0800
  289DMSO    H4 3222   0.461   5.629   3.327  1.0553 -0.3564 -0.0400
  289DMSO    H5 3223   0.527   5.781   3.388 -3.4102 -0.2477 -1.6034
  289DMSO    H6 3224   0.639   5.663   3.314 -0.0356 -0.8000 -0.7772
  289DMSO    O1 3225   0.453   5.668   3.615  0.2319 -0.0836  0.2429
  290DMSO    C1 3226   0.607   2.503   0.878  0.8599  0.2191 -0.3357
  290DMSO    H1 3227   0.677   2.420   0.881  0.1745 -0.3668 -0.4163
  290DMSO    H2 3228   0.562   2.493   0.779  2.4351 -0.1596 -1.0217
  290DMSO    H3 3229   0.651   2.596   0.915  1.1543 -0.7944  2.0004
  290DMSO    S1 3230   0.483   2.450   0.997  0.0868  0.4205 -0.5578
  290DMSO    C2 3231   0.441   2.285   0.915  0.1899 -0.0593  0.2997
  290DMSO    H4 3232   0.342   2.256   0.951  0.0497  0.0202 -0.0208
  290DMSO    H5 3233   0.414   2.306   0.811 -0.8405 -2.5052  0.0359
  290DMSO    H6 3234   0.518   2.210   0.931  0.8442  0.3548 -0.8385
  290DMSO    O1 3235   0.365   2.529   0.960 -0.2654  0.1850  0.2605
  291DMSO    C1 3236   0.295   4.080   0.023 -0.1427  0.1399 -0.4167
  291DMSO    H1 3237   0.380   4.034   0.073  1.2870 -1.1039 -3.7786
  291DMSO    H2 3238   0.315   4.183  -0.009 -0.1976  0.8658  1.7906
  291DMSO    H3 3239   0.207   4.088   0.087 -1.9698 -0.8954 -2.7114
  291DMSO    S1 3240   0.259   3.989  -0.128 -0.7237 -0.1549  0.3144
  291DMSO    C2 3241   0.096   4.070  -0.154  0.1903 -0.0514 -0.0966
  291DMSO    H4 3242   0.036   4.001  -0.215 -0.9833  1.6295 -0.8741
  291DMSO    H5 3243   0.047   4.078  -0.057  0.2616 -1.9087  0.1090
  291DMSO    H6 3244   0.111   4.161  -0.212 -2.3430  0.2258 -0.3829
  291DMSO    O1 3245   0.223   3.855  -0.068  0.5367 -0.4218 -0.0390
  292DMSO    C1 3246   2.715   1.084   4.473 -0.1020  0.2531 -0.4319
  292DMSO    H1 3247   2.816   1.126   4.481 -0.7772  1.5901  1.2256
  292DMSO    H2 3248   2.644   1.156   4.514 -1.6270 -0.8075 -1.1442
  292DMSO    H3 3249   2.703   0.988   4.524  0.0421  0.4594 -0.0078
  292DMSO    S1 3250   2.684   1.060   4.299  0.4100 -0.2558 -0.0280
  292DMSO    C2 3251   2.847   1.085   4.244 -0.0363  1.0433 -0.5220
  292DMSO    H4 3252   2.850   1.046   4.142 -0.5319  0.9615 -0.5086
  292DMSO    H5 3253   2.873   1.191   4.247  2.0582  0.5078  1.7718
  292DMSO    H6 3254   2.926   1.034   4.299 -1.9680 -0.2388  1.1401
  292DMSO    O1 3255   2.607   1.169   4.240  0.5795 -0.0004 -0.3497
  293DMSO    C1 3256   4.711   1.219   2.545  0.1861 -0.7279  0.2316
  293DMSO    H1 3257   4.685   1.165   2.636 -0.1636  0.2843  0.7460
  293DMSO    H2 3258   4.671   1.321   2.545  1.1039 -0.3712  0.8163
  293DMSO    H3 3259   4.682   1.166   2.453 -0.6157  0.2153 -0.0720
  293DMSO    S1 3260   4.885   1.227   2.541  0.0823 -0.1748  0.2703
  293DMSO    C2 3261   4.919   1.056   2.521 -0.2086 -0.0658  0.9462
  293DMSO    H4 3262   5.027   1.043   2.522 -0.3973 -1.5683  2.2846
  293DMSO    H5 3263   4.876   1.005   2.607 -1.3548 -0.2330  0.2966
  293DMSO    H6 3264   4.875   1.013   2.430  0.3862  0.2622  0.4971
  293DMSO    O1 3265   4.917   1.261   2.678 -0.3631  0.0331 -0.4145
  294DMSO    C1 3266   4.185   0.717   1.137 -0.0209  0.3832 -0.5243
  294DMSO    H1 3267   4.131   0.778   1.210  1.6456 -0.2646  1.2924
  294DMSO    H2 3268   4.273   0.769   1.100  0.1725  1.7429  1.7254
  294DMSO    H3 3269   4.129   0.668   1.057 -1.7856  1.1967  0.1691
  294DMSO    S1 3270   4.260   0.592   1.233 -0.4918  0.5544 -0.5014
  294DMSO    C2 3271   4.314   0.493   1.094  0.4111 -0.0618  0.4845
  294DMSO    H4 3272   4.223   0.458   1.045  0.0256  1.5477 -0.0056
  294DMSO    H5 3273   4.363   0.560   1.023 -0.9404  0.0673 -0.3576
  294DMSO    H6 3274   4.378   0.410   1.125 -1.9099 -1.9577  0.3468
  294DMSO    O1 3275   4.143   0.518   1.292  0.6965  0.5243 -0.3323
  295DMSO    C1 3276   0.462   5.131   4.321  0.2033  0.2406 -0.5861
  295DMSO    H1 3277   0.361   5.172   4.329  0.2247  0.0065  0.9918
  295DMSO    H2 3278   0.500   5.114   4.422  1.6916  1.8266 -0.8500
  295DMSO    H3 3279   0.526   5.202   4.266  1.6525 -0.6802 -0.1013
  295DMSO    S1 3280   0.470   4.990   4.213  0.0214  0.0400 -0.6319
  295DMSO    C2 3281   0.416   4.884   4.346  0.5888  0.1436  0.1891
  295DMSO    H4 3282   0.410   4.785   4.299  1.5528  0.1538  0.0211
  295DMSO    H5 3283   0.488   4.881   4.428 -1.6407 -3.1565  2.1668
  295DMSO    H6 3284   0.321   4.912   4.392  0.4861  0.0022  0.0650
  295DMSO    O1 3285   0.614   4.958   4.205  0.0880  0.1604  0.4244
  296DMSO    C1 3286   0.010   2.102   2.537 -0.3480  0.1957 -0.3319
  296DMSO    H1 3287  -0.007   2.039   2.624  0.3990  0.0672 -0.2789
  296DMSO    H2 3288  -0.087   2.134   2.498 -0.5966 -1.0736 -0.7683
  296DMSO    H3 3289   0.081   2.060   2.466  1.2169  0.7535  0.8753
  296DMSO    S1 3290   0.093   2.246   2.604  0.0718  0.3114 -0.4434
  296DMSO    C2 3291   0.227   2.151   2.689 -0.5253  0.1832  0.0188
  296DMSO    H4 3292   0.300   2.214   2.742 -1.1934  2.5182 -1.7307
  296DMSO    H5 3293   0.180   2.079   2.757 -1.4602  0.6760 -0.1036
  296DMSO    H6 3294   0.273   2.086   2.614 -0.8153  0.9126 -0.7993
  296DMSO    O1 3295  -0.002   2.273   2.719  0.0444 -0.1806 -0.5797
  297DMSO    C1 3296   4.506   4.728   2.380  0.0688  0.2117  0.0529
  297DMSO    H1 3297   4.409   4.777   2.396  0.6895  1.7794 -0.8375
  297DMSO    H2 3298   4.500   4.679   2.282  0.2912 -2.4808  1.3395
  297DMSO    H3 3299   4.531   4.653   2.455 -2.8983 -0.6181  0.2782
  297DMSO    S1 3300   4.621   4.866   2.393 -0.0152 -0.3541  0.3736
  297DMSO    C2 3301   4.557   4.954   2.253  0.4382  0.8629  0.1417
  297DMSO    H4 3302   4.582   5.060   2.250  0.3287  0.8653 -0.7341
  297DMSO    H5 3303   4.597   4.910   2.161  0.9356  1.6377 -0.0140
  297DMSO    H6 3304   4.449   4.941   2.266  0.5175 -0.1154 -0.1167
  297DMSO    O1 3305   4.743   4.808   2.333 -0.2596  0.2459  0.2615
  298DMSO    C1 3306   0.687   3.244   1.043  0.3715 -0.6429  0.0696
  298DMSO    H1 3307   0.640   3.246   0.944  3.9593 -0.7511 -1.7419
  298DMSO    H2 3308   0.727   3.144   1.063  0.7129 -0.0689  2.4620
  298DMSO    H3 3309   0.620   3.263   1.126 -2.3187 -1.2752 -1.8982
  298DMSO    S1 3310   0.831   3.349   1.035 -0.0304 -0.1083  0.3949
  298DMSO    C2 3311   0.868   3.291   0.873 -0.1893  0.3332 -0.2473
  298DMSO    H4 3312   0.789   3.311   0.800 -0.3664 -1.0779 -0.4693
  298DMSO    H5 3313   0.964   3.331   0.840 -1.3465  3.4620 -0.0260
  298DMSO    H6 3314   0.876   3.182   0.879  0.1842  0.4581  1.8364
  298DMSO    O1 3315   0.929   3.270   1.113 -0.3689  0.4157  0.1419
  299DMSO    C1 3316   3.438   1.856   0.829 -0.3667 -0.4855  0.0546
  299DMSO    H1 3317   3.508   1.938   0.848 -0.6425 -0.2783  0.1962
  299DMSO    H2 3318   3.471   1.781   0.901  1.8778 -1.4003 -1.8999
  299DMSO    H3 3319   3.444   1.825   0.725 -0.6920  1.0346 -0.4381
  299DMSO    S1 3320   3.273   1.939   0.854  0.1284  0.5242  0.0534
  299DMSO    C2 3321   3.173   1.805   0.773  0.3556  0.2526  0.4445
  299DMSO    H4 3322   3.226   1.765   0.687 -0.1567 -2.3096  1.2618
  299DMSO    H5 3323   3.180   1.725   0.847  0.2304  0.3025  0.5110
  299DMSO    H6 3324   3.077   1.851   0.747  1.7150  0.9698 -3.5908
  299DMSO    O1 3325   3.273   2.049   0.751  0.0114 -0.2086 -0.3120
  300DMSO    C1 3326   1.917   3.900   0.580  0.2358 -1.1391 -0.8642
  300DMSO    H1 3327   1.919   3.799   0.538 -2.0457 -0.5636 -2.4608
  300DMSO    H2 3328   2.009   3.924   0.633 -0.6657 -0.5542  0.4709
  300DMSO    H3 3329   1.839   3.916   0.655  2.5912  2.2740  0.9738
  300DMSO    S1 3330   1.887   4.012   0.451 -0.0182 -0.0134  0.2664
  300DMSO    C2 3331   2.028   3.966   0.359  0.0826 -0.8915  0.4392
  300DMSO    H4 3332   2.036   4.032   0.272  0.1711 -0.3914  0.8212
  300DMSO    H5 3333   2.116   3.978   0.424 -0.0374  1.5977  0.2082
  300DMSO    H6 3334   2.014   3.862   0.329  1.3497 -0.8354 -0.3831
  300DMSO    O1 3335   1.942   4.135   0.521 -0.2648 -0.2272 -0.1924
  301DMSO    C1 3336   0.408   0.887   2.468 -0.0282 -0.3428 -0.0419
  301DMSO    H1 3337   0.442   0.814   2.542 -0.3864 -1.9262 -1.3850
  301DMSO    H2 3338   0.418   0.843   2.368 -3.5901  0.2201 -0.7159
  301DMSO    H3 3339   0.465   0.980   2.465 -0.6792  0.0554 -0.3104
  301DMSO    S1 3340   0.224   0.915   2.489  0.2580  0.3192  0.0888
  301DMSO    C2 3341   0.198   1.023   2.350 -0.2229  0.4169  0.3827
  301DMSO    H4 3342   0.193   0.962   2.259 -2.6422  0.0615  0.7291
  301DMSO    H5 3343   0.104   1.076   2.365 -1.1240 -0.8167 -0.7006
  301DMSO    H6 3344   0.280   1.095   2.339 -0.8740  0.9934 -0.7500
  301DMSO    O1 3345   0.220   1.008   2.601  0.0610  0.1191 -0.4292
  302DMSO    C1 3346   4.206   2.182   1.993 -0.1172  0.5613 -0.2827
  302DMSO    H1 3347   4.180   2.285   1.969 -1.2126  0.0622 -1.2946
  302DMSO    H2 3348   4.115   2.121   2.005 -0.2546  0.8915  0.4198
  302DMSO    H3 3349   4.260   2.187   2.088  0.2194  0.2371 -0.4566
  302DMSO    S1 3350   4.316   2.107   1.874  0.4673 -0.1568  0.1601
  302DMSO    C2 3351   4.465   2.198   1.907  0.4347 -0.1392 -0.5547
  302DMSO    H4 3352   4.516   2.148   1.990 -0.9496 -0.7818 -0.0754
  302DMSO    H5 3353   4.527   2.194   1.817  1.1777  0.9207 -0.0964
  302DMSO    H6 3354   4.432   2.300   1.930  0.9385  0.0390 -0.6264
  302DMSO    O1 3355   4.264   2.182   1.749 -0.3834 -0.2176  0.1783
  303DMSO    C1 3356   0.962   2.743   1.756 -0.3535 -0.4548  0.1811
  303DMSO    H1 3357   0.950   2.772   1.652  1.4387 -0.2280  0.0241
  303DMSO    H2 3358   1.008   2.645   1.774  3.2445  0.9871 -0.6160
  303DMSO    H3 3359   0.864   2.745   1.803 -0.8437 -3.6993 -0.5704
  303DMSO    S1 3360   1.053   2.883   1.822  0.4270  0.1666  0.3789
  303DMSO    C2 3361   0.989   2.876   1.988 -0.5000  0.0336 -0.3832
  303DMSO    H4 3362   0.883   2.903   1.985 -0.4011  0.6224  1.1076
  303DMSO    H5 3363   0.997   2.770   2.013 -0.1483  0.0500 -0.4277
  303DMSO    H6 3364   1.050   2.947   2.044  0.4640 -0.9554 -0.1780
  303DMSO    O1 3365   0.974   3.000   1.772  0.0160  0.4515  0.2371
  304DMSO    C1 3366   3.677   0.882   0.590 -0.8566 -0.1914  0.2140
  304DMSO    H1 3367   3.575   0.904   0.559  0.2957  1.1689 -2.7804
  304DMSO    H2 3368   3.673   0.776   0.618 -0.7989 -0.5605 -1.1768
  304DMSO    H3 3369   3.692   0.934   0.686  1.3780 -0.8217  0.2422
  304DMSO    S1 3370   3.792   0.919   0.468  0.0683 -0.1244 -0.3765
  304DMSO    C2 3371   3.785   0.753   0.393  0.0340 -0.1345 -0.1534
  304DMSO    H4 3372   3.808   0.676   0.466 -0.8164 -1.2436 -1.0454
  304DMSO    H5 3373   3.695   0.739   0.332  0.2308 -0.1594 -0.4377
  304DMSO    H6 3374   3.875   0.749   0.331  0.5599 -0.3353  0.6238
  304DMSO    O1 3375   3.916   0.909   0.544  0.4996 -0.3104  0.0734
  305DMSO    C1 3376   5.010   2.081   4.502 -0.4762  0.1175 -0.3165
  305DMSO    H1 3377   5.089   2.155   4.485 -0.2945 -0.2616 -1.1467
  305DMSO    H2 3378   4.929   2.100   4.431 -0.9446  1.1496  0.4749
  305DMSO    H3 3379   4.967   2.089   4.602 -1.0330 -0.6042 -0.4955
  305DMSO    S1 3380   5.048   1.907   4.474  0.1286 -0.2784 -0.1991
  305DMSO    C2 3381   4.879   1.845   4.460 -0.0689 -0.3220  0.4020
  305DMSO    H4 3382   4.881   1.735   4.460 -1.8451 -0.3918 -1.3526
  305DMSO    H5 3383   4.808   1.869   4.540  0.4492  0.4331  0.6315
  305DMSO    H6 3384   4.844   1.862   4.358  1.4558  1.4806  0.1615
  305DMSO    O1 3385   5.117   1.871   4.602  0.1582  0.2342 -0.7975
  306DMSO    C1 3386   0.874   1.631   2.747 -0.6884  0.2882  0.5934
  306DMSO    H1 3387   0.865   1.526   2.777 -1.4003  0.8073  2.2586
  306DMSO    H2 3388   0.778   1.682   2.751 -0.0387  1.7960 -1.9736
  306DMSO    H3 3389   0.916   1.634   2.646 -2.4818  2.2375 -0.1305
  306DMSO    S1 3390   0.980   1.709   2.873  0.1096 -0.1750  0.0792
  306DMSO    C2 3391   1.043   1.852   2.778  0.2688 -0.1402  0.2034
  306DMSO    H4 3392   1.072   1.822   2.677 -0.4673 -0.8153  0.1855
  306DMSO    H5 3393   0.959   1.921   2.775 -0.2791 -0.8067 -0.0625
  306DMSO    H6 3394   1.130   1.891   2.831 -0.6844  0.2315  1.5251
  306DMSO    O1 3395   1.100   1.616   2.884  0.1728  0.1220  0.5100
  307DMSO    C1 3396   4.836   1.056   4.167  0.0086 -0.6761  0.6062
  307DMSO    H1 3397   4.930   1.039   4.115 -0.3805  1.5753 -0.9293
  307DMSO    H2 3398   4.793   0.963   4.205 -0.1698 -0.5325  0.7536
  307DMSO    H3 3399   4.767   1.096   4.091  0.2620 -1.9626 -0.3125
  307DMSO    S1 3400   4.866   1.163   4.311 -0.4809 -0.0480  0.2608
  307DMSO    C2 3401   4.738   1.289   4.289  0.7582  0.2138 -0.1053
  307DMSO    H4 3402   4.645   1.253   4.334  1.4837 -0.1575  1.1261
  307DMSO    H5 3403   4.760   1.380   4.344  1.8841  1.0524 -1.9405
  307DMSO    H6 3404   4.724   1.314   4.184 -0.3506  0.5266  0.1094
  307DMSO    O1 3405   4.982   1.249   4.263 -0.0489  0.0051 -0.2879
  308DMSO    C1 3406   1.169   1.121   4.261 -0.1019  0.5946  0.1167
  308DMSO    H1 3407   1.141   1.053   4.342 -1.4316  1.3840  0.3297
  308DMSO    H2 3408   1.132   1.221   4.285 -2.1288 -0.5530  1.9129
  308DMSO    H3 3409   1.137   1.099   4.159 -1.5656 -0.4978  0.7972
  308DMSO    S1 3410   1.351   1.129   4.260  0.5080 -0.2019  0.0966
  308DMSO    C2 3411   1.378   1.270   4.162 -0.9938 -0.0324 -0.2802
  308DMSO    H4 3412   1.483   1.267   4.133 -1.2021  0.0471 -1.0540
  308DMSO    H5 3413   1.318   1.269   4.071  0.7150  1.7163 -1.4624
  308DMSO    H6 3414   1.360   1.363   4.217  1.6016 -0.2299  0.9947
  308DMSO    O1 3415   1.387   1.034   4.153 -0.0159  0.2603  0.1658
  309DMSO    C1 3416   0.753   5.210   3.498  0.8336 -0.6138  0.5700
  309DMSO    H1 3417   0.681   5.148   3.553 -0.5554  1.4329  1.1250
  309DMSO    H2 3418   0.699   5.281   3.434 -0.4753 -1.0027  1.2154
  309DMSO    H3 3419   0.815   5.147   3.434  1.6536 -0.4390  1.1861
  309DMSO    S1 3420   0.832   5.287   3.639  0.4454  0.3788 -0.3768
  309DMSO    C2 3421   0.879   5.132   3.720 -0.6687 -0.3623  0.6958
  309DMSO    H4 3422   0.938   5.156   3.808 -1.5686  2.8961  0.4601
  309DMSO    H5 3423   0.793   5.071   3.749 -1.1983 -0.8061 -1.6917
  309DMSO    H6 3424   0.941   5.078   3.648 -0.1510  2.7940 -1.3129
  309DMSO    O1 3425   0.727   5.344   3.720  0.3783 -1.0467 -0.2740
  310DMSO    C1 3426   2.833   3.749   2.777 -0.6395  0.4859 -0.1112
  310DMSO    H1 3427   2.900   3.704   2.702 -0.6435 -0.6362  0.5443
  310DMSO    H2 3428   2.731   3.729   2.742 -0.4708 -1.1040  0.2509
  310DMSO    H3 3429   2.844   3.857   2.785  0.0628  0.4838 -0.9895
  310DMSO    S1 3430   2.850   3.666   2.934 -0.2647 -0.3617  0.7176
  310DMSO    C2 3431   2.857   3.494   2.885 -0.2418 -0.3382  0.1436
  310DMSO    H4 3432   2.900   3.443   2.971  0.0135  2.0509  1.4836
  310DMSO    H5 3433   2.754   3.461   2.866  1.0178 -3.4368 -1.5843
  310DMSO    H6 3434   2.929   3.486   2.804  3.6823 -1.2219  3.5740
  310DMSO    O1 3435   2.710   3.674   2.976 -0.0275 -0.0859  0.3241
  311DMSO    C1 3436   4.920   3.916   3.328  0.4934 -0.3912 -0.0069
  311DMSO    H1 3437   5.016   3.929   3.278  0.7445  0.9091  0.7977
  311DMSO    H2 3438   4.859   3.858   3.258  0.0393 -1.7621  1.4910
  311DMSO    H3 3439   4.868   4.008   3.358  1.5192  0.5178 -0.9544
  311DMSO    S1 3440   4.943   3.814   3.469  0.0840  0.0449 -0.4913
  311DMSO    C2 3441   5.046   3.689   3.389  0.9280  0.2115  0.2138
  311DMSO    H4 3442   4.985   3.631   3.318  2.9910 -0.5207 -1.0299
  311DMSO    H5 3443   5.130   3.739   3.340  0.1179  1.2949 -0.0727
  311DMSO    H6 3444   5.082   3.626   3.470  0.6007  0.7147  0.7507
  311DMSO    O1 3445   4.809   3.750   3.475  0.8425 -0.0633  0.5188
  312DMSO    C1 3446   1.011   4.089   2.375  0.5417 -0.8549  0.3595
  312DMSO    H1 3447   0.948   4.000   2.367 -0.3475 -0.1484 -0.5630
  312DMSO    H2 3448   1.050   4.099   2.477  0.2482  2.8129  0.1757
  312DMSO    H3 3449   0.945   4.174   2.356  0.6174 -0.9943 -0.5108
  312DMSO    S1 3450   1.144   4.072   2.259  0.2561  0.8027 -0.1307
  312DMSO    C2 3451   1.257   4.178   2.342  0.1164  0.5849 -0.0553
  312DMSO    H4 3452   1.353   4.126   2.334  0.5598  1.7081 -2.3864
  312DMSO    H5 3453   1.269   4.278   2.299 -0.3995 -0.4877 -2.7774
  312DMSO    H6 3454   1.240   4.177   2.450  3.0816 -0.8906  0.4776
  312DMSO    O1 3455   1.110   4.143   2.137 -0.2391  0.4075 -0.1804
  313DMSO    C1 3456   2.403   3.911   2.476  0.4328 -0.1055  0.1979
  313DMSO    H1 3457   2.351   3.830   2.424  0.8322  0.1863 -0.6703
  313DMSO    H2 3458   2.437   3.982   2.400 -0.4378  1.1458  0.9582
  313DMSO    H3 3459   2.486   3.879   2.539  0.0986 -1.3378  0.0293
  313DMSO    S1 3460   2.264   3.976   2.576  0.8641 -0.0046  0.1326
  313DMSO    C2 3461   2.343   4.132   2.604 -0.1579 -0.3272  0.7255
  313DMSO    H4 3462   2.329   4.194   2.515  0.7189  0.1668  0.9264
  313DMSO    H5 3463   2.307   4.173   2.699  1.3081 -1.5792  1.8488
  313DMSO    H6 3464   2.450   4.116   2.616 -0.0771  1.2857  2.4207
  313DMSO    O1 3465   2.280   3.926   2.716 -0.9733  0.5513 -0.1677
  314DMSO    C1 3466   4.566   2.110   4.640  0.1265 -0.2328 -0.2861
  314DMSO    H1 3467   4.586   2.217   4.641 -2.5655  0.3114 -1.4698
  314DMSO    H2 3468   4.481   2.083   4.704  0.5454 -0.7266  0.0711
  314DMSO    H3 3469   4.658   2.075   4.688  0.7539 -0.0860 -1.3761
  314DMSO    S1 3470   4.532   2.048   4.471  0.0351 -0.2761 -0.0753
  314DMSO    C2 3471   4.517   1.874   4.521 -0.1735 -0.4782 -0.1195
  314DMSO    H4 3472   4.551   1.798   4.450 -0.5010 -1.6640  0.9651
  314DMSO    H5 3473   4.583   1.856   4.606 -0.0214  0.0772 -0.1234
  314DMSO    H6 3474   4.418   1.858   4.563 -0.6628  1.8773 -0.3028
  314DMSO    O1 3475   4.661   2.054   4.402 -0.1989  0.5887 -0.1061
  315DMSO    C1 3476   1.243   5.714   4.726 -0.6128 -0.1528  0.1296
  315DMSO    H1 3477   1.216   5.692   4.623 -1.7678  1.5061  0.0612
  315DMSO    H2 3478   1.351   5.714   4.746 -0.6059 -0.6772  0.0973
  315DMSO    H3 3479   1.203   5.629   4.781  1.1407  0.4425  2.4285
  315DMSO    S1 3480   1.187   5.862   4.799  0.1486 -0.0757  0.2150
  315DMSO    C2 3481   1.020   5.829   4.751 -0.0267 -0.1340  0.1383
  315DMSO    H4 3482   0.999   5.722   4.757 -0.2920 -0.0954 -0.0904
  315DMSO    H5 3483   0.964   5.892   4.821 -0.4624  0.5346 -0.8052
  315DMSO    H6 3484   1.004   5.862   4.648  2.3440 -0.0647 -0.2360
  315DMSO    O1 3485   1.213   5.976   4.709 -0.2089 -0.4840 -0.2357
  316DMSO    C1 3486   3.650   3.380   0.242  0.0173  0.1821 -0.1819
  316DMSO    H1 3487   3.635   3.465   0.308  3.8796  0.3760  0.5362
  316DMSO    H2 3488   3.570   3.375   0.167 -1.7271  1.3971  1.5396
  316DMSO    H3 3489   3.647   3.294   0.310 -3.4667  1.0783  0.9025
  316DMSO    S1 3490   3.804   3.408   0.157 -0.6063 -0.4363 -0.3175
  316DMSO    C2 3491   3.804   3.240   0.089 -0.2592  0.0417  0.5586
  316DMSO    H4 3492   3.791   3.169   0.171 -1.1692 -0.8567 -0.3538
  316DMSO    H5 3493   3.725   3.227   0.014 -0.4693 -0.4717  0.8641
  316DMSO    H6 3494   3.903   3.223   0.045 -0.9717 -0.8930 -0.7137
  316DMSO    O1 3495   3.910   3.420   0.261 -0.3485 -0.8931 -0.9643
  317DMSO    C1 3496   2.582   3.066   0.580  0.3448 -0.6083 -0.2975
  317DMSO    H1 3497   2.642   3.068   0.671  0.1674  1.2082 -0.2147
  317DMSO    H2 3498   2.497   3.132   0.597  0.8041 -0.5996  2.0243
  317DMSO    H3 3499   2.540   2.965   0.576 -0.0051 -0.5544  1.6820
  317DMSO    S1 3500   2.670   3.120   0.439  0.3410  0.0390  0.2256
  317DMSO    C2 3501   2.730   3.261   0.533  0.6188 -0.3263  0.1916
  317DMSO    H4 3502   2.806   3.223   0.602  1.9504  0.3951 -0.8506
  317DMSO    H5 3503   2.776   3.338   0.471 -0.1116 -1.4886 -1.8290
  317DMSO    H6 3504   2.644   3.308   0.581  0.5537  2.1014 -2.1818
  317DMSO    O1 3505   2.555   3.172   0.362  0.3200  0.1792 -0.0981
  318DMSO    C1 3506   0.114   5.140   4.133 -0.7573  0.0756 -0.2503
  318DMSO    H1 3507   0.198   5.122   4.066 -0.2187 -2.8441  1.1040
  318DMSO    H2 3508   0.150   5.135   4.236  1.0274  0.9818 -0.8159
  318DMSO    H3 3509   0.039   5.065   4.107  0.0747 -1.1756  0.8501
  318DMSO    S1 3510   0.067   5.309   4.107 -0.3170  0.1869  0.0162
  318DMSO    C2 3511   0.105   5.319   3.932 -0.0029  0.0542 -0.3813
  318DMSO    H4 3512   0.098   5.424   3.903  1.5610  0.5504  0.9437
  318DMSO    H5 3513   0.207   5.287   3.909 -0.7749 -0.5120 -3.1305
  318DMSO    H6 3514   0.032   5.250   3.890  0.5456 -1.9425  1.8256
  318DMSO    O1 3515   0.180   5.373   4.181  0.8069 -0.3087  0.0380
  319DMSO    C1 3516   3.943   3.738   0.171 -0.3819 -0.2703 -0.4166
  319DMSO    H1 3517   3.993   3.650   0.211 -1.7373  0.7606  3.8652
  319DMSO    H2 3518   3.842   3.736   0.213  0.6930  0.4911  2.3658
  319DMSO    H3 3519   3.938   3.745   0.062  1.3327  0.1690 -0.4762
  319DMSO    S1 3520   4.016   3.898   0.233  0.5138  0.6079  0.3400
  319DMSO    C2 3521   3.971   3.872   0.403  0.1484 -0.3383 -0.3132
  319DMSO    H4 3522   4.014   3.951   0.466 -0.3885 -0.8455  0.6979
  319DMSO    H5 3523   3.863   3.859   0.418 -0.4243  1.0880 -2.8885
  319DMSO    H6 3524   4.011   3.777   0.438  0.4310  0.2366  0.9609
  319DMSO    O1 3525   3.918   4.003   0.190 -0.2556 -1.1103 -0.3314
  320DMSO    C1 3526   2.085   5.363   0.959 -0.3106 -0.4139 -0.3896
  320DMSO    H1 3527   2.058   5.267   1.004 -3.5792  0.0756 -1.1785
  320DMSO    H2 3528   2.013   5.438   0.992 -0.1290  0.9991 -3.0755
  320DMSO    H3 3529   2.088   5.356   0.850 -1.0194  0.1781 -0.4552
  320DMSO    S1 3530   2.245   5.411   1.025 -0.1598  0.0016 -0.7142
  320DMSO    C2 3531   2.282   5.523   0.891  0.1894  0.4764  0.2196
  320DMSO    H4 3532   2.239   5.477   0.801  0.7728 -0.8405  0.5965
  320DMSO    H5 3533   2.237   5.622   0.904  1.5757  1.0490  0.7123
  320DMSO    H6 3534   2.389   5.543   0.887  0.0153  1.6113  1.0436
  320DMSO    O1 3535   2.321   5.287   0.995  0.3499 -0.4071 -0.2400
  321DMSO    C1 3536   4.036   2.163   2.844 -0.0413  0.3848  0.0739
  321DMSO    H1 3537   3.958   2.086   2.844  0.4741 -0.1431  0.2781
  321DMSO    H2 3538   4.111   2.146   2.922  1.0321 -1.0416 -1.2350
  321DMSO    H3 3539   3.985   2.255   2.875 -0.3298  0.0908  0.4765
  321DMSO    S1 3540   4.089   2.181   2.673 -0.3854 -0.0634  0.0815
  321DMSO    C2 3541   4.213   2.062   2.679  0.3891  0.4825  0.2263
  321DMSO    H4 3542   4.250   2.033   2.580  0.4279  0.9929  0.0892
  321DMSO    H5 3543   4.297   2.107   2.732 -0.1958  1.1744  0.5705
  321DMSO    H6 3544   4.184   1.971   2.732 -3.4676  1.8623  0.6798
  321DMSO    O1 3545   4.173   2.305   2.664  0.4638 -0.0742 -0.3422
  322DMSO    C1 3546   4.463   3.518   2.571  0.1868  0.7746 -0.0856
  322DMSO    H1 3547   4.401   3.471   2.494 -0.4371  1.4476  0.0037
  322DMSO    H2 3548   4.399   3.549   2.655 -0.9820  0.5673 -0.8875
  322DMSO    H3 3549   4.514   3.603   2.526  3.7633 -0.8161  0.7218
  322DMSO    S1 3550   4.571   3.391   2.617 -0.1553 -0.0319  0.1729
  322DMSO    C2 3551   4.647   3.387   2.456  0.3977  0.1333 -0.2526
  322DMSO    H4 3552   4.623   3.284   2.430  0.8473  0.2867 -1.2619
  322DMSO    H5 3553   4.599   3.451   2.381 -0.6536  0.2372  0.4808
  322DMSO    H6 3554   4.755   3.403   2.458  0.7888 -1.8167 -3.0237
  322DMSO    O1 3555   4.475   3.275   2.616  0.3922 -0.0790  0.5364
  323DMSO    C1 3556   2.372   0.675   4.042 -0.2124  0.0537  0.0379
  323DMSO    H1 3557   2.390   0.766   3.984 -0.3993  0.0062 -0.0967
  323DMSO    H2 3558   2.321   0.593   3.992 -0.2856  0.2688 -0.2409
  323DMSO    H3 3559   2.344   0.699   4.145 -1.7026  3.3081 -1.0520
  323DMSO    S1 3560   2.532   0.618   4.077 -0.3389  0.1012 -0.5941
  323DMSO    C2 3561   2.571   0.540   3.918 -0.1926  0.1631  0.4477
  323DMSO    H4 3562   2.519   0.605   3.847 -0.2003 -0.8122 -0.4489
  323DMSO    H5 3563   2.678   0.540   3.900 -0.2229  0.5492  0.2484
  323DMSO    H6 3564   2.526   0.442   3.900 -2.0900  1.3167 -1.3776
  323DMSO    O1 3565   2.512   0.501   4.171  0.7592 -0.3471 -0.1821
  324DMSO    C1 3566   2.755   5.282   2.630 -0.0426 -0.1860  0.1498
  324DMSO    H1 3567   2.691   5.210   2.577 -0.7120  1.7993 -1.8163
  324DMSO    H2 3568   2.802   5.253   2.725  0.7785 -0.3236 -0.2916
  324DMSO    H3 3569   2.696   5.371   2.652  0.9817  0.3286  0.8224
  324DMSO    S1 3570   2.899   5.319   2.529 -0.4507  0.0334 -0.4616
  324DMSO    C2 3571   2.824   5.410   2.405 -0.0689 -0.3937 -1.0713
  324DMSO    H4 3572   2.769   5.348   2.334 -0.0477  0.1154 -1.5373
  324DMSO    H5 3573   2.751   5.480   2.446  1.0132 -0.1714  0.5392
  324DMSO    H6 3574   2.910   5.456   2.355 -0.6945  1.6746 -0.2833
  324DMSO    O1 3575   2.928   5.181   2.464 -0.3738  0.6486  0.1429
  325DMSO    C1 3576   2.032   1.408   4.519 -0.0712 -0.1975 -0.1025
  325DMSO    H1 3577   1.939   1.402   4.461  0.7526 -0.8024 -1.3704
  325DMSO    H2 3578   2.106   1.462   4.460 -0.6063  0.3861 -0.2396
  325DMSO    H3 3579   2.074   1.311   4.547  1.2982  0.5899  0.6551
  325DMSO    S1 3580   2.010   1.494   4.673  0.0058 -0.0184 -0.2409
  325DMSO    C2 3581   1.893   1.372   4.740  0.2971  0.1966 -0.3544
  325DMSO    H4 3582   1.933   1.271   4.752 -1.5827 -0.5385 -0.1566
  325DMSO    H5 3583   1.865   1.402   4.841 -3.6496 -2.8255 -0.4517
  325DMSO    H6 3584   1.806   1.368   4.675  0.6711 -0.8087 -0.8012
  325DMSO    O1 3585   1.930   1.614   4.649 -0.2603  0.1139 -0.3010
  326DMSO    C1 3586   0.524   3.872   2.197  1.1015 -0.5156  0.1747
  326DMSO    H1 3587   0.478   3.821   2.282 -1.0709  1.4567  0.2602
  326DMSO    H2 3588   0.466   3.938   2.132 -0.3515 -2.7666 -0.8642
  326DMSO    H3 3589   0.561   3.798   2.126  0.4127  0.0876 -0.8319
  326DMSO    S1 3590   0.677   3.940   2.265 -0.3458  0.3621  0.1606
  326DMSO    C2 3591   0.734   3.798   2.351  0.4885  0.3165  0.2480
  326DMSO    H4 3592   0.653   3.728   2.373  0.2291  0.8619  1.0415
  326DMSO    H5 3593   0.810   3.744   2.293  0.8098  0.2503  0.7254
  326DMSO    H6 3594   0.777   3.834   2.445 -0.3986  1.1970  0.3222
  326DMSO    O1 3595   0.608   4.011   2.377 -0.1885  0.3678  0.0849
  327DMSO    C1 3596   1.092   1.410   2.203 -0.2193  0.0052 -0.1627
  327DMSO    H1 3597   1.072   1.474   2.117 -0.2383  0.9429  0.5315
  327DMSO    H2 3598   1.139   1.315   2.174  0.5833  0.2191  0.4211
  327DMSO    H3 3599   1.004   1.406   2.267 -0.4768  1.2586 -0.4248
  327DMSO    S1 3600   1.224   1.468   2.298  0.1790  0.0423  0.0089
  327DMSO    C2 3601   1.154   1.623   2.332  0.9945  0.2461 -0.4829
  327DMSO    H4 3602   1.083   1.651   2.254  0.4013  1.5775  0.5111
  327DMSO    H5 3603   1.091   1.618   2.421 -0.2561 -0.0588 -1.3740
  327DMSO    H6 3604   1.239   1.692   2.338  0.8625  0.2432  1.6197
  327DMSO    O1 3605   1.332   1.498   2.203 -0.2573  0.0329  0.3306
  328DMSO    C1 3606   0.376   3.977   3.369 -0.1217  0.1452 -0.2362
  328DMSO    H1 3607   0.334   4.045   3.296  0.6233  0.6191 -0.2273
  328DMSO    H2 3608   0.319   3.884   3.375  1.2304 -0.5858  2.0108
  328DMSO    H3 3609   0.382   4.025   3.467  2.1807 -0.3822 -0.1001
  328DMSO    S1 3610   0.541   3.939   3.324  0.0730  0.1400 -0.3930
  328DMSO    C2 3611   0.496   3.881   3.159 -0.1245  0.4742 -0.0900
  328DMSO    H4 3612   0.433   3.793   3.173 -1.4112  1.1278 -1.6511
  328DMSO    H5 3613   0.439   3.955   3.102 -0.3514  0.6413  0.3592
  328DMSO    H6 3614   0.593   3.852   3.116 -0.3763  2.3266 -1.9701
  328DMSO    O1 3615   0.569   3.812   3.398  0.7049  0.2369  0.1107
  329DMSO    C1 3616   1.082   5.243   3.166 -0.1527 -0.4733  0.2899
  329DMSO    H1 3617   1.001   5.172   3.180  0.3277 -0.7604  1.7467
  329DMSO    H2 3618   1.062   5.328   3.100  0.5276 -1.2966 -1.0079
  329DMSO    H3 3619   1.166   5.186   3.124  0.3117  0.3190  0.1257
  329DMSO    S1 3620   1.128   5.296   3.326  0.0835  0.0694 -0.0436
  329DMSO    C2 3621   1.307   5.291   3.300 -0.0774 -0.2178  0.0363
  329DMSO    H4 3622   1.352   5.301   3.399 -1.2497 -2.5101  0.8447
  329DMSO    H5 3623   1.323   5.190   3.261  2.2299 -0.4557  1.4926
  329DMSO    H6 3624   1.331   5.377   3.238  2.9120 -0.8187  0.2739
  329DMSO    O1 3625   1.111   5.176   3.407  0.0725  0.3946 -0.0986
  330DMSO    C1 3626   1.023   1.351   4.005  0.5215 -0.0112 -0.2482
  330DMSO    H1 3627   1.048   1.245   4.019  0.3795  0.0176  0.2340
  330DMSO    H2 3628   1.061   1.389   3.910  0.1013 -0.6377 -0.6800
  330DMSO    H3 3629   1.067   1.404   4.089  0.5116  1.2434 -1.0279
  330DMSO    S1 3630   0.852   1.388   4.002 -0.1136  0.0765 -0.3389
  330DMSO    C2 3631   0.810   1.275   4.133 -0.2893  0.3049  0.1891
  330DMSO    H4 3632   0.868   1.283   4.226  1.1374  0.1888 -0.6759
  330DMSO    H5 3633   0.702   1.283   4.145 -0.0422  0.8931  2.3105
  330DMSO    H6 3634   0.842   1.178   4.096 -0.2755  0.5373 -0.4063
  330DMSO    O1 3635   0.791   1.335   3.873 -0.3613  0.2440 -0.0660
  331DMSO    C1 3636   2.589   2.379   2.638  0.1744  0.1986 -0.0405
  331DMSO    H1 3637   2.506   2.423   2.694  0.2237  0.6463 -0.3145
  331DMSO    H2 3638   2.609   2.437   2.547  1.7001  1.7237  1.2279
  331DMSO    H3 3639   2.571   2.275   2.610  0.8171 -0.5336  2.1423
  331DMSO    S1 3640   2.737   2.399   2.741 -0.0441 -0.0478 -0.2585
  331DMSO    C2 3641   2.674   2.286   2.873  0.5562 -0.1000 -0.4875
  331DMSO    H4 3642   2.584   2.337   2.908  0.3826  1.1799 -2.7342
  331DMSO    H5 3643   2.639   2.191   2.830 -0.0373 -0.0017 -0.2245
  331DMSO    H6 3644   2.748   2.279   2.953  0.4640 -2.1256 -0.5509
  331DMSO    O1 3645   2.724   2.530   2.810 -0.3881  0.4955  0.0031
  332DMSO    C1 3646   0.211   4.833   1.232 -0.4590 -0.1625 -0.4258
  332DMSO    H1 3647   0.255   4.886   1.147  0.7840  0.4988  0.6207
  332DMSO    H2 3648   0.148   4.915   1.270  0.6850  0.5217  0.0119
  332DMSO    H3 3649   0.283   4.803   1.308 -0.2925  0.3264 -0.3857
  332DMSO    S1 3650   0.105   4.716   1.153 -0.1685  0.5055  0.2045
  332DMSO    C2 3651  -0.002   4.671   1.301 -0.1979 -0.2553  0.6106
  332DMSO    H4 3652  -0.070   4.599   1.255  0.0530 -0.4168  0.4935
  332DMSO    H5 3653   0.065   4.625   1.374  0.3029 -0.0918  0.2591
  332DMSO    H6 3654  -0.043   4.767   1.333 -1.7994 -0.5823 -0.3613
  332DMSO    O1 3655   0.185   4.586   1.140 -0.0018 -0.5867 -0.1002
  333DMSO    C1 3656   2.878   4.704   0.567 -0.3773 -0.3800  0.1957
  333DMSO    H1 3657   2.937   4.759   0.493 -0.5284  2.4868  2.1137
  333DMSO    H2 3658   2.788   4.661   0.523 -0.1331 -0.1064 -0.5888
  333DMSO    H3 3659   2.848   4.770   0.649 -0.1420 -3.1957  2.5960
  333DMSO    S1 3660   2.982   4.572   0.623  0.1712  0.0712 -0.3135
  333DMSO    C2 3661   3.123   4.651   0.679 -0.2568  0.2802  0.2437
  333DMSO    H4 3662   3.204   4.579   0.695 -2.0168 -2.2434 -2.0071
  333DMSO    H5 3663   3.159   4.717   0.599  1.8160 -0.4456  0.5294
  333DMSO    H6 3664   3.105   4.702   0.774  1.0333 -0.4074  0.8700
  333DMSO    O1 3665   3.016   4.520   0.490 -0.3824  0.4062  0.3232
  334DMSO    C1 3666   5.098   2.086   3.049 -0.3448  0.6141  0.3622
  334DMSO    H1 3667   5.142   2.151   2.973 -0.6886  0.4673  0.0356
  334DMSO    H2 3668   5.048   2.130   3.135  0.2678  1.3650  0.3445
  334DMSO    H3 3669   5.173   2.023   3.096  0.0704 -2.1192 -3.7326
  334DMSO    S1 3670   4.996   1.960   2.970 -0.3922 -0.0507  0.1705
  334DMSO    C2 3671   4.849   2.033   3.044 -0.7153  0.1048 -0.1642
  334DMSO    H4 3672   4.826   2.133   3.004  2.1771  0.8066 -0.1891
  334DMSO    H5 3673   4.767   1.964   3.025 -0.1006 -0.4513 -0.8086
  334DMSO    H6 3674   4.867   2.052   3.150 -1.1155 -2.1412  0.3266
  334DMSO    O1 3675   5.021   1.841   3.055 -0.3989  0.0222 -0.2698
  335DMSO    C1 3676   2.203   2.821   1.804 -0.1017 -0.1234 -0.3656
  335DMSO    H1 3677   2.115   2.878   1.835 -1.2784 -0.9864 -2.0304
  335DMSO    H2 3678   2.267   2.878   1.737 -0.7341  1.9336  0.7375
  335DMSO    H3 3679   2.162   2.733   1.754 -0.7151 -0.2346  0.3295
  335DMSO    S1 3680   2.291   2.767   1.952 -0.2587  0.0920  0.4877
  335DMSO    C2 3681   2.362   2.928   1.994 -0.1448  0.2147  0.4193
  335DMSO    H4 3682   2.280   2.983   2.041 -0.1051  0.2882  0.4045
  335DMSO    H5 3683   2.435   2.907   2.073 -0.5425  1.9107  1.2590
  335DMSO    H6 3684   2.413   2.979   1.912  1.0950 -1.5428  0.0672
  335DMSO    O1 3685   2.404   2.693   1.900  0.5334  0.1729  0.2118
  336DMSO    C1 3686   2.856   5.697   2.856 -0.0643  0.1233 -0.0615
  336DMSO    H1 3687   2.787   5.635   2.914 -0.2507  0.8386  0.4886
  336DMSO    H2 3688   2.957   5.698   2.899  0.2029  1.3710 -0.6816
  336DMSO    H3 3689   2.817   5.798   2.844 -0.5927 -0.4092 -3.3393
  336DMSO    S1 3690   2.883   5.626   2.695  0.3010 -0.1123 -0.4088
  336DMSO    C2 3691   2.991   5.745   2.626 -0.2934  0.1323 -0.3054
  336DMSO    H4 3692   2.997   5.717   2.520 -0.7768 -0.2413 -0.2394
  336DMSO    H5 3693   2.948   5.843   2.645 -0.1701  0.4135 -1.4440
  336DMSO    H6 3694   3.092   5.728   2.665 -0.0911  1.5564 -0.1946
  336DMSO    O1 3695   2.749   5.658   2.625 -0.4464  0.1464 -0.5489
  337DMSO    C1 3696   2.479   2.919   4.451 -0.0337 -0.3540 -0.5506
  337DMSO    H1 3697   2.421   2.965   4.370  1.8911 -0.1762 -1.8456
  337DMSO    H2 3698   2.450   2.976   4.539 -1.2889  0.2680 -1.3496
  337DMSO    H3 3699   2.585   2.940   4.433 -0.0517 -0.3927 -0.7059
  337DMSO    S1 3700   2.441   2.744   4.476  0.2979 -0.0298 -0.3915
  337DMSO    C2 3701   2.459   2.716   4.297 -0.6379  0.5644 -0.1376
  337DMSO    H4 3702   2.560   2.709   4.257 -0.5789 -0.0287  0.1077
  337DMSO    H5 3703   2.430   2.613   4.276 -0.1818  0.4748 -0.3468
  337DMSO    H6 3704   2.396   2.790   4.247  0.1301  0.8290 -0.7202
  337DMSO    O1 3705   2.296   2.739   4.486  0.3304 -0.3406 -0.4202
  338DMSO    C1 3706   0.070   1.637   4.594 -0.6115  0.5676 -0.5610
  338DMSO    H1 3707  -0.035   1.623   4.567 -0.9955 -0.8624  1.5209
  338DMSO    H2 3708   0.065   1.719   4.665  2.4557 -0.0504  0.4523
  338DMSO    H3 3709   0.137   1.662   4.512  1.7916 -0.3044  1.0884
  338DMSO    S1 3710   0.112   1.488   4.669  0.1727 -0.2976 -0.0814
  338DMSO    C2 3711  -0.046   1.422   4.711  0.4525 -0.0230 -0.2007
  338DMSO    H4 3712  -0.113   1.394   4.629  0.7449  0.7648 -0.7117
  338DMSO    H5 3713  -0.023   1.331   4.766 -1.8237  1.1448  2.8702
  338DMSO    H6 3714  -0.079   1.505   4.774  0.4697 -1.2053  1.4005
  338DMSO    O1 3715   0.162   1.534   4.804 -0.0177  0.2178  0.2254
  339DMSO    C1 3716   1.383   0.986   0.636 -0.4707  0.1198 -0.1094
  339DMSO    H1 3717   1.486   0.952   0.636  0.2743  2.2074 -2.3943
  339DMSO    H2 3718   1.358   1.034   0.541  1.7100 -0.8818 -1.2224
  339DMSO    H3 3719   1.368   1.042   0.729 -1.7756 -2.1059  1.0636
  339DMSO    S1 3720   1.281   0.838   0.660 -0.4954  0.0570 -0.1910
  339DMSO    C2 3721   1.305   0.787   0.492  0.0943  0.3756  0.1185
  339DMSO    H4 3722   1.236   0.841   0.427  0.0214  0.4676  0.2708
  339DMSO    H5 3723   1.404   0.796   0.447 -1.1430  0.3754 -2.6959
  339DMSO    H6 3724   1.276   0.682   0.488 -1.8142  0.8817  0.1470
  339DMSO    O1 3725   1.139   0.894   0.660  0.5717  0.4493 -0.5496
  340DMSO    C1 3726   4.361   3.225   1.865  0.9186 -0.1628  0.2485
  340DMSO    H1 3727   4.374   3.249   1.971 -1.3345  0.9306  0.3095
  340DMSO    H2 3728   4.423   3.289   1.801 -0.3939 -0.7762 -1.6805
  340DMSO    H3 3729   4.256   3.253   1.848  0.3703 -1.8422  0.7568
  340DMSO    S1 3730   4.395   3.055   1.837  0.4208 -0.6314  0.1971
  340DMSO    C2 3731   4.570   3.074   1.861 -0.1910  0.9572  0.4752
  340DMSO    H4 3732   4.608   3.155   1.798 -0.3497  0.6246 -0.0527
  340DMSO    H5 3733   4.590   3.099   1.966 -2.2162 -0.8670  1.3217
  340DMSO    H6 3734   4.629   2.987   1.831 -0.8439 -0.1554  2.3341
  340DMSO    O1 3735   4.364   3.056   1.690 -0.3305 -0.3447  0.1125
  341DMSO    C1 3736   1.597   3.479   1.164 -0.1485  0.1729  0.4633
  341DMSO    H1 3737   1.593   3.418   1.074 -1.8218 -4.0088  3.2099
  341DMSO    H2 3738   1.689   3.446   1.214 -0.4879 -1.2991  0.1464
  341DMSO    H3 3739   1.510   3.468   1.229 -0.0294  1.0913  0.7816
  341DMSO    S1 3740   1.602   3.653   1.131  0.7159 -0.1573  0.0240
  341DMSO    C2 3741   1.737   3.643   1.009 -0.0311  0.7779 -0.3279
  341DMSO    H4 3742   1.715   3.571   0.930 -2.5417  0.8996  0.1961
  341DMSO    H5 3743   1.752   3.741   0.963  2.2783  0.3864 -0.4431
  341DMSO    H6 3744   1.829   3.611   1.057  1.2561  1.7446 -2.1229
  341DMSO    O1 3745   1.668   3.696   1.257  0.3544 -0.0363  0.2579
  342DMSO    C1 3746   5.347   5.764   1.165 -0.4820 -0.0554 -0.9447
  342DMSO    H1 3747   5.391   5.664   1.173 -0.2402  0.1110 -0.1260
  342DMSO    H2 3748   5.247   5.756   1.123 -0.2196 -0.9659 -1.4141
  342DMSO    H3 3749   5.415   5.836   1.120  0.4823  0.1751  0.8213
  342DMSO    S1 3750   5.331   5.819   1.335  0.0411  0.3630 -0.2244
  342DMSO    C2 3751   5.273   5.672   1.425 -0.3774 -0.2218 -0.3365
  342DMSO    H4 3752   5.189   5.632   1.368 -1.0833  0.8626 -0.0713
  342DMSO    H5 3753   5.359   5.604   1.427 -0.5978 -0.5230 -1.0349
  342DMSO    H6 3754   5.240   5.709   1.523  0.0273  3.6560 -1.5832
  342DMSO    O1 3755   5.210   5.904   1.330  0.0934  0.1708 -0.1333
  343DMSO    C1 3756   2.919   1.724   1.643 -0.4496  0.1278  0.3194
  343DMSO    H1 3757   2.998   1.788   1.601 -0.4852 -0.1699 -0.2089
  343DMSO    H2 3758   2.932   1.710   1.751 -0.4991 -0.1950  0.2819
  343DMSO    H3 3759   2.925   1.629   1.589  1.8426  0.5419 -0.2269
  343DMSO    S1 3760   2.764   1.789   1.599 -0.2889 -0.6296  0.3849
  343DMSO    C2 3761   2.656   1.673   1.668  0.6404 -0.7057 -0.0619
  343DMSO    H4 3762   2.639   1.585   1.605 -0.7921 -0.6586  0.2294
  343DMSO    H5 3763   2.680   1.654   1.773  0.6751 -1.1511 -0.1471
  343DMSO    H6 3764   2.555   1.715   1.672  0.2728 -1.2397 -2.5873
  343DMSO    O1 3765   2.762   1.786   1.456 -0.7128 -0.6024 -0.0003
  344DMSO    C1 3766   4.103   4.461   2.628  1.0080  0.1951 -0.2026
  344DMSO    H1 3767   4.140   4.563   2.618  0.3191  0.5620  0.9691
  344DMSO    H2 3768   4.039   4.438   2.542 -1.8099  0.4091  1.7702
  344DMSO    H3 3769   4.049   4.453   2.723 -0.5223  1.1298 -0.9781
  344DMSO    S1 3770   4.258   4.371   2.621  0.1722 -0.3602  0.0273
  344DMSO    C2 3771   4.308   4.456   2.468 -0.4475 -0.0723  0.0926
  344DMSO    H4 3772   4.415   4.440   2.451 -0.7682 -0.2825 -1.8148
  344DMSO    H5 3773   4.253   4.428   2.378  2.3263 -3.2829 -0.7435
  344DMSO    H6 3774   4.300   4.564   2.482  1.0154 -0.1525  1.8321
  344DMSO    O1 3775   4.225   4.238   2.577  0.0890 -0.3387 -0.4610
  345DMSO    C1 3776   1.209   2.634   2.728  0.8421  0.1117  0.0593
  345DMSO    H1 3777   1.176   2.628   2.624  0.6476  0.3574  0.1060
  345DMSO    H2 3778   1.289   2.562   2.745 -0.7096 -1.7178 -0.2678
  345DMSO    H3 3779   1.122   2.627   2.793 -1.3073 -0.7833 -2.8215
  345DMSO    S1 3780   1.281   2.802   2.739  0.0944  0.4441 -0.0015
  345DMSO    C2 3781   1.156   2.899   2.648 -0.9535  0.1222  0.5123
  345DMSO    H4 3782   1.060   2.886   2.700 -1.7363 -2.1777 -1.4521
  345DMSO    H5 3783   1.197   3.000   2.643 -0.7377 -0.0652 -1.7560
  345DMSO    H6 3784   1.162   2.853   2.550  2.0925  1.7367 -0.1282
  345DMSO    O1 3785   1.401   2.797   2.654  0.1615 -0.1911  0.2760
  346DMSO    C1 3786   0.940   1.649   3.688  0.5900  0.0189  0.1441
  346DMSO    H1 3787   0.849   1.710   3.690  1.1061  0.8245 -0.5027
  346DMSO    H2 3788   0.956   1.619   3.584  1.5541 -2.0126  0.8553
  346DMSO    H3 3789   0.927   1.565   3.757 -0.2896 -0.1290 -0.1902
  346DMSO    S1 3790   1.071   1.755   3.738 -0.4556  0.1696 -0.0685
  346DMSO    C2 3791   1.202   1.632   3.721  0.3978 -1.3487 -0.0769
  346DMSO    H4 3792   1.239   1.625   3.618 -0.1979 -1.1399 -0.3075
  346DMSO    H5 3793   1.283   1.670   3.783  0.1348 -2.3052  0.8759
  346DMSO    H6 3794   1.160   1.541   3.766  0.6766 -1.3712  0.1313
  346DMSO    O1 3795   1.063   1.762   3.886  0.2000  0.3347  0.7393
  347DMSO    C1 3796   3.772   4.632   1.462 -0.8946  0.0215  0.0040
  347DMSO    H1 3797   3.834   4.574   1.531  0.5429 -0.8291 -1.9277
  347DMSO    H2 3798   3.819   4.632   1.363  1.7151  1.0961  1.2019
  347DMSO    H3 3799   3.760   4.733   1.502  1.2103  0.8997 -1.4962
  347DMSO    S1 3800   3.619   4.538   1.454  0.9118  0.0074 -0.2430
  347DMSO    C2 3801   3.524   4.674   1.390 -0.2754  0.0080 -0.7552
  347DMSO    H4 3802   3.470   4.716   1.475  0.2121 -0.7440 -0.0605
  347DMSO    H5 3803   3.581   4.761   1.355 -1.2138  1.0239  0.1914
  347DMSO    H6 3804   3.449   4.630   1.324  0.0019 -1.7361  0.0722
  347DMSO    O1 3805   3.580   4.528   1.600  0.1946 -0.0323  0.2830
  348DMSO    C1 3806   1.300   4.889   3.159 -0.0005 -0.2885  0.1475
  348DMSO    H1 3807   1.314   4.933   3.060 -0.0946  1.2573  0.8086
  348DMSO    H2 3808   1.235   4.955   3.217  2.2392  1.6116  0.5709
  348DMSO    H3 3809   1.390   4.871   3.217  0.0722 -1.8450 -0.4307
  348DMSO    S1 3810   1.219   4.736   3.120  0.2143  0.1753  0.1411
  348DMSO    C2 3811   1.246   4.643   3.276  0.1761 -0.1921  0.4830
  348DMSO    H4 3812   1.170   4.663   3.352 -1.2471  2.5831 -1.5881
  348DMSO    H5 3813   1.249   4.540   3.240 -1.5349  0.0488 -0.4193
  348DMSO    H6 3814   1.347   4.672   3.306  0.6109 -1.2440  0.0944
  348DMSO    O1 3815   1.324   4.671   3.033 -0.1156 -0.0269  0.1203
  349DMSO    C1 3816   4.093   0.621   0.468 -0.3247 -0.1684 -0.1590
  349DMSO    H1 3817   4.001   0.562   0.465 -2.1813  2.5600  1.1458
  349DMSO    H2 3818   4.068   0.721   0.503 -1.1214  0.2954 -2.0010
  349DMSO    H3 3819   4.148   0.624   0.373 -0.0313 -0.8053 -0.0083
  349DMSO    S1 3820   4.201   0.560   0.592  0.1378  0.0615  0.2924
  349DMSO    C2 3821   4.239   0.402   0.525 -0.2183 -0.1954  0.4336
  349DMSO    H4 3822   4.261   0.333   0.607  0.0982 -2.3053 -1.3986
  349DMSO    H5 3823   4.153   0.356   0.476 -0.5275 -0.0051  0.7960
  349DMSO    H6 3824   4.330   0.405   0.464 -1.4734  2.0961 -1.4084
  349DMSO    O1 3825   4.128   0.519   0.713 -0.0909  0.3962  0.0762
  350DMSO    C1 3826   2.685   3.487   1.930  0.0378  0.2069  0.8427
  350DMSO    H1 3827   2.736   3.424   1.856  2.7258  2.3945  0.7106
  350DMSO    H2 3828   2.580   3.505   1.907  0.7151  2.9045 -0.4411
  350DMSO    H3 3829   2.734   3.585   1.923 -1.7759  1.1941  1.8234
  350DMSO    S1 3830   2.698   3.447   2.106  0.1787 -0.4075 -0.0214
  350DMSO    C2 3831   2.854   3.365   2.091 -0.7300  0.3197  0.6149
  350DMSO    H4 3832   2.925   3.415   2.024 -0.1478 -2.2082 -0.7305
  350DMSO    H5 3833   2.901   3.356   2.189  0.4678 -1.0122 -0.0512
  350DMSO    H6 3834   2.833   3.268   2.045  2.1662 -1.2490  2.3903
  350DMSO    O1 3835   2.605   3.330   2.119  0.0263  0.6878  0.2272
  351DMSO    C1 3836   4.733   3.104   4.401  0.3982 -0.5159  0.0430
  351DMSO    H1 3837   4.774   3.132   4.498  0.0965 -0.9279  0.2905
  351DMSO    H2 3838   4.815   3.116   4.330 -0.7929 -0.1031 -1.2786
  351DMSO    H3 3839   4.649   3.164   4.366  0.2668 -0.1237  1.0067
  351DMSO    S1 3840   4.686   2.933   4.400  0.1152  0.0171  0.0376
  351DMSO    C2 3841   4.853   2.864   4.426 -0.7347 -0.3848  0.4675
  351DMSO    H4 3842   4.893   2.904   4.519 -1.8304 -0.1539  0.8463
  351DMSO    H5 3843   4.844   2.756   4.416  1.8322 -0.7446  1.4869
  351DMSO    H6 3844   4.921   2.901   4.348 -1.0640 -0.6066  0.0683
  351DMSO    O1 3845   4.664   2.927   4.256  0.0260  0.1535  0.3385
  352DMSO    C1 3846   1.598   3.869   3.219 -0.8814 -0.0284 -0.2564
  352DMSO    H1 3847   1.558   3.767   3.215  0.9312 -0.8076  1.0948
  352DMSO    H2 3848   1.684   3.869   3.153  0.4807  0.9550  1.4866
  352DMSO    H3 3849   1.619   3.889   3.324 -0.4922 -1.6363 -0.0072
  352DMSO    S1 3850   1.465   3.967   3.150  0.0755  0.2627  0.2401
  352DMSO    C2 3851   1.558   4.122   3.142 -0.3895 -1.2304  0.0740
  352DMSO    H4 3852   1.616   4.136   3.234 -0.3815 -1.0045  0.0356
  352DMSO    H5 3853   1.614   4.115   3.049  0.1252  1.3828  0.1425
  352DMSO    H6 3854   1.493   4.210   3.140  0.2844 -0.6357  2.7043
  352DMSO    O1 3855   1.375   3.985   3.266  0.0484  0.0190 -0.2984
  353DMSO    C1 3856   0.665   5.241   2.522 -0.0948 -0.5135  0.1189
  353DMSO    H1 3857   0.561   5.246   2.554 -0.5808 -1.6341 -1.2014
  353DMSO    H2 3858   0.673   5.216   2.416  1.3890  0.2352  0.0306
  353DMSO    H3 3859   0.721   5.165   2.577  0.7631  0.6942  0.9323
  353DMSO    S1 3860   0.751   5.399   2.548  0.0266 -0.0096 -0.0369
  353DMSO    C2 3861   0.716   5.444   2.716 -0.3488 -0.4305  0.1257
  353DMSO    H4 3862   0.771   5.536   2.737 -0.6541 -0.4824  1.1983
  353DMSO    H5 3863   0.608   5.450   2.733 -0.4020  1.5791 -0.8414
  353DMSO    H6 3864   0.748   5.365   2.785 -0.4341  0.4899  1.2472
  353DMSO    O1 3865   0.669   5.495   2.470  0.1434  0.2628 -0.3692
  354DMSO    C1 3866   3.707   4.296   2.275 -0.0317  0.0406  0.2657
  354DMSO    H1 3867   3.620   4.358   2.299  0.0719  0.4927 -0.5213
  354DMSO    H2 3868   3.733   4.293   2.169 -0.0779 -0.0829  0.2582
  354DMSO    H3 3869   3.704   4.192   2.308  1.2388 -0.0919  0.0166
  354DMSO    S1 3870   3.848   4.350   2.368  0.3555 -0.3936 -0.0383
  354DMSO    C2 3871   3.959   4.215   2.332 -0.5221 -0.9768  0.4429
  354DMSO    H4 3872   3.968   4.210   2.223  1.6716  1.3956  0.4703
  354DMSO    H5 3873   4.052   4.237   2.383  0.3077 -1.7096 -0.7193
  354DMSO    H6 3874   3.907   4.128   2.374  2.0166 -1.7983  2.0039
  354DMSO    O1 3875   3.811   4.335   2.511 -0.1958 -0.3329  0.0217
  355DMSO    C1 3876   0.561   0.689   4.614 -0.2847  0.1147  0.0115
  355DMSO    H1 3877   0.478   0.640   4.564 -1.0402  2.1716 -0.7777
  355DMSO    H2 3878   0.626   0.742   4.545  1.3681 -1.0387  0.6416
  355DMSO    H3 3879   0.624   0.619   4.670 -0.3261  0.4971  0.5374
  355DMSO    S1 3880   0.504   0.803   4.737  0.2908 -0.0109  0.0032
  355DMSO    C2 3881   0.360   0.712   4.797  0.5067 -0.0157 -0.0710
  355DMSO    H4 3882   0.322   0.754   4.890 -3.3301 -0.5911 -1.3010
  355DMSO    H5 3883   0.278   0.720   4.725  0.5951 -1.6907 -0.3786
  355DMSO    H6 3884   0.396   0.609   4.808  0.7131 -0.0420 -0.9187
  355DMSO    O1 3885   0.433   0.905   4.657  0.0885 -0.0149 -0.0381
  356DMSO    C1 3886   4.579   4.280   1.834  0.5202 -0.5947 -0.1241
  356DMSO    H1 3887   4.500   4.207   1.854 -0.9149  0.8099 -0.5682
  356DMSO    H2 3888   4.672   4.238   1.872  1.2864  0.3430 -0.9417
  356DMSO    H3 3889   4.552   4.372   1.885 -0.4082  0.1015 -1.8177
  356DMSO    S1 3890   4.593   4.308   1.656 -0.3845 -0.1554  0.1064
  356DMSO    C2 3891   4.636   4.487   1.690 -0.1402 -0.1922 -0.7640
  356DMSO    H4 3892   4.716   4.504   1.762 -0.5248 -0.6243 -0.2277
  356DMSO    H5 3893   4.672   4.538   1.600  3.0094 -1.0660 -0.0515
  356DMSO    H6 3894   4.543   4.529   1.729  0.7761 -0.3130  1.5841
  356DMSO    O1 3895   4.445   4.305   1.612  0.1043  0.2118  0.2466
  357DMSO    C1 3896   3.151   4.026   1.914 -0.5928 -0.0484  0.2322
  357DMSO    H1 3897   3.206   3.933   1.929  0.1575  0.3224 -0.1761
  357DMSO    H2 3898   3.157   4.088   2.004 -1.5585  1.7791 -0.9233
  357DMSO    H3 3899   3.045   4.010   1.894 -0.4093  0.1147 -0.8994
  357DMSO    S1 3900   3.224   4.112   1.766 -0.1368 -0.0552 -0.4284
  357DMSO    C2 3901   3.390   4.145   1.830  0.0408 -0.3521  0.1437
  357DMSO    H4 3902   3.440   4.210   1.757  2.7971 -1.9735  0.5292
  357DMSO    H5 3903   3.383   4.196   1.926  1.3422 -0.9960  0.5846
  357DMSO    H6 3904   3.429   4.044   1.835  0.9383  0.0251  0.8516
  357DMSO    O1 3905   3.163   4.253   1.757  0.0247  0.6938 -0.2275
  358DMSO    C1 3906   1.595   4.207   0.452 -0.3179 -0.3635 -0.8709
  358DMSO    H1 3907   1.588   4.315   0.464 -1.0573 -0.5322  0.3011
  358DMSO    H2 3908   1.573   4.149   0.542 -3.1713  0.3172 -1.1009
  358DMSO    H3 3909   1.698   4.186   0.422 -0.5996 -1.5144 -1.0812
  358DMSO    S1 3910   1.476   4.160   0.329 -0.0427  0.6970 -0.1242
  358DMSO    C2 3911   1.535   3.999   0.320 -0.0665  0.0469  0.4047
  358DMSO    H4 3912   1.626   4.011   0.261  0.2193  0.6475  0.9569
  358DMSO    H5 3913   1.551   3.969   0.424  1.6918  1.7555  0.6442
  358DMSO    H6 3914   1.468   3.944   0.253 -0.0182 -0.6857  0.9524
  358DMSO    O1 3915   1.508   4.230   0.202 -0.3630  0.3183  0.2040
  359DMSO    C1 3916   4.495   5.183   1.297 -0.0092 -0.0716 -0.3531
  359DMSO    H1 3917   4.453   5.107   1.363  0.1143 -0.4445 -0.7026
  359DMSO    H2 3918   4.451   5.173   1.197  1.5923  0.4383 -1.1227
  359DMSO    H3 3919   4.603   5.169   1.294  0.3396  2.6788 -3.5718
  359DMSO    S1 3920   4.459   5.347   1.365 -0.3275 -0.1676  0.2685
  359DMSO    C2 3921   4.282   5.319   1.374 -0.0940 -0.4963 -0.3714
  359DMSO    H4 3922   4.250   5.345   1.272  1.8377 -0.6875 -1.0462
  359DMSO    H5 3923   4.253   5.216   1.398 -2.2371  0.1244 -0.1489
  359DMSO    H6 3924   4.244   5.383   1.453 -1.8543 -0.0537 -1.5432
  359DMSO    O1 3925   4.464   5.431   1.243 -0.3818 -0.7208  0.0409
  360DMSO    C1 3926   3.513   0.565   4.578  0.1677  0.1673 -0.2066
  360DMSO    H1 3927   3.505   0.504   4.668  1.7886 -2.5363 -1.8147
  360DMSO    H2 3928   3.448   0.534   4.496 -2.3414 -0.4780  1.9559
  360DMSO    H3 3929   3.619   0.561   4.551  0.1889  2.6288 -0.6191
  360DMSO    S1 3930   3.485   0.735   4.630 -0.3773 -0.3700  0.6686
  360DMSO    C2 3931   3.330   0.692   4.702 -0.0631  0.2638  0.3444
  360DMSO    H4 3932   3.276   0.785   4.723 -0.4107  0.2634 -0.5041
  360DMSO    H5 3933   3.260   0.647   4.631  1.5244 -1.2164 -0.3142
  360DMSO    H6 3934   3.348   0.625   4.786  0.2721 -1.7185 -1.2577
  360DMSO    O1 3935   3.460   0.820   4.506  0.2697  0.3946  0.2628
  361DMSO    C1 3936   3.498   2.287   1.203 -0.0571 -0.6620  0.0344
  361DMSO    H1 3937   3.591   2.345   1.211 -1.5501  1.4464  2.7062
  361DMSO    H2 3938   3.444   2.314   1.294  0.4397 -0.5261  0.2917
  361DMSO    H3 3939   3.515   2.181   1.187  1.7235 -0.0307 -2.7010
  361DMSO    S1 3940   3.421   2.371   1.066  0.3748  0.3081  0.3749
  361DMSO    C2 3941   3.363   2.229   0.983  0.3435  0.5006  0.2071
  361DMSO    H4 3942   3.300   2.165   1.045  0.0625  1.6996  1.1791
  361DMSO    H5 3943   3.304   2.270   0.901 -3.0432  1.2181  2.8920
  361DMSO    H6 3944   3.452   2.171   0.955 -0.1158  0.1746 -0.5955
  361DMSO    O1 3945   3.541   2.419   0.988 -0.3130  0.0422 -0.1668
  362DMSO    C1 3946   3.539   0.498   2.916 -0.3337  0.3930  0.1681
  362DMSO    H1 3947   3.445   0.551   2.931 -0.3021  0.6906 -0.6831
  362DMSO    H2 3948   3.620   0.567   2.894  0.4825 -0.1904  1.2801
  362DMSO    H3 3949   3.539   0.422   2.836  1.7820  0.5046  0.0251
  362DMSO    S1 3950   3.593   0.409   3.061 -0.3125  0.1278 -0.2422
  362DMSO    C2 3951   3.767   0.387   3.037  0.7474  0.6145 -1.1872
  362DMSO    H4 3952   3.809   0.488   3.034 -2.4743  2.0231 -0.9076
  362DMSO    H5 3953   3.816   0.335   3.119  0.8474  0.4600 -1.3435
  362DMSO    H6 3954   3.783   0.329   2.946 -1.7582 -0.1864 -1.1585
  362DMSO    O1 3955   3.543   0.270   3.046  0.3715  0.0157 -0.2027
  363DMSO    C1 3956   5.056   3.751   1.502 -0.2371  0.2864  0.3704
  363DMSO    H1 3957   5.069   3.713   1.400  0.6306 -2.6497  1.5065
  363DMSO    H2 3958   4.949   3.770   1.514 -1.0167 -1.4039 -3.2760
  363DMSO    H3 3959   5.115   3.839   1.528  0.0064  0.4217 -0.6217
  363DMSO    S1 3960   5.101   3.611   1.594  0.1439 -0.0414  0.0810
  363DMSO    C2 3961   5.112   3.694   1.750  0.1595 -0.6585 -0.6621
  363DMSO    H4 3962   5.165   3.626   1.818  1.0605 -0.1204 -0.8144
  363DMSO    H5 3963   5.164   3.789   1.741  0.4242 -0.8417 -1.0851
  363DMSO    H6 3964   5.012   3.710   1.790  0.2501 -2.1382  0.2198
  363DMSO    O1 3965   5.242   3.601   1.555 -0.5876  0.4083  0.0984
  364DMSO    C1 3966   4.113   0.962   4.205  0.1820  0.4367 -0.8553
  364DMSO    H1 3967   4.148   0.904   4.118  2.2764 -0.6659  0.6708
  364DMSO    H2 3968   4.056   0.900   4.274 -1.1576  0.8415 -1.5702
  364DMSO    H3 3969   4.040   1.033   4.165  0.6712  0.8908 -0.9355
  364DMSO    S1 3970   4.228   1.054   4.299  0.0597 -0.3248 -0.3127
  364DMSO    C2 3971   4.348   0.929   4.334  0.1780 -0.3852 -0.3395
  364DMSO    H4 3972   4.397   0.895   4.242  0.8671 -0.3622  0.0152
  364DMSO    H5 3973   4.427   0.961   4.403  0.4868 -0.8499 -0.4754
  364DMSO    H6 3974   4.289   0.849   4.380  4.0894 -2.6430  0.9887
  364DMSO    O1 3975   4.161   1.078   4.425  0.0675 -0.1809 -0.6240
  365DMSO    C1 3976   1.746   3.567   3.483 -0.0853  0.4144  0.7292
  365DMSO    H1 3977   1.761   3.464   3.451 -2.4914  0.4952 -0.8511
  365DMSO    H2 3978   1.688   3.569   3.575  0.1765 -0.1108  0.9068
  365DMSO    H3 3979   1.692   3.616   3.401  1.4821 -0.5545 -0.9249
  365DMSO    S1 3980   1.905   3.638   3.518  0.0781  0.1325  0.0983
  365DMSO    C2 3981   1.972   3.571   3.365 -0.6927  0.6843  0.2416
  365DMSO    H4 3982   1.933   3.609   3.270  1.0487 -2.0447 -1.6504
  365DMSO    H5 3983   2.079   3.594   3.362 -1.0182  2.0663 -1.1030
  365DMSO    H6 3984   1.958   3.463   3.365 -1.7603  0.8179  0.5259
  365DMSO    O1 3985   1.961   3.554   3.628  0.0303  0.1682 -0.2281
  366DMSO    C1 3986   4.660   0.755   4.341  0.1645 -0.3858 -0.0033
  366DMSO    H1 3987   4.734   0.676   4.325  2.0647  1.5065 -0.7440
  366DMSO    H2 3988   4.560   0.719   4.367  0.3288  1.0108  2.6576
  366DMSO    H3 3989   4.652   0.811   4.248 -0.7629 -2.1903 -1.0606
  366DMSO    S1 3990   4.734   0.860   4.465 -0.0018  0.1463  0.1674
  366DMSO    C2 3991   4.712   0.759   4.610 -0.8707 -0.1947  0.3941
  366DMSO    H4 3992   4.615   0.712   4.627 -0.0873 -1.2768  2.1307
  366DMSO    H5 3993   4.797   0.689   4.612  0.0754  0.9691  1.5781
  366DMSO    H6 3994   4.731   0.833   4.688  1.1022  1.1465 -1.3203
  366DMSO    O1 3995   4.654   0.988   4.477 -0.1772  0.0759  0.2545
  367DMSO    C1 3996   4.728   4.558   3.933  0.1702  0.6894  0.2308
  367DMSO    H1 3997   4.627   4.595   3.950  0.1067  1.3631 -1.5268
  367DMSO    H2 3998   4.716   4.462   3.881  0.2689  0.8168 -0.0263
  367DMSO    H3 3999   4.793   4.563   4.022 -0.8199  1.1524  0.9321
  367DMSO    S1 4000   4.801   4.660   3.804 -0.1681  0.4350  0.4332
  367DMSO    C2 4001   4.779   4.809   3.892 -0.1346 -0.2567 -0.1287
  367DMSO    H4 4002   4.676   4.815   3.928 -0.0789 -2.5313  0.4916
  367DMSO    H5 4003   4.828   4.820   3.989 -3.3722 -0.8836  1.6617
  367DMSO    H6 4004   4.794   4.896   3.828  1.0194  0.0176  0.5103
  367DMSO    O1 4005   4.691   4.670   3.707 -0.4886  0.0038 -0.2562
  368DMSO    C1 4006   1.487   0.688   1.024 -0.4732  0.0363 -0.1544
  368DMSO    H1 4007   1.465   0.629   0.934  0.2488 -1.4067  0.6074
  368DMSO    H2 4008   1.577   0.747   1.009  0.1810 -1.0658 -0.5922
  368DMSO    H3 4009   1.493   0.622   1.110 -2.8691 -0.1116 -0.0591
  368DMSO    S1 4010   1.347   0.800   1.047 -0.0845  0.2350  0.0916
  368DMSO    C2 4011   1.433   0.912   1.159  0.3496 -0.5140  0.0864
  368DMSO    H4 4012   1.508   0.960   1.096 -0.1740  1.4013  0.9049
  368DMSO    H5 4013   1.363   0.976   1.213  1.5458  3.2345 -2.6444
  368DMSO    H6 4014   1.491   0.851   1.229 -3.1967 -2.8177  1.1193
  368DMSO    O1 4015   1.255   0.711   1.122 -0.0649  0.6430  0.4169
  369DMSO    C1 4016   0.124   3.388   2.387 -0.5779 -0.3312 -0.4179
  369DMSO    H1 4017   0.126   3.357   2.282 -0.4894 -0.8267 -0.2726
  369DMSO    H2 4018   0.026   3.368   2.430 -0.8323 -1.2930 -1.4252
  369DMSO    H3 4019   0.143   3.495   2.400 -0.5042 -0.4041  0.0687
  369DMSO    S1 4020   0.249   3.302   2.489 -0.3653  0.4563 -0.3953
  369DMSO    C2 4021   0.235   3.143   2.403  0.5383  0.2420 -0.4648
  369DMSO    H4 4022   0.131   3.113   2.412  0.2811  1.0454 -0.7348
  369DMSO    H5 4023   0.256   3.160   2.297 -3.0034  2.3067 -0.8957
  369DMSO    H6 4024   0.299   3.068   2.451 -2.6008 -2.6148 -0.6184
  369DMSO    O1 4025   0.175   3.279   2.615  0.2863  0.0991 -0.5379
  370DMSO    C1 4026   0.028   2.355   0.945 -0.2433  0.6170  0.5299
  370DMSO    H1 4027  -0.021   2.260   0.967 -0.9299  0.4678 -1.5673
  370DMSO    H2 4028   0.115   2.347   0.880 -0.0291 -1.4886  1.0358
  370DMSO    H3 4029   0.059   2.404   1.038  0.1734  0.6115  0.3921
  370DMSO    S1 4030  -0.087   2.471   0.872 -0.0554  0.3149  0.3582
  370DMSO    C2 4031   0.031   2.599   0.831 -0.4663  0.1441  0.0186
  370DMSO    H4 4032   0.090   2.556   0.749 -1.0737  0.3490 -0.5335
  370DMSO    H5 4033  -0.029   2.683   0.794 -1.3687  0.3335  1.8452
  370DMSO    H6 4034   0.091   2.624   0.919 -0.1355  3.1477 -0.9924
  370DMSO    O1 4035  -0.166   2.523   0.987  0.2852 -0.3568 -0.1715
  371DMSO    C1 4036   4.436   0.472   2.393  0.3618  0.3578 -0.0381
  371DMSO    H1 4037   4.340   0.421   2.388  0.9412 -0.9488  1.5268
  371DMSO    H2 4038   4.447   0.523   2.489  2.7238 -1.9416  0.9767
  371DMSO    H3 4039   4.461   0.528   2.302  2.3770  0.2554  0.4382
  371DMSO    S1 4040   4.547   0.339   2.403 -0.3365  0.2300 -0.0522
  371DMSO    C2 4041   4.512   0.263   2.250 -0.9682 -0.0842 -0.1954
  371DMSO    H4 4042   4.599   0.209   2.211 -1.0069 -1.5272  1.6707
  371DMSO    H5 4043   4.436   0.186   2.267 -2.7463  1.1897 -2.0791
  371DMSO    H6 4044   4.480   0.336   2.175 -0.8238 -1.5806 -1.7664
  371DMSO    O1 4045   4.482   0.260   2.513  0.1402 -0.1897  0.0084
  372DMSO    C1 4046   1.412   5.045   4.453  0.1196 -0.4060  0.2726
  372DMSO    H1 4047   1.427   5.023   4.559 -0.4600  0.1079  0.4660
  372DMSO    H2 4048   1.416   5.154   4.452 -3.1013 -0.2293 -0.4330
  372DMSO    H3 4049   1.314   5.009   4.422  0.2994 -2.2132  1.7142
  372DMSO    S1 4050   1.540   4.977   4.349 -0.0367 -0.3067  0.0451
  372DMSO    C2 4051   1.500   4.803   4.365  0.3261 -0.3487 -0.2807
  372DMSO    H4 4052   1.414   4.786   4.301 -1.5322  2.7054  1.3024
  372DMSO    H5 4053   1.586   4.746   4.329  1.5024  0.6513  0.8908
  372DMSO    H6 4054   1.487   4.781   4.472  0.0297  2.3621  0.2626
  372DMSO    O1 4055   1.678   4.995   4.407  0.2100 -0.1121 -0.1522
  373DMSO    C1 4056   1.978   1.428   0.540 -0.4645 -0.5158 -0.5763
  373DMSO    H1 4057   1.981   1.400   0.434  0.7351 -1.2126 -0.3657
  373DMSO    H2 4058   1.872   1.419   0.566 -1.0693  0.7932 -2.4302
  373DMSO    H3 4059   2.010   1.533   0.544 -2.2431 -0.0270  1.6416
  373DMSO    S1 4060   2.078   1.302   0.619  0.7735  0.4525  0.8106
  373DMSO    C2 4061   2.228   1.374   0.567 -0.5025  0.2097  0.1662
  373DMSO    H4 4062   2.222   1.402   0.462  1.4981  2.7545  0.6996
  373DMSO    H5 4063   2.235   1.457   0.637 -1.1876 -0.3409  0.9057
  373DMSO    H6 4064   2.316   1.311   0.585  1.0879  2.1096 -0.8997
  373DMSO    O1 4065   2.076   1.174   0.540  0.3773 -0.1553  1.0442
  374DMSO    C1 4066   2.835   1.261   3.003 -0.3042  0.3105 -0.1048
  374DMSO    H1 4067   2.772   1.210   2.929  0.3883 -1.4303  0.4906
  374DMSO    H2 4068   2.775   1.330   3.062  0.0802  1.2972 -0.8581
  374DMSO    H3 4069   2.916   1.307   2.946 -1.4050  2.1448 -0.2254
  374DMSO    S1 4070   2.894   1.134   3.113 -0.0644  0.3466  0.3994
  374DMSO    C2 4071   2.750   1.092   3.198  0.2788 -0.1857  0.3866
  374DMSO    H4 4072   2.771   1.009   3.265  0.5057 -0.7469 -0.3672
  374DMSO    H5 4073   2.712   1.181   3.248 -3.9186 -1.9822  0.5497
  374DMSO    H6 4074   2.684   1.064   3.115  1.9841 -0.9182 -0.7537
  374DMSO    O1 4075   2.987   1.201   3.207  0.0587 -0.0990 -0.0759
  375DMSO    C1 4076   2.241   2.386   1.802 -0.6494  0.0665 -0.2432
  375DMSO    H1 4077   2.282   2.481   1.836  1.2740 -1.5206  2.0254
  375DMSO    H2 4078   2.321   2.334   1.748 -2.2211 -0.6166 -1.9729
  375DMSO    H3 4079   2.161   2.404   1.730  0.4285  0.6966 -1.3061
  375DMSO    S1 4080   2.195   2.295   1.943 -0.4713 -0.1341  0.0535
  375DMSO    C2 4081   2.103   2.169   1.860 -0.4772  0.4428 -0.3022
  375DMSO    H4 4082   2.033   2.223   1.795 -1.4993  0.2434  0.6111
  375DMSO    H5 4083   2.175   2.108   1.806 -0.7120  0.0533 -0.1826
  375DMSO    H6 4084   2.047   2.097   1.921  1.3263  0.8917  1.9416
  375DMSO    O1 4085   2.088   2.375   2.016 -0.6342  0.1223  0.4793
  376DMSO    C1 4086   1.265   4.985   2.054  0.0254  0.1824 -0.4124
  376DMSO    H1 4087   1.361   5.037   2.045  0.0600  0.0070 -1.0997
  376DMSO    H2 4088   1.241   4.943   1.956  0.1684  0.2490 -0.4764
  376DMSO    H3 4089   1.183   5.053   2.077 -0.3903 -0.9617  1.5651
  376DMSO    S1 4090   1.263   4.853   2.166 -0.3105 -0.3791  0.1524
  376DMSO    C2 4091   1.359   4.741   2.070 -0.6182  0.2851  0.2035
  376DMSO    H4 4092   1.465   4.754   2.092 -0.1656 -1.3835 -0.8877
  376DMSO    H5 4093   1.338   4.643   2.114 -3.4872  0.4190 -0.7536
  376DMSO    H6 4094   1.339   4.728   1.963 -0.8676  1.5016  0.0951
  376DMSO    O1 4095   1.123   4.806   2.147  0.1400  0.0531  0.2619
  377DMSO    C1 4096   5.099   4.455   3.615 -0.2873  0.1353  0.0884
  377DMSO    H1 4097   5.053   4.459   3.714  0.5830 -1.6034  0.5734
  377DMSO    H2 4098   5.037   4.435   3.527  0.0029 -1.1264  0.1609
  377DMSO    H3 4099   5.185   4.389   3.622  0.2381  0.8277  0.2482
  377DMSO    S1 4100   5.159   4.617   3.600  0.2034 -0.1609 -0.1312
  377DMSO    C2 4101   5.255   4.598   3.459 -0.3708  0.4987  0.1011
  377DMSO    H4 4102   5.331   4.675   3.451  0.4313 -0.4907 -2.5166
  377DMSO    H5 4103   5.312   4.505   3.453  0.2725  0.9707 -1.6108
  377DMSO    H6 4104   5.193   4.610   3.369  1.6414  1.3933 -1.1928
  377DMSO    O1 4105   5.261   4.632   3.712 -0.0775 -0.1017  0.5873
  378DMSO    C1 4106   1.721   0.008   0.993  0.3708 -0.0177 -0.1829
  378DMSO    H1 4107   1.827   0.019   1.018  0.2915 -0.8625  0.5568
  378DMSO    H2 4108   1.669   0.104   0.984 -1.3093 -0.7141  1.5857
  378DMSO    H3 4109   1.669  -0.057   1.065  0.7520 -0.8157 -0.6219
  378DMSO    S1 4110   1.702  -0.061   0.828 -0.1494  0.2561  0.0968
  378DMSO    C2 4111   1.702  -0.230   0.870  0.3624 -0.8364  0.1597
  378DMSO    H4 4112   1.606  -0.253   0.916 -0.7677 -0.0072 -1.7349
  378DMSO    H5 4113   1.720  -0.295   0.784  0.4216  0.5749 -0.9230
  378DMSO    H6 4114   1.781  -0.243   0.945  0.6064  0.9360  0.2327
  378DMSO    O1 4115   1.836  -0.023   0.774 -0.9103  0.0226 -0.3177
  379DMSO    C1 4116   3.166   5.018   4.341 -0.1719 -0.6972 -0.7487
  379DMSO    H1 4117   3.228   4.931   4.364 -1.0256 -0.6393  1.8149
  379DMSO    H2 4118   3.124   5.061   4.432  0.5035  0.3532 -0.9193
  379DMSO    H3 4119   3.085   4.983   4.276 -0.5275  1.9002 -1.7871
  379DMSO    S1 4120   3.262   5.153   4.271 -0.0449 -0.1286 -0.0896
  379DMSO    C2 4121   3.383   5.160   4.395  0.5195 -0.7104  0.5653
  379DMSO    H4 4122   3.432   5.257   4.382  0.6158 -1.1043 -2.2536
  379DMSO    H5 4123   3.332   5.148   4.491  0.6273 -1.1170  0.5720
  379DMSO    H6 4124   3.458   5.084   4.373  1.6443 -0.1534  2.3342
  379DMSO    O1 4125   3.175   5.273   4.298 -0.2177  0.0689 -0.0110
  380DMSO    C1 4126   1.492   5.438   0.073  0.0126  0.4228  0.7564
  380DMSO    H1 4127   1.563   5.366   0.031  0.3035  0.3243  1.4095
  380DMSO    H2 4128   1.448   5.400   0.166 -1.0571 -1.0954 -0.3546
  380DMSO    H3 4129   1.405   5.452   0.008 -0.8016 -3.6608  0.8068
  380DMSO    S1 4130   1.587   5.583   0.101  0.0861 -0.3158 -0.3649
  380DMSO    C2 4131   1.644   5.500   0.247  0.5061 -1.0464 -1.0526
  380DMSO    H4 4132   1.558   5.485   0.313  1.1778 -0.7141 -0.0957
  380DMSO    H5 4133   1.698   5.408   0.224  0.9609 -1.0912  0.1816
  380DMSO    H6 4134   1.725   5.562   0.284  0.4427  0.0638 -2.6924
  380DMSO    O1 4135   1.494   5.684   0.155  0.3730  0.4982 -0.5567
  381DMSO    C1 4136   2.149   3.052   3.587 -0.4834  0.1145  0.1801
  381DMSO    H1 4137   2.228   3.084   3.656  0.4844 -0.3123 -0.7103
  381DMSO    H2 4138   2.174   2.950   3.556  1.6287  0.5021  0.5460
  381DMSO    H3 4139   2.141   3.115   3.498 -2.7005  0.8474  0.8715
  381DMSO    S1 4140   1.991   3.035   3.668  0.1430 -0.0148 -0.1565
  381DMSO    C2 4141   1.970   3.203   3.681  0.4490 -0.1413 -0.0409
  381DMSO    H4 4142   2.029   3.234   3.768  0.8708 -2.0677  0.3816
  381DMSO    H5 4143   2.004   3.255   3.591  1.6061  0.1052  0.5218
  381DMSO    H6 4144   1.863   3.219   3.699  0.5584  1.6172 -0.8458
  381DMSO    O1 4145   2.023   2.997   3.805 -0.0474  0.3094 -0.2923
  382DMSO    C1 4146   3.282   4.227   0.622 -0.0489  0.2074  0.1093
  382DMSO    H1 4147   3.337   4.314   0.585 -0.2047  0.2686  0.0203
  382DMSO    H2 4148   3.297   4.210   0.729 -0.4963  1.5642  0.4023
  382DMSO    H3 4149   3.334   4.149   0.566 -1.1254  0.3138 -1.0603
  382DMSO    S1 4150   3.111   4.219   0.572 -0.2932 -0.2250 -0.1394
  382DMSO    C2 4151   3.063   4.065   0.634  0.3619  0.1001 -0.3504
  382DMSO    H4 4152   3.074   4.051   0.742  0.3964  1.5486 -0.1491
  382DMSO    H5 4153   2.958   4.059   0.602 -0.1235  0.4707  1.1509
  382DMSO    H6 4154   3.119   3.986   0.583  1.6707  2.1176 -2.1101
  382DMSO    O1 4155   3.125   4.191   0.429  0.0556  0.2273  0.1889
  383DMSO    C1 4156   0.578   0.094   1.234 -0.5052  0.4340 -0.8556
  383DMSO    H1 4157   0.536   0.121   1.331  0.6007  1.5105 -0.6544
  383DMSO    H2 4158   0.657   0.019   1.248 -1.2785 -0.1447  0.4153
  383DMSO    H3 4159   0.625   0.184   1.193  1.0641 -0.9124 -2.1009
  383DMSO    S1 4160   0.455   0.051   1.115 -0.2261 -0.5463  0.0193
  383DMSO    C2 4161   0.562   0.021   0.978 -0.2888  0.1583  0.3580
  383DMSO    H4 4162   0.641  -0.047   1.006  0.2499  0.7307  0.2457
  383DMSO    H5 4163   0.509  -0.019   0.891  2.2134 -0.0867 -1.0727
  383DMSO    H6 4164   0.605   0.116   0.945  0.6203 -0.3637  0.0415
  383DMSO    O1 4165   0.393   0.187   1.095 -0.1465 -0.1796 -0.6671
  384DMSO    C1 4166   2.368   2.879   0.383  0.9951  0.0084 -0.1642
  384DMSO    H1 4167   2.323   2.853   0.287 -0.6535  1.7148  0.1240
  384DMSO    H2 4168   2.340   2.981   0.411  0.2821 -0.1756 -0.1977
  384DMSO    H3 4169   2.474   2.865   0.405  0.8039 -0.5579  0.4353
  384DMSO    S1 4170   2.291   2.766   0.499 -0.0185 -0.1267  0.5036
  384DMSO    C2 4171   2.311   2.615   0.413  0.6005 -0.0468 -0.3280
  384DMSO    H4 4172   2.419   2.612   0.397  0.6010  1.6301 -0.7407
  384DMSO    H5 4173   2.268   2.537   0.475 -1.3609  1.8914  0.8261
  384DMSO    H6 4174   2.272   2.610   0.311 -0.1231  0.1531 -0.0626
  384DMSO    O1 4175   2.148   2.802   0.477 -0.1261  0.1889 -0.2757
  385DMSO    C1 4176   4.991   2.445   4.389 -0.0383  0.1650 -0.2834
  385DMSO    H1 4177   4.988   2.341   4.356  0.5141 -0.3569  1.2399
  385DMSO    H2 4178   5.028   2.461   4.491 -0.0239 -0.9834 -0.1003
  385DMSO    H3 4179   4.889   2.485   4.384 -0.4210 -0.5893  1.1131
  385DMSO    S1 4180   5.097   2.529   4.284 -0.1472  0.4499  0.0177
  385DMSO    C2 4181   5.253   2.473   4.358  0.2157 -0.0588  0.7871
  385DMSO    H4 4182   5.264   2.527   4.452 -1.5389  3.4936 -0.9447
  385DMSO    H5 4183   5.257   2.366   4.379  1.4403  0.2618  2.3034
  385DMSO    H6 4184   5.330   2.488   4.281 -0.6230 -0.6810 -0.1857
  385DMSO    O1 4185   5.093   2.673   4.327  0.2122 -0.0888 -0.1510
  386DMSO    C1 4186   0.625   4.870   0.029 -0.5801  0.8398  0.3832
  386DMSO    H1 4187   0.727   4.910   0.030 -0.3807  0.3370  0.4712
  386DMSO    H2 4188   0.579   4.897  -0.066 -0.6581  0.6956  0.3793
  386DMSO    H3 4189   0.564   4.910   0.111 -0.1821 -0.9209  1.5708
  386DMSO    S1 4190   0.635   4.687   0.026 -0.1097  0.1782  0.2594
  386DMSO    C2 4191   0.750   4.655   0.158  0.2327 -0.1807  0.8196
  386DMSO    H4 4192   0.842   4.696   0.115  0.1838 -0.5731  0.3342
  386DMSO    H5 4193   0.720   4.707   0.249  0.8140  1.5200  0.0647
  386DMSO    H6 4194   0.757   4.549   0.182  2.7869 -0.4492 -0.9257
  386DMSO    O1 4195   0.706   4.662  -0.108  0.3171 -0.0202 -0.6146
  387DMSO    C1 4196   2.790   4.099   2.018  0.8920 -0.2856 -0.0359
  387DMSO    H1 4197   2.695   4.135   1.976  0.5421 -0.3771  0.6690
  387DMSO    H2 4198   2.819   4.162   2.102  0.6085  1.3316 -1.1216
  387DMSO    H3 4199   2.862   4.112   1.937  0.4966  2.9143  0.0633
  387DMSO    S1 4200   2.797   3.932   2.063  0.0485  0.1372 -0.0001
  387DMSO    C2 4201   2.663   3.957   2.183 -0.6614 -0.2020 -0.0491
  387DMSO    H4 4202   2.575   4.006   2.141 -0.4881 -0.5357 -0.8271
  387DMSO    H5 4203   2.630   3.855   2.203 -1.4534 -0.0663 -0.6406
  387DMSO    H6 4204   2.709   4.002   2.271  2.1614 -2.5700 -0.2155
  387DMSO    O1 4205   2.921   3.951   2.136  0.0213  0.3392 -0.1936
  388DMSO    C1 4206   2.803   1.569   3.776 -0.0213  0.6214  0.0598
  388DMSO    H1 4207   2.700   1.582   3.811  0.1628 -0.1196  0.8965
  388DMSO    H2 4208   2.853   1.666   3.773  0.3128  0.4580  0.3188
  388DMSO    H3 4209   2.805   1.516   3.680  2.1929 -0.7045  0.7961
  388DMSO    S1 4210   2.890   1.467   3.900 -0.3300  0.4582  0.1775
  388DMSO    C2 4211   2.773   1.339   3.938 -0.5311 -0.0503 -0.4511
  388DMSO    H4 4212   2.730   1.301   3.845 -1.6457  0.0827  0.0082
  388DMSO    H5 4213   2.812   1.260   4.002 -1.1960 -0.0009  0.0152
  388DMSO    H6 4214   2.691   1.397   3.980 -1.1502 -2.7445  2.1904
  388DMSO    O1 4215   2.872   1.545   4.027  0.0930  0.4620  0.0978
  389DMSO    C1 4216   2.996   3.939   4.195  0.0134  0.3372  0.0591
  389DMSO    H1 4217   2.923   3.968   4.271 -1.6926  0.5273 -1.6232
  389DMSO    H2 4218   3.032   3.840   4.226  0.0778  0.4562  0.3659
  389DMSO    H3 4219   3.068   4.018   4.173  1.6832 -0.5081  2.2157
  389DMSO    S1 4220   2.912   3.898   4.043 -0.7050 -0.0379 -0.1187
  389DMSO    C2 4221   3.065   3.833   3.990 -0.9848  0.2980 -0.9099
  389DMSO    H4 4222   3.077   3.731   4.027  1.3313 -0.5428 -3.7533
  389DMSO    H5 4223   3.059   3.815   3.883 -1.5091 -0.0492 -0.8254
  389DMSO    H6 4224   3.152   3.895   4.015 -1.9052  0.1839  2.9513
  389DMSO    O1 4225   2.919   4.011   3.950 -0.2293 -0.5206 -0.0070
  390DMSO    C1 4226   3.373   0.467   1.726  0.4329 -0.0306  0.5013
  390DMSO    H1 4227   3.352   0.515   1.822  0.6083 -0.5702  0.8119
  390DMSO    H2 4228   3.316   0.501   1.640 -0.4278  0.0460  1.1010
  390DMSO    H3 4229   3.353   0.362   1.746  1.0675 -0.6286 -1.8510
  390DMSO    S1 4230   3.549   0.471   1.668 -0.0885 -0.3932 -0.4539
  390DMSO    C2 4231   3.630   0.451   1.830  0.5890 -0.0734 -0.4204
  390DMSO    H4 4232   3.579   0.518   1.900 -1.4164  0.5310 -2.3774
  390DMSO    H5 4233   3.625   0.347   1.862  1.1136 -0.0790 -0.3504
  390DMSO    H6 4234   3.738   0.467   1.823  0.7148 -0.3748  0.8170
  390DMSO    O1 4235   3.565   0.613   1.645  0.0221  0.2768 -0.6608
  391DMSO    C1 4236   4.499   0.343   4.511  0.4993  0.1992  0.5564
  391DMSO    H1 4237   4.464   0.417   4.439  1.9778 -2.9690 -3.7305
  391DMSO    H2 4238   4.417   0.275   4.535 -0.1053  0.2676 -1.2043
  391DMSO    H3 4239   4.543   0.389   4.600  1.2902 -0.3761  0.4754
  391DMSO    S1 4240   4.631   0.269   4.416  0.1040 -0.1644  0.5801
  391DMSO    C2 4241   4.701   0.142   4.520  0.3217 -0.2361 -0.5392
  391DMSO    H4 4242   4.747   0.200   4.600  0.3534 -0.2335 -0.5595
  391DMSO    H5 4243   4.618   0.081   4.555  0.1639 -0.0057 -0.5090
  391DMSO    H6 4244   4.771   0.092   4.453  1.0771 -0.3460  0.3110
  391DMSO    O1 4245   4.729   0.383   4.407 -0.2891 -0.0853  0.0119
  392DMSO    C1 4246   2.413   1.384   3.175  0.2827 -0.3059 -0.3813
  392DMSO    H1 4247   2.306   1.364   3.170  0.2278 -0.6376  1.8413
  392DMSO    H2 4248   2.457   1.284   3.168  1.8158  0.2153  1.4489
  392DMSO    H3 4249   2.444   1.442   3.262 -3.1538  1.2624 -0.1333
  392DMSO    S1 4250   2.475   1.471   3.026 -0.1756 -0.4345  0.4031
  392DMSO    C2 4251   2.487   1.333   2.928  0.3455 -0.4661  0.0228
  392DMSO    H4 4252   2.561   1.266   2.973 -0.0759 -0.6394  0.4598
  392DMSO    H5 4253   2.392   1.279   2.928 -0.1263  0.3560 -0.5629
  392DMSO    H6 4254   2.509   1.375   2.830 -0.3592 -0.1492 -0.0012
  392DMSO    O1 4255   2.621   1.513   3.043  0.0508  0.7804 -0.3531
  393DMSO    C1 4256   0.841   5.318   4.127 -0.0043 -0.2972  0.2838
  393DMSO    H1 4257   0.795   5.277   4.037  0.8358  1.8635 -1.1953
  393DMSO    H2 4258   0.918   5.243   4.150 -1.1868 -1.0435  1.8522
  393DMSO    H3 4259   0.776   5.337   4.212  2.1153  2.0528  1.4563
  393DMSO    S1 4260   0.902   5.480   4.098 -0.3010  0.2433 -0.0903
  393DMSO    C2 4261   0.982   5.457   3.940 -0.2319 -0.5879 -0.2878
  393DMSO    H4 4262   1.071   5.395   3.952  0.7589  0.8363 -0.1967
  393DMSO    H5 4263   0.908   5.414   3.872 -0.2573 -0.6028 -0.2504
  393DMSO    H6 4264   1.009   5.559   3.911  1.0061 -0.5814  0.8175
  393DMSO    O1 4265   1.017   5.481   4.193  0.8062 -0.4907 -0.6571
  394DMSO    C1 4266   0.355   3.841   0.628  0.1217 -0.0591  0.0719
  394DMSO    H1 4267   0.382   3.885   0.533  1.2271  0.5955  0.6909
  394DMSO    H2 4268   0.333   3.922   0.697 -0.0466 -1.2018  1.3918
  394DMSO    H3 4269   0.430   3.770   0.666  0.2916  0.3940  0.5882
  394DMSO    S1 4270   0.218   3.738   0.590  0.0707 -0.4221 -0.3038
  394DMSO    C2 4271   0.197   3.699   0.760  1.0255 -0.0441 -0.4027
  394DMSO    H4 4272   0.288   3.650   0.798  0.8223  1.6308  2.3931
  394DMSO    H5 4273   0.172   3.792   0.810 -0.9967 -0.5156 -0.4911
  394DMSO    H6 4274   0.110   3.633   0.758  1.3015 -0.4260 -0.2064
  394DMSO    O1 4275   0.269   3.619   0.518  0.5800  0.5859 -0.2315
  395DMSO    C1 4276   3.454   4.780   3.777 -0.7245  0.4145  0.1833
  395DMSO    H1 4277   3.369   4.726   3.734 -0.5005  1.4434 -1.5636
  395DMSO    H2 4278   3.500   4.718   3.855  0.4233  0.8173 -0.1619
  395DMSO    H3 4279   3.423   4.868   3.834 -0.1512 -0.0581  1.2443
  395DMSO    S1 4280   3.591   4.823   3.676 -0.0427 -0.5256 -0.6400
  395DMSO    C2 4281   3.521   4.875   3.523 -0.5365 -0.4228  0.1426
  395DMSO    H4 4282   3.470   4.793   3.472 -1.0824 -0.8885  1.4099
  395DMSO    H5 4283   3.455   4.957   3.552 -0.7593 -0.9327  1.0985
  395DMSO    H6 4284   3.604   4.912   3.463 -0.9713 -3.5045 -2.4720
  395DMSO    O1 4285   3.666   4.696   3.660 -0.4274 -0.5158 -0.4435
  396DMSO    C1 4286   5.054   1.140   1.001  0.0713 -0.4153 -0.0295
  396DMSO    H1 4287   5.015   1.216   1.069  0.2252  1.0403 -1.5121
  396DMSO    H2 4288   5.124   1.186   0.930 -0.8595  1.6334  0.3275
  396DMSO    H3 4289   4.979   1.087   0.942 -0.2429 -0.6430  0.5738
  396DMSO    S1 4290   5.164   1.028   1.086 -0.0370 -0.0049  0.1362
  396DMSO    C2 4291   5.045   0.950   1.192 -0.0128  0.2256  0.2874
  396DMSO    H4 4292   5.007   1.034   1.252 -1.8953 -0.5146  0.1829
  396DMSO    H5 4293   4.974   0.907   1.120  0.1478  1.2478 -0.5044
  396DMSO    H6 4294   5.090   0.867   1.246  0.3222 -0.9769 -1.7935
  396DMSO    O1 4295   5.242   1.107   1.190 -0.1648  0.0072  0.2764
  397DMSO    C1 4296   3.930   2.518   2.700 -0.9923  0.4295  0.4197
  397DMSO    H1 4297   3.821   2.507   2.698 -1.2543  2.8358 -0.8109
  397DMSO    H2 4298   3.972   2.570   2.613  1.9655  0.2351  1.6636
  397DMSO    H3 4299   3.977   2.420   2.693  0.1037  1.0625 -1.5550
  397DMSO    S1 4300   3.975   2.617   2.845  0.1550  0.0659 -0.3577
  397DMSO    C2 4301   4.159   2.606   2.822  0.3110  0.2962  0.2263
  397DMSO    H4 4302   4.180   2.508   2.865  0.3234  0.6229  0.9793
  397DMSO    H5 4303   4.189   2.608   2.717  1.6187  0.5007  0.5985
  397DMSO    H6 4304   4.199   2.687   2.883  1.7464 -0.2173 -0.0246
  397DMSO    O1 4305   3.931   2.530   2.967  0.3135  0.4236 -0.7053
  398DMSO    C1 4306   0.980   5.729   1.263  0.2359  0.6120  0.4347
  398DMSO    H1 4307   1.089   5.731   1.270  0.2934 -2.4428  1.5077
  398DMSO    H2 4308   0.937   5.759   1.358 -1.0645  0.1386  0.0099
  398DMSO    H3 4309   0.951   5.627   1.236  0.5841  0.8023 -0.6961
  398DMSO    S1 4310   0.932   5.845   1.138  0.3440 -0.3842 -0.0206
  398DMSO    C2 4311   1.021   5.756   1.015  0.0458  0.0269  0.4488
  398DMSO    H4 4312   0.993   5.650   1.023  0.4548 -0.2847 -1.8324
  398DMSO    H5 4313   1.006   5.804   0.918 -1.7404 -0.8234  0.2799
  398DMSO    H6 4314   1.127   5.765   1.039  0.7514  1.1006 -2.7859
  398DMSO    O1 4315   1.027   5.959   1.158 -0.3431  0.6558 -0.0065
  399DMSO    C1 4316   2.256   4.375   3.453 -0.5258 -0.2213  0.4882
  399DMSO    H1 4317   2.203   4.283   3.425 -0.3956 -0.1341 -0.0556
  399DMSO    H2 4318   2.250   4.385   3.561 -1.2946 -1.9157  0.6271
  399DMSO    H3 4319   2.226   4.472   3.411  1.3106  0.2627  0.2745
  399DMSO    S1 4320   2.432   4.377   3.430 -0.6138  0.4894  0.4285
  399DMSO    C2 4321   2.427   4.303   3.273  0.2811  0.2572  0.4779
  399DMSO    H4 4322   2.531   4.287   3.245  0.7073  1.2347  1.4539
  399DMSO    H5 4323   2.371   4.209   3.277 -0.6251  0.7141 -0.9489
  399DMSO    H6 4324   2.380   4.364   3.195  1.7811  2.4090  1.1985
  399DMSO    O1 4325   2.481   4.271   3.521 -0.1284 -0.0152 -0.8150
  400DMSO    C1 4326   5.279   5.177   3.773  0.1581 -0.2431  0.0262
  400DMSO    H1 4327   5.283   5.264   3.839 -1.7696  0.4817 -0.7632
  400DMSO    H2 4328   5.341   5.191   3.684  0.6044 -1.3292  0.1633
  400DMSO    H3 4329   5.175   5.160   3.741 -0.2301 -0.6123  1.4462
  400DMSO    S1 4330   5.327   5.033   3.871 -0.0100  0.2811 -0.0390
  400DMSO    C2 4331   5.191   5.037   3.991  0.0531  1.1291 -0.1221
  400DMSO    H4 4332   5.101   5.002   3.940  1.3863 -1.4092 -0.8363
  400DMSO    H5 4333   5.214   4.969   4.073 -2.2254 -0.5608 -0.8546
  400DMSO    H6 4334   5.168   5.139   4.024 -1.0949  0.0703  2.4789
  400DMSO    O1 4335   5.445   5.066   3.955 -0.1815 -0.0556 -0.5089
  401DMSO    C1 4336   4.495   2.949   0.859  0.8198 -0.3753 -0.5990
  401DMSO    H1 4337   4.589   3.005   0.858  0.0306  1.0054  0.4170
  401DMSO    H2 4338   4.504   2.882   0.773  0.3732 -2.6371  1.0914
  401DMSO    H3 4339   4.414   3.022   0.843  0.8423  0.1031  1.3600
  401DMSO    S1 4340   4.478   2.862   1.017 -0.1571 -0.3892 -0.2132
  401DMSO    C2 4341   4.346   2.768   0.961  0.9284  0.6197  0.0786
  401DMSO    H4 4342   4.321   2.691   1.035  2.3199 -1.1876 -1.2866
  401DMSO    H5 4343   4.269   2.839   0.931  1.9003  1.7346  0.2201
  401DMSO    H6 4344   4.373   2.713   0.870 -0.2239  2.6485 -1.5194
  401DMSO    O1 4345   4.401   2.955   1.104  0.2102 -0.2634  0.6009
  402DMSO    C1 4346   5.419   2.558   0.449 -0.7867  0.3343  0.9537
  402DMSO    H1 4347   5.446   2.639   0.517 -0.2336 -0.4025  1.6152
  402DMSO    H2 4348   5.449   2.606   0.356  0.9041 -3.2550 -0.4395
  402DMSO    H3 4349   5.310   2.552   0.455 -0.9785  2.9814  0.4403
  402DMSO    S1 4350   5.508   2.402   0.472 -0.2000  0.4807  0.0009
  402DMSO    C2 4351   5.428   2.318   0.340  0.1798  0.1033  0.2317
  402DMSO    H4 4352   5.325   2.355   0.332 -0.0035 -0.6064 -0.6746
  402DMSO    H5 4353   5.479   2.345   0.248 -0.4986 -2.6252 -0.9871
  402DMSO    H6 4354   5.431   2.210   0.358  0.6204  0.0795  0.0220
  402DMSO    O1 4355   5.445   2.342   0.597 -0.1635  0.2234 -0.5390
  403DMSO    C1 4356   0.783   1.304   0.047  0.1516 -0.6889 -0.1724
  403DMSO    H1 4357   0.854   1.386   0.033 -2.0596  1.2235 -0.4286
  403DMSO    H2 4358   0.743   1.287   0.147 -0.9356  0.3304 -0.4155
  403DMSO    H3 4359   0.823   1.212   0.004 -1.4311 -1.0742 -0.8454
  403DMSO    S1 4360   0.631   1.351  -0.037 -0.1591  0.1906  0.0833
  403DMSO    C2 4361   0.536   1.208   0.011 -0.3617 -0.2897 -0.0636
  403DMSO    H4 4362   0.599   1.127  -0.027 -0.4931 -1.5314  2.2272
  403DMSO    H5 4363   0.522   1.201   0.120 -0.3767  1.7469  0.0935
  403DMSO    H6 4364   0.441   1.214  -0.042 -0.4434  0.4831  0.1677
  403DMSO    O1 4365   0.656   1.315  -0.183 -0.1484  0.1817 -0.2773
  404DMSO    C1 4366   0.221   2.768   4.316 -0.1620 -0.3813  0.0519
  404DMSO    H1 4367   0.156   2.680   4.317 -1.3357  0.4192 -2.9439
  404DMSO    H2 4368   0.198   2.827   4.405 -1.0498 -1.6475  0.6756
  404DMSO    H3 4369   0.202   2.835   4.233  0.4734  1.2052  1.1670
  404DMSO    S1 4370   0.392   2.705   4.350 -0.1197  0.0839 -0.0037
  404DMSO    C2 4371   0.350   2.627   4.503  0.0024  0.1612  0.2178
  404DMSO    H4 4372   0.358   2.691   4.591  0.0253  1.6871 -0.8833
  404DMSO    H5 4373   0.248   2.587   4.503  0.1685 -0.4028  2.9995
  404DMSO    H6 4374   0.409   2.538   4.528  1.3017  0.7198 -0.8017
  404DMSO    O1 4375   0.461   2.827   4.400  0.5507 -0.6987  0.3062
  405DMSO    C1 4376   2.658   5.562   0.321 -0.1479  0.2482  0.0211
  405DMSO    H1 4377   2.690   5.644   0.256 -3.1623 -0.2373 -2.2188
  405DMSO    H2 4378   2.554   5.542   0.293  0.4747 -0.2416 -2.1102
  405DMSO    H3 4379   2.663   5.602   0.422 -2.3216  0.8407 -0.0675
  405DMSO    S1 4380   2.770   5.421   0.297  0.2628 -0.1072  0.0034
  405DMSO    C2 4381   2.820   5.419   0.471 -0.1668  0.3357 -0.6566
  405DMSO    H4 4382   2.901   5.346   0.484 -2.1937 -1.8548 -0.0208
  405DMSO    H5 4383   2.857   5.519   0.496  0.1430 -0.2454  1.3398
  405DMSO    H6 4384   2.734   5.384   0.528 -0.3093  1.3535 -0.2400
  405DMSO    O1 4385   2.893   5.474   0.243  0.1564 -0.0526 -0.2892
  406DMSO    C1 4386   2.177   5.450   2.639  0.9006  0.0163  0.3426
  406DMSO    H1 4387   2.099   5.507   2.587 -0.3842  0.2790  2.5074
  406DMSO    H2 4388   2.221   5.514   2.717  2.2203  1.0142 -1.1919
  406DMSO    H3 4389   2.263   5.425   2.576  0.0821 -1.9826  0.0094
  406DMSO    S1 4390   2.092   5.299   2.686  0.0027  0.1750  0.0627
  406DMSO    C2 4391   2.245   5.224   2.751  0.3150 -0.7687 -0.2567
  406DMSO    H4 4392   2.242   5.117   2.773 -1.7930 -1.0510 -1.7068
  406DMSO    H5 4393   2.329   5.250   2.686 -0.9529  1.3402 -1.0812
  406DMSO    H6 4394   2.265   5.273   2.846  0.6873  1.5497 -1.5059
  406DMSO    O1 4395   2.059   5.238   2.552  0.5466  0.0378 -0.0141
  407DMSO    C1 4396   1.550   1.369   3.430  0.0927 -0.4844 -0.1003
  407DMSO    H1 4397   1.594   1.278   3.387  2.2144  1.3213 -1.9037
  407DMSO    H2 4398   1.441   1.376   3.429 -0.1574 -3.7101 -1.2746
  407DMSO    H3 4399   1.592   1.458   3.383  0.5607 -0.1492  0.9414
  407DMSO    S1 4400   1.608   1.362   3.602  0.2351  0.4764  0.2754
  407DMSO    C2 4401   1.568   1.539   3.649  0.3386  0.2318 -0.3534
  407DMSO    H4 4402   1.618   1.608   3.580  0.2972 -0.6979 -1.3455
  407DMSO    H5 4403   1.463   1.562   3.666  0.2221 -1.8067  1.8583
  407DMSO    H6 4404   1.602   1.549   3.752 -3.4123 -0.7928  1.0522
  407DMSO    O1 4405   1.753   1.349   3.587 -0.3563 -0.6233  0.1459
  408DMSO    C1 4406   4.249   3.904   0.735 -0.2065 -0.3726  0.1896
  408DMSO    H1 4407   4.257   3.797   0.715 -2.4330 -0.7803  1.2687
  408DMSO    H2 4408   4.173   3.917   0.813 -1.0093  2.3720 -0.9903
  408DMSO    H3 4409   4.217   3.964   0.650 -1.6594  1.5409  2.0004
  408DMSO    S1 4410   4.412   3.964   0.799  0.0536  0.1019  0.1482
  408DMSO    C2 4411   4.355   4.134   0.810  0.6468 -0.7658  0.3996
  408DMSO    H4 4412   4.294   4.162   0.724  1.3341 -0.2689  0.0712
  408DMSO    H5 4413   4.293   4.144   0.899 -0.8248 -0.7345 -0.6137
  408DMSO    H6 4414   4.448   4.192   0.804  1.1913 -1.8287 -2.0836
  408DMSO    O1 4415   4.518   3.949   0.697 -0.7122 -0.1876 -0.1569
  409DMSO    C1 4416   0.732   2.739   2.816  0.4079 -0.1020  0.0564
  409DMSO    H1 4417   0.667   2.653   2.799  0.1478  0.4966 -2.1329
  409DMSO    H2 4418   0.686   2.819   2.875 -0.3803 -0.0486 -0.6266
  409DMSO    H3 4419   0.763   2.763   2.714  0.6090 -2.3467 -0.4367
  409DMSO    S1 4420   0.856   2.663   2.907 -0.1271  0.4153 -0.4098
  409DMSO    C2 4421   0.777   2.674   3.065  0.3918  0.4949 -0.5430
  409DMSO    H4 4422   0.836   2.647   3.153 -0.6535 -2.2127 -0.6353
  409DMSO    H5 4423   0.748   2.779   3.078  1.1798  0.5744  0.6684
  409DMSO    H6 4424   0.678   2.629   3.058 -0.1158  0.7369  3.7164
  409DMSO    O1 4425   0.958   2.764   2.930  0.5369  0.0987 -0.1548
  410DMSO    C1 4426   2.364   1.245   2.516  0.0861  0.1106  0.4466
  410DMSO    H1 4427   2.280   1.304   2.480  0.3378  0.6168  0.6925
  410DMSO    H2 4428   2.322   1.149   2.547 -1.7346  0.5765 -0.5236
  410DMSO    H3 4429   2.409   1.284   2.608  1.7890 -1.5333  0.3494
  410DMSO    S1 4430   2.498   1.199   2.408  0.1043 -0.4329  0.0969
  410DMSO    C2 4431   2.546   1.362   2.384 -0.1787  0.5313 -0.4160
  410DMSO    H4 4432   2.618   1.402   2.456  0.9406 -1.8082 -0.1782
  410DMSO    H5 4433   2.602   1.368   2.290  0.0417  0.2936 -0.3007
  410DMSO    H6 4434   2.458   1.423   2.363  0.4921  0.7979 -2.6202
  410DMSO    O1 4435   2.416   1.181   2.289 -0.1583  0.2719  0.0394
  411DMSO    C1 4436   3.140   1.939   4.377  0.0292 -0.4385 -0.4894
  411DMSO    H1 4437   3.071   1.861   4.410  0.5718 -1.2115 -1.1541
  411DMSO    H2 4438   3.114   2.040   4.409 -1.0633 -1.6464  2.5854
  411DMSO    H3 4439   3.124   1.937   4.269 -0.1483 -2.2789 -0.4526
  411DMSO    S1 4440   3.309   1.874   4.424  0.6596 -0.3753  0.4571
  411DMSO    C2 4441   3.289   1.707   4.362  0.0649  1.1364  0.7526
  411DMSO    H4 4442   3.385   1.657   4.345 -0.1933  0.7414  0.4331
  411DMSO    H5 4443   3.245   1.654   4.447 -0.3838 -0.5308 -0.4846
  411DMSO    H6 4444   3.227   1.711   4.272  0.7666  0.8458  0.2457
  411DMSO    O1 4445   3.302   1.860   4.572 -0.0055  0.1182  0.2299
  412DMSO    C1 4446   0.870   5.306   2.214  0.4092 -0.0578 -0.7994
  412DMSO    H1 4447   0.867   5.373   2.300  1.0758  0.9186 -1.5218
  412DMSO    H2 4448   0.907   5.357   2.124  2.6926  1.6966  1.0779
  412DMSO    H3 4449   0.772   5.261   2.201 -0.2993  1.0316  0.7227
  412DMSO    S1 4450   0.987   5.175   2.245 -0.3567  0.0443  0.0699
  412DMSO    C2 4451   0.900   5.046   2.155  0.1680 -0.0752  0.3805
  412DMSO    H4 4452   0.933   5.049   2.051 -1.4127  0.1256 -0.1349
  412DMSO    H5 4453   0.931   4.949   2.195  0.3946  0.9410  2.7561
  412DMSO    H6 4454   0.793   5.070   2.159  0.6423  1.8553  2.4570
  412DMSO    O1 4455   0.963   5.167   2.389  0.3044  0.2420 -0.1214
  413DMSO    C1 4456   4.057   5.564   1.797  0.1404  0.4964  0.2030
  413DMSO    H1 4457   4.141   5.507   1.837  1.0272  0.2760 -1.8672
  413DMSO    H2 4458   4.096   5.643   1.732 -1.1958  1.1101  0.1301
  413DMSO    H3 4459   3.983   5.606   1.865 -0.3330  0.0751 -0.0479
  413DMSO    S1 4460   3.960   5.458   1.690  0.0537 -0.4575  0.0596
  413DMSO    C2 4461   3.904   5.353   1.818  0.1232 -0.2596 -0.2265
  413DMSO    H4 4462   3.833   5.401   1.886 -0.4128  0.8958 -1.5800
  413DMSO    H5 4463   3.861   5.262   1.774  0.1222  0.3769 -1.5361
  413DMSO    H6 4464   3.987   5.331   1.885 -1.0964  0.7848  1.6918
  413DMSO    O1 4465   4.060   5.372   1.624 -0.1308  0.1679 -0.3619
  414DMSO    C1 4466   3.099   4.966   1.309  0.7583 -0.1875  0.4161
  414DMSO    H1 4467   3.090   5.032   1.223  0.1066 -2.5614 -1.4074
  414DMSO    H2 4468   3.202   4.934   1.330  1.5059  1.8825  0.0273
  414DMSO    H3 4469   3.041   4.875   1.289  1.3767 -0.3451 -0.7151
  414DMSO    S1 4470   3.009   5.016   1.453 -0.0033 -0.2178  0.2278
  414DMSO    C2 4471   3.132   5.139   1.494 -0.2846  0.2620  0.7076
  414DMSO    H4 4472   3.224   5.084   1.518  1.1618  2.0490 -0.5076
  414DMSO    H5 4473   3.144   5.203   1.406  0.0930 -0.5203  0.1830
  414DMSO    H6 4474   3.086   5.196   1.574 -1.1404  0.6925 -0.0812
  414DMSO    O1 4475   3.040   4.921   1.561  0.1173  0.0407  0.2359
  415DMSO    C1 4476   4.750   5.237   3.979 -0.5844 -0.0437 -0.4747
  415DMSO    H1 4477   4.709   5.334   4.009 -1.4701 -0.4260 -0.4351
  415DMSO    H2 4478   4.840   5.250   3.917 -0.1337 -0.2635  0.1224
  415DMSO    H3 4479   4.685   5.175   3.918 -0.5296 -1.3550  0.7705
  415DMSO    S1 4480   4.795   5.149   4.131 -0.3045  0.1611  0.3047
  415DMSO    C2 4481   4.919   5.265   4.183 -1.0926  0.2235  0.5727
  415DMSO    H4 4482   4.861   5.351   4.218 -2.0273 -0.4810  0.8002
  415DMSO    H5 4483   4.968   5.214   4.266 -1.5804  0.6882  1.1529
  415DMSO    H6 4484   4.979   5.304   4.101  1.0517 -2.8689  0.6057
  415DMSO    O1 4485   4.880   5.036   4.081 -0.0264 -0.2904 -0.6505
  416DMSO    C1 4486   1.550   2.246   1.772  0.2180  0.1974  0.4207
  416DMSO    H1 4487   1.599   2.288   1.684 -2.2521  0.9452 -0.6617
  416DMSO    H2 4488   1.444   2.230   1.752  0.3892 -2.2175  1.3271
  416DMSO    H3 4489   1.563   2.311   1.859 -0.7477  0.9058  0.0452
  416DMSO    S1 4490   1.615   2.087   1.797 -0.0823 -0.1594  0.3318
  416DMSO    C2 4491   1.523   2.048   1.940  0.5542  0.0188 -0.2120
  416DMSO    H4 4492   1.552   2.116   2.021 -0.1497 -1.0018  0.9137
  416DMSO    H5 4493   1.415   2.056   1.925  0.5129  1.4450  0.7756
  416DMSO    H6 4494   1.555   1.948   1.971 -2.4252 -0.6191  1.0687
  416DMSO    O1 4495   1.743   2.114   1.866 -0.2616 -0.0568 -0.1281
  417DMSO    C1 4496   5.538   3.630   1.695  0.5513 -0.7671 -0.9808
  417DMSO    H1 4497   5.608   3.701   1.650 -0.4328 -1.8284 -4.3897
  417DMSO    H2 4498   5.442   3.683   1.699  2.2026  2.1769  2.0571
  417DMSO    H3 4499   5.569   3.608   1.797 -1.1008  0.5837 -0.1528
  417DMSO    S1 4500   5.533   3.486   1.601 -0.2048 -0.3125  0.3229
  417DMSO    C2 4501   5.423   3.400   1.713 -0.2271 -0.4755 -0.5367
  417DMSO    H4 4502   5.315   3.418   1.707 -0.3965 -1.5566 -0.7315
  417DMSO    H5 4503   5.436   3.294   1.690 -0.3335 -0.5670 -0.1797
  417DMSO    H6 4504   5.455   3.411   1.817 -0.1979  0.3882 -0.6340
  417DMSO    O1 4505   5.660   3.413   1.629 -0.1866  0.6436 -0.3478
  418DMSO    C1 4506   1.731   2.741   3.683  0.1949  0.0300  0.8354
  418DMSO    H1 4507   1.797   2.798   3.617  1.4260  1.1172  2.9656
  418DMSO    H2 4508   1.641   2.800   3.705  0.4313  0.4290  0.7348
  418DMSO    H3 4509   1.783   2.708   3.773 -2.5465 -0.2332  2.3710
  418DMSO    S1 4510   1.665   2.602   3.591  0.1455  0.0845  0.0933
  418DMSO    C2 4511   1.581   2.692   3.467 -0.0090 -0.1091 -0.6216
  418DMSO    H4 4512   1.649   2.738   3.395  1.3989  3.7372  2.9182
  418DMSO    H5 4513   1.514   2.626   3.412 -0.1290 -0.2891 -0.2626
  418DMSO    H6 4514   1.529   2.774   3.518  0.8658 -0.1273  0.3168
  418DMSO    O1 4515   1.551   2.566   3.681 -0.4890 -0.4429  0.0925
  419DMSO    C1 4516   4.342   0.543   3.942  0.2215 -0.1900  0.4527
  419DMSO    H1 4517   4.251   0.492   3.975 -1.6258  1.3624 -1.9610
  419DMSO    H2 4518   4.346   0.647   3.978 -3.5104  0.5035 -0.8816
  419DMSO    H3 4519   4.351   0.553   3.833  0.8485 -1.2236  0.4070
  419DMSO    S1 4520   4.475   0.444   3.987  0.2037 -0.1797 -0.1918
  419DMSO    C2 4521   4.488   0.495   4.159 -0.2548  0.1334  0.9471
  419DMSO    H4 4522   4.556   0.581   4.166  1.9339 -1.5595  0.9727
  419DMSO    H5 4523   4.389   0.520   4.198 -1.1703  1.4046 -2.0004
  419DMSO    H6 4524   4.528   0.409   4.213 -0.4930 -0.6154 -0.0637
  419DMSO    O1 4525   4.581   0.528   3.927  0.7836 -0.6213 -0.5546
  420DMSO    C1 4526   1.083   0.379   0.439  0.4237  0.6927  0.1970
  420DMSO    H1 4527   0.974   0.379   0.451  0.0210  2.4483 -2.7884
  420DMSO    H2 4528   1.144   0.321   0.508 -0.2590 -0.4921 -0.1815
  420DMSO    H3 4529   1.099   0.485   0.420 -0.3655  1.3777  3.0386
  420DMSO    S1 4530   1.118   0.293   0.291 -0.2859 -0.1083 -0.0645
  420DMSO    C2 4531   1.000   0.380   0.177 -0.2481 -0.4286 -0.7818
  420DMSO    H4 4532   1.034   0.343   0.080  1.0329  2.3007 -1.4267
  420DMSO    H5 4533   0.901   0.339   0.196 -0.7380  0.6806 -0.9091
  420DMSO    H6 4534   1.008   0.489   0.178 -0.8935 -0.3720 -1.3876
  420DMSO    O1 4535   1.060   0.161   0.307 -0.1600 -0.4493  0.0355
  421DMSO    C1 4536   3.820   0.343   0.695  0.7281 -0.4778 -0.2141
  421DMSO    H1 4537   3.845   0.253   0.752 -0.5005 -0.9615 -0.4283
  421DMSO    H2 4538   3.907   0.405   0.671 -1.1064  2.4966  0.5454
  421DMSO    H3 4539   3.747   0.398   0.754  3.3576  1.3581  1.4350
  421DMSO    S1 4540   3.747   0.310   0.538 -0.1057 -0.2557  0.0587
  421DMSO    C2 4541   3.871   0.205   0.479 -0.1195 -0.5816 -0.3757
  421DMSO    H4 4542   3.837   0.103   0.499 -1.1462  0.0233  1.0241
  421DMSO    H5 4543   3.865   0.211   0.370 -3.3077  2.9277 -0.0961
  421DMSO    H6 4544   3.969   0.224   0.524 -0.5865  1.5720 -0.2034
  421DMSO    O1 4545   3.774   0.435   0.455  0.8100 -0.4433  0.3605
  422DMSO    C1 4546   5.209   4.018   4.761  0.6105 -0.0936 -0.0150
  422DMSO    H1 4547   5.101   4.026   4.769  0.4021 -1.1026 -1.5588
  422DMSO    H2 4548   5.244   4.036   4.659 -0.2201 -1.4544 -0.5631
  422DMSO    H3 4549   5.241   3.919   4.796 -0.0585 -1.0643 -2.0286
  422DMSO    S1 4550   5.263   4.138   4.876  0.2998  0.1215  0.1707
  422DMSO    C2 4551   5.437   4.128   4.836  0.1152 -0.1320  0.1449
  422DMSO    H4 4552   5.489   4.197   4.903  2.8286 -1.7317 -0.2178
  422DMSO    H5 4553   5.476   4.027   4.852 -0.1761 -0.2397  0.1790
  422DMSO    H6 4554   5.454   4.174   4.739  0.0985  0.2143  0.3052
  422DMSO    O1 4555   5.268   4.053   4.999  0.1240  0.1173 -0.3587
  423DMSO    C1 4556   5.157   4.257   1.702 -0.1246  0.0765  0.3891
  423DMSO    H1 4557   5.162   4.285   1.596 -1.6116 -1.0712  0.0094
  423DMSO    H2 4558   5.166   4.347   1.763  0.7534 -0.9007  1.7341
  423DMSO    H3 4559   5.236   4.184   1.723  1.3171  1.2438 -0.8249
  423DMSO    S1 4560   5.002   4.176   1.735  0.0918 -0.1760  0.0975
  423DMSO    C2 4561   5.022   4.133   1.906  0.1882 -0.1392  0.1325
  423DMSO    H4 4562   5.092   4.201   1.956  0.5374  0.9730 -1.8048
  423DMSO    H5 4563   4.924   4.135   1.956 -0.7203 -2.0194 -1.4828
  423DMSO    H6 4564   5.054   4.029   1.910  1.9588  0.3436 -1.1208
  423DMSO    O1 4565   5.022   4.046   1.672  0.0561  0.3366  0.0414
  424DMSO    C1 4566   0.718   1.353   2.490 -0.0098 -0.0565  0.2313
  424DMSO    H1 4567   0.668   1.446   2.463  0.5039  0.5163  1.2255
  424DMSO    H2 4568   0.738   1.360   2.598 -1.8370 -2.3792  0.7549
  424DMSO    H3 4569   0.812   1.344   2.435  0.2623 -1.9459  0.9633
  424DMSO    S1 4570   0.614   1.205   2.468  0.6245  0.5556  0.0993
  424DMSO    C2 4571   0.517   1.233   2.614  0.3054  0.1339  0.4908
  424DMSO    H4 4572   0.440   1.307   2.588 -0.2173 -0.2345  0.9833
  424DMSO    H5 4573   0.468   1.138   2.636  0.0091 -0.3248 -1.9407
  424DMSO    H6 4574   0.575   1.264   2.701  0.6416 -3.2064  1.5237
  424DMSO    O1 4575   0.714   1.102   2.515  0.6004  0.3387 -0.0480
  425DMSO    C1 4576   2.141   2.664   0.808 -0.4862 -0.5247  0.9300
  425DMSO    H1 4577   2.049   2.702   0.761  0.3270  0.8017  0.3884
  425DMSO    H2 4578   2.221   2.736   0.789 -1.9903  0.3917 -2.3505
  425DMSO    H3 4579   2.170   2.576   0.749  0.7886  1.4831 -1.5684
  425DMSO    S1 4580   2.099   2.655   0.982 -0.4656 -0.1590 -0.0030
  425DMSO    C2 4581   1.957   2.553   0.950 -0.0667  0.0460 -0.1510
  425DMSO    H4 4582   1.876   2.602   0.895 -0.9648 -1.9349 -0.6599
  425DMSO    H5 4583   1.993   2.470   0.889  0.5375 -1.5932  2.3311
  425DMSO    H6 4584   1.917   2.517   1.045  1.1059 -0.6161  0.1005
  425DMSO    O1 4585   2.043   2.786   1.012  0.2341 -0.3132  0.4532
  426DMSO    C1 4586   5.125   3.803   2.546  0.3734  0.8345 -0.1576
  426DMSO    H1 4587   5.100   3.905   2.576  0.2525  0.7136  0.1569
  426DMSO    H2 4588   5.168   3.750   2.631 -0.7077  1.2810  0.6820
  426DMSO    H3 4589   5.184   3.802   2.454 -2.6311  0.6096 -2.1874
  426DMSO    S1 4590   4.973   3.719   2.493 -0.3397  0.0858 -0.0689
  426DMSO    C2 4591   4.882   3.745   2.644 -0.1090 -0.3839 -0.0359
  426DMSO    H4 4592   4.937   3.698   2.726 -2.1447 -0.8412  1.0966
  426DMSO    H5 4593   4.868   3.854   2.647  0.2985 -0.3703  1.5152
  426DMSO    H6 4594   4.786   3.695   2.628 -0.7716  1.1302 -1.0053
  426DMSO    O1 4595   4.994   3.576   2.481  0.2219 -0.1008  0.4713
  427DMSO    C1 4596   1.955   0.159   2.375  0.4217  0.1069 -0.0540
  427DMSO    H1 4597   1.891   0.137   2.460  2.9252 -1.7263  1.4242
  427DMSO    H2 4598   2.048   0.194   2.421  1.6502 -2.7225 -0.2738
  427DMSO    H3 4599   1.920   0.228   2.297  1.5874  0.4261 -0.3160
  427DMSO    S1 4600   1.962  -0.001   2.294  0.2187 -0.2397 -0.2593
  427DMSO    C2 4601   1.788  -0.014   2.270 -0.4290 -0.3215  0.7525
  427DMSO    H4 4602   1.736  -0.047   2.361 -0.6335  1.7179  1.3860
  427DMSO    H5 4603   1.737   0.079   2.244 -0.1521 -0.4958 -0.4326
  427DMSO    H6 4604   1.773  -0.088   2.190 -1.1464  0.8401 -0.2102
  427DMSO    O1 4605   1.994  -0.102   2.403  0.0418  0.1831 -1.0415
  428DMSO    C1 4606   2.378   5.733   2.684 -0.0797  0.0621  0.1328
  428DMSO    H1 4607   2.337   5.696   2.590 -0.0565 -0.9725  0.5180
  428DMSO    H2 4608   2.474   5.680   2.691 -0.4230 -0.3508  1.8722
  428DMSO    H3 4609   2.317   5.705   2.770 -0.8089 -0.4069 -0.5390
  428DMSO    S1 4610   2.416   5.913   2.665  0.4063  0.2864  0.7420
  428DMSO    C2 4611   2.497   5.924   2.820  0.0717  0.8866  0.4315
  428DMSO    H4 4612   2.525   6.029   2.836  2.6106  0.3046  0.0271
  428DMSO    H5 4613   2.421   5.883   2.886 -0.4884  0.7877 -0.2672
  428DMSO    H6 4614   2.581   5.855   2.820 -0.1230  0.6278 -1.4239
  428DMSO    O1 4615   2.290   5.987   2.674 -0.1065  0.3489  0.0313
  429DMSO    C1 4616   5.166   3.180   0.627 -0.3126 -0.4317  0.5800
  429DMSO    H1 4617   5.252   3.201   0.563 -1.6760 -0.3878 -1.2764
  429DMSO    H2 4618   5.184   3.083   0.674  0.9057  0.0958  1.2021
  429DMSO    H3 4619   5.077   3.181   0.563 -1.2711  1.7952  1.8991
  429DMSO    S1 4620   5.154   3.285   0.770 -0.4464  0.2745 -0.4091
  429DMSO    C2 4621   5.178   3.431   0.682  0.2219 -0.5575  0.3026
  429DMSO    H4 4622   5.082   3.464   0.639  0.3680  0.0522  0.4342
  429DMSO    H5 4623   5.213   3.504   0.755 -1.3194 -2.4685  3.0368
  429DMSO    H6 4624   5.262   3.418   0.614  1.1669  0.7270  1.2149
  429DMSO    O1 4625   5.284   3.250   0.833 -0.5214 -0.1329 -0.2188
  430DMSO    C1 4626   2.040   3.123   4.115 -0.5025  0.2363  0.0114
  430DMSO    H1 4627   2.031   3.067   4.021  0.1374  0.6884 -0.3201
  430DMSO    H2 4628   2.012   3.071   4.207  1.4223  1.2148  1.1775
  430DMSO    H3 4629   1.982   3.213   4.095  0.9710  1.4908  1.3075
  430DMSO    S1 4630   2.215   3.166   4.155  0.3626 -0.0788 -0.3847
  430DMSO    C2 4631   2.248   3.212   3.991 -0.4328  0.1925 -0.0638
  430DMSO    H4 4632   2.184   3.296   3.962  2.1658  1.7138 -1.5703
  430DMSO    H5 4633   2.350   3.247   4.006  0.0535 -1.6969  1.2137
  430DMSO    H6 4634   2.235   3.125   3.926 -1.8079  1.0961 -1.0447
  430DMSO    O1 4635   2.288   3.036   4.165 -0.1086 -0.0843 -0.1155
  431DMSO    C1 4636   2.665   2.588   1.645 -0.1419 -0.5043 -0.0611
  431DMSO    H1 4637   2.673   2.638   1.548 -0.0613  1.4548  0.9365
  431DMSO    H2 4638   2.608   2.639   1.723 -1.7367  0.7727 -2.0215
  431DMSO    H3 4639   2.767   2.576   1.684  0.0361  0.3804 -0.2584
  431DMSO    S1 4640   2.581   2.433   1.638  0.0290  0.3138  0.1430
  431DMSO    C2 4641   2.589   2.406   1.814 -0.0683 -0.0184 -1.0090
  431DMSO    H4 4642   2.561   2.301   1.818 -2.2211  0.5844  1.6423
  431DMSO    H5 4643   2.692   2.407   1.851 -0.8135 -0.9151  1.1836
  431DMSO    H6 4644   2.519   2.464   1.875  2.0488  0.7269  0.7769
  431DMSO    O1 4645   2.682   2.336   1.590 -0.0158 -0.6380  0.1216
  432DMSO    C1 4646   1.283   1.738   3.388 -0.6284  0.2787  0.1437
  432DMSO    H1 4647   1.333   1.793   3.308 -0.9791 -1.0445 -1.0103
  432DMSO    H2 4648   1.320   1.775   3.484  1.9925 -0.3195 -0.5996
  432DMSO    H3 4649   1.293   1.629   3.390 -3.4444  0.0027  2.2332
  432DMSO    S1 4650   1.106   1.777   3.392 -0.3491  0.1241 -0.0197
  432DMSO    C2 4651   1.102   1.793   3.214 -0.1216 -0.2864 -0.0126
  432DMSO    H4 4652   1.001   1.826   3.186 -0.7560 -3.0770 -1.2273
  432DMSO    H5 4653   1.181   1.856   3.174  0.7981 -0.9571  0.7224
  432DMSO    H6 4654   1.120   1.689   3.184  1.3985 -1.2603  3.9619
  432DMSO    O1 4655   1.106   1.917   3.426  0.1431 -0.1612  0.1862
  433DMSO    C1 4656   1.773   2.412   2.067 -0.5540  0.0400 -0.0914
  433DMSO    H1 4657   1.861   2.459   2.023 -1.1916  0.4558 -0.9365
  433DMSO    H2 4658   1.808   2.322   2.117  0.0724  0.1287 -0.3721
  433DMSO    H3 4659   1.698   2.388   1.990 -1.8970  0.1058  1.1766
  433DMSO    S1 4660   1.696   2.532   2.172 -0.1805 -0.0944  0.3823
  433DMSO    C2 4661   1.547   2.436   2.204  0.2746  0.1986 -0.8084
  433DMSO    H4 4662   1.558   2.331   2.178  2.3246 -0.5212  2.6307
  433DMSO    H5 4663   1.547   2.433   2.313  0.4586  1.3723 -0.7618
  433DMSO    H6 4664   1.463   2.496   2.168 -0.3812  0.6629  1.4008
  433DMSO    O1 4665   1.659   2.626   2.063  0.5718 -0.3772 -0.2379
  434DMSO    C1 4666   5.592   4.541   0.022  0.6487 -0.4162  0.0764
  434DMSO    H1 4667   5.498   4.488   0.009 -0.0960  0.7659  0.5124
  434DMSO    H2 4668   5.603   4.591   0.119 -0.6076  2.7312 -1.3220
  434DMSO    H3 4669   5.590   4.626  -0.047 -0.1866 -0.6517 -0.1882
  434DMSO    S1 4670   5.731   4.437  -0.022 -0.6628  0.2574 -0.2727
  434DMSO    C2 4671   5.672   4.422  -0.194 -0.7937  0.3569  0.5672
  434DMSO    H4 4672   5.657   4.525  -0.227  0.4058 -0.2271 -1.9407
  434DMSO    H5 4673   5.755   4.379  -0.251 -2.0364  1.0924 -1.8661
  434DMSO    H6 4674   5.581   4.361  -0.188 -0.5044 -0.1183  0.1980
  434DMSO    O1 4675   5.686   4.313   0.052  0.5875 -0.4031 -0.1490
  435DMSO    C1 4676   2.584   1.218   1.094  0.7722 -0.2941  0.1567
  435DMSO    H1 4677   2.688   1.245   1.078  0.6298  1.1800  1.5195
  435DMSO    H2 4678   2.560   1.117   1.060  1.1051 -0.1577 -0.4773
  435DMSO    H3 4679   2.524   1.294   1.043  0.7839 -0.3876  0.0054
  435DMSO    S1 4680   2.546   1.244   1.272  0.0357  0.4239 -0.5288
  435DMSO    C2 4681   2.678   1.133   1.305  0.3721  0.4374  0.3911
  435DMSO    H4 4682   2.657   1.041   1.249 -0.6072 -0.4617  2.1694
  435DMSO    H5 4683   2.781   1.166   1.291  0.6368 -1.3801 -2.2504
  435DMSO    H6 4684   2.657   1.108   1.410 -0.6636  0.0226  0.0885
  435DMSO    O1 4685   2.422   1.161   1.294 -0.0382 -0.0368 -0.6504
  436DMSO    C1 4686   2.913   4.610   1.545  0.2593 -0.7231  0.0996
  436DMSO    H1 4687   2.906   4.680   1.460 -5.1384 -0.8517  0.2667
  436DMSO    H2 4688   2.819   4.555   1.548 -0.0813 -0.1615 -0.0678
  436DMSO    H3 4689   2.926   4.673   1.633  0.3837 -0.8904  0.2006
  436DMSO    S1 4690   3.054   4.490   1.525  0.0657  0.1562 -0.0198
  436DMSO    C2 4691   3.187   4.594   1.469  0.0222 -0.0533 -0.3358
  436DMSO    H4 4692   3.186   4.610   1.361  2.7211  1.7876 -0.1420
  436DMSO    H5 4693   3.182   4.691   1.519 -1.4640  0.1624 -0.8813
  436DMSO    H6 4694   3.285   4.553   1.495 -0.1800 -0.7973 -0.7437
  436DMSO    O1 4695   3.030   4.409   1.404 -0.9478 -0.2475  0.4749
  437DMSO    C1 4696   4.647   1.292   2.211 -0.5041 -0.2607  0.6350
  437DMSO    H1 4697   4.613   1.290   2.107  1.7533 -0.1407 -0.1144
  437DMSO    H2 4698   4.718   1.370   2.239 -0.8526  0.4895 -0.5284
  437DMSO    H3 4699   4.673   1.194   2.252  1.5642 -0.3704 -0.9196
  437DMSO    S1 4700   4.502   1.348   2.297  0.2099  0.1551 -0.3189
  437DMSO    C2 4701   4.390   1.205   2.298 -0.1081 -0.4806 -0.0182
  437DMSO    H4 4702   4.324   1.225   2.383 -0.3003  0.6155 -0.4105
  437DMSO    H5 4703   4.335   1.212   2.204 -0.5475  0.4486  0.2955
  437DMSO    H6 4704   4.441   1.109   2.296 -1.8528 -1.4324  0.3860
  437DMSO    O1 4705   4.439   1.435   2.190 -0.3889  0.3322  0.5726
  438DMSO    C1 4706   2.673   5.739   4.445  0.1298  0.1741 -0.3249
  438DMSO    H1 4707   2.770   5.696   4.421  0.7874  1.0333  0.7694
  438DMSO    H2 4708   2.609   5.724   4.357 -2.0527  0.7332  1.1100
  438DMSO    H3 4709   2.673   5.842   4.482 -3.0342 -0.1174  0.6599
  438DMSO    S1 4710   2.601   5.641   4.579 -0.1044 -0.0041  0.2148
  438DMSO    C2 4711   2.734   5.670   4.696  0.1985 -0.0538 -0.4140
  438DMSO    H4 4712   2.751   5.776   4.717  3.1929 -0.7258  0.8121
  438DMSO    H5 4713   2.717   5.627   4.795  1.3983  0.3741 -0.0120
  438DMSO    H6 4714   2.825   5.625   4.654 -0.1989 -0.6528 -0.6315
  438DMSO    O1 4715   2.612   5.497   4.532 -0.1641 -0.5770  0.3521
  439DMSO    C1 4716   4.165   0.237   0.836  0.8277  0.8798  0.0818
  439DMSO    H1 4717   4.200   0.330   0.880  1.7159 -0.3256  1.9904
  439DMSO    H2 4718   4.243   0.180   0.785  0.6727  0.3562  0.4211
  439DMSO    H3 4719   4.080   0.244   0.768  1.2543 -0.7194 -0.6445
  439DMSO    S1 4720   4.108   0.124   0.970  0.3109  0.0506  0.0303
  439DMSO    C2 4721   4.061  -0.008   0.865 -0.2893  0.5263  0.2438
  439DMSO    H4 4722   4.012   0.046   0.784  0.9134  0.8949 -0.2469
  439DMSO    H5 4723   4.153  -0.057   0.831 -1.5426 -2.2018  0.6378
  439DMSO    H6 4724   3.998  -0.077   0.922 -0.3806  0.6681  0.3124
  439DMSO    O1 4725   3.971   0.182   0.996 -0.2451 -0.0905  0.0522
  440DMSO    C1 4726   4.606   1.122   0.455 -0.1348 -0.2441 -0.4586
  440DMSO    H1 4727   4.600   1.059   0.366 -0.2336 -2.2332  0.9344
  440DMSO    H2 4728   4.680   1.077   0.523 -0.3195  2.2903  1.5092
  440DMSO    H3 4729   4.516   1.136   0.515 -0.3660  0.1397 -0.8906
  440DMSO    S1 4730   4.646   1.301   0.430  0.5212 -0.0622  0.3291
  440DMSO    C2 4731   4.554   1.319   0.282 -0.1473 -0.5875 -0.3969
  440DMSO    H4 4732   4.450   1.289   0.295 -0.0028 -0.4384  1.1558
  440DMSO    H5 4733   4.573   1.418   0.239 -1.2530  0.0109  0.4667
  440DMSO    H6 4734   4.606   1.260   0.206 -0.0864  2.6260 -2.9558
  440DMSO    O1 4735   4.785   1.313   0.369  0.0079  0.5733  0.0182
  441DMSO    C1 4736   1.962   4.408   0.710  0.1774  0.1531 -0.0010
  441DMSO    H1 4737   2.012   4.321   0.751  1.0325  0.3836 -0.5416
  441DMSO    H2 4738   1.941   4.380   0.607 -0.7630 -2.2087  0.8126
  441DMSO    H3 4739   2.030   4.494   0.700  3.5808 -2.3130  1.0784
  441DMSO    S1 4740   1.815   4.441   0.810 -0.0949 -0.3010  0.4673
  441DMSO    C2 4741   1.755   4.270   0.815  1.1066  0.2048 -0.4192
  441DMSO    H4 4742   1.796   4.225   0.725  0.4649 -1.5194  0.1282
  441DMSO    H5 4743   1.782   4.228   0.913 -0.5801 -0.6344 -0.2883
  441DMSO    H6 4744   1.646   4.266   0.808  1.1979 -2.1527 -1.2114
  441DMSO    O1 4745   1.724   4.508   0.719  0.0696 -0.2573  0.1379
  442DMSO    C1 4746   1.316   2.710   3.161 -0.4104  0.0149  0.2384
  442DMSO    H1 4747   1.281   2.756   3.253 -1.8041 -1.4022  0.4122
  442DMSO    H2 4748   1.423   2.688   3.164 -0.7946 -2.0701 -0.5112
  442DMSO    H3 4749   1.276   2.755   3.070 -3.1433 -0.2783  1.2695
  442DMSO    S1 4750   1.242   2.537   3.142 -0.5675  0.0855 -0.1900
  442DMSO    C2 4751   1.086   2.575   3.222  0.1363  0.5382 -0.2050
  442DMSO    H4 4752   1.018   2.490   3.216 -0.2872  0.8003  0.8263
  442DMSO    H5 4753   1.107   2.593   3.327 -0.6976 -1.4511  0.3384
  442DMSO    H6 4754   1.044   2.665   3.177  0.9284  2.0709  2.0410
  442DMSO    O1 4755   1.318   2.456   3.242  0.0184  0.5182  0.0527
  443DMSO    C1 4756   2.405   2.321   3.726 -0.6806  0.8609 -0.1412
  443DMSO    H1 4757   2.353   2.233   3.688 -0.3638  1.7875 -2.8424
  443DMSO    H2 4758   2.423   2.314   3.833 -2.7369 -0.0770  0.1746
  443DMSO    H3 4759   2.337   2.407   3.721 -1.7963  0.1311  1.7798
  443DMSO    S1 4760   2.549   2.341   3.624  0.1907 -0.2275 -0.0061
  443DMSO    C2 4761   2.459   2.375   3.478 -0.4722 -0.1967  0.1908
  443DMSO    H4 4762   2.442   2.483   3.479  0.4925 -0.0354 -0.5788
  443DMSO    H5 4763   2.512   2.350   3.386 -0.7382 -1.6437  0.4174
  443DMSO    H6 4764   2.371   2.310   3.474  2.5590 -4.4067 -1.6710
  443DMSO    O1 4765   2.595   2.203   3.597  0.4689 -0.7349 -0.1935
  444DMSO    C1 4766   4.905   5.166   3.657  0.3253 -0.6578  0.5336
  444DMSO    H1 4767   4.931   5.130   3.757  1.6696 -1.1488  0.0285
  444DMSO    H2 4768   4.965   5.250   3.623  0.2431 -0.1553  1.6148
  444DMSO    H3 4769   4.802   5.196   3.678  0.0686 -1.0714 -0.0968
  444DMSO    S1 4770   4.889   5.028   3.542 -0.4700 -0.1529 -0.5948
  444DMSO    C2 4771   5.052   4.946   3.572  0.2436  0.8032  0.6555
  444DMSO    H4 4772   5.127   5.025   3.562  0.6988  0.2869  0.0113
  444DMSO    H5 4773   5.044   4.903   3.672  1.1238  0.9597  0.7958
  444DMSO    H6 4774   5.064   4.870   3.495  0.8975  1.0340  0.5276
  444DMSO    O1 4775   4.905   5.091   3.413  0.6674 -0.2282 -0.5145
  445DMSO    C1 4776   4.629   0.769   2.305  0.1919 -0.6699  0.3261
  445DMSO    H1 4777   4.584   0.856   2.258  1.1826  0.4958  1.5097
  445DMSO    H2 4778   4.564   0.704   2.364  0.7914 -1.5635  0.0196
  445DMSO    H3 4779   4.720   0.789   2.362  0.2465 -1.4873  0.5320
  445DMSO    S1 4780   4.687   0.664   2.168 -0.0191  0.3652  0.6510
  445DMSO    C2 4781   4.770   0.787   2.063 -0.3172  0.3512  0.3444
  445DMSO    H4 4782   4.784   0.739   1.966  0.5990  0.6803  0.3113
  445DMSO    H5 4783   4.705   0.873   2.045 -1.9714 -1.1686 -1.2758
  445DMSO    H6 4784   4.866   0.810   2.109 -1.0306  0.8953  1.6120
  445DMSO    O1 4785   4.562   0.632   2.097 -0.5592 -0.7851 -0.0048
  446DMSO    C1 4786   4.074   3.041   3.973 -0.2564 -0.2121  0.0487
  446DMSO    H1 4787   4.134   3.012   3.887 -1.9820 -1.8479 -0.6396
  446DMSO    H2 4788   3.996   2.968   3.996  2.0528 -2.7781  0.0188
  446DMSO    H3 4789   4.034   3.135   3.934  0.5482 -0.3614 -1.1482
  446DMSO    S1 4790   4.175   3.080   4.116 -0.7891  0.4072 -0.4100
  446DMSO    C2 4791   4.261   2.921   4.132  0.3463 -0.6248  0.1283
  446DMSO    H4 4792   4.322   2.925   4.223  0.3826  1.4508  0.0505
  446DMSO    H5 4793   4.173   2.858   4.146  0.2894 -1.2898 -2.9334
  446DMSO    H6 4794   4.323   2.897   4.046  0.6170 -2.1614  0.7412
  446DMSO    O1 4795   4.084   3.061   4.229 -0.3527 -0.4020  0.2574
  447DMSO    C1 4796   1.060   0.025   4.372  0.3700  0.1117 -0.1643
  447DMSO    H1 4797   0.970   0.070   4.416  0.9590  0.5862  0.5844
  447DMSO    H2 4798   1.039  -0.081   4.355 -0.5562  0.1189  0.8469
  447DMSO    H3 4799   1.157   0.044   4.419 -0.0972  0.4321  0.6837
  447DMSO    S1 4800   1.058   0.108   4.216 -0.4245  0.0438 -0.3701
  447DMSO    C2 4801   1.181   0.009   4.153  0.0102  1.5320 -0.0509
  447DMSO    H4 4802   1.186   0.038   4.048  1.6154  2.4380  0.2744
  447DMSO    H5 4803   1.277   0.029   4.201  0.9542 -2.2536 -0.1803
  447DMSO    H6 4804   1.149  -0.094   4.170 -0.1553  1.8915  1.9280
  447DMSO    O1 4805   1.125   0.243   4.223 -0.0101  0.0971 -0.1349
  448DMSO    C1 4806   5.189   3.751   0.492  0.1521  0.1691 -0.1872
  448DMSO    H1 4807   5.193   3.786   0.595 -0.1249  1.8805 -0.7524
  448DMSO    H2 4808   5.164   3.823   0.414  0.4467  0.3538 -0.1126
  448DMSO    H3 4809   5.122   3.664   0.491 -0.6092  0.7490  0.4534
  448DMSO    S1 4810   5.362   3.704   0.460  0.1702  0.1066 -0.2243
  448DMSO    C2 4811   5.310   3.574   0.357 -0.5744 -0.1028 -0.0290
  448DMSO    H4 4812   5.232   3.614   0.292 -0.3296 -3.4746 -2.5126
  448DMSO    H5 4813   5.394   3.543   0.294  0.1091  0.9065  0.3653
  448DMSO    H6 4814   5.266   3.497   0.421 -0.1983 -0.2009  0.1090
  448DMSO    O1 4815   5.394   3.619   0.580 -0.9386 -0.6601 -0.0950
  449DMSO    C1 4816   3.589   4.018   3.241  0.3009 -0.2305  0.1519
  449DMSO    H1 4817   3.669   3.969   3.186  0.6292 -1.9446  2.1086
  449DMSO    H2 4818   3.551   3.960   3.326  1.4094  1.0465  1.5528
  449DMSO    H3 4819   3.503   4.052   3.182  1.1232 -2.2216 -2.2821
  449DMSO    S1 4820   3.663   4.151   3.327 -0.0441  0.5553 -0.0137
  449DMSO    C2 4821   3.827   4.091   3.307  0.5272  0.1378 -0.8951
  449DMSO    H4 4822   3.887   4.165   3.361 -1.7237  2.2502 -1.1972
  449DMSO    H5 4823   3.842   3.993   3.352 -2.9572  0.3397  0.9012
  449DMSO    H6 4824   3.855   4.088   3.202 -2.0292  1.2267 -1.6659
  449DMSO    O1 4825   3.643   4.110   3.471  0.0136 -0.2820 -0.1325
  450DMSO    C1 4826   4.921   5.098   0.388 -0.1880 -1.0058 -0.3494
  450DMSO    H1 4827   4.841   5.023   0.396 -0.0993 -0.9618  0.9885
  450DMSO    H2 4828   4.996   5.074   0.312 -0.9486 -2.4292 -0.6752
  450DMSO    H3 4829   4.965   5.103   0.488  1.8235  0.8472 -1.2806
  450DMSO    S1 4830   4.834   5.253   0.370  0.1545  0.1345  0.3060
  450DMSO    C2 4831   4.985   5.355   0.389 -0.1340 -0.0655  1.2834
  450DMSO    H4 4832   5.057   5.320   0.463  3.0305  0.8418 -1.2694
  450DMSO    H5 4833   5.028   5.357   0.288  0.9965 -0.6123  1.7477
  450DMSO    H6 4834   4.958   5.457   0.419  1.2016  0.1533  1.7491
  450DMSO    O1 4835   4.760   5.267   0.498  0.0969  0.2437 -0.1293
  451DMSO    C1 4836   2.726   2.310   3.962 -0.3788  0.4647  0.3586
  451DMSO    H1 4837   2.648   2.244   4.001 -0.9241 -0.1067 -1.6367
  451DMSO    H2 4838   2.751   2.285   3.859 -2.0347  1.2986 -0.2667
  451DMSO    H3 4839   2.809   2.305   4.034  1.3091 -0.2688 -1.5990
  451DMSO    S1 4840   2.658   2.476   3.957 -0.4286  0.0877  0.0754
  451DMSO    C2 4841   2.808   2.556   3.911  0.1071 -0.3649  0.0184
  451DMSO    H4 4842   2.794   2.646   3.972 -0.4930  0.2684 -1.0448
  451DMSO    H5 4843   2.885   2.484   3.940 -1.9149 -2.3587  0.5513
  451DMSO    H6 4844   2.810   2.580   3.804  0.3172  2.1859  0.5420
  451DMSO    O1 4845   2.644   2.496   4.104  0.0266  0.2659 -0.1264
  452DMSO    C1 4846   2.262   0.554   4.385  0.2740  0.1436  0.1007
  452DMSO    H1 4847   2.211   0.528   4.292 -2.1675 -0.1857  1.5010
  452DMSO    H2 4848   2.370   0.568   4.370  0.2430  0.5240  0.2292
  452DMSO    H3 4849   2.240   0.485   4.466 -1.8587  1.3117  0.5404
  452DMSO    S1 4850   2.197   0.709   4.447 -0.0115  0.4569  0.5371
  452DMSO    C2 4851   2.325   0.743   4.560 -0.7260 -0.9333  0.3013
  452DMSO    H4 4852   2.415   0.769   4.504 -1.4850  2.1371  0.3936
  452DMSO    H5 4853   2.303   0.831   4.622 -1.7269 -0.9525 -0.0160
  452DMSO    H6 4854   2.354   0.654   4.616  1.2055 -1.0446 -0.8401
  452DMSO    O1 4855   2.080   0.647   4.520 -0.3685  0.1015 -0.6127
  453DMSO    C1 4856   0.853   0.045   2.455  0.6488 -0.7947 -0.7078
  453DMSO    H1 4857   0.879   0.134   2.398  0.3137  0.8965  1.7204
  453DMSO    H2 4858   0.887   0.045   2.559  1.3646 -1.1340 -0.9419
  453DMSO    H3 4859   0.889  -0.046   2.406 -1.0723 -2.1917  0.5322
  453DMSO    S1 4860   0.675   0.046   2.443  0.2272  0.2259 -0.0183
  453DMSO    C2 4861   0.677   0.063   2.270  0.0868  0.9290 -0.0294
  453DMSO    H4 4862   0.737   0.150   2.241  4.8349 -2.2962 -0.3859
  453DMSO    H5 4863   0.717  -0.024   2.218  2.1787  1.8671 -0.0295
  453DMSO    H6 4864   0.576   0.092   2.239 -0.6210 -1.0342  0.3952
  453DMSO    O1 4865   0.645   0.186   2.491 -0.0834  0.4277  0.5653
  454DMSO    C1 4866   2.086   0.566   0.068  0.0195 -0.8721  0.8429
  454DMSO    H1 4867   2.174   0.630   0.079 -1.0197  0.5222  1.1580
  454DMSO    H2 4868   2.024   0.598  -0.016 -0.5935 -1.5617  1.0282
  454DMSO    H3 4869   2.033   0.566   0.164  0.4473 -0.1410  1.0768
  454DMSO    S1 4870   2.148   0.402   0.024  0.0061  0.3104  0.1254
  454DMSO    C2 4871   1.999   0.315   0.082 -0.3200 -0.6740  0.5159
  454DMSO    H4 4872   1.963   0.350   0.179  0.1695 -0.6013  0.6715
  454DMSO    H5 4873   1.914   0.334   0.017  0.4220 -1.9243 -0.8681
  454DMSO    H6 4874   2.018   0.207   0.076 -0.5822 -0.6857 -0.1024
  454DMSO    O1 4875   2.259   0.371   0.125 -0.5332 -0.4476  0.1364
  455DMSO    C1 4876   0.802   3.365   3.076  0.0444  0.3270 -0.8173
  455DMSO    H1 4877   0.721   3.346   3.146  0.7654  2.5276  0.6532
  455DMSO    H2 4878   0.768   3.378   2.973  0.9364  0.0146 -1.1609
  455DMSO    H3 4879   0.875   3.285   3.064  0.7805  0.7646  0.6272
  455DMSO    S1 4880   0.886   3.512   3.136 -0.0580  0.0778 -0.1155
  455DMSO    C2 4881   0.742   3.616   3.121  0.2208  0.3270  0.3949
  455DMSO    H4 4882   0.790   3.713   3.136  2.3270 -0.3909 -1.4162
  455DMSO    H5 4883   0.698   3.609   3.021 -1.4119 -0.2259  1.1226
  455DMSO    H6 4884   0.677   3.592   3.205 -0.8068 -0.3828 -0.5769
  455DMSO    O1 4885   0.987   3.536   3.030 -0.1164 -0.1213  0.4050
  456DMSO    C1 4886   1.036   3.726   2.196  0.2049  0.6919 -0.0531
  456DMSO    H1 4887   0.960   3.776   2.134  0.3295  0.2827 -0.5387
  456DMSO    H2 4888   1.058   3.770   2.293  0.1685 -0.7028  0.5946
  456DMSO    H3 4889   1.129   3.729   2.139  1.3497  0.4573  1.7982
  456DMSO    S1 4890   0.995   3.555   2.228 -0.4814 -0.0641 -0.2170
  456DMSO    C2 4891   1.138   3.538   2.343 -0.8758 -0.1755  0.5989
  456DMSO    H4 4892   1.151   3.436   2.380 -1.1712 -0.6111 -0.4865
  456DMSO    H5 4893   1.232   3.565   2.293 -1.1128  0.8397  0.6864
  456DMSO    H6 4894   1.117   3.606   2.426 -3.1343 -1.4045  1.0597
  456DMSO    O1 4895   1.041   3.474   2.110 -0.0327  0.0637  0.4875
  457DMSO    C1 4896   3.801   1.921   3.181  0.1456  0.1414 -0.6091
  457DMSO    H1 4897   3.741   2.012   3.188 -0.1988 -0.0282 -1.3570
  457DMSO    H2 4898   3.831   1.913   3.077 -1.0357  1.8821 -1.0969
  457DMSO    H3 4899   3.744   1.836   3.219 -1.4672  0.4003 -2.3993
  457DMSO    S1 4900   3.945   1.952   3.293  0.0602  0.1426  0.6756
  457DMSO    C2 4901   3.844   2.025   3.421 -0.0947 -0.6853 -0.3541
  457DMSO    H4 4902   3.759   1.958   3.433 -0.3851 -0.8911 -3.1598
  457DMSO    H5 4903   3.914   2.024   3.506  0.4110  1.6864 -0.7110
  457DMSO    H6 4904   3.808   2.126   3.402 -0.6653 -0.6263  0.9694
  457DMSO    O1 4905   4.016   2.065   3.224 -0.5290 -0.3162  0.1818
  458DMSO    C1 4906   2.346   1.002   0.125  0.0346  0.0735  0.4478
  458DMSO    H1 4907   2.361   1.092   0.064  0.8156  0.3150  0.9745
  458DMSO    H2 4908   2.394   1.022   0.221 -0.3818 -0.3713  0.7508
  458DMSO    H3 4909   2.395   0.917   0.078  0.3753  0.6417 -0.2335
  458DMSO    S1 4910   2.168   0.955   0.133 -0.2346  0.1455 -0.0542
  458DMSO    C2 4911   2.126   1.087   0.244 -0.7624  0.0721  0.4571
  458DMSO    H4 4912   2.167   1.180   0.203  0.4436 -0.5850  0.1797
  458DMSO    H5 4913   2.017   1.097   0.247 -0.7844 -0.2534  0.7472
  458DMSO    H6 4914   2.157   1.067   0.347  2.7465  2.4802 -0.0451
  458DMSO    O1 4915   2.177   0.835   0.223  0.1659 -0.4903 -0.0435
  459DMSO    C1 4916   0.394   1.299   2.130 -0.2116  0.4030 -0.2514
  459DMSO    H1 4917   0.419   1.318   2.025  0.0842  0.5083 -0.1641
  459DMSO    H2 4918   0.470   1.230   2.169  0.0697 -1.0600 -3.2854
  459DMSO    H3 4919   0.287   1.284   2.145 -0.1774 -0.9503 -1.2356
  459DMSO    S1 4920   0.426   1.458   2.213  0.0512  0.3101 -0.4059
  459DMSO    C2 4921   0.598   1.459   2.174  0.3435 -0.6469 -0.6851
  459DMSO    H4 4922   0.630   1.435   2.072 -0.9919 -0.6767 -1.1056
  459DMSO    H5 4923   0.643   1.554   2.204 -3.2466  0.6463  0.8912
  459DMSO    H6 4924   0.636   1.383   2.243 -0.4757 -0.0907  0.4012
  459DMSO    O1 4925   0.415   1.435   2.362  0.0461  0.5988 -0.4117
  460DMSO    C1 4926   0.366   0.513   3.908 -0.5036 -0.2943 -0.3251
  460DMSO    H1 4927   0.262   0.481   3.896  0.0230 -1.3037 -2.2792
  460DMSO    H2 4928   0.374   0.622   3.908  0.7218 -0.3538  1.6192
  460DMSO    H3 4929   0.425   0.480   3.823 -1.9688 -0.8127 -1.1561
  460DMSO    S1 4930   0.438   0.466   4.067 -0.0589 -0.0225 -0.2252
  460DMSO    C2 4931   0.609   0.503   4.050 -0.3310 -0.1456  0.1534
  460DMSO    H4 4932   0.642   0.496   3.946 -2.0909 -0.9804 -0.3689
  460DMSO    H5 4933   0.629   0.602   4.091 -0.2072 -0.0316 -0.1832
  460DMSO    H6 4934   0.665   0.431   4.111 -0.0067  1.3610  1.6466
  460DMSO    O1 4935   0.432   0.317   4.044 -0.6858  0.4295  0.4089
  461DMSO    C1 4936   1.020   1.070   1.043  0.0179  0.9821 -0.0010
  461DMSO    H1 4937   1.043   1.175   1.065  0.1051  1.0979 -0.6180
  461DMSO    H2 4938   1.116   1.018   1.057  0.5525  2.2115  1.0368
  461DMSO    H3 4939   0.981   1.054   0.942 -0.2902  0.8272  0.1432
  461DMSO    S1 4940   0.900   1.021   1.163 -0.4418  0.1471  0.3575
  461DMSO    C2 4941   0.883   0.856   1.106 -0.1647  0.3281  0.3516
  461DMSO    H4 4942   0.970   0.803   1.145 -0.2312  0.3154  0.4829
  461DMSO    H5 4943   0.787   0.826   1.148 -1.1706  0.8529 -1.4944
  461DMSO    H6 4944   0.882   0.858   0.997 -0.6542  0.5648  0.3593
  461DMSO    O1 4945   0.772   1.097   1.140 -0.1788  0.0833 -0.7190
  462DMSO    C1 4946   5.261   0.861   3.402 -0.4603  1.0439 -0.0011
  462DMSO    H1 4947   5.196   0.783   3.361  0.5951 -1.4734  2.8961
  462DMSO    H2 4948   5.206   0.943   3.449 -0.7533  0.3087  0.9507
  462DMSO    H3 4949   5.323   0.908   3.325 -0.4233  2.2085  0.7333
  462DMSO    S1 4950   5.370   0.779   3.511  0.1274  0.5147  0.0575
  462DMSO    C2 4951   5.274   0.825   3.652 -0.7284  0.2608  0.2930
  462DMSO    H4 4952   5.279   0.934   3.664 -1.3821  0.3197  0.0519
  462DMSO    H5 4953   5.173   0.798   3.619  0.0255 -0.6794 -1.3055
  462DMSO    H6 4954   5.314   0.775   3.741  0.1135 -0.3846 -0.4404
  462DMSO    O1 4955   5.494   0.861   3.509  0.5178  0.3332 -0.6663
  463DMSO    C1 4956   0.104   0.640   1.408  0.3307 -0.2470  0.4929
  463DMSO    H1 4957   0.028   0.636   1.329 -0.9993 -0.7069  1.7627
  463DMSO    H2 4958   0.195   0.690   1.374  0.0500 -0.6167 -0.8350
  463DMSO    H3 4959   0.130   0.537   1.435 -0.9219 -0.8346 -0.4581
  463DMSO    S1 4960   0.031   0.718   1.559  0.1031 -0.0759 -0.2077
  463DMSO    C2 4961   0.176   0.656   1.652  0.9301  0.0166 -0.3932
  463DMSO    H4 4962   0.260   0.711   1.610 -1.0794  1.5389 -2.6217
  463DMSO    H5 4963   0.149   0.695   1.750  1.3508  0.7210 -0.5564
  463DMSO    H6 4964   0.181   0.546   1.648  0.3211 -0.0361  0.3158
  463DMSO    O1 4965  -0.082   0.626   1.588 -0.2275 -0.4315 -0.0788
  464DMSO    C1 4966   1.631   5.775   3.033 -0.5599 -0.0297 -0.8301
  464DMSO    H1 4967   1.706   5.808   3.105 -1.3519  1.1810 -0.5515
  464DMSO    H2 4968   1.646   5.807   2.930  1.0037 -0.1642 -0.6576
  464DMSO    H3 4969   1.531   5.807   3.064 -1.4240 -0.6995 -2.8484
  464DMSO    S1 4970   1.626   5.591   3.041 -0.2366  0.0454 -0.5231
  464DMSO    C2 4971   1.477   5.557   2.957  0.1609 -0.8730 -0.1726
  464DMSO    H4 4972   1.480   5.589   2.852  0.4001 -0.7104 -0.1142
  464DMSO    H5 4973   1.464   5.449   2.963 -0.8574 -0.7867 -0.5567
  464DMSO    H6 4974   1.397   5.613   3.007  1.4385  2.6234 -1.9095
  464DMSO    O1 4975   1.581   5.577   3.183 -0.2336 -0.5811 -0.3818
  465DMSO    C1 4976   1.133   4.254   4.059  0.5451 -0.0796  0.6355
  465DMSO    H1 4977   1.107   4.274   4.163  2.1751 -1.1795  1.2803
  465DMSO    H2 4978   1.159   4.149   4.046  1.5406 -0.2092  3.3152
  465DMSO    H3 4979   1.221   4.310   4.027  0.5026 -0.4625 -0.1636
  465DMSO    S1 4980   0.988   4.317   3.964  0.0045  0.5550 -0.1546
  465DMSO    C2 4981   1.065   4.262   3.818 -0.2334  0.2820 -0.3608
  465DMSO    H4 4982   1.011   4.313   3.737  1.7149  0.1108 -1.8106
  465DMSO    H5 4983   1.173   4.275   3.823  0.1129 -1.5421 -2.1521
  465DMSO    H6 4984   1.039   4.156   3.808  0.5784  0.0587 -0.1439
  465DMSO    O1 4985   1.013   4.465   3.979 -0.3623 -0.8072 -0.3666
  466DMSO    C1 4986   0.372   2.920   4.064  0.8597  0.3403  0.2430
  466DMSO    H1 4987   0.280   2.887   4.016 -1.1310 -0.7655  4.6453
  466DMSO    H2 4988   0.365   2.911   4.172 -1.1279  1.2392  0.2154
  466DMSO    H3 4989   0.406   3.013   4.017 -0.4724 -0.6398 -2.8427
  466DMSO    S1 4990   0.492   2.792   4.021 -0.0629  0.1781 -0.0605
  466DMSO    C2 4991   0.630   2.865   4.108  0.6426  0.6803 -0.3109
  466DMSO    H4 4992   0.717   2.827   4.054 -0.0511  2.1213 -2.4857
  466DMSO    H5 4993   0.607   2.969   4.088  1.0294  0.7477 -0.4125
  466DMSO    H6 4994   0.617   2.840   4.214 -2.2340  0.2084 -0.7303
  466DMSO    O1 4995   0.532   2.825   3.882 -0.0329  0.2983  0.1612
  467DMSO    C1 4996   3.668   5.198   1.349 -0.4807  0.0111  0.3135
  467DMSO    H1 4997   3.719   5.272   1.287 -0.2762  0.1283  0.6193
  467DMSO    H2 4998   3.742   5.152   1.415 -2.1668 -1.3844  1.2748
  467DMSO    H3 4999   3.638   5.111   1.290  0.3495 -1.5787  2.2013
  467DMSO    S1 5000   3.531   5.265   1.442 -0.2406 -0.4626 -0.1289
  467DMSO    C2 5001   3.619   5.367   1.560 -0.1226 -0.1518 -0.3972
  467DMSO    H4 5002   3.665   5.448   1.503  1.4121  0.6453  1.9011
  467DMSO    H5 5003   3.556   5.400   1.642  0.8994  1.3959 -0.2100
  467DMSO    H6 5004   3.701   5.305   1.599 -0.7248 -1.8607 -1.7575
  467DMSO    O1 5005   3.477   5.147   1.518  0.8497 -0.0307 -0.4419
  468DMSO    C1 5006   1.292   3.963   0.791  0.1434 -0.0656  0.6764
  468DMSO    H1 5007   1.267   3.933   0.893 -0.9759  2.2907  1.1211
  468DMSO    H2 5008   1.230   4.049   0.765  0.4315  0.8569  2.9145
  468DMSO    H3 5009   1.280   3.880   0.720 -0.7015  0.2539  0.4372
  468DMSO    S1 5010   1.457   4.012   0.778  0.6253 -0.2969 -0.4242
  468DMSO    C2 5011   1.507   3.844   0.806 -0.1826 -0.5856 -0.2600
  468DMSO    H4 5012   1.616   3.841   0.811 -0.0642  2.1844 -0.1394
  468DMSO    H5 5013   1.460   3.801   0.895  0.2234 -3.1308 -1.2478
  468DMSO    H6 5014   1.483   3.779   0.722 -1.4231  1.1084 -1.2526
  468DMSO    O1 5015   1.474   4.069   0.921 -0.2119  0.0435 -0.2112
  469DMSO    C1 5016   0.715   4.036   4.256 -0.0638  0.4047 -0.1120
  469DMSO    H1 5017   0.764   4.027   4.158 -0.1566 -0.3260 -0.0934
  469DMSO    H2 5018   0.646   4.120   4.248  1.8835  2.0950  0.3993
  469DMSO    H3 5019   0.785   4.053   4.338 -0.8376  2.1801  0.1991
  469DMSO    S1 5020   0.617   3.888   4.288 -0.0421 -0.2180  0.2512
  469DMSO    C2 5021   0.563   3.948   4.448 -0.5308  0.3916 -0.0464
  469DMSO    H4 5022   0.479   4.017   4.434 -0.2067  0.6498 -0.7772
  469DMSO    H5 5023   0.539   3.856   4.501  2.1446 -0.2209  0.1942
  469DMSO    H6 5024   0.645   4.003   4.496  0.4387 -2.0784  1.1717
  469DMSO    O1 5025   0.720   3.786   4.324  0.0965  1.1109  0.2970
  470DMSO    C1 5026   4.168   3.121   2.606 -0.3010  0.3004  0.3569
  470DMSO    H1 5027   4.248   3.185   2.644  0.2698  0.1223 -0.5283
  470DMSO    H2 5028   4.204   3.029   2.559 -2.6182 -0.4179 -0.0930
  470DMSO    H3 5029   4.102   3.170   2.533  1.2544  0.3211 -1.0738
  470DMSO    S1 5030   4.064   3.079   2.750 -0.2176  0.0292 -0.0695
  470DMSO    C2 5031   4.139   2.927   2.790  0.4565  0.0683  0.6279
  470DMSO    H4 5032   4.073   2.878   2.862 -1.9999  0.7367 -1.0992
  470DMSO    H5 5033   4.144   2.869   2.697 -1.3237  0.4234  0.2996
  470DMSO    H6 5034   4.241   2.944   2.825  0.6402  2.1319 -0.7853
  470DMSO    O1 5035   3.931   3.042   2.684 -0.4068 -0.6668  0.4179
  471DMSO    C1 5036   1.361   2.569   1.847 -0.2320 -0.1173  0.0721
  471DMSO    H1 5037   1.423   2.536   1.763 -0.7050 -0.5316 -0.1126
  471DMSO    H2 5038   1.295   2.647   1.810 -3.1168 -1.1532  2.7576
  471DMSO    H3 5039   1.426   2.599   1.930  0.7491  1.2587 -1.1711
  471DMSO    S1 5040   1.255   2.436   1.920  0.0379  0.7139 -0.0719
  471DMSO    C2 5041   1.178   2.391   1.774  0.3565  0.0071 -0.1753
  471DMSO    H4 5042   1.252   2.341   1.711 -0.1155 -1.1842  0.1883
  471DMSO    H5 5043   1.100   2.324   1.812  0.5333 -1.4149 -2.1980
  471DMSO    H6 5044   1.136   2.479   1.724  2.5717  1.2847  0.1741
  471DMSO    O1 5045   1.147   2.511   1.989  0.0148  0.1316  1.3443
  472DMSO    C1 5046   4.461   5.406   1.779  0.0580 -0.1167  0.0718
  472DMSO    H1 5047   4.565   5.418   1.810 -1.3515  2.1995  4.2328
  472DMSO    H2 5048   4.399   5.394   1.868 -1.0353  1.4379 -0.4602
  472DMSO    H3 5049   4.456   5.314   1.719 -0.0415 -1.6852  2.4119
  472DMSO    S1 5050   4.399   5.531   1.664 -0.3729  0.3877  0.1841
  472DMSO    C2 5051   4.565   5.576   1.604 -0.4145 -0.0535  0.4291
  472DMSO    H4 5052   4.559   5.597   1.497  2.2481 -0.7040  0.1016
  472DMSO    H5 5053   4.605   5.665   1.653  1.3195 -0.5279 -0.0756
  472DMSO    H6 5054   4.627   5.487   1.620 -1.0234 -1.1607 -2.9908
  472DMSO    O1 5055   4.365   5.652   1.746  0.4489 -0.6276 -0.0578
  473DMSO    C1 5056   5.283   0.576   1.405 -0.4870 -0.2767  0.0626
  473DMSO    H1 5057   5.237   0.675   1.406  0.1829  0.0500 -0.9854
  473DMSO    H2 5058   5.214   0.506   1.453  0.9290 -1.4434  0.4424
  473DMSO    H3 5059   5.384   0.582   1.448  0.5124  1.4076 -2.4292
  473DMSO    S1 5060   5.318   0.519   1.242  0.4030  0.0688  0.1591
  473DMSO    C2 5061   5.410   0.379   1.292 -0.4440  0.6184  0.0811
  473DMSO    H4 5062   5.512   0.404   1.321  0.2589 -0.1643 -1.5948
  473DMSO    H5 5063   5.354   0.341   1.378 -1.8946  0.7110 -0.7988
  473DMSO    H6 5064   5.423   0.302   1.215  1.4085  0.5195  0.4726
  473DMSO    O1 5065   5.433   0.605   1.203 -0.6662  0.1273 -0.3837
  474DMSO    C1 5066   2.288   2.151   1.170 -0.4640 -0.1838 -0.8308
  474DMSO    H1 5067   2.320   2.051   1.198  0.2932  0.0516 -0.8318
  474DMSO    H2 5068   2.346   2.233   1.215  1.8498 -0.9019 -2.4004
  474DMSO    H3 5069   2.184   2.154   1.201 -0.1111 -1.9167  0.5864
  474DMSO    S1 5070   2.297   2.151   0.996  0.0727 -0.4731  0.5257
  474DMSO    C2 5071   2.173   2.279   0.978  0.4148  0.2230  0.1249
  474DMSO    H4 5072   2.161   2.299   0.871 -0.7700 -0.9084  0.0350
  474DMSO    H5 5073   2.077   2.236   1.010  0.2096  0.7878  0.2752
  474DMSO    H6 5074   2.200   2.375   1.023 -0.0593  0.0992  0.6720
  474DMSO    O1 5075   2.222   2.034   0.956 -0.5001 -0.4622  0.6632
  475DMSO    C1 5076   5.195   4.183   2.373 -1.1634 -0.2974 -0.0142
  475DMSO    H1 5077   5.121   4.141   2.304  0.8662 -2.9163 -0.7227
  475DMSO    H2 5078   5.294   4.197   2.330 -0.6626  1.3274  1.6222
  475DMSO    H3 5079   5.195   4.119   2.461 -2.3588 -1.1593 -0.6257
  475DMSO    S1 5080   5.117   4.333   2.413 -0.6889 -0.1736 -0.0437
  475DMSO    C2 5081   5.202   4.387   2.561  0.0183 -0.0574  0.2648
  475DMSO    H4 5082   5.219   4.297   2.620  0.1865 -0.6344 -0.6591
  475DMSO    H5 5083   5.300   4.435   2.557  0.1632 -0.2682  1.1686
  475DMSO    H6 5084   5.133   4.458   2.609 -0.9831  0.9120 -2.5105
  475DMSO    O1 5085   4.986   4.297   2.477 -0.2706 -0.1151 -0.0148
  476DMSO    C1 5086   2.272   3.407   3.470 -0.6682 -1.0166 -0.3883
  476DMSO    H1 5087   2.168   3.387   3.495 -0.5375 -0.6065  0.4995
  476DMSO    H2 5088   2.289   3.515   3.465 -0.2495 -0.9720  1.5558
  476DMSO    H3 5089   2.292   3.355   3.376  1.1390  0.2483 -0.7446
  476DMSO    S1 5090   2.396   3.368   3.588  0.1251 -0.1353  0.2443
  476DMSO    C2 5091   2.330   3.485   3.713 -0.6508  0.2738 -0.3315
  476DMSO    H4 5092   2.389   3.464   3.802 -0.9034  3.6734  0.6816
  476DMSO    H5 5093   2.347   3.585   3.672  2.2500  0.2515  0.7096
  476DMSO    H6 5094   2.220   3.482   3.716 -0.6786  0.9360 -0.6278
  476DMSO    O1 5095   2.519   3.440   3.545 -0.8084 -0.4790 -0.1284
  477DMSO    C1 5096   5.191   0.236   2.212  0.1039 -0.1763 -0.4824
  477DMSO    H1 5097   5.253   0.325   2.199 -0.4590  0.5677  1.6838
  477DMSO    H2 5098   5.120   0.247   2.294  0.1558  3.2976 -0.8638
  477DMSO    H3 5099   5.262   0.153   2.223 -0.9153 -1.3076 -2.2217
  477DMSO    S1 5100   5.085   0.198   2.079 -0.3219  0.2199  0.0045
  477DMSO    C2 5101   4.970   0.335   2.093  0.1170 -0.7824 -0.6929
  477DMSO    H4 5102   4.885   0.311   2.029 -0.1905 -0.0600 -0.5616
  477DMSO    H5 5103   4.947   0.343   2.200  0.9106  0.4323 -0.6011
  477DMSO    H6 5104   5.040   0.413   2.063  0.4213  0.2667  2.4903
  477DMSO    O1 5105   4.997   0.080   2.114  0.0608 -0.0650  0.5726
  478DMSO    C1 5106   1.775   1.735   0.248 -1.1855  0.2954 -0.2102
  478DMSO    H1 5107   1.797   1.830   0.298  0.8661 -0.6090  0.6604
  478DMSO    H2 5108   1.789   1.645   0.310  1.0486  0.3470 -0.5901
  478DMSO    H3 5109   1.844   1.714   0.166  0.9586  3.2166  0.7619
  478DMSO    S1 5110   1.609   1.753   0.180 -0.0316 -0.2864 -0.0789
  478DMSO    C2 5111   1.621   1.599   0.083 -0.1308 -0.3490  0.8543
  478DMSO    H4 5112   1.651   1.509   0.138  2.0623 -0.3005 -0.2107
  478DMSO    H5 5113   1.530   1.591   0.022  0.5415  2.7722 -0.6690
  478DMSO    H6 5114   1.697   1.612   0.006 -1.0253 -0.8214 -0.1217
  478DMSO    O1 5115   1.631   1.867   0.088  0.3261  0.2617  0.0701
  479DMSO    C1 5116   3.954   5.730   1.270 -0.1821  0.2829 -0.5266
  479DMSO    H1 5117   4.030   5.692   1.201  1.2089 -1.6014  1.9767
  479DMSO    H2 5118   3.913   5.827   1.241 -0.5943 -0.0707 -1.1579
  479DMSO    H3 5119   4.009   5.741   1.364 -0.2898  0.9748 -0.5381
  479DMSO    S1 5120   3.827   5.604   1.283 -0.2203  0.1052 -0.0059
  479DMSO    C2 5121   3.948   5.472   1.275 -0.1135 -0.5294  0.1674
  479DMSO    H4 5122   3.986   5.469   1.377  1.1767  0.9569 -0.2438
  479DMSO    H5 5123   3.903   5.374   1.256  0.3927 -1.0336  1.5206
  479DMSO    H6 5124   4.029   5.499   1.206 -0.5908  0.2508 -0.0960
  479DMSO    O1 5125   3.784   5.596   1.143 -0.0978  0.3430  0.4700
  480DMSO    C1 5126   2.643   5.481   1.638 -0.5464  0.3591 -0.4497
  480DMSO    H1 5127   2.681   5.582   1.618 -0.3657  0.4626  0.3837
  480DMSO    H2 5128   2.549   5.462   1.586 -0.3313  0.1763 -0.7769
  480DMSO    H3 5129   2.613   5.467   1.742  0.8799  0.7576  0.0314
  480DMSO    S1 5130   2.774   5.371   1.582  0.0590  0.1232 -0.0712
  480DMSO    C2 5131   2.841   5.338   1.744  0.4444  0.1355 -0.1013
  480DMSO    H4 5132   2.779   5.272   1.806  0.3148  0.6914  0.3709
  480DMSO    H5 5133   2.927   5.273   1.731  0.0603 -0.3619 -0.1880
  480DMSO    H6 5134   2.879   5.430   1.789 -1.4755  2.1396 -2.4517
  480DMSO    O1 5135   2.872   5.468   1.526 -0.8915 -0.3420  0.5884
  481DMSO    C1 5136   1.975   2.741   2.174  0.3909 -0.3823 -0.8084
  481DMSO    H1 5137   1.988   2.680   2.084  2.7128 -1.0414 -0.0500
  481DMSO    H2 5138   1.872   2.732   2.210  0.4562  2.7064  0.2778
  481DMSO    H3 5139   1.982   2.846   2.147 -3.0054 -0.6735 -3.2220
  481DMSO    S1 5140   2.089   2.701   2.299  0.0807  0.4180 -0.3549
  481DMSO    C2 5141   2.032   2.536   2.340 -0.6984 -0.4214  0.2905
  481DMSO    H4 5142   1.924   2.534   2.328 -0.6070  1.7715 -1.3852
  481DMSO    H5 5143   2.095   2.473   2.276  2.0554  2.2713  0.2120
  481DMSO    H6 5144   2.041   2.520   2.447  0.7856  2.5457  0.6882
  481DMSO    O1 5145   2.029   2.776   2.415 -0.5172  0.3264  0.6909
  482DMSO    C1 5146   2.845   0.248   2.197  0.7371 -0.2578 -0.2589
  482DMSO    H1 5147   2.889   0.156   2.156  0.7349  0.9203 -3.0081
  482DMSO    H2 5148   2.737   0.250   2.183  0.5433 -0.3339  1.1729
  482DMSO    H3 5149   2.886   0.338   2.152 -0.0425 -1.0809 -2.7168
  482DMSO    S1 5150   2.886   0.254   2.369  0.1207  0.0899 -0.3365
  482DMSO    C2 5151   2.725   0.200   2.427 -0.6699  0.3047 -0.1894
  482DMSO    H4 5152   2.732   0.197   2.536 -0.4944 -0.4980 -0.2248
  482DMSO    H5 5153   2.665   0.288   2.400  0.3236  1.6517  1.7813
  482DMSO    H6 5154   2.698   0.107   2.378  1.2718 -0.9589  1.0612
  482DMSO    O1 5155   2.900   0.400   2.392  0.1085  0.4160 -0.3784
  483DMSO    C1 5156   0.422   3.481   3.240  0.5796  0.0317 -0.4371
  483DMSO    H1 5157   0.343   3.417   3.198  2.1271 -2.0633 -0.2401
  483DMSO    H2 5158   0.459   3.563   3.177 -0.4597  0.1930 -0.8493
  483DMSO    H3 5159   0.506   3.414   3.262  1.7747  1.9476  0.9414
  483DMSO    S1 5160   0.370   3.547   3.393 -0.1976 -0.5156  0.3156
  483DMSO    C2 5161   0.352   3.387   3.480 -0.1781 -0.2590  0.0439
  483DMSO    H4 5162   0.324   3.310   3.408 -0.0537 -0.6724  0.4399
  483DMSO    H5 5163   0.444   3.361   3.533 -0.2592 -0.6026  0.0150
  483DMSO    H6 5164   0.272   3.403   3.552 -0.3101 -0.0180 -0.1518
  483DMSO    O1 5165   0.228   3.585   3.359  0.4294  0.0891  0.7672
  484DMSO    C1 5166   0.945   0.054   2.018  1.0228 -0.6482 -0.1879
  484DMSO    H1 5167   0.959   0.052   2.126 -0.8457  0.1409  0.0884
  484DMSO    H2 5168   1.022   0.114   1.969 -0.2743  1.4151  0.2313
  484DMSO    H3 5169   0.842   0.085   1.998  0.4989 -0.8640  1.9983
  484DMSO    S1 5170   0.960  -0.115   1.978 -0.1480 -0.4589 -0.2027
  484DMSO    C2 5171   0.910  -0.091   1.808 -0.0894  0.3292  0.2193
  484DMSO    H4 5172   0.917  -0.188   1.759  0.6981  0.0371  0.8968
  484DMSO    H5 5173   0.802  -0.080   1.796  0.1961  0.7261 -2.4541
  484DMSO    H6 5174   0.971  -0.024   1.747 -1.7883 -0.4776 -2.4574
  484DMSO    O1 5175   0.834  -0.158   2.049  0.4256 -0.0261  0.2304
  485DMSO    C1 5176   3.387   4.291   2.998  0.0070 -0.2478 -0.0779
  485DMSO    H1 5177   3.419   4.192   3.031 -0.9904 -0.2607  0.8679
  485DMSO    H2 5178   3.400   4.303   2.890  0.8248  1.4353  0.1822
  485DMSO    H3 5179   3.445   4.365   3.054 -1.0145 -0.1323  0.8578
  485DMSO    S1 5180   3.210   4.304   3.048  0.0836 -0.3282 -0.3560
  485DMSO    C2 5181   3.212   4.479   3.060 -0.4476  0.4953  0.8227
  485DMSO    H4 5182   3.185   4.528   2.966 -1.6294  1.3679  1.5962
  485DMSO    H5 5183   3.137   4.512   3.132  1.2170  0.5245  2.5931
  485DMSO    H6 5184   3.301   4.518   3.110  0.6660  1.9794 -2.1475
  485DMSO    O1 5185   3.215   4.259   3.193 -0.0238 -0.3387 -0.1687
  486DMSO    C1 5186   1.341   5.611   3.500  0.0017 -0.6012 -0.2790
  486DMSO    H1 5187   1.373   5.715   3.491 -0.8140 -0.3193  0.0965
  486DMSO    H2 5188   1.423   5.540   3.483  0.2840 -0.1048 -1.0351
  486DMSO    H3 5189   1.259   5.592   3.430  0.3209  1.1626 -1.1639
  486DMSO    S1 5190   1.265   5.600   3.664  0.0011 -0.0984 -0.1176
  486DMSO    C2 5191   1.222   5.428   3.653 -0.5628  0.4467 -0.4892
  486DMSO    H4 5192   1.157   5.420   3.565  0.9251  0.8147 -1.6470
  486DMSO    H5 5193   1.316   5.375   3.635 -1.3869 -1.3590  0.3921
  486DMSO    H6 5194   1.179   5.393   3.747 -0.0143 -1.8528 -1.0563
  486DMSO    O1 5195   1.126   5.647   3.644  0.0234  0.1056  0.2880
  487DMSO    C1 5196   1.476   3.311   3.032 -0.0777 -0.1196 -0.4596
  487DMSO    H1 5197   1.584   3.296   3.034  0.1857  1.6475  3.8977
  487DMSO    H2 5198   1.464   3.409   2.985  1.9672 -0.6077 -2.0408
  487DMSO    H3 5199   1.435   3.319   3.133 -0.9518  2.4600 -0.9889
  487DMSO    S1 5200   1.394   3.179   2.945  0.2524  0.1545  0.1334
  487DMSO    C2 5201   1.229   3.262   2.951 -0.2787  1.1392 -0.4767
  487DMSO    H4 5202   1.229   3.339   2.874 -0.7144  3.3264  1.6701
  487DMSO    H5 5203   1.150   3.193   2.921  1.6664 -0.4429 -2.1616
  487DMSO    H6 5204   1.214   3.310   3.048  0.4585  0.4800 -0.0228
  487DMSO    O1 5205   1.359   3.083   3.052 -0.5405 -0.3084 -0.4065
  488DMSO    C1 5206   2.600   0.285   0.534 -0.3369  0.1824 -0.4073
  488DMSO    H1 5207   2.667   0.242   0.460  1.7488  1.2999  0.7780
  488DMSO    H2 5208   2.555   0.194   0.575  0.9109  0.4352  1.5604
  488DMSO    H3 5209   2.530   0.349   0.478  0.3037  0.8379 -0.4573
  488DMSO    S1 5210   2.703   0.375   0.661  0.4163 -0.7006 -0.0220
  488DMSO    C2 5211   2.565   0.455   0.750  0.2143 -0.0990 -0.2719
  488DMSO    H4 5212   2.595   0.555   0.781  2.0765  0.0476 -2.4295
  488DMSO    H5 5213   2.479   0.474   0.685 -0.7684 -2.0971  0.3882
  488DMSO    H6 5214   2.531   0.389   0.831 -1.7379 -0.4478 -1.3364
  488DMSO    O1 5215   2.762   0.484   0.577  0.1742  0.7228 -0.7314
  489DMSO    C1 5216   5.616   2.930   2.224  0.4603  0.3912  0.4920
  489DMSO    H1 5217   5.624   2.910   2.331  0.0440 -0.9572  0.2839
  489DMSO    H2 5218   5.617   2.837   2.166 -0.5775  0.3242  0.5838
  489DMSO    H3 5219   5.699   2.996   2.197  0.1712  0.2366 -0.7843
  489DMSO    S1 5220   5.462   3.014   2.178  0.1852 -0.0853 -0.1839
  489DMSO    C2 5221   5.489   3.141   2.299  0.3425 -0.3590  0.3202
  489DMSO    H4 5222   5.524   3.109   2.398 -2.5222 -1.8575  0.9015
  489DMSO    H5 5223   5.563   3.213   2.263  0.7723 -0.7516  0.4074
  489DMSO    H6 5224   5.393   3.190   2.317  0.0826 -0.0721 -1.7239
  489DMSO    O1 5225   5.348   2.940   2.246 -0.6014  0.1876  0.4483
  490DMSO    C1 5226   0.019   1.955   0.729 -0.2057  0.1810 -0.8532
  490DMSO    H1 5227  -0.058   1.913   0.663  0.7560 -1.4966 -0.9425
  490DMSO    H2 5228   0.112   1.908   0.696 -0.3853 -0.7443 -0.0554
  490DMSO    H3 5229  -0.001   1.937   0.835  1.8332 -2.8116 -0.9251
  490DMSO    S1 5230   0.044   2.126   0.699 -0.0319 -0.1703  0.1912
  490DMSO    C2 5231   0.083   2.090   0.533  0.0950 -0.1396  0.0116
  490DMSO    H4 5232  -0.002   2.056   0.473  1.4728 -0.3190 -1.8956
  490DMSO    H5 5233   0.144   2.170   0.491 -1.4598  1.0096 -0.0743
  490DMSO    H6 5234   0.155   2.007   0.533 -2.0149 -2.0136  0.3711
  490DMSO    O1 5235   0.180   2.148   0.756 -0.1087 -1.0873 -0.3893
  491DMSO    C1 5236   4.821   4.465   2.669  0.0377 -0.0702 -0.5328
  491DMSO    H1 5237   4.864   4.431   2.763  0.0154 -1.6372 -1.0679
  491DMSO    H2 5238   4.799   4.379   2.605  2.0996  0.8258 -2.5338
  491DMSO    H3 5239   4.891   4.532   2.617 -1.1442  1.6975  0.1190
  491DMSO    S1 5240   4.678   4.566   2.704  0.1109 -0.6759 -0.5827
  491DMSO    C2 5241   4.745   4.631   2.857 -0.4524  1.1215 -0.1212
  491DMSO    H4 5242   4.768   4.545   2.920 -1.6455  0.1510 -0.9788
  491DMSO    H5 5243   4.829   4.696   2.835 -0.4007  1.0518 -0.1326
  491DMSO    H6 5244   4.674   4.688   2.917 -1.9128  0.7756 -1.4864
  491DMSO    O1 5245   4.565   4.483   2.738  0.5824 -0.2819 -0.5245
  492DMSO    C1 5246   3.553   1.187   2.611 -0.1413 -0.3119 -0.0700
  492DMSO    H1 5247   3.563   1.200   2.503  0.9842  0.1607  0.0737
  492DMSO    H2 5248   3.652   1.181   2.658  0.3439 -0.9054 -1.1488
  492DMSO    H3 5249   3.507   1.089   2.622 -3.4888  0.9262 -2.1075
  492DMSO    S1 5250   3.460   1.321   2.687  0.0516 -0.0107  0.1909
  492DMSO    C2 5251   3.526   1.454   2.586 -0.3964 -0.5527  0.0568
  492DMSO    H4 5252   3.461   1.539   2.607 -0.5054 -0.5330 -0.3600
  492DMSO    H5 5253   3.631   1.462   2.612  0.0138  0.5058 -1.8600
  492DMSO    H6 5254   3.501   1.422   2.485  1.5030  1.4338 -1.0700
  492DMSO    O1 5255   3.530   1.351   2.813 -0.0095  0.1381  0.1406
  493DMSO    C1 5256   2.417   3.563   2.323  0.0286  0.1132  0.6835
  493DMSO    H1 5257   2.480   3.613   2.397  0.7985  2.4311 -1.4561
  493DMSO    H2 5258   2.331   3.514   2.368 -1.6564  2.0086 -0.3785
  493DMSO    H3 5259   2.473   3.484   2.271 -2.4757 -2.2819  1.5122
  493DMSO    S1 5260   2.343   3.679   2.214 -0.2507 -0.1158  0.0544
  493DMSO    C2 5261   2.248   3.556   2.129 -0.4689 -0.3949 -0.4324
  493DMSO    H4 5262   2.214   3.613   2.042  0.2209  1.6663  0.6266
  493DMSO    H5 5263   2.316   3.474   2.105  1.9658  1.7955 -1.2408
  493DMSO    H6 5264   2.161   3.514   2.180  0.2186 -0.9830  0.2679
  493DMSO    O1 5265   2.458   3.703   2.118  0.4019 -0.4495  0.4018
  494DMSO    C1 5266   3.252   4.002   4.457  0.7734 -0.4788  0.1715
  494DMSO    H1 5267   3.157   4.024   4.408  1.3139 -1.4309 -1.3337
  494DMSO    H2 5268   3.313   3.956   4.379  0.7820  0.5341 -0.4272
  494DMSO    H3 5269   3.216   3.926   4.527 -1.9812  1.4863  0.9802
  494DMSO    S1 5270   3.347   4.136   4.519  0.0018  0.0305 -0.3436
  494DMSO    C2 5271   3.477   4.028   4.568  0.1319  0.5774 -0.2075
  494DMSO    H4 5272   3.430   3.947   4.623  1.5786 -0.1212  0.0242
  494DMSO    H5 5273   3.532   3.991   4.481 -2.9311 -0.9424 -1.5569
  494DMSO    H6 5274   3.543   4.079   4.639  1.6759  0.7255 -1.7233
  494DMSO    O1 5275   3.282   4.171   4.646 -0.1264 -0.0488  0.4503
  495DMSO    C1 5276   0.952   5.122   2.752  0.3242  0.1492 -0.3088
  495DMSO    H1 5277   0.974   5.226   2.776 -0.6142  0.2601  0.1437
  495DMSO    H2 5278   0.935   5.118   2.644 -2.0801 -0.8686  0.0483
  495DMSO    H3 5279   0.862   5.086   2.804 -1.3822  2.1292 -1.8040
  495DMSO    S1 5280   1.092   5.024   2.805 -0.6563  0.1198 -0.0579
  495DMSO    C2 5281   1.106   4.926   2.653 -0.0809  0.0545 -0.0719
  495DMSO    H4 5282   1.185   4.850   2.657  0.9403  1.1144  0.3862
  495DMSO    H5 5283   1.004   4.888   2.644  0.0893 -0.3196 -0.4268
  495DMSO    H6 5284   1.127   5.005   2.579 -0.1694  1.0477  0.9427
  495DMSO    O1 5285   1.017   4.922   2.884 -0.1437 -0.2751 -0.3513
  496DMSO    C1 5286   4.327   0.095   2.834  0.3064 -0.0162  0.3308
  496DMSO    H1 5287   4.431   0.097   2.800  0.5101 -2.2094  0.7857
  496DMSO    H2 5288   4.263   0.045   2.761 -0.3688  2.6088 -0.9440
  496DMSO    H3 5289   4.288   0.196   2.848 -0.6794 -0.3429 -0.0606
  496DMSO    S1 5290   4.319   0.031   3.002 -0.1308 -0.1511 -0.2289
  496DMSO    C2 5291   4.394   0.176   3.083  0.1731  0.1526  0.6368
  496DMSO    H4 5292   4.328   0.260   3.061  0.5575 -0.1281 -1.6983
  496DMSO    H5 5293   4.389   0.151   3.190  2.5877 -0.0775  0.7249
  496DMSO    H6 5294   4.494   0.195   3.043  0.7620 -3.0533  0.4199
  496DMSO    O1 5295   4.420  -0.075   2.999  0.0999  0.2318  0.6250
  497DMSO    C1 5296   3.026   0.833   0.379  0.0778  0.0638  0.0781
  497DMSO    H1 5297   2.918   0.837   0.395  0.2622 -0.3096  1.4910
  497DMSO    H2 5298   3.085   0.817   0.470 -1.2239 -4.9904  0.1631
  497DMSO    H3 5299   3.061   0.928   0.339  3.4809 -1.0496  0.2028
  497DMSO    S1 5300   3.051   0.716   0.258  0.1749 -0.2051 -0.3462
  497DMSO    C2 5301   3.022   0.574   0.354  0.1919  0.4277  0.1452
  497DMSO    H4 5302   2.919   0.538   0.349  0.3874  0.0696 -1.6378
  497DMSO    H5 5303   3.077   0.500   0.295 -1.0779  1.3790 -2.3299
  497DMSO    H6 5304   3.060   0.583   0.456  1.9240 -1.1182 -0.3495
  497DMSO    O1 5305   3.197   0.726   0.251  0.4770  0.8057  0.0176
  498DMSO    C1 5306   0.027   3.006   2.752 -0.2787 -0.2673 -0.5448
  498DMSO    H1 5307   0.002   3.107   2.718 -1.7397 -0.9541 -1.5285
  498DMSO    H2 5308   0.094   2.968   2.674  0.7748  0.6548 -0.1005
  498DMSO    H3 5309  -0.055   2.945   2.789 -0.4588  1.0942  1.3802
  498DMSO    S1 5310   0.134   3.043   2.892  0.1225  0.2892 -0.3031
  498DMSO    C2 5311   0.087   2.901   2.995  0.1315  0.9395 -0.9147
  498DMSO    H4 5312  -0.022   2.895   2.987 -0.0310  0.1498  1.7471
  498DMSO    H5 5313   0.139   2.822   2.939  1.6516  0.8739  0.5505
  498DMSO    H6 5314   0.121   2.913   3.098 -1.0085 -0.6778 -0.3294
  498DMSO    O1 5315   0.072   3.160   2.962  0.2760  0.3868 -0.0769
  499DMSO    C1 5316   5.243   5.534   4.088  0.4201 -0.1105  0.3087
  499DMSO    H1 5317   5.250   5.465   4.173 -1.1715 -1.7954 -0.8846
  499DMSO    H2 5318   5.157   5.517   4.023  0.8830 -0.5338 -0.1979
  499DMSO    H3 5319   5.336   5.531   4.031  1.0489  2.8438  1.0809
  499DMSO    S1 5320   5.228   5.701   4.152  0.0180 -0.0431  0.3345
  499DMSO    C2 5321   5.340   5.798   4.055  0.1141  0.5567  0.1895
  499DMSO    H4 5322   5.375   5.887   4.106  1.0822  1.5887 -2.1751
  499DMSO    H5 5323   5.424   5.732   4.031  2.9749  3.5079  1.8462
  499DMSO    H6 5324   5.292   5.835   3.964  1.8229 -1.8618 -1.7702
  499DMSO    O1 5325   5.307   5.693   4.278 -0.1982  0.2163 -0.1009
  500DMSO    C1 5326   2.658   4.003   3.201  0.4979 -1.0358 -0.4420
  500DMSO    H1 5327   2.633   4.043   3.299 -1.6408 -2.2026 -0.4836
  500DMSO    H2 5328   2.753   4.049   3.173  0.4529 -0.5605  0.1764
  500DMSO    H3 5329   2.570   4.016   3.137  0.7749 -0.2005 -0.6569
  500DMSO    S1 5330   2.715   3.839   3.245 -0.1844  0.1587 -0.3127
  500DMSO    C2 5331   2.577   3.815   3.353  1.1354  0.2636  0.1640
  500DMSO    H4 5332   2.484   3.816   3.296 -0.0324  0.6375  2.0301
  500DMSO    H5 5333   2.595   3.717   3.398 -0.0762  0.7128  1.6923
  500DMSO    H6 5334   2.574   3.887   3.436  0.5601 -1.4276  1.6549
  500DMSO    O1 5335   2.821   3.874   3.340  0.2472 -0.6223  0.2017
  501DMSO    C1 5336   3.331   2.677   0.802 -0.0437 -0.3502  0.6813
  501DMSO    H1 5337   3.257   2.681   0.882 -0.4637  4.6224  0.1800
  501DMSO    H2 5338   3.414   2.609   0.821  0.0573 -0.4635 -0.1508
  501DMSO    H3 5339   3.376   2.776   0.789  0.3164 -0.4886  0.8673
  501DMSO    S1 5340   3.256   2.657   0.642  0.2090  0.2981  0.0424
  501DMSO    C2 5341   3.413   2.645   0.562 -0.3804 -0.3999  0.5746
  501DMSO    H4 5342   3.459   2.553   0.597 -0.1273  0.1763  1.7598
  501DMSO    H5 5343   3.391   2.622   0.457 -1.0569 -1.3366  0.9065
  501DMSO    H6 5344   3.467   2.740   0.560 -0.7966 -0.1547  0.8906
  501DMSO    O1 5345   3.207   2.793   0.614  0.0696 -0.3279  0.3984
  502DMSO    C1 5346   4.743   5.190   1.884 -0.3148 -0.1695  0.0927
  502DMSO    H1 5347   4.776   5.089   1.907 -1.0530 -0.2300  0.9362
  502DMSO    H2 5348   4.730   5.238   1.982 -2.3389  1.6738 -1.0348
  502DMSO    H3 5349   4.641   5.193   1.845 -1.1145 -1.9293  2.0106
  502DMSO    S1 5350   4.866   5.263   1.775  0.1449 -0.0611  0.3748
  502DMSO    C2 5351   4.875   5.124   1.656 -0.4414 -1.2372  0.1481
  502DMSO    H4 5352   4.868   5.031   1.712  0.1923 -1.0410  0.5615
  502DMSO    H5 5353   4.795   5.128   1.582 -1.6899 -0.6247  1.5186
  502DMSO    H6 5354   4.971   5.129   1.604  0.2249 -2.0657  1.2724
  502DMSO    O1 5355   4.997   5.260   1.843 -0.8155 -0.2044 -0.2845
  503DMSO    C1 5356   5.435   3.766   4.693 -0.1507 -0.5184 -0.1855
  503DMSO    H1 5357   5.530   3.711   4.689 -1.1881 -2.3539 -0.4053
  503DMSO    H2 5358   5.454   3.873   4.695  2.1964 -0.9368  2.1457
  503DMSO    H3 5359   5.368   3.732   4.773 -2.4746  0.2943 -1.7288
  503DMSO    S1 5360   5.348   3.756   4.537 -0.3789 -0.3783 -0.0159
  503DMSO    C2 5361   5.443   3.614   4.485 -0.1208  0.2374  0.1499
  503DMSO    H4 5362   5.538   3.660   4.454 -0.6370  2.0199  1.1571
  503DMSO    H5 5363   5.460   3.538   4.561 -0.1079 -0.8530 -0.9196
  503DMSO    H6 5364   5.390   3.581   4.395 -0.9888 -0.3716  0.8908
  503DMSO    O1 5365   5.385   3.869   4.442  0.1663 -0.4720 -0.2819
  504DMSO    C1 5366   0.739   1.735   0.608  0.1344 -0.2186 -0.7866
  504DMSO    H1 5367   0.724   1.737   0.716  1.8241  0.4089 -0.5563
  504DMSO    H2 5368   0.766   1.838   0.586 -2.7961  0.8460  0.4005
  504DMSO    H3 5369   0.642   1.709   0.563 -0.0850 -1.0782  0.1723
  504DMSO    S1 5370   0.875   1.636   0.556  0.3770  0.4995  0.4785
  504DMSO    C2 5371   1.012   1.745   0.554 -0.3886  0.2748 -0.3149
  504DMSO    H4 5372   0.993   1.852   0.556  1.6111  0.6525  0.2319
  504DMSO    H5 5373   1.082   1.717   0.634 -2.3866  0.7604  1.6587
  504DMSO    H6 5374   1.054   1.715   0.458 -1.0497 -0.5686 -0.3527
  504DMSO    O1 5375   0.842   1.610   0.416 -0.5490 -0.2844  0.1510
  505DMSO    C1 5376   1.384   5.023   1.477  0.3323  0.1080 -0.7397
  505DMSO    H1 5377   1.417   5.084   1.393  0.6891 -1.7139 -1.9663
  505DMSO    H2 5378   1.385   4.920   1.440  0.7434  0.1405 -0.8306
  505DMSO    H3 5379   1.287   5.061   1.507  1.3238  1.3259  0.9936
  505DMSO    S1 5380   1.502   5.060   1.610 -0.1918 -0.1382 -0.0687
  505DMSO    C2 5381   1.438   4.948   1.740 -0.0300 -0.1785  0.3435
  505DMSO    H4 5382   1.331   4.960   1.761  0.4866 -0.3691  3.2630
  505DMSO    H5 5383   1.465   4.845   1.716  0.8429 -0.1059  1.0090
  505DMSO    H6 5384   1.493   4.993   1.824  1.3813 -1.3171  0.0464
  505DMSO    O1 5385   1.445   5.196   1.642 -0.2803  0.1864 -0.0200
  506DMSO    C1 5386   4.857   1.013   3.585 -0.1016 -0.3356 -0.1135
  506DMSO    H1 5387   4.903   0.931   3.529 -1.6687 -0.0278 -1.9061
  506DMSO    H2 5388   4.935   1.078   3.626 -0.6864 -0.1642  0.7388
  506DMSO    H3 5389   4.803   0.960   3.663  0.4837  0.1796  0.6456
  506DMSO    S1 5390   4.746   1.108   3.476 -0.1189  0.2991 -0.2798
  506DMSO    C2 5391   4.794   1.269   3.540 -0.4381 -0.0347  0.2295
  506DMSO    H4 5392   4.893   1.302   3.507 -0.5462 -0.2067 -0.2795
  506DMSO    H5 5393   4.717   1.341   3.511 -0.4510 -0.7975 -1.7321
  506DMSO    H6 5394   4.790   1.275   3.649 -3.0101 -1.0138  0.2277
  506DMSO    O1 5395   4.613   1.089   3.541  0.3045  0.2789 -0.1230
  507DMSO    C1 5396   0.266   2.431   0.520  0.0596  0.3881 -0.1259
  507DMSO    H1 5397   0.252   2.376   0.426  1.2213  0.6698 -0.4757
  507DMSO    H2 5398   0.359   2.402   0.568  0.1341 -1.1755 -1.1698
  507DMSO    H3 5399   0.175   2.417   0.579 -0.6095 -0.1555 -1.2564
  507DMSO    S1 5400   0.244   2.598   0.479 -0.0572  0.0768  0.4413
  507DMSO    C2 5401   0.331   2.658   0.620 -0.4578  0.0406 -0.9559
  507DMSO    H4 5402   0.294   2.612   0.712 -0.7897  2.8558  0.3732
  507DMSO    H5 5403   0.437   2.633   0.616 -0.6028 -0.8503  0.4916
  507DMSO    H6 5404   0.319   2.767   0.615 -0.4227  0.2419  2.2441
  507DMSO    O1 5405   0.110   2.616   0.514  0.0977 -0.1949 -0.3404
  508DMSO    C1 5406   5.590   1.773   3.678  0.3265  0.3874  0.0708
  508DMSO    H1 5407   5.521   1.853   3.649  0.9266  1.0638  0.5051
  508DMSO    H2 5408   5.520   1.691   3.696 -0.4406  1.3269  1.4939
  508DMSO    H3 5409   5.645   1.801   3.768 -0.5221  0.0032  0.7145
  508DMSO    S1 5410   5.710   1.734   3.554  0.3574  0.1671 -0.2707
  508DMSO    C2 5411   5.795   1.609   3.646  0.2622 -0.5920  0.5149
  508DMSO    H4 5412   5.863   1.563   3.574  0.6418  0.9402 -0.1101
  508DMSO    H5 5413   5.844   1.652   3.734 -1.4589 -0.6174  1.5056
  508DMSO    H6 5414   5.723   1.532   3.675 -0.6489  0.3283  0.6977
  508DMSO    O1 5415   5.806   1.841   3.562  0.2569  0.0350  0.0874
  509DMSO    C1 5416   1.219   4.136   1.493  0.6392  0.1601  0.0596
  509DMSO    H1 5417   1.307   4.191   1.527  0.6500  1.6996 -2.3333
  509DMSO    H2 5418   1.132   4.178   1.546 -0.3019 -1.9046  0.2043
  509DMSO    H3 5419   1.228   4.028   1.506 -1.2919 -0.0986 -0.5134
  509DMSO    S1 5420   1.197   4.165   1.319  0.1984  0.0160 -0.1805
  509DMSO    C2 5421   1.328   4.053   1.271  0.4052 -0.1790  0.4422
  509DMSO    H4 5422   1.427   4.098   1.284  0.9591 -0.6760 -1.9094
  509DMSO    H5 5423   1.316   3.949   1.302 -2.5479 -0.0501 -0.0669
  509DMSO    H6 5424   1.320   4.045   1.162 -1.2618  2.1006  0.3504
  509DMSO    O1 5425   1.258   4.299   1.297 -0.2125 -0.7646 -0.2359
  510DMSO    C1 5426   2.429   1.452   2.023  0.0406  0.0848  0.3935
  510DMSO    H1 5427   2.349   1.498   2.081 -1.4529 -0.7968 -0.8992
  510DMSO    H2 5428   2.453   1.350   2.056 -1.5495 -0.5856 -0.4258
  510DMSO    H3 5429   2.519   1.513   2.033  0.9686 -1.1715 -0.1696
  510DMSO    S1 5430   2.359   1.444   1.854  0.0385 -0.0103 -0.4948
  510DMSO    C2 5431   2.452   1.306   1.792 -0.1911  0.1035 -0.5935
  510DMSO    H4 5432   2.551   1.289   1.834 -0.0095 -2.1200 -1.8314
  510DMSO    H5 5433   2.393   1.219   1.823  0.8497 -0.9796 -1.5925
  510DMSO    H6 5434   2.442   1.299   1.683 -2.4066  1.6949 -0.5279
  510DMSO    O1 5435   2.415   1.571   1.794  0.2594 -0.4257  0.1635
  511DMSO    C1 5436   1.866   2.993   1.424  0.2309 -0.4480 -0.3779
  511DMSO    H1 5437   1.905   2.946   1.333 -2.5708 -2.2355 -0.7257
  511DMSO    H2 5438   1.767   2.952   1.442  1.0137 -2.9835 -1.6162
  511DMSO    H3 5439   1.862   3.102   1.421 -0.4303 -0.4260  0.8708
  511DMSO    S1 5440   1.969   2.947   1.557 -0.0101  0.5247 -0.1708
  511DMSO    C2 5441   1.904   3.069   1.674  1.2346 -0.2664  0.3153
  511DMSO    H4 5442   1.804   3.036   1.705 -0.3422  2.4337 -1.7420
  511DMSO    H5 5443   1.965   3.071   1.765  0.5305  1.4593  0.7772
  511DMSO    H6 5444   1.896   3.167   1.628  2.4938  0.2942  1.2648
  511DMSO    O1 5445   2.102   3.007   1.518 -0.7540 -0.4595  0.2119
  512DMSO    C1 5446   3.189   5.527   2.278  0.4218 -0.2833  0.2110
  512DMSO    H1 5447   3.262   5.517   2.197  2.5384  1.6844  1.7920
  512DMSO    H2 5448   3.100   5.472   2.247  0.6812 -0.6826  0.1714
  512DMSO    H3 5449   3.166   5.632   2.296  1.5777 -0.3459  2.1180
  512DMSO    S1 5450   3.256   5.459   2.425 -0.2281  0.1167  0.2337
  512DMSO    C2 5451   3.249   5.295   2.371  0.5978  0.1219  0.0341
  512DMSO    H4 5452   3.169   5.279   2.298 -1.2340  0.2641  1.9685
  512DMSO    H5 5453   3.352   5.271   2.340  0.4937 -0.0929 -0.1500
  512DMSO    H6 5454   3.213   5.232   2.453  0.3723 -1.0941 -0.9807
  512DMSO    O1 5455   3.145   5.491   2.521  0.0890  0.5690  0.2235
  513DMSO    C1 5456   3.935   4.768   1.021 -0.7057 -0.0468 -0.2441
  513DMSO    H1 5457   3.946   4.856   0.957 -2.3142  0.5391  0.2443
  513DMSO    H2 5458   4.004   4.779   1.105 -1.5418  2.9364  0.1117
  513DMSO    H3 5459   3.962   4.683   0.958 -1.2306 -0.6512  0.3358
  513DMSO    S1 5460   3.772   4.750   1.090 -0.2235 -0.3197  0.0018
  513DMSO    C2 5461   3.678   4.786   0.941  0.4463  0.2829  0.3913
  513DMSO    H4 5462   3.579   4.741   0.939  1.5317 -2.1107 -1.9217
  513DMSO    H5 5463   3.673   4.893   0.918  1.3116 -0.2278 -2.4075
  513DMSO    H6 5464   3.740   4.749   0.859  0.7439  0.6694  0.4415
  513DMSO    O1 5465   3.757   4.870   1.168 -0.1572 -0.1803 -0.0999
  514DMSO    C1 5466   2.975   2.652   0.920  0.1026  0.1768 -0.0708
  514DMSO    H1 5467   3.014   2.688   1.015 -1.4864  0.7943  0.3647
  514DMSO    H2 5468   3.064   2.646   0.857  0.4476  1.0504  0.3274
  514DMSO    H3 5469   2.900   2.720   0.881  0.1781  1.2603  1.6094
  514DMSO    S1 5470   2.914   2.489   0.923 -0.5547  0.1625 -0.6387
  514DMSO    C2 5471   3.064   2.415   0.959 -0.1337 -0.2305  0.3158
  514DMSO    H4 5472   3.118   2.468   1.038 -1.3461  0.2884  0.8044
  514DMSO    H5 5473   3.046   2.311   0.990 -0.5269  0.0636  1.1029
  514DMSO    H6 5474   3.128   2.409   0.871 -0.2818 -0.4076  0.2201
  514DMSO    O1 5475   2.899   2.457   0.778  0.1327 -0.0913  0.2055
  515DMSO    C1 5476   4.659   5.531   4.326  0.2146 -0.0120 -0.1598
  515DMSO    H1 5477   4.693   5.529   4.430  0.5177  2.2871 -0.1781
  515DMSO    H2 5478   4.670   5.439   4.269  0.4247  0.0731 -0.2550
  515DMSO    H3 5479   4.692   5.621   4.273  0.8511  0.4908  1.0677
  515DMSO    S1 5480   4.483   5.545   4.357  0.2331 -0.1034 -0.1353
  515DMSO    C2 5481   4.443   5.593   4.195 -0.9355  0.1515  0.0288
  515DMSO    H4 5482   4.471   5.699   4.194 -0.9779  0.1713  0.6232
  515DMSO    H5 5483   4.503   5.538   4.123 -0.5494 -0.4020  0.7605
  515DMSO    H6 5484   4.336   5.580   4.181 -0.6650 -0.9089 -1.0520
  515DMSO    O1 5485   4.469   5.668   4.439 -0.1764 -0.0335  0.1498
  516DMSO    C1 5486   3.755   1.739   1.570 -0.1405 -0.3077  0.4738
  516DMSO    H1 5487   3.776   1.819   1.642  2.6454 -0.1322 -0.4600
  516DMSO    H2 5488   3.810   1.764   1.478 -0.4031 -1.4920 -0.0125
  516DMSO    H3 5489   3.649   1.747   1.545 -0.4642 -1.8309  1.3369
  516DMSO    S1 5490   3.789   1.568   1.622  0.1040 -0.0298  0.0975
  516DMSO    C2 5491   3.952   1.570   1.559  0.1322 -0.0315  0.4382
  516DMSO    H4 5492   3.960   1.627   1.466  0.1233  1.2785  1.2370
  516DMSO    H5 5493   4.020   1.606   1.636 -0.7427  0.5774  0.9206
  516DMSO    H6 5494   3.978   1.469   1.524 -2.6390 -1.1105  1.3502
  516DMSO    O1 5495   3.724   1.474   1.523 -0.3195 -0.7739 -0.1225
  517DMSO    C1 5496   1.535   2.301   0.499 -0.5174 -0.2581  0.5268
  517DMSO    H1 5497   1.509   2.369   0.580  1.9193  2.0024 -0.5033
  517DMSO    H2 5498   1.584   2.367   0.427  1.5098 -1.8092  0.4170
  517DMSO    H3 5499   1.442   2.268   0.453  0.5042 -1.0972 -1.0197
  517DMSO    S1 5500   1.646   2.180   0.572  0.1067  0.6627 -0.4042
  517DMSO    C2 5501   1.661   2.077   0.433  0.2145  0.3499 -0.1152
  517DMSO    H4 5502   1.558   2.052   0.409 -0.4551  0.9919  2.0081
  517DMSO    H5 5503   1.701   2.141   0.354  2.1293  3.0729  2.9583
  517DMSO    H6 5504   1.725   1.990   0.451 -0.8557 -0.1762  1.2385
  517DMSO    O1 5505   1.547   2.109   0.648  0.7133  0.0256 -0.2163
  518DMSO    C1 5506   4.827   3.390   0.632 -0.2414 -0.1277  0.7573
  518DMSO    H1 5507   4.731   3.411   0.680  0.1750  0.8981  1.1666
  518DMSO    H2 5508   4.859   3.296   0.678  1.2770 -1.4330 -2.8030
  518DMSO    H3 5509   4.895   3.476   0.636 -2.1340  1.5241 -1.4151
  518DMSO    S1 5510   4.806   3.350   0.459 -0.0684 -0.4245 -0.0404
  518DMSO    C2 5511   4.704   3.208   0.472 -0.1092  0.7039  0.6061
  518DMSO    H4 5512   4.765   3.124   0.505  0.4569  0.4001 -1.1821
  518DMSO    H5 5513   4.619   3.213   0.541 -2.6707 -2.2526 -2.2154
  518DMSO    H6 5514   4.660   3.187   0.374  1.5047 -0.2895  0.0858
  518DMSO    O1 5515   4.934   3.292   0.422 -0.8525 -0.1696 -0.2351
  519DMSO    C1 5516   2.311   2.176   0.321  0.3247 -0.5157  0.4400
  519DMSO    H1 5517   2.206   2.203   0.321 -0.5180 -3.5888 -1.0206
  519DMSO    H2 5518   2.328   2.070   0.299  1.7604 -0.6283  1.9276
  519DMSO    H3 5519   2.358   2.211   0.414  0.1313  0.8358  0.0336
  519DMSO    S1 5520   2.390   2.266   0.190 -0.2800  0.3081 -0.1483
  519DMSO    C2 5521   2.542   2.315   0.267  1.0912 -0.4079 -0.6256
  519DMSO    H4 5522   2.584   2.234   0.327 -0.0093 -2.1985 -2.2159
  519DMSO    H5 5523   2.605   2.345   0.183 -1.5619  2.2024 -1.7766
  519DMSO    H6 5524   2.519   2.403   0.327 -1.2796 -3.3941  3.0891
  519DMSO    O1 5525   2.314   2.393   0.176  0.0292 -0.2650 -0.4421
  520DMSO    C1 5526   0.663   1.678   4.160 -0.0423 -0.1977  0.3865
  520DMSO    H1 5527   0.738   1.607   4.195 -1.3129 -1.4869  0.5694
  520DMSO    H2 5528   0.569   1.661   4.215 -0.9566  0.3777 -0.9745
  520DMSO    H3 5529   0.650   1.699   4.054 -1.5885 -0.2688  0.5465
  520DMSO    S1 5530   0.709   1.847   4.215 -0.5035  0.4342 -0.6230
  520DMSO    C2 5531   0.871   1.830   4.137 -0.1311 -0.4313 -0.3389
  520DMSO    H4 5532   0.894   1.918   4.077  1.1181 -1.6408 -1.6825
  520DMSO    H5 5533   0.942   1.842   4.219  1.0111 -1.2743 -1.1732
  520DMSO    H6 5534   0.898   1.735   4.089  0.3694  0.2533 -1.4390
  520DMSO    O1 5535   0.751   1.837   4.363 -0.6451 -0.6450 -0.4451
  521DMSO    C1 5536   0.790   2.001   3.820  0.4083 -0.3893  0.1504
  521DMSO    H1 5537   0.851   1.932   3.760  0.0218 -0.0729 -0.6095
  521DMSO    H2 5538   0.852   2.063   3.886  0.8636 -1.0858  0.3856
  521DMSO    H3 5539   0.710   1.956   3.879 -0.3606  1.8348  0.8598
  521DMSO    S1 5540   0.700   2.107   3.708 -0.5840 -0.1036 -0.0384
  521DMSO    C2 5541   0.843   2.130   3.599  0.7312 -0.4895 -0.2230
  521DMSO    H4 5542   0.820   2.206   3.524 -0.8109 -1.0364 -0.3188
  521DMSO    H5 5543   0.936   2.156   3.651  0.9678 -0.1921 -0.7918
  521DMSO    H6 5544   0.861   2.042   3.538 -1.0501 -1.1117  0.1408
  521DMSO    O1 5545   0.698   2.236   3.791 -0.0265 -0.1667  0.2121
  522DMSO    C1 5546   4.227   1.681   3.080 -0.4703  0.6175 -0.0102
  522DMSO    H1 5547   4.301   1.694   3.001  1.6104 -2.3243  1.3536
  522DMSO    H2 5548   4.199   1.773   3.131 -0.3806  0.0018  1.1713
  522DMSO    H3 5549   4.261   1.607   3.154 -1.3788 -0.3429 -0.5289
  522DMSO    S1 5550   4.078   1.622   2.999  0.1591 -0.1208  0.3625
  522DMSO    C2 5551   4.059   1.771   2.905  0.5424 -0.1937 -0.1016
  522DMSO    H4 5552   4.160   1.785   2.864  0.6440 -0.6430 -0.0085
  522DMSO    H5 5553   3.996   1.757   2.816  1.0773 -1.3951 -0.3054
  522DMSO    H6 5554   4.028   1.852   2.971  0.3437 -0.1609 -0.2353
  522DMSO    O1 5555   3.956   1.621   3.085  0.4469  0.6518  0.6141
  523DMSO    C1 5556   2.815   4.848   1.866  0.3977 -0.6049 -0.5945
  523DMSO    H1 5557   2.792   4.764   1.933 -0.8097  0.8951  0.9047
  523DMSO    H2 5558   2.879   4.818   1.782 -0.4172 -3.5319 -0.2551
  523DMSO    H3 5559   2.861   4.930   1.921 -0.9595 -1.0486  1.2319
  523DMSO    S1 5560   2.656   4.914   1.806 -0.2893  0.1269  0.1900
  523DMSO    C2 5561   2.720   5.009   1.663  0.2179  0.5501  0.1754
  523DMSO    H4 5562   2.794   5.072   1.711  1.1231  1.5304 -2.3996
  523DMSO    H5 5563   2.755   4.933   1.592  0.2598  0.8194 -0.0942
  523DMSO    H6 5564   2.642   5.073   1.622  0.5982 -0.2332 -1.8445
  523DMSO    O1 5565   2.607   5.015   1.904  0.1916 -0.3598  0.3050
  524DMSO    C1 5566   2.860   1.549   1.015 -0.4765  0.3351  0.1372
  524DMSO    H1 5567   2.946   1.616   1.028 -0.4192  0.1247  0.8248
  524DMSO    H2 5568   2.880   1.453   1.062  2.3446  0.4080 -0.7587
  524DMSO    H3 5569   2.823   1.541   0.913  0.1825 -1.3562  0.0081
  524DMSO    S1 5570   2.721   1.621   1.101 -0.0014  0.3413  0.2175
  524DMSO    C2 5571   2.762   1.553   1.259 -0.0682 -0.5995 -0.2074
  524DMSO    H4 5572   2.806   1.453   1.250  1.5026 -0.0293  0.9820
  524DMSO    H5 5573   2.837   1.619   1.303 -1.2747  1.0835 -0.6494
  524DMSO    H6 5574   2.685   1.560   1.338  2.0924 -1.9718  2.0954
  524DMSO    O1 5575   2.597   1.563   1.044 -0.4979  0.1655 -0.3200
  525DMSO    C1 5576   4.318   2.318   3.760  0.1954  0.5356 -0.7597
  525DMSO    H1 5577   4.353   2.215   3.753 -0.6850  0.0418  1.8035
  525DMSO    H2 5578   4.363   2.376   3.678  2.0243 -0.2856 -0.3692
  525DMSO    H3 5579   4.350   2.364   3.854  0.0241 -0.7026 -0.0946
  525DMSO    S1 5580   4.142   2.307   3.752  0.0174  0.0993  0.2929
  525DMSO    C2 5581   4.133   2.279   3.577  1.0272  0.5177 -0.5075
  525DMSO    H4 5582   4.178   2.185   3.547 -0.3504 -0.5243  0.6445
  525DMSO    H5 5583   4.028   2.289   3.546  0.6547  1.6223  1.0485
  525DMSO    H6 5584   4.188   2.360   3.527  0.2123  1.6269  0.3569
  525DMSO    O1 5585   4.106   2.453   3.770 -0.1047 -0.1347  0.5032
  526DMSO    C1 5586   0.216   0.159   3.685 -0.1401  0.3133  0.0403
  526DMSO    H1 5587   0.211   0.194   3.788 -0.6512 -1.3050  0.5825
  526DMSO    H2 5588   0.120   0.172   3.634 -0.6001  0.1048  0.8559
  526DMSO    H3 5589   0.242   0.053   3.691  0.0727  0.4149  1.0133
  526DMSO    S1 5590   0.325   0.262   3.589  0.0961  0.3092 -0.1142
  526DMSO    C2 5591   0.462   0.215   3.691 -0.3668  0.0104 -0.2569
  526DMSO    H4 5592   0.446   0.236   3.797 -0.4490 -0.0323 -0.2611
  526DMSO    H5 5593   0.492   0.112   3.668 -0.8265  0.1702 -1.6056
  526DMSO    H6 5594   0.547   0.279   3.668 -0.6032  0.7777  0.9379
  526DMSO    O1 5595   0.293   0.400   3.637 -0.0347  0.1961 -0.4816
  527DMSO    C1 5596   4.939   0.288   1.542  0.0619  0.4073 -0.6256
  527DMSO    H1 5597   4.886   0.370   1.590 -0.2070 -1.6013  2.6060
  527DMSO    H2 5598   5.043   0.275   1.573  0.2946  1.2680 -1.0412
  527DMSO    H3 5599   4.933   0.287   1.432 -1.5113  1.4814 -0.5554
  527DMSO    S1 5600   4.850   0.151   1.609 -0.0756  0.4531  0.0506
  527DMSO    C2 5601   4.944   0.028   1.522 -0.1506  0.0943 -0.2938
  527DMSO    H4 5602   4.955   0.055   1.416  1.9082  0.5332  0.0229
  527DMSO    H5 5603   5.042   0.047   1.565 -0.0614 -1.2608  0.1296
  527DMSO    H6 5604   4.919  -0.077   1.544  0.5987 -0.7497 -3.1505
  527DMSO    O1 5605   4.721   0.149   1.533 -0.4180  0.4283 -0.0200
  528DMSO    C1 5606   0.471   0.795   3.677  0.2514  0.6920 -0.4769
  528DMSO    H1 5607   0.463   0.779   3.785 -1.9997  3.0379 -0.2555
  528DMSO    H2 5608   0.560   0.854   3.653 -1.3071  2.6383 -1.5361
  528DMSO    H3 5609   0.389   0.861   3.650 -0.5938 -0.3833 -0.5809
  528DMSO    S1 5610   0.470   0.638   3.593  0.0372 -0.6619  0.0202
  528DMSO    C2 5611   0.628   0.590   3.654  0.7340  0.4920  0.4860
  528DMSO    H4 5612   0.698   0.645   3.590  0.3769 -0.1044 -0.4186
  528DMSO    H5 5613   0.637   0.625   3.757  2.8257  2.0649 -0.1991
  528DMSO    H6 5614   0.633   0.482   3.636  2.4985  0.4712  0.9861
  528DMSO    O1 5615   0.493   0.680   3.452  0.0724 -0.1405 -0.1664
  529DMSO    C1 5616   3.921   2.345   1.019 -0.6436 -0.3454  0.0041
  529DMSO    H1 5617   3.855   2.258   1.016 -1.1863  0.0898 -1.0555
  529DMSO    H2 5618   3.893   2.422   1.091  1.1931 -2.0824  2.6610
  529DMSO    H3 5619   3.940   2.381   0.917 -0.2238 -0.4934  0.0279
  529DMSO    S1 5620   4.066   2.269   1.097 -0.0128  0.4230  0.2820
  529DMSO    C2 5621   4.185   2.401   1.042  0.2812 -0.0213  0.5855
  529DMSO    H4 5622   4.284   2.359   1.060 -0.5572 -1.8509  1.1241
  529DMSO    H5 5623   4.171   2.415   0.935 -1.6828  1.3753  0.9957
  529DMSO    H6 5624   4.165   2.491   1.100  0.6983 -1.0801  2.4105
  529DMSO    O1 5625   4.089   2.144   1.014  0.4049 -0.3264  0.0341
  530DMSO    C1 5626   5.170   4.177   3.326  0.1596 -0.3202 -0.1246
  530DMSO    H1 5627   5.103   4.253   3.366  2.0575  0.7786  1.0309
  530DMSO    H2 5628   5.151   4.165   3.219  0.7735  1.5429 -0.4475
  530DMSO    H3 5629   5.155   4.083   3.381  1.8915 -1.1520 -1.0635
  530DMSO    S1 5630   5.348   4.236   3.353  0.1861  0.6417  0.2376
  530DMSO    C2 5631   5.435   4.116   3.258  0.8403 -0.6312  0.4560
  530DMSO    H4 5632   5.398   4.021   3.298 -1.1571  0.2120  0.6501
  530DMSO    H5 5633   5.405   4.131   3.154  1.8986  0.2464  0.2784
  530DMSO    H6 5634   5.539   4.116   3.292  0.2260 -2.0487  2.4252
  530DMSO    O1 5635   5.382   4.197   3.495  0.5934 -0.3013 -0.7073
  531DMSO    C1 5636   4.283   3.018   4.565 -0.0730 -0.4660  0.0919
  531DMSO    H1 5637   4.206   2.961   4.618 -0.0547 -0.7450 -0.1816
  531DMSO    H2 5638   4.242   3.065   4.476  1.4668 -0.7848 -0.8032
  531DMSO    H3 5639   4.360   2.944   4.541 -0.5629 -0.5097 -1.3929
  531DMSO    S1 5640   4.368   3.140   4.671 -0.1822 -0.0161  0.5039
  531DMSO    C2 5641   4.225   3.203   4.757  0.4104  0.3717  0.4060
  531DMSO    H4 5642   4.152   3.224   4.679 -0.2765  1.2983  1.2875
  531DMSO    H5 5643   4.183   3.126   4.823  0.6718 -0.6593 -0.6107
  531DMSO    H6 5644   4.249   3.292   4.816  0.7440  1.8798 -1.9698
  531DMSO    O1 5645   4.408   3.240   4.571 -0.0412 -0.2515 -0.1068
  532DMSO    C1 5646   4.659   2.571   0.171 -0.3562 -0.2220 -0.4432
  532DMSO    H1 5647   4.580   2.574   0.096 -1.5927  0.9437  0.8534
  532DMSO    H2 5648   4.626   2.569   0.276  1.9169  0.7866  0.3179
  532DMSO    H3 5649   4.711   2.665   0.153  0.1877 -0.2162  1.0497
  532DMSO    S1 5650   4.776   2.437   0.152 -0.1658  0.4395 -0.0873
  532DMSO    C2 5651   4.798   2.479  -0.019  0.2286 -0.0448  0.8171
  532DMSO    H4 5652   4.730   2.417  -0.077  1.2064 -0.6735  0.3245
  532DMSO    H5 5653   4.777   2.581  -0.053  0.1730 -0.0829  0.7377
  532DMSO    H6 5654   4.900   2.448  -0.042  0.0402  0.1230 -0.2518
  532DMSO    O1 5655   4.699   2.314   0.128 -0.0781  0.5279 -0.0675
  533DMSO    C1 5656   5.408   0.007   2.561 -0.0145  0.2247 -0.1181
  533DMSO    H1 5657   5.433  -0.042   2.655 -1.6745 -0.0086  0.2144
  533DMSO    H2 5658   5.316  -0.030   2.514  0.3995 -1.4373  0.3631
  533DMSO    H3 5659   5.486  -0.017   2.488  0.1993  1.3064 -0.2558
  533DMSO    S1 5660   5.412   0.179   2.584  0.1155  0.5529  0.0415
  533DMSO    C2 5661   5.308   0.172   2.734 -0.4127 -0.2883 -0.3521
  533DMSO    H4 5662   5.375   0.154   2.819  0.3180  0.0062 -0.8569
  533DMSO    H5 5663   5.269   0.274   2.746 -0.1575 -0.2722  0.3654
  533DMSO    H6 5664   5.222   0.105   2.726 -0.3599 -0.8234  2.9443
  533DMSO    O1 5665   5.317   0.224   2.484  0.0379 -0.0185  0.5936
  534DMSO    C1 5666   3.544   2.481   0.190  0.5000  0.4260 -0.4382
  534DMSO    H1 5667   3.537   2.580   0.144 -1.0550  0.9069  0.7994
  534DMSO    H2 5668   3.557   2.415   0.104 -1.5829 -1.5390  0.6733
  534DMSO    H3 5669   3.462   2.448   0.254  1.6733  1.0445  1.4369
  534DMSO    S1 5670   3.702   2.494   0.282  0.0663 -0.1866 -0.3634
  534DMSO    C2 5671   3.692   2.324   0.332  0.7023 -0.2971  0.3713
  534DMSO    H4 5672   3.606   2.309   0.398 -0.3404 -0.8455 -1.0863
  534DMSO    H5 5673   3.691   2.264   0.241  0.3233  1.6488 -0.9347
  534DMSO    H6 5674   3.789   2.306   0.379  0.6350 -2.5799 -0.3008
  534DMSO    O1 5675   3.679   2.573   0.407  0.1089 -0.0210  0.6017
  535DMSO    C1 5676   0.659   0.399   1.638  0.3363  0.2708  0.4284
  535DMSO    H1 5677   0.574   0.448   1.685 -0.2303  2.2648 -2.5632
  535DMSO    H2 5678   0.758   0.434   1.668  0.8411  0.1681 -1.0570
  535DMSO    H3 5679   0.652   0.434   1.535 -2.0368 -0.7567  0.2120
  535DMSO    S1 5680   0.651   0.223   1.651 -0.3960 -0.0622 -0.0111
  535DMSO    C2 5681   0.748   0.168   1.513 -0.3139  0.0858 -0.2922
  535DMSO    H4 5682   0.735   0.061   1.498 -0.1757 -0.2525  1.8520
  535DMSO    H5 5683   0.716   0.213   1.418  0.1761  0.0577 -0.4686
  535DMSO    H6 5684   0.854   0.184   1.532 -0.2017 -0.0251 -0.8185
  535DMSO    O1 5685   0.522   0.183   1.591 -0.1767 -0.0637 -0.6822
  536DMSO    C1 5686   2.771   0.302   4.210 -0.0304 -0.0945  1.1370
  536DMSO    H1 5687   2.878   0.318   4.220 -0.2313  0.1144  3.1590
  536DMSO    H2 5688   2.738   0.379   4.140  0.8062 -1.0222 -0.3056
  536DMSO    H3 5689   2.712   0.312   4.301  2.8632  0.5091  3.0146
  536DMSO    S1 5690   2.753   0.131   4.152 -0.2652  0.0022  0.3103
  536DMSO    C2 5691   2.766   0.182   3.979  0.7600  0.1379 -0.3522
  536DMSO    H4 5692   2.862   0.227   3.950 -0.5678  1.5879 -2.5675
  536DMSO    H5 5693   2.749   0.092   3.921  1.5588  0.0476 -0.4518
  536DMSO    H6 5694   2.701   0.267   3.958 -0.0866 -0.0476  1.4257
  536DMSO    O1 5695   2.609   0.085   4.174  0.2731 -0.1688 -0.3173
  537DMSO    C1 5696   4.045   0.057   4.327  0.1912 -0.5168  0.2015
  537DMSO    H1 5697   4.036   0.148   4.387  3.0507  0.8922 -1.3951
  537DMSO    H2 5698   3.946   0.011   4.321 -0.9586  1.9274 -0.4025
  537DMSO    H3 5699   4.107  -0.021   4.371 -0.3492 -1.3749 -0.5354
  537DMSO    S1 5700   4.110   0.107   4.168 -0.1403 -0.1894  0.3639
  537DMSO    C2 5701   4.270   0.157   4.218  0.0117  0.5863 -0.2177
  537DMSO    H4 5702   4.340   0.075   4.232  1.3670  1.0737 -3.6520
  537DMSO    H5 5703   4.320   0.227   4.151  0.7079  1.9617  1.6866
  537DMSO    H6 5704   4.248   0.212   4.310 -1.1721  3.2524 -2.0393
  537DMSO    O1 5705   4.036   0.241   4.149  1.1517  0.2120  0.7280
  538DMSO    C1 5706   4.389   2.247   0.137 -0.0789 -0.5909  0.5043
  538DMSO    H1 5707   4.460   2.187   0.195 -1.1587 -0.2685  2.2110
  538DMSO    H2 5708   4.313   2.201   0.074 -0.5478  0.0215  0.6212
  538DMSO    H3 5709   4.456   2.307   0.075 -0.7949  2.8193  2.8925
  538DMSO    S1 5710   4.297   2.350   0.261  0.2535 -0.2702  0.3596
  538DMSO    C2 5711   4.166   2.234   0.278  0.4192  0.6373 -0.1912
  538DMSO    H4 5712   4.137   2.198   0.179  0.8963  0.5576 -0.3009
  538DMSO    H5 5713   4.193   2.145   0.334  1.1802 -0.0697 -1.6628
  538DMSO    H6 5714   4.086   2.283   0.335  1.2019 -0.0102  1.4733
  538DMSO    O1 5715   4.234   2.457   0.176  0.0556 -0.3286  0.3235
  539DMSO    C1 5716   0.127   0.956   3.398  0.3050  0.7373  0.1239
  539DMSO    H1 5717   0.107   1.062   3.412  0.9587  0.5932  2.2691
  539DMSO    H2 5718   0.050   0.927   3.326  0.9411  0.3561 -0.4172
  539DMSO    H3 5719   0.118   0.906   3.494 -0.3655  0.1032 -0.2660
  539DMSO    S1 5720   0.293   0.938   3.322 -0.6380 -0.0555  0.2880
  539DMSO    C2 5721   0.378   1.054   3.429 -0.0650 -0.5606 -0.1262
  539DMSO    H4 5722   0.317   1.067   3.519 -0.8208 -1.3056 -0.5285
  539DMSO    H5 5723   0.478   1.013   3.447 -0.0759 -0.6398 -0.2487
  539DMSO    H6 5724   0.389   1.149   3.377 -0.6439 -0.9629 -0.9894
  539DMSO    O1 5725   0.271   1.028   3.201 -0.1831 -0.1817 -0.0502
  540DMSO    C1 5726   5.252   1.136   2.671 -0.3700 -0.2556  0.1416
  540DMSO    H1 5727   5.325   1.185   2.737  1.6634 -2.8174 -0.1425
  540DMSO    H2 5728   5.279   1.164   2.569 -0.7835  0.3177  0.1869
  540DMSO    H3 5729   5.152   1.161   2.706 -0.6337 -0.1565 -0.6729
  540DMSO    S1 5730   5.272   0.963   2.710  0.1884 -0.3471  0.1124
  540DMSO    C2 5731   5.440   0.938   2.644  0.3995  0.2891 -0.3124
  540DMSO    H4 5732   5.425   0.938   2.536  0.6595 -1.8689 -0.3637
  540DMSO    H5 5733   5.511   1.019   2.663  0.0863  1.2187 -2.9099
  540DMSO    H6 5734   5.484   0.840   2.666 -2.1424 -0.3765  2.2101
  540DMSO    O1 5735   5.187   0.892   2.619 -0.2899  0.3728  0.5605
  541DMSO    C1 5736   1.669   4.537   2.975 -0.1557  0.2687  0.7240
  541DMSO    H1 5737   1.722   4.443   2.997  0.4693 -0.0438 -1.9313
  541DMSO    H2 5738   1.691   4.615   3.048  0.0491  1.0331 -0.1448
  541DMSO    H3 5739   1.561   4.521   2.976 -0.2802  1.0739  0.0578
  541DMSO    S1 5740   1.710   4.599   2.816 -0.3719  0.3523 -0.1534
  541DMSO    C2 5741   1.615   4.748   2.833  0.2160  0.2280 -0.2031
  541DMSO    H4 5742   1.610   4.800   2.737  1.7167  2.9663  1.1241
  541DMSO    H5 5743   1.515   4.730   2.873  0.7673 -1.0026  0.6532
  541DMSO    H6 5744   1.659   4.815   2.909 -1.0623  1.0996 -0.2149
  541DMSO    O1 5745   1.629   4.501   2.730 -0.0118  0.6637  0.4082
  542DMSO    C1 5746   3.178   5.601   3.716 -0.4128 -0.2318  0.3968
  542DMSO    H1 5747   3.094   5.594   3.785  0.1324  1.1087  1.2255
  542DMSO    H2 5748   3.173   5.518   3.645 -0.4742  2.9973 -3.6228
  542DMSO    H3 5749   3.274   5.597   3.769 -0.0450 -0.4822 -0.2727
  542DMSO    S1 5750   3.173   5.742   3.606  0.0516 -0.2043 -0.2074
  542DMSO    C2 5751   3.182   5.870   3.732 -0.1063 -0.2510  0.4840
  542DMSO    H4 5752   3.109   5.852   3.812 -1.1775  0.8442 -0.2430
  542DMSO    H5 5753   3.286   5.860   3.765  0.0829 -0.7828 -0.2617
  542DMSO    H6 5754   3.160   5.969   3.694  1.2169 -0.5937 -1.2117
  542DMSO    O1 5755   3.033   5.745   3.555  0.2634 -0.3721 -0.0412
  543DMSO    C1 5756   5.564   1.675   4.154 -0.0566 -0.8475  0.4730
  543DMSO    H1 5757   5.633   1.760   4.164 -0.4283 -0.1893 -2.1905
  543DMSO    H2 5758   5.462   1.712   4.165  1.0499  2.6747 -0.1949
  543DMSO    H3 5759   5.588   1.596   4.226  2.1409 -1.4106 -0.8211
  543DMSO    S1 5760   5.599   1.625   3.992  0.6693 -0.0372 -0.1805
  543DMSO    C2 5761   5.533   1.467   4.012  0.0332  0.4410  0.4052
  543DMSO    H4 5762   5.520   1.432   3.909 -1.7006  1.1326  0.3706
  543DMSO    H5 5763   5.609   1.410   4.066  0.0369 -0.2192 -0.2838
  543DMSO    H6 5764   5.439   1.467   4.067 -0.4618  3.0827 -0.3546
  543DMSO    O1 5765   5.742   1.597   3.974 -0.0345  0.1550  0.0299
  544DMSO    C1 5766   1.819   2.112   2.969 -0.2637 -0.0443  0.0425
  544DMSO    H1 5767   1.710   2.121   2.980 -0.3061  0.7667 -0.9158
  544DMSO    H2 5768   1.867   2.044   3.040  2.0224  1.8793  0.3913
  544DMSO    H3 5769   1.868   2.208   2.982  3.2943 -1.9507  1.3793
  544DMSO    S1 5770   1.852   2.040   2.804  0.2397  0.1600 -0.3591
  544DMSO    C2 5771   1.763   1.888   2.837  0.0434  0.2840 -0.0540
  544DMSO    H4 5772   1.755   1.827   2.747 -0.1950  0.3943 -0.1073
  544DMSO    H5 5773   1.815   1.838   2.919  1.3010 -0.9354 -1.5565
  544DMSO    H6 5774   1.661   1.913   2.867  0.2735  0.0360  0.9491
  544DMSO    O1 5775   1.999   1.998   2.815  0.0872  0.0255  0.7827
  545DMSO    C1 5776   4.945   2.238   2.726 -0.4485 -0.0334  0.2068
  545DMSO    H1 5777   4.871   2.209   2.651 -0.3904  1.6706 -0.5109
  545DMSO    H2 5778   4.949   2.154   2.797 -0.0232  0.7060  1.0662
  545DMSO    H3 5779   4.908   2.328   2.776 -0.6557  0.0569 -0.1084
  545DMSO    S1 5780   5.109   2.273   2.658 -0.2270 -0.3117  0.3681
  545DMSO    C2 5781   5.156   2.109   2.581 -0.0320  0.5028  0.3935
  545DMSO    H4 5782   5.136   2.028   2.652  0.5219  0.8374  0.9446
  545DMSO    H5 5783   5.090   2.097   2.495  0.6564 -1.3853  0.0929
  545DMSO    H6 5784   5.264   2.111   2.560  0.2378  0.0794  1.6837
  545DMSO    O1 5785   5.200   2.287   2.777 -0.8178  0.0986  1.1294
  546DMSO    C1 5786   1.977   1.909   4.756  0.4652  0.2145 -0.6483
  546DMSO    H1 5787   2.046   1.839   4.709  1.5514  1.1148 -0.4051
  546DMSO    H2 5788   1.876   1.867   4.756  0.3006  0.6137 -0.7293
  546DMSO    H3 5789   1.997   2.004   4.707 -1.2871  0.7496 -0.3680
  546DMSO    S1 5790   2.032   1.926   4.926 -0.1253 -0.1445 -0.3845
  546DMSO    C2 5791   1.957   2.082   4.963 -1.2305 -0.6743 -0.6398
  546DMSO    H4 5792   1.849   2.073   4.973 -1.3740  0.2885 -1.1821
  546DMSO    H5 5793   1.999   2.101   5.062  0.6261 -2.2913 -1.0889
  546DMSO    H6 5794   1.996   2.151   4.887 -0.3190 -2.2618 -1.6410
  546DMSO    O1 5795   2.174   1.963   4.915 -0.1197  0.4404  0.2528
  547DMSO    C1 5796   1.333   1.519   1.356  0.7744  0.2600  0.4400
[truncated: 549,203 more chars]
