# Supplementary material for: Metallicious: Automated Force-Field Parameterization of Covalently Bound Metals for Supramolecular Structures
Source: J Chem Theory Comput. 2024 Oct 7;20(20):9060–71. doi: 10.1021/acs.jctc.4c00850 (PMC11500408; doi:10.1021/acs.jctc.4c00850)
Supplement: Supplementary file 2 — ct4c00850_si_002.zip [file ct4c00850_si_002.zip › SI_MD_input/Fe5L5/dummy/3_npt.gro]

Generic title in water
13755
    1UNK     C0    1   3.674   3.085   3.146 -0.2324  0.4193  0.0841
    1UNK     H1    2   3.761   3.151   3.131  0.5985 -0.4093  1.1977
    1UNK     H2    3   3.682   3.064   3.253  1.7927 -2.1348 -0.5241
    1UNK     H3    4   3.579   3.137   3.125  0.3952  1.6422  0.2105
    1UNK     O4    5   3.697   2.966   3.071  0.1697 -0.3362  0.0705
    1UNK     C5    6   3.759   2.963   2.952  0.4636  0.1036 -0.3189
    1UNK     C6    7   3.803   2.834   2.906  0.0733 -0.1035  0.2135
    1UNK     H7    8   3.784   2.744   2.964 -1.1929  0.5184  0.7878
    1UNK     O8    9   3.881   2.704   2.725  0.3163 -0.0541 -0.1515
    1UNK     C9   10   3.845   2.826   2.772 -0.3317  0.2769  1.0159
    1UNK    C10   11   3.988   2.625   2.781  0.2499 -0.1790  0.0448
    1UNK    H11   12   4.031   2.552   2.712 -0.2796 -0.9511  0.5215
    1UNK    H12   13   3.959   2.562   2.867  0.4709 -1.0674 -0.5234
    1UNK    H13   14   4.070   2.690   2.813 -1.1557  1.0207  1.2773
    1UNK    C14   15   3.845   2.933   2.686  0.2892  0.2752 -0.2581
    1UNK    C15   16   3.807   3.056   2.736 -0.4431 -0.4839  0.3006
    1UNK    H16   17   3.820   3.149   2.682 -0.4699  0.2238  1.5106
    1UNK    C17   18   3.763   3.071   2.865  0.3816  0.7618 -0.1814
    1UNK    H18   19   3.732   3.170   2.896 -2.1310 -0.0180 -0.0313
    1UNK    C19   20   3.886   2.910   2.535 -0.0439 -0.9131 -0.4361
    1UNK    H20   21   3.976   2.849   2.541  1.3764  1.0791 -0.8454
    1UNK    H21   22   3.901   3.010   2.492 -1.1394 -0.8575 -0.7079
    1UNK    N22   23   3.776   2.843   2.450  0.3054  0.4381  0.2076
    1UNK    C23   24   3.771   2.713   2.442  0.6696  0.6166 -0.3438
    1UNK    H24   25   3.859   2.651   2.459 -1.9533 -3.1815 -0.1217
    1UNK    C25   26   3.680   2.645   2.346  0.2392 -0.4436  0.0494
    1UNK    N26   27   3.591   2.728   2.280  0.2560  0.1830 -0.0857
    1UNK    C27   28   3.514   2.666   2.194 -0.0679 -0.1462 -0.0130
    1UNK    H28   29   3.443   2.734   2.148 -0.7028 -0.7702  0.0348
    1UNK    C29   30   3.500   2.522   2.176  0.3651 -0.3900 -0.3046
    1UNK    C30   31   3.586   2.440   2.245  0.0609  0.0409 -0.0005
    1UNK    H31   32   3.596   2.333   2.229  1.0043  0.0186  0.7108
    1UNK    C32   33   3.683   2.503   2.324  0.1814  0.4781  0.0945
    1UNK    H33   34   3.760   2.443   2.372 -0.7742  0.5404  1.7547
    1UNK    C34   35   3.395   2.468   2.078 -0.4126  0.1145  0.1188
    1UNK    H35   36   3.429   2.467   1.974 -2.4314 -0.4189 -0.5379
    1UNK    H36   37   3.387   2.360   2.092  1.8640  0.0127  0.9259
    1UNK    C37   38   3.253   2.527   2.076  0.0609  0.1273  0.0768
    1UNK    H38   39   3.203   2.480   1.991 -0.3888  0.0342  0.3884
    1UNK    H39   40   3.263   2.635   2.064 -1.0311  0.2302  0.0468
    1UNK    C40   41   3.168   2.509   2.202  0.4314 -0.0738 -0.2733
    1UNK    C41   42   3.167   2.388   2.280  0.4301 -0.4577 -0.2586
    1UNK    H42   43   3.246   2.316   2.258  0.5474 -0.3322 -0.2469
    1UNK    N43   44   3.093   2.362   2.390  0.5183 -0.2744  0.0447
    1UNK    C44   45   3.008   2.462   2.435  0.3078 -0.4983  0.1996
    1UNK    C45   46   3.003   2.587   2.367 -0.5024 -0.5850 -0.2551
    1UNK    H46   47   2.944   2.668   2.411 -2.0796 -0.6276 -2.2141
    1UNK    C47   48   3.086   2.609   2.254 -0.0272 -0.3933 -0.7994
    1UNK    H48   49   3.089   2.706   2.205 -0.5602  1.2232  2.3107
    1UNK    C49   50   2.935   2.426   2.566 -0.4052 -0.0798  0.3201
    1UNK    N50   51   2.959   2.298   2.616 -0.3560 -0.7749  0.4208
    1UNK    C51   52   2.892   2.258   2.729 -0.1700  0.4026 -0.5009
    1UNK    H52   53   2.922   2.161   2.770  0.2633  0.1638 -1.3655
    1UNK    C53   54   2.793   2.338   2.795 -0.4833 -0.3417 -0.1014
    1UNK    C54   55   2.762   2.462   2.739 -0.0093 -0.4439 -0.0994
    1UNK    H55   56   2.682   2.523   2.778  0.3972 -1.0157  1.7244
    1UNK    C56   57   2.837   2.507   2.630  0.3322  0.4088  0.5269
    1UNK    H57   58   2.816   2.610   2.601  1.1058  0.5245  0.3710
    1UNK    C58   59   2.721   2.289   2.922 -0.3576 -0.5441 -1.4319
    1UNK    H59   60   2.777   2.333   3.006 -0.8504  1.2647 -2.0198
    1UNK    H60   61   2.736   2.181   2.924  1.2299 -0.3486 -2.2077
    1UNK    C61   62   2.571   2.334   2.940 -0.1098 -0.2176 -0.3852
    1UNK    H62   63   2.546   2.285   3.034 -2.0944 -1.5462 -1.5571
    1UNK    H63   64   2.569   2.440   2.970  2.1434 -0.2353 -0.0783
    1UNK    C64   65   2.479   2.298   2.828  0.1800 -0.0808 -0.2805
    1UNK    C65   66   2.420   2.392   2.745 -0.4182  0.3437  0.2508
    1UNK    H66   67   2.420   2.496   2.779  2.5408  0.3512  0.3548
    1UNK    N67   68   2.329   2.362   2.644 -0.0610 -0.4565  0.4416
    1UNK    C68   69   2.301   2.226   2.629  0.0817  0.7611  0.1750
    1UNK    C69   70   2.350   2.124   2.720  0.3884 -0.7247  0.0562
    1UNK    H70   71   2.329   2.017   2.713 -1.6648 -0.2658 -1.1157
    1UNK    C71   72   2.444   2.161   2.816  1.0320  0.2913  0.8330
    1UNK    H72   73   2.480   2.090   2.889  1.1643 -0.9979 -0.4692
    1UNK    C73   74   2.225   2.182   2.508  0.3302 -0.3120  0.2375
    1UNK    H74   75   2.217   2.076   2.485  0.5064 -0.5436  1.2545
    1UNK    N75   76   2.197   2.269   2.415 -0.7490  0.2254 -0.0468
    1UNK    C76   77   2.128   2.212   2.290 -1.0196 -0.0011 -0.0436
    1UNK    H77   78   2.181   2.245   2.200 -1.0981  1.6735  0.5004
    1UNK    H78   79   2.122   2.103   2.292 -2.4398  0.0654 -0.1734
    1UNK    C79   80   1.988   2.266   2.279  0.2230  0.3115  0.4125
    1UNK    C80   81   1.886   2.223   2.368  0.2678  0.3142 -0.2336
    1UNK    C81   82   1.752   2.273   2.359 -0.6025 -0.6158 -0.0645
    1UNK    H82   83   1.675   2.244   2.430 -1.9954  1.2055 -0.8037
    1UNK    C83   84   1.721   2.362   2.255 -0.1689  0.4194  0.3012
    1UNK    C84   85   1.821   2.399   2.163  0.7665 -0.4671  0.4615
    1UNK    H85   86   1.795   2.475   2.091  1.5417 -0.5048  0.1375
    1UNK    C86   87   1.951   2.355   2.178  0.5289 -0.2033 -0.3950
    1UNK    H87   88   2.022   2.388   2.103  2.6484  0.4615  1.8323
    1UNK    O88   89   1.913   2.140   2.473 -0.1389  0.4175 -0.1187
    1UNK    C89   90   1.812   2.051   2.516 -0.3839  0.0534 -0.2007
    1UNK    H90   91   1.852   1.967   2.575  0.4483  1.4173  1.2257
    1UNK    H91   92   1.762   2.001   2.432  2.7624 -3.2144 -0.2589
    1UNK    H92   93   1.742   2.103   2.582  1.0423  0.3225  1.1430
    1UNK    O93   94   1.582   2.391   2.238  0.1534  0.0886 -0.6955
    1UNK    C94   95   1.546   2.470   2.121 -0.2693  0.1822  0.5300
    1UNK    H95   96   1.437   2.483   2.125 -0.1108  1.7106  0.1242
    1UNK    H96   97   1.575   2.410   2.034  2.0530  1.5445  0.3468
    1UNK    H97   98   1.584   2.572   2.121  0.8238 -0.1768 -3.2069
    2UNK     C0   99   2.157   2.467   3.288  0.5277 -0.1651  0.2430
    2UNK     H1  100   2.265   2.448   3.280  0.5795  0.1477  0.1929
    2UNK     H2  101   2.092   2.378   3.286  1.2377 -0.7753  2.7139
    2UNK     H3  102   2.153   2.510   3.388 -1.9890  3.7946 -1.4696
    2UNK     O4  103   2.102   2.563   3.198  0.6561 -0.5559  0.6437
    2UNK     C5  104   2.087   2.529   3.069  0.2950  0.2460  0.8949
    2UNK     C6  105   2.000   2.612   2.998  0.5485  0.6248  0.8806
    2UNK     H7  106   1.969   2.703   3.049 -0.2033  0.9905 -0.2227
    2UNK     O8  107   1.877   2.657   2.792 -0.6042 -0.1498 -0.2134
    2UNK     C9  108   1.960   2.572   2.868  0.5503 -0.3863 -0.0800
    2UNK    C10  109   1.793   2.762   2.856 -0.3812  0.0153  0.8209
    2UNK    H11  110   1.861   2.848   2.862 -0.5576  0.0017  3.6486
    2UNK    H12  111   1.748   2.734   2.952 -1.0459  0.9201  0.7801
    2UNK    H13  112   1.706   2.788   2.795 -1.6569 -1.3543  2.0126
    2UNK    C14  113   2.009   2.451   2.814  0.2715  0.2380  0.3873
    2UNK    C15  114   2.097   2.369   2.881 -0.0624 -0.3706  0.9310
    2UNK    H16  115   2.138   2.282   2.831 -1.0595  0.8704 -2.1372
    2UNK    C17  116   2.141   2.411   3.012  0.0549 -1.3502 -0.5482
    2UNK    H18  117   2.207   2.349   3.072  0.4885  0.2334  0.6528
    2UNK    C19  118   1.967   2.399   2.675  0.6361 -0.3406 -0.1191
    2UNK    H20  119   1.857   2.393   2.677  0.5860  0.0543 -1.4346
    2UNK    H21  120   1.992   2.294   2.654  3.9232  1.0303 -3.4905
    2UNK    N22  121   2.021   2.485   2.575  0.0430 -0.5370 -0.6109
    2UNK    C23  122   1.942   2.542   2.493 -0.9573  0.0917  0.8088
    2UNK    H24  123   1.835   2.523   2.500 -0.4902 -3.0981 -0.1295
    2UNK    C25  124   1.999   2.620   2.369 -0.5384 -0.0238 -0.9929
    2UNK    N26  125   2.131   2.592   2.344  0.1246  0.1674 -0.3906
    2UNK    C27  126   2.188   2.647   2.228 -0.1606  0.0814 -0.4770
    2UNK    H28  127   2.291   2.622   2.203  0.7324  2.6938  0.3571
    2UNK    C29  128   2.112   2.732   2.141  0.1233  0.5882  0.4164
    2UNK    C30  129   1.979   2.760   2.168 -0.3080 -0.3199  0.0035
    2UNK    H31  130   1.927   2.838   2.113  1.2242  2.3414  2.2139
    2UNK    C32  131   1.920   2.698   2.280 -0.7544 -0.5193  0.0375
    2UNK    H33  132   1.815   2.717   2.300 -0.5337  0.9802 -0.1321
    2UNK    C34  133   2.173   2.788   2.015 -0.3697 -0.3179  0.2472
    2UNK    H35  134   2.152   2.715   1.936  0.4118  0.2894 -0.5275
    2UNK    H36  135   2.117   2.879   1.992 -0.7557  0.1258  2.7097
    2UNK    C37  136   2.326   2.823   2.032  0.0109 -0.4083  0.1656
    2UNK    H38  137   2.383   2.732   2.053 -3.4595 -2.7136 -0.0255
    2UNK    H39  138   2.348   2.862   1.932  0.0018 -2.8406 -0.8122
    2UNK    C40  139   2.352   2.931   2.139 -0.2471  0.5755  0.7814
    2UNK    C41  140   2.283   3.052   2.144 -0.1603 -0.2576  1.0801
    2UNK    H42  141   2.194   3.075   2.086  0.6269 -1.0164 -0.4475
    2UNK    N43  142   2.325   3.161   2.217  0.5243  0.4205 -0.1485
    2UNK    C44  143   2.432   3.147   2.303  0.0158 -0.1955  0.0847
    2UNK    C45  144   2.502   3.020   2.309  0.1256  0.0351 -0.2396
    2UNK    H46  145   2.597   3.006   2.359  1.1786  0.2485 -2.1056
    2UNK    C47  146   2.455   2.913   2.228  1.0902  0.4175  0.7587
    2UNK    H48  147   2.519   2.827   2.212  0.5390  0.0116  0.7153
    2UNK    C49  148   2.476   3.270   2.382 -0.0346  0.0475  0.3298
    2UNK    N50  149   2.382   3.366   2.403  0.3384 -0.6514 -0.1771
    2UNK    C51  150   2.417   3.484   2.459 -0.4041  0.4774  0.0091
    2UNK    H52  151   2.341   3.562   2.454  0.7199  1.5218 -0.8852
    2UNK    C53  152   2.534   3.498   2.530 -0.3032 -0.1606  0.0108
    2UNK    C54  153   2.626   3.394   2.521  0.6165  0.6518  0.1619
    2UNK    H55  154   2.711   3.397   2.589  0.8534 -1.2452 -0.0201
    2UNK    C56  155   2.601   3.281   2.435 -0.3810 -0.1661  0.9910
    2UNK    H57  156   2.675   3.202   2.430 -1.8411 -1.8593  4.2286
    2UNK    C58  157   2.568   3.613   2.620 -0.3137 -0.1023  0.3797
    2UNK    H59  158   2.573   3.568   2.720  0.8473  1.7142  1.1592
    2UNK    H60  159   2.488   3.687   2.613  0.3219  0.4283 -1.4571
    2UNK    C61  160   2.709   3.686   2.606 -0.3813  0.7014  0.1473
    2UNK    H62  161   2.703   3.779   2.665 -0.7863  0.0443  1.1623
    2UNK    H63  162   2.783   3.621   2.654 -0.1307  0.8520 -0.0360
    2UNK    C64  163   2.743   3.726   2.463  0.5360 -0.4652  0.2509
    2UNK    C65  164   2.866   3.682   2.411  0.2348  0.2084 -0.5900
    2UNK    H66  165   2.923   3.614   2.475  1.4415  2.5446  0.9209
    2UNK    N67  166   2.911   3.715   2.286 -0.4826  0.5625 -0.2527
    2UNK    C68  167   2.831   3.794   2.205  0.1630 -0.3431 -0.5068
    2UNK    C69  168   2.711   3.850   2.253 -0.2961 -0.0055 -0.1204
    2UNK    H70  169   2.658   3.926   2.196  0.4031  0.3186 -0.3408
    2UNK    C71  170   2.669   3.822   2.388  0.3070  0.1136  0.8369
    2UNK    H72  171   2.569   3.855   2.412  0.2882  1.1904 -0.6587
    2UNK    C73  172   2.885   3.821   2.070 -0.0060  0.0992 -0.3556
    2UNK    H74  173   2.847   3.905   2.013  0.5827  1.4535  1.2352
    2UNK    N75  174   2.986   3.744   2.023 -0.2276  0.1188 -0.8481
    2UNK    C76  175   3.045   3.774   1.894 -0.8239  0.0984  0.6459
    2UNK    H77  176   3.094   3.688   1.847  3.2546  1.5262  2.0547
    2UNK    H78  177   3.132   3.839   1.909 -0.4524 -0.2382 -0.0206
    2UNK    C79  178   2.956   3.844   1.794 -0.2681 -1.3123  0.2703
    2UNK    C80  179   2.873   3.772   1.709  0.2952  0.2137 -0.0641
    2UNK    C81  180   2.790   3.842   1.623 -0.1039 -0.0985 -0.0230
    2UNK    H82  181   2.718   3.790   1.561 -0.2865  1.6446 -1.3223
    2UNK    C83  182   2.791   3.977   1.610 -0.1540 -0.2952 -0.4038
    2UNK    C84  183   2.878   4.051   1.687  0.1169  0.7557  0.2800
    2UNK    H85  184   2.876   4.159   1.692 -0.2637  0.7404  0.4537
    2UNK    C86  185   2.963   3.981   1.776  0.2869 -0.2148 -0.1625
    2UNK    H87  186   3.040   4.038   1.828 -0.8194 -0.1252  1.4325
    2UNK    O88  187   2.868   3.637   1.727  0.3077 -0.1704  0.0721
    2UNK    C89  188   2.879   3.561   1.609 -0.1994 -0.5487 -0.3076
    2UNK    H90  189   2.795   3.570   1.539 -0.7082  0.8337  0.4495
    2UNK    H91  190   2.878   3.455   1.636 -0.1162 -0.6273 -0.6111
    2UNK    H92  191   2.972   3.587   1.557 -0.7285 -0.3862 -1.1891
    2UNK    O93  192   2.706   4.045   1.528  0.5131 -1.1632 -0.1233
    2UNK    C94  193   2.651   3.985   1.410 -0.4646 -0.3262 -0.9248
    2UNK    H95  194   2.584   4.064   1.372 -0.4765  0.2052  0.1831
    2UNK    H96  195   2.722   3.957   1.331 -1.0644 -0.3937 -1.4493
    2UNK    H97  196   2.578   3.907   1.435 -0.5606  0.5362  1.6197
    3UNK     C0  197   2.901   1.636   3.191  0.6259  0.6093  0.5834
    3UNK     H1  198   2.886   1.599   3.293 -0.9050  0.6665  0.3953
    3UNK     H2  199   2.894   1.555   3.116  1.7498  0.3128  0.7875
    3UNK     H3  200   2.813   1.700   3.178 -1.4753 -1.9303  1.6637
    3UNK     O4  201   3.014   1.712   3.166  0.4860  0.1117 -0.4436
    3UNK     C5  202   3.036   1.754   3.036  0.1302 -0.3741 -0.0080
    3UNK     C6  203   3.080   1.879   3.016  0.1263 -0.4541 -0.3047
    3UNK     H7  204   3.102   1.938   3.105 -1.1914 -1.6614  0.8545
    3UNK     O8  205   3.178   2.055   2.880  0.1066  0.0469  0.0148
    3UNK     C9  206   3.116   1.934   2.893 -0.0244  0.8634  0.4913
    3UNK    C10  207   3.147   2.154   2.984 -0.3896 -0.3307 -0.1667
    3UNK    H11  208   3.186   2.253   2.957 -1.8294  0.8561  1.9949
    3UNK    H12  209   3.201   2.121   3.073 -0.1097 -0.3326 -0.3361
    3UNK    H13  210   3.044   2.167   3.020 -0.7698 -0.1021 -1.2986
    3UNK    C14  211   3.103   1.845   2.781 -0.0986 -0.4441 -0.5134
    3UNK    C15  212   3.060   1.712   2.801 -0.2186 -0.3374  0.4482
    3UNK    H16  213   3.049   1.641   2.720  0.8287  1.1315 -1.0134
    3UNK    C17  214   3.033   1.671   2.928  0.2531 -0.0572  0.8763
    3UNK    H18  215   3.006   1.566   2.937 -0.1366  0.0707  1.1791
    3UNK    C19  216   3.143   1.901   2.644 -0.3877  0.0037  0.2444
    3UNK    H20  217   3.153   1.808   2.587 -1.4824  0.0405 -0.0232
    3UNK    H21  218   3.237   1.957   2.645  1.8078 -3.5460 -1.4994
    3UNK    N22  219   3.031   1.985   2.592 -0.3986  0.0801 -0.1906
    3UNK    C23  220   2.919   1.929   2.553  0.4819 -0.7264  0.3180
    3UNK    H24  221   2.908   1.821   2.567  2.4701 -0.6887  2.3227
    3UNK    C25  222   2.831   2.002   2.448 -0.0600 -0.0322  0.1523
    3UNK    N26  223   2.902   2.100   2.377  0.0212  0.3601 -0.1058
    3UNK    C27  224   2.834   2.164   2.283  0.1172 -0.1947 -0.1749
    3UNK    H28  225   2.892   2.227   2.215  0.7630 -1.9937 -1.3072
    3UNK    C29  226   2.699   2.152   2.253 -0.2880 -0.5493 -0.2768
    3UNK    C30  227   2.628   2.055   2.328  0.1066 -0.2838  0.2063
    3UNK    H31  228   2.526   2.026   2.310  0.0890 -1.0227  1.4580
    3UNK    C32  229   2.694   1.976   2.423  0.0875 -0.3063  0.3574
    3UNK    H33  230   2.648   1.898   2.482  1.3773 -1.0485  0.4053
    3UNK    C34  231   2.632   2.220   2.131 -0.0556  0.0113 -0.6659
    3UNK    H35  232   2.525   2.198   2.130 -0.2768  0.7974  1.3804
    3UNK    H36  233   2.678   2.173   2.043  0.5686 -0.1117 -0.2810
    3UNK    C37  234   2.651   2.377   2.117 -0.1294  0.4024  0.2282
    3UNK    H38  235   2.758   2.395   2.103  0.1740  0.0662  1.9568
    3UNK    H39  236   2.592   2.397   2.027  1.4026  2.2142 -0.4142
    3UNK    C40  237   2.606   2.466   2.228 -0.1663 -0.4147  1.1080
    3UNK    C41  238   2.479   2.444   2.272 -0.1281 -0.6114 -0.0055
    3UNK    H42  239   2.421   2.367   2.222 -2.6152  0.9851  0.3430
    3UNK    N43  240   2.429   2.496   2.387 -0.2582 -0.1706 -0.0407
    3UNK    C44  241   2.496   2.600   2.444  0.5987 -0.1322  0.6294
    3UNK    C45  242   2.622   2.636   2.388  0.0476  0.0579 -0.1079
    3UNK    H46  243   2.664   2.729   2.425  0.0424 -0.7512  1.9592
    3UNK    C47  244   2.688   2.568   2.285  0.3299 -0.6791 -0.1841
    3UNK    H48  245   2.783   2.591   2.237  0.2888 -0.2944 -0.0808
    3UNK    C49  246   2.422   2.683   2.547 -0.4600 -0.0751  0.4604
    3UNK    N50  247   2.292   2.649   2.575  0.3430  0.0103 -0.4462
    3UNK    C51  248   2.212   2.727   2.654  0.9582 -0.0073  0.8500
    3UNK    H52  249   2.108   2.696   2.670  0.7896  0.5112  0.7708
    3UNK    C53  250   2.265   2.836   2.721  0.9125 -0.2183 -1.0342
    3UNK    C54  251   2.397   2.875   2.694 -0.2696  0.7617 -0.0811
    3UNK    H55  252   2.447   2.958   2.743 -0.3693  0.6688  0.1768
    3UNK    C56  253   2.476   2.793   2.614 -0.7758  0.4889 -0.3288
    3UNK    H57  254   2.580   2.820   2.597  0.0222 -1.3849  1.2696
    3UNK    C58  255   2.167   2.916   2.811 -0.0051  0.0519  0.4966
    3UNK    H59  256   2.075   2.860   2.832 -0.8584  0.8296 -1.0891
    3UNK    H60  257   2.213   2.907   2.910  1.7832  1.2700 -0.1928
    3UNK    C61  258   2.148   3.066   2.773 -0.0932 -0.0281 -0.4529
    3UNK    H62  259   2.244   3.117   2.781  0.5220 -0.2018 -4.9930
    3UNK    H63  260   2.082   3.107   2.850 -2.7604 -0.7837 -2.2468
    3UNK    C64  261   2.088   3.084   2.635 -0.3767  0.1934 -0.5109
    3UNK    C65  262   2.159   3.175   2.548  0.6310  0.3615 -0.3759
    3UNK    H66  263   2.247   3.230   2.580  1.3948 -1.4708  0.7467
    3UNK    N67  264   2.118   3.197   2.420  0.1916 -0.1737  0.1454
    3UNK    C68  265   2.008   3.129   2.380 -0.6914  0.2343  1.2135
    3UNK    C69  266   1.938   3.033   2.456  0.5541 -0.2311 -0.9876
    3UNK    H70  267   1.850   2.987   2.411  0.4857 -0.5182 -0.5637
    3UNK    C71  268   1.980   3.007   2.591 -0.0604 -0.0223  0.7914
    3UNK    H72  269   1.944   2.926   2.654  0.0818 -1.8409 -1.3991
    3UNK    C73  270   1.956   3.177   2.251 -0.0014  0.2888 -0.3989
    3UNK    H74  271   1.869   3.120   2.217  0.8823  0.2506 -2.6442
    3UNK    N75  272   2.023   3.254   2.175 -0.3915  1.2551 -0.6936
    3UNK    C76  273   1.967   3.282   2.042  0.3111 -0.0335  0.0360
    3UNK    H77  274   2.022   3.227   1.964 -0.1099 -0.1430 -0.1884
    3UNK    H78  275   1.866   3.239   2.031  0.8124 -0.9440 -1.1751
    3UNK    C79  276   1.964   3.431   2.017  0.4316 -0.8128 -0.2261
    3UNK    C80  277   1.850   3.498   2.063  0.2909 -1.1364  0.2162
    3UNK    C81  278   1.839   3.634   2.029  0.5001 -0.4506  0.8334
    3UNK    H82  279   1.765   3.696   2.078 -0.3650 -1.8341  1.2600
    3UNK    C83  280   1.932   3.692   1.945 -0.5474  0.4275 -0.1464
    3UNK    C84  281   2.038   3.621   1.893  0.0206  0.4603  0.7699
    3UNK    H85  282   2.096   3.666   1.813 -1.1455 -1.4119 -1.1916
    3UNK    C86  283   2.057   3.489   1.925  0.2227  0.1225  1.0362
    3UNK    H87  284   2.130   3.425   1.877 -0.4630  0.7167 -0.8612
    3UNK    O88  285   1.761   3.444   2.151 -0.1162 -0.0197  0.3666
    3UNK    C89  286   1.618   3.457   2.137  0.6844 -0.0399 -0.1220
    3UNK    H90  287   1.564   3.395   2.210 -1.7083 -0.8165 -2.4898
    3UNK    H91  288   1.586   3.429   2.036  0.1110 -1.9060  0.5539
    3UNK    H92  289   1.588   3.562   2.154 -1.4463 -0.3731 -1.6659
    3UNK    O93  290   1.918   3.831   1.930  0.4105 -0.1275  0.8038
    3UNK    C94  291   1.999   3.910   1.841 -0.2880 -0.7817 -0.3280
    3UNK    H95  292   1.965   4.013   1.830  0.6377 -0.6680 -2.4236
    3UNK    H96  293   1.990   3.860   1.744 -1.6230  1.1768 -1.2451
    3UNK    H97  294   2.097   3.903   1.891 -0.0257  0.9883 -0.5749
    4UNK     C0  295   2.166   3.605   3.046 -0.4158 -0.2318 -0.2890
    4UNK     H1  296   2.157   3.581   3.153  2.9136  1.2986  0.3964
    4UNK     H2  297   2.104   3.694   3.032 -1.2860 -0.8556 -0.4115
    4UNK     H3  298   2.269   3.632   3.018 -0.7765 -0.6985 -2.1029
    4UNK     O4  299   2.119   3.492   2.970  0.0824  0.0926  0.4904
    4UNK     C5  300   2.095   3.507   2.834 -0.9267 -0.0273 -0.2761
    4UNK     C6  301   2.168   3.596   2.754 -0.3446 -0.4383  0.4212
    4UNK     H7  302   2.234   3.665   2.807 -0.8759  0.7851 -0.5030
    4UNK     O8  303   2.162   3.731   2.556 -0.0097 -0.3821 -0.4140
    4UNK     C9  304   2.139   3.617   2.619 -0.4750  1.0302  1.1579
    4UNK    C10  305   2.234   3.844   2.608 -0.7320 -0.3774 -0.6345
    4UNK    H11  306   2.264   3.901   2.518  1.0326 -0.0056  0.1609
    4UNK    H12  307   2.331   3.816   2.652 -0.0940  0.5547 -1.4076
    4UNK    H13  308   2.179   3.908   2.677  0.9766  1.7433 -1.1858
    4UNK    C14  309   2.044   3.527   2.559  0.5723 -0.6486  0.2334
    4UNK    C15  310   1.975   3.427   2.631 -0.6189 -0.2811  0.0806
    4UNK    H16  311   1.912   3.358   2.575  0.1463 -0.7161 -0.2591
    4UNK    C17  312   2.005   3.416   2.771 -0.3149 -0.3736  0.1674
    4UNK    H18  313   1.959   3.337   2.829 -2.5555  0.8182  0.0486
    4UNK    C19  314   1.990   3.548   2.419  0.5634  0.0068  0.2507
    4UNK    H20  315   1.958   3.652   2.417  0.0123 -0.1350  1.4481
    4UNK    H21  316   1.896   3.491   2.412  1.2331 -0.9326 -1.3112
    4UNK    N22  317   2.104   3.512   2.323 -0.7156 -0.6185  0.1820
    4UNK    C23  318   2.155   3.603   2.241  0.6076 -0.3551  0.4099
    4UNK    H24  319   2.087   3.684   2.216  0.4148  0.2968  2.9317
    4UNK    C25  320   2.273   3.583   2.152  0.5076  0.2158 -1.1444
    4UNK    N26  321   2.295   3.454   2.130 -0.0764 -1.1084 -0.3424
    4UNK    C27  322   2.392   3.415   2.041  0.3549 -0.1425  0.1169
    4UNK    H28  323   2.409   3.308   2.033 -2.2159 -0.4778 -1.4928
    4UNK    C29  324   2.464   3.511   1.971  0.1561 -0.6249  0.7076
    4UNK    C30  325   2.430   3.646   1.988  0.1830  0.3468 -0.1074
    4UNK    H31  326   2.482   3.717   1.924  1.9886 -0.4449  0.4506
    4UNK    C32  327   2.336   3.684   2.079  0.1992 -0.2316 -0.2649
    4UNK    H33  328   2.305   3.788   2.087 -3.1762 -0.9416 -2.9203
    4UNK    C34  329   2.577   3.465   1.869 -0.1869 -1.2722  0.4298
    4UNK    H35  330   2.536   3.434   1.772 -0.1564  2.6800 -0.9214
    4UNK    H36  331   2.636   3.553   1.840 -1.0588 -0.9416 -0.3458
    4UNK    C37  332   2.671   3.343   1.901  0.3725 -0.6706  0.6734
    4UNK    H38  333   2.730   3.330   1.810 -1.5551 -0.2222 -0.6688
    4UNK    H39  334   2.608   3.255   1.922 -0.2540  0.0770  2.0269
    4UNK    C40  335   2.760   3.352   2.026  0.1873  0.1810 -0.0617
    4UNK    C41  336   2.851   3.455   2.053  0.0748 -0.8022  0.2192
    4UNK    H42  337   2.847   3.537   1.981 -0.0481 -1.8625 -0.9884
    4UNK    N43  338   2.942   3.462   2.148 -0.0833  0.3110 -0.2842
    4UNK    C44  339   2.948   3.361   2.234  0.0335  0.3125  0.5369
    4UNK    C45  340   2.852   3.252   2.231 -0.3347  0.1789  0.2974
    4UNK    H46  341   2.854   3.168   2.299  2.0090  0.0157  0.0606
    4UNK    C47  342   2.766   3.244   2.121  0.5044  0.1453 -0.1124
    4UNK    H48  343   2.702   3.157   2.113  0.0548  0.5529 -0.9394
    4UNK    C49  344   3.052   3.375   2.342 -0.6460  0.2118  0.1141
    4UNK    N50  345   3.122   3.488   2.352 -0.4080 -0.7704 -0.3035
    4UNK    C51  346   3.205   3.513   2.453 -0.2337  0.0437  0.5232
    4UNK    H52  347   3.245   3.614   2.463  0.2856 -0.2160  1.1830
    4UNK    C53  348   3.226   3.420   2.556  0.3174 -0.3848  0.2747
    4UNK    C54  349   3.167   3.288   2.535 -0.6316 -0.2400 -0.2649
    4UNK    H55  350   3.200   3.214   2.607  2.1666 -0.3562 -1.6186
    4UNK    C56  351   3.083   3.266   2.428  0.6848  0.1058  0.4610
    4UNK    H57  352   3.031   3.173   2.404 -1.6012  1.1491  1.1816
    4UNK    C58  353   3.309   3.463   2.676  0.2142  0.8686 -0.5817
    4UNK    H59  354   3.239   3.449   2.761  3.4768 -0.2836  2.0331
    4UNK    H60  355   3.341   3.567   2.670 -0.6606  1.2772  1.3419
    4UNK    C61  356   3.429   3.369   2.705  0.1290  0.4756  0.2365
    4UNK    H62  357   3.489   3.422   2.780  0.0334 -0.3623  0.9033
    4UNK    H63  358   3.396   3.279   2.759  0.6110  1.2880  1.9370
    4UNK    C64  359   3.515   3.326   2.584  0.4251 -0.2033 -0.4198
    4UNK    C65  360   3.508   3.189   2.539  0.0139  0.7404 -0.6592
    4UNK    H66  361   3.433   3.121   2.579 -1.8759  0.5714 -4.3050
    4UNK    N67  362   3.582   3.144   2.436 -0.6441 -0.2439 -0.7315
    4UNK    C68  363   3.664   3.227   2.365 -0.4384 -0.4988  0.6584
    4UNK    C69  364   3.674   3.362   2.402  0.8612  0.1887  0.2434
    4UNK    H70  365   3.739   3.428   2.344  1.7660 -0.9825 -0.1036
    4UNK    C71  366   3.606   3.411   2.515  0.0497  0.3747  0.3486
    4UNK    H72  367   3.625   3.512   2.551  1.3513  1.0104 -1.9728
    4UNK    C73  368   3.726   3.173   2.241  0.0370 -0.3905 -0.0953
    4UNK    H74  369   3.765   3.247   2.171 -1.2827 -1.8448 -2.3911
    4UNK    N75  370   3.721   3.043   2.220  0.4618 -0.8782  0.3684
    4UNK    C76  371   3.798   2.988   2.104 -0.2110 -0.2404  0.1800
    4UNK    H77  372   3.876   3.061   2.080  0.8866 -2.4286 -3.2452
    4UNK    H78  373   3.737   2.971   2.015  0.3083  1.6370 -0.5564
    4UNK    C79  374   3.868   2.866   2.147 -0.3588  1.1195  0.6199
    4UNK    C80  375   3.985   2.873   2.225  0.7246  0.0025  0.0230
    4UNK    C81  376   4.064   2.756   2.245 -0.0236  0.1185 -0.0934
    4UNK    H82  377   4.144   2.766   2.318 -2.0304 -0.2140  2.2453
    4UNK    C83  378   4.020   2.630   2.194 -0.3780  0.0906 -0.1818
    4UNK    C84  379   3.909   2.627   2.113 -0.1308 -0.1144 -0.4735
    4UNK    H85  380   3.876   2.538   2.061  0.3817 -1.1001  0.8660
    4UNK    C86  381   3.832   2.744   2.088  0.4402 -0.6477 -0.7226
    4UNK    H87  382   3.739   2.727   2.035 -0.0279 -1.6798  0.4006
    4UNK    O88  383   4.024   3.000   2.265 -0.6626  0.1996 -0.3522
    4UNK    C89  384   4.164   3.040   2.260  0.2921  0.7445 -0.8484
    4UNK    H90  385   4.191   3.145   2.273  0.8914  0.3005  1.9899
    4UNK    H91  386   4.227   2.991   2.185  0.8163 -0.2536  0.2216
    4UNK    H92  387   4.208   3.003   2.354  0.0156 -0.0555 -1.0290
    4UNK    O93  388   4.090   2.519   2.231  0.0894 -0.1555  0.1445
    4UNK    C94  389   4.061   2.385   2.185 -0.9459 -0.1552 -0.8237
    4UNK    H95  390   3.969   2.349   2.231  0.0257 -0.8618  0.6199
    4UNK    H96  391   4.147   2.321   2.211  1.1287  2.1401 -1.7625
    4UNK    H97  392   4.068   2.381   2.076 -0.6683  0.6551 -0.8358
    5UNK     C0  393   2.843   4.287   2.067  0.3131 -0.4172 -0.3032
    5UNK     H1  394   2.751   4.347   2.064 -0.5266 -1.5509  2.0376
    5UNK     H2  395   2.827   4.213   1.986  0.7525  0.7568 -1.4778
    5UNK     H3  396   2.926   4.352   2.039 -0.9264  0.9306 -0.9375
    5UNK     O4  397   2.856   4.249   2.206  0.4945  0.0027 -0.1009
    5UNK     C5  398   2.955   4.161   2.242  0.5890  0.3553  0.1566
    5UNK     C6  399   2.949   4.080   2.360 -0.3789  0.3708 -0.1065
    5UNK     H7  400   2.865   4.092   2.427  0.5852  1.3281  0.9460
    5UNK     O8  401   3.046   3.905   2.498 -0.0357  0.4271  0.2813
    5UNK     C9  402   3.045   3.982   2.385  0.3342  0.4753  0.2768
    5UNK    C10  403   2.994   3.948   2.621  0.1937 -0.9759 -0.2564
    5UNK    H11  404   2.976   3.873   2.699  1.6868 -1.7930 -0.6682
    5UNK    H12  405   2.898   4.000   2.615  0.5957 -0.3615 -1.7488
    5UNK    H13  406   3.055   4.030   2.660  0.1365  1.2111 -4.4236
    5UNK    C14  407   3.148   3.956   2.300  0.4362 -0.2651  0.1833
    5UNK    C15  408   3.157   4.037   2.189  0.1309  0.5319  0.3449
    5UNK    H16  409   3.245   4.035   2.125 -1.0621 -0.3991 -1.2942
    5UNK    C17  410   3.069   4.141   2.160  0.3397  0.4146 -0.0890
    5UNK    H18  411   3.092   4.213   2.082  1.9079  0.0995  0.0732
    5UNK    C19  412   3.265   3.863   2.327  0.1759 -0.0210 -0.0525
    5UNK    H20  413   3.363   3.910   2.312  0.7678 -0.7912  1.3155
    5UNK    H21  414   3.269   3.831   2.432 -0.3604 -0.2528 -0.1028
    5UNK    N22  415   3.256   3.744   2.246 -0.5477  0.4252 -0.6843
    5UNK    C23  416   3.365   3.688   2.206  0.0384  0.8109 -0.2144
    5UNK    H24  417   3.460   3.695   2.259 -0.4480  0.4709  0.6952
    5UNK    C25  418   3.353   3.569   2.118 -0.0199 -0.0143  0.4005
    5UNK    N26  419   3.235   3.542   2.058  0.1222  0.0928  0.5923
    5UNK    C27  420   3.220   3.432   1.986  0.7362  0.1174  0.9485
    5UNK    H28  421   3.129   3.416   1.928  3.1523  0.2371 -3.1201
    5UNK    C29  422   3.325   3.336   1.976  0.3253 -0.3616 -0.6902
    5UNK    C30  423   3.441   3.354   2.057  0.1784 -0.0027  0.8876
    5UNK    H31  424   3.517   3.279   2.072  0.6967  0.2469 -0.4189
    5UNK    C32  425   3.452   3.470   2.131  0.5713 -0.1765 -0.7541
    5UNK    H33  426   3.539   3.496   2.190 -1.1385 -0.5848  2.0574
    5UNK    C34  427   3.294   3.204   1.896 -0.0104 -0.3403  0.4145
    5UNK    H35  428   3.245   3.223   1.800  1.9306 -2.9140 -1.1524
    5UNK    H36  429   3.386   3.151   1.867  0.0714  1.0215 -1.9691
    5UNK    C37  430   3.200   3.106   1.963 -0.5196 -0.1351  0.4122
    5UNK    H38  431   3.096   3.138   1.955 -0.2664  0.0585 -2.5860
    5UNK    H39  432   3.202   3.013   1.906 -3.0282  0.7776 -1.2206
    5UNK    C40  433   3.241   3.057   2.102 -0.5508 -0.2542 -0.6681
    5UNK    C41  434   3.374   3.026   2.139 -0.7099 -0.4678  0.3257
    5UNK    H42  435   3.458   3.048   2.074 -1.3482 -1.6858 -0.9362
    5UNK    N43  436   3.408   2.964   2.256 -0.8019 -0.3794 -0.1791
    5UNK    C44  437   3.304   2.918   2.338  0.7278  0.0457  0.2964
    5UNK    C45  438   3.172   2.952   2.309  0.1786  0.2217  0.0954
    5UNK    H46  439   3.090   2.932   2.377  0.3189 -0.0325  0.1907
    5UNK    C47  440   3.138   3.014   2.187  0.4004  0.2646 -0.3193
    5UNK    H48  441   3.034   3.021   2.158 -0.0062 -1.1536  0.7605
    5UNK    C49  442   3.336   2.853   2.465 -0.0534  0.1977  0.0726
    5UNK    N50  443   3.466   2.859   2.507  0.4270  0.0683 -0.3075
    5UNK    C51  444   3.495   2.807   2.631 -0.3430  0.8344 -0.0795
    5UNK    H52  445   3.597   2.814   2.669 -0.5015 -2.5119  1.0704
    5UNK    C53  446   3.411   2.721   2.698 -0.1361  0.2084 -0.2911
    5UNK    C54  447   3.278   2.708   2.651 -0.5117  0.0188  0.3652
    5UNK    H55  448   3.208   2.657   2.716 -0.6924  0.8531  0.8438
    5UNK    C56  449   3.236   2.785   2.540 -0.0229 -0.3124 -0.3060
    5UNK    H57  450   3.132   2.780   2.508 -1.2053 -0.2640  3.2567
    5UNK    C58  451   3.451   2.658   2.830  0.0876  0.0414  0.0065
    5UNK    H59  452   3.400   2.721   2.904 -1.2821  0.5003 -1.2822
    5UNK    H60  453   3.560   2.661   2.839  0.1309  1.4132 -0.7398
    5UNK    C61  454   3.422   2.508   2.856  0.1259 -0.6652  0.8664
    5UNK    H62  455   3.499   2.468   2.924  0.8779 -0.2222  0.2815
    5UNK    H63  456   3.335   2.496   2.923 -0.3596  2.1098  0.7847
    5UNK    C64  457   3.411   2.407   2.736 -0.5435  0.2257  0.1643
    5UNK    C65  458   3.284   2.351   2.695  0.3388  0.1068 -0.2113
    5UNK    H66  459   3.196   2.393   2.743 -1.2565 -1.5765 -1.5689
    5UNK    N67  460   3.268   2.255   2.604 -0.0504  0.0627  0.2367
    5UNK    C68  461   3.381   2.205   2.542  0.3098 -0.7571  0.8251
    5UNK    C69  462   3.512   2.263   2.570  0.2617  0.1793 -0.0589
    5UNK    H70  463   3.603   2.230   2.521 -0.0060 -0.9536  0.1860
    5UNK    C71  464   3.524   2.369   2.661  0.1641  0.6591  0.1505
    5UNK    H72  465   3.623   2.399   2.696  1.0448  2.0486 -3.3502
    5UNK    C73  466   3.364   2.108   2.433 -0.1005 -0.9441  0.0256
    5UNK    H74  467   3.454   2.091   2.374  0.9023 -0.2832  1.3364
    5UNK    N75  468   3.245   2.068   2.385 -0.3365  0.3803  0.2570
    5UNK    C76  469   3.243   1.963   2.280  0.3101  0.1406  0.0971
    5UNK    H77  470   3.162   1.981   2.209 -0.3941 -2.6169  0.1242
    5UNK    H78  471   3.209   1.870   2.327 -0.4291  0.1167 -0.4798
    5UNK    C79  472   3.371   1.932   2.206 -0.3976  0.0818  0.3221
    5UNK    C80  473   3.448   1.824   2.245  0.4187 -0.5443 -0.2206
    5UNK    C81  474   3.568   1.804   2.183  0.2475  0.2329  0.3739
    5UNK    H82  475   3.637   1.732   2.225 -1.4690 -2.3104 -1.0146
    5UNK    C83  476   3.607   1.870   2.067 -0.0166  0.2828  0.5130
    5UNK    C84  477   3.518   1.963   2.013 -0.2464 -1.2273  0.3808
    5UNK    H85  478   3.529   2.007   1.914 -3.1586  0.0427  0.5761
    5UNK    C86  479   3.404   2.003   2.093 -0.4927  0.9870  0.1759
    5UNK    H87  480   3.331   2.076   2.061  1.3313  3.0413  0.5747
    5UNK    O88  481   3.398   1.754   2.356  0.6108 -0.6650 -0.3609
    5UNK    C89  482   3.486   1.726   2.458  0.3763  0.0844 -0.6310
    5UNK    H90  483   3.429   1.675   2.537  1.4310  0.7917  0.6132
    5UNK    H91  484   3.522   1.819   2.503  0.4556  0.4553 -1.4597
    5UNK    H92  485   3.567   1.662   2.423  0.2695 -0.8191  0.7365
    5UNK    O93  486   3.722   1.845   2.008 -0.3973  0.7062  0.1504
    5UNK    C94  487   3.778   1.709   1.996 -0.4802 -0.1712 -0.1140
    5UNK    H95  488   3.816   1.693   1.895  3.9167  1.8080  1.0814
    5UNK    H96  489   3.703   1.630   2.009 -0.5865  0.0550  0.7056
    5UNK    H97  490   3.860   1.694   2.067 -1.9495 -2.2163  1.2184
    6FeD    Fe1  491   3.603   2.930   2.351  0.5643  0.1259 -0.0247
    6FeD    dm1  492   3.654   2.953   2.284 -0.3684 -0.0175 -0.7830
    6FeD    dm2  493   3.604   3.014   2.384  0.9414 -1.2131  0.9142
    6FeD    dm3  494   3.530   2.954   2.300 -1.0032  1.5145  0.9109
    6FeD    dm4  495   3.547   2.904   2.421  0.8888  1.6883 -0.2094
    6FeD    dm5  496   3.599   2.846   2.317  0.4468  0.0700  0.2103
    6FeD    dm6  497   3.673   2.908   2.403  0.1897 -0.0271  0.7027
    7FeD    Fe1  498   3.080   3.631   2.176 -0.0657  0.1527  0.1986
    7FeD    dm1  499   3.135   3.583   2.120  0.2097  0.2784 -0.3696
    7FeD    dm2  500   3.145   3.690   2.187 -0.8439  0.2601  0.5323
    7FeD    dm3  501   3.048   3.678   2.105 -1.3036  0.5396 -0.3199
    7FeD    dm4  502   3.025   3.678   2.231 -0.6036  0.4247  0.3605
    7FeD    dm5  503   3.013   3.570   2.166 -0.2230  1.3428 -0.3059
    7FeD    dm6  504   3.112   3.584   2.249 -0.5689 -0.1255  0.5775
    8FeD    Fe1  505   3.087   2.168   2.503  0.1401 -0.0564  0.5552
    8FeD    dm1  506   3.106   2.240   2.449  0.9198 -1.0426 -0.7842
    8FeD    dm2  507   3.036   2.222   2.555  0.8165 -0.4882  0.2450
    8FeD    dm3  508   3.015   2.150   2.451  0.5028  0.3052  0.4284
    8FeD    dm4  509   3.066   2.097   2.556  0.9201 -1.1435  0.8833
    8FeD    dm5  510   3.138   2.117   2.452  1.1221  0.8502  0.1024
    8FeD    dm6  511   3.157   2.189   2.555  0.7373  0.5891 -0.0642
    9FeD    Fe1  512   2.229   2.467   2.484  0.0624 -0.1368 -0.0261
    9FeD    dm1  513   2.304   2.476   2.440 -1.5852  0.4189 -0.4226
    9FeD    dm2  514   2.247   2.544   2.529 -0.1865  1.1678 -1.0598
    9FeD    dm3  515   2.186   2.515   2.421  0.3067  0.7952 -0.9167
    9FeD    dm4  516   2.149   2.460   2.529 -1.1370  0.5162  0.9819
    9FeD    dm5  517   2.211   2.393   2.440  0.8893  0.5458 -0.9171
    9FeD    dm6  518   2.270   2.424   2.548 -0.1675  0.3698  0.3309
   10FeD    Fe1  519   2.204   3.333   2.275 -0.1050 -0.1884 -0.1420
   10FeD    dm1  520   2.240   3.382   2.207 -1.1381 -0.4881  0.6002
   10FeD    dm2  521   2.155   3.402   2.302  1.3441 -2.5769  1.1020
   10FeD    dm3  522   2.135   3.305   2.217 -1.3961 -1.0586  0.4301
   10FeD    dm4  523   2.167   3.281   2.342  0.9509 -1.6124  0.5542
   10FeD    dm5  524   2.254   3.260   2.248  1.6557 -1.6094  0.6858
   10FeD    dm6  525   2.270   3.357   2.330 -0.0355  0.2048  0.1191
   11CL      CL  526   0.321   3.735   0.694  0.2555 -0.2401  0.4460
   12CL      CL  527   0.039   2.116   4.292 -0.1350  0.0601  0.3964
   13CL      CL  528   4.716   0.879   1.716  0.1339 -0.4582  0.0479
   14CL      CL  529   3.179   3.239   3.603  0.0047  0.2335  0.1330
   15CL      CL  530   2.798   0.892   0.249  0.0852 -0.1701 -0.2630
   16CL      CL  531   0.126   2.304   1.064  0.6654  0.2755  0.1287
   17CL      CL  532   2.734   2.207   3.873 -0.0053 -0.1642 -0.3184
   18CL      CL  533   2.179   5.762   4.005  0.2243 -0.1780 -0.3054
   19CL      CL  534   3.022   4.762   3.834 -0.1611  0.1948  0.2568
   20CL      CL  535   2.475   0.923   2.726  0.3293  0.1454 -0.0087
   21DMSO    C1  536   3.102   5.511   4.699 -0.7768 -0.4900  0.1628
   21DMSO    H1  537   3.030   5.517   4.781 -0.1641 -2.7275  0.9036
   21DMSO    H2  538   3.078   5.563   4.606  2.7692  0.0770 -0.5269
   21DMSO    H3  539   3.099   5.402   4.684  2.9480 -0.8149  1.3255
   21DMSO    S1  540   3.259   5.566   4.756  0.0809 -0.1908  0.6178
   21DMSO    C2  541   3.187   5.722   4.797  1.2587 -0.0272 -0.3649
   21DMSO    H4  542   3.260   5.780   4.854  1.7450 -0.0200 -0.9925
   21DMSO    H5  543   3.148   5.777   4.711 -1.7377 -1.0299  0.2940
   21DMSO    H6  544   3.099   5.712   4.862  3.5694  0.6278  3.0128
   21DMSO    O1  545   3.337   5.603   4.636  0.1019 -0.2891  0.1644
   22DMSO    C1  546   2.607   1.565   0.148 -0.1487  0.2659  0.3083
   22DMSO    H1  547   2.646   1.664   0.123 -1.4556  1.1698  1.7212
   22DMSO    H2  548   2.623   1.501   0.061 -0.7464  1.5858 -0.7831
   22DMSO    H3  549   2.502   1.590   0.165 -0.2856  0.9063 -1.4227
   22DMSO    S1  550   2.673   1.496   0.299  0.0874  0.1508  0.0871
   22DMSO    C2  551   2.655   1.653   0.385  1.0255  0.1950  0.1087
   22DMSO    H4  552   2.682   1.615   0.484  2.0104 -0.9767 -0.6001
   22DMSO    H5  553   2.716   1.731   0.339 -0.3374  1.0460 -0.2857
   22DMSO    H6  554   2.548   1.676   0.382  0.7992 -0.8839 -0.3026
   22DMSO    O1  555   2.818   1.492   0.284 -0.0056  0.8461 -0.7903
   23DMSO    C1  556   3.439   0.874   1.979 -0.2387 -0.5041 -0.7761
   23DMSO    H1  557   3.513   0.880   1.898 -0.6290 -1.3409 -1.1975
   23DMSO    H2  558   3.420   0.767   1.988  0.7478 -0.8349 -2.3851
   23DMSO    H3  559   3.346   0.928   1.962 -0.3912  0.4157  2.5978
   23DMSO    S1  560   3.529   0.926   2.127 -0.1691 -0.6818 -0.0206
   23DMSO    C2  561   3.663   0.807   2.128  0.3758 -0.5474  0.0016
   23DMSO    H4  562   3.619   0.718   2.175  0.7140 -0.7822 -0.1277
   23DMSO    H5  563   3.691   0.804   2.023  0.4775  1.8883 -0.0805
   23DMSO    H6  564   3.746   0.849   2.186  0.2893  1.8712 -1.5560
   23DMSO    O1  565   3.433   0.888   2.240  0.1982 -0.5397  0.4220
   24DMSO    C1  566   3.592   1.492   0.037 -0.5973 -0.4822  0.1684
   24DMSO    H1  567   3.647   1.431   0.109 -1.0639 -0.0447  0.9047
   24DMSO    H2  568   3.641   1.479  -0.059  2.7510 -0.2887  1.8055
   24DMSO    H3  569   3.579   1.595   0.071 -0.3086 -0.3967  0.0151
   24DMSO    S1  570   3.436   1.418   0.024 -0.5728 -0.5010 -0.1864
   24DMSO    C2  571   3.477   1.253  -0.028  0.7750 -0.2518  0.1838
   24DMSO    H4  572   3.558   1.251  -0.101  0.8195 -0.4500  0.2372
   24DMSO    H5  573   3.498   1.188   0.057 -2.2100  0.1663  1.3140
   24DMSO    H6  574   3.388   1.207  -0.073  0.4359  0.5688  0.0091
   24DMSO    O1  575   3.383   1.493  -0.090  0.3831  0.2454  0.4963
   25DMSO    C1  576   1.556   3.285   1.112  0.7524  0.2117 -0.0581
   25DMSO    H1  577   1.495   3.333   1.189 -0.9266  0.9444 -1.8054
   25DMSO    H2  578   1.609   3.194   1.143  0.7242 -0.5522 -2.1177
   25DMSO    H3  579   1.628   3.356   1.071 -0.7522  1.0650 -1.2536
   25DMSO    S1  580   1.441   3.260   0.987  0.2016  0.1701 -0.0931
   25DMSO    C2  581   1.564   3.212   0.867  0.3522  0.5887  0.0109
   25DMSO    H4  582   1.621   3.125   0.901  2.7421  1.8278 -0.7576
   25DMSO    H5  583   1.515   3.187   0.773  3.3125 -0.9881 -1.1852
   25DMSO    H6  584   1.635   3.294   0.854  2.8079 -1.6603 -1.0645
   25DMSO    O1  585   1.381   3.387   0.935  0.2895  0.1201 -0.2410
   26DMSO    C1  586   4.387   5.684   3.623  0.0728 -0.2785  0.1453
   26DMSO    H1  587   4.437   5.745   3.546 -1.4987 -0.4400 -1.0221
   26DMSO    H2  588   4.438   5.588   3.613  2.1207  0.7807  0.1569
   26DMSO    H3  589   4.280   5.676   3.602  0.3119 -1.1791 -0.7878
   26DMSO    S1  590   4.425   5.748   3.791  0.0290  0.2286 -0.1251
   26DMSO    C2  591   4.475   5.918   3.739  0.1749 -0.0177  0.0062
   26DMSO    H4  592   4.543   5.913   3.654 -1.2903 -0.9784 -1.1489
   26DMSO    H5  593   4.390   5.984   3.720  1.4197  1.6585  0.2145
   26DMSO    H6  594   4.526   5.960   3.825 -0.2547 -0.9687  0.7341
   26DMSO    O1  595   4.557   5.705   3.843  0.1584 -0.0846 -0.1806
   27DMSO    C1  596   0.012   3.912   0.790  0.6153  0.1180  0.1397
   27DMSO    H1  597  -0.089   3.898   0.751 -0.0537 -0.8484  2.1834
   27DMSO    H2  598   0.085   3.864   0.725 -0.1329 -0.1448 -0.5114
   27DMSO    H3  599   0.018   3.893   0.898 -2.2470 -0.2843  0.2573
   27DMSO    S1  600   0.041   4.087   0.772  0.5311 -0.3021  0.1954
   27DMSO    C2  601   0.223   4.070   0.746  0.1506 -0.2317 -0.1436
   27DMSO    H4  602   0.271   4.164   0.773 -1.9204  0.3664  1.5651
   27DMSO    H5  603   0.260   3.986   0.806  1.1520  1.6983  2.0056
   27DMSO    H6  604   0.234   4.044   0.640  0.8752 -1.8581  0.3039
   27DMSO    O1  605   0.019   4.140   0.911  0.1824  0.1125  0.0281
   28DMSO    C1  606   1.972   1.410   0.749 -0.1085 -0.0740 -0.1455
   28DMSO    H1  607   1.981   1.338   0.830 -1.2871 -0.8328 -0.6930
   28DMSO    H2  608   1.867   1.423   0.725 -0.2496 -0.1094  0.4391
   28DMSO    H3  609   2.023   1.368   0.662  0.0587 -3.0898  1.3448
   28DMSO    S1  610   2.049   1.560   0.808  0.0208  0.5546  0.0094
   28DMSO    C2  611   1.915   1.596   0.920 -0.1476 -0.4754  0.2639
   28DMSO    H4  612   1.926   1.529   1.006  1.9362 -1.2249 -0.5325
   28DMSO    H5  613   1.921   1.699   0.955 -0.9397 -0.9522  1.8676
   28DMSO    H6  614   1.817   1.579   0.875 -0.0962  0.3655 -0.1708
   28DMSO    O1  615   2.035   1.660   0.695 -0.4946 -0.1420 -0.3350
   29DMSO    C1  616   3.347   3.420   1.439  0.6637  0.2341 -0.2938
   29DMSO    H1  617   3.279   3.335   1.437 -0.8059  1.3742  0.2628
   29DMSO    H2  618   3.363   3.451   1.335 -0.5082  0.7757 -0.3206
   29DMSO    H3  619   3.441   3.391   1.488  0.5562 -0.0599 -0.2634
   29DMSO    S1  620   3.270   3.554   1.534  0.1704 -0.3776  0.1865
   29DMSO    C2  621   3.391   3.675   1.499  0.1761  0.1529 -1.0174
   29DMSO    H4  622   3.482   3.647   1.551  1.5320  2.3916 -2.0875
   29DMSO    H5  623   3.407   3.686   1.391 -1.2088  1.1449 -1.1365
   29DMSO    H6  624   3.345   3.769   1.531  2.1237  1.1269 -0.9928
   29DMSO    O1  625   3.288   3.526   1.673 -0.2844  0.0985  0.2260
   30DMSO    C1  626   3.328   0.806   4.263 -0.0595 -0.4813  0.3908
   30DMSO    H1  627   3.426   0.765   4.238  0.1435  0.0242  0.3613
   30DMSO    H2  628   3.303   0.868   4.176  0.8257 -0.2704  0.2795
   30DMSO    H3  629   3.318   0.855   4.360  0.4737 -1.2003  0.8060
   30DMSO    S1  630   3.211   0.673   4.263 -0.0526 -0.4010 -0.3970
   30DMSO    C2  631   3.255   0.624   4.429 -0.4835 -0.9191  0.3016
   30DMSO    H4  632   3.361   0.651   4.436 -0.7357  0.2209 -0.1589
   30DMSO    H5  633   3.197   0.681   4.502 -2.0645 -1.9319 -0.1347
   30DMSO    H6  634   3.233   0.518   4.440  1.1882 -1.0943  2.1470
   30DMSO    O1  635   3.276   0.569   4.177 -0.0037 -0.2482  0.4110
   31DMSO    C1  636   1.637   4.549   0.084  0.0885  0.2670  0.2638
   31DMSO    H1  637   1.720   4.596   0.031  0.4701  0.6100  1.1594
   31DMSO    H2  638   1.643   4.565   0.192 -1.0296 -1.5648  0.6299
   31DMSO    H3  639   1.648   4.443   0.058  0.4710  0.9693 -2.5767
   31DMSO    S1  640   1.482   4.589   0.011 -0.2820  0.1143  0.2428
   31DMSO    C2  641   1.495   4.762   0.053  0.6458  0.2500  0.2051
   31DMSO    H4  642   1.421   4.814  -0.009  2.4723  0.0754 -2.2131
   31DMSO    H5  643   1.474   4.769   0.160 -1.0269  0.9845 -0.1555
   31DMSO    H6  644   1.597   4.780   0.018  0.6794 -1.0734 -0.4276
   31DMSO    O1  645   1.387   4.539   0.104  0.0615  0.2774  0.1422
   32DMSO    C1  646   2.677   0.000   4.167 -0.3327 -0.1166 -0.7603
   32DMSO    H1  647   2.726  -0.060   4.090  0.1003  1.1438 -1.4869
   32DMSO    H2  648   2.757   0.014   4.240 -0.9626 -1.1888  0.1463
   32DMSO    H3  649   2.588  -0.055   4.197 -1.3894  0.8260 -2.1001
   32DMSO    S1  650   2.626   0.152   4.107 -0.0748 -0.2628 -0.0498
   32DMSO    C2  651   2.609   0.094   3.930 -0.3634 -0.4093 -0.3123
   32DMSO    H4  652   2.582   0.186   3.878  1.8151  0.1215 -0.5510
   32DMSO    H5  653   2.701   0.048   3.892 -0.8371 -2.1140  0.5655
   32DMSO    H6  654   2.524   0.026   3.923  0.0058 -0.9132  0.0301
   32DMSO    O1  655   2.757   0.223   4.100  0.4491  0.4943  0.8104
   33DMSO    C1  656   1.323   3.290   3.910  0.0009 -0.0385  0.4514
   33DMSO    H1  657   1.343   3.355   3.996 -2.5487  1.0033  0.2969
   33DMSO    H2  658   1.414   3.268   3.854 -0.0726 -3.3907  1.5071
   33DMSO    H3  659   1.247   3.331   3.843  0.2022  0.4203  0.5002
   33DMSO    S1  660   1.256   3.141   3.977  0.5406 -0.1140 -0.1998
   33DMSO    C2  661   1.239   3.063   3.814  0.4652  0.2869 -0.1696
   33DMSO    H4  662   1.334   3.014   3.793  0.0365 -0.6630  0.0986
   33DMSO    H5  663   1.158   2.990   3.828  1.5276 -0.6026  1.5127
   33DMSO    H6  664   1.206   3.135   3.739 -0.3711  0.5954  0.4791
   33DMSO    O1  665   1.116   3.195   4.023 -0.0378  0.5049  0.3255
   34DMSO    C1  666   4.959   1.714   3.970  0.7938  0.4091 -0.0908
   34DMSO    H1  667   4.860   1.712   3.925  1.1361  0.1257 -0.8254
   34DMSO    H2  668   4.950   1.664   4.067  1.3644  1.0465  0.2970
   34DMSO    H3  669   4.983   1.819   3.989 -3.7117  1.3396  1.2309
   34DMSO    S1  670   5.079   1.639   3.856 -0.3551 -0.1137 -0.3160
   34DMSO    C2  671   5.212   1.740   3.921 -0.3746  0.2345 -0.2102
   34DMSO    H4  672   5.230   1.700   4.021 -0.3487  0.7263 -0.0165
   34DMSO    H5  673   5.300   1.727   3.858  0.5121 -1.1035  1.2633
   34DMSO    H6  674   5.175   1.842   3.927  1.4127  0.9707 -1.3373
   34DMSO    O1  675   5.038   1.717   3.730 -0.0804  0.2278 -0.5430
   35DMSO    C1  676   0.659   0.288   1.584  0.2221 -0.3846 -0.4488
   35DMSO    H1  677   0.746   0.254   1.527  0.9875 -0.5638  0.8038
   35DMSO    H2  678   0.674   0.396   1.575 -0.1352 -0.2615  0.4354
   35DMSO    H3  679   0.659   0.272   1.692 -0.2925 -1.0059 -0.5346
   35DMSO    S1  680   0.498   0.225   1.516 -0.0878  0.1319 -0.1078
   35DMSO    C2  681   0.513   0.061   1.581  0.4536  0.7811 -0.6509
   35DMSO    H4  682   0.614   0.045   1.617  0.2921 -0.4751 -0.7576
   35DMSO    H5  683   0.442   0.067   1.664 -0.0806 -1.9429 -0.8595
   35DMSO    H6  684   0.477  -0.008   1.505  0.1555  0.0874  0.1169
   35DMSO    O1  685   0.516   0.216   1.367 -0.0858  0.3072 -0.4518
   36DMSO    C1  686   2.058   0.354   0.519  0.3315 -0.1323 -0.1086
   36DMSO    H1  687   1.987   0.274   0.495  1.6421 -1.7595  1.3094
   36DMSO    H2  688   2.156   0.309   0.536 -0.0027 -1.0407 -0.5415
   36DMSO    H3  689   2.026   0.404   0.611 -1.1106 -1.0646 -0.0903
   36DMSO    S1  690   2.070   0.474   0.388  0.3474  0.0714 -0.4747
   36DMSO    C2  691   2.134   0.607   0.488 -0.7021 -0.5410  0.0752
   36DMSO    H4  692   2.237   0.585   0.518 -0.1818 -0.6284 -1.7320
   36DMSO    H5  693   2.137   0.690   0.416 -2.0116 -0.8196 -0.3251
   36DMSO    H6  694   2.068   0.626   0.574 -1.3668  0.0339 -0.5472
   36DMSO    O1  695   1.926   0.501   0.377  0.3684 -0.0958  0.0346
   37DMSO    C1  696   2.656   1.378   2.768 -0.1859 -0.2866  0.1238
   37DMSO    H1  697   2.691   1.420   2.863  0.1786  1.4890 -0.7647
   37DMSO    H2  698   2.564   1.421   2.727 -0.2261 -0.1430  0.3655
   37DMSO    H3  699   2.646   1.270   2.778  0.1698 -0.3089  0.2402
   37DMSO    S1  700   2.784   1.415   2.651 -0.1168  0.0690  0.0096
   37DMSO    C2  701   2.702   1.339   2.515 -0.1377 -0.1380  0.5806
   37DMSO    H4  702   2.624   1.394   2.462  2.0012  1.5307 -0.9695
   37DMSO    H5  703   2.778   1.301   2.446  0.4290  1.0060  0.5480
   37DMSO    H6  704   2.649   1.249   2.545  2.2435 -0.8743  2.7598
   37DMSO    O1  705   2.897   1.320   2.685 -0.1472  0.2754 -0.0948
   38DMSO    C1  706   0.155   1.888   3.510 -0.6296 -0.8677  0.4273
   38DMSO    H1  707   0.051   1.918   3.522 -0.3305 -0.0393  0.9700
   38DMSO    H2  708   0.179   1.817   3.430  1.4371  0.3543 -0.0915
   38DMSO    H3  709   0.196   1.849   3.603 -2.1203 -1.3223  0.9045
   38DMSO    S1  710   0.247   2.038   3.472  0.2334 -0.1902 -0.3623
   38DMSO    C2  711   0.146   2.139   3.581 -0.0316 -0.1846  0.1111
   38DMSO    H4  712   0.040   2.132   3.554  0.0409  1.2609 -0.6068
   38DMSO    H5  713   0.156   2.102   3.683  0.2120  0.8946  0.4803
   38DMSO    H6  714   0.187   2.239   3.566  2.4508 -1.3066 -0.9410
   38DMSO    O1  715   0.204   2.086   3.335 -0.0783  0.7238 -0.0531
   39DMSO    C1  716   3.731   4.722   4.007  0.1699  0.3466 -0.5071
   39DMSO    H1  717   3.784   4.648   4.068  0.2597  0.6596 -0.2070
   39DMSO    H2  718   3.704   4.803   4.074 -1.9538 -0.9031  0.2188
   39DMSO    H3  719   3.651   4.666   3.957  3.4105 -2.8394 -2.3584
   39DMSO    S1  720   3.860   4.770   3.895  0.3822 -0.1381  0.4120
   39DMSO    C2  721   3.885   4.608   3.800 -0.6508  0.1503 -0.3126
   39DMSO    H4  722   3.932   4.531   3.862 -0.3985 -1.9671 -3.0283
   39DMSO    H5  723   3.787   4.575   3.765 -0.3521 -1.1597  0.0863
   39DMSO    H6  724   3.951   4.629   3.715  0.4196  1.6811  0.8777
   39DMSO    O1  725   3.987   4.785   3.979 -0.0147 -0.4267  0.4785
   40DMSO    C1  726   4.964   2.960   2.816  0.0284 -0.9322  0.2526
   40DMSO    H1  727   4.970   2.945   2.924 -3.0483  0.7903  0.7298
   40DMSO    H2  728   5.031   2.888   2.768  1.3315  0.9962 -0.8499
   40DMSO    H3  729   4.972   3.065   2.788  0.7575 -0.5959  1.7037
   40DMSO    S1  730   4.797   2.914   2.784 -0.0987  0.6479 -0.3378
   40DMSO    C2  731   4.803   2.925   2.608 -0.6996  0.3167 -0.1141
   40DMSO    H4  732   4.837   3.019   2.564 -1.0175 -1.2758 -4.0019
   40DMSO    H5  733   4.861   2.839   2.572  0.5244  1.2666 -0.4635
   40DMSO    H6  734   4.699   2.911   2.579 -0.6294 -0.2008 -0.1142
   40DMSO    O1  735   4.714   3.033   2.808  0.0970  0.0817  0.0758
   41DMSO    C1  736   1.022   2.379   1.046 -0.3730  0.3315 -0.8070
   41DMSO    H1  737   1.030   2.404   1.152 -1.5654 -1.0678 -0.3665
   41DMSO    H2  738   0.918   2.383   1.013 -0.8401 -0.8572  0.4893
   41DMSO    H3  739   1.059   2.277   1.038 -1.0022  0.0353  0.0319
   41DMSO    S1  740   1.116   2.489   0.939 -0.3423  0.1579 -0.3445
   41DMSO    C2  741   1.022   2.632   0.985 -0.0014 -0.1748  0.3690
   41DMSO    H4  742   1.019   2.644   1.093 -0.0308  0.3719  0.3096
   41DMSO    H5  743   1.068   2.717   0.934  0.3757 -0.6733 -0.1248
   41DMSO    H6  744   0.919   2.626   0.949  0.4298 -2.3890 -0.5907
   41DMSO    O1  745   1.056   2.449   0.808  0.3096  0.3076 -0.1592
   42DMSO    C1  746   2.135   2.998   0.124 -0.1969 -0.2917 -0.4418
   42DMSO    H1  747   2.231   3.048   0.110  1.0291 -2.8300 -1.4395
   42DMSO    H2  748   2.088   2.985   0.026  0.8554 -0.2142 -0.9613
   42DMSO    H3  749   2.063   3.049   0.189 -2.6190 -0.9444 -2.5238
   42DMSO    S1  750   2.171   2.836   0.192 -0.1141  0.0322 -0.1003
   42DMSO    C2  751   2.266   2.788   0.048  0.1207  0.5544 -0.4813
   42DMSO    H4  752   2.317   2.694   0.070 -1.2207 -0.1258 -0.2839
   42DMSO    H5  753   2.198   2.778  -0.037 -0.1507 -1.2931 -0.0744
   42DMSO    H6  754   2.341   2.860   0.013  0.7751 -0.5932 -1.4831
   42DMSO    O1  755   2.043   2.759   0.189 -0.5962  0.6625  0.0378
   43DMSO    C1  756   3.242   2.883   4.503 -0.2088 -0.7308  0.2567
   43DMSO    H1  757   3.284   2.784   4.525 -0.4824 -1.1457 -1.0490
   43DMSO    H2  758   3.138   2.886   4.538 -1.2095  1.2118 -2.7282
   43DMSO    H3  759   3.234   2.900   4.396 -3.3191 -0.6797  0.4354
   43DMSO    S1  760   3.334   3.030   4.584 -0.2500  0.3149 -0.0112
   43DMSO    C2  761   3.211   3.147   4.551  0.3896  0.2887  0.3600
   43DMSO    H4  762   3.114   3.109   4.584  0.2007 -0.4391 -0.9910
   43DMSO    H5  763   3.228   3.235   4.613  0.3638  0.2640  0.4026
   43DMSO    H6  764   3.193   3.164   4.445  0.5675 -1.1390  0.0880
   43DMSO    O1  765   3.441   3.063   4.493 -0.1011  0.1162 -0.8192
   44DMSO    C1  766   3.601   3.897   0.054 -0.0936  0.0581  0.0856
   44DMSO    H1  767   3.646   3.939   0.144 -0.0292 -1.5025  0.7817
   44DMSO    H2  768   3.493   3.892   0.070  0.0054 -0.1379  0.6966
   44DMSO    H3  769   3.636   3.796   0.033  0.7108  0.4807 -0.6443
   44DMSO    S1  770   3.647   4.008  -0.081  0.7208 -0.3221 -0.2744
   44DMSO    C2  771   3.572   4.160  -0.020  0.1632  0.4212 -0.5225
   44DMSO    H4  772   3.558   4.226  -0.106  0.4894  1.7701  0.4593
   44DMSO    H5  773   3.470   4.138   0.015  1.5141 -0.5492  3.0024
   44DMSO    H6  774   3.629   4.206   0.060 -0.9509 -0.5858  0.8897
   44DMSO    O1  775   3.556   3.966  -0.194 -0.6007 -0.1357 -0.4096
   45DMSO    C1  776   3.023   3.863   4.656 -0.2248 -0.0504 -0.5745
   45DMSO    H1  777   3.117   3.811   4.637 -0.5132 -1.6714  2.2115
   45DMSO    H2  778   2.962   3.815   4.733  0.3440 -0.5178 -0.4139
   45DMSO    H3  779   2.972   3.872   4.559  0.7222  1.0549 -0.9835
   45DMSO    S1  780   3.071   4.021   4.721 -0.3885 -0.1480  0.2628
   45DMSO    C2  781   3.185   4.059   4.589  0.4284  0.4553 -0.2677
   45DMSO    H4  782   3.265   3.984   4.583 -0.4453 -0.5994  0.9709
   45DMSO    H5  783   3.132   4.066   4.494 -1.2318 -0.6013  0.5520
   45DMSO    H6  784   3.223   4.160   4.604 -0.7616  0.6498  1.6327
   45DMSO    O1  785   3.164   3.992   4.837  0.2473  0.4736 -0.3967
   46DMSO    C1  786   1.140   3.505   4.107  0.4562  0.0734 -0.4042
   46DMSO    H1  787   1.134   3.398   4.127  1.6315  0.3349  1.4908
   46DMSO    H2  788   1.048   3.558   4.133  0.5271  0.9369 -1.9062
   46DMSO    H3  789   1.164   3.544   4.008 -0.3982  0.2673 -0.5415
   46DMSO    S1  790   1.267   3.557   4.226 -0.3640  0.1390  0.1222
   46DMSO    C2  791   1.277   3.737   4.189 -0.2014 -0.0620  0.1503
   46DMSO    H4  792   1.302   3.768   4.087 -0.1480  1.7134  0.6909
   46DMSO    H5  793   1.177   3.764   4.224  0.9807  1.2923  2.6298
   46DMSO    H6  794   1.345   3.783   4.262  1.4560  0.6523 -1.7954
   46DMSO    O1  795   1.394   3.508   4.173 -0.0257  0.3853  0.1210
   47DMSO    C1  796   4.536   3.245   4.433 -0.4492 -0.3028  0.1869
   47DMSO    H1  797   4.537   3.349   4.468  0.5556 -0.6309  1.1898
   47DMSO    H2  798   4.535   3.247   4.324  0.9841  2.7603  0.1797
   47DMSO    H3  799   4.458   3.178   4.471 -0.5648 -1.4883 -2.0872
   47DMSO    S1  800   4.690   3.171   4.491 -0.4688 -0.1104  0.0246
   47DMSO    C2  801   4.691   3.249   4.661  0.0608  0.4965 -0.7049
   47DMSO    H4  802   4.699   3.358   4.655 -2.1565  0.5789 -3.2463
   47DMSO    H5  803   4.597   3.216   4.706 -0.3193 -0.2369 -1.9971
   47DMSO    H6  804   4.773   3.206   4.720 -1.3517 -0.1297  0.8420
   47DMSO    O1  805   4.785   3.254   4.410  0.4189  0.2502  0.1832
   48DMSO    C1  806   4.224   1.747   3.659  0.2171  0.2288  0.1706
   48DMSO    H1  807   4.327   1.727   3.631  0.1826 -1.1307  0.9688
   48DMSO    H2  808   4.188   1.819   3.585  1.4365  0.5955 -0.0769
   48DMSO    H3  809   4.216   1.785   3.761  1.5600 -2.6236  1.3867
   48DMSO    S1  810   4.124   1.594   3.636 -0.0293 -0.2514 -0.3116
   48DMSO    C2  811   4.256   1.486   3.685  0.3156  0.0165  0.1044
   48DMSO    H4  812   4.288   1.521   3.784  0.0347 -0.6363  0.4290
   48DMSO    H5  813   4.217   1.384   3.694 -1.5440  0.7828  1.0114
   48DMSO    H6  814   4.345   1.484   3.623 -0.2781  1.5954 -0.8306
   48DMSO    O1  815   4.098   1.576   3.494  0.1046  0.0116 -0.0343
   49DMSO    C1  816   4.828   1.047   3.289 -0.3120 -0.0299  0.5162
   49DMSO    H1  817   4.889   1.134   3.316  0.0939 -0.0751 -0.2192
   49DMSO    H2  818   4.898   0.987   3.230 -1.6724 -0.0599 -1.1258
   49DMSO    H3  819   4.747   1.085   3.226 -0.6567 -0.7532  0.5206
   49DMSO    S1  820   4.778   0.976   3.444  0.3193  0.0380 -0.1229
   49DMSO    C2  821   4.932   0.986   3.534  0.2795 -0.2531  0.5499
   49DMSO    H4  822   4.913   0.938   3.630 -2.6709 -0.2554 -0.0129
   49DMSO    H5  823   5.020   0.951   3.479 -0.4530 -0.1959 -0.6759
   49DMSO    H6  824   4.950   1.092   3.556 -0.7985 -0.1888  1.1295
   49DMSO    O1  825   4.783   0.837   3.398  0.2506  0.8705  0.3836
   50DMSO    C1  826   4.675   1.882   2.844  0.7684  0.1856 -0.2512
   50DMSO    H1  827   4.764   1.919   2.793  1.1131  1.1405  1.0462
   50DMSO    H2  828   4.618   1.833   2.764  1.6914  0.2874 -0.9807
   50DMSO    H3  829   4.615   1.963   2.884  2.5097  2.0673 -1.3673
   50DMSO    S1  830   4.717   1.762   2.967  0.0165  0.5593  0.7401
   50DMSO    C2  831   4.814   1.878   3.058  0.6837  0.4082  0.1990
   50DMSO    H4  832   4.902   1.825   3.097  0.9555  0.9830  0.3827
   50DMSO    H5  833   4.852   1.957   2.992  1.8850  0.2069  0.6270
   50DMSO    H6  834   4.751   1.920   3.136 -0.3547 -0.6877 -0.0397
   50DMSO    O1  835   4.826   1.682   2.911 -0.1375 -0.7960 -0.1001
   51DMSO    C1  836   1.092   2.441   3.524 -0.6182 -0.2226  0.8611
   51DMSO    H1  837   0.984   2.455   3.537 -0.4925  0.6365  1.0424
   51DMSO    H2  838   1.131   2.354   3.577 -0.4932 -1.7389 -1.6257
   51DMSO    H3  839   1.146   2.532   3.551  0.5750 -1.4135  2.5601
   51DMSO    S1  840   1.119   2.401   3.350  0.0261  0.3113  0.3165
   51DMSO    C2  841   1.008   2.523   3.288 -0.1501  0.6020 -0.3018
   51DMSO    H4  842   1.025   2.620   3.336 -0.6227  0.1866  0.7341
   51DMSO    H5  843   1.029   2.536   3.182  2.5372  0.2457  0.1623
   51DMSO    H6  844   0.907   2.491   3.315  0.5505 -0.2545  1.4025
   51DMSO    O1  845   1.034   2.280   3.332 -0.0356  0.1889 -0.9133
   52DMSO    C1  846   2.480   0.821   4.464  0.4635  0.1484  0.4755
   52DMSO    H1  847   2.568   0.849   4.405 -0.1942 -1.2420 -1.2012
   52DMSO    H2  848   2.483   0.722   4.512 -0.7059  0.1565  0.5631
   52DMSO    H3  849   2.393   0.819   4.399  1.2742  1.2001 -0.6507
   52DMSO    S1  850   2.463   0.953   4.585  0.4306 -0.0425  0.0527
   52DMSO    C2  851   2.622   0.920   4.653  0.3480 -0.3531 -0.0200
   52DMSO    H4  852   2.633   0.992   4.735 -3.1798 -2.1850  2.1817
   52DMSO    H5  853   2.624   0.818   4.691  1.2865 -0.1333  0.5445
   52DMSO    H6  854   2.705   0.937   4.584 -0.0012  0.2778 -0.2886
   52DMSO    O1  855   2.356   0.897   4.669 -0.0459  0.0371 -0.4251
   53DMSO    C1  856   1.582   2.578   2.580 -0.6277  0.1364  0.1663
   53DMSO    H1  857   1.653   2.571   2.663 -0.1726  0.1887 -0.2167
   53DMSO    H2  858   1.490   2.523   2.600 -0.2231 -0.1698  1.2464
   53DMSO    H3  859   1.627   2.537   2.489  0.2654 -0.9811  1.0952
   53DMSO    S1  860   1.563   2.757   2.552  0.2815 -0.2942 -0.3110
   53DMSO    C2  861   1.479   2.734   2.394 -0.2707 -0.4732  0.1949
   53DMSO    H4  862   1.411   2.649   2.402  0.3688 -0.9211  0.9637
   53DMSO    H5  863   1.433   2.830   2.370  2.4816  0.5321 -1.2122
   53DMSO    H6  864   1.556   2.709   2.321  0.7274 -0.9118  1.3775
   53DMSO    O1  865   1.698   2.801   2.508  0.9639  0.4523  0.8243
   54DMSO    C1  866   1.169   2.081   4.626  0.7406  0.3095 -0.1499
   54DMSO    H1  867   1.263   2.070   4.681 -1.1034  2.1381  3.5708
   54DMSO    H2  868   1.111   2.163   4.670  0.2113  0.7299 -1.5925
   54DMSO    H3  869   1.117   1.987   4.608 -0.4142  1.0830 -0.9565
   54DMSO    S1  870   1.214   2.134   4.468  0.0209 -0.0584  0.1522
   54DMSO    C2  871   1.314   1.989   4.431  0.6957  0.4990 -0.6535
   54DMSO    H4  872   1.250   1.903   4.411  0.4577  0.6653 -0.6013
   54DMSO    H5  873   1.361   2.024   4.338 -0.0355  2.4219 -0.3170
   54DMSO    H6  874   1.382   1.967   4.513  3.5051  0.5033 -2.8788
   54DMSO    O1  875   1.309   2.243   4.492  0.4933  0.2730  0.2781
   55DMSO    C1  876   3.215   0.930   1.191  0.6273 -0.2536  0.1573
   55DMSO    H1  877   3.149   0.912   1.276 -0.2031  2.1083  0.0533
   55DMSO    H2  878   3.206   1.026   1.139  1.1746 -1.6075 -2.5201
   55DMSO    H3  879   3.212   0.846   1.121 -2.2073 -0.3170  0.2864
   55DMSO    S1  880   3.381   0.910   1.258 -0.4575 -0.1597  0.1501
   55DMSO    C2  881   3.359   1.054   1.371  0.0107 -0.0080 -0.4261
   55DMSO    H4  882   3.334   1.140   1.308 -0.8146 -1.3206 -1.9238
   55DMSO    H5  883   3.276   1.036   1.440  0.4704 -0.8241 -0.0757
   55DMSO    H6  884   3.451   1.064   1.430 -0.0176 -1.2248 -0.1563
   55DMSO    O1  885   3.473   0.962   1.156  0.0410 -0.3836 -0.7986
   56DMSO    C1  886   0.965   3.795   1.382 -0.9796  0.4253 -0.1532
   56DMSO    H1  887   1.054   3.800   1.446 -2.1000  0.0028  1.4693
   56DMSO    H2  888   0.924   3.694   1.372  2.8146 -1.2863  0.4545
   56DMSO    H3  889   0.983   3.828   1.279 -0.2050  2.2376  0.5328
   56DMSO    S1  890   0.848   3.912   1.452  0.0829  0.0002  0.2869
   56DMSO    C2  891   0.715   3.885   1.329 -0.3369  0.2875  0.1168
   56DMSO    H4  892   0.620   3.930   1.362 -0.7691  0.3140 -1.1530
   56DMSO    H5  893   0.745   3.923   1.231  1.3852  1.8456  1.2099
   56DMSO    H6  894   0.706   3.776   1.323 -1.0152  0.4753 -3.5280
   56DMSO    O1  895   0.911   4.041   1.400 -0.5219 -0.2597 -0.5402
   57DMSO    C1  896   4.420   3.443   3.176  0.8461 -0.3998  0.5005
   57DMSO    H1  897   4.469   3.387   3.256 -0.3314  0.0042  1.5220
   57DMSO    H2  898   4.480   3.523   3.132 -1.0995 -0.7194 -2.8634
   57DMSO    H3  899   4.336   3.496   3.222 -0.8860 -1.1657 -1.7092
   57DMSO    S1  900   4.378   3.342   3.033 -0.1341  0.1884 -0.1269
   57DMSO    C2  901   4.549   3.312   2.999 -0.0125 -0.5259 -0.0762
   57DMSO    H4  902   4.598   3.409   3.001 -1.9775  0.4805 -0.2121
   57DMSO    H5  903   4.603   3.251   3.073  0.7942 -0.5349 -0.6632
   57DMSO    H6  904   4.555   3.277   2.896 -0.9960 -0.8420 -0.0235
   57DMSO    O1  905   4.335   3.442   2.933  0.0758  0.2505  0.6583
   58DMSO    C1  906   5.659   1.777   4.320 -0.3716  0.6226 -0.0730
   58DMSO    H1  907   5.572   1.775   4.254 -0.6455  0.3137  0.2963
   58DMSO    H2  908   5.638   1.848   4.401 -1.1604  2.5156 -1.8888
   58DMSO    H3  909   5.750   1.812   4.271  0.8942 -1.4757  0.7184
   58DMSO    S1  910   5.699   1.612   4.368 -0.2143  0.2538 -0.2684
   58DMSO    C2  911   5.552   1.592   4.468  0.1083  0.1774  0.5942
   58DMSO    H4  912   5.462   1.594   4.405 -0.9708  1.8031  2.1372
   58DMSO    H5  913   5.559   1.495   4.519 -2.0128  0.5343  1.6404
   58DMSO    H6  914   5.546   1.676   4.537  1.5239  1.7121 -1.1247
   58DMSO    O1  915   5.800   1.638   4.474  0.5581  0.0587  0.7848
   59DMSO    C1  916   1.509   1.910   2.651  0.4566  0.0202 -0.0081
   59DMSO    H1  917   1.518   1.942   2.546  2.0027 -1.3199 -0.3049
   59DMSO    H2  918   1.406   1.919   2.684  0.7292  1.4881  0.4831
   59DMSO    H3  919   1.573   1.979   2.706  1.1637 -1.7609  1.4363
   59DMSO    S1  920   1.555   1.746   2.675 -0.3296 -0.1556  0.2621
   59DMSO    C2  921   1.526   1.729   2.843  0.0083  0.4962 -0.2878
   59DMSO    H4  922   1.530   1.820   2.904  1.2616 -0.5073  1.1506
   59DMSO    H5  923   1.425   1.689   2.854  0.1894  0.1089 -0.0153
   59DMSO    H6  924   1.603   1.661   2.879 -0.3042 -0.4045 -1.3145
   59DMSO    O1  925   1.706   1.741   2.656  0.0134  1.1201  0.0843
   60DMSO    C1  926   1.659   5.593   2.727  0.1779 -0.3485  0.3620
   60DMSO    H1  927   1.757   5.602   2.678  0.9045 -1.2140  1.6356
   60DMSO    H2  928   1.642   5.489   2.753  1.4585 -1.2464 -2.1734
   60DMSO    H3  929   1.579   5.621   2.658 -1.1662 -2.1164  1.1683
   60DMSO    S1  930   1.653   5.693   2.878 -0.4787 -0.3434  0.0014
   60DMSO    C2  931   1.669   5.850   2.784 -0.1696 -0.2384  0.4032
   60DMSO    H4  932   1.572   5.860   2.735 -0.7759 -0.2642  1.5683
   60DMSO    H5  933   1.689   5.923   2.862 -3.9493  1.7827 -0.4182
   60DMSO    H6  934   1.766   5.845   2.733  0.3493 -0.4799  1.3932
   60DMSO    O1  935   1.789   5.673   2.940 -0.6955  0.2044 -0.0188
   61DMSO    C1  936   3.789   5.532   0.091  0.3061 -0.1838 -0.8786
   61DMSO    H1  937   3.734   5.546   0.184 -1.0695 -0.1941 -1.6639
   61DMSO    H2  938   3.780   5.432   0.047 -1.6927  0.3432 -1.7461
   61DMSO    H3  939   3.893   5.565   0.100  0.4492 -0.1717 -2.3486
   61DMSO    S1  940   3.707   5.641  -0.023 -0.5675  0.5062  0.4737
   61DMSO    C2  941   3.802   5.575  -0.166 -0.3830 -0.4823 -0.5694
   61DMSO    H4  942   3.788   5.468  -0.181 -0.9059 -0.4921 -0.0564
   61DMSO    H5  943   3.772   5.621  -0.260  0.6967  1.6135  0.0689
   61DMSO    H6  944   3.908   5.601  -0.156 -0.1446 -1.9904  1.0742
   61DMSO    O1  945   3.759   5.784  -0.012 -0.3343  0.1345  0.3797
   62DMSO    C1  946   4.448   3.790   1.538  0.6670 -0.0375  0.2935
   62DMSO    H1  947   4.542   3.756   1.582  1.6156  0.3698 -1.3744
   62DMSO    H2  948   4.357   3.741   1.574  1.5244 -2.1236 -0.2640
   62DMSO    H3  949   4.456   3.790   1.429  3.1613  0.2363  0.4490
   62DMSO    S1  950   4.424   3.960   1.576 -0.3108  0.6439  0.1102
   62DMSO    C2  951   4.585   4.013   1.509 -0.4405 -0.4424  0.2462
   62DMSO    H4  952   4.660   3.964   1.571 -0.5342  0.2435  0.9161
   62DMSO    H5  953   4.597   3.999   1.401  1.0374  2.7087 -0.0621
   62DMSO    H6  954   4.580   4.120   1.533 -0.4627 -0.9747  2.7425
   62DMSO    O1  955   4.473   3.958   1.718  0.4207  0.0247 -0.0932
   63DMSO    C1  956   2.399   3.780   1.013  0.1180 -0.2319  0.4121
   63DMSO    H1  957   2.415   3.739   0.913  1.7341  1.9011 -0.2482
   63DMSO    H2  958   2.454   3.719   1.085 -0.5727 -0.0643  1.0970
   63DMSO    H3  959   2.290   3.788   1.022  0.1345 -0.6703  1.0481
   63DMSO    S1  960   2.458   3.949   1.013  0.1184  0.2010 -0.0597
   63DMSO    C2  961   2.631   3.916   1.033  0.3870  0.1524 -0.0798
   63DMSO    H4  962   2.660   3.847   0.954 -0.0735 -1.0844  0.8260
   63DMSO    H5  963   2.689   4.009   1.039  0.4739  0.1793 -1.2001
   63DMSO    H6  964   2.646   3.863   1.127  0.2483 -1.2208 -0.8275
   63DMSO    O1  965   2.423   4.007   1.147 -0.5871 -0.2862  1.0126
   64DMSO    C1  966   1.790   3.470   4.560  0.1148  0.0670 -0.0812
   64DMSO    H1  967   1.839   3.423   4.474 -1.4524  0.0118 -0.9523
   64DMSO    H2  968   1.849   3.469   4.652 -1.5650  2.2154  1.0561
   64DMSO    H3  969   1.692   3.423   4.566  0.7559 -1.4866 -1.3683
   64DMSO    S1  970   1.780   3.635   4.500  0.0091 -0.3404  0.1330
   64DMSO    C2  971   1.670   3.592   4.367  0.2269  0.4642 -0.5561
   64DMSO    H4  972   1.704   3.511   4.301 -0.1217  0.1312 -0.3314
   64DMSO    H5  973   1.572   3.568   4.408  1.6819 -3.2626  0.9261
   64DMSO    H6  974   1.677   3.677   4.298 -2.2522 -0.0821 -1.5490
   64DMSO    O1  975   1.910   3.650   4.434  0.1115  0.1775 -0.8777
   65DMSO    C1  976   4.096   2.715   0.129 -0.5493  0.6199 -0.1051
   65DMSO    H1  977   3.994   2.682   0.151 -0.8442  1.7181  0.1851
   65DMSO    H2  978   4.168   2.664   0.195  0.6119  1.8007 -0.4432
   65DMSO    H3  979   4.123   2.820   0.141  1.8924  0.2465 -1.8070
   65DMSO    S1  980   4.146   2.667  -0.041 -0.2706 -0.1520 -0.1442
   65DMSO    C2  981   4.312   2.734  -0.050  0.4780 -0.2042  0.0204
   65DMSO    H4  982   4.381   2.664  -0.003  1.0904 -2.4440 -3.9744
   65DMSO    H5  983   4.338   2.741  -0.156 -1.9843  0.7048 -0.5581
   65DMSO    H6  984   4.320   2.833  -0.004  0.1384  1.1261 -2.6657
   65DMSO    O1  985   4.070   2.764  -0.126  0.7713 -0.0402 -0.3566
   66DMSO    C1  986   2.691   1.124   1.080 -0.0216  0.2600  0.2217
   66DMSO    H1  987   2.630   1.143   0.991  1.5700 -1.3907 -1.2842
   66DMSO    H2  988   2.681   1.030   1.134 -0.2553 -0.7558 -1.5357
   66DMSO    H3  989   2.688   1.208   1.149 -2.0396  0.0963  0.3458
   66DMSO    S1  990   2.855   1.119   1.004 -0.2518 -0.0697 -0.7452
   66DMSO    C2  991   2.867   0.966   0.910 -0.0318 -0.8566 -0.2334
   66DMSO    H4  992   2.819   0.886   0.967  0.0373 -0.6699  0.0863
   66DMSO    H5  993   2.821   0.987   0.813  0.3690 -1.4154 -0.5528
   66DMSO    H6  994   2.973   0.945   0.894  0.6792  0.6848  2.1969
   66DMSO    O1  995   2.948   1.083   1.117 -0.0477  0.0143  0.2009
   67DMSO    C1  996   5.588   2.855   1.028 -0.0525 -0.1359 -0.9049
   67DMSO    H1  997   5.621   2.807   1.120 -0.0690  0.1962 -0.7237
   67DMSO    H2  998   5.486   2.821   1.012 -0.3556  1.4101 -2.4096
   67DMSO    H3  999   5.655   2.844   0.942 -0.5829 -0.2990 -1.2983
   67DMSO    S1 1000   5.575   3.031   1.065 -0.0130  0.3029  0.0273
   67DMSO    C2 1001   5.740   3.066   1.097  0.5563 -0.2097 -0.0185
   67DMSO    H4 1002   5.789   3.070   0.999  1.7630  0.5742  0.6110
   67DMSO    H5 1003   5.742   3.168   1.137 -0.5558  0.0982 -0.7173
   67DMSO    H6 1004   5.788   2.995   1.165  1.0827  0.2435  0.0824
   67DMSO    O1 1005   5.500   3.041   1.198 -0.3576 -0.1182  0.6533
   68DMSO    C1 1006   3.887   2.855   3.426  0.0066  0.2996 -0.3739
   68DMSO    H1 1007   3.801   2.825   3.366 -1.4556  0.8718  1.3786
   68DMSO    H2 1008   3.898   2.963   3.441 -0.9270  0.2529  0.7403
   68DMSO    H3 1009   3.979   2.810   3.390  0.4723 -0.5617  1.8283
   68DMSO    S1 1010   3.863   2.771   3.572 -0.4356  0.3957  0.1342
   68DMSO    C2 1011   3.843   2.608   3.505  0.6393  0.3258 -0.5198
   68DMSO    H4 1012   3.913   2.579   3.426 -1.7847  0.3708 -2.7464
   68DMSO    H5 1013   3.839   2.538   3.589  3.3232  2.0333  1.1117
   68DMSO    H6 1014   3.741   2.612   3.467  0.6576 -2.2067 -0.9436
   68DMSO    O1 1015   3.728   2.817   3.613 -0.0966  0.6579  0.0300
   69DMSO    C1 1016   0.996   3.310   0.075 -0.4653 -0.0206  0.2127
   69DMSO    H1 1017   0.924   3.390   0.092  0.7511  1.1004  0.1435
   69DMSO    H2 1018   0.993   3.271  -0.027 -0.0553 -1.5560  0.7643
   69DMSO    H3 1019   0.979   3.223   0.139 -2.7599  0.7989  0.7412
   69DMSO    S1 1020   1.156   3.375   0.109  0.3141 -0.0992 -0.1981
   69DMSO    C2 1021   1.248   3.241   0.030 -0.4168 -0.6836  0.0989
   69DMSO    H4 1022   1.249   3.252  -0.079  0.2817 -1.0919  0.0557
   69DMSO    H5 1023   1.345   3.250   0.081  0.6173  0.4484 -1.9677
   69DMSO    H6 1024   1.206   3.143   0.051 -1.2839 -0.2178  0.5483
   69DMSO    O1 1025   1.165   3.348   0.258 -0.0059 -0.4300 -0.3281
   70DMSO    C1 1026   4.686   4.091   0.384  0.7116  0.2134  0.9427
   70DMSO    H1 1027   4.752   4.160   0.331  0.9056  0.2422  1.2181
   70DMSO    H2 1028   4.598   4.146   0.416  1.8535  0.9283  2.9969
   70DMSO    H3 1029   4.738   4.053   0.473 -0.0125 -0.0772  1.2470
   70DMSO    S1 1030   4.646   3.949   0.294 -0.4754 -0.0517  0.2920
   70DMSO    C2 1031   4.558   4.037   0.175 -0.0373  0.2380 -0.0821
   70DMSO    H4 1032   4.622   4.109   0.122  1.6604  0.0173  1.6054
   70DMSO    H5 1033   4.516   3.954   0.117  1.2283  0.1615 -0.9042
   70DMSO    H6 1034   4.467   4.087   0.209  0.0059  0.0545  0.2994
   70DMSO    O1 1035   4.527   3.903   0.370 -0.1757 -0.6188  0.0252
   71DMSO    C1 1036   3.452   4.256   4.300  0.4572  0.4593 -0.8246
   71DMSO    H1 1037   3.493   4.163   4.259 -0.0048 -0.2181  0.2249
   71DMSO    H2 1038   3.510   4.301   4.381 -0.4440 -0.9382  0.6308
   71DMSO    H3 1039   3.352   4.234   4.340  0.8360 -0.6646 -0.4923
   71DMSO    S1 1040   3.456   4.368   4.161  0.4756 -0.0294  0.0182
   71DMSO    C2 1041   3.351   4.493   4.237 -0.4143 -0.0987 -0.3272
   71DMSO    H4 1042   3.408   4.576   4.280 -1.3708 -0.8782  2.5966
   71DMSO    H5 1043   3.288   4.523   4.153 -1.6316 -3.2371 -0.5831
   71DMSO    H6 1044   3.290   4.446   4.314  1.1434  0.6888  1.4256
   71DMSO    O1 1045   3.368   4.310   4.058  0.2258  0.0342 -0.8313
   72DMSO    C1 1046   1.731   1.142   0.910  0.3767 -0.0065  0.2007
   72DMSO    H1 1047   1.770   1.050   0.867 -1.1491 -0.7631  0.3951
   72DMSO    H2 1048   1.810   1.215   0.892  0.1883  0.4245  1.0834
   72DMSO    H3 1049   1.733   1.126   1.018  0.9999  0.2108  0.2238
   72DMSO    S1 1050   1.563   1.193   0.856 -0.1646  0.1624 -0.2238
   72DMSO    C2 1051   1.593   1.158   0.687 -0.3030 -0.3046  0.4278
   72DMSO    H4 1052   1.600   1.050   0.669  1.0232 -0.2163  0.3730
   72DMSO    H5 1053   1.526   1.210   0.618 -2.1029  0.0647  2.4102
   72DMSO    H6 1054   1.695   1.191   0.665 -0.3195 -1.2010 -1.0917
   72DMSO    O1 1055   1.581   1.338   0.846  0.5048  0.0059 -0.1919
   73DMSO    C1 1056   4.061   3.413   3.447  0.5129  0.3275 -0.5138
   73DMSO    H1 1057   4.022   3.312   3.427  0.6730  0.0080  0.7868
   73DMSO    H2 1058   4.111   3.449   3.357 -1.1603  1.9641 -0.8340
   73DMSO    H3 1059   4.125   3.413   3.535  0.9725  3.2243 -0.8057
   73DMSO    S1 1060   3.920   3.520   3.475 -0.2487 -0.0826  0.0153
   73DMSO    C2 1061   3.797   3.417   3.394 -0.2608  0.1548 -0.7045
   73DMSO    H4 1062   3.771   3.327   3.450  1.8851 -0.8807 -1.3524
   73DMSO    H5 1063   3.707   3.479   3.389  0.3268  1.0446 -0.3569
   73DMSO    H6 1064   3.828   3.385   3.294 -2.6580 -0.3139 -1.3455
   73DMSO    O1 1065   3.947   3.641   3.388  0.8258 -0.8497 -0.5816
   74DMSO    C1 1066   1.392   3.888   1.261  0.2249  0.7135  0.2574
   74DMSO    H1 1067   1.424   3.810   1.331  1.3971  0.6027 -0.3966
   74DMSO    H2 1068   1.468   3.963   1.236  0.3300  0.2095 -0.9376
   74DMSO    H3 1069   1.308   3.942   1.306  0.0479  1.3703 -0.8519
   74DMSO    S1 1070   1.329   3.798   1.116  0.0876  0.4037  0.1322
   74DMSO    C2 1071   1.438   3.655   1.147  0.0856  0.6115 -0.4198
   74DMSO    H4 1072   1.398   3.576   1.210  0.7097  1.4066  1.0187
   74DMSO    H5 1073   1.473   3.612   1.053 -0.0533  0.9877 -0.6481
   74DMSO    H6 1074   1.533   3.685   1.192  1.0154 -1.0172 -1.2610
   74DMSO    O1 1075   1.388   3.880   1.006 -0.4346 -0.3249 -0.2811
   75DMSO    C1 1076   2.544   4.566   4.288 -0.3716 -0.3888  0.2183
   75DMSO    H1 1077   2.455   4.530   4.340 -0.8903 -1.1976 -1.1954
   75DMSO    H2 1078   2.603   4.639   4.344 -1.3567 -0.2194  1.0703
   75DMSO    H3 1079   2.497   4.599   4.195 -0.7240  0.6658  0.7557
   75DMSO    S1 1080   2.635   4.416   4.260 -0.1719  0.5606  0.2846
   75DMSO    C2 1081   2.479   4.361   4.179 -0.1027 -0.3617  0.7263
   75DMSO    H4 1082   2.396   4.383   4.246 -0.7681 -0.3913 -0.0786
   75DMSO    H5 1083   2.461   4.414   4.085  2.2523 -1.4922 -0.4232
   75DMSO    H6 1084   2.486   4.253   4.163  0.7437 -0.0726 -1.0791
   75DMSO    O1 1085   2.624   4.339   4.393  0.6311  0.6176  0.0639
   76DMSO    C1 1086   2.926   0.955   2.868  0.2814 -0.2230  0.4631
   76DMSO    H1 1087   2.977   0.860   2.852  2.3743  1.0619 -0.8817
   76DMSO    H2 1088   2.845   0.969   2.795  0.7132 -2.8122 -0.5616
   76DMSO    H3 1089   2.982   1.046   2.894  0.3788 -0.2667  0.4077
   76DMSO    S1 1090   2.848   0.930   3.023  0.1845 -0.3147  0.0827
   76DMSO    C2 1091   2.793   1.099   3.042  0.0338  0.2759  0.1685
   76DMSO    H4 1092   2.721   1.129   2.966  0.1408 -0.3612 -0.1918
   76DMSO    H5 1093   2.740   1.110   3.137 -1.1383  1.3735 -0.5937
   76DMSO    H6 1094   2.880   1.165   3.030  1.3421 -1.7873 -2.3470
   76DMSO    O1 1095   2.961   0.921   3.122 -0.1794  0.5439  0.4596
   77DMSO    C1 1096   1.237   1.331   0.641  0.0518  0.2176 -0.6431
   77DMSO    H1 1097   1.305   1.360   0.561  1.2204  0.8771  0.5593
   77DMSO    H2 1098   1.266   1.236   0.686 -0.1953 -0.0055 -0.9506
   77DMSO    H3 1099   1.131   1.325   0.616 -0.2755  1.8383  0.2215
   77DMSO    S1 1100   1.270   1.471   0.758  0.2563 -0.0065  0.1958
   77DMSO    C2 1101   1.130   1.445   0.862  0.7149  0.4177  0.4090
   77DMSO    H4 1102   1.138   1.341   0.895 -0.5724  0.3790  0.6423
   77DMSO    H5 1103   1.137   1.513   0.948  1.8235  0.4057  0.3374
   77DMSO    H6 1104   1.040   1.482   0.812 -0.1887 -0.6116  1.2446
   77DMSO    O1 1105   1.242   1.597   0.680 -0.4163  0.6925 -0.5521
   78DMSO    C1 1106   4.482   2.388   4.501 -0.1387  0.0111  0.7852
   78DMSO    H1 1107   4.494   2.298   4.562 -3.9490 -1.3222 -0.2791
   78DMSO    H2 1108   4.553   2.395   4.418 -2.3255 -0.6272 -1.1965
   78DMSO    H3 1109   4.481   2.468   4.575  0.8067  2.2929 -1.5644
   78DMSO    S1 1110   4.327   2.379   4.417 -0.0829  0.2128  0.2265
   78DMSO    C2 1111   4.225   2.385   4.564 -0.4225 -0.8698  0.0967
   78DMSO    H4 1112   4.144   2.455   4.540  0.2381 -0.7648 -1.9461
   78DMSO    H5 1113   4.174   2.290   4.579 -2.1011  0.0062  0.1590
   78DMSO    H6 1114   4.277   2.418   4.654 -0.0439  0.6923 -0.6741
   78DMSO    O1 1115   4.323   2.238   4.381 -0.4328 -0.4635 -0.5213
   79DMSO    C1 1116   3.295   4.496   2.989 -0.4759 -0.2788  0.4983
   79DMSO    H1 1117   3.244   4.520   2.895  0.3648  1.6518  0.5073
   79DMSO    H2 1118   3.278   4.576   3.062 -2.1180 -0.1092 -0.0364
   79DMSO    H3 1119   3.400   4.470   2.976 -0.3040  0.0780  1.1513
   79DMSO    S1 1120   3.209   4.366   3.073  0.9140  0.1585  0.1372
   79DMSO    C2 1121   3.141   4.263   2.939 -0.0679  0.5745 -0.1164
   79DMSO    H4 1122   3.072   4.194   2.987 -0.2240  0.1970 -0.8735
   79DMSO    H5 1123   3.083   4.335   2.880  0.6102  0.9310 -0.3543
   79DMSO    H6 1124   3.214   4.218   2.871 -0.3942 -1.9144  1.1205
   79DMSO    O1 1125   3.086   4.432   3.132  0.7199 -0.0595  0.2393
   80DMSO    C1 1126   1.715   3.872   3.222 -0.4161 -0.1320  0.0637
   80DMSO    H1 1127   1.737   3.965   3.169  0.7594  0.1029  0.9436
   80DMSO    H2 1128   1.720   3.889   3.330  0.6268 -2.3551  0.3830
   80DMSO    H3 1129   1.787   3.799   3.185  0.2786  1.9018 -2.7155
   80DMSO    S1 1130   1.552   3.828   3.189  0.1871 -0.2134 -0.1154
   80DMSO    C2 1131   1.538   3.720   3.330 -0.8515  0.9132  0.2533
   80DMSO    H4 1132   1.624   3.653   3.343 -0.2364  1.7764  0.7325
   80DMSO    H5 1133   1.544   3.785   3.418  1.0024  0.9159  0.1490
   80DMSO    H6 1134   1.440   3.675   3.317  0.2237 -0.9034 -1.7799
   80DMSO    O1 1135   1.574   3.738   3.069  0.3519 -0.3077 -0.0530
   81DMSO    C1 1136   5.637   0.614   3.114  0.3678 -0.2601 -0.5157
   81DMSO    H1 1137   5.725   0.577   3.168 -1.2016 -1.0477  1.5663
   81DMSO    H2 1138   5.622   0.721   3.135  2.4547  0.0034 -0.2729
   81DMSO    H3 1139   5.543   0.564   3.138  0.6566 -0.4288  0.3015
   81DMSO    S1 1140   5.666   0.609   2.940  0.2794 -0.3332  0.1539
   81DMSO    C2 1141   5.654   0.427   2.917  0.6560 -0.6631 -0.1971
   81DMSO    H4 1142   5.677   0.409   2.812  0.2126  0.5557 -0.5135
   81DMSO    H5 1143   5.732   0.372   2.969  1.6010  0.5343 -0.3320
   81DMSO    H6 1144   5.552   0.391   2.936  0.1008  0.1566 -1.5146
   81DMSO    O1 1145   5.814   0.626   2.926 -0.0258  0.5248 -0.6417
   82DMSO    C1 1146   3.282   1.012   3.059 -0.0941  0.1572 -0.7017
   82DMSO    H1 1147   3.188   1.021   3.115 -0.4231 -0.9324 -1.0670
   82DMSO    H2 1148   3.355   1.089   3.084  0.0557  0.0175 -0.7144
   82DMSO    H3 1149   3.249   1.001   2.956  1.4385 -1.7956 -1.0179
   82DMSO    S1 1150   3.372   0.861   3.086 -0.0639 -0.0743 -0.0045
   82DMSO    C2 1151   3.240   0.747   3.068  0.5154  0.0944  0.4467
   82DMSO    H4 1152   3.279   0.646   3.086 -1.9340 -0.8949  0.4403
   82DMSO    H5 1153   3.163   0.770   3.141 -0.5045 -0.7332 -0.3489
   82DMSO    H6 1154   3.206   0.749   2.964  0.8766 -1.4542  0.2841
   82DMSO    O1 1155   3.396   0.861   3.230  0.0476 -0.2153 -0.0617
   83DMSO    C1 1156   4.186   4.362   0.366 -0.0934  0.3578  0.0970
   83DMSO    H1 1157   4.245   4.371   0.457  0.8203  2.1514 -0.6507
   83DMSO    H2 1158   4.110   4.440   0.353  0.9989  1.4568  0.1581
   83DMSO    H3 1159   4.150   4.261   0.346 -1.0288  0.7086 -0.0328
   83DMSO    S1 1160   4.295   4.379   0.227  0.0843  0.1347  0.2015
   83DMSO    C2 1161   4.340   4.546   0.258 -0.5056  0.0618 -0.0317
   83DMSO    H4 1162   4.413   4.552   0.339  0.2603 -0.4664 -0.6832
   83DMSO    H5 1163   4.373   4.590   0.164  0.1531  0.3176  0.3169
   83DMSO    H6 1164   4.247   4.597   0.287  0.7014  2.4714 -0.2807
   83DMSO    O1 1165   4.210   4.386   0.103  0.0314  0.4839 -0.5163
   84DMSO    C1 1166   2.015   0.679   1.680  0.1979 -0.1103  0.0481
   84DMSO    H1 1167   2.002   0.629   1.584 -0.6664 -0.1210  0.1639
   84DMSO    H2 1168   2.074   0.769   1.662 -1.1865  0.3910 -2.1432
   84DMSO    H3 1169   2.049   0.617   1.764  0.8841  1.2078  0.7500
   84DMSO    S1 1170   1.862   0.752   1.734  0.0556  0.1378 -0.0540
   84DMSO    C2 1171   1.765   0.605   1.769  0.2867 -0.5649 -0.0969
   84DMSO    H4 1172   1.806   0.549   1.854 -0.1832 -1.7939 -0.6700
   84DMSO    H5 1173   1.660   0.631   1.785  0.2010  0.0732 -1.5897
   84DMSO    H6 1174   1.767   0.540   1.682 -0.9607 -0.5349 -0.1627
   84DMSO    O1 1175   1.810   0.820   1.612 -0.3808  0.1249 -0.0687
   85DMSO    C1 1176   3.123   3.659   3.839 -0.7860  0.7431 -0.0459
   85DMSO    H1 1177   3.137   3.701   3.939 -0.7585  0.4163  0.0899
   85DMSO    H2 1178   3.016   3.644   3.820 -0.7695  1.0620 -0.3958
   85DMSO    H3 1179   3.175   3.564   3.827 -0.0903  1.0594  0.4445
   85DMSO    S1 1180   3.204   3.774   3.715 -0.2838  0.0550 -0.2225
   85DMSO    C2 1181   3.378   3.738   3.756 -0.3105 -0.0073 -0.4440
   85DMSO    H4 1182   3.399   3.739   3.864  1.0520 -1.3235 -0.6811
   85DMSO    H5 1183   3.401   3.638   3.719 -3.0272 -0.5518 -0.7724
   85DMSO    H6 1184   3.454   3.805   3.715  0.6437 -1.6268 -1.3625
   85DMSO    O1 1185   3.165   3.900   3.773  0.4149 -0.0852  0.4142
   86DMSO    C1 1186   3.436   3.022   1.348 -0.0194 -0.5980  0.2529
   86DMSO    H1 1187   3.343   3.069   1.380  0.0040  0.5533 -1.3122
   86DMSO    H2 1188   3.524   3.066   1.397  0.1356 -1.0049  0.3424
   86DMSO    H3 1189   3.459   3.031   1.242  1.8514  0.9441  0.7605
   86DMSO    S1 1190   3.421   2.847   1.395 -0.0347 -0.2528 -0.2511
   86DMSO    C2 1191   3.301   2.810   1.272 -0.2737 -0.2793 -0.6045
   86DMSO    H4 1192   3.255   2.722   1.319 -0.3698  0.0031 -0.1712
   86DMSO    H5 1193   3.216   2.877   1.285  0.5876  1.1661 -2.2610
   86DMSO    H6 1194   3.344   2.800   1.172  0.1409 -1.8282 -0.2987
   86DMSO    O1 1195   3.341   2.857   1.519 -0.2863  0.3038  0.1418
   87DMSO    C1 1196   2.780   0.667   2.047 -0.5106  0.2380  0.1756
   87DMSO    H1 1197   2.769   0.678   2.155  0.9687 -1.8328  0.5658
   87DMSO    H2 1198   2.811   0.563   2.032  0.2265  0.0370  2.8608
   87DMSO    H3 1199   2.852   0.729   1.993  1.2419 -0.9988  1.0092
   87DMSO    S1 1200   2.608   0.684   1.984 -0.0917  0.2991 -0.0213
   87DMSO    C2 1201   2.541   0.537   2.080 -0.3218 -0.1370 -0.1453
   87DMSO    H4 1202   2.502   0.585   2.170 -2.1430  0.0135 -0.9858
   87DMSO    H5 1203   2.467   0.490   2.015  2.0695 -1.1704 -2.2164
   87DMSO    H6 1204   2.619   0.463   2.103 -1.0773 -1.4586 -1.6996
   87DMSO    O1 1205   2.614   0.634   1.845  0.0970  0.5189 -0.7503
   88DMSO    C1 1206   2.891   2.843   4.219 -0.3585 -0.1392 -0.2692
   88DMSO    H1 1207   2.914   2.739   4.192 -1.2910 -0.5745  0.5868
   88DMSO    H2 1208   2.843   2.887   4.132 -1.3455  0.3032  0.4909
   88DMSO    H3 1209   2.982   2.902   4.237  0.3212 -1.3227  0.2800
   88DMSO    S1 1210   2.784   2.834   4.366 -0.2677  0.0226  0.4171
   88DMSO    C2 1211   2.833   3.004   4.413  0.4900  0.0771  0.0642
   88DMSO    H4 1212   2.775   3.076   4.354  0.4037  0.3171  0.4406
   88DMSO    H5 1213   2.806   3.011   4.518 -1.0831  0.6054 -0.3558
   88DMSO    H6 1214   2.939   3.029   4.402  0.0134  1.7558 -1.0362
   88DMSO    O1 1215   2.859   2.744   4.456  0.0695 -0.2836 -0.2255
   89DMSO    C1 1216   1.734   0.179   1.355  0.5805  0.2162 -0.0391
   89DMSO    H1 1217   1.673   0.263   1.388  0.2186  0.3088 -0.9315
   89DMSO    H2 1218   1.674   0.112   1.293 -0.5975  0.7486  0.5048
   89DMSO    H3 1219   1.783   0.126   1.437  0.7779  1.1648  0.4565
   89DMSO    S1 1220   1.882   0.230   1.266  0.1880  0.3160  0.1180
   89DMSO    C2 1221   1.919   0.359   1.388 -0.6142  0.1158 -0.4401
   89DMSO    H4 1222   2.019   0.397   1.365 -0.0485 -1.2043 -0.2120
   89DMSO    H5 1223   1.852   0.444   1.373  0.0870  0.5707 -1.0532
   89DMSO    H6 1224   1.912   0.333   1.494 -1.8530 -0.0549 -0.5632
   89DMSO    O1 1225   1.820   0.299   1.146  0.1676 -0.3853  0.2478
   90DMSO    C1 1226   0.753   3.419   4.162  0.2892 -0.1385 -0.5161
   90DMSO    H1 1227   0.803   3.500   4.107 -2.6693  1.1858 -1.3388
   90DMSO    H2 1228   0.819   3.405   4.248 -0.2328  0.3595 -0.0235
   90DMSO    H3 1229   0.729   3.336   4.096  0.7462  0.5124 -1.5290
   90DMSO    S1 1230   0.598   3.465   4.241  0.0165  0.3932 -0.1476
   90DMSO    C2 1231   0.676   3.587   4.346 -0.2041  0.0985 -0.6783
   90DMSO    H4 1232   0.611   3.659   4.397  0.3852 -0.3102  0.6670
   90DMSO    H5 1233   0.739   3.524   4.409 -0.6991  0.4091  0.1360
   90DMSO    H6 1234   0.750   3.641   4.287 -0.8875  0.3060 -1.3607
   90DMSO    O1 1235   0.564   3.351   4.326  0.1606 -0.0724  0.2373
   91DMSO    C1 1236   2.485   0.938   3.295 -0.0035  0.1435  0.1951
   91DMSO    H1 1237   2.483   0.829   3.293  2.1847  0.0722  0.3832
   91DMSO    H2 1238   2.390   0.972   3.336  1.5714  2.6445  1.9444
   91DMSO    H3 1239   2.505   0.976   3.194 -0.5227  0.1810  0.1081
   91DMSO    S1 1240   2.636   0.987   3.382  0.4392 -0.1290 -0.1792
   91DMSO    C2 1241   2.587   0.938   3.545  0.5980 -0.1549 -0.3456
   91DMSO    H4 1242   2.680   0.953   3.600 -0.4357  1.1078  1.0596
   91DMSO    H5 1243   2.507   1.004   3.579  0.8682  0.5809 -1.1183
   91DMSO    H6 1244   2.552   0.834   3.546 -1.1403  0.3992 -0.9233
   91DMSO    O1 1245   2.609   1.132   3.400 -0.2059  0.0394 -0.6528
   92DMSO    C1 1246   3.621   4.532   3.268 -0.4973 -0.5808 -0.3701
   92DMSO    H1 1247   3.671   4.570   3.178  1.1697 -2.1301 -0.1210
   92DMSO    H2 1248   3.530   4.479   3.240 -0.6290 -2.0055  2.5578
   92DMSO    H3 1249   3.585   4.610   3.336  1.2668 -0.5114  0.5232
   92DMSO    S1 1250   3.728   4.424   3.352 -0.0266 -0.4926 -0.1496
   92DMSO    C2 1251   3.837   4.545   3.421 -0.3520 -1.4003 -0.5329
   92DMSO    H4 1252   3.787   4.604   3.498  0.8157  1.8494 -2.1580
   92DMSO    H5 1253   3.927   4.500   3.464  0.0365  1.0131  1.3031
   92DMSO    H6 1254   3.869   4.607   3.336 -1.5714 -0.9036 -0.6334
   92DMSO    O1 1255   3.791   4.347   3.246  0.2100  0.1966 -0.4774
   93DMSO    C1 1256   5.363   1.529   2.831  0.3867 -0.0689  0.3455
   93DMSO    H1 1257   5.337   1.516   2.726  0.8283  2.6129 -0.1220
   93DMSO    H2 1258   5.291   1.590   2.886 -0.7735 -1.6093  0.5755
   93DMSO    H3 1259   5.460   1.578   2.838 -0.9025  2.7317 -0.9951
   93DMSO    S1 1260   5.382   1.364   2.900  0.2850  0.0563  0.0080
   93DMSO    C2 1261   5.456   1.405   3.055  0.4056 -0.1588 -0.9838
   93DMSO    H4 1262   5.533   1.480   3.038 -0.9910  1.1116 -1.8101
   93DMSO    H5 1263   5.372   1.438   3.116  0.5931  0.4852 -1.0745
   93DMSO    H6 1264   5.498   1.307   3.078  0.8164 -0.5896 -3.3756
   93DMSO    O1 1265   5.489   1.304   2.823 -0.2703 -0.4317  0.4077
   94DMSO    C1 1266   1.722   2.401   3.103  0.0991  0.9340 -0.2969
   94DMSO    H1 1267   1.624   2.353   3.101  1.3107 -1.6002 -0.2749
   94DMSO    H2 1268   1.766   2.420   3.005 -0.4292  1.9692 -0.3488
   94DMSO    H3 1269   1.790   2.350   3.171 -0.9177  0.7900  0.6355
   94DMSO    S1 1270   1.706   2.559   3.189  0.1807  0.4763  0.0915
   94DMSO    C2 1271   1.594   2.499   3.308  0.0188 -0.1125 -0.1389
   94DMSO    H4 1272   1.492   2.524   3.278  0.0381 -1.4979 -1.4247
   94DMSO    H5 1273   1.584   2.390   3.307  0.9643 -0.2348  1.8088
   94DMSO    H6 1274   1.621   2.534   3.408 -0.8309 -0.9931  0.4156
   94DMSO    O1 1275   1.613   2.640   3.104  0.0868  0.3019  0.4263
   95DMSO    C1 1276   0.995   4.249   2.084  0.0020  0.6568  0.0336
   95DMSO    H1 1277   1.019   4.150   2.044  0.1987  0.3798  0.8315
   95DMSO    H2 1278   0.889   4.244   2.111 -0.2269  0.6241 -0.8564
   95DMSO    H3 1279   1.020   4.337   2.024  0.7144  2.0644  2.2956
   95DMSO    S1 1280   1.099   4.278   2.230  0.1096 -0.0575  0.0499
   95DMSO    C2 1281   1.099   4.460   2.221 -0.1690  0.1949 -0.2256
   95DMSO    H4 1282   1.002   4.509   2.229 -0.1590 -0.1054  1.7873
   95DMSO    H5 1283   1.165   4.494   2.301  0.1478  0.4771 -0.6008
   95DMSO    H6 1284   1.154   4.496   2.133 -0.0470 -2.0446 -1.0926
   95DMSO    O1 1285   1.236   4.233   2.181 -0.5863  0.4090  1.2451
   96DMSO    C1 1286   4.099   2.931   1.893 -0.5614 -0.4725 -0.4087
   96DMSO    H1 1287   4.038   2.843   1.916  0.2876 -0.6275  1.2891
   96DMSO    H2 1288   4.113   2.997   1.979  0.1790  1.0072 -1.6400
   96DMSO    H3 1289   4.050   2.980   1.808  1.0938  0.5172 -0.8159
   96DMSO    S1 1290   4.254   2.891   1.829 -0.0034  0.0687 -0.2226
   96DMSO    C2 1291   4.317   2.787   1.960  0.2469 -0.1827  0.1779
   96DMSO    H4 1292   4.426   2.787   1.953  0.4411 -2.7133  2.3230
   96DMSO    H5 1293   4.283   2.838   2.051 -0.1994  1.5985 -0.9626
   96DMSO    H6 1294   4.276   2.686   1.948  0.7333 -0.3707  0.0877
   96DMSO    O1 1295   4.326   3.021   1.839  0.2651  0.0140 -0.2320
   97DMSO    C1 1296   2.168   2.207   0.688  0.5487 -0.3426  0.0357
   97DMSO    H1 1297   2.238   2.278   0.642  0.5069  0.0275  0.5385
   97DMSO    H2 1298   2.205   2.107   0.666  1.6793  0.2073 -0.5821
   97DMSO    H3 1299   2.066   2.228   0.656  0.1279 -0.8167  1.0358
   97DMSO    S1 1300   2.167   2.205   0.868 -0.4466  0.0495  0.4930
   97DMSO    C2 1301   2.157   2.382   0.898  0.6100  0.7279  0.4000
   97DMSO    H4 1302   2.055   2.399   0.862  1.7359  0.8071 -2.9802
   97DMSO    H5 1303   2.161   2.397   1.006 -1.0293  0.3045  0.5216
   97DMSO    H6 1304   2.231   2.440   0.842  0.5262  0.0574 -0.4164
   97DMSO    O1 1305   2.314   2.181   0.893 -0.4766  0.1095  0.5375
   98DMSO    C1 1306   3.645   1.865   1.662 -0.2703  0.5019 -0.1073
   98DMSO    H1 1307   3.726   1.872   1.735  0.0265  2.1607 -0.5793
   98DMSO    H2 1308   3.665   1.919   1.569 -2.0527  0.5086 -0.5119
   98DMSO    H3 1309   3.549   1.882   1.712 -0.4144 -2.1486  0.5841
   98DMSO    S1 1310   3.658   1.696   1.607  0.3139  0.0165 -0.1997
   98DMSO    C2 1311   3.501   1.694   1.518 -0.2458  0.2875  0.2190
   98DMSO    H4 1312   3.503   1.771   1.441 -2.6704  1.5565  1.3429
   98DMSO    H5 1313   3.485   1.605   1.456 -2.4674  0.2803  0.7397
   98DMSO    H6 1314   3.417   1.712   1.586 -0.2879 -2.2501  0.9216
   98DMSO    O1 1315   3.635   1.626   1.738  0.1826 -0.3638  0.4682
   99DMSO    C1 1316   3.308   0.779   1.650 -0.3613  0.3032  0.5661
   99DMSO    H1 1317   3.348   0.724   1.736  1.5686  1.1399  0.2259
   99DMSO    H2 1318   3.280   0.709   1.571  0.2133  0.3613  0.3097
   99DMSO    H3 1319   3.392   0.840   1.615  0.9801 -1.2252  1.0321
   99DMSO    S1 1320   3.175   0.886   1.699 -0.1441  0.4197 -0.3786
   99DMSO    C2 1321   3.054   0.766   1.739 -0.3724 -0.2795 -0.4611
   99DMSO    H4 1322   3.095   0.700   1.816 -0.7304 -1.4291 -1.2358
   99DMSO    H5 1323   2.963   0.815   1.775 -1.1891 -2.0137 -0.1171
   99DMSO    H6 1324   3.027   0.711   1.648 -1.4689 -0.1918 -0.1994
   99DMSO    O1 1325   3.118   0.932   1.567 -0.3484 -0.3225 -0.0686
  100DMSO    C1 1326   1.310   1.293   1.975  0.0922 -0.3463 -0.1716
  100DMSO    H1 1327   1.328   1.320   1.871  0.6236  2.3230  0.5825
  100DMSO    H2 1328   1.278   1.188   1.984  1.1668 -0.9764 -3.1725
  100DMSO    H3 1329   1.245   1.363   2.027 -1.8588 -0.6535 -2.1406
  100DMSO    S1 1330   1.479   1.289   2.040 -0.0096 -0.4122  0.1874
  100DMSO    C2 1331   1.443   1.213   2.193 -0.0792 -0.5015  0.2299
  100DMSO    H4 1332   1.444   1.104   2.181  1.1889 -0.3412 -1.4346
  100DMSO    H5 1333   1.523   1.236   2.264  0.5835 -2.0767  0.0146
  100DMSO    H6 1334   1.346   1.242   2.233 -0.8319 -1.5625 -0.7937
  100DMSO    O1 1335   1.522   1.432   2.066  0.3630  0.3382 -0.7577
  101DMSO    C1 1336   1.590   1.549   0.542 -0.3385  0.0989 -0.0268
  101DMSO    H1 1337   1.695   1.522   0.555  0.0644  1.4861 -0.3864
  101DMSO    H2 1338   1.564   1.611   0.629  1.1092  0.9709 -0.2121
  101DMSO    H3 1339   1.523   1.462   0.544 -1.9229  1.3009  0.6117
  101DMSO    S1 1340   1.558   1.644   0.391  0.2651 -0.0822 -0.0467
  101DMSO    C2 1341   1.384   1.659   0.428 -0.4886 -0.0642 -0.3908
  101DMSO    H4 1342   1.371   1.746   0.492  1.8231  1.0307 -1.3465
  101DMSO    H5 1343   1.327   1.666   0.335  0.3114  1.3803 -0.7815
  101DMSO    H6 1344   1.365   1.562   0.475 -1.2262  0.3468  0.1466
  101DMSO    O1 1345   1.573   1.541   0.282 -0.5451 -0.1988  0.0332
  102DMSO    C1 1346   1.232   3.643   0.598  0.2635 -0.5069  0.0073
  102DMSO    H1 1347   1.202   3.590   0.507 -0.2169 -1.2512  0.5821
  102DMSO    H2 1348   1.323   3.594   0.633  0.4371 -0.2881 -0.1363
  102DMSO    H3 1349   1.154   3.651   0.675 -1.0346  2.4124 -1.5390
  102DMSO    S1 1350   1.292   3.804   0.554  0.0438  0.4012  0.2143
  102DMSO    C2 1351   1.187   3.832   0.411  0.0159 -0.2247  0.2806
  102DMSO    H4 1352   1.087   3.830   0.457  0.9793 -2.8813  2.3751
  102DMSO    H5 1353   1.210   3.926   0.361  0.9336  0.2113  1.5130
  102DMSO    H6 1354   1.201   3.746   0.344 -0.7756  1.0814 -1.6154
  102DMSO    O1 1355   1.433   3.788   0.510 -0.0744 -0.2911 -0.1219
  103DMSO    C1 1356   3.208   1.615   4.462 -0.2308 -0.0987 -0.1671
  103DMSO    H1 1357   3.237   1.720   4.465 -1.0887  0.1225  0.3893
  103DMSO    H2 1358   3.143   1.591   4.546  1.2624  0.1412  1.0840
  103DMSO    H3 1359   3.298   1.554   4.474  0.3053  0.9868  1.5866
  103DMSO    S1 1360   3.109   1.573   4.318 -0.3238  0.7577  0.0614
  103DMSO    C2 1361   3.232   1.580   4.196 -0.6221  0.2367 -0.1751
  103DMSO    H4 1362   3.172   1.595   4.106 -2.1852 -0.0767  0.7999
  103DMSO    H5 1363   3.296   1.667   4.209  0.0324  0.1416 -2.4703
  103DMSO    H6 1364   3.288   1.486   4.196 -2.9629 -1.2196 -1.5719
  103DMSO    O1 1365   3.032   1.703   4.290  0.3740 -0.0377 -0.4074
  104DMSO    C1 1366   3.907   0.005   0.361  1.1401 -0.2731  0.6568
  104DMSO    H1 1367   3.905   0.114   0.360 -0.6824 -0.2778  1.1168
  104DMSO    H2 1368   3.994  -0.042   0.316  0.9353 -1.4178  1.4418
  104DMSO    H3 1369   3.821  -0.040   0.311  1.4515  0.2023 -0.3086
  104DMSO    S1 1370   3.885  -0.053   0.528 -0.2383  0.3405  0.2837
  104DMSO    C2 1371   3.731   0.028   0.563 -0.8104 -0.1812  0.1530
  104DMSO    H4 1372   3.743   0.128   0.521 -2.3031  0.6028  1.5062
  104DMSO    H5 1373   3.656  -0.034   0.513 -1.1024  1.7670 -1.8550
  104DMSO    H6 1374   3.714   0.049   0.669 -0.7346 -0.6914  0.2683
  104DMSO    O1 1375   3.981   0.025   0.613  0.0141 -0.5196  0.1073
  105DMSO    C1 1376   4.138   0.932   4.092  0.7098  0.0667  0.4538
  105DMSO    H1 1377   4.098   0.899   3.995  0.5789  0.7836  0.2583
  105DMSO    H2 1378   4.199   1.020   4.072 -0.8633  1.2216  0.6878
  105DMSO    H3 1379   4.202   0.852   4.128  0.3903 -1.3032 -1.8689
  105DMSO    S1 1380   3.992   0.979   4.196 -0.0712 -0.4750  0.0313
  105DMSO    C2 1381   3.943   1.132   4.110  0.0523 -0.2169 -0.0857
  105DMSO    H4 1382   3.867   1.175   4.176 -1.9943 -2.1339 -1.1066
  105DMSO    H5 1383   4.026   1.202   4.099  1.4753 -1.7229  0.8708
  105DMSO    H6 1384   3.891   1.124   4.014  2.4934  1.5979 -1.6209
  105DMSO    O1 1385   4.053   1.039   4.318 -0.1299 -0.3741 -0.3306
  106DMSO    C1 1386   1.062   4.178   3.398  0.9102 -0.2365 -0.7351
  106DMSO    H1 1387   1.089   4.101   3.324  0.4871 -1.3830  0.2907
  106DMSO    H2 1388   0.955   4.199   3.394  0.7849 -0.4444  1.1164
  106DMSO    H3 1389   1.116   4.268   3.367 -1.2134  1.7221  1.1081
  106DMSO    S1 1390   1.108   4.135   3.560 -0.7658  0.1844 -0.0812
  106DMSO    C2 1391   1.040   3.969   3.547 -0.1598  0.8112  0.0672
  106DMSO    H4 1392   0.933   3.994   3.550 -0.8324 -0.9456 -5.0814
  106DMSO    H5 1393   1.074   3.915   3.459 -0.9309 -1.7137  1.2683
  106DMSO    H6 1394   1.071   3.909   3.633  0.6126 -1.1734 -1.5733
  106DMSO    O1 1395   1.000   4.200   3.638 -0.0033  0.5564  0.1216
  107DMSO    C1 1396   1.094   3.164   4.360  0.4596 -1.2894  0.0272
  107DMSO    H1 1397   1.044   3.074   4.324 -1.7151  0.1390 -0.6039
  107DMSO    H2 1398   1.111   3.227   4.273 -0.0996  0.0182  0.8584
  107DMSO    H3 1399   1.188   3.153   4.415  0.9275 -2.4839 -0.9854
  107DMSO    S1 1400   0.982   3.236   4.475 -0.1761  0.2603 -0.0378
  107DMSO    C2 1401   0.830   3.163   4.407 -0.3396  0.1371  0.4349
  107DMSO    H4 1402   0.749   3.234   4.423 -0.8242 -0.2351 -0.3364
  107DMSO    H5 1403   0.843   3.145   4.300 -0.9798 -0.3170  0.4270
  107DMSO    H6 1404   0.809   3.063   4.446 -0.1668 -0.3122 -0.6201
  107DMSO    O1 1405   0.984   3.377   4.428  0.1907 -0.3333  0.6967
  108DMSO    C1 1406   0.879   2.226   2.105  0.2339  0.1033  0.4747
  108DMSO    H1 1407   0.946   2.201   2.188  1.7200  0.9846 -0.4282
  108DMSO    H2 1408   0.773   2.206   2.122  0.4782 -0.7911  0.9601
  108DMSO    H3 1409   0.905   2.180   2.009  1.2862  1.5989  0.0106
  108DMSO    S1 1410   0.878   2.409   2.082 -0.0235 -0.2082  0.0066
  108DMSO    C2 1411   0.774   2.389   1.938 -0.5105  0.4451  0.7182
  108DMSO    H4 1412   0.685   2.343   1.982  0.0803 -1.0398  0.3949
  108DMSO    H5 1413   0.739   2.483   1.893  0.6038  1.7932  2.5881
  108DMSO    H6 1414   0.829   2.326   1.867 -0.5365 -2.3856  3.1597
  108DMSO    O1 1415   1.023   2.430   2.047 -0.0083 -0.4746  0.1889
  109DMSO    C1 1416   4.074   0.585   4.296 -0.1276  0.2031 -0.6380
  109DMSO    H1 1417   4.093   0.677   4.352  1.4199  0.3627 -1.4027
  109DMSO    H2 1418   4.116   0.579   4.195  0.4060  3.5706 -0.6474
  109DMSO    H3 1419   3.965   0.579   4.285 -0.3498  1.0202  1.0016
  109DMSO    S1 1420   4.139   0.449   4.391 -0.4799  0.0447 -0.5170
  109DMSO    C2 1421   4.018   0.431   4.518  0.0862 -0.6003  0.4595
  109DMSO    H4 1422   3.919   0.406   4.478 -0.8164  0.1514  2.1885
  109DMSO    H5 1423   4.045   0.340   4.573 -0.0353 -0.1458  1.2729
  109DMSO    H6 1424   4.031   0.518   4.582  0.8377 -1.1101  1.0015
  109DMSO    O1 1425   4.250   0.512   4.463  0.4141 -0.6674  0.3778
  110DMSO    C1 1426   0.097   1.955   2.404  0.4775 -0.2001 -0.2903
  110DMSO    H1 1427   0.168   1.910   2.474  3.7158  2.8799 -1.4345
  110DMSO    H2 1428  -0.003   1.934   2.442 -0.1117  3.1888  0.1453
  110DMSO    H3 1429   0.114   1.917   2.303  0.1282 -0.2144 -0.3422
  110DMSO    S1 1430   0.108   2.135   2.423  0.4744 -0.1153 -0.0646
  110DMSO    C2 1431  -0.039   2.167   2.516 -0.0811 -0.5301  0.3814
  110DMSO    H4 1432  -0.049   2.276   2.517  0.9724 -0.3883 -2.0128
  110DMSO    H5 1433  -0.125   2.115   2.472 -0.1828  0.1788 -0.2710
  110DMSO    H6 1434  -0.014   2.137   2.618 -0.2477 -2.8778 -0.2280
  110DMSO    O1 1435   0.090   2.188   2.285 -0.2803 -0.6584  0.1468
  111DMSO    C1 1436   0.699   4.553   3.653  0.2177  0.6627 -0.5637
  111DMSO    H1 1437   0.600   4.523   3.618  1.1195 -0.7053 -2.0028
  111DMSO    H2 1438   0.775   4.494   3.601  0.6321  1.4556 -0.8598
  111DMSO    H3 1439   0.701   4.534   3.760 -1.5966  1.4135 -0.3801
  111DMSO    S1 1440   0.727   4.731   3.640  0.1700  0.2602 -0.0263
  111DMSO    C2 1441   0.814   4.776   3.791  0.3675  0.0552 -0.6604
  111DMSO    H4 1442   0.901   4.710   3.803 -0.6644 -1.0450  1.0627
  111DMSO    H5 1443   0.852   4.878   3.788 -0.6493  0.5337  1.6555
  111DMSO    H6 1444   0.749   4.762   3.878  1.8646  0.2722  0.5129
  111DMSO    O1 1445   0.593   4.790   3.651 -0.0352  0.3030  0.3343
  112DMSO    C1 1446   4.006   3.212   3.716 -0.5772  0.0622 -0.2334
  112DMSO    H1 1447   4.104   3.248   3.683 -0.5401  0.5350  0.3730
  112DMSO    H2 1448   3.937   3.223   3.631 -0.2964  0.3467 -0.4285
  112DMSO    H3 1449   3.971   3.266   3.804  1.0015  0.4010  0.1961
  112DMSO    S1 1450   4.032   3.041   3.775  0.0472 -0.3928  0.1431
  112DMSO    C2 1451   3.875   3.021   3.862  0.2790  0.0604 -1.1339
  112DMSO    H4 1452   3.879   2.917   3.895  1.9260  0.0697 -1.2639
  112DMSO    H5 1453   3.867   3.093   3.944  1.1198 -0.1545 -0.8573
  112DMSO    H6 1454   3.792   3.039   3.794  0.0432 -0.6120 -1.0238
  112DMSO    O1 1455   4.132   3.059   3.885  0.2967  0.0202  0.0224
  113DMSO    C1 1456   0.430   2.118   1.049  0.0357  1.4633 -0.1094
  113DMSO    H1 1457   0.426   2.037   0.976 -0.0597  0.6810  0.7569
  113DMSO    H2 1458   0.331   2.114   1.095 -0.8602  2.4039 -1.8850
  113DMSO    H3 1459   0.442   2.217   1.005  1.2455 -0.6692 -4.8923
  113DMSO    S1 1460   0.563   2.056   1.153 -0.1417 -0.0695  0.0763
  113DMSO    C2 1461   0.679   2.042   1.020 -0.6355 -0.6175 -0.4744
  113DMSO    H4 1462   0.780   2.032   1.061 -0.9208  0.0916  0.4166
  113DMSO    H5 1463   0.644   1.954   0.965 -0.1741 -1.2483  0.2337
  113DMSO    H6 1464   0.664   2.132   0.959  1.0256 -2.1328 -3.2267
  113DMSO    O1 1465   0.506   1.917   1.163  0.7178 -0.0527  0.1726
  114DMSO    C1 1466   3.295   0.509   2.810 -0.6555  0.5493  0.2630
  114DMSO    H1 1467   3.291   0.619   2.812  0.5059  0.6263 -0.6406
  114DMSO    H2 1468   3.194   0.477   2.782  0.3058 -1.0986 -1.4037
  114DMSO    H3 1469   3.333   0.468   2.903 -2.5298 -0.6282  0.5392
  114DMSO    S1 1470   3.400   0.441   2.688  0.1700 -0.2695  0.3858
  114DMSO    C2 1471   3.286   0.383   2.569 -0.1108  0.7261  0.5144
  114DMSO    H4 1472   3.196   0.349   2.620  1.4009 -3.3696  0.6310
  114DMSO    H5 1473   3.271   0.465   2.499 -2.6399 -1.4844 -1.6378
  114DMSO    H6 1474   3.334   0.295   2.525 -0.9387  0.3196  0.4143
  114DMSO    O1 1475   3.461   0.314   2.739  0.1912  0.3235  0.3696
  115DMSO    C1 1476   3.799   0.381   2.609 -0.6330 -0.0710  0.2777
  115DMSO    H1 1477   3.758   0.355   2.511 -0.8378  0.7993  0.1296
  115DMSO    H2 1478   3.892   0.331   2.637  1.1095  2.9315  0.1037
  115DMSO    H3 1479   3.714   0.356   2.673 -2.1033  1.0453 -1.2007
  115DMSO    S1 1480   3.846   0.556   2.612  0.1745  0.1594 -0.3532
  115DMSO    C2 1481   3.811   0.569   2.792 -0.5648 -0.9613 -0.0257
  115DMSO    H4 1482   3.827   0.674   2.817  0.5817 -1.1767  0.2097
  115DMSO    H5 1483   3.707   0.542   2.811 -0.1957 -0.5357  2.7714
  115DMSO    H6 1484   3.883   0.512   2.851  1.0210  2.4357  1.4389
  115DMSO    O1 1485   3.732   0.630   2.556 -0.0051  0.3869  0.3175
  116DMSO    C1 1486   0.765   4.217   3.165 -0.0461 -0.3294  0.4774
  116DMSO    H1 1487   0.671   4.166   3.188  0.6921 -0.9677  2.1618
  116DMSO    H2 1488   0.846   4.150   3.194  0.5345  0.4728  0.7198
  116DMSO    H3 1489   0.756   4.312   3.218  0.4330 -0.6303  1.0925
  116DMSO    S1 1490   0.802   4.269   2.994 -0.0672 -0.2970 -0.1891
  116DMSO    C2 1491   0.972   4.324   3.031 -0.3822  0.0798  0.5025
  116DMSO    H4 1492   1.031   4.245   2.984 -1.4265  0.5036 -1.5961
  116DMSO    H5 1493   1.005   4.418   2.985  2.8693 -1.6645 -0.8984
  116DMSO    H6 1494   0.981   4.341   3.138 -1.0137 -0.0360  0.5737
  116DMSO    O1 1495   0.742   4.407   2.975 -0.0448  0.3241 -0.1012
  117DMSO    C1 1496   4.348   3.023   1.228  0.2425 -0.0711  0.8088
  117DMSO    H1 1497   4.427   3.084   1.271  0.4603  0.7941 -0.8015
  117DMSO    H2 1498   4.267   3.093   1.204 -0.3709 -1.1431 -0.3303
  117DMSO    H3 1499   4.311   2.943   1.293 -2.5930 -0.0884 -0.7349
  117DMSO    S1 1500   4.412   2.956   1.078  0.0865  0.0195  0.3921
  117DMSO    C2 1501   4.262   2.879   1.025  1.0925 -0.2776 -0.2450
  117DMSO    H4 1502   4.235   2.803   1.099 -2.6208 -1.2533 -2.4558
  117DMSO    H5 1503   4.182   2.954   1.019  2.9465  1.8023  0.0166
  117DMSO    H6 1504   4.277   2.838   0.925  0.8282  1.1321 -0.8874
  117DMSO    O1 1505   4.510   2.850   1.128 -0.1372  0.3688 -0.3318
  118DMSO    C1 1506   0.094   4.055   3.628  0.3847 -0.3090 -0.1472
  118DMSO    H1 1507   0.021   4.119   3.679 -0.8909 -0.7915 -1.3518
  118DMSO    H2 1508   0.195   4.098   3.624  0.5974 -0.7932  0.0234
  118DMSO    H3 1509   0.059   4.033   3.527 -0.6273  0.3780  0.0438
  118DMSO    S1 1510   0.121   3.902   3.717  0.0997 -0.4822  0.2239
  118DMSO    C2 1511  -0.057   3.884   3.740  0.2460  0.2628  0.1664
  118DMSO    H4 1512  -0.069   3.792   3.798  0.3259  0.3359  0.2989
  118DMSO    H5 1513  -0.096   3.960   3.808 -1.2969  2.2321 -2.7925
  118DMSO    H6 1514  -0.116   3.869   3.650 -0.8401 -1.4816  1.1267
  118DMSO    O1 1515   0.176   3.938   3.853 -0.1220 -0.6048 -0.5468
  119DMSO    C1 1516   4.843   0.074   1.283  0.3180 -0.1973 -0.0121
  119DMSO    H1 1517   4.919   0.152   1.274 -0.7303  0.7983 -0.3251
  119DMSO    H2 1518   4.853   0.021   1.379  1.0158  1.2185  0.6995
  119DMSO    H3 1519   4.833   0.009   1.196  4.2379 -1.8742  0.6865
  119DMSO    S1 1520   4.697   0.176   1.287 -0.1230  0.2786  0.0391
  119DMSO    C2 1521   4.670   0.193   1.460 -0.5112  0.4802  0.0098
  119DMSO    H4 1522   4.735   0.270   1.501  0.0123  0.5689 -0.9659
  119DMSO    H5 1523   4.564   0.210   1.481 -0.8599 -0.7030 -0.7224
  119DMSO    H6 1524   4.709   0.098   1.498  2.8324  1.7402 -0.0700
  119DMSO    O1 1525   4.596   0.074   1.232 -0.2251 -0.4339 -0.3670
  120DMSO    C1 1526   2.832   5.199   0.436 -0.7452 -1.0947 -0.3683
  120DMSO    H1 1527   2.827   5.110   0.499 -0.3488 -0.2197  0.9390
  120DMSO    H2 1528   2.897   5.274   0.482 -1.8331 -1.1506  1.3217
  120DMSO    H3 1529   2.737   5.247   0.412  0.1612  1.4717  0.9418
  120DMSO    S1 1530   2.916   5.154   0.282 -0.1392  0.1034 -0.1222
  120DMSO    C2 1531   3.013   5.298   0.270 -0.1293  0.5445 -0.3786
  120DMSO    H4 1532   2.951   5.387   0.283 -0.8511 -0.4640  3.7105
  120DMSO    H5 1533   3.099   5.291   0.337  0.9206 -2.5250 -1.9792
  120DMSO    H6 1534   3.045   5.290   0.166 -0.3371 -0.4839 -0.3716
  120DMSO    O1 1535   2.805   5.186   0.187 -0.1502  0.3935 -0.2786
  121DMSO    C1 1536   3.844   1.596   0.395  0.2849  0.2570  0.4794
  121DMSO    H1 1537   3.763   1.533   0.358  0.2107  0.8465 -0.3774
  121DMSO    H2 1538   3.816   1.690   0.441  1.2389  3.2359 -4.6262
  121DMSO    H3 1539   3.918   1.610   0.315 -0.2856 -1.7906 -0.4335
  121DMSO    S1 1540   3.913   1.504   0.533  0.4131  0.0182 -0.0003
  121DMSO    C2 1541   4.075   1.533   0.473  0.0239 -0.0599  0.7700
  121DMSO    H4 1542   4.085   1.641   0.489  0.6995 -0.2605  1.7514
  121DMSO    H5 1543   4.145   1.485   0.541  1.0039  1.4946  0.8964
  121DMSO    H6 1544   4.073   1.494   0.371 -0.5976 -0.3022  0.8679
  121DMSO    O1 1545   3.882   1.361   0.495 -0.2061  0.3062  0.3875
  122DMSO    C1 1546   4.407   2.637   1.447 -0.3625  0.0651 -0.3469
  122DMSO    H1 1547   4.389   2.642   1.555  1.5945 -0.9795  0.0623
  122DMSO    H2 1548   4.484   2.561   1.430 -1.1246 -0.5600 -1.0648
  122DMSO    H3 1549   4.441   2.734   1.409  1.5530  0.9694  3.4184
  122DMSO    S1 1550   4.265   2.580   1.356  0.0509  0.2312 -0.1141
  122DMSO    C2 1551   4.329   2.537   1.194  0.3300 -0.3805 -0.2880
  122DMSO    H4 1552   4.257   2.568   1.118  0.5730 -2.8059 -1.5672
  122DMSO    H5 1553   4.420   2.597   1.190 -1.3449  2.4122  1.5491
  122DMSO    H6 1554   4.349   2.429   1.196 -0.9509 -0.6285 -0.1406
  122DMSO    O1 1555   4.183   2.707   1.332  0.6872 -0.3775  0.6267
  123DMSO    C1 1556   1.123   1.908   0.386 -0.8985  0.2310  0.2764
  123DMSO    H1 1557   1.024   1.930   0.426 -0.5703  0.8273  0.7688
  123DMSO    H2 1558   1.120   1.800   0.371 -0.6514  0.3285 -0.5509
  123DMSO    H3 1559   1.181   1.946   0.470  0.1723 -2.1934  0.6621
  123DMSO    S1 1560   1.152   1.999   0.229  0.4568  0.0857 -0.2798
  123DMSO    C2 1561   1.114   2.155   0.301  0.3853  0.3354 -0.0804
  123DMSO    H4 1562   1.005   2.154   0.315  0.5615 -0.7593  1.3368
  123DMSO    H5 1563   1.158   2.160   0.401  2.2536  0.4824 -0.8921
  123DMSO    H6 1564   1.156   2.230   0.234  0.1694 -0.0415 -0.6391
  123DMSO    O1 1565   1.043   1.981   0.125 -0.1853 -0.5398 -0.0056
  124DMSO    C1 1566   3.258   5.626   2.751  0.0215 -0.4159  0.8890
  124DMSO    H1 1567   3.229   5.530   2.796  0.6695 -0.3836  1.3878
  124DMSO    H2 1568   3.260   5.626   2.642 -0.6559 -0.8408  0.8748
  124DMSO    H3 1569   3.364   5.635   2.779 -0.8934  1.4676  4.0469
  124DMSO    S1 1570   3.167   5.760   2.826 -0.3390 -0.0194  0.0132
  124DMSO    C2 1571   3.234   5.894   2.717  0.3171  0.3327 -0.0552
  124DMSO    H4 1572   3.193   5.883   2.616  1.9190 -1.6364 -0.5149
  124DMSO    H5 1573   3.204   5.984   2.772  0.2865  0.5963 -0.5047
  124DMSO    H6 1574   3.343   5.900   2.714  0.3310  1.8641  2.0129
  124DMSO    O1 1575   3.232   5.784   2.959 -0.1738 -0.2340  0.0516
  125DMSO    C1 1576   2.945   2.045   1.928 -0.0168  0.1301 -0.0427
  125DMSO    H1 1577   2.865   2.052   2.002 -1.3797 -0.4146 -1.4368
  125DMSO    H2 1578   2.891   2.034   1.833 -0.2477 -1.9435  0.3251
  125DMSO    H3 1579   3.017   1.965   1.944 -0.1681  0.1996  1.0205
  125DMSO    S1 1580   3.010   2.211   1.934  0.1140  0.1879  0.0553
  125DMSO    C2 1581   3.161   2.200   1.827  0.0180 -0.3160  0.0776
  125DMSO    H4 1582   3.205   2.300   1.835 -1.1284  0.0789  1.6766
  125DMSO    H5 1583   3.220   2.122   1.876 -1.1286  0.0181  2.0576
  125DMSO    H6 1584   3.131   2.183   1.724  0.7992  0.2435 -0.2492
  125DMSO    O1 1585   3.074   2.209   2.068  0.3843  0.0431  0.9169
  126DMSO    C1 1586   3.577   1.455   4.441 -0.5028 -0.1712 -0.1792
  126DMSO    H1 1587   3.480   1.464   4.490 -1.3649 -0.3062 -1.8430
  126DMSO    H2 1588   3.654   1.444   4.518 -0.9047  2.4116  0.6435
  126DMSO    H3 1589   3.603   1.544   4.383 -2.3996  0.5749  0.0890
  126DMSO    S1 1590   3.573   1.314   4.332 -0.1581  0.1775  0.0640
  126DMSO    C2 1591   3.475   1.201   4.435 -0.3254 -0.0246  0.1368
  126DMSO    H4 1592   3.535   1.182   4.524 -0.5192 -1.1027  0.0450
  126DMSO    H5 1593   3.375   1.235   4.461  0.0844  2.4573 -1.4023
  126DMSO    H6 1594   3.471   1.105   4.382  1.7192  0.4687 -0.9835
  126DMSO    O1 1595   3.711   1.259   4.343 -0.0927 -0.2715 -0.1858
  127DMSO    C1 1596   4.192   0.146   2.164  0.0503 -0.5628 -0.5196
  127DMSO    H1 1597   4.127   0.233   2.148  1.3728  1.0545  2.4240
  127DMSO    H2 1598   4.206   0.135   2.272 -2.4100  1.3432  0.0752
  127DMSO    H3 1599   4.288   0.165   2.117 -0.4120  0.7300 -0.9746
  127DMSO    S1 1600   4.130  -0.018   2.120  0.0077  0.3952 -0.1607
  127DMSO    C2 1601   3.983  -0.012   2.212 -0.2780 -0.9242  0.8095
  127DMSO    H4 1602   3.995   0.012   2.318 -0.8346  0.5767  0.5477
  127DMSO    H5 1603   3.927   0.072   2.168  1.2263 -0.1805  0.2753
  127DMSO    H6 1604   3.927  -0.105   2.202  0.6155 -1.7583  3.2613
  127DMSO    O1 1605   4.215  -0.113   2.197  0.1599  0.1602 -0.0129
  128DMSO    C1 1606   4.024   0.612   2.097  0.1687 -0.2628 -0.3321
  128DMSO    H1 1607   3.949   0.671   2.044  1.5459  1.2354 -0.6601
  128DMSO    H2 1608   4.114   0.674   2.101 -0.6539  0.9554 -0.4505
  128DMSO    H3 1609   4.044   0.510   2.061  2.0580 -0.6214  1.6536
  128DMSO    S1 1610   3.960   0.580   2.257  0.1421 -0.1510  0.0393
  128DMSO    C2 1611   3.994   0.746   2.320 -0.1356 -0.3488  0.1223
  128DMSO    H4 1612   3.961   0.829   2.256  3.1690 -0.4848 -1.8532
  128DMSO    H5 1613   3.952   0.760   2.420  1.1491  0.1899  0.5914
  128DMSO    H6 1614   4.103   0.753   2.325 -0.1955  0.1925  0.7455
  128DMSO    O1 1615   4.063   0.490   2.308  0.4701  0.2467  0.4694
  129DMSO    C1 1616   2.009   1.669   1.825 -0.0651  0.2775  0.4481
  129DMSO    H1 1617   2.072   1.701   1.908 -0.7118  0.4959  0.8523
  129DMSO    H2 1618   1.994   1.757   1.762 -0.3638 -0.1274 -0.0482
  129DMSO    H3 1619   1.916   1.629   1.866 -0.9942  1.5860 -0.3286
  129DMSO    S1 1620   2.088   1.541   1.723 -0.2634  0.0472 -0.2026
  129DMSO    C2 1621   2.099   1.430   1.864  0.6087 -0.6767  0.5306
  129DMSO    H4 1622   2.138   1.338   1.819  1.5717  0.0840 -0.2353
  129DMSO    H5 1623   2.149   1.478   1.948  1.9014  2.6879 -2.0189
  129DMSO    H6 1624   1.998   1.401   1.892 -0.4907  1.4474 -1.1475
  129DMSO    O1 1625   2.228   1.592   1.711 -0.0346 -0.0244  0.0621
  130DMSO    C1 1626   0.708   1.619   1.162 -0.5560 -0.9540 -0.2241
  130DMSO    H1 1627   0.665   1.719   1.153  0.5394 -0.6383 -2.1364
  130DMSO    H2 1628   0.679   1.557   1.247 -1.4001  1.0970  1.0088
  130DMSO    H3 1629   0.816   1.607   1.149 -0.7580 -2.7696 -0.3967
  130DMSO    S1 1630   0.619   1.536   1.034  0.2342  0.1563 -0.2690
  130DMSO    C2 1631   0.725   1.401   1.042  0.1223 -0.3921  0.0256
  130DMSO    H4 1632   0.736   1.355   1.140 -3.9962 -0.6803  0.4318
  130DMSO    H5 1633   0.690   1.328   0.968 -0.9568  0.3673 -0.2105
  130DMSO    H6 1634   0.828   1.428   1.016  0.9321 -1.7143  1.7661
  130DMSO    O1 1635   0.662   1.608   0.907 -0.0649  0.0825 -0.1232
  131DMSO    C1 1636   4.232   0.875   0.956  0.3182  0.5751 -0.1914
  131DMSO    H1 1637   4.248   0.767   0.945 -1.5896  0.3998 -1.4900
  131DMSO    H2 1638   4.265   0.911   1.053  1.8326 -1.1091 -0.0369
  131DMSO    H3 1639   4.124   0.892   0.953  0.1312 -0.2580  1.2500
  131DMSO    S1 1640   4.336   0.941   0.832 -0.4108 -0.4139  0.3313
  131DMSO    C2 1641   4.497   0.905   0.894 -0.1255 -0.5740 -0.3306
  131DMSO    H4 1642   4.568   0.966   0.837  0.4700  0.0367  1.0338
  131DMSO    H5 1643   4.490   0.939   0.998  0.2923  0.5605 -0.6729
  131DMSO    H6 1644   4.528   0.801   0.882  1.5915 -0.3031  1.4819
  131DMSO    O1 1645   4.323   1.089   0.851 -0.3064  0.1849 -0.0751
  132DMSO    C1 1646   2.368   0.210   2.143  0.4445 -0.7482 -0.1005
  132DMSO    H1 1647   2.362   0.313   2.106 -1.3649 -0.6077  0.5516
  132DMSO    H2 1648   2.472   0.179   2.153 -0.3338 -2.4789  2.9785
  132DMSO    H3 1649   2.303   0.143   2.086  1.6016 -0.6870 -1.5192
  132DMSO    S1 1650   2.309   0.221   2.318  0.0460 -0.0711  0.0281
  132DMSO    C2 1651   2.244   0.062   2.342  0.1580  0.6865  0.3079
  132DMSO    H4 1652   2.137   0.063   2.317 -0.2096  0.4100  1.7976
  132DMSO    H5 1653   2.291  -0.016   2.281  1.9561  1.4888  0.6447
  132DMSO    H6 1654   2.255   0.033   2.447 -1.7110 -0.6872  0.1712
  132DMSO    O1 1655   2.196   0.315   2.301  0.1295 -0.2578 -0.4460
  133DMSO    C1 1656   3.615   2.619   0.403 -0.1615 -0.7664 -0.6010
  133DMSO    H1 1657   3.543   2.537   0.409  0.2709 -1.2434 -1.7837
  133DMSO    H2 1658   3.646   2.653   0.502  1.0531 -2.8044 -0.2661
  133DMSO    H3 1659   3.570   2.693   0.336 -2.7719  0.0280  1.9040
  133DMSO    S1 1660   3.755   2.547   0.332  0.6642  0.2343  0.3640
  133DMSO    C2 1661   3.788   2.463   0.487  0.2044 -0.1628  0.3495
  133DMSO    H4 1662   3.706   2.391   0.494  1.1118 -1.3619 -1.0265
  133DMSO    H5 1663   3.885   2.415   0.474 -0.2921 -0.9069 -0.7013
  133DMSO    H6 1664   3.792   2.527   0.576  0.5724 -0.7405  0.7535
  133DMSO    O1 1665   3.847   2.665   0.346  0.4262 -0.3949  0.0603
  134DMSO    C1 1666   0.007   1.086   2.215 -0.4967  0.4259  0.0845
  134DMSO    H1 1667  -0.052   1.099   2.124 -0.8361 -1.4759  0.0049
  134DMSO    H2 1668  -0.046   1.029   2.291  1.3992 -1.5035  0.0034
  134DMSO    H3 1669   0.030   1.181   2.264  2.4819  0.3668 -1.0693
  134DMSO    S1 1670   0.154   1.005   2.165  0.0458  0.1030 -0.0647
  134DMSO    C2 1671   0.074   0.843   2.133 -0.1498  0.4177  0.2338
  134DMSO    H4 1672   0.034   0.850   2.032 -1.1907 -0.6413  0.5662
  134DMSO    H5 1673   0.159   0.774   2.140 -0.3740  0.2123  0.9922
  134DMSO    H6 1674  -0.003   0.837   2.210  0.5914  1.5625  1.0843
  134DMSO    O1 1675   0.238   0.975   2.285 -0.9075  0.3966  0.2912
  135DMSO    C1 1676   3.103   0.220   1.118  0.2282 -0.0159  0.8067
  135DMSO    H1 1677   3.195   0.279   1.126  0.6112 -0.3534 -0.8864
  135DMSO    H2 1678   3.024   0.294   1.133  0.4173 -0.0277  1.8678
  135DMSO    H3 1679   3.108   0.152   1.203 -2.9225  0.9928  1.8500
  135DMSO    S1 1680   3.085   0.128   0.961 -0.3589  0.2709  0.3365
  135DMSO    C2 1681   2.939   0.049   1.017  0.1270  0.8054 -0.5656
  135DMSO    H4 1682   2.954  -0.001   1.113 -1.4857 -0.0618 -0.7588
  135DMSO    H5 1683   2.862   0.127   1.018 -0.5527  0.1355 -0.9079
  135DMSO    H6 1684   2.913  -0.023   0.940 -1.2092  3.1156 -2.3363
  135DMSO    O1 1685   3.186   0.017   0.979  0.1347  0.5132 -0.5234
  136DMSO    C1 1686   0.793   1.173   3.510  0.1101  0.6001  0.2178
  136DMSO    H1 1687   0.760   1.221   3.602  0.1112  1.0325 -0.0050
  136DMSO    H2 1688   0.799   1.065   3.519  2.0088  0.7787  1.1361
  136DMSO    H3 1689   0.887   1.216   3.475  0.6879  0.2423  1.3393
  136DMSO    S1 1690   0.661   1.212   3.393  0.0495  0.1382 -0.0538
  136DMSO    C2 1691   0.759   1.154   3.255 -0.4813 -0.6270 -0.3153
  136DMSO    H4 1692   0.799   1.056   3.282  1.1145  0.2503  0.5768
  136DMSO    H5 1693   0.697   1.139   3.166  1.7638  1.6735 -2.3490
  136DMSO    H6 1694   0.839   1.227   3.240 -1.8706  1.0224  0.1140
  136DMSO    O1 1695   0.658   1.355   3.369 -0.4091 -0.3195 -0.0156
  137DMSO    C1 1696   0.824   3.269   1.185  0.4108 -0.0224 -0.2069
  137DMSO    H1 1697   0.810   3.169   1.143 -3.5375  1.0203 -1.6273
  137DMSO    H2 1698   0.819   3.337   1.100 -1.3259 -0.7386 -0.7071
  137DMSO    H3 1699   0.908   3.287   1.253 -1.0331  1.5196  1.2072
  137DMSO    S1 1700   0.679   3.275   1.284 -0.1950  0.2376  0.4931
  137DMSO    C2 1701   0.713   3.445   1.341 -0.3306  0.0012  0.6621
  137DMSO    H4 1702   0.778   3.439   1.428 -0.3945 -0.0963  0.7038
  137DMSO    H5 1703   0.743   3.518   1.265 -1.6459 -1.3930 -1.2607
  137DMSO    H6 1704   0.610   3.453   1.379 -1.0596 -1.6870 -0.8463
  137DMSO    O1 1705   0.712   3.190   1.397 -0.1058  0.5524 -0.0266
  138DMSO    C1 1706   2.174   4.121   0.568  0.0140  0.3669 -0.1006
  138DMSO    H1 1707   2.185   4.220   0.613 -3.9779  1.8019 -1.9713
  138DMSO    H2 1708   2.267   4.066   0.554  0.2460  0.8501 -0.5121
  138DMSO    H3 1709   2.117   4.128   0.474 -0.5198 -2.2438 -0.0029
  138DMSO    S1 1710   2.064   4.034   0.679 -0.2009 -0.0635  0.1533
  138DMSO    C2 1711   2.183   3.961   0.788  0.3540 -0.3198 -0.0808
  138DMSO    H4 1712   2.264   3.922   0.726 -2.2846 -2.5042 -2.2930
  138DMSO    H5 1713   2.217   4.045   0.849 -0.8423  0.7647 -0.9021
  138DMSO    H6 1714   2.145   3.889   0.861 -0.4682  0.6825  0.4906
  138DMSO    O1 1715   1.999   3.920   0.606  1.0813  0.1265 -0.0877
  139DMSO    C1 1716   1.071   0.871   4.347  0.8524  0.6254 -1.0207
  139DMSO    H1 1717   1.162   0.815   4.323 -0.6403 -1.4904 -1.8487
  139DMSO    H2 1718   1.051   0.938   4.263  2.0136  0.8467 -1.1395
  139DMSO    H3 1719   1.099   0.934   4.432 -0.7026  1.3236 -1.0143
  139DMSO    S1 1720   0.939   0.755   4.397 -0.3188  0.1487  0.5454
  139DMSO    C2 1721   1.016   0.652   4.516  0.0382  0.4244 -0.2233
  139DMSO    H4 1722   1.115   0.626   4.476 -0.5936 -1.8717 -0.3645
  139DMSO    H5 1723   1.012   0.702   4.613 -0.7577 -1.2710  0.6367
  139DMSO    H6 1724   0.964   0.557   4.521  1.7175 -0.5050 -0.0332
  139DMSO    O1 1725   0.934   0.664   4.282 -0.0333  0.2016 -0.0108
  140DMSO    C1 1726   0.679   4.559   3.269  0.4264 -0.3550 -0.2228
  140DMSO    H1 1727   0.787   4.559   3.254 -0.0928 -0.5034 -4.8913
  140DMSO    H2 1728   0.661   4.548   3.376 -1.1337  3.4343 -0.0222
  140DMSO    H3 1729   0.626   4.487   3.205 -1.6626  0.4892  0.5160
  140DMSO    S1 1730   0.618   4.721   3.228 -0.0239  0.1953 -0.0149
  140DMSO    C2 1731   0.654   4.702   3.055  0.5268 -0.5095 -0.0538
  140DMSO    H4 1732   0.584   4.636   3.002 -0.0322  1.4903 -1.9009
  140DMSO    H5 1733   0.661   4.805   3.020  1.7911 -0.1770  1.1289
  140DMSO    H6 1734   0.754   4.660   3.050  0.4573 -0.5636 -1.1202
  140DMSO    O1 1735   0.731   4.806   3.267  0.2615 -0.0361  0.2283
  141DMSO    C1 1736   2.538   1.759   2.876  0.0385 -0.1494  0.1972
  141DMSO    H1 1737   2.540   1.709   2.973 -0.1166 -0.5903 -0.0234
  141DMSO    H2 1738   2.463   1.835   2.856  1.7542  0.7642 -3.1255
  141DMSO    H3 1739   2.536   1.675   2.806 -1.6980 -0.1525  0.2465
  141DMSO    S1 1740   2.687   1.842   2.874  0.4093  0.1768 -0.0007
  141DMSO    C2 1741   2.656   1.932   3.026 -0.0208 -0.1768  0.3471
  141DMSO    H4 1742   2.726   2.012   3.052  0.3004  0.7148 -3.1124
  141DMSO    H5 1743   2.558   1.980   3.028 -0.2546 -0.6642  0.5261
  141DMSO    H6 1744   2.661   1.857   3.105  2.3989 -2.0730 -1.5358
  141DMSO    O1 1745   2.678   1.949   2.764 -0.1847  0.4187 -0.4828
  142DMSO    C1 1746   3.365   0.777   0.860 -0.1519 -0.1248  0.5258
  142DMSO    H1 1747   3.425   0.816   0.778  0.0361  0.0122  0.7289
  142DMSO    H2 1748   3.265   0.816   0.841  0.0864 -0.0430 -0.5551
  142DMSO    H3 1749   3.408   0.808   0.956  1.9946 -0.7308 -0.2008
  142DMSO    S1 1750   3.349   0.596   0.870 -0.3098 -0.3920  0.1326
  142DMSO    C2 1751   3.290   0.553   0.705  0.2491 -0.7962  0.4237
  142DMSO    H4 1752   3.214   0.625   0.674  2.3252 -0.0913 -3.2561
  142DMSO    H5 1753   3.374   0.543   0.636  1.5732 -0.6416  2.0037
  142DMSO    H6 1754   3.245   0.454   0.710  1.6009 -1.4869 -0.6691
  142DMSO    O1 1755   3.216   0.598   0.937 -0.0113 -0.0927  0.3318
  143DMSO    C1 1756   2.017   2.410   1.485  0.0855  0.3462 -0.2779
  143DMSO    H1 1757   2.011   2.517   1.504  0.7627  0.2268  0.6154
  143DMSO    H2 1758   1.969   2.357   1.568  2.9567 -1.9640 -0.0112
  143DMSO    H3 1759   2.119   2.377   1.465 -0.2216 -1.1745  0.5409
  143DMSO    S1 1760   1.920   2.375   1.334  0.0190 -0.0674  0.4040
  143DMSO    C2 1761   1.996   2.494   1.226 -0.2660 -0.5148 -0.5359
  143DMSO    H4 1762   1.969   2.596   1.255  0.9882 -0.1978 -0.4552
  143DMSO    H5 1763   2.105   2.494   1.233 -0.1794  2.5319 -1.3463
  143DMSO    H6 1764   1.956   2.482   1.125 -1.6411  2.5325 -0.4189
  143DMSO    O1 1765   1.788   2.450   1.358  0.0607  0.1143 -0.1303
  144DMSO    C1 1766   4.292   2.377   3.219  0.2421 -0.6315 -0.6841
  144DMSO    H1 1767   4.242   2.365   3.123 -1.2212 -1.5386  0.1646
  144DMSO    H2 1768   4.397   2.356   3.202 -0.6538 -2.5153 -4.2731
  144DMSO    H3 1769   4.246   2.310   3.293  0.6063  3.2317  3.2215
  144DMSO    S1 1770   4.284   2.543   3.284 -0.0029  0.2331  0.4871
  144DMSO    C2 1771   4.366   2.512   3.433 -0.0844  0.6731 -0.1682
  144DMSO    H4 1772   4.471   2.487   3.412 -0.2428  0.6819 -0.9759
  144DMSO    H5 1773   4.352   2.597   3.500  2.9034  1.3915 -0.3529
  144DMSO    H6 1774   4.321   2.421   3.473  3.0902 -1.4225 -1.1170
  144DMSO    O1 1775   4.138   2.566   3.318  0.4204  0.3461 -0.2528
  145DMSO    C1 1776   1.653   3.234   1.673  0.1061 -0.0976  0.6281
  145DMSO    H1 1777   1.630   3.299   1.589 -0.5195 -0.7713  0.2756
  145DMSO    H2 1778   1.647   3.129   1.643 -1.0527 -0.1297  0.9673
  145DMSO    H3 1779   1.585   3.254   1.756 -1.3697 -0.2168 -0.5451
  145DMSO    S1 1780   1.821   3.269   1.711 -0.0748 -0.1036  0.1913
  145DMSO    C2 1781   1.793   3.450   1.717 -0.6652  0.1268 -0.1323
  145DMSO    H4 1782   1.709   3.471   1.651  0.3060  1.6156 -0.9067
  145DMSO    H5 1783   1.774   3.475   1.822 -1.2194 -1.0585  0.0574
  145DMSO    H6 1784   1.890   3.486   1.683 -0.6052 -0.1320 -0.2424
  145DMSO    O1 1785   1.901   3.241   1.584  0.4440  0.3933 -0.1320
  146DMSO    C1 1786   0.866   1.997   3.415  0.6879  0.6758  1.0566
  146DMSO    H1 1787   0.819   1.912   3.365 -0.5160  2.8129 -1.5807
  146DMSO    H2 1788   0.886   2.070   3.335  1.8831 -1.3046 -0.5072
  146DMSO    H3 1789   0.957   1.954   3.458  1.7690  1.9167  0.0831
  146DMSO    S1 1790   0.754   2.056   3.541 -0.1363  0.0925  0.1435
  146DMSO    C2 1791   0.812   2.218   3.567  0.0742  0.3471 -0.0599
  146DMSO    H4 1792   0.916   2.220   3.600  0.0213  1.1073  0.0841
  146DMSO    H5 1793   0.812   2.260   3.466  0.5645 -0.9322 -0.6056
  146DMSO    H6 1794   0.750   2.279   3.633 -0.0677 -0.7867  0.8745
  146DMSO    O1 1795   0.767   1.970   3.660 -0.2207  0.4323  0.4719
  147DMSO    C1 1796   0.766   0.096   2.707  0.1103  1.3526 -0.1490
  147DMSO    H1 1797   0.730   0.137   2.612  1.5174  0.6032 -1.0170
  147DMSO    H2 1798   0.800  -0.006   2.687 -3.3922  0.1743 -0.5234
  147DMSO    H3 1799   0.681   0.092   2.776 -1.2231 -2.3105 -1.8629
  147DMSO    S1 1800   0.911   0.174   2.768 -0.1449  0.3915  0.0840
  147DMSO    C2 1801   1.009   0.106   2.644 -0.1369  0.3431 -0.0493
  147DMSO    H4 1802   1.111   0.139   2.665 -0.0877 -0.2177  0.5995
  147DMSO    H5 1803   1.013  -0.003   2.644  1.3327  0.3125 -3.8685
  147DMSO    H6 1804   0.978   0.139   2.544 -1.5030 -2.1984 -0.5175
  147DMSO    O1 1805   0.944   0.085   2.890  0.1668 -0.3381 -0.0650
  148DMSO    C1 1806   2.137   1.130   2.628 -0.0648  0.1645 -0.7097
  148DMSO    H1 1807   2.123   1.135   2.520 -2.8587 -1.7206 -0.4722
  148DMSO    H2 1808   2.174   1.033   2.663  1.5104  0.7914 -0.5564
  148DMSO    H3 1809   2.041   1.158   2.673  1.0392 -0.1915  1.9820
  148DMSO    S1 1810   2.260   1.248   2.671  0.0474  0.2655 -0.2046
  148DMSO    C2 1811   2.234   1.234   2.846  0.1895  0.2063  0.3429
  148DMSO    H4 1812   2.242   1.127   2.865 -0.2963 -0.5440 -3.2508
  148DMSO    H5 1813   2.311   1.295   2.894 -0.6017  1.5317 -0.0500
  148DMSO    H6 1814   2.135   1.269   2.874 -0.5563 -1.4145 -0.2145
  148DMSO    O1 1815   2.203   1.379   2.629 -0.4692 -0.9441 -0.0028
  149DMSO    C1 1816   1.629   1.572   3.582  0.3008 -0.8553  0.4504
  149DMSO    H1 1817   1.612   1.620   3.485 -0.7947 -1.4132  0.3486
  149DMSO    H2 1818   1.638   1.642   3.665  1.0604 -1.2282  0.6908
  149DMSO    H3 1819   1.713   1.502   3.589  0.8596 -0.2362 -0.0550
  149DMSO    S1 1820   1.489   1.469   3.608 -0.4038 -0.2445  0.0914
  149DMSO    C2 1821   1.381   1.612   3.609  0.2663 -0.5066 -0.6034
  149DMSO    H4 1822   1.279   1.576   3.623  1.0307 -1.9868  1.4250
  149DMSO    H5 1823   1.413   1.676   3.692 -1.3637  1.4437 -1.4403
  149DMSO    H6 1824   1.380   1.670   3.516 -0.3862 -0.8165 -0.7916
  149DMSO    O1 1825   1.500   1.448   3.755  0.0544  0.2951  0.1307
  150DMSO    C1 1826   0.548   0.606   0.068  0.2493  0.3210  0.2516
  150DMSO    H1 1827   0.607   0.657  -0.009  0.2398 -0.1567 -0.0754
  150DMSO    H2 1828   0.532   0.498   0.055 -1.5046  0.4150  1.5522
  150DMSO    H3 1829   0.451   0.649   0.093 -0.0097 -0.3086  0.3576
  150DMSO    S1 1830   0.641   0.643   0.212 -0.5320 -0.0699 -0.3192
  150DMSO    C2 1831   0.795   0.572   0.147 -0.0027 -0.0858 -0.2225
  150DMSO    H4 1832   0.873   0.604   0.217  0.1628  0.3894 -0.6219
  150DMSO    H5 1833   0.794   0.462   0.145 -1.6712 -0.0692 -2.0967
  150DMSO    H6 1834   0.818   0.606   0.046 -0.6701  2.5738  0.5002
  150DMSO    O1 1835   0.573   0.564   0.317  0.3607  0.4106  0.5317
  151DMSO    C1 1836   4.332   0.168   4.346 -0.5928  0.0929  0.4610
  151DMSO    H1 1837   4.385   0.090   4.400 -2.2140 -1.4140 -0.0599
  151DMSO    H2 1838   4.383   0.203   4.256  0.6948  0.5852  1.3753
  151DMSO    H3 1839   4.306   0.250   4.413 -1.0144 -0.0224  0.4405
  151DMSO    S1 1840   4.177   0.088   4.294 -0.0999 -0.0172 -0.0755
  151DMSO    C2 1841   4.250  -0.016   4.160  0.3641 -0.3538  0.3924
  151DMSO    H4 1842   4.298  -0.103   4.207 -0.2611 -0.7449  0.3161
  151DMSO    H5 1843   4.168  -0.044   4.094  1.3516  1.1765 -1.5261
  151DMSO    H6 1844   4.330   0.030   4.102  1.1697 -0.1741  1.6070
  151DMSO    O1 1845   4.089   0.198   4.239  0.0699  0.0326 -0.4714
  152DMSO    C1 1846   3.520   1.996   1.157 -0.2301  0.0356  0.2837
  152DMSO    H1 1847   3.420   2.002   1.200 -0.8896  0.9881 -1.3313
  152DMSO    H2 1848   3.522   2.089   1.099  0.6724  0.4359  0.9419
  152DMSO    H3 1849   3.535   1.909   1.093 -0.0285 -1.2725  2.0792
  152DMSO    S1 1850   3.645   1.993   1.281 -0.1072 -0.0595 -0.3980
  152DMSO    C2 1851   3.779   2.030   1.177 -0.8043  0.2780  0.3412
  152DMSO    H4 1852   3.814   1.933   1.140  0.6406 -0.3967  3.2914
  152DMSO    H5 1853   3.750   2.094   1.092  4.2404 -0.4232 -2.1207
  152DMSO    H6 1854   3.861   2.090   1.218 -0.6334 -0.4964  1.1257
  152DMSO    O1 1855   3.676   1.847   1.307 -0.4821  0.2209 -0.2431
  153DMSO    C1 1856   1.563   2.728   0.467  0.2168 -0.3386 -0.6213
  153DMSO    H1 1857   1.486   2.659   0.434 -0.6282  0.2846  0.0262
  153DMSO    H2 1858   1.622   2.688   0.551  0.8206 -2.1203 -1.8637
  153DMSO    H3 1859   1.530   2.832   0.475 -2.7139 -1.2592 -0.1159
  153DMSO    S1 1860   1.688   2.738   0.336  0.2999 -0.0849  0.5471
  153DMSO    C2 1861   1.784   2.877   0.395 -0.4390  0.5812 -0.3596
  153DMSO    H4 1862   1.824   2.854   0.494 -1.3746 -1.4623 -0.4455
  153DMSO    H5 1863   1.864   2.889   0.322 -0.0858 -1.7231 -0.3571
  153DMSO    H6 1864   1.725   2.970   0.397  1.2596  1.6567  1.0878
  153DMSO    O1 1865   1.604   2.795   0.224  1.0693 -0.6920  0.1067
  154DMSO    C1 1866   0.130   1.902   1.075  0.1301  0.0674  0.3688
  154DMSO    H1 1867   0.064   1.854   1.001  1.1009  0.3701 -0.7143
  154DMSO    H2 1868   0.174   1.993   1.034  0.9966 -1.1907 -1.5679
  154DMSO    H3 1869   0.215   1.837   1.096  0.1222 -0.4894 -1.2076
  154DMSO    S1 1870   0.051   1.957   1.222 -0.1993  0.4348 -0.2027
  154DMSO    C2 1871   0.202   2.001   1.308  0.0641 -0.2090  0.2350
  154DMSO    H4 1872   0.191   1.996   1.417 -1.1506  1.8595  0.2221
  154DMSO    H5 1873   0.286   1.947   1.263 -0.4996  0.2018 -1.3526
  154DMSO    H6 1874   0.216   2.108   1.291 -1.0836 -0.1364 -0.3189
  154DMSO    O1 1875   0.023   1.829   1.293 -0.0965  0.1690  0.4043
  155DMSO    C1 1876   1.191   1.982   2.273  0.1882 -0.0478 -0.1570
  155DMSO    H1 1877   1.244   1.985   2.177  1.7965  0.5041  0.7336
  155DMSO    H2 1878   1.180   1.885   2.322 -1.5848  0.4785  0.5218
  155DMSO    H3 1879   1.092   2.029   2.272 -0.5607 -1.6206  0.0754
  155DMSO    S1 1880   1.287   2.087   2.375  0.0285  0.0010  0.3420
  155DMSO    C2 1881   1.313   2.208   2.250  0.2825 -0.1605  0.7295
  155DMSO    H4 1882   1.374   2.177   2.166  0.4816  1.3199  0.3174
  155DMSO    H5 1883   1.214   2.240   2.215  1.2819 -0.0198 -2.0862
  155DMSO    H6 1884   1.363   2.288   2.306 -0.6576  1.0042 -0.0615
  155DMSO    O1 1885   1.414   2.016   2.377 -0.2320  0.4018 -0.3577
  156DMSO    C1 1886   2.218   0.549   4.704  0.3919 -0.7200  0.4072
  156DMSO    H1 1887   2.274   0.474   4.648  3.3572  1.4254  0.3313
  156DMSO    H2 1888   2.115   0.515   4.692 -0.5422  1.1833  2.5378
  156DMSO    H3 1889   2.223   0.647   4.657 -0.6974 -1.2997 -0.9333
  156DMSO    S1 1890   2.258   0.555   4.870 -0.1460 -0.1081 -0.0733
  156DMSO    C2 1891   2.427   0.595   4.806 -0.4920  0.4900  0.4983
  156DMSO    H4 1892   2.454   0.538   4.717  0.3387 -1.4448  1.9571
  156DMSO    H5 1893   2.420   0.703   4.788  2.0426  0.9199  1.8177
  156DMSO    H6 1894   2.502   0.581   4.884  0.8127 -1.1999 -1.0144
  156DMSO    O1 1895   2.271   0.414   4.909 -0.2549 -0.1321 -0.1811
  157DMSO    C1 1896   1.805   1.074   2.286  0.5227  0.1270 -0.4291
  157DMSO    H1 1897   1.816   1.111   2.184 -0.0670 -1.4559 -1.0807
  157DMSO    H2 1898   1.703   1.044   2.313  0.1781  1.3152 -0.3884
  157DMSO    H3 1899   1.827   1.157   2.353 -0.1831 -1.4213  1.7876
  157DMSO    S1 1900   1.924   0.943   2.304 -0.0195  0.1229 -0.1206
  157DMSO    C2 1901   1.897   0.909   2.473 -0.7304  0.4829  0.7317
  157DMSO    H4 1902   1.999   0.898   2.510 -0.4386  3.0197  0.7996
  157DMSO    H5 1903   1.848   0.996   2.519  1.5359  1.5648  1.1532
  157DMSO    H6 1904   1.829   0.824   2.472  0.4002 -0.4335  0.7892
  157DMSO    O1 1905   2.037   1.034   2.279 -0.7369  1.0227  0.3918
  158DMSO    C1 1906   3.769   1.770   0.774 -0.1438 -0.5906 -0.0017
  158DMSO    H1 1907   3.827   1.677   0.772 -1.2330 -1.2570 -2.9674
  158DMSO    H2 1908   3.753   1.798   0.669 -0.1730  0.6539  0.3294
  158DMSO    H3 1909   3.833   1.845   0.821  1.7762 -1.0282 -1.8601
  158DMSO    S1 1910   3.605   1.741   0.841 -0.3942  0.1287 -0.2910
  158DMSO    C2 1911   3.589   1.586   0.749  0.0532  0.4172 -0.1089
  158DMSO    H4 1912   3.656   1.517   0.801  1.8669 -0.3254 -3.2692
  158DMSO    H5 1913   3.488   1.546   0.741 -0.9351  3.1571 -2.4433
  158DMSO    H6 1914   3.625   1.602   0.647  1.3940  1.0031  0.4379
  158DMSO    O1 1915   3.509   1.845   0.788 -0.2839 -0.1457  0.3084
  159DMSO    C1 1916   1.973   3.097   3.207 -0.0300 -0.0736 -0.8430
  159DMSO    H1 1917   1.942   2.992   3.196  3.3527 -1.4689  2.0812
  159DMSO    H2 1918   1.927   3.148   3.292  2.0141 -2.6250  1.9216
  159DMSO    H3 1919   1.965   3.153   3.113 -1.0103 -3.1571 -2.6821
  159DMSO    S1 1920   2.143   3.092   3.265  0.0038  0.1373  0.2048
  159DMSO    C2 1921   2.169   3.266   3.241 -0.4123 -0.1324 -0.3753
  159DMSO    H4 1922   2.270   3.289   3.276 -0.3639  0.3501 -0.8242
  159DMSO    H5 1923   2.165   3.285   3.133  1.1441 -0.3289 -0.4913
  159DMSO    H6 1924   2.092   3.324   3.291  2.0642  1.9826  1.0959
  159DMSO    O1 1925   2.233   3.031   3.168  0.3157  0.3978 -0.2036
  160DMSO    C1 1926   1.831   2.484   4.021 -0.7889 -0.1245 -0.7331
  160DMSO    H1 1927   1.725   2.500   4.001 -1.1986  1.1405  2.1466
  160DMSO    H2 1928   1.891   2.514   3.936 -1.0404 -0.6082 -1.0799
  160DMSO    H3 1929   1.862   2.382   4.044 -3.4313 -0.7756  0.0870
  160DMSO    S1 1930   1.878   2.591   4.150  0.4545 -0.0143 -0.0522
  160DMSO    C2 1931   1.745   2.552   4.267  0.7275 -1.0434 -1.0368
  160DMSO    H4 1932   1.748   2.449   4.303 -1.7912 -0.2046  1.7294
  160DMSO    H5 1933   1.729   2.617   4.354  0.0383  3.4662 -4.3448
  160DMSO    H6 1934   1.651   2.546   4.212  0.1506 -3.8394  0.1837
  160DMSO    O1 1935   1.862   2.723   4.085 -0.2596  0.9272  0.0547
  161DMSO    C1 1936   0.726   2.013   1.782  0.1696 -0.5735  0.1857
  161DMSO    H1 1937   0.630   2.052   1.817  0.4479  0.0253  0.2957
  161DMSO    H2 1938   0.805   2.003   1.857 -1.1630 -1.5692  1.4956
  161DMSO    H3 1939   0.754   2.089   1.709 -0.6897 -1.0382 -0.6233
  161DMSO    S1 1940   0.702   1.860   1.692 -0.3445  0.0138 -0.1697
  161DMSO    C2 1941   0.557   1.899   1.598  0.4883  0.1263  0.5924
  161DMSO    H4 1942   0.510   1.810   1.555  2.1774 -0.6549  0.3208
  161DMSO    H5 1943   0.482   1.954   1.654 -1.5057  0.1630 -2.0403
  161DMSO    H6 1944   0.579   1.972   1.519 -1.7823  0.3275  0.1342
  161DMSO    O1 1945   0.662   1.751   1.783 -0.2745 -0.4300 -0.2059
  162DMSO    C1 1946   0.524   1.951   0.188  1.1808 -0.1113 -0.3332
  162DMSO    H1 1947   0.422   1.913   0.172  0.4680  0.9494  1.4810
  162DMSO    H2 1948   0.522   2.036   0.257 -2.3773  1.4001 -2.1062
  162DMSO    H3 1949   0.572   1.970   0.092  0.5478 -2.8691 -1.2189
  162DMSO    S1 1950   0.620   1.826   0.270  0.0784  0.3219 -0.0271
  162DMSO    C2 1951   0.777   1.912   0.263  0.1873  0.0396 -0.2045
  162DMSO    H4 1952   0.768   2.007   0.318  1.8784  1.1966 -1.8529
  162DMSO    H5 1953   0.848   1.838   0.302 -1.7852 -2.1674 -0.7648
  162DMSO    H6 1954   0.796   1.933   0.158 -0.2581  3.1108  0.2565
  162DMSO    O1 1955   0.632   1.727   0.163 -0.7411 -0.3147  0.2730
  163DMSO    C1 1956   0.977   2.238   2.671  0.7129  0.6374 -0.3561
  163DMSO    H1 1957   1.038   2.182   2.743  1.9459 -1.1665 -2.7636
  163DMSO    H2 1958   1.035   2.287   2.593  2.2662 -0.2711  0.2147
  163DMSO    H3 1959   0.933   2.325   2.721  0.0816  0.2548 -0.2288
  163DMSO    S1 1960   0.845   2.148   2.595 -0.1574 -0.3170 -0.0283
  163DMSO    C2 1961   0.928   1.995   2.577 -0.2215  0.1462 -0.0283
  163DMSO    H4 1962   0.930   1.945   2.674 -0.3137 -1.9530 -1.0854
  163DMSO    H5 1963   0.880   1.937   2.498  2.2461  0.9923 -2.2204
  163DMSO    H6 1964   1.028   2.024   2.543  0.8929 -1.3023  1.9316
  163DMSO    O1 1965   0.856   2.207   2.460 -0.4342  0.3396 -0.0159
  164DMSO    C1 1966   0.616   2.934   1.656  0.1354 -0.1547 -0.3670
  164DMSO    H1 1967   0.607   3.018   1.726 -0.1311 -0.0725 -0.4971
  164DMSO    H2 1968   0.665   2.963   1.562 -1.4101 -1.0183 -1.4494
  164DMSO    H3 1969   0.519   2.887   1.641  0.0901 -0.4969  0.9290
  164DMSO    S1 1970   0.730   2.821   1.729 -0.1504  0.3924 -0.5029
  164DMSO    C2 1971   0.872   2.922   1.765  0.8448  0.9486 -0.0833
  164DMSO    H4 1972   0.944   2.860   1.819 -1.4634 -1.0719  0.7379
  164DMSO    H5 1973   0.914   2.956   1.670 -0.3996  1.5096 -0.4396
  164DMSO    H6 1974   0.837   3.003   1.830  1.3595 -1.0487  2.7557
  164DMSO    O1 1975   0.778   2.736   1.612  0.2804  0.3214 -0.2338
  165DMSO    C1 1976   0.969   1.787   0.950  0.4582  0.0099  0.3510
  165DMSO    H1 1977   1.032   1.741   1.027 -0.0827  0.6238  1.1733
  165DMSO    H2 1978   0.867   1.801   0.988  0.2765  2.4773 -0.9893
  165DMSO    H3 1979   0.980   1.739   0.852 -1.9674  1.9611 -0.9239
  165DMSO    S1 1980   1.037   1.946   0.919  0.0589 -0.2392 -0.3021
  165DMSO    C2 1981   1.146   1.885   0.797  0.3946  0.5903  0.4551
  165DMSO    H4 1982   1.088   1.875   0.705  0.3177  0.9024  0.4704
  165DMSO    H5 1983   1.223   1.956   0.767 -0.0623  0.8261 -0.1761
  165DMSO    H6 1984   1.206   1.795   0.814  0.6964  0.5146 -0.9240
  165DMSO    O1 1985   1.122   1.982   1.032  0.3028 -0.2314 -0.7791
  166DMSO    C1 1986   0.017   1.827   3.127  0.5994 -0.2391 -0.0147
  166DMSO    H1 1987   0.021   1.936   3.117 -0.2270 -0.1003  1.0285
  166DMSO    H2 1988  -0.012   1.804   3.230 -2.6694  1.0942 -0.5826
  166DMSO    H3 1989   0.115   1.787   3.099  0.4322  0.5022 -1.6869
  166DMSO    S1 1990  -0.113   1.776   3.013 -0.0540 -0.2106  0.3485
  166DMSO    C2 1991  -0.008   1.791   2.866  0.1080  0.6699 -0.6259
  166DMSO    H4 1992   0.051   1.700   2.861 -1.9046 -0.7217  0.3289
  166DMSO    H5 1993  -0.084   1.788   2.787 -0.7299 -0.7169  0.2061
  166DMSO    H6 1994   0.050   1.884   2.861 -0.3181  0.8943 -1.5605
  166DMSO    O1 1995  -0.190   1.899   2.988 -0.3202 -0.6082  0.5112
  167DMSO    C1 1996   4.493   2.209   0.155 -0.4611  0.2763 -1.4750
  167DMSO    H1 1997   4.579   2.160   0.202 -2.0664 -1.1978 -0.0460
  167DMSO    H2 1998   4.428   2.241   0.237  0.3389  0.0610 -0.7414
  167DMSO    H3 1999   4.440   2.135   0.096 -1.5113 -0.3240  0.2074
  167DMSO    S1 2000   4.553   2.341   0.057  0.3960 -0.0019 -0.0605
  167DMSO    C2 2001   4.645   2.435   0.176 -0.4543  0.4147 -0.7306
  167DMSO    H4 2002   4.598   2.421   0.273  1.1910 -0.4493 -0.0407
  167DMSO    H5 2003   4.744   2.388   0.176 -0.9120 -0.5519 -0.9241
  167DMSO    H6 2004   4.659   2.540   0.146  0.8322  0.2420 -0.7878
  167DMSO    O1 2005   4.435   2.424   0.035 -0.1364 -0.1422  0.0395
  168DMSO    C1 2006   4.377   2.016   2.605  0.5706 -0.1715  0.1502
  168DMSO    H1 2007   4.328   2.079   2.680 -3.1433  0.9385 -3.0013
  168DMSO    H2 2008   4.330   1.917   2.603  0.6039 -0.1689 -0.7305
  168DMSO    H3 2009   4.484   2.000   2.615  0.7461  2.0342  1.9973
  168DMSO    S1 2010   4.352   2.088   2.435 -0.1382  0.0828  0.1758
  168DMSO    C2 2011   4.371   1.935   2.343 -0.2208 -0.1469  0.3560
  168DMSO    H4 2012   4.369   1.953   2.235 -2.1607  2.8287  0.7966
  168DMSO    H5 2013   4.472   1.906   2.369  0.3643 -0.6927 -2.4174
  168DMSO    H6 2014   4.297   1.858   2.366  0.1779 -0.5205  0.3792
  168DMSO    O1 2015   4.481   2.160   2.412  0.0338  0.2419 -0.3191
  169DMSO    C1 2016   4.270   2.790   3.927 -0.1459  0.0025  0.2533
  169DMSO    H1 2017   4.318   2.885   3.900  1.1104 -0.8821 -0.6435
  169DMSO    H2 2018   4.166   2.821   3.933  0.4486  2.0226  0.5792
  169DMSO    H3 2019   4.310   2.764   4.026  1.5194  2.4606  0.2812
  169DMSO    S1 2020   4.288   2.660   3.803 -0.3725  0.3134  0.4382
  169DMSO    C2 2021   4.154   2.721   3.693 -0.0977 -0.0656  0.2192
  169DMSO    H4 2022   4.059   2.720   3.746 -0.2052 -2.6951  0.0015
  169DMSO    H5 2023   4.175   2.821   3.652  0.5629  0.5667  2.0469
  169DMSO    H6 2024   4.154   2.663   3.601  0.3577  0.6927 -0.2682
  169DMSO    O1 2025   4.228   2.546   3.873 -0.3151  0.2839 -0.3962
  170DMSO    C1 2026   3.275   1.954   4.177 -0.0803  0.0971  0.0939
  170DMSO    H1 2027   3.291   2.023   4.094 -1.9250  1.5006  0.8630
  170DMSO    H2 2028   3.370   1.928   4.224  0.5759 -0.3348 -1.4596
  170DMSO    H3 2029   3.238   1.857   4.144  2.6876 -1.7227  2.0691
  170DMSO    S1 2030   3.166   2.024   4.300  0.1839  0.0948  0.4560
  170DMSO    C2 2031   3.044   2.102   4.197 -0.6537  0.4276 -0.1733
  170DMSO    H4 2032   2.966   2.141   4.263  0.4462  0.5743  1.0571
  170DMSO    H5 2033   3.092   2.183   4.142  0.3264  0.0047  0.0443
  170DMSO    H6 2034   2.996   2.036   4.124  0.9930 -2.4117  1.2278
  170DMSO    O1 2035   3.234   2.141   4.351  0.1168  0.1698  0.1129
  171DMSO    C1 2036   4.725   4.147   4.199  0.2341  0.8562 -0.9899
  171DMSO    H1 2037   4.831   4.136   4.223  0.5935  1.0537 -2.4464
  171DMSO    H2 2038   4.662   4.069   4.242  1.7649 -0.6933 -1.5203
  171DMSO    H3 2039   4.714   4.127   4.092 -0.1259 -2.0414 -0.4602
  171DMSO    S1 2040   4.654   4.303   4.238  0.5421 -0.6163  0.3882
  171DMSO    C2 2041   4.804   4.385   4.192 -0.8353  0.6168  0.2135
  171DMSO    H4 2042   4.797   4.494   4.203 -0.5182  0.5817  0.7952
  171DMSO    H5 2043   4.893   4.349   4.244 -0.5262  1.6414  0.4124
  171DMSO    H6 2044   4.808   4.381   4.083 -0.1595  0.5063  0.2438
  171DMSO    O1 2045   4.677   4.298   4.389 -0.0138 -0.2942  0.1958
  172DMSO    C1 2046   2.787   4.268   0.289 -0.1199 -0.1043 -0.2318
  172DMSO    H1 2047   2.719   4.273   0.204  2.7429  1.6945 -2.5241
  172DMSO    H2 2048   2.756   4.195   0.364  0.7571 -0.5520 -0.3008
  172DMSO    H3 2049   2.789   4.365   0.340 -0.8047  0.2259 -0.8336
  172DMSO    S1 2050   2.952   4.222   0.246  0.1517  0.1295 -0.4322
  172DMSO    C2 2051   2.926   4.046   0.217  0.8835 -0.1187  0.3612
  172DMSO    H4 2052   2.843   4.011   0.278  0.5277  0.1141  0.0156
  172DMSO    H5 2053   2.904   4.046   0.110 -2.3078  1.7633  0.9697
  172DMSO    H6 2054   3.016   3.986   0.231  0.0256 -1.3848  0.4905
  172DMSO    O1 2055   3.011   4.221   0.383 -0.4045 -0.2845  0.1473
  173DMSO    C1 2056   2.451   0.303   1.824  0.2458 -0.6705  0.1820
  173DMSO    H1 2057   2.509   0.244   1.752  2.2659 -0.5876  1.7084
  173DMSO    H2 2058   2.499   0.400   1.838  0.5496 -0.6389 -1.0062
  173DMSO    H3 2059   2.451   0.242   1.915  3.8548  1.5128  1.7626
  173DMSO    S1 2060   2.285   0.335   1.759  0.4577  0.2196 -0.2798
  173DMSO    C2 2061   2.317   0.311   1.590  0.0079  0.1307 -0.6381
  173DMSO    H4 2062   2.218   0.325   1.546 -0.9512  3.5001  2.3999
  173DMSO    H5 2063   2.385   0.391   1.559  0.2614  0.1759  0.0205
  173DMSO    H6 2064   2.369   0.219   1.561  0.0267 -1.2563  3.5289
  173DMSO    O1 2065   2.274   0.478   1.753  0.2892 -0.3269  0.2549
  174DMSO    C1 2066   0.268   1.416   0.507 -0.5849  0.6983  0.3937
  174DMSO    H1 2067   0.252   1.341   0.429  0.3314 -0.2464  1.1093
  174DMSO    H2 2068   0.244   1.516   0.469 -1.0016  0.8641  1.0784
  174DMSO    H3 2069   0.371   1.410   0.544 -1.4170 -0.4702  2.6053
  174DMSO    S1 2070   0.135   1.381   0.626  0.3060 -0.1220 -0.1675
  174DMSO    C2 2071   0.190   1.500   0.744  0.2746 -0.4371  0.5735
  174DMSO    H4 2072   0.171   1.604   0.717  2.4710 -0.0576  0.4293
  174DMSO    H5 2073   0.149   1.476   0.843  1.7938 -0.6030  1.1698
  174DMSO    H6 2074   0.298   1.499   0.760 -0.0366  1.6002  2.9858
  174DMSO    O1 2075   0.184   1.253   0.691 -0.2443  0.0443  0.0878
  175DMSO    C1 2076   3.588   2.484   0.848  0.2161  0.2758 -0.3865
  175DMSO    H1 2077   3.665   2.447   0.780  0.5301  0.4832 -0.1413
  175DMSO    H2 2078   3.496   2.505   0.793  0.5517  1.2982 -0.5761
  175DMSO    H3 2079   3.625   2.569   0.906 -0.4865  0.2401  0.1274
  175DMSO    S1 2080   3.562   2.363   0.978  0.1049 -0.3359 -0.5753
  175DMSO    C2 2081   3.467   2.458   1.102 -0.3601 -0.5519  0.7769
  175DMSO    H4 2082   3.421   2.393   1.177 -0.9047 -0.7691  0.2613
  175DMSO    H5 2083   3.544   2.504   1.164 -0.8407  2.2752 -0.6771
  175DMSO    H6 2084   3.409   2.539   1.058  3.1529  0.8775 -1.4689
  175DMSO    O1 2085   3.700   2.356   1.040  0.5694 -0.1357  0.2617
  176DMSO    C1 2086   3.334   0.601   2.245  0.3945 -0.3852 -0.0197
  176DMSO    H1 2087   3.307   0.687   2.308  2.2899 -1.3120  2.0998
  176DMSO    H2 2088   3.327   0.505   2.296  0.8181 -0.2101  0.3675
  176DMSO    H3 2089   3.430   0.618   2.197  0.1913  1.5430  0.2080
  176DMSO    S1 2090   3.220   0.600   2.102  0.0599 -0.1150  0.3452
  176DMSO    C2 2091   3.086   0.509   2.184 -0.5266  0.1632  0.4262
  176DMSO    H4 2092   3.030   0.581   2.245 -1.1458 -0.3248  0.4478
  176DMSO    H5 2093   3.031   0.469   2.098  1.3146  1.5807 -1.4661
  176DMSO    H6 2094   3.127   0.432   2.249  0.4549  3.1351  3.4815
  176DMSO    O1 2095   3.280   0.492   2.024 -0.3151 -0.6428  0.1297
  177DMSO    C1 2096   0.657   0.123   3.592 -0.0755  0.0951  0.2448
  177DMSO    H1 2097   0.598   0.162   3.509 -0.2328 -2.0194 -0.6673
  177DMSO    H2 2098   0.632   0.018   3.609 -0.2998  0.1143  0.0387
  177DMSO    H3 2099   0.640   0.178   3.685 -1.7474 -0.2423  0.1649
  177DMSO    S1 2100   0.829   0.136   3.557 -0.0288 -0.0856 -0.0523
  177DMSO    C2 2101   0.829   0.310   3.533 -0.2704  0.6270 -0.3141
  177DMSO    H4 2102   0.751   0.329   3.459 -0.0664 -1.7517 -1.1794
  177DMSO    H5 2103   0.803   0.359   3.627  1.2084 -0.5925  0.7651
  177DMSO    H6 2104   0.930   0.341   3.504  0.6030 -1.0352  0.8268
  177DMSO    O1 2105   0.860   0.100   3.413 -0.8096 -0.6805  0.1292
  178DMSO    C1 2106   4.462   0.905   1.980 -0.0842  0.0116 -0.0893
  178DMSO    H1 2107   4.520   0.911   2.073 -0.2121  0.4898 -0.0426
  178DMSO    H2 2108   4.514   0.846   1.903 -1.1104  0.4498 -1.1313
  178DMSO    H3 2109   4.460   1.007   1.943  0.4051  0.2237  0.4590
  178DMSO    S1 2110   4.300   0.841   2.025  0.1600 -0.0643 -0.1097
  178DMSO    C2 2111   4.218   0.953   1.918  0.5303  0.0330 -0.7361
  178DMSO    H4 2112   4.249   1.057   1.934 -1.1009  0.2288  1.3874
  178DMSO    H5 2113   4.240   0.913   1.819 -1.2412 -1.5481 -0.5161
  178DMSO    H6 2114   4.112   0.934   1.933  0.2934  1.2591 -0.7675
  178DMSO    O1 2115   4.261   0.912   2.150 -0.6699  0.1175  0.0009
  179DMSO    C1 2116   2.960   2.295   1.328  0.4074 -0.6318  0.0968
  179DMSO    H1 2117   2.858   2.292   1.369  0.8624 -0.4729  1.2761
  179DMSO    H2 2118   2.987   2.203   1.277 -1.5498 -0.9981 -0.3146
  179DMSO    H3 2119   3.019   2.304   1.419  0.3479  0.7786  0.0068
  179DMSO    S1 2120   2.983   2.426   1.212 -0.3047  0.3359 -0.3419
  179DMSO    C2 2121   3.160   2.424   1.224 -0.9726  0.1752  0.2657
  179DMSO    H4 2122   3.179   2.426   1.331 -0.3313 -1.0862  0.1812
  179DMSO    H5 2123   3.209   2.335   1.183  1.4398  1.8748 -0.7072
  179DMSO    H6 2124   3.205   2.513   1.177 -1.6300  0.6658  0.5552
  179DMSO    O1 2125   2.946   2.548   1.301 -0.2538  0.0634 -0.2789
  180DMSO    C1 2126   0.839   3.247   0.367  0.4065  0.1680 -0.1158
  180DMSO    H1 2127   0.789   3.150   0.376  1.5412 -0.3654  0.6241
  180DMSO    H2 2128   0.821   3.284   0.266  2.1595  1.2715 -0.0450
  180DMSO    H3 2129   0.947   3.229   0.381  0.5056  0.8202 -0.0591
  180DMSO    S1 2130   0.789   3.371   0.492 -0.4341  0.4435 -0.2729
  180DMSO    C2 2131   0.909   3.487   0.441 -0.3059 -0.2742 -0.0652
  180DMSO    H4 2132   0.891   3.527   0.340  0.5331  2.9498  1.0268
  180DMSO    H5 2133   0.923   3.560   0.521  2.8088 -2.1360  1.1386
  180DMSO    H6 2134   0.997   3.425   0.423  0.3577  1.1472 -1.9348
  180DMSO    O1 2135   0.857   3.316   0.617  0.1896  0.5362  0.0752
  181DMSO    C1 2136   4.184   3.994   0.210  0.5064  0.2798 -0.1128
  181DMSO    H1 2137   4.186   3.954   0.109  0.4544  0.7790 -0.3146
  181DMSO    H2 2138   4.223   4.094   0.233 -0.5005  0.4302  1.0151
  181DMSO    H3 2139   4.215   3.919   0.283 -0.3827 -0.0841 -0.0952
  181DMSO    S1 2140   4.004   3.993   0.244  0.5781  0.0812  0.0689
  181DMSO    C2 2141   3.956   4.141   0.144 -0.0950 -0.2859 -0.0520
  181DMSO    H4 2142   3.968   4.113   0.039  0.7662  0.1687 -0.0750
  181DMSO    H5 2143   3.854   4.163   0.177  0.2505 -1.1442  1.6445
  181DMSO    H6 2144   4.018   4.227   0.171 -1.0504  0.6523 -0.7992
  181DMSO    O1 2145   4.006   4.049   0.379  0.0084 -0.4602 -0.2383
  182DMSO    C1 2146   0.210   0.458   3.771  0.4307  0.0316 -0.6031
  182DMSO    H1 2147   0.142   0.526   3.823  0.2792 -0.3063 -0.3615
  182DMSO    H2 2148   0.176   0.467   3.667  1.9789  2.2078 -0.9503
  182DMSO    H3 2149   0.195   0.357   3.810  0.7305 -0.1577 -0.9718
  182DMSO    S1 2150   0.376   0.508   3.794  0.4089 -0.1982  0.1306
  182DMSO    C2 2151   0.373   0.657   3.709  1.0391  0.4662  0.2541
  182DMSO    H4 2152   0.331   0.723   3.786 -1.3245 -1.4654  0.6846
  182DMSO    H5 2153   0.476   0.684   3.684  1.6323  0.2358  2.2876
  182DMSO    H6 2154   0.310   0.650   3.621  3.6062  0.1261 -1.6162
  182DMSO    O1 2155   0.449   0.408   3.711 -0.7638  0.2286  0.0055
  183DMSO    C1 2156   4.775   2.563   4.642 -0.7621 -0.1053 -0.5413
  183DMSO    H1 2157   4.882   2.547   4.662 -0.5239 -1.8698 -2.9576
  183DMSO    H2 2158   4.718   2.566   4.735 -0.3117  0.9429 -0.2894
  183DMSO    H3 2159   4.740   2.488   4.571 -0.4010 -0.4700 -0.3359
  183DMSO    S1 2160   4.754   2.725   4.568 -0.0650 -0.0127  0.0179
  183DMSO    C2 2161   4.839   2.811   4.704  0.1226  0.7514 -1.2297
  183DMSO    H4 2162   4.789   2.793   4.800  1.7338 -0.0674 -0.5294
  183DMSO    H5 2163   4.943   2.781   4.717 -0.7873 -1.8016  0.4978
  183DMSO    H6 2164   4.842   2.921   4.701  0.7075  0.7511 -0.6187
  183DMSO    O1 2165   4.611   2.752   4.604  0.4857 -0.4579  0.2707
  184DMSO    C1 2166   2.764   1.255   0.547 -0.1872  0.2368 -0.3427
  184DMSO    H1 2167   2.824   1.291   0.631 -0.9047  0.3730  0.1140
  184DMSO    H2 2168   2.811   1.254   0.448 -0.8263 -1.4251 -0.6583
  184DMSO    H3 2169   2.673   1.316   0.545 -1.0602 -1.0602 -2.1173
  184DMSO    S1 2170   2.697   1.102   0.608 -0.5575 -0.0257 -0.2324
  184DMSO    C2 2171   2.564   1.084   0.487 -0.9319 -0.6816 -0.0004
  184DMSO    H4 2172   2.613   1.050   0.396 -0.0363  0.2297  0.1338
  184DMSO    H5 2173   2.499   1.002   0.520  0.3998 -1.5185  0.5986
  184DMSO    H6 2174   2.505   1.176   0.486  0.7040  0.3732 -1.6292
  184DMSO    O1 2175   2.629   1.149   0.731 -0.4455 -0.3739 -0.7462
  185DMSO    C1 2176   1.669   4.418   0.800 -0.3631  0.0157 -0.7153
  185DMSO    H1 2177   1.656   4.313   0.771 -1.6850  0.0914 -0.4411
  185DMSO    H2 2178   1.576   4.442   0.853  0.5978  1.7575  0.2099
  185DMSO    H3 2179   1.678   4.469   0.703 -0.9130 -0.9035 -1.2555
  185DMSO    S1 2180   1.807   4.448   0.899 -0.7830  0.5765 -0.6132
  185DMSO    C2 2181   1.919   4.365   0.780 -0.2044 -0.0344 -0.3529
  185DMSO    H4 2182   1.922   4.413   0.682 -1.0579  0.0052 -0.3597
  185DMSO    H5 2183   2.015   4.372   0.831 -0.9368 -0.7047  1.1449
  185DMSO    H6 2184   1.885   4.261   0.780  0.3901 -0.2454 -1.7985
  185DMSO    O1 2185   1.796   4.351   1.011 -0.2451  0.0808 -0.0406
  186DMSO    C1 2186   0.443   0.800   1.204 -0.4588 -0.3817  0.6285
  186DMSO    H1 2187   0.407   0.732   1.127  2.2030 -1.4973  0.3255
  186DMSO    H2 2188   0.367   0.865   1.248 -0.1630 -0.0656  0.6749
  186DMSO    H3 2189   0.516   0.874   1.169 -3.1910  2.2771  0.3593
  186DMSO    S1 2190   0.531   0.698   1.323 -0.0039 -0.2540  0.1124
  186DMSO    C2 2191   0.386   0.613   1.369  0.5016 -0.0850 -0.0839
  186DMSO    H4 2192   0.304   0.679   1.397 -0.2811 -1.3921  0.7495
  186DMSO    H5 2193   0.355   0.565   1.276 -2.0211  1.6014 -0.1607
  186DMSO    H6 2194   0.407   0.548   1.454 -0.7585  1.8396  1.7543
  186DMSO    O1 2195   0.543   0.788   1.440  0.1163  0.3098  0.1669
  187DMSO    C1 2196   0.922   1.173   0.831 -0.4258  0.1604 -0.6422
  187DMSO    H1 2197   0.902   1.234   0.919  2.7572 -1.3006  1.1929
  187DMSO    H2 2198   0.981   1.222   0.753  0.1264  1.4989  0.5919
  187DMSO    H3 2199   0.832   1.125   0.793  0.6916 -2.6016  0.0438
  187DMSO    S1 2200   1.014   1.029   0.889 -0.3383  0.0047 -0.0359
  187DMSO    C2 2201   0.890   0.967   0.998  0.2614  0.2235 -0.6322
  187DMSO    H4 2202   0.824   0.930   0.919 -1.0889 -2.2647  1.5915
  187DMSO    H5 2203   0.926   0.890   1.066  1.3264  2.0883  0.9654
  187DMSO    H6 2204   0.835   1.043   1.053  0.8027 -0.0942  0.3522
  187DMSO    O1 2205   1.110   1.085   0.991 -0.1441 -0.0644 -0.5103
  188DMSO    C1 2206   1.887   1.023   1.327 -0.1649  0.4329  0.1548
  188DMSO    H1 2207   1.804   1.067   1.382 -0.9692 -1.5711  0.5906
  188DMSO    H2 2208   1.978   1.003   1.384  0.3687  0.2654 -0.7479
  188DMSO    H3 2209   1.908   1.087   1.241 -0.2369 -0.1343 -0.2909
  188DMSO    S1 2210   1.809   0.868   1.269  0.0772 -0.3127 -0.5488
  188DMSO    C2 2211   1.931   0.844   1.145  0.1474  0.0567  0.1276
  188DMSO    H4 2212   1.877   0.797   1.063 -1.6002  1.0661  0.6634
  188DMSO    H5 2213   1.971   0.941   1.113 -1.6305  1.1437  1.1118
  188DMSO    H6 2214   1.997   0.777   1.201 -0.3767  0.4736  1.2808
  188DMSO    O1 2215   1.691   0.919   1.197  0.5409 -0.1060  0.1129
  189DMSO    C1 2216   0.617   0.945   2.268 -0.1179 -0.2411  0.0103
  189DMSO    H1 2217   0.583   0.906   2.364 -0.4626  0.1914  0.0663
  189DMSO    H2 2218   0.700   1.017   2.274 -0.9114  0.7635 -0.8404
  189DMSO    H3 2219   0.545   0.998   2.205  1.0014  1.6890  0.2893
  189DMSO    S1 2220   0.683   0.805   2.178 -0.0033 -0.1514  0.2249
  189DMSO    C2 2221   0.538   0.726   2.129  0.2335 -0.1216  0.6244
  189DMSO    H4 2222   0.559   0.628   2.087  0.1312  1.0201 -2.1996
  189DMSO    H5 2223   0.481   0.719   2.221 -1.8884 -0.2882 -0.6806
  189DMSO    H6 2224   0.481   0.789   2.059  1.0136  1.4073  1.3287
  189DMSO    O1 2225   0.741   0.721   2.280 -0.6479 -0.2188  0.2650
  190DMSO    C1 2226   3.143   2.604   0.871  0.2690 -0.4403 -0.3090
  190DMSO    H1 2227   3.134   2.712   0.870  1.8287 -0.2997 -0.3578
  190DMSO    H2 2228   3.053   2.549   0.901  0.1012  0.6289  1.1702
  190DMSO    H3 2229   3.232   2.573   0.927 -1.7319 -1.9157  2.1610
  190DMSO    S1 2230   3.186   2.543   0.704 -0.0719  0.1396 -0.5134
  190DMSO    C2 2231   3.019   2.536   0.643 -0.3667 -0.4712 -0.6446
  190DMSO    H4 2232   3.037   2.486   0.547 -1.5367  0.9205 -1.6036
  190DMSO    H5 2233   2.968   2.472   0.716  2.2531 -2.5456 -0.5249
  190DMSO    H6 2234   2.983   2.639   0.638 -1.1459 -0.6638  0.5924
  190DMSO    O1 2235   3.208   2.401   0.742  0.6610  0.2957 -0.2522
  191DMSO    C1 2236   2.387   1.420   0.647 -0.0093  0.0533  0.1727
  191DMSO    H1 2237   2.400   1.321   0.690  3.1320  0.7580  1.0384
  191DMSO    H2 2238   2.483   1.472   0.660  0.5116 -0.5622 -1.1130
  191DMSO    H3 2239   2.314   1.477   0.704  1.3746  0.8922  1.1603
  191DMSO    S1 2240   2.355   1.416   0.468  0.3034  0.1665 -0.7877
  191DMSO    C2 2241   2.295   1.579   0.439 -0.4936  0.3868 -0.6026
  191DMSO    H4 2242   2.371   1.649   0.474 -1.5962  1.5573 -0.5591
  191DMSO    H5 2243   2.266   1.582   0.333  0.3957 -0.7872 -0.8976
  191DMSO    H6 2244   2.197   1.583   0.486  0.2765 -0.3528  1.0895
  191DMSO    O1 2245   2.229   1.336   0.446 -0.4104  0.4359  0.4559
  192DMSO    C1 2246   0.725   3.767   1.903 -0.1513 -0.5375  0.3492
  192DMSO    H1 2247   0.694   3.685   1.838  1.7263 -0.2464 -0.9538
  192DMSO    H2 2248   0.710   3.735   2.006  1.0822 -1.6067  0.2141
  192DMSO    H3 2249   0.666   3.855   1.879  0.4667  0.1339  1.2349
  192DMSO    S1 2250   0.895   3.806   1.879  0.1652  0.2293  0.4027
  192DMSO    C2 2251   0.919   3.899   2.029  1.3055  0.0667 -0.1781
  192DMSO    H4 2252   1.025   3.919   2.047  1.5303 -0.8387 -0.4753
  192DMSO    H5 2253   0.850   3.983   2.020  0.2326 -1.0116 -2.4584
  192DMSO    H6 2254   0.876   3.847   2.116 -1.2942  0.7371 -1.0280
  192DMSO    O1 2255   0.903   3.905   1.777  0.3328 -0.4165 -0.1064
  193DMSO    C1 2256   1.190   2.709   1.995 -0.2679  0.9367  0.4024
  193DMSO    H1 2257   1.195   2.800   2.055 -0.9839  0.6434  0.9065
  193DMSO    H2 2258   1.088   2.683   1.967  0.2974 -0.9191  0.0080
  193DMSO    H3 2259   1.222   2.621   2.051 -3.6742  0.0231  1.0282
  193DMSO    S1 2260   1.278   2.719   1.841  0.1131 -0.4107 -0.4124
  193DMSO    C2 2261   1.227   2.559   1.778  0.2466 -0.5681 -0.0489
  193DMSO    H4 2262   1.279   2.533   1.685 -1.1621  1.7048 -1.5023
  193DMSO    H5 2263   1.244   2.481   1.853  1.1708 -1.1895 -0.8992
  193DMSO    H6 2264   1.119   2.561   1.760  0.5196 -1.2854 -1.9376
  193DMSO    O1 2265   1.420   2.698   1.882 -0.0945 -0.2298 -0.2859
  194DMSO    C1 2266   3.605   4.643   1.977  0.6240  0.5185 -0.9114
  194DMSO    H1 2267   3.528   4.620   1.903 -0.4870  1.7977 -0.1767
  194DMSO    H2 2268   3.588   4.606   2.078 -0.0604 -0.9845 -1.5565
  194DMSO    H3 2269   3.635   4.749   1.980  2.5676 -0.0307  0.1745
  194DMSO    S1 2270   3.751   4.549   1.934  0.0696  0.0394 -0.4770
  194DMSO    C2 2271   3.808   4.656   1.804  0.0795  0.4232 -0.2480
  194DMSO    H4 2272   3.849   4.745   1.854 -1.1780  0.3937  0.8721
  194DMSO    H5 2273   3.889   4.608   1.748  0.8330 -1.0351  2.0265
  194DMSO    H6 2274   3.731   4.689   1.733  1.3439  1.6469 -1.0855
  194DMSO    O1 2275   3.681   4.430   1.878  0.2043  0.6209  0.1270
  195DMSO    C1 2276   4.427   0.089   3.094  0.2980 -0.3390  0.7825
  195DMSO    H1 2277   4.516   0.116   3.037  0.9779  1.2229  2.5409
  195DMSO    H2 2278   4.409  -0.018   3.080  0.7354 -0.4611  1.1718
  195DMSO    H3 2279   4.346   0.152   3.056  0.8261  1.3654  2.4314
  195DMSO    S1 2280   4.465   0.128   3.261 -0.5350  0.4200 -0.4022
  195DMSO    C2 2281   4.620   0.042   3.272 -0.0411 -0.5640 -0.1516
  195DMSO    H4 2282   4.679   0.050   3.181  0.7615 -0.5266  0.3659
  195DMSO    H5 2283   4.674   0.083   3.359 -1.3321  1.7839 -0.4209
  195DMSO    H6 2284   4.595  -0.064   3.276  2.4311 -1.1716  0.2303
  195DMSO    O1 2285   4.366   0.044   3.341 -0.2590 -0.1178  0.4589
  196DMSO    C1 2286   0.850   0.324   3.139  0.1779 -0.2285 -0.1216
  196DMSO    H1 2287   0.785   0.347   3.054  1.2707 -2.0866 -1.4780
  196DMSO    H2 2288   0.821   0.222   3.168 -0.0095 -0.2716 -0.4590
  196DMSO    H3 2289   0.828   0.392   3.222  0.1523  0.7033 -0.8915
  196DMSO    S1 2290   1.025   0.347   3.095 -0.3042 -0.5490  0.2050
  196DMSO    C2 2291   1.091   0.318   3.255  0.5246 -0.2937 -0.7006
  196DMSO    H4 2292   1.078   0.214   3.287  0.9731 -0.1302  0.0370
  196DMSO    H5 2293   1.197   0.344   3.261  0.1171  1.1808  0.4550
  196DMSO    H6 2294   1.040   0.387   3.323 -1.5198 -1.2207 -1.2728
  196DMSO    O1 2295   1.044   0.493   3.072  0.6186 -0.2024 -0.0511
  197DMSO    C1 2296   2.564   1.330   3.634  0.0982  0.4843 -0.1241
  197DMSO    H1 2297   2.637   1.259   3.594  2.0786  1.8378  0.9793
  197DMSO    H2 2298   2.478   1.334   3.567 -0.5023  3.7461  0.7471
  197DMSO    H3 2299   2.605   1.429   3.656  1.0366  0.1474 -0.3458
  197DMSO    S1 2300   2.495   1.272   3.785  0.0697  0.2178 -0.3328
  197DMSO    C2 2301   2.650   1.248   3.860  0.1577  0.1530 -0.0060
  197DMSO    H4 2302   2.724   1.196   3.799 -1.3370 -1.7194 -0.2816
  197DMSO    H5 2303   2.682   1.347   3.894 -2.3555  0.4608  1.6228
  197DMSO    H6 2304   2.640   1.186   3.950 -1.3090 -1.3595 -1.1767
  197DMSO    O1 2305   2.461   1.132   3.742 -0.3158  0.2511  0.1995
  198DMSO    C1 2306   0.583   0.035   4.093 -0.4075 -0.6438  0.2709
  198DMSO    H1 2307   0.579   0.143   4.109  2.0412 -0.5449  0.3143
  198DMSO    H2 2308   0.673   0.025   4.033 -0.7453 -0.6801 -0.2342
  198DMSO    H3 2309   0.492  -0.005   4.046 -0.4321  0.5510 -0.7178
  198DMSO    S1 2310   0.604  -0.027   4.252  0.4520  0.1735 -0.2111
  198DMSO    C2 2311   0.451   0.045   4.315  0.1713 -0.3696  0.3407
  198DMSO    H4 2312   0.438   0.021   4.421  0.0929 -2.0311 -0.0396
  198DMSO    H5 2313   0.447   0.154   4.303  0.6106 -0.0559  2.7182
  198DMSO    H6 2314   0.363   0.002   4.266  0.6044 -2.0741  1.0094
  198DMSO    O1 2315   0.716   0.056   4.301  0.2649 -0.3243 -0.3673
  199DMSO    C1 2316   3.572   4.539   1.387  0.4118  0.6990 -0.3653
  199DMSO    H1 2317   3.593   4.507   1.490 -1.8698 -0.1507 -0.1281
  199DMSO    H2 2318   3.546   4.465   1.311  1.3777  0.1118 -0.1327
  199DMSO    H3 2319   3.644   4.613   1.352  1.0811  1.1295  1.8422
  199DMSO    S1 2320   3.421   4.639   1.422  0.1567  0.2715 -0.4832
  199DMSO    C2 2321   3.465   4.705   1.581 -0.0927 -0.4802  0.2463
  199DMSO    H4 2322   3.384   4.776   1.601 -1.4414 -1.1774 -2.5759
  199DMSO    H5 2323   3.471   4.628   1.659 -1.4452 -0.8167  0.0347
  199DMSO    H6 2324   3.557   4.762   1.572 -0.3851  0.1216  1.0034
  199DMSO    O1 2325   3.309   4.544   1.454  0.4406  0.3993 -0.8313
  200DMSO    C1 2326   2.145   4.325   4.060  0.2771  0.0860 -0.5336
  200DMSO    H1 2327   2.193   4.274   4.144  0.7769  4.0161  1.7027
  200DMSO    H2 2328   2.123   4.252   3.981  1.6030  1.1359 -1.8947
  200DMSO    H3 2329   2.217   4.396   4.020  1.6465 -1.1872 -0.3697
  200DMSO    S1 2330   1.996   4.399   4.107  0.1005 -0.1461  0.1996
  200DMSO    C2 2331   1.932   4.233   4.147 -0.3690  0.2227 -0.2949
  200DMSO    H4 2332   1.983   4.191   4.234 -1.8859  1.9639  1.4821
  200DMSO    H5 2333   1.825   4.247   4.162 -0.0720  2.5059 -0.1245
  200DMSO    H6 2334   1.959   4.159   4.072  0.7690  0.9061 -0.5814
  200DMSO    O1 2335   1.931   4.426   3.981  0.5384  0.2695  0.1564
  201DMSO    C1 2336   1.086   5.798   4.378  0.0583 -0.2090  0.0142
  201DMSO    H1 2337   0.979   5.800   4.403 -0.1299 -0.0989 -0.8137
  201DMSO    H2 2338   1.122   5.696   4.393 -0.0538 -0.4336 -1.2267
  201DMSO    H3 2339   1.139   5.861   4.450 -2.2086 -0.3185  1.8605
  201DMSO    S1 2340   1.130   5.861   4.219  0.1666  0.1104 -0.1336
  201DMSO    C2 2341   1.026   5.748   4.133  0.7194  0.3372  0.2298
  201DMSO    H4 2342   1.053   5.648   4.166 -2.5734 -0.6783  0.0073
  201DMSO    H5 2343   0.928   5.788   4.159 -0.3137 -3.1791  2.0813
  201DMSO    H6 2344   1.052   5.761   4.027  1.2469  0.0640  0.3218
  201DMSO    O1 2345   1.263   5.800   4.202  0.2822 -0.2413 -0.4922
  202DMSO    C1 2346   3.467   1.346   2.181  0.3334 -0.2481  0.0860
  202DMSO    H1 2347   3.427   1.254   2.137  0.5720  0.2543 -1.2042
  202DMSO    H2 2348   3.390   1.418   2.151 -0.1127 -0.8985 -0.3597
  202DMSO    H3 2349   3.562   1.366   2.131 -0.7036  0.3276 -1.7040
  202DMSO    S1 2350   3.475   1.345   2.360  0.0694  0.2988 -0.0163
  202DMSO    C2 2351   3.535   1.180   2.376 -0.6047  0.5407 -0.0873
  202DMSO    H4 2352   3.453   1.108   2.372 -1.6326  1.6774  0.3270
  202DMSO    H5 2353   3.614   1.164   2.302 -0.1008 -1.7449  0.9164
  202DMSO    H6 2354   3.574   1.173   2.478 -0.1378 -1.6944 -0.4052
  202DMSO    O1 2355   3.332   1.351   2.410  0.3096 -0.6512  0.0958
  203DMSO    C1 2356   1.361   3.756   2.790 -0.2751  0.0257  0.1689
  203DMSO    H1 2357   1.331   3.651   2.790 -0.2764  0.0033 -1.3958
  203DMSO    H2 2358   1.421   3.786   2.703  2.0411  0.9031  2.0162
  203DMSO    H3 2359   1.433   3.766   2.872  1.1814  0.9243 -1.1740
  203DMSO    S1 2360   1.214   3.862   2.800 -0.4032 -0.2637  0.0262
  203DMSO    C2 2361   1.167   3.801   2.961  0.5302  0.2110 -1.1797
  203DMSO    H4 2362   1.258   3.822   3.018 -0.5079  0.9039  0.2751
  203DMSO    H5 2363   1.077   3.853   2.995 -0.5402 -1.7002 -1.0227
  203DMSO    H6 2364   1.135   3.697   2.960  0.7203  0.1379 -0.1931
  203DMSO    O1 2365   1.114   3.805   2.711  0.0991  0.3477  0.5298
  204DMSO    C1 2366   1.394   3.026   0.337  0.4314 -0.5052  0.1033
  204DMSO    H1 2367   1.305   3.060   0.283 -0.0522 -3.0190 -0.7655
  204DMSO    H2 2368   1.487   3.070   0.302  1.4417 -3.2926 -0.8668
  204DMSO    H3 2369   1.400   2.917   0.347  2.3039 -0.2229  2.2814
  204DMSO    S1 2370   1.372   3.080   0.506  0.6134  0.3685 -0.2103
  204DMSO    C2 2371   1.382   3.261   0.477  0.2027  0.5980  0.2730
  204DMSO    H4 2372   1.471   3.290   0.420  0.7142  0.6939  1.1197
  204DMSO    H5 2373   1.287   3.297   0.436 -1.4463 -1.3894  2.2695
  204DMSO    H6 2374   1.388   3.303   0.577  0.0028 -0.4716  0.7390
  204DMSO    O1 2375   1.499   3.042   0.576  0.5641 -0.1077 -0.7333
  205DMSO    C1 2376   0.149   4.265   1.904 -0.3114 -0.2812  0.5757
  205DMSO    H1 2377   0.155   4.270   1.795 -1.3269 -1.4772  0.4653
  205DMSO    H2 2378   0.246   4.238   1.946  0.2013  0.3382 -0.1882
  205DMSO    H3 2379   0.068   4.200   1.938  1.2237 -2.0053  1.0158
  205DMSO    S1 2380   0.096   4.417   1.960 -0.0905 -0.2249 -0.2179
  205DMSO    C2 2381   0.210   4.526   1.876 -0.6137  0.3263  0.1690
  205DMSO    H4 2382   0.172   4.628   1.886 -1.5684  0.0950 -1.0253
  205DMSO    H5 2383   0.311   4.523   1.919 -0.9481  2.0956  1.1156
  205DMSO    H6 2384   0.227   4.496   1.772  0.4174  0.9648  0.1409
  205DMSO    O1 2385   0.133   4.419   2.103 -0.8329  0.3381  0.2911
  206DMSO    C1 2386   0.691   2.478   0.168 -0.2708  0.1200 -0.3216
  206DMSO    H1 2387   0.695   2.550   0.251  2.0425  1.6527 -1.7030
  206DMSO    H2 2388   0.741   2.527   0.084  0.5716 -1.0538 -0.5178
  206DMSO    H3 2389   0.588   2.452   0.142 -0.5586  1.0388 -0.1492
  206DMSO    S1 2390   0.789   2.341   0.220 -0.2658  0.0077 -0.1546
  206DMSO    C2 2391   0.765   2.252   0.065  0.4388  0.1054  0.1392
  206DMSO    H4 2392   0.810   2.154   0.082  3.0791  0.8739 -2.0929
  206DMSO    H5 2393   0.659   2.235   0.043  0.9112 -1.4453 -1.0087
  206DMSO    H6 2394   0.823   2.307  -0.009  0.0061 -1.0805 -1.1120
  206DMSO    O1 2395   0.710   2.279   0.335  0.4084 -0.6641 -0.5946
  207DMSO    C1 2396   1.897   2.263   4.499 -0.3596  0.1876 -0.0757
  207DMSO    H1 2397   1.949   2.223   4.587 -1.2792  0.1147  0.4435
  207DMSO    H2 2398   1.965   2.343   4.468  0.4993  0.4384  2.2776
  207DMSO    H3 2399   1.808   2.316   4.532 -0.0982  1.8244 -1.9449
  207DMSO    S1 2400   1.889   2.142   4.365  0.1215  0.1875  0.0298
  207DMSO    C2 2401   2.064   2.116   4.366 -0.6640  0.1705  0.4415
  207DMSO    H4 2402   2.083   2.065   4.271 -2.4169 -0.6212  0.5070
  207DMSO    H5 2403   2.103   2.218   4.361  0.2819 -0.3104 -4.0475
  207DMSO    H6 2404   2.102   2.060   4.452 -2.1596 -0.3734  0.7591
  207DMSO    O1 2405   1.877   2.229   4.241 -0.0694  0.4361  0.5631
  208DMSO    C1 2406   1.344   2.150   4.068  0.3846 -0.2100 -0.0572
  208DMSO    H1 2407   1.298   2.074   4.132 -0.6478  0.0118 -0.5296
  208DMSO    H2 2408   1.379   2.227   4.137 -1.0781 -0.4240  0.9543
  208DMSO    H3 2409   1.281   2.196   3.992  0.5179  2.0484  1.1722
  208DMSO    S1 2410   1.490   2.081   3.983 -0.2947 -0.4252 -0.2058
  208DMSO    C2 2411   1.586   2.078   4.132  0.0394  0.3131  0.4861
  208DMSO    H4 2412   1.542   2.006   4.202  1.9083 -1.0751  0.2833
  208DMSO    H5 2413   1.681   2.029   4.107 -0.2467 -1.2135  2.2717
  208DMSO    H6 2414   1.599   2.180   4.168  1.5101  0.1863  0.3503
  208DMSO    O1 2415   1.546   2.191   3.896 -0.6104  0.2950  1.0809
  209DMSO    C1 2416   3.155   0.624   0.337 -0.0145  0.0398  0.9153
  209DMSO    H1 2417   3.211   0.643   0.429 -1.6934  1.0003  1.7554
  209DMSO    H2 2418   3.209   0.562   0.265  0.7789  2.0686 -0.2731
  209DMSO    H3 2419   3.146   0.725   0.297 -1.8910  0.9571  3.4851
  209DMSO    S1 2420   2.983   0.580   0.374 -0.2416 -0.2608 -0.0103
  209DMSO    C2 2421   2.958   0.689   0.520 -0.3101  0.2285 -0.0962
  209DMSO    H4 2422   2.853   0.675   0.546 -0.1564  0.9338  0.9106
  209DMSO    H5 2423   3.016   0.647   0.603  0.5842 -1.9128 -1.7331
  209DMSO    H6 2424   2.978   0.795   0.508  0.8770 -0.0078 -0.3467
  209DMSO    O1 2425   2.965   0.440   0.416 -0.3957  0.6217  0.0758
  210DMSO    C1 2426   4.910   5.757   2.754 -0.3122 -0.5627 -0.2598
  210DMSO    H1 2427   4.945   5.708   2.846  0.8012  1.0781  0.2051
  210DMSO    H2 2428   4.871   5.679   2.688  1.9820 -0.8427 -1.3207
  210DMSO    H3 2429   4.985   5.825   2.716 -1.4440 -0.2174 -1.8947
  210DMSO    S1 2430   4.756   5.853   2.786  0.0442 -0.5370  0.2563
  210DMSO    C2 2431   4.750   5.945   2.641 -0.7892 -0.7100 -0.8485
  210DMSO    H4 2432   4.681   6.029   2.650  0.7459  0.4841  0.0579
  210DMSO    H5 2433   4.844   5.991   2.611 -1.4178  2.4976  1.8147
  210DMSO    H6 2434   4.718   5.885   2.555 -1.9915 -0.3559 -0.6643
  210DMSO    O1 2435   4.796   5.948   2.896  0.2204 -0.4310  0.0904
  211DMSO    C1 2436   1.201   2.485   4.285  0.3886  0.4226 -0.7412
  211DMSO    H1 2437   1.169   2.450   4.187  0.7668  0.0803 -0.7453
  211DMSO    H2 2438   1.163   2.428   4.371  3.5372 -0.6542  0.0142
  211DMSO    H3 2439   1.162   2.587   4.288 -1.7072 -0.3701  0.1320
  211DMSO    S1 2440   1.379   2.469   4.279 -0.2825 -0.0390  0.1275
  211DMSO    C2 2441   1.429   2.555   4.423 -0.1639 -0.1102 -0.5389
  211DMSO    H4 2442   1.407   2.499   4.515 -1.0528  1.2204  0.0760
  211DMSO    H5 2443   1.533   2.585   4.415 -0.7012  1.5881 -1.5264
  211DMSO    H6 2444   1.362   2.642   4.425  1.7570  1.3875 -0.2409
  211DMSO    O1 2445   1.408   2.560   4.167 -0.0265 -0.3523  0.0046
  212DMSO    C1 2446   5.092   5.142   3.998  0.4042  0.0776  0.1094
  212DMSO    H1 2447   5.017   5.141   3.919  1.4663  0.2094 -0.9137
  212DMSO    H2 2448   5.063   5.106   4.097  2.1367 -1.4926  0.0904
  212DMSO    H3 2449   5.143   5.238   4.001  0.2965  0.1961 -1.3807
  212DMSO    S1 2450   5.201   5.017   3.943  0.1884  0.3516 -0.2760
  212DMSO    C2 2451   5.113   4.875   3.996 -0.5352 -0.0586  0.5933
  212DMSO    H4 2452   5.169   4.782   4.007  1.3842  0.9566 -0.4071
  212DMSO    H5 2453   5.078   4.899   4.097  0.3785 -0.7850  1.0955
  212DMSO    H6 2454   5.029   4.867   3.927 -0.7466 -0.9462  0.9432
  212DMSO    O1 2455   5.312   5.019   4.039 -0.0367  0.8926  0.2348
  213DMSO    C1 2456   0.405   4.442   2.309  0.6231  0.3733 -0.7466
  213DMSO    H1 2457   0.382   4.354   2.370  0.7712  0.5971 -0.3681
  213DMSO    H2 2458   0.483   4.500   2.359  0.5844 -0.1316 -0.0911
  213DMSO    H3 2459   0.311   4.497   2.302  0.5898  0.2034 -1.6435
  213DMSO    S1 2460   0.467   4.385   2.156 -0.0514  0.0948 -0.1513
  213DMSO    C2 2461   0.610   4.298   2.232  0.1205  0.4889  0.0719
  213DMSO    H4 2462   0.653   4.364   2.308 -2.4309 -0.9754  2.9062
  213DMSO    H5 2463   0.574   4.217   2.296 -0.3062  1.8640  1.6106
  213DMSO    H6 2464   0.683   4.271   2.156 -0.7496  0.8970 -0.9131
  213DMSO    O1 2465   0.516   4.518   2.106 -0.6898  0.0382 -0.0210
  214DMSO    C1 2466   3.791   0.569   0.241  0.0040 -0.0711  0.6155
  214DMSO    H1 2467   3.731   0.520   0.318 -1.1226  1.1239  0.5043
  214DMSO    H2 2468   3.796   0.677   0.256  0.7410 -0.3695  2.7490
  214DMSO    H3 2469   3.751   0.541   0.144  2.0230 -0.4962 -0.1163
  214DMSO    S1 2470   3.950   0.490   0.242  0.4356 -0.3894 -0.0773
  214DMSO    C2 2471   3.897   0.332   0.193  0.3818 -0.2242 -0.1363
  214DMSO    H4 2472   3.875   0.348   0.087 -2.0794  3.6234  0.8732
  214DMSO    H5 2473   3.983   0.263   0.200  1.0925  0.7547  0.8272
  214DMSO    H6 2474   3.813   0.296   0.252  1.2043 -1.7571  0.1434
  214DMSO    O1 2475   3.980   0.466   0.387 -0.0831  0.2504  0.4656
  215DMSO    C1 2476   2.316   3.498   0.189  0.6060 -0.2169 -0.4803
  215DMSO    H1 2477   2.321   3.550   0.285  1.1896  0.6426 -0.9711
  215DMSO    H2 2478   2.409   3.440   0.191  0.0902 -1.0525  2.0411
  215DMSO    H3 2479   2.292   3.565   0.106 -0.6591 -0.8627 -0.6488
  215DMSO    S1 2480   2.174   3.394   0.201 -0.2094 -0.0568  0.2468
  215DMSO    C2 2481   2.237   3.285   0.326  0.4374  0.0038  0.5700
  215DMSO    H4 2482   2.300   3.215   0.271  1.6048  1.9146 -0.5673
  215DMSO    H5 2483   2.293   3.341   0.401  1.7126  0.3535 -0.6210
  215DMSO    H6 2484   2.151   3.227   0.360  0.5382 -0.8405 -0.5757
  215DMSO    O1 2485   2.172   3.318   0.074 -0.5491  0.0169  0.0195
  216DMSO    C1 2486   0.224   2.393   2.148 -0.1190  0.0434  0.0979
  216DMSO    H1 2487   0.257   2.295   2.114  3.5197  1.6959 -1.4045
  216DMSO    H2 2488   0.268   2.414   2.245  0.5568 -2.0349  0.2426
  216DMSO    H3 2489   0.114   2.391   2.151 -0.1895  1.0393 -1.1623
  216DMSO    S1 2490   0.272   2.521   2.040 -0.1522  0.0332  0.1442
  216DMSO    C2 2491   0.445   2.486   2.060  0.0395  0.4746  0.6300
  216DMSO    H4 2492   0.483   2.544   2.145 -1.3747  1.9151  0.3090
  216DMSO    H5 2493   0.457   2.381   2.084 -1.1264  0.7305  2.3791
  216DMSO    H6 2494   0.497   2.515   1.968  1.5842 -1.1964  0.9545
  216DMSO    O1 2495   0.252   2.646   2.122  0.2466  0.1303  0.2950
  217DMSO    C1 2496   4.251   1.463   2.158  0.3126  0.8157  0.2577
  217DMSO    H1 2497   4.306   1.477   2.064 -2.5926  2.4668 -1.2483
  217DMSO    H2 2498   4.307   1.478   2.251  1.2616  1.4675 -0.4029
  217DMSO    H3 2499   4.206   1.364   2.160 -1.1854  1.5135  2.7765
  217DMSO    S1 2500   4.116   1.578   2.143  0.0137  0.4521 -0.2317
  217DMSO    C2 2501   4.096   1.547   1.970  0.4161  0.0758  0.1181
  217DMSO    H4 2502   4.018   1.613   1.932 -1.5396 -1.2154  1.8046
  217DMSO    H5 2503   4.192   1.553   1.917 -0.9876  1.2490 -2.3624
  217DMSO    H6 2504   4.061   1.444   1.962  0.1085  0.2794 -1.3229
  217DMSO    O1 2505   4.192   1.709   2.153 -0.0908  0.3928 -0.2483
  218DMSO    C1 2506   2.904   2.582   3.058 -0.0542 -0.1032  0.2602
  218DMSO    H1 2507   2.824   2.545   2.993 -1.1044  1.4231  0.6796
  218DMSO    H2 2508   2.886   2.553   3.162  2.0019 -1.2715  0.3244
  218DMSO    H3 2509   2.896   2.690   3.044 -1.3840 -0.1422  0.6524
  218DMSO    S1 2510   3.053   2.516   2.997 -0.2429 -0.4569 -0.6712
  218DMSO    C2 2511   3.144   2.654   3.064  0.3217  0.3374  0.0080
  218DMSO    H4 2512   3.251   2.638   3.047  0.1194 -0.8838 -0.2272
  218DMSO    H5 2513   3.110   2.745   3.014  0.9357  1.4847  1.6388
  218DMSO    H6 2514   3.127   2.660   3.172 -0.0468 -1.2772  0.0525
  218DMSO    O1 2515   3.054   2.550   2.855  0.3490  0.1101 -0.5561
  219DMSO    C1 2516   3.190   3.723   3.036  0.4695 -0.0050 -0.1298
  219DMSO    H1 2517   3.255   3.749   3.119  0.5345 -2.5321  0.6608
  219DMSO    H2 2518   3.099   3.784   3.035 -1.0230 -2.1650 -0.2055
  219DMSO    H3 2519   3.161   3.619   3.019 -0.5134  0.2788 -0.2595
  219DMSO    S1 2520   3.261   3.762   2.878  0.3635 -0.0191 -0.1063
  219DMSO    C2 2521   3.293   3.937   2.905 -0.9637 -0.5962 -0.3312
  219DMSO    H4 2522   3.289   3.989   2.809 -1.2870  1.0426  0.5513
  219DMSO    H5 2523   3.209   3.985   2.955  0.3898  1.6853 -0.2027
  219DMSO    H6 2524   3.388   3.950   2.956 -0.8894 -0.3318 -0.5395
  219DMSO    O1 2525   3.154   3.741   2.783  0.2606 -0.0072 -0.1505
  220DMSO    C1 2526   0.006   5.135   4.190 -0.8415 -0.2611 -0.1281
  220DMSO    H1 2527  -0.089   5.089   4.221 -1.0453 -0.6818 -1.3698
  220DMSO    H2 2528  -0.007   5.242   4.174  1.6326 -0.1219 -1.3269
  220DMSO    H3 2529   0.051   5.092   4.100 -1.1899 -1.6502  0.3485
  220DMSO    S1 2530   0.126   5.127   4.326 -0.1664  0.2562 -0.3244
  220DMSO    C2 2531   0.096   4.959   4.384  0.4250  0.4850  0.5684
  220DMSO    H4 2532   0.140   4.882   4.321  1.4073  1.1112  0.4773
  220DMSO    H5 2533   0.146   4.936   4.478  0.9631 -1.1518 -0.0929
  220DMSO    H6 2534  -0.010   4.937   4.396  0.4479 -2.0033 -2.9895
  220DMSO    O1 2535   0.082   5.210   4.446  0.0317 -0.7026  0.1858
  221DMSO    C1 2536   2.032   5.607   2.716 -0.0515 -0.4865 -0.0843
  221DMSO    H1 2537   1.965   5.559   2.645 -1.9870  2.0180 -0.0101
  221DMSO    H2 2538   1.982   5.600   2.813  0.8516  2.6945  0.6802
  221DMSO    H3 2539   2.040   5.711   2.685  1.2609 -0.2174  1.0914
  221DMSO    S1 2540   2.193   5.532   2.715  0.1215 -0.0472 -0.0288
  221DMSO    C2 2541   2.275   5.637   2.819 -0.3941  0.3415  0.0924
  221DMSO    H4 2542   2.222   5.645   2.914  0.7634  0.4017  0.7416
  221DMSO    H5 2543   2.377   5.600   2.831 -0.2890  0.8842  0.9318
  221DMSO    H6 2544   2.270   5.733   2.767 -0.3817  0.8367  1.0063
  221DMSO    O1 2545   2.262   5.557   2.591  0.4248 -0.3721  0.1407
  222DMSO    C1 2546   3.104   0.797   3.827 -0.2303 -0.2463  0.5114
  222DMSO    H1 2547   3.172   0.828   3.747 -1.9082 -1.6190 -1.5184
  222DMSO    H2 2548   3.151   0.757   3.917  0.1868 -1.7917 -0.3806
  222DMSO    H3 2549   3.032   0.720   3.799  0.0571  0.0821 -1.1996
  222DMSO    S1 2550   3.007   0.945   3.858  0.1071  0.2271 -0.4212
  222DMSO    C2 2551   2.902   0.871   3.983  0.5705  0.3633  0.0946
  222DMSO    H4 2552   2.970   0.828   4.058  0.2465  1.3605  0.9753
  222DMSO    H5 2553   2.838   0.948   4.026  0.3772  1.2856 -1.7980
  222DMSO    H6 2554   2.834   0.796   3.941  0.0770  0.9944 -0.2276
  222DMSO    O1 2555   2.922   0.954   3.737  0.3401 -0.2921 -0.5838
  223DMSO    C1 2556   3.699   2.937   4.167 -0.2120  0.5215 -0.5014
  223DMSO    H1 2557   3.804   2.948   4.193  0.3561 -2.7480 -1.2468
  223DMSO    H2 2558   3.649   2.860   4.225  2.0872 -0.7137 -0.1000
  223DMSO    H3 2559   3.680   2.915   4.061 -1.8071 -1.8960  0.2641
  223DMSO    S1 2560   3.629   3.097   4.208  0.1923 -0.3933  0.1296
  223DMSO    C2 2561   3.459   3.047   4.175 -0.4199 -0.2715  0.2106
  223DMSO    H4 2562   3.434   3.042   4.068 -3.2100  1.0052  0.7585
  223DMSO    H5 2563   3.448   2.948   4.219  1.2954  0.1486  1.6488
  223DMSO    H6 2564   3.392   3.118   4.224 -0.7042  0.0695 -0.6470
  223DMSO    O1 2565   3.682   3.172   4.089  0.1412 -0.2763  0.2640
  224DMSO    C1 2566   3.686   1.590   1.158  0.6188 -0.1155  0.2173
  224DMSO    H1 2567   3.694   1.599   1.267  0.5886  0.0029  0.2099
  224DMSO    H2 2568   3.689   1.688   1.111  1.4265  0.2006  0.9237
  224DMSO    H3 2569   3.607   1.529   1.112 -0.7629  1.7888  0.0104
  224DMSO    S1 2570   3.837   1.532   1.108  0.2544 -0.0239 -0.0806
  224DMSO    C2 2571   3.928   1.672   1.163 -0.1197 -0.1619  0.4602
  224DMSO    H4 2572   3.908   1.752   1.090 -0.5874 -0.8025 -0.1298
  224DMSO    H5 2573   3.914   1.714   1.262 -0.2520 -0.1766  0.4485
  224DMSO    H6 2574   4.032   1.644   1.148  0.4482  1.6016  1.0078
  224DMSO    O1 2575   3.847   1.542   0.956  0.3122  0.5504  0.1327
  225DMSO    C1 2576   1.258   1.475   4.420  0.4511 -0.1431 -0.0212
  225DMSO    H1 2577   1.216   1.525   4.507  2.1335 -0.4274  0.9920
  225DMSO    H2 2578   1.357   1.434   4.444  0.9768  0.8368 -0.4957
  225DMSO    H3 2579   1.266   1.544   4.336  1.6909 -1.0098 -0.6322
  225DMSO    S1 2580   1.133   1.360   4.370  0.3452 -0.6006  0.0492
  225DMSO    C2 2581   1.122   1.254   4.513 -0.0079 -0.3289 -0.3252
  225DMSO    H4 2582   1.225   1.222   4.531 -0.3513 -0.5345  1.2857
  225DMSO    H5 2583   1.087   1.313   4.598  1.7665  0.8647 -0.3857
  225DMSO    H6 2584   1.064   1.165   4.490  2.2763 -2.1975  1.0066
  225DMSO    O1 2585   1.193   1.287   4.256 -0.4187 -0.0984 -0.0828
  226DMSO    C1 2586   2.046   0.669   3.776  0.2279  0.0166  0.2179
  226DMSO    H1 2587   1.986   0.691   3.865  0.1425  1.8408 -0.2635
  226DMSO    H2 2588   2.026   0.567   3.744 -0.8468  1.0233 -2.4433
  226DMSO    H3 2589   2.154   0.679   3.795  0.3474  0.1598 -0.5175
  226DMSO    S1 2590   1.989   0.777   3.647  0.2498 -0.2973  0.0864
  226DMSO    C2 2591   2.131   0.724   3.551 -0.3629 -0.5215  0.1274
  226DMSO    H4 2592   2.114   0.766   3.451  1.2575  1.5824  0.7008
  226DMSO    H5 2593   2.218   0.771   3.598 -0.2438 -0.7952  0.1796
  226DMSO    H6 2594   2.128   0.615   3.552  0.0823 -0.5345  0.1708
  226DMSO    O1 2595   2.017   0.909   3.707 -0.6640  0.0437  0.0149
  227DMSO    C1 2596   2.538   2.690   0.720  0.5636 -0.0580 -0.4104
  227DMSO    H1 2597   2.489   2.786   0.698  0.4817 -0.2832 -1.2406
  227DMSO    H2 2598   2.555   2.690   0.828 -2.7260  0.1551  0.1559
  227DMSO    H3 2599   2.627   2.683   0.657  1.3511  1.4272  0.4938
  227DMSO    S1 2600   2.418   2.585   0.659 -0.3884  0.1409 -0.0054
  227DMSO    C2 2601   2.535   2.443   0.677 -0.3069 -0.3509 -0.3306
  227DMSO    H4 2602   2.625   2.453   0.616  0.8043  0.1238  1.3420
  227DMSO    H5 2603   2.556   2.428   0.783 -0.3301 -1.4997 -0.4772
  227DMSO    H6 2604   2.478   2.358   0.639  2.7251 -2.1903 -0.9527
  227DMSO    O1 2605   2.419   2.605   0.512 -0.1883  0.2314 -0.6224
  228DMSO    C1 2606   2.872   2.920   0.485 -0.5846 -0.4817  0.4444
  228DMSO    H1 2607   2.971   2.884   0.456 -0.5037 -1.4909  1.8949
  228DMSO    H2 2608   2.810   2.835   0.516 -0.1109 -0.7736  0.5972
  228DMSO    H3 2609   2.815   2.987   0.420  1.3214  1.0429  0.3342
  228DMSO    S1 2610   2.909   2.994   0.643  0.2327 -0.2305 -0.5513
  228DMSO    C2 2611   2.998   3.134   0.579 -0.4660 -0.0482 -0.0605
  228DMSO    H4 2612   3.013   3.202   0.663 -0.2323 -0.0180 -0.1241
  228DMSO    H5 2613   3.091   3.097   0.534 -0.4567  0.2988 -0.3312
  228DMSO    H6 2614   2.940   3.176   0.497  0.5157  0.2132 -0.6366
  228DMSO    O1 2615   3.024   2.915   0.697 -0.2613  0.3014  0.1640
  229DMSO    C1 2616   0.968   4.774   4.151 -0.0130 -0.0332  0.1620
  229DMSO    H1 2617   0.913   4.728   4.068 -2.8995  1.6377  1.0675
  229DMSO    H2 2618   1.032   4.856   4.120 -1.3332  0.8769 -0.1852
  229DMSO    H3 2619   1.021   4.702   4.214  0.5403  1.1570  1.0734
  229DMSO    S1 2620   0.832   4.846   4.245  0.1319 -0.0510 -0.2133
  229DMSO    C2 2621   0.772   4.942   4.107 -0.0684 -0.0489 -0.0127
  229DMSO    H4 2622   0.704   5.016   4.151  1.7488  0.5747  1.8283
  229DMSO    H5 2623   0.854   5.001   4.065  1.9525 -1.6803  1.5404
  229DMSO    H6 2624   0.714   4.879   4.039  1.1793 -2.6937  1.2959
  229DMSO    O1 2625   0.896   4.953   4.333 -0.2213  0.4485 -0.2010
  230DMSO    C1 2626   4.716   4.380   1.051  0.4089  0.6793  0.0279
  230DMSO    H1 2627   4.696   4.442   1.139 -0.1097 -0.4919  0.7486
  230DMSO    H2 2628   4.815   4.332   1.058  0.5900  0.8386 -1.4285
  230DMSO    H3 2629   4.701   4.423   0.952  0.2374  0.3846 -0.0747
  230DMSO    S1 2630   4.598   4.249   1.053 -0.2542 -0.3145 -0.4833
  230DMSO    C2 2631   4.456   4.350   1.020  0.9561 -0.1728 -0.2964
  230DMSO    H4 2632   4.474   4.448   1.066  0.8416 -1.0405  1.6305
  230DMSO    H5 2633   4.435   4.348   0.913  2.4483 -0.4724 -0.5839
  230DMSO    H6 2634   4.369   4.311   1.074 -0.7589  0.3826 -2.5843
  230DMSO    O1 2635   4.586   4.225   1.199 -0.3409  0.8858  0.2237
  231DMSO    C1 2636   2.942   4.002   0.606 -0.4526  0.1269 -0.1554
  231DMSO    H1 2637   2.865   3.975   0.533 -0.9027  2.7733 -0.7088
  231DMSO    H2 2638   2.965   4.107   0.588  2.5279 -0.4117  0.3542
  231DMSO    H3 2639   3.030   3.942   0.585 -0.4811  0.0992 -0.1964
  231DMSO    S1 2640   2.889   3.982   0.776  0.0826  0.1784  0.1158
  231DMSO    C2 2641   3.043   4.020   0.850  0.8499 -0.4817 -0.1122
  231DMSO    H4 2642   3.022   4.003   0.956 -0.4001 -1.8175 -0.5570
  231DMSO    H5 2643   3.114   3.948   0.810  0.4318 -1.0225  0.1057
  231DMSO    H6 2644   3.075   4.121   0.822 -0.7194  0.0417 -0.0699
  231DMSO    O1 2645   2.865   3.835   0.799 -0.1508  0.2023  0.3042
  232DMSO    C1 2646   1.583   2.471   3.672  0.7501  0.1217 -0.8688
  232DMSO    H1 2647   1.640   2.442   3.761 -2.2216  2.1107  1.7886
  232DMSO    H2 2648   1.557   2.384   3.613  0.0907  0.1046 -0.5521
  232DMSO    H3 2649   1.642   2.528   3.600 -0.1481  2.5848  0.2855
  232DMSO    S1 2650   1.441   2.574   3.716  0.0311 -0.0239 -0.1555
  232DMSO    C2 2651   1.352   2.466   3.811  0.4318  0.5354 -0.5177
  232DMSO    H4 2652   1.333   2.371   3.760 -1.5336 -0.8324  2.5876
  232DMSO    H5 2653   1.402   2.448   3.906 -2.8646 -0.0612  1.1776
  232DMSO    H6 2654   1.253   2.506   3.834 -0.4885 -1.4346 -0.9512
  232DMSO    O1 2655   1.376   2.598   3.584  0.0125  0.8703 -0.2842
  233DMSO    C1 2656   0.417   4.367   3.050  0.4923 -0.1049 -0.1781
  233DMSO    H1 2657   0.412   4.266   3.009  0.0569 -0.7548  1.4449
  233DMSO    H2 2658   0.497   4.418   2.996  0.5646  0.0918  0.1145
  233DMSO    H3 2659   0.420   4.358   3.159 -3.4919 -1.1370 -0.0750
  233DMSO    S1 2660   0.274   4.447   3.003  0.0180 -0.0930  0.0595
  233DMSO    C2 2661   0.324   4.489   2.838  0.0263  0.2230  0.5300
  233DMSO    H4 2662   0.415   4.549   2.849  0.9249 -1.2796  1.3933
  233DMSO    H5 2663   0.344   4.389   2.799 -1.9413  0.1114 -0.2021
  233DMSO    H6 2664   0.248   4.549   2.787 -0.2078 -0.9008 -0.4457
  233DMSO    O1 2665   0.274   4.570   3.076  0.1446  0.8430 -0.1233
  234DMSO    C1 2666   4.790   1.253   0.349  0.2599  0.4750 -0.6239
  234DMSO    H1 2667   4.761   1.259   0.454  3.7203  1.4950  0.3226
  234DMSO    H2 2668   4.722   1.200   0.282  0.6596 -0.0927 -0.5828
  234DMSO    H3 2669   4.890   1.209   0.348  1.5345  3.2550  0.7879
  234DMSO    S1 2670   4.785   1.423   0.290  0.1709 -0.0558 -0.4383
  234DMSO    C2 2671   4.907   1.484   0.413  0.1086  0.2862 -0.0592
  234DMSO    H4 2672   4.998   1.424   0.422  0.3795  0.3229 -2.1225
  234DMSO    H5 2673   4.932   1.584   0.376  0.0052  1.1508  2.1426
  234DMSO    H6 2674   4.856   1.487   0.509  0.8840  0.7862  0.3386
  234DMSO    O1 2675   4.650   1.471   0.339 -0.2337  0.1363 -0.0375
  235DMSO    C1 2676   4.425   1.314   4.159  0.3841 -0.4203  0.5084
  235DMSO    H1 2677   4.447   1.406   4.105  1.2848 -0.0797  1.4433
  235DMSO    H2 2678   4.431   1.222   4.100 -0.6916  0.7287 -1.4173
  235DMSO    H3 2679   4.326   1.320   4.206 -0.1109 -1.6555 -0.3455
  235DMSO    S1 2680   4.537   1.281   4.296  0.2632  0.4467  0.1749
  235DMSO    C2 2681   4.505   1.429   4.388  0.6747  0.5396  0.8254
  235DMSO    H4 2682   4.564   1.448   4.478  1.3903 -0.5915  0.6050
  235DMSO    H5 2683   4.527   1.515   4.325 -0.1433  0.5922  0.6051
  235DMSO    H6 2684   4.401   1.428   4.422  1.1225 -2.3818  2.3608
  235DMSO    O1 2685   4.668   1.292   4.236 -0.0162  0.4552 -0.1547
  236DMSO    C1 2686   1.252   1.151   3.278 -0.1573  0.4542 -0.7646
  236DMSO    H1 2687   1.347   1.113   3.317 -1.2047 -0.2979  1.1173
  236DMSO    H2 2688   1.238   1.119   3.175  0.2314 -0.0290 -0.6708
  236DMSO    H3 2689   1.243   1.259   3.291  1.2133  0.3993  0.7966
  236DMSO    S1 2690   1.111   1.070   3.371  0.1305  0.0887  0.1379
  236DMSO    C2 2691   1.202   1.032   3.524  0.4953 -0.4720 -0.8504
  236DMSO    H4 2692   1.302   0.998   3.497  0.9110  0.1678 -0.1391
  236DMSO    H5 2693   1.212   1.119   3.588  0.5698 -1.7677  0.9299
  236DMSO    H6 2694   1.153   0.949   3.576  0.5185 -0.1025 -0.2381
  236DMSO    O1 2695   1.077   0.935   3.313  0.3072  0.7808  0.1332
  237DMSO    C1 2696   3.977   0.334   1.848  0.1020 -0.0323  0.4017
  237DMSO    H1 2697   3.891   0.294   1.794  2.0218 -2.3393 -1.0109
  237DMSO    H2 2698   3.950   0.355   1.952  0.8723  2.8043  0.0920
  237DMSO    H3 2699   3.993   0.428   1.795 -3.2907  0.5156  0.2231
  237DMSO    S1 2700   4.116   0.223   1.834  0.1378 -0.2928 -0.1412
  237DMSO    C2 2701   4.136   0.257   1.659 -0.9066 -0.1390  0.0709
  237DMSO    H4 2702   4.144   0.363   1.634  2.5228 -0.3557 -0.0125
  237DMSO    H5 2703   4.226   0.207   1.624 -0.2406  0.8054  0.4288
  237DMSO    H6 2704   4.052   0.200   1.617 -2.2293  0.5559  1.7320
  237DMSO    O1 2705   4.046   0.091   1.839 -0.3549  0.0721 -0.3591
  238DMSO    C1 2706   4.264   2.864   4.430  0.0961 -0.2867  0.0886
  238DMSO    H1 2707   4.238   2.907   4.334  0.2282  0.8892  0.5746
  238DMSO    H2 2708   4.179   2.803   4.464  0.6031 -1.7051 -1.1720
  238DMSO    H3 2709   4.286   2.941   4.505 -1.0890  0.2113 -0.0633
  238DMSO    S1 2710   4.408   2.764   4.399 -0.5484  0.5567 -0.2239
  238DMSO    C2 2711   4.508   2.892   4.345 -0.2118 -0.6461 -0.5511
  238DMSO    H4 2712   4.504   2.962   4.429 -0.7230  0.4811 -1.5034
  238DMSO    H5 2713   4.612   2.864   4.322 -0.4518 -1.4151 -0.6961
  238DMSO    H6 2714   4.457   2.937   4.259  0.8841 -1.6044 -1.7296
  238DMSO    O1 2715   4.358   2.697   4.276 -0.9674 -0.4881 -0.1883
  239DMSO    C1 2716   1.275   3.054   1.909 -0.1037 -0.5975 -0.6120
  239DMSO    H1 2717   1.384   3.050   1.911 -0.0821 -0.4542 -1.2000
  239DMSO    H2 2718   1.219   2.997   1.983 -0.2790  0.2954 -0.0453
  239DMSO    H3 2719   1.243   3.011   1.814 -0.1031 -1.3705 -0.2613
  239DMSO    S1 2720   1.237   3.228   1.911  0.1125  0.2529 -0.2772
  239DMSO    C2 2721   1.063   3.227   1.895 -0.1389  0.0841 -0.3790
  239DMSO    H4 2722   1.036   3.333   1.892 -1.6707 -0.2884 -0.4057
  239DMSO    H5 2723   1.024   3.181   1.803  1.6846  0.2204 -1.2336
  239DMSO    H6 2724   1.020   3.186   1.987 -0.8582  2.1227  0.2288
  239DMSO    O1 2725   1.277   3.276   1.778  0.3076 -0.3598 -0.3522
  240DMSO    C1 2726   3.176   0.894   0.021  0.0735  0.2626 -0.1228
  240DMSO    H1 2727   3.272   0.929   0.059  0.7259 -0.6469 -0.9334
  240DMSO    H2 2728   3.104   0.914   0.100  0.0516  0.6012 -0.2275
  240DMSO    H3 2729   3.187   0.790  -0.011  0.1207  1.0808 -2.9229
  240DMSO    S1 2730   3.143   0.994  -0.124  0.3877 -0.2794  0.3718
  240DMSO    C2 2731   3.002   0.914  -0.187  0.6161  0.3286 -0.1163
  240DMSO    H4 2732   3.029   0.841  -0.264  0.4487 -0.0179  0.1530
  240DMSO    H5 2733   2.938   0.856  -0.120 -0.3219 -0.7639 -1.9368
  240DMSO    H6 2734   2.942   0.997  -0.224 -2.0557 -1.3871  0.2179
  240DMSO    O1 2735   3.250   0.943  -0.215  0.9231  0.6357  0.2217
  241DMSO    C1 2736   5.424   1.610   1.329  0.6983 -0.2515  0.1177
  241DMSO    H1 2737   5.459   1.681   1.253 -1.5206  0.3129 -0.4264
  241DMSO    H2 2738   5.341   1.653   1.385 -0.1523  0.9290 -1.9588
  241DMSO    H3 2739   5.514   1.587   1.385  1.1677 -1.7235 -1.2255
  241DMSO    S1 2740   5.364   1.469   1.248 -0.0711  0.6350  0.1568
  241DMSO    C2 2741   5.296   1.373   1.391  0.9187 -0.3674  0.1897
  241DMSO    H4 2742   5.353   1.411   1.476 -0.2064 -1.0275  1.2677
  241DMSO    H5 2743   5.193   1.409   1.397  1.3460  0.5507  2.4976
  241DMSO    H6 2744   5.304   1.265   1.374 -2.3994 -0.6951  0.2741
  241DMSO    O1 2745   5.490   1.404   1.210  0.2171 -0.0498 -0.5381
  242DMSO    C1 2746   2.157   4.672   4.747 -0.0568 -0.3399  0.2709
  242DMSO    H1 2747   2.157   4.767   4.693 -1.5697 -0.6127 -0.2380
  242DMSO    H2 2748   2.050   4.651   4.745 -0.0892 -0.2510  0.8704
  242DMSO    H3 2749   2.200   4.677   4.848 -0.2560 -0.1968  0.3475
  242DMSO    S1 2750   2.256   4.562   4.647 -0.0442 -0.2263 -0.0922
  242DMSO    C2 2751   2.140   4.521   4.511 -0.2945  0.8171 -0.1137
  242DMSO    H4 2752   2.199   4.468   4.436  0.2781 -1.2715  1.7538
  242DMSO    H5 2753   2.053   4.466   4.549 -0.1622 -0.9426 -2.2469
  242DMSO    H6 2754   2.106   4.619   4.475 -1.8917 -0.5732 -2.5184
  242DMSO    O1 2755   2.256   4.428   4.721 -0.1132  0.0915  0.2205
  243DMSO    C1 2756   5.478   1.834   2.055 -0.3999 -0.5479 -0.4264
  243DMSO    H1 2757   5.429   1.840   1.957 -3.9140 -0.9451  1.2320
  243DMSO    H2 2758   5.469   1.733   2.097 -0.2829 -0.4036 -0.0561
  243DMSO    H3 2759   5.451   1.913   2.126  1.1490  0.3412 -0.8092
  243DMSO    S1 2760   5.655   1.851   2.051  0.1909  0.2858  0.0922
  243DMSO    C2 2761   5.639   2.017   1.980  0.0302 -0.5503  0.9467
  243DMSO    H4 2762   5.610   2.093   2.053  0.7634  2.0660 -1.3831
  243DMSO    H5 2763   5.733   2.049   1.934 -1.8758  2.3836 -1.1593
  243DMSO    H6 2764   5.567   2.005   1.898  0.2680 -1.2215  0.8303
  243DMSO    O1 2765   5.667   1.766   1.931  0.4512 -0.0534  0.5028
  244DMSO    C1 2766   3.520   0.811   0.327 -0.1669  0.0833  0.4394
  244DMSO    H1 2767   3.600   0.768   0.389 -0.1155  1.7004  1.5299
  244DMSO    H2 2768   3.451   0.733   0.295 -0.8700  0.4229  1.1243
  244DMSO    H3 2769   3.564   0.864   0.242  1.5358 -1.6895  0.1554
  244DMSO    S1 2770   3.412   0.906   0.435 -0.1415 -0.0942 -0.0126
  244DMSO    C2 2771   3.536   1.010   0.523 -0.2782  0.4878  0.0332
  244DMSO    H4 2772   3.486   1.073   0.597  0.0375 -0.5030  1.1159
  244DMSO    H5 2773   3.607   0.945   0.576  1.1530  1.8678 -0.1269
  244DMSO    H6 2774   3.582   1.074   0.447  1.6827  0.7669  1.4024
  244DMSO    O1 2775   3.345   0.806   0.515 -0.3587  0.1459  0.1606
  245DMSO    C1 2776   0.448   3.920   2.733 -0.0153 -1.3534  0.1348
  245DMSO    H1 2777   0.424   3.933   2.627  2.3963 -1.6418 -0.4793
  245DMSO    H2 2778   0.556   3.903   2.732  0.4412  1.4034 -0.2742
  245DMSO    H3 2779   0.392   3.839   2.781 -1.1424  0.3156  1.6944
  245DMSO    S1 2780   0.435   4.055   2.846 -0.0416  0.1131 -0.0789
  245DMSO    C2 2781   0.272   4.089   2.796  0.2111 -0.0368  0.3854
  245DMSO    H4 2782   0.267   4.105   2.688 -0.0067 -0.7846  0.2757
  245DMSO    H5 2783   0.205   4.013   2.837  3.3627 -1.6518  2.7796
  245DMSO    H6 2784   0.246   4.186   2.839  1.3197 -0.0510  1.1066
  245DMSO    O1 2785   0.513   4.155   2.768  0.3841  0.1746 -0.2683
  246DMSO    C1 2786   1.726   4.805   3.469  1.2454  0.0905 -0.2671
  246DMSO    H1 2787   1.816   4.743   3.476 -0.1245 -1.9606 -0.2079
  246DMSO    H2 2788   1.736   4.887   3.540  2.3691 -0.7217  0.5251
  246DMSO    H3 2789   1.639   4.739   3.471  1.9792 -0.8314  2.0517
  246DMSO    S1 2790   1.723   4.888   3.306  0.2543 -0.3337 -0.2338
  246DMSO    C2 2791   1.568   4.976   3.332  0.7615 -0.1088 -0.6184
  246DMSO    H4 2792   1.561   5.039   3.243 -0.0243  2.2293  1.0619
  246DMSO    H5 2793   1.492   4.897   3.343 -1.4914  2.0718 -0.1640
  246DMSO    H6 2794   1.559   5.037   3.422 -1.9954 -1.3115 -0.0352
  246DMSO    O1 2795   1.669   4.776   3.223 -0.4338 -0.6936  0.0597
  247DMSO    C1 2796   1.761   4.599   3.726 -0.3398 -0.2159  0.3383
  247DMSO    H1 2797   1.787   4.532   3.809 -1.2557 -0.5684  0.3489
  247DMSO    H2 2798   1.759   4.543   3.633 -1.0899 -1.5058  1.1184
  247DMSO    H3 2799   1.814   4.695   3.717 -0.6732 -0.2096 -1.8249
  247DMSO    S1 2800   1.591   4.641   3.750  0.3714 -0.8938  0.3247
  247DMSO    C2 2801   1.608   4.651   3.929 -0.3033  1.1380 -0.0158
  247DMSO    H4 2802   1.712   4.643   3.960  0.2545 -1.6070 -2.4239
  247DMSO    H5 2803   1.568   4.742   3.975 -0.3516  1.0201  0.1766
  247DMSO    H6 2804   1.546   4.569   3.965  0.9586  0.8960  1.6748
  247DMSO    O1 2805   1.521   4.511   3.722  0.2545  0.0683 -0.0056
  248DMSO    C1 2806   5.646   2.642   2.312  1.1340  0.3016 -0.2194
  248DMSO    H1 2807   5.543   2.678   2.302  0.6108 -1.4258 -1.4138
  248DMSO    H2 2808   5.715   2.721   2.282 -0.4546  1.3153 -1.2799
  248DMSO    H3 2809   5.659   2.556   2.246  2.0113  0.0642  0.2508
  248DMSO    S1 2810   5.651   2.601   2.490 -0.1662  0.0861  0.1839
  248DMSO    C2 2811   5.790   2.494   2.459 -0.6470 -0.3283  0.3878
  248DMSO    H4 2812   5.773   2.432   2.371  0.3005  0.3526 -0.2905
  248DMSO    H5 2813   5.883   2.552   2.450 -0.9052  0.2737  1.4670
  248DMSO    H6 2814   5.789   2.430   2.547  1.6490 -0.5880  0.2797
  248DMSO    O1 2815   5.534   2.510   2.511 -0.4525  0.0897 -0.0114
  249DMSO    C1 2816   4.785   0.092   4.527 -0.0355  0.6175 -0.3426
  249DMSO    H1 2817   4.692   0.112   4.474 -0.7530 -1.1517  0.2054
  249DMSO    H2 2818   4.815  -0.007   4.495  0.0863  0.9921 -1.4068
  249DMSO    H3 2819   4.769   0.084   4.635  0.4389 -0.3606 -0.3417
  249DMSO    S1 2820   4.915   0.206   4.488 -0.4040  0.3018 -0.2929
  249DMSO    C2 2821   4.835   0.360   4.529 -0.4869  0.4647  0.0482
  249DMSO    H4 2822   4.746   0.366   4.466 -0.5072 -1.1938 -0.0890
  249DMSO    H5 2823   4.823   0.366   4.638  3.9492 -1.5506  0.7716
  249DMSO    H6 2824   4.894   0.442   4.488  0.8730 -1.1441 -1.2372
  249DMSO    O1 2825   4.902   0.206   4.336  0.0660 -0.2029 -0.6270
  250DMSO    C1 2826   1.316   4.066   2.479  0.0142  0.7731  0.0878
  250DMSO    H1 2827   1.256   4.101   2.395 -1.9098 -2.1169  0.1611
  250DMSO    H2 2828   1.409   4.016   2.451  0.6337  1.8881  0.1230
  250DMSO    H3 2829   1.253   3.997   2.536 -0.8785  1.5535  0.0660
  250DMSO    S1 2830   1.348   4.197   2.589  0.0924 -0.0962  0.8471
  250DMSO    C2 2831   1.457   4.278   2.479 -0.6378 -0.7967  0.0280
  250DMSO    H4 2832   1.554   4.229   2.483  0.8770  2.0472 -0.3974
  250DMSO    H5 2833   1.415   4.275   2.378 -0.7983 -0.9853  0.1004
  250DMSO    H6 2834   1.466   4.385   2.501 -1.7837 -0.5573 -0.5651
  250DMSO    O1 2835   1.454   4.132   2.673 -0.3018 -0.6806 -0.4832
  251DMSO    C1 2836   3.303   0.173   1.979  0.4055  0.1568 -0.8423
  251DMSO    H1 2837   3.200   0.208   1.979 -0.2195 -1.5467  1.4922
  251DMSO    H2 2838   3.367   0.255   2.010  0.0464  0.0413  0.2015
  251DMSO    H3 2839   3.336   0.140   1.880  2.2315 -0.0247 -0.2025
  251DMSO    S1 2840   3.313   0.036   2.105 -0.2080  0.5089  0.0144
  251DMSO    C2 2841   3.297   0.131   2.260  0.1846 -0.0423 -0.3591
  251DMSO    H4 2842   3.374   0.209   2.263  2.3659 -1.9907 -2.9045
  251DMSO    H5 2843   3.202   0.183   2.247  0.3136  0.8890  2.1927
  251DMSO    H6 2844   3.288   0.075   2.353  2.5916 -0.4800 -0.3626
  251DMSO    O1 2845   3.453  -0.011   2.092 -0.7470  0.0062 -0.9952
  252DMSO    C1 2846   1.259   4.626   4.011  0.2883 -0.0831 -0.1006
  252DMSO    H1 2847   1.206   4.721   4.024 -2.3657 -1.4963 -0.2240
  252DMSO    H2 2848   1.325   4.606   4.096 -1.0258 -0.7595  0.7717
  252DMSO    H3 2849   1.318   4.639   3.920 -1.3507  0.4269 -1.1140
  252DMSO    S1 2850   1.154   4.491   3.984 -0.0117  0.0556  0.3259
  252DMSO    C2 2851   1.272   4.402   3.880  0.0103  0.2733  0.1054
  252DMSO    H4 2852   1.359   4.371   3.938 -0.5051  0.5428  1.0316
  252DMSO    H5 2853   1.216   4.319   3.837 -0.5832  2.0983 -2.8071
  252DMSO    H6 2854   1.299   4.467   3.796 -1.2307  2.1587  1.1175
  252DMSO    O1 2855   1.057   4.543   3.879  0.1423  0.3110  0.3873
  253DMSO    C1 2856   1.063   0.753   3.952  0.3705 -0.1927  0.4840
  253DMSO    H1 2857   0.974   0.774   3.892  0.2992 -0.4422  0.5013
  253DMSO    H2 2858   1.054   0.655   4.000  1.3120  0.8448  2.8579
  253DMSO    H3 2859   1.070   0.830   4.029 -2.5415  0.6831 -0.0400
  253DMSO    S1 2860   1.212   0.754   3.841  0.1004  0.0144  0.2556
  253DMSO    C2 2861   1.310   0.746   3.990  0.2627 -0.3214 -0.2725
  253DMSO    H4 2862   1.303   0.652   4.044  0.9063 -0.6422 -0.7512
  253DMSO    H5 2863   1.413   0.768   3.964  0.7135 -0.4609  1.3054
  253DMSO    H6 2864   1.293   0.826   4.063  2.3213 -0.6353  0.5786
  253DMSO    O1 2865   1.229   0.901   3.810 -0.1532 -0.5147  0.0686
  254DMSO    C1 2866   0.572   3.498   3.461  0.4351  0.5168 -0.2623
  254DMSO    H1 2867   0.505   3.580   3.489 -0.1341 -0.6688  2.0156
  254DMSO    H2 2868   0.579   3.432   3.548 -4.3750 -0.2075 -0.3116
  254DMSO    H3 2869   0.668   3.540   3.430  1.2242 -0.8966  0.2052
  254DMSO    S1 2870   0.493   3.403   3.337  0.0793 -0.0236  0.2212
  254DMSO    C2 2871   0.631   3.283   3.314 -0.2950 -0.7091  0.1639
  254DMSO    H4 2872   0.654   3.238   3.411  0.7862 -1.0912 -0.2653
  254DMSO    H5 2873   0.599   3.199   3.253  1.6456  1.0177 -3.4108
  254DMSO    H6 2874   0.723   3.337   3.290 -0.5631  0.5760  1.8819
  254DMSO    O1 2875   0.512   3.495   3.215 -0.1040 -0.0516  0.1189
  255DMSO    C1 2876   1.613   4.519   2.247 -0.3899  0.7696  0.4969
  255DMSO    H1 2877   1.662   4.562   2.159  0.0462  0.6086  0.6574
  255DMSO    H2 2878   1.642   4.594   2.321  1.0507  2.2030 -1.4589
  255DMSO    H3 2879   1.651   4.420   2.274  0.0997  0.1158 -2.4253
  255DMSO    S1 2880   1.436   4.521   2.214  0.5399 -0.1052 -0.2793
  255DMSO    C2 2881   1.441   4.475   2.039  0.2848  0.8468  0.0814
  255DMSO    H4 2882   1.529   4.520   1.993  0.2890  0.9329  0.1756
  255DMSO    H5 2883   1.439   4.367   2.022 -1.2593  1.3665 -3.5461
  255DMSO    H6 2884   1.356   4.518   1.986 -1.1165 -0.6666  1.0252
  255DMSO    O1 2885   1.390   4.666   2.206 -0.0587 -0.7960 -0.0820
  256DMSO    C1 2886   0.165   1.323   2.917  0.7178  0.1883 -0.1310
  256DMSO    H1 2887   0.109   1.417   2.922 -0.9070 -0.7232 -0.8449
  256DMSO    H2 2888   0.142   1.269   2.825 -1.5802 -0.8528  0.9989
  256DMSO    H3 2889   0.130   1.261   3.000 -0.1985  1.8856  0.7647
  256DMSO    S1 2890   0.344   1.338   2.914 -0.0804 -0.2103 -0.0323
  256DMSO    C2 2891   0.349   1.445   3.059  0.3390  0.3608 -0.2107
  256DMSO    H4 2892   0.276   1.526   3.052 -1.5420 -1.0048  2.8073
  256DMSO    H5 2893   0.333   1.374   3.140  1.6833 -1.6490 -1.6381
  256DMSO    H6 2894   0.446   1.494   3.073  1.1633 -0.5184 -2.4048
  256DMSO    O1 2895   0.393   1.427   2.806 -0.0131  0.0772 -0.0099
  257DMSO    C1 2896   0.452   5.074   3.112  0.6017 -0.0430 -0.0878
  257DMSO    H1 2897   0.539   5.084   3.177 -0.3817  0.2127  1.2265
  257DMSO    H2 2898   0.449   4.978   3.060  3.5419  0.0421 -0.4724
  257DMSO    H3 2899   0.461   5.149   3.034  3.8851 -1.2901 -0.9563
  257DMSO    S1 2900   0.308   5.074   3.228 -0.4124  0.1323 -0.4620
  257DMSO    C2 2901   0.347   4.915   3.289 -0.7717 -0.7938  0.0369
  257DMSO    H4 2902   0.374   4.853   3.203  1.2534 -1.9985  1.4800
  257DMSO    H5 2903   0.431   4.933   3.357  0.0916  1.7451 -1.6197
  257DMSO    H6 2904   0.258   4.885   3.345 -1.1275  0.7691  0.3294
  257DMSO    O1 2905   0.192   5.042   3.144 -0.2723 -0.3575 -0.0433
  258DMSO    C1 2906   4.501   0.968   4.808 -1.0933  0.3595 -0.1744
  258DMSO    H1 2907   4.599   0.999   4.773 -2.3536  3.5401 -1.0784
  258DMSO    H2 2908   4.468   0.897   4.732  0.1822  1.6287 -1.9462
  258DMSO    H3 2909   4.443   1.061   4.812 -2.4375 -0.4979  1.1417
  258DMSO    S1 2910   4.509   0.896   4.979  0.5651 -0.1492 -0.0992
  258DMSO    C2 2911   4.688   0.906   4.984 -0.4807  0.2199 -0.2092
  258DMSO    H4 2912   4.730   0.832   4.915  0.9753  1.5491 -0.7795
  258DMSO    H5 2913   4.719   1.007   4.957 -2.4137  1.0607  0.6843
  258DMSO    H6 2914   4.721   0.878   5.084 -1.7696 -0.5326  0.0185
  258DMSO    O1 2915   4.477   0.756   4.967 -0.1483  0.0430 -0.0994
  259DMSO    C1 2916   3.981   3.876   0.814  0.1427 -0.4457 -0.3960
  259DMSO    H1 2917   3.888   3.924   0.845  0.3309 -0.4630  0.1992
  259DMSO    H2 2918   4.058   3.899   0.888 -1.4616  2.0554  0.5785
  259DMSO    H3 2919   4.017   3.917   0.719 -0.2804 -0.9082 -0.7579
  259DMSO    S1 2920   3.964   3.704   0.777  0.2672  0.2357  0.3149
  259DMSO    C2 2921   3.929   3.653   0.940  0.1238  0.2175 -0.5338
  259DMSO    H4 2922   3.824   3.681   0.950 -0.4530 -1.7992 -0.6793
  259DMSO    H5 2923   3.945   3.546   0.952  1.7564  0.4510 -0.5585
  259DMSO    H6 2924   3.991   3.710   1.010 -1.2140  1.7459 -0.5530
  259DMSO    O1 2925   4.102   3.652   0.746  0.3792  0.2857 -0.1147
  260DMSO    C1 2926   2.413   0.985   0.203  0.2653  0.2250  0.5828
  260DMSO    H1 2927   2.378   1.020   0.106 -1.4627 -0.5967  0.8882
  260DMSO    H2 2928   2.422   1.073   0.268 -0.0143  0.8818 -0.2679
  260DMSO    H3 2929   2.498   0.922   0.178 -0.2307  0.4203 -1.7464
  260DMSO    S1 2930   2.283   0.888   0.262  0.5775 -0.2152  0.0165
  260DMSO    C2 2931   2.153   1.009   0.262  0.0411 -0.9981  0.2186
  260DMSO    H4 2932   2.181   1.107   0.301 -2.1333 -0.0442 -0.5409
  260DMSO    H5 2933   2.128   1.024   0.156  1.3129  0.4558  0.1098
  260DMSO    H6 2934   2.065   0.979   0.319 -1.9401  3.9328 -0.0200
  260DMSO    O1 2935   2.312   0.872   0.404 -0.4612  0.4485 -0.5651
  261DMSO    C1 2936   0.798   1.644   2.159  0.4184  0.2139  0.3165
  261DMSO    H1 2937   0.877   1.576   2.127  0.5695  0.0694  0.9906
  261DMSO    H2 2938   0.731   1.585   2.223  0.9467 -3.2023 -2.1684
  261DMSO    H3 2939   0.746   1.675   2.068  1.9398  0.9701 -0.2964
  261DMSO    S1 2940   0.871   1.784   2.245  0.5142  0.4527  0.2324
  261DMSO    C2 2941   0.916   1.864   2.091  0.2791 -0.2849  0.5866
  261DMSO    H4 2942   0.977   1.954   2.106  0.3831 -0.1856 -0.3669
  261DMSO    H5 2943   0.966   1.796   2.020 -3.1977 -0.8932 -1.3886
  261DMSO    H6 2944   0.821   1.890   2.044  0.9225 -2.7989 -2.2951
  261DMSO    O1 2945   0.994   1.730   2.304  0.2353  1.0739 -0.4632
  262DMSO    C1 2946   4.471   4.691   3.400  0.0490 -0.1655  0.0557
  262DMSO    H1 2947   4.553   4.634   3.356 -0.9206  1.7119 -4.4905
  262DMSO    H2 2948   4.397   4.691   3.320 -0.5694 -0.8076  0.6320
  262DMSO    H3 2949   4.508   4.791   3.425 -0.3776 -0.0292  0.1514
  262DMSO    S1 2950   4.411   4.600   3.539 -0.0252 -0.0298  0.2715
  262DMSO    C2 2951   4.272   4.708   3.555  1.0115  0.5683 -0.5548
  262DMSO    H4 2952   4.212   4.697   3.465  1.9915  0.4186 -1.1929
  262DMSO    H5 2953   4.214   4.685   3.645  0.6515 -0.2212 -0.9873
  262DMSO    H6 2954   4.302   4.812   3.568  1.9498  0.2074  0.2330
  262DMSO    O1 2955   4.504   4.645   3.647  0.5318  0.0659 -0.1061
  263DMSO    C1 2956   0.025   1.205   4.367 -0.1555 -0.0925 -0.0311
  263DMSO    H1 2957  -0.055   1.221   4.439 -0.1907 -0.7771  0.0925
  263DMSO    H2 2958   0.054   1.298   4.317  2.2148 -0.8293 -0.0692
  263DMSO    H3 2959  -0.012   1.130   4.296 -0.2204  1.0098 -1.1875
  263DMSO    S1 2960   0.170   1.147   4.452  0.1833  0.0124  0.3854
  263DMSO    C2 2961   0.199   1.287   4.558  0.6177  0.1053 -0.1582
  263DMSO    H4 2962   0.295   1.282   4.612 -1.0539 -2.1215  2.7789
  263DMSO    H5 2963   0.206   1.374   4.493  1.9246 -0.5290 -0.9018
  263DMSO    H6 2964   0.127   1.293   4.640  0.1361 -2.5347 -0.3398
  263DMSO    O1 2965   0.276   1.166   4.348 -0.2605 -0.2728  0.1611
  264DMSO    C1 2966   1.224   2.523   0.177 -0.0047  0.4572 -0.0089
  264DMSO    H1 2967   1.196   2.626   0.152  0.0084  0.4963  0.1373
  264DMSO    H2 2968   1.138   2.458   0.191  0.7604 -0.1863  1.8785
  264DMSO    H3 2969   1.288   2.522   0.266 -1.0560 -1.0315  0.7522
  264DMSO    S1 2970   1.331   2.441   0.061  0.5292 -0.7237 -0.4916
  264DMSO    C2 2971   1.201   2.395  -0.041  0.0997  0.5138  0.2707
  264DMSO    H4 2972   1.156   2.487  -0.077 -0.6687  0.5022  1.1874
  264DMSO    H5 2973   1.242   2.337  -0.125 -0.9368 -0.1929  0.2454
  264DMSO    H6 2974   1.118   2.345   0.010 -0.7815  1.1526 -0.5188
  264DMSO    O1 2975   1.367   2.325   0.136  0.1338 -0.4933  0.3291
  265DMSO    C1 2976   4.478   0.580   4.167  0.9741  0.0790 -0.0547
  265DMSO    H1 2977   4.506   0.663   4.232 -0.5900 -0.1086  0.8812
  265DMSO    H2 2978   4.371   0.583   4.145  1.0414 -0.0188 -0.4058
  265DMSO    H3 2979   4.502   0.481   4.208 -0.3270 -0.4910 -0.6340
  265DMSO    S1 2980   4.561   0.596   4.009  0.2742 -0.0382  0.1475
  265DMSO    C2 2981   4.453   0.499   3.904 -0.0415 -0.7193  0.2548
  265DMSO    H4 2982   4.432   0.412   3.966 -1.8046  0.5804  1.5092
  265DMSO    H5 2983   4.362   0.549   3.869  1.0910  2.3559  1.4778
  265DMSO    H6 2984   4.504   0.468   3.812  0.3450 -0.3604  0.3437
  265DMSO    O1 2985   4.684   0.508   4.008 -0.2970 -0.5691  0.1346
  266DMSO    C1 2986   1.797   3.080   1.386 -0.1292 -0.5158  0.7458
  266DMSO    H1 2987   1.797   3.189   1.381  1.0150 -0.5989 -2.2722
  266DMSO    H2 2988   1.696   3.046   1.361  0.0417 -0.4082 -0.1045
  266DMSO    H3 2989   1.834   3.040   1.480  1.6033  0.8764  0.6819
  266DMSO    S1 2990   1.899   3.023   1.246  0.1171  0.4215 -0.1074
  266DMSO    C2 2991   2.043   3.127   1.284  0.2597  0.1119 -0.0735
  266DMSO    H4 2992   2.022   3.210   1.352 -1.5945 -0.8519  0.5666
  266DMSO    H5 2993   2.127   3.067   1.319 -0.6092 -1.0752 -0.0151
  266DMSO    H6 2994   2.070   3.181   1.192 -0.5136  0.5240 -0.0640
  266DMSO    O1 2995   1.841   3.095   1.138  0.7519 -0.4256 -0.0934
  267DMSO    C1 2996   1.426   0.264   4.290 -0.8422 -0.3100  0.6361
  267DMSO    H1 2997   1.390   0.218   4.197  2.2021  0.6544 -1.0885
  267DMSO    H2 2998   1.509   0.331   4.266 -0.8241 -0.8008 -0.7156
  267DMSO    H3 2999   1.453   0.189   4.364 -1.7827  1.9049  3.3164
  267DMSO    S1 3000   1.292   0.349   4.362  0.2785 -0.5041  0.4025
  267DMSO    C2 3001   1.274   0.461   4.223  0.2660  0.0441 -0.6929
  267DMSO    H4 3002   1.361   0.524   4.207 -0.7144  1.4637 -0.5210
  267DMSO    H5 3003   1.242   0.394   4.143 -0.5437 -0.2124 -0.1646
  267DMSO    H6 3004   1.197   0.532   4.255 -0.2079 -0.3330 -0.9838
  267DMSO    O1 3005   1.342   0.432   4.478  0.6590  0.1123 -0.2073
  268DMSO    C1 3006   2.183   3.591   3.620 -0.2525  0.3049  0.0824
  268DMSO    H1 3007   2.257   3.511   3.632  0.1802  0.3571 -1.9765
  268DMSO    H2 3008   2.216   3.692   3.642  0.7421 -0.1528  0.6919
  268DMSO    H3 3009   2.088   3.579   3.673 -0.4088  0.8854 -0.0607
  268DMSO    S1 3010   2.137   3.568   3.450  0.3061 -0.1043 -0.2906
  268DMSO    C2 3011   2.074   3.737   3.428  0.2070  0.3303  0.2325
  268DMSO    H4 3012   1.997   3.774   3.496 -0.4576  0.0544 -0.3664
  268DMSO    H5 3013   2.168   3.792   3.439  0.8894 -1.1920  2.5399
  268DMSO    H6 3014   2.023   3.758   3.334  2.1836  0.4801 -0.8165
  268DMSO    O1 3015   2.021   3.472   3.460  0.0838  0.8128  0.5323
  269DMSO    C1 3016   1.341   3.151   2.902 -0.1850 -0.5662  0.1045
  269DMSO    H1 3017   1.347   3.187   3.005  2.2336  0.4900 -0.3669
  269DMSO    H2 3018   1.417   3.191   2.834 -1.2694  0.1900 -0.6818
  269DMSO    H3 3019   1.243   3.164   2.856 -0.0215  1.9744  0.3964
  269DMSO    S1 3020   1.363   2.979   2.889  0.2081 -0.0112 -0.4627
  269DMSO    C2 3021   1.521   2.961   2.978  0.8074 -0.2294  0.8853
  269DMSO    H4 3022   1.504   3.009   3.075  0.7815 -1.0115  1.2731
  269DMSO    H5 3023   1.551   2.856   2.985 -0.2807 -0.8945 -3.3529
  269DMSO    H6 3024   1.598   3.009   2.918  1.7638 -2.1062  0.5968
  269DMSO    O1 3025   1.390   2.964   2.746  0.2446  0.0956  0.0735
  270DMSO    C1 3026   5.541   2.595   3.814 -0.3571  0.6480 -0.4047
  270DMSO    H1 3027   5.588   2.633   3.904 -1.2697  0.9439 -0.0406
  270DMSO    H2 3028   5.546   2.677   3.742 -1.7825  2.1971  1.2294
  270DMSO    H3 3029   5.439   2.564   3.838  0.5361 -2.4151 -0.3543
  270DMSO    S1 3030   5.614   2.441   3.765 -0.2279 -0.0113 -0.2302
  270DMSO    C2 3031   5.665   2.396   3.927  0.2176  0.0693  0.2324
  270DMSO    H4 3032   5.749   2.328   3.910 -0.9388 -1.4352  0.4165
  270DMSO    H5 3033   5.706   2.485   3.976 -2.2606  1.6482 -0.4671
  270DMSO    H6 3034   5.577   2.355   3.976  0.7743 -1.4304  0.0329
  270DMSO    O1 3035   5.738   2.468   3.688 -0.7395 -0.6321  0.2041
  271DMSO    C1 3036   2.223   3.230   3.640  0.4669 -0.4026 -0.0573
  271DMSO    H1 3037   2.130   3.285   3.625  0.3284 -0.8536 -0.9337
  271DMSO    H2 3038   2.282   3.255   3.728 -0.1700 -0.2367  0.3215
  271DMSO    H3 3039   2.286   3.248   3.552  0.0529  2.6245  0.2165
  271DMSO    S1 3040   2.173   3.058   3.649 -0.0130 -0.5361 -0.0425
  271DMSO    C2 3041   2.097   3.073   3.809 -0.1421 -0.2783 -0.6555
  271DMSO    H4 3042   2.020   3.151   3.813 -0.7176 -0.8616 -0.2240
  271DMSO    H5 3043   2.065   2.971   3.833  3.3472 -1.5947 -1.3212
  271DMSO    H6 3044   2.175   3.094   3.882 -0.9825 -0.3322  0.2739
  271DMSO    O1 3045   2.289   2.978   3.687 -0.3317 -0.2438  0.0810
  272DMSO    C1 3046   1.355   0.873   1.040 -0.2396  0.2885 -0.3567
  272DMSO    H1 3047   1.321   0.970   1.077 -0.4295 -0.4699  1.5614
  272DMSO    H2 3048   1.461   0.854   1.060 -0.3603 -0.2323 -0.1939
  272DMSO    H3 3049   1.324   0.854   0.937  0.4354 -2.4754 -0.0959
  272DMSO    S1 3050   1.255   0.774   1.149  0.2713 -0.0985 -0.1075
  272DMSO    C2 3051   1.322   0.850   1.291 -0.9570 -0.7198  0.3270
  272DMSO    H4 3052   1.278   0.950   1.300  0.1328 -0.2830  0.8620
  272DMSO    H5 3053   1.300   0.791   1.380 -1.3679 -1.4156 -0.2303
  272DMSO    H6 3054   1.430   0.856   1.276 -1.0529 -2.2041 -1.0627
  272DMSO    O1 3055   1.317   0.638   1.154  0.1097 -0.2617 -0.1437
  273DMSO    C1 3056   3.651   2.364   1.413 -0.0433 -0.7496  0.2632
  273DMSO    H1 3057   3.720   2.442   1.379  1.3689 -2.4586 -0.8582
  273DMSO    H2 3058   3.705   2.290   1.472 -0.0399 -0.6059  0.4421
  273DMSO    H3 3059   3.612   2.323   1.320  0.0762  2.4050 -1.2309
  273DMSO    S1 3060   3.520   2.441   1.508  0.2314  0.4427  0.2743
  273DMSO    C2 3061   3.426   2.281   1.532 -0.4550  0.1428 -0.0701
  273DMSO    H4 3062   3.398   2.247   1.432 -1.8684 -0.1084  0.3987
  273DMSO    H5 3063   3.498   2.213   1.576 -0.6992  0.4313  0.7816
  273DMSO    H6 3064   3.332   2.289   1.588  0.5714  0.0096  1.6914
  273DMSO    O1 3065   3.429   2.510   1.410  0.0424 -0.0701 -0.3180
  274DMSO    C1 3066   1.661   0.341   2.756  0.0629  0.1653  0.0339
  274DMSO    H1 3067   1.728   0.273   2.703 -0.4227 -0.5269  0.3008
  274DMSO    H2 3068   1.696   0.377   2.853 -0.3971  0.0059  0.2534
  274DMSO    H3 3069   1.560   0.305   2.771  0.8101 -2.0250 -0.0949
  274DMSO    S1 3070   1.641   0.486   2.653 -0.6360  0.1626 -0.1758
  274DMSO    C2 3071   1.811   0.525   2.618 -0.7449  1.2478  0.1384
  274DMSO    H4 3072   1.849   0.590   2.696  0.7529 -0.2133  0.6663
  274DMSO    H5 3073   1.862   0.428   2.615 -0.1269  1.5336  1.1697
  274DMSO    H6 3074   1.814   0.568   2.517 -0.5931 -0.1814 -0.4817
  274DMSO    O1 3075   1.583   0.596   2.733 -0.2455  0.0728  0.2522
  275DMSO    C1 3076   2.768   0.955   2.461 -0.1911  0.5671  0.1255
  275DMSO    H1 3077   2.871   0.976   2.491  0.6541 -0.5303 -1.9021
  275DMSO    H2 3078   2.743   0.998   2.363  0.6854  0.8177  0.0103
  275DMSO    H3 3079   2.687   0.981   2.530  0.1410  0.4038  0.5767
  275DMSO    S1 3080   2.774   0.783   2.431  0.1077 -0.0732  0.0182
  275DMSO    C2 3081   2.784   0.730   2.600  0.7971  0.9615 -0.2398
  275DMSO    H4 3082   2.795   0.621   2.601 -0.2876  0.8462  2.6395
  275DMSO    H5 3083   2.882   0.761   2.638 -0.1307  0.5538  2.5976
  275DMSO    H6 3084   2.701   0.768   2.660  1.3689  1.2071  0.4148
  275DMSO    O1 3085   2.899   0.765   2.360 -0.7297  0.0758 -0.0984
  276DMSO    C1 3086   0.080   3.946   4.575 -0.5999  0.1432 -0.0941
  276DMSO    H1 3087   0.013   3.921   4.657  0.5940 -0.2527  0.7832
  276DMSO    H2 3088   0.123   3.854   4.535 -0.1822  0.1928  0.2341
  276DMSO    H3 3089   0.164   4.009   4.608  1.4312 -1.6260 -1.7150
  276DMSO    S1 3090  -0.008   4.045   4.453 -0.0048  0.4748 -0.3404
  276DMSO    C2 3091  -0.060   4.175   4.573  0.2824 -0.2217  0.3106
  276DMSO    H4 3092  -0.113   4.139   4.661 -1.7665 -0.0929 -0.8341
  276DMSO    H5 3093   0.036   4.210   4.612  1.6788 -2.5531 -0.8515
  276DMSO    H6 3094  -0.125   4.256   4.540  0.0646 -1.0848 -1.4631
  276DMSO    O1 3095  -0.135   3.963   4.453 -0.9910  0.9027 -0.1023
  277DMSO    C1 3096   3.950   2.885   1.537  0.1398 -0.1331  0.1073
  277DMSO    H1 3097   4.043   2.846   1.495  0.9201  1.5431  0.2450
  277DMSO    H2 3098   3.964   2.977   1.594 -0.4082  0.4428 -0.6739
  277DMSO    H3 3099   3.911   2.800   1.595  0.4226 -0.7660 -0.6217
  277DMSO    S1 3100   3.846   2.945   1.406  0.5886 -0.1034  0.1695
  277DMSO    C2 3101   3.951   3.086   1.370  0.3702  0.6596  0.3063
  277DMSO    H4 3102   3.901   3.147   1.295  1.4529 -1.7297 -2.4717
  277DMSO    H5 3103   3.970   3.143   1.461 -0.9999 -1.3200  1.8740
  277DMSO    H6 3104   4.044   3.061   1.318  0.3053 -1.5373  1.2011
  277DMSO    O1 3105   3.738   3.011   1.492  0.1474  0.2030 -0.0079
  278DMSO    C1 3106   1.420   2.972   4.609 -0.9072 -0.0445  0.3944
  278DMSO    H1 3107   1.436   3.070   4.655 -1.9485  0.4304 -0.2428
  278DMSO    H2 3108   1.514   2.917   4.599 -0.3351  1.1276 -0.8681
  278DMSO    H3 3109   1.382   2.987   4.508 -0.4110 -0.9056  0.0706
  278DMSO    S1 3110   1.290   2.888   4.688 -0.4534  0.2119 -0.7552
  278DMSO    C2 3111   1.380   2.877   4.843  0.0574  0.2419  0.1403
  278DMSO    H4 3112   1.480   2.839   4.818  0.5342  1.2674  0.4795
  278DMSO    H5 3113   1.385   2.974   4.893 -4.0743  0.6371 -0.0493
  278DMSO    H6 3114   1.329   2.809   4.913 -0.1771 -0.4799 -0.7160
  278DMSO    O1 3115   1.299   2.747   4.661 -0.4295  0.8190 -0.5521
  279DMSO    C1 3116   4.042   4.978   4.775  0.1431 -0.1176  0.1875
  279DMSO    H1 3117   3.946   5.023   4.800  0.9153  1.7104 -0.0866
  279DMSO    H2 3118   4.116   4.992   4.854 -1.1949  2.7208  0.9836
  279DMSO    H3 3119   4.068   5.032   4.684  0.1102  0.2257  0.3800
  279DMSO    S1 3120   4.015   4.804   4.754  0.1632  0.0664 -0.0734
  279DMSO    C2 3121   4.190   4.758   4.751 -0.4984 -0.3595 -0.1164
  279DMSO    H4 3122   4.227   4.818   4.667 -0.1508  0.5056  0.6457
  279DMSO    H5 3123   4.248   4.762   4.843  0.2714 -0.1007 -0.6113
  279DMSO    H6 3124   4.197   4.652   4.726 -1.8099 -0.4364 -0.2410
  279DMSO    O1 3125   3.982   4.799   4.610  0.3822 -0.5029  0.2437
  280DMSO    C1 3126   2.260   0.898   3.958 -0.1054  0.0170  0.4903
  280DMSO    H1 3127   2.248   0.917   3.851  0.4591 -0.8993  0.2561
  280DMSO    H2 3128   2.269   0.789   3.969 -0.7518 -0.0680  0.2336
  280DMSO    H3 3129   2.165   0.923   4.005  0.4403 -0.8980  2.1178
  280DMSO    S1 3130   2.399   0.993   4.031  0.2474 -0.1529  0.0613
  280DMSO    C2 3131   2.530   0.908   3.942  0.1914  0.0283  0.2788
  280DMSO    H4 3132   2.492   0.911   3.839 -0.9711  2.2397  0.7489
  280DMSO    H5 3133   2.626   0.959   3.937  0.0516  0.1884 -1.0528
  280DMSO    H6 3134   2.538   0.804   3.977  0.0876  0.4716  1.6385
  280DMSO    O1 3135   2.408   0.947   4.174 -0.5195  0.5071 -0.5348
  281DMSO    C1 3136   1.203   4.624   2.585  0.0813 -0.4311 -0.8056
  281DMSO    H1 3137   1.107   4.574   2.595 -0.6722  1.0766 -0.3769
  281DMSO    H2 3138   1.190   4.723   2.542 -1.5953 -0.2577  0.0780
  281DMSO    H3 3139   1.262   4.549   2.531  0.4621 -1.1451  0.5524
  281DMSO    S1 3140   1.267   4.644   2.744 -0.0305 -0.2411 -0.0966
  281DMSO    C2 3141   1.437   4.662   2.691  0.6685  0.1618  0.3257
  281DMSO    H4 3142   1.459   4.757   2.641 -1.0380  1.0052  1.1358
  281DMSO    H5 3143   1.503   4.647   2.777  2.4792 -0.9475 -1.2047
  281DMSO    H6 3144   1.464   4.582   2.622  2.0978 -0.7137  1.8436
  281DMSO    O1 3145   1.269   4.505   2.794  0.0797 -0.3837  0.0658
  282DMSO    C1 3146   1.877   4.497   3.181  0.1023  0.1358 -0.0092
  282DMSO    H1 3147   1.935   4.500   3.088  1.9807 -0.3260  1.1177
  282DMSO    H2 3148   1.815   4.408   3.184  0.1859  0.1228  2.4553
  282DMSO    H3 3149   1.809   4.582   3.196 -1.0753 -1.0242  1.3949
  282DMSO    S1 3150   2.002   4.482   3.308 -0.1976  0.2536  0.3985
  282DMSO    C2 3151   2.064   4.637   3.271 -0.4048 -0.2651 -0.0262
  282DMSO    H4 3152   1.980   4.701   3.243 -0.2048 -0.2840 -0.6611
  282DMSO    H5 3153   2.108   4.670   3.365 -1.6873 -2.5751  1.4505
  282DMSO    H6 3154   2.138   4.625   3.192 -1.0780 -3.2594 -0.2786
  282DMSO    O1 3155   2.105   4.385   3.261 -0.4107  0.1562 -0.1329
  283DMSO    C1 3156   1.772   1.762   0.047  0.0323 -0.0887  0.5486
  283DMSO    H1 3157   1.718   1.824  -0.025 -1.0721 -0.1383  1.3273
  283DMSO    H2 3158   1.719   1.669   0.067  1.8081 -0.7287  2.5567
  283DMSO    H3 3159   1.782   1.809   0.145 -2.2079  2.9624 -0.6181
  283DMSO    S1 3160   1.942   1.730  -0.012 -0.2597 -0.3814 -0.2134
  283DMSO    C2 3161   1.994   1.872  -0.109  0.2770 -0.3397 -0.5116
  283DMSO    H4 3162   1.917   1.878  -0.186  1.1987  1.2847 -1.3212
  283DMSO    H5 3163   1.985   1.959  -0.043 -1.5947 -1.4979  0.8380
  283DMSO    H6 3164   2.090   1.841  -0.150 -1.2381 -2.8253 -2.3384
  283DMSO    O1 3165   1.899   1.646  -0.122 -0.6267 -0.1281  0.3979
  284DMSO    C1 3166   4.156   3.894   3.654  0.1444  0.5105  0.7198
  284DMSO    H1 3167   4.221   3.826   3.598  0.0381 -1.0222  2.4120
  284DMSO    H2 3168   4.092   3.831   3.716 -0.5463  0.4136 -0.0862
  284DMSO    H3 3169   4.094   3.962   3.595 -0.4577 -1.7380 -1.2819
  284DMSO    S1 3170   4.282   3.989   3.754  0.1442  0.3131 -0.2515
  284DMSO    C2 3171   4.170   4.093   3.855  0.5099  0.7154  0.0409
  284DMSO    H4 3172   4.227   4.185   3.870  0.7506  0.3467  1.4778
  284DMSO    H5 3173   4.082   4.122   3.797  0.0791 -0.8117 -0.0887
  284DMSO    H6 3174   4.146   4.039   3.948  0.7080 -1.7586 -1.2935
  284DMSO    O1 3175   4.334   4.080   3.647  0.3322 -0.2306  0.3442
  285DMSO    C1 3176   0.380   4.461   3.939  0.1578  0.1930 -0.3854
  285DMSO    H1 3177   0.378   4.453   3.830 -1.5401 -2.7484 -0.1845
  285DMSO    H2 3178   0.401   4.560   3.979  0.6514  0.7264 -1.9199
  285DMSO    H3 3179   0.451   4.389   3.978  0.7928  0.8800 -0.2680
  285DMSO    S1 3180   0.221   4.405   4.013 -0.1316  0.0418 -0.5133
  285DMSO    C2 3181   0.209   4.248   3.941  0.7032 -0.6511 -0.0963
  285DMSO    H4 3182   0.111   4.199   3.943  0.4844 -0.1882  1.9240
  285DMSO    H5 3183   0.238   4.262   3.836 -1.9076 -2.2003 -1.0639
  285DMSO    H6 3184   0.288   4.188   3.988  1.3959  0.5390  0.2952
  285DMSO    O1 3185   0.117   4.485   3.944 -0.0783 -0.2558  0.2954
  286DMSO    C1 3186   0.836   3.882   4.056 -0.0320 -0.0361 -0.5509
  286DMSO    H1 3187   0.824   3.791   4.115 -0.0558 -0.9820 -1.9859
  286DMSO    H2 3188   0.778   3.961   4.105  0.6424 -0.8492  1.6049
  286DMSO    H3 3189   0.793   3.864   3.957 -2.3020  0.4017  0.3301
  286DMSO    S1 3190   1.008   3.911   4.017  0.1311  0.0656 -0.7348
  286DMSO    C2 3191   0.982   4.043   3.912  0.5602  0.0634  0.2603
  286DMSO    H4 3192   0.905   4.114   3.945 -0.8988 -1.2762 -0.2554
  286DMSO    H5 3193   1.082   4.086   3.912  1.1420 -1.2666  0.8654
  286DMSO    H6 3194   0.945   3.992   3.823  0.9568 -2.0373  1.2787
  286DMSO    O1 3195   1.040   3.801   3.929  0.5312  0.8818 -0.2663
  287DMSO    C1 3196   1.835   1.632   2.377 -0.9064 -0.4329 -0.5906
  287DMSO    H1 3197   1.730   1.607   2.394 -0.6004 -0.8820  0.6380
  287DMSO    H2 3198   1.901   1.561   2.426  1.4251  1.4162 -0.9729
  287DMSO    H3 3199   1.867   1.734   2.403  0.8093 -1.4345  1.3035
  287DMSO    S1 3200   1.856   1.604   2.206 -0.2834 -0.0644  0.0854
  287DMSO    C2 3201   1.828   1.430   2.188 -0.3176 -0.5817 -0.4219
  287DMSO    H4 3202   1.904   1.375   2.245 -0.2264  0.2373  0.2550
  287DMSO    H5 3203   1.726   1.405   2.218 -0.1414 -0.5837  0.1801
  287DMSO    H6 3204   1.839   1.401   2.083 -0.7428  2.9353 -1.4937
  287DMSO    O1 3205   1.998   1.641   2.170  0.2689  0.8168 -0.0615
  288DMSO    C1 3206   4.917   3.254   3.042  0.0105  0.1765 -0.2874
  288DMSO    H1 3207   4.959   3.262   2.942 -0.9291 -0.4694 -0.7390
  288DMSO    H2 3208   4.856   3.166   3.063  0.3257 -0.0353 -0.2580
  288DMSO    H3 3209   4.864   3.349   3.059 -0.5232 -0.1409 -0.1421
  288DMSO    S1 3210   5.053   3.256   3.160  0.1074  0.1320  0.3002
  288DMSO    C2 3211   5.136   3.389   3.068  0.3967 -0.3792 -0.1391
  288DMSO    H4 3212   5.074   3.476   3.044 -0.4901 -1.1390 -0.6042
  288DMSO    H5 3213   5.232   3.414   3.114 -1.6126  1.9649  2.9970
  288DMSO    H6 3214   5.166   3.352   2.970 -2.3069  1.7464 -1.8602
  288DMSO    O1 3215   5.127   3.131   3.113 -0.9829  0.2939 -0.2188
  289DMSO    C1 3216   0.257   2.307   1.524  0.1776 -0.4331  0.0037
  289DMSO    H1 3217   0.242   2.411   1.554  0.6588  0.3212 -2.2991
  289DMSO    H2 3218   0.357   2.276   1.491  1.0253  1.1224  1.0168
  289DMSO    H3 3219   0.175   2.280   1.457  0.6834 -1.1436 -0.3393
  289DMSO    S1 3220   0.230   2.219   1.678  0.3910  0.4975  0.2558
  289DMSO    C2 3221   0.384   2.260   1.756  0.9469  0.2822  0.3977
  289DMSO    H4 3222   0.409   2.365   1.738 -0.8010  0.3862 -1.6820
  289DMSO    H5 3223   0.373   2.245   1.864 -1.3960 -2.0299 -0.1077
  289DMSO    H6 3224   0.465   2.201   1.713 -0.0260 -0.1089 -0.9249
  289DMSO    O1 3225   0.229   2.076   1.656 -0.3574 -0.0814  0.3557
  290DMSO    C1 3226   1.161   3.758   2.316  0.3864  0.3067 -0.0688
  290DMSO    H1 3227   1.138   3.800   2.414  1.0385  1.1460 -0.2728
  290DMSO    H2 3228   1.219   3.824   2.251 -1.4560  1.2409 -0.7822
  290DMSO    H3 3229   1.071   3.730   2.261  1.6225 -0.8468 -1.5742
  290DMSO    S1 3230   1.250   3.607   2.327 -0.0346 -0.1489 -0.4483
  290DMSO    C2 3231   1.390   3.680   2.422 -0.1548 -0.0670  0.8134
  290DMSO    H4 3232   1.479   3.618   2.411  0.5077  0.8243  1.0258
  290DMSO    H5 3233   1.419   3.778   2.382  1.6454 -0.8884  0.0658
  290DMSO    H6 3234   1.357   3.687   2.526 -3.6578  3.8686 -0.4321
  290DMSO    O1 3235   1.299   3.581   2.193  0.2736  0.2085 -0.1928
  291DMSO    C1 3236   1.065   1.454   3.360  0.2882 -0.3529 -0.3441
  291DMSO    H1 3237   1.145   1.466   3.286  1.5027 -0.7195  0.8890
  291DMSO    H2 3238   1.074   1.379   3.440  0.9594 -2.2643 -2.1731
  291DMSO    H3 3239   0.968   1.441   3.312  0.7925 -2.1231 -0.8942
  291DMSO    S1 3240   1.049   1.613   3.436  0.0493  0.0034 -0.3300
  291DMSO    C2 3241   0.882   1.604   3.490  0.1588 -0.0114 -0.0254
  291DMSO    H4 3242   0.872   1.511   3.546  0.7365  0.4070  0.7861
  291DMSO    H5 3243   0.871   1.685   3.562  1.5595  0.5506 -0.4329
  291DMSO    H6 3244   0.815   1.631   3.408 -1.0965 -0.3086  0.8838
  291DMSO    O1 3245   1.047   1.712   3.322 -0.1455  0.6135  0.3444
  292DMSO    C1 3246   0.671   4.746   1.840  0.5345 -0.2767 -0.3423
  292DMSO    H1 3247   0.619   4.665   1.891 -3.0263  1.7859 -0.5205
  292DMSO    H2 3248   0.606   4.833   1.849 -1.0826 -1.1576 -2.9959
  292DMSO    H3 3249   0.683   4.722   1.734 -0.3036  1.0314 -0.7480
  292DMSO    S1 3250   0.826   4.768   1.926 -0.1505  0.2470  0.3104
  292DMSO    C2 3251   0.765   4.779   2.093 -0.1681  0.2485 -0.0331
  292DMSO    H4 3252   0.847   4.793   2.164 -0.6015 -3.6813  1.3393
  292DMSO    H5 3253   0.696   4.863   2.084 -1.7410 -0.9039  1.1674
  292DMSO    H6 3254   0.710   4.686   2.112  0.4362  0.2329  1.7243
  292DMSO    O1 3255   0.851   4.912   1.900  0.1037 -0.4919 -0.1669
  293DMSO    C1 3256   2.864   0.206   2.593  0.0895 -0.3736 -0.0792
  293DMSO    H1 3257   2.915   0.183   2.686  3.2090  1.2291 -1.3351
  293DMSO    H2 3258   2.766   0.159   2.579  0.4961 -0.9310 -1.1992
  293DMSO    H3 3259   2.925   0.153   2.519 -0.0673 -1.6513  0.7023
  293DMSO    S1 3260   2.854   0.377   2.549  0.2396 -0.0370  0.0216
  293DMSO    C2 3261   2.834   0.361   2.369 -0.1547  0.5801  0.6144
  293DMSO    H4 3262   2.841   0.457   2.317  0.3093 -0.3177 -0.9812
  293DMSO    H5 3263   2.909   0.298   2.321 -0.9467 -0.8250  1.2175
  293DMSO    H6 3264   2.734   0.319   2.353  0.9462 -1.6377 -0.6587
  293DMSO    O1 3265   2.992   0.427   2.556  0.3678  0.2645 -0.0606
  294DMSO    C1 3266   4.298   4.353   2.812  0.8022  0.4873  0.0696
  294DMSO    H1 3267   4.317   4.409   2.720 -2.0978 -2.7659 -2.6941
  294DMSO    H2 3268   4.382   4.337   2.880  1.9347  0.8380 -1.2441
  294DMSO    H3 3269   4.263   4.257   2.774  0.7933  0.7091 -0.4798
  294DMSO    S1 3270   4.172   4.426   2.905  0.4601 -0.2982 -0.0136
  294DMSO    C2 3271   4.149   4.281   3.004  0.2882 -0.2808 -0.2081
  294DMSO    H4 3272   4.122   4.191   2.947 -0.3810  0.2135 -0.6724
  294DMSO    H5 3273   4.237   4.254   3.063  2.3795  1.9552 -2.1834
  294DMSO    H6 3274   4.067   4.301   3.073  0.3691 -0.1513 -0.1506
  294DMSO    O1 3275   4.059   4.416   2.812  0.1093  0.1237  0.2645
  295DMSO    C1 3276   2.758   4.501   1.735  0.0445  0.4788 -0.2849
  295DMSO    H1 3277   2.812   4.428   1.797 -1.1898 -0.4827 -0.3258
  295DMSO    H2 3278   2.734   4.590   1.793 -1.9463  1.4018 -2.4843
  295DMSO    H3 3279   2.662   4.453   1.714  1.1306 -1.8613 -0.1056
  295DMSO    S1 3280   2.824   4.542   1.575 -0.1085 -0.1083 -0.0175
  295DMSO    C2 3281   2.972   4.635   1.633 -0.0523 -0.5095 -0.0354
  295DMSO    H4 3282   3.013   4.684   1.545 -0.6245 -0.8957 -0.5205
  295DMSO    H5 3283   2.934   4.717   1.694 -1.7760 -0.2226 -1.4573
  295DMSO    H6 3284   3.053   4.574   1.674  0.8063  0.1592 -0.7176
  295DMSO    O1 3285   2.730   4.648   1.532 -0.5496 -0.0553 -0.3563
  296DMSO    C1 3286   2.903   3.827   4.264 -0.5217  0.0061 -0.2503
  296DMSO    H1 3287   2.940   3.930   4.273  0.6128 -0.4261  0.1314
  296DMSO    H2 3288   2.820   3.817   4.335  0.2876  3.7413  1.3735
  296DMSO    H3 3289   2.980   3.755   4.294  0.3743  1.3211  0.6539
  296DMSO    S1 3290   2.847   3.782   4.097 -0.2431  0.5140 -0.0477
  296DMSO    C2 3291   2.703   3.885   4.110  0.0860 -0.7682 -0.1383
  296DMSO    H4 3292   2.626   3.855   4.038 -0.8168  0.1916  0.4025
  296DMSO    H5 3293   2.651   3.885   4.206  3.1476 -1.4509  1.5600
  296DMSO    H6 3294   2.727   3.991   4.092  1.5578 -1.2119 -0.8529
  296DMSO    O1 3295   2.778   3.657   4.117  0.0274 -0.0325 -0.6844
  297DMSO    C1 3296   2.675   2.743   3.885 -0.8601  0.0273  0.5757
  297DMSO    H1 3297   2.704   2.791   3.791  1.1804  1.2976  1.8416
  297DMSO    H2 3298   2.574   2.701   3.872 -1.8616  2.2864  0.8091
  297DMSO    H3 3299   2.689   2.803   3.975  2.0877  0.8999 -0.4279
  297DMSO    S1 3300   2.780   2.608   3.910 -0.0256  0.2223 -0.0064
  297DMSO    C2 3301   2.687   2.554   4.053 -0.1209  1.0054 -0.9529
  297DMSO    H4 3302   2.582   2.527   4.037 -0.9869  3.9024 -0.4823
  297DMSO    H5 3303   2.735   2.460   4.081 -2.0918 -0.2929 -1.8353
  297DMSO    H6 3304   2.704   2.612   4.144  0.5633 -0.5161 -0.0964
  297DMSO    O1 3305   2.909   2.656   3.963 -0.7645 -0.1100 -0.6855
  298DMSO    C1 3306   2.786   0.204   3.363 -0.4532  0.4765  0.1244
  298DMSO    H1 3307   2.812   0.106   3.404  0.5560  0.8463  0.3916
  298DMSO    H2 3308   2.715   0.195   3.281  0.9011 -2.3117 -0.8318
  298DMSO    H3 3309   2.872   0.268   3.346 -0.5819  0.3214 -1.1913
  298DMSO    S1 3310   2.699   0.282   3.497  0.1177  0.3620  0.2957
  298DMSO    C2 3311   2.829   0.275   3.627 -1.1359  0.4804  0.3362
  298DMSO    H4 3312   2.872   0.175   3.634 -0.3998  0.7511 -0.1927
  298DMSO    H5 3313   2.899   0.354   3.596 -3.0110  1.1169 -2.4947
  298DMSO    H6 3314   2.797   0.314   3.724  2.9396  1.0721  1.5561
  298DMSO    O1 3315   2.598   0.181   3.551  0.2713  0.3617 -0.5002
  299DMSO    C1 3316   5.100   4.301   0.295  0.2130 -0.4966  0.4643
  299DMSO    H1 3317   5.150   4.321   0.200 -1.9911 -1.1748 -0.8907
  299DMSO    H2 3318   5.156   4.223   0.346 -0.5903 -0.8657  0.7950
  299DMSO    H3 3319   5.002   4.258   0.271  0.3765  0.0990 -1.3050
  299DMSO    S1 3320   5.098   4.450   0.392 -0.0722 -0.0904  0.1906
  299DMSO    C2 3321   5.276   4.469   0.418  0.6795 -0.3698  0.0284
  299DMSO    H4 3322   5.331   4.380   0.451  1.6976  0.0314 -0.5700
  299DMSO    H5 3323   5.310   4.509   0.322  0.5660 -0.8150 -0.2006
  299DMSO    H6 3324   5.287   4.539   0.501  1.9220  0.0034 -0.4355
  299DMSO    O1 3325   5.024   4.421   0.516  0.3373  0.0460 -0.0021
  300DMSO    C1 3326   1.992   2.556   4.722 -0.2461 -0.6773  0.4207
  300DMSO    H1 3327   2.053   2.566   4.813  2.9793 -0.1928 -1.7215
  300DMSO    H2 3328   1.984   2.448   4.708 -1.4684 -0.7795  1.7505
  300DMSO    H3 3329   2.050   2.596   4.639 -1.8104  1.8495  0.5069
  300DMSO    S1 3330   1.836   2.639   4.722 -0.4519  0.1100  0.0874
  300DMSO    C2 3331   1.756   2.535   4.842 -0.5176 -0.0541  0.0788
  300DMSO    H4 3332   1.823   2.531   4.928  0.8561  1.7019 -0.8742
  300DMSO    H5 3333   1.668   2.592   4.875  0.8971  1.7544  0.8084
  300DMSO    H6 3334   1.731   2.432   4.816 -0.0713 -0.0725 -0.2669
  300DMSO    O1 3335   1.778   2.609   4.584 -0.3746 -0.0455  0.5414
  301DMSO    C1 3336   0.855   4.317   1.602 -0.0310  0.7150 -0.7062
  301DMSO    H1 3337   0.914   4.248   1.542  0.3888 -0.8059  1.3944
  301DMSO    H2 3338   0.828   4.258   1.689 -2.1258 -0.9863 -2.4397
  301DMSO    H3 3339   0.767   4.353   1.548 -1.4480  0.0485  1.1000
  301DMSO    S1 3340   0.958   4.450   1.650  0.3216  0.2014  0.1140
  301DMSO    C2 3341   1.082   4.346   1.729 -0.6455 -0.1742 -0.1743
  301DMSO    H4 3342   1.029   4.295   1.809  0.2442  1.4061  1.4597
  301DMSO    H5 3343   1.123   4.286   1.647  1.2268  0.3301  0.3565
  301DMSO    H6 3344   1.159   4.406   1.777 -0.7840 -0.3056  0.2070
  301DMSO    O1 3345   0.895   4.514   1.774  0.5603 -0.2821  0.3771
  302DMSO    C1 3346   0.696   4.360   2.618  0.1631 -0.4623  0.3226
  302DMSO    H1 3347   0.664   4.429   2.540  1.2523 -0.9804 -0.5897
  302DMSO    H2 3348   0.673   4.258   2.586  1.4343 -0.6059 -0.1174
  302DMSO    H3 3349   0.654   4.376   2.718  1.2422  0.1948  0.6754
  302DMSO    S1 3350   0.871   4.379   2.645  0.2167 -0.0297  0.2262
  302DMSO    C2 3351   0.872   4.541   2.706  0.4361  0.2045  0.0366
  302DMSO    H4 3352   0.969   4.569   2.748 -0.0228  0.5986  0.8548
  302DMSO    H5 3353   0.839   4.599   2.620  1.1391 -1.5210 -1.4122
  302DMSO    H6 3354   0.798   4.543   2.787  0.2377  0.6659 -0.1545
  302DMSO    O1 3355   0.933   4.385   2.508 -0.0365  0.0310  0.1743
  303DMSO    C1 3356   0.816   0.322   2.046  0.0778  0.3342 -0.0449
  303DMSO    H1 3357   0.724   0.269   2.074  0.8502 -1.5432 -0.9429
  303DMSO    H2 3358   0.794   0.417   1.997  0.6382  1.1353  1.2157
  303DMSO    H3 3359   0.885   0.255   1.994 -0.9448 -0.1305 -0.8254
  303DMSO    S1 3360   0.898   0.375   2.199  0.0245  0.2311  0.1190
  303DMSO    C2 3361   1.008   0.471   2.107  0.4441 -0.3324 -0.3691
  303DMSO    H4 3362   1.086   0.513   2.170  2.0227 -2.3896 -0.9023
  303DMSO    H5 3363   1.052   0.411   2.027 -1.7528 -3.1277  0.3830
  303DMSO    H6 3364   0.960   0.561   2.068  0.3492 -0.1879  0.0738
  303DMSO    O1 3365   0.977   0.263   2.249 -0.1031  0.4153 -0.4701
  304DMSO    C1 3366   1.493   1.278   4.052  0.2565  0.2829 -0.0877
  304DMSO    H1 3367   1.453   1.342   3.973 -1.3594 -1.5646 -0.8213
  304DMSO    H2 3368   1.573   1.216   4.010  0.0845  0.4067 -0.5971
  304DMSO    H3 3369   1.410   1.218   4.091  0.8047 -1.1062 -0.9844
  304DMSO    S1 3370   1.579   1.372   4.182 -0.0653  0.0601  0.0973
  304DMSO    C2 3371   1.684   1.446   4.068  0.3025  0.0762  0.6746
  304DMSO    H4 3372   1.673   1.554   4.079 -0.2046  0.4162 -2.5250
  304DMSO    H5 3373   1.781   1.413   4.105  1.2471  1.6976 -0.3107
  304DMSO    H6 3374   1.661   1.409   3.967  2.9378  1.0107 -0.3058
  304DMSO    O1 3375   1.661   1.273   4.256 -0.3951 -0.1060 -0.2378
  305DMSO    C1 3376   2.561   1.742   4.419 -0.4326  0.5913 -0.6355
  305DMSO    H1 3377   2.584   1.816   4.341 -1.0145  0.8234 -0.5931
  305DMSO    H2 3378   2.641   1.671   4.441  0.3173  1.6788  0.1921
  305DMSO    H3 3379   2.465   1.696   4.395 -0.7647  1.4569 -1.0050
  305DMSO    S1 3380   2.539   1.840   4.571 -0.4941  0.3021  0.0959
  305DMSO    C2 3381   2.440   1.728   4.656  0.2851  0.1877 -0.1205
  305DMSO    H4 3382   2.496   1.635   4.660  0.6970  0.4809  0.8472
  305DMSO    H5 3383   2.413   1.770   4.753 -3.3791 -1.8330 -0.1679
  305DMSO    H6 3384   2.350   1.714   4.595  0.3046 -1.5344  0.2329
  305DMSO    O1 3385   2.446   1.950   4.538  0.9089  0.0938  0.4800
  306DMSO    C1 3386   1.058   3.938   0.795 -1.1388  0.3837 -0.2890
  306DMSO    H1 3387   1.137   3.995   0.745  0.4597 -0.9551  0.6195
  306DMSO    H2 3388   1.093   3.854   0.856 -0.3180  1.4154  0.6878
  306DMSO    H3 3389   0.986   3.913   0.717  0.9840 -0.0392 -2.1823
  306DMSO    S1 3390   0.973   4.054   0.904  0.1176  0.4265 -0.2020
  306DMSO    C2 3391   1.055   4.004   1.055 -0.0575 -0.2362 -0.1517
  306DMSO    H4 3392   1.012   4.044   1.147  0.4276  2.3437 -0.9904
  306DMSO    H5 3393   1.035   3.897   1.060 -0.1355 -0.3433 -2.2618
  306DMSO    H6 3394   1.159   4.038   1.052  0.4043 -1.7140 -1.3598
  306DMSO    O1 3395   0.834   4.001   0.922 -0.4767 -0.4053 -0.3404
  307DMSO    C1 3396   3.133   3.034   3.992 -0.1053 -0.2913  0.5690
  307DMSO    H1 3397   3.104   3.024   3.887  1.5583  2.3521 -0.2161
  307DMSO    H2 3398   3.224   3.093   4.010 -0.6995  0.6483  0.5458
  307DMSO    H3 3399   3.135   2.934   4.035  0.3386 -0.8341 -0.6859
  307DMSO    S1 3400   3.010   3.135   4.089 -0.3807 -0.2837  0.4428
  307DMSO    C2 3401   2.988   3.271   3.965 -0.2703 -0.2188 -0.4613
  307DMSO    H4 3402   2.944   3.356   4.016 -1.6608  0.2879 -2.4700
  307DMSO    H5 3403   3.090   3.295   3.935  0.6389 -2.4486  0.6704
  307DMSO    H6 3404   2.937   3.245   3.872  0.1615  1.1839 -1.1052
  307DMSO    O1 3405   3.097   3.192   4.189  0.2085 -0.0584  0.2329
  308DMSO    C1 3406   1.290   0.371   0.845  0.7518  0.8417  0.6149
  308DMSO    H1 3407   1.330   0.404   0.749  0.7877  1.4257  0.8258
  308DMSO    H2 3408   1.188   0.333   0.840  0.0552  2.4733  2.0137
  308DMSO    H3 3409   1.285   0.448   0.923 -3.1787  0.0842  1.2153
  308DMSO    S1 3410   1.382   0.230   0.901 -0.0532 -0.1340 -0.0416
  308DMSO    C2 3411   1.535   0.310   0.937 -0.5785  0.3073 -0.3488
  308DMSO    H4 3412   1.581   0.263   1.024 -1.8671  1.2282  0.8512
  308DMSO    H5 3413   1.595   0.303   0.845  1.2150  3.1470  0.5465
  308DMSO    H6 3414   1.498   0.411   0.956  0.5677  0.5640  0.5170
  308DMSO    O1 3415   1.417   0.156   0.778  0.5909  0.4022 -0.4840
  309DMSO    C1 3416   3.824   0.691   0.679  0.7095  0.3514 -0.4419
  309DMSO    H1 3417   3.824   0.757   0.766  0.2123  1.8197 -1.5332
  309DMSO    H2 3418   3.728   0.703   0.629  0.8518  0.7901 -0.6141
  309DMSO    H3 3419   3.844   0.586   0.700  0.1501  0.5001  0.8916
  309DMSO    S1 3420   3.956   0.736   0.570 -0.3405  0.3770  0.2927
  309DMSO    C2 3421   4.082   0.755   0.693  1.0866 -0.2430  0.2839
  309DMSO    H4 3422   4.089   0.651   0.726 -1.4115 -0.4863  0.1012
  309DMSO    H5 3423   4.182   0.784   0.659  1.1104 -0.6811 -0.0232
  309DMSO    H6 3424   4.048   0.820   0.774 -3.0749 -3.0204  0.9130
  309DMSO    O1 3425   3.920   0.865   0.511 -0.2076 -0.8718  0.6501
  310DMSO    C1 3426   3.491   3.551   3.221 -0.5013 -1.0382 -1.3213
  310DMSO    H1 3427   3.456   3.647   3.182  0.5460  0.6526  1.7288
  310DMSO    H2 3428   3.497   3.564   3.329 -1.3672 -2.5378 -1.0896
  310DMSO    H3 3429   3.590   3.516   3.191 -0.5204 -1.7589 -0.5397
  310DMSO    S1 3430   3.364   3.442   3.173  0.0342  0.4517 -0.1717
  310DMSO    C2 3431   3.422   3.305   3.276  0.0504  0.2797 -0.2429
  310DMSO    H4 3432   3.374   3.309   3.374 -1.7067  0.0838 -1.0600
  310DMSO    H5 3433   3.387   3.215   3.224 -0.7297 -0.1728  1.0337
  310DMSO    H6 3434   3.530   3.312   3.284 -0.0764  1.1530  0.9478
  310DMSO    O1 3435   3.415   3.421   3.039  0.1293 -0.1988 -0.0739
  311DMSO    C1 3436   3.232   4.331   0.661  0.1691  0.2247 -0.0196
  311DMSO    H1 3437   3.287   4.315   0.754  1.9638  0.7946 -0.9512
  311DMSO    H2 3438   3.144   4.267   0.663 -0.1632  0.5829 -1.8458
  311DMSO    H3 3439   3.296   4.300   0.578  0.2877 -1.0100  0.5232
  311DMSO    S1 3440   3.153   4.491   0.655  0.1673  0.6664  0.2453
  311DMSO    C2 3441   3.301   4.591   0.692  1.2367  0.1174 -0.5146
  311DMSO    H4 3442   3.254   4.689   0.681  2.2540  0.7479  0.6677
  311DMSO    H5 3443   3.330   4.579   0.797  0.0476  0.1609 -0.1710
  311DMSO    H6 3444   3.381   4.578   0.619  1.2546  1.4403 -0.7361
  311DMSO    O1 3445   3.089   4.506   0.790  0.0376 -0.1149 -0.2773
  312DMSO    C1 3446   3.123   0.574   3.379 -0.3733 -0.0730 -0.4489
  312DMSO    H1 3447   3.131   0.550   3.486  0.9313  0.1801 -0.4759
  312DMSO    H2 3448   3.137   0.493   3.308 -0.5171  1.3313 -2.1243
  312DMSO    H3 3449   3.203   0.646   3.359  0.1032 -0.8522 -1.3333
  312DMSO    S1 3450   2.963   0.643   3.349  0.0593 -0.2517  0.3879
  312DMSO    C2 3451   2.989   0.792   3.450  0.0725  0.0822  0.7032
  312DMSO    H4 3452   3.041   0.762   3.542 -0.1706 -2.3497  0.0630
  312DMSO    H5 3453   3.064   0.858   3.404  0.5990 -0.2454  1.0853
  312DMSO    H6 3454   2.893   0.842   3.466  0.0052  0.7998 -1.6762
  312DMSO    O1 3455   2.867   0.561   3.433 -0.3772 -0.1806 -0.2229
  313DMSO    C1 3456   1.053   3.734   4.480  0.0392  0.2415  0.0856
  313DMSO    H1 3457   1.016   3.634   4.454  0.5259  0.3310 -0.9516
  313DMSO    H2 3458   0.968   3.799   4.503  1.4062  1.9620  0.3990
  313DMSO    H3 3459   1.112   3.796   4.413 -0.7872  0.5178 -0.3939
  313DMSO    S1 3460   1.159   3.716   4.625  0.3357  0.1267  0.0743
  313DMSO    C2 3461   1.182   3.885   4.671  0.2929 -0.8918  0.1807
  313DMSO    H4 3462   1.209   3.944   4.583  1.0814 -3.5264 -1.3968
  313DMSO    H5 3463   1.095   3.908   4.733  0.3664 -0.9538  0.3058
  313DMSO    H6 3464   1.269   3.882   4.737 -0.1239 -1.0468  0.7226
  313DMSO    O1 3465   1.291   3.675   4.575 -0.0028  0.4054  0.3120
  314DMSO    C1 3466   1.728   3.684   0.591  0.0935 -0.2004 -0.5899
  314DMSO    H1 3467   1.800   3.765   0.603 -2.8018  2.3526  0.1425
  314DMSO    H2 3468   1.685   3.702   0.492 -0.9296 -1.5602 -0.4156
  314DMSO    H3 3469   1.663   3.681   0.679  3.3444 -2.7734  1.8585
  314DMSO    S1 3470   1.810   3.526   0.590 -0.0293  0.2761  0.1076
  314DMSO    C2 3471   1.682   3.433   0.518  0.0507  0.8736  0.0701
  314DMSO    H4 3472   1.694   3.439   0.410 -1.5311 -1.7142 -0.2945
  314DMSO    H5 3473   1.687   3.330   0.554  1.1821  0.5794 -0.9381
  314DMSO    H6 3474   1.580   3.468   0.538 -0.7413 -1.3946  0.1168
  314DMSO    O1 3475   1.809   3.479   0.726 -0.3615  0.0975 -0.6761
  315DMSO    C1 3476   1.617   0.953   3.568  0.5158 -0.0245 -0.1700
  315DMSO    H1 3477   1.519   0.911   3.588 -0.3415  0.9351 -2.2189
  315DMSO    H2 3478   1.642   0.937   3.463  0.5659 -2.2723  0.1715
  315DMSO    H3 3479   1.690   0.918   3.641  0.4664  0.3050  0.0366
  315DMSO    S1 3480   1.599   1.120   3.597  0.2014  0.1179 -0.0233
  315DMSO    C2 3481   1.488   1.107   3.749 -0.0720 -0.2524  0.4189
  315DMSO    H4 3482   1.474   1.201   3.803  0.4798  0.8079 -1.2434
  315DMSO    H5 3483   1.394   1.075   3.703  0.1061  0.9530 -0.8041
  315DMSO    H6 3484   1.519   1.030   3.820  0.5820  1.7316  2.3370
  315DMSO    O1 3485   1.523   1.161   3.470  0.7824  0.2947 -0.2819
  316DMSO    C1 3486   2.473   2.054   0.100  0.3506 -0.1004  0.1594
  316DMSO    H1 3487   2.487   2.033  -0.007  0.3031 -1.0506  0.3353
  316DMSO    H2 3488   2.413   2.142   0.125 -0.3607 -0.4948 -0.1354
  316DMSO    H3 3489   2.566   2.068   0.155  0.8185 -2.8662  0.1184
  316DMSO    S1 3490   2.417   1.902   0.177  0.0291  0.0284  0.0609
  316DMSO    C2 3491   2.262   1.909   0.100  0.0050 -0.4515 -0.9672
  316DMSO    H4 3492   2.202   1.822   0.129 -1.2279 -0.0128 -2.1761
  316DMSO    H5 3493   2.208   1.996   0.138 -0.1941 -1.8429  2.1220
  316DMSO    H6 3494   2.277   1.925  -0.007  0.3598  0.3271 -0.8024
  316DMSO    O1 3495   2.409   1.935   0.325 -0.0675  0.5023  1.0537
  317DMSO    C1 3496   4.016   1.181   0.084 -0.1930  0.4097  0.6266
  317DMSO    H1 3497   4.069   1.241   0.009 -0.4538  0.2848  0.3376
  317DMSO    H2 3498   4.064   1.188   0.182  0.5249  2.8728  0.1540
  317DMSO    H3 3499   4.001   1.079   0.047 -0.3243  1.0868 -1.2751
  317DMSO    S1 3500   3.865   1.270   0.084 -0.6675 -0.0223 -0.3100
  317DMSO    C2 3501   3.798   1.181   0.231 -0.1670  0.2888 -0.2828
  317DMSO    H4 3502   3.691   1.200   0.233 -0.4439 -1.2650  0.3062
  317DMSO    H5 3503   3.822   1.076   0.211 -0.0574  0.6377 -2.1022
  317DMSO    H6 3504   3.845   1.221   0.321 -2.2688 -0.5744  1.2235
  317DMSO    O1 3505   3.794   1.205  -0.031  0.1285 -0.3988 -0.2772
  318DMSO    C1 3506   0.690   2.966   2.550 -0.0248  0.2459  0.2442
  318DMSO    H1 3507   0.609   2.970   2.623  0.8253  1.6841  1.1558
  318DMSO    H2 3508   0.732   3.067   2.543 -1.0323  0.6112 -0.7011
  318DMSO    H3 3509   0.654   2.935   2.452  0.6074  1.4944 -0.4028
  318DMSO    S1 3510   0.807   2.843   2.606  0.3535  0.0651  0.3167
  318DMSO    C2 3511   0.828   2.886   2.777 -0.0914 -0.4279  0.0073
  318DMSO    H4 3512   0.727   2.872   2.816  0.8892 -1.2760  2.3086
  318DMSO    H5 3513   0.892   2.815   2.830  0.5315  0.2507  0.1726
  318DMSO    H6 3514   0.855   2.991   2.770  1.6461 -0.8348  0.4207
  318DMSO    O1 3515   0.942   2.886   2.561  0.4105 -0.1464  0.3175
  319DMSO    C1 3516   4.864   4.652   3.611  0.1766 -0.0455  0.0699
  319DMSO    H1 3517   4.759   4.662   3.584  0.3340  1.0866 -0.1460
  319DMSO    H2 3518   4.866   4.568   3.680  2.7169  0.5134  0.7185
  319DMSO    H3 3519   4.921   4.741   3.638  0.2113 -0.3622  1.0535
  319DMSO    S1 3520   4.933   4.561   3.473  0.0622 -0.3194 -0.4396
  319DMSO    C2 3521   4.870   4.674   3.354 -0.2156 -0.1268 -0.3262
  319DMSO    H4 3522   4.878   4.617   3.261 -3.5616 -0.7897 -0.2551
  319DMSO    H5 3523   4.765   4.692   3.375  0.2971  0.3816  1.9248
  319DMSO    H6 3524   4.921   4.771   3.346  1.1334 -0.8879 -1.3319
  319DMSO    O1 3525   4.837   4.444   3.444  0.2076  0.0395 -0.4407
  320DMSO    C1 3526   4.383   4.555   1.390  0.7942 -0.8675  0.5249
  320DMSO    H1 3527   4.388   4.664   1.394 -2.7301 -0.6863  3.1761
  320DMSO    H2 3528   4.440   4.516   1.305 -0.6815 -1.9149 -0.0197
  320DMSO    H3 3529   4.278   4.527   1.378  0.3079  0.0522  2.4557
  320DMSO    S1 3530   4.432   4.473   1.539 -0.0177 -0.2201 -0.6267
  320DMSO    C2 3531   4.419   4.305   1.464 -0.5689  0.2609 -0.0082
  320DMSO    H4 3532   4.515   4.292   1.413 -0.3787 -0.3896  0.5111
  320DMSO    H5 3533   4.411   4.229   1.542  1.2095  2.8087  2.7737
  320DMSO    H6 3534   4.340   4.305   1.389 -0.2913  2.4145 -0.3170
  320DMSO    O1 3535   4.297   4.492   1.612 -0.1910 -0.1243 -0.6593
  321DMSO    C1 3536   2.405   0.837   1.299  0.5807 -0.1327  0.4308
  321DMSO    H1 3537   2.337   0.795   1.225  0.8767 -0.6339  0.4326
  321DMSO    H2 3538   2.420   0.944   1.282 -2.8636  0.4239  0.5540
  321DMSO    H3 3539   2.499   0.780   1.294 -0.1079 -1.4099  1.6834
  321DMSO    S1 3540   2.323   0.829   1.462 -0.5125 -0.6512  0.0166
  321DMSO    C2 3541   2.331   0.649   1.450  0.5038  0.0103  0.3804
  321DMSO    H4 3542   2.268   0.623   1.364  2.3721 -2.1051 -0.3978
  321DMSO    H5 3543   2.431   0.607   1.438  0.6266  0.9433 -1.9510
  321DMSO    H6 3544   2.263   0.609   1.527  2.0205  1.2656  2.4227
  321DMSO    O1 3545   2.187   0.866   1.430 -0.3168  0.7145  0.1779
  322DMSO    C1 3546   0.972   1.052   4.733 -0.1722  0.1750 -0.2493
  322DMSO    H1 3547   1.006   1.075   4.834 -1.0742  4.8719 -0.8803
  322DMSO    H2 3548   1.058   1.004   4.686 -0.2015 -0.0679 -0.0552
  322DMSO    H3 3549   0.937   1.146   4.690 -1.4885 -1.3370 -2.6395
  322DMSO    S1 3550   0.834   0.936   4.739 -0.1460  0.2552  0.1591
  322DMSO    C2 3551   0.738   1.043   4.844 -0.5889  0.0937  0.9461
  322DMSO    H4 3552   0.799   1.052   4.935  1.1034 -0.5352 -0.1056
  322DMSO    H5 3553   0.742   1.144   4.802  1.0542 -0.5635 -0.5506
  322DMSO    H6 3554   0.642   0.992   4.856  0.5704 -2.7788 -1.4158
  322DMSO    O1 3555   0.880   0.837   4.838  0.2218  0.0455  0.3437
  323DMSO    C1 3556   3.239   4.364   1.158 -0.2641 -0.1215  0.8040
  323DMSO    H1 3557   3.301   4.433   1.216  0.5153 -0.3679  0.2693
  323DMSO    H2 3558   3.217   4.405   1.059 -1.3531 -1.7865  0.3356
  323DMSO    H3 3559   3.143   4.333   1.200 -1.0036 -1.2165 -1.5653
  323DMSO    S1 3560   3.343   4.226   1.129 -0.4130 -0.1125  0.0416
  323DMSO    C2 3561   3.473   4.313   1.042  0.5627 -1.4962 -0.9354
  323DMSO    H4 3562   3.425   4.326   0.945 -2.5126 -1.3943  0.5312
  323DMSO    H5 3563   3.505   4.409   1.082 -0.5177 -2.2576  1.8515
  323DMSO    H6 3564   3.554   4.239   1.039  1.7446 -0.3164  0.8635
  323DMSO    O1 3565   3.272   4.153   1.018  0.2924  0.2698 -0.0463
  324DMSO    C1 3566   4.873   5.089   3.298 -0.2052 -0.2808 -0.3748
  324DMSO    H1 3567   4.847   5.195   3.297  1.0095  0.0244 -0.4623
  324DMSO    H2 3568   4.876   5.044   3.398 -0.2961  1.3396  0.3803
  324DMSO    H3 3569   4.973   5.089   3.254 -0.6319  1.2575 -1.3718
  324DMSO    S1 3570   4.765   5.002   3.184 -0.0112  0.0567  0.2293
  324DMSO    C2 3571   4.814   5.108   3.044 -0.5881 -0.5947  0.4388
  324DMSO    H4 3572   4.740   5.084   2.968 -1.5289 -1.5438  1.6400
  324DMSO    H5 3573   4.799   5.211   3.077 -2.9192 -1.6236  2.8001
  324DMSO    H6 3574   4.912   5.088   3.000 -1.1825 -1.1078 -0.6725
  324DMSO    O1 3575   4.627   5.056   3.211  0.0666 -0.1042 -0.3004
  325DMSO    C1 3576   1.834   1.978   1.044  0.2671  0.2411  0.3431
  325DMSO    H1 3577   1.779   2.073   1.042  0.3429  0.2670 -1.8459
  325DMSO    H2 3578   1.900   1.967   0.957  2.4783 -0.4855  2.0735
  325DMSO    H3 3579   1.765   1.894   1.046  1.1631 -0.5216 -0.3852
  325DMSO    S1 3580   1.939   1.978   1.192 -0.1559 -0.0425  0.1705
  325DMSO    C2 3581   1.807   2.056   1.284  0.1953 -0.5439 -0.4511
  325DMSO    H4 3582   1.765   2.139   1.226 -2.2528 -1.0324  0.5477
  325DMSO    H5 3583   1.723   1.989   1.305  0.9647 -1.8527 -1.5084
  325DMSO    H6 3584   1.849   2.094   1.378 -2.1355  0.2544  0.2983
  325DMSO    O1 3585   2.031   2.091   1.159 -0.3450 -0.0928 -0.3618
  326DMSO    C1 3586   2.899   3.174   3.300 -0.2469 -0.1038  0.5413
  326DMSO    H1 3587   2.804   3.215   3.265 -0.2152 -0.7905 -0.3845
  326DMSO    H2 3588   2.889   3.145   3.405 -0.4139 -1.2801  0.2111
  326DMSO    H3 3589   2.985   3.239   3.284  0.5535 -1.2988 -0.1205
  326DMSO    S1 3590   2.925   3.006   3.236  0.3706 -0.0047  0.1246
  326DMSO    C2 3591   3.109   3.023   3.242  0.1130  0.3435 -0.1721
  326DMSO    H4 3592   3.128   3.124   3.203 -1.3191  0.3505 -0.8532
  326DMSO    H5 3593   3.142   3.007   3.345  0.1099  1.6040  0.0325
  326DMSO    H6 3594   3.163   2.953   3.179  0.8994 -0.2179  1.0975
  326DMSO    O1 3595   2.885   3.022   3.095 -0.5379 -0.0410  0.1212
  327DMSO    C1 3596   4.164   4.472   4.154  0.3761  0.4013 -0.6940
  327DMSO    H1 3597   4.111   4.376   4.160 -2.9933  2.1648 -0.6939
  327DMSO    H2 3598   4.156   4.510   4.256 -4.4473  0.1933 -0.8685
  327DMSO    H3 3599   4.113   4.537   4.083 -2.5103  0.1287  1.0158
  327DMSO    S1 3600   4.328   4.435   4.113 -0.2795  0.1716  0.2714
  327DMSO    C2 3601   4.288   4.426   3.938 -0.3808 -0.0588  0.3615
  327DMSO    H4 3602   4.372   4.367   3.899 -1.4053  0.2522 -2.4631
  327DMSO    H5 3603   4.195   4.372   3.921 -0.0815 -0.2231 -0.8051
  327DMSO    H6 3604   4.289   4.529   3.899  1.8983  0.1462  0.8922
  327DMSO    O1 3605   4.315   4.295   4.149  0.2694  0.4330  0.6665
  328DMSO    C1 3606   4.361   1.571   3.110 -0.3875 -0.2338 -0.1182
  328DMSO    H1 3607   4.336   1.623   3.203  3.7328  0.4621  0.6817
  328DMSO    H2 3608   4.331   1.466   3.107  2.1574 -0.9542 -3.3229
  328DMSO    H3 3609   4.470   1.575   3.100 -0.3536  0.3095  0.4609
  328DMSO    S1 3610   4.289   1.662   2.977 -0.0626  0.1264 -0.0528
  328DMSO    C2 3611   4.119   1.638   3.038 -0.3383  0.4523 -0.5525
  328DMSO    H4 3612   4.100   1.530   3.033  0.3435  0.2944  0.1317
  328DMSO    H5 3613   4.107   1.660   3.145 -0.8981  0.8902 -0.7000
  328DMSO    H6 3614   4.048   1.709   2.995  0.0388  0.6818 -0.7924
  328DMSO    O1 3615   4.299   1.574   2.858  0.4169 -0.0961  0.1608
  329DMSO    C1 3616   1.679   2.898   3.457 -0.1649 -0.2341  0.4987
  329DMSO    H1 3617   1.607   2.816   3.457  0.2951 -0.6576 -1.1919
  329DMSO    H2 3618   1.679   2.941   3.558 -1.0246 -1.7763  1.1680
  329DMSO    H3 3619   1.650   2.974   3.384 -1.4387  0.6753  1.8919
  329DMSO    S1 3620   1.840   2.846   3.435  0.1543  0.1093  0.2170
  329DMSO    C2 3621   1.869   2.755   3.592  0.1353 -0.3849 -0.3730
  329DMSO    H4 3622   1.800   2.807   3.658  0.3088 -0.7092  0.0658
  329DMSO    H5 3623   1.850   2.648   3.583 -0.1182 -0.4552  0.8564
  329DMSO    H6 3624   1.965   2.777   3.639 -1.3854  0.6523  2.3938
  329DMSO    O1 3625   1.922   2.960   3.482 -0.0370  0.6341  0.1606
  330DMSO    C1 3626   1.955   4.401   0.134 -0.5181  0.0099 -1.0881
  330DMSO    H1 3627   1.878   4.460   0.082  0.8918  2.1078 -0.8534
  330DMSO    H2 3628   1.950   4.426   0.240  0.2124  0.8109 -1.2350
  330DMSO    H3 3629   2.060   4.413   0.107 -0.3501  0.4930 -0.2313
  330DMSO    S1 3630   1.924   4.224   0.112 -0.3665  0.2238 -0.0763
  330DMSO    C2 3631   1.771   4.197   0.206  0.6655  0.3965  0.8345
  330DMSO    H4 3632   1.757   4.090   0.220 -0.5359  0.2912 -1.1169
  330DMSO    H5 3633   1.761   4.261   0.295 -3.5436  2.5047 -1.0189
  330DMSO    H6 3634   1.693   4.240   0.142  0.8638 -1.6132 -0.7977
  330DMSO    O1 3635   2.013   4.142   0.199 -0.2271 -0.1138  0.2749
  331DMSO    C1 3636   1.625   4.214   3.833  0.6392 -0.4147  0.2296
  331DMSO    H1 3637   1.653   4.290   3.906  0.2668  1.3377 -1.3931
  331DMSO    H2 3638   1.572   4.256   3.746  0.0334 -0.3885  0.6099
  331DMSO    H3 3639   1.559   4.138   3.874 -1.1802  0.2312 -1.4241
  331DMSO    S1 3640   1.779   4.130   3.770 -0.2494 -0.4397 -0.1128
  331DMSO    C2 3641   1.863   4.267   3.694 -0.5194  0.3616 -0.0910
  331DMSO    H4 3642   1.928   4.310   3.770  0.1968 -0.7216 -0.0710
  331DMSO    H5 3643   1.914   4.215   3.613  1.4083 -0.7987  1.8053
  331DMSO    H6 3644   1.784   4.327   3.649 -0.1677  0.9001  0.0163
  331DMSO    O1 3645   1.729   4.046   3.656  0.2735 -0.9875  0.3727
  332DMSO    C1 3646   1.419   0.201   3.061 -0.7960  0.0473 -0.2253
  332DMSO    H1 3647   1.380   0.274   2.989  1.6354  0.4243 -1.1843
  332DMSO    H2 3648   1.452   0.110   3.010  2.5071  0.6260  0.7776
  332DMSO    H3 3649   1.340   0.178   3.133 -0.0929  0.0041  0.5376
  332DMSO    S1 3650   1.560   0.265   3.157  0.4673 -0.1277 -0.0189
  332DMSO    C2 3651   1.518   0.423   3.105 -0.6623  0.0509 -0.7832
  332DMSO    H4 3652   1.603   0.481   3.143 -1.2459  0.6411 -0.3567
  332DMSO    H5 3653   1.510   0.426   2.996  1.4248 -2.2181 -1.0412
  332DMSO    H6 3654   1.422   0.452   3.147  0.5148  2.1286  0.6108
  332DMSO    O1 3655   1.671   0.231   3.057 -0.2801 -0.1792 -0.1582
  333DMSO    C1 3656   0.098   4.938   0.174  0.4153  0.6340  0.2130
  333DMSO    H1 3657   0.017   5.007   0.199 -0.4752  0.7120 -2.7525
  333DMSO    H2 3658   0.071   4.834   0.196 -2.7579  1.0334 -1.4504
  333DMSO    H3 3659   0.196   4.966   0.211  0.0995  2.2797 -0.1663
  333DMSO    S1 3660   0.115   4.962   0.001 -0.1187 -0.3065 -0.5015
  333DMSO    C2 3661  -0.058   5.011  -0.021  0.2880 -0.3024  0.2082
  333DMSO    H4 3662  -0.085   4.989  -0.124  0.9402 -0.9431  0.1734
  333DMSO    H5 3663  -0.124   4.940   0.029 -1.0381  1.2127  0.6789
  333DMSO    H6 3664  -0.060   5.114   0.017 -2.0175  0.1045 -0.9102
  333DMSO    O1 3665   0.122   4.824  -0.061 -0.0109  0.0106  0.0801
  334DMSO    C1 3666   3.479   1.853   2.916 -0.7688 -0.1874  1.1006
  334DMSO    H1 3667   3.382   1.903   2.926  0.7981  3.5493 -1.3340
  334DMSO    H2 3668   3.452   1.770   2.851 -2.0992  1.2266 -0.2054
  334DMSO    H3 3669   3.514   1.815   3.012 -0.8702 -2.9735  0.0569
  334DMSO    S1 3670   3.575   1.967   2.828  0.0450  0.1357 -0.0010
  334DMSO    C2 3671   3.521   2.102   2.925  0.1467 -0.5537  0.0808
  334DMSO    H4 3672   3.466   2.180   2.872  1.6638  0.0728 -0.6044
  334DMSO    H5 3673   3.461   2.074   3.013  0.7793 -0.1009  0.6618
  334DMSO    H6 3674   3.608   2.147   2.974  0.0425  0.7092 -0.8804
  334DMSO    O1 3675   3.499   1.975   2.699 -0.2318  1.0388  0.2202
  335DMSO    C1 3676   1.261   3.214   2.282 -0.5119  0.0377  0.2141
  335DMSO    H1 3677   1.249   3.269   2.376 -0.2757 -0.9066  0.8011
  335DMSO    H2 3678   1.363   3.185   2.254 -0.4092 -0.6557  1.2738
  335DMSO    H3 3679   1.208   3.271   2.205  0.1215  0.2889 -0.0382
  335DMSO    S1 3680   1.175   3.062   2.314  0.3776  0.0080 -0.1069
  335DMSO    C2 3681   1.243   3.021   2.473 -0.0614 -0.3992 -0.2341
  335DMSO    H4 3682   1.208   3.091   2.548  2.2917 -0.2184  0.7366
  335DMSO    H5 3683   1.223   2.919   2.508 -0.1464 -0.2508  0.1483
  335DMSO    H6 3684   1.350   3.034   2.456 -0.3760 -0.3791 -2.3805
  335DMSO    O1 3685   1.235   2.966   2.225  0.1461 -0.2846 -0.1593
  336DMSO    C1 3686   3.050   1.275   1.737 -0.6738  0.1432 -0.2856
  336DMSO    H1 3687   3.044   1.352   1.814  0.3503 -0.6134  0.5541
  336DMSO    H2 3688   2.977   1.194   1.741 -1.5458  0.8486 -1.2539
  336DMSO    H3 3689   3.147   1.226   1.744 -1.4660 -1.4320  0.0291
  336DMSO    S1 3690   3.048   1.376   1.592  0.1989  0.4929 -0.0758
  336DMSO    C2 3691   3.090   1.256   1.470  0.4125  0.4942  0.0657
  336DMSO    H4 3692   3.197   1.269   1.449  0.2149 -0.6516 -1.7125
  336DMSO    H5 3693   3.070   1.157   1.511  1.9058 -0.0254 -0.4297
  336DMSO    H6 3694   3.039   1.275   1.376 -1.8720 -2.6400  0.6001
  336DMSO    O1 3695   3.164   1.468   1.594  0.0386  0.3167  0.4543
  337DMSO    C1 3696   1.307   2.800   0.757 -0.0704 -0.0630  0.0679
  337DMSO    H1 3697   1.200   2.779   0.767 -0.1766  0.0593 -0.8385
  337DMSO    H2 3698   1.316   2.892   0.699  0.7242 -1.4552 -2.0508
  337DMSO    H3 3699   1.358   2.718   0.707  0.9926  0.1850  0.7379
  337DMSO    S1 3700   1.370   2.831   0.925 -0.1747  0.0631 -0.0310
  337DMSO    C2 3701   1.543   2.829   0.870  0.4253  0.1262 -0.7597
  337DMSO    H4 3702   1.555   2.920   0.811 -0.1038  0.9899  0.4765
  337DMSO    H5 3703   1.615   2.825   0.952  0.4325  0.4885 -0.7505
  337DMSO    H6 3704   1.557   2.736   0.813 -1.5543 -0.9889  0.5224
  337DMSO    O1 3705   1.365   2.697   0.994 -0.4546  0.4637  0.1108
  338DMSO    C1 3706   4.502   2.451   4.041  0.1940 -0.3303 -0.1935
  338DMSO    H1 3707   4.484   2.343   4.033 -0.3547 -0.2135 -0.5405
  338DMSO    H2 3708   4.425   2.501   4.100 -0.6486  0.3205 -1.8385
  338DMSO    H3 3709   4.505   2.501   3.944  1.0671  2.1868  1.0972
  338DMSO    S1 3710   4.663   2.483   4.129 -0.2376 -0.1810  0.1715
  338DMSO    C2 3711   4.667   2.657   4.067 -0.0134  0.0885  0.4525
  338DMSO    H4 3712   4.710   2.669   3.967 -1.8803 -1.3551 -0.5492
  338DMSO    H5 3713   4.569   2.707   4.069  1.0924  2.3703 -0.3371
  338DMSO    H6 3714   4.730   2.717   4.133 -0.3897  0.3191  0.6040
  338DMSO    O1 3715   4.779   2.423   4.056 -0.1043  0.1646  0.4455
  339DMSO    C1 3716   0.816   1.541   3.118  0.0570  0.5200 -0.7149
  339DMSO    H1 3717   0.759   1.488   3.194 -1.3755 -0.8538 -2.6685
  339DMSO    H2 3718   0.914   1.499   3.095 -1.2065 -2.1975 -1.4048
  339DMSO    H3 3719   0.835   1.643   3.152 -0.6114  0.5489 -0.4150
  339DMSO    S1 3720   0.708   1.541   2.979  0.2456  0.0488  0.5770
  339DMSO    C2 3721   0.697   1.364   2.996 -0.0033 -0.7030 -0.9889
  339DMSO    H4 3722   0.623   1.323   3.065 -1.1954 -0.1158 -1.8927
  339DMSO    H5 3723   0.664   1.308   2.909  1.0259 -1.8952 -0.6180
  339DMSO    H6 3724   0.796   1.326   3.021  0.3199  0.7419  0.0011
  339DMSO    O1 3725   0.811   1.557   2.878  0.2759  0.2849  0.1502
  340DMSO    C1 3726   0.357   0.999   1.656 -0.0066  0.2354  0.1006
  340DMSO    H1 3727   0.429   0.921   1.633  1.0397  0.7968  1.3836
  340DMSO    H2 3728   0.267   0.991   1.594 -1.1115  1.1660  1.5459
  340DMSO    H3 3729   0.398   1.100   1.659  2.3053 -0.6861 -0.0163
  340DMSO    S1 3730   0.305   0.966   1.820  0.3110  0.0686 -0.3777
  340DMSO    C2 3731   0.230   1.123   1.857 -0.0520  0.2260  0.0788
  340DMSO    H4 3732   0.179   1.124   1.954  1.1391  1.7606  0.7172
  340DMSO    H5 3733   0.310   1.197   1.848  0.2159 -0.2649 -1.8918
  340DMSO    H6 3734   0.148   1.137   1.786 -1.3263 -0.7605  1.3169
  340DMSO    O1 3735   0.432   0.965   1.902 -0.1209 -0.4474  0.2032
  341DMSO    C1 3736   3.396   3.957   0.746  0.7051 -0.8054  0.1328
  341DMSO    H1 3737   3.338   3.865   0.757 -0.4368 -0.4643 -2.5529
  341DMSO    H2 3738   3.376   4.025   0.829 -0.6976 -1.4541  0.3482
  341DMSO    H3 3739   3.359   4.002   0.654  2.0709  1.2667  0.5637
  341DMSO    S1 3740   3.571   3.928   0.736  0.1385 -0.0973 -0.0710
  341DMSO    C2 3741   3.579   3.864   0.572 -0.2617  0.1856 -0.6005
  341DMSO    H4 3742   3.536   3.944   0.510 -0.1988  1.5495  1.0938
  341DMSO    H5 3743   3.681   3.859   0.534 -0.8393  0.0483 -2.1996
  341DMSO    H6 3744   3.520   3.772   0.566 -0.2113  0.2322 -2.0186
  341DMSO    O1 3745   3.597   3.805   0.816  0.3127  0.4535 -0.4070
  342DMSO    C1 3746   1.262   0.620   0.538  1.0714  0.4415  0.2987
  342DMSO    H1 3747   1.366   0.606   0.568  1.2745  2.1521  0.4353
  342DMSO    H2 3748   1.195   0.539   0.570 -2.3716  3.2378  0.4615
  342DMSO    H3 3749   1.253   0.628   0.429 -0.7004  1.0979  0.4688
  342DMSO    S1 3750   1.215   0.769   0.613  0.2127  0.1752  0.0738
  342DMSO    C2 3751   1.361   0.868   0.597  0.5101  0.3072 -0.4702
  342DMSO    H4 3752   1.350   0.964   0.648  0.1167 -0.5928  1.1575
  342DMSO    H5 3753   1.447   0.816   0.639  1.1621  0.5362 -1.5081
  342DMSO    H6 3754   1.382   0.893   0.493  1.9225  0.3396 -0.1850
  342DMSO    O1 3755   1.202   0.730   0.756 -0.5404 -0.4180 -0.0806
  343DMSO    C1 3756   4.216   4.067   0.639 -1.0339 -0.1940 -0.0218
  343DMSO    H1 3757   4.176   4.101   0.543 -2.8836 -0.3187  0.6805
  343DMSO    H2 3758   4.216   3.958   0.629 -3.2293 -0.3369  1.2322
  343DMSO    H3 3759   4.160   4.108   0.724 -0.9444  2.2074 -1.0795
  343DMSO    S1 3760   4.391   4.111   0.658 -0.0589  0.0889  0.2555
  343DMSO    C2 3761   4.409   4.061   0.830 -0.3077  0.0256 -0.1201
  343DMSO    H4 3762   4.515   4.073   0.854  0.0605 -0.2387 -1.5352
  343DMSO    H5 3763   4.338   4.116   0.892  1.4597  0.3989  1.6229
  343DMSO    H6 3764   4.377   3.956   0.835  1.0606 -0.4312 -0.6661
  343DMSO    O1 3765   4.406   4.258   0.654 -0.1720 -0.0548  0.2188
  344DMSO    C1 3766   1.026   1.488   0.239 -0.9872  0.0846  0.3811
  344DMSO    H1 3767   1.080   1.582   0.250  1.4951 -1.3389  0.6277
  344DMSO    H2 3768   0.922   1.498   0.272 -1.2120  0.3667 -0.4061
  344DMSO    H3 3769   1.074   1.412   0.300 -1.1698 -0.3310  0.0126
  344DMSO    S1 3770   1.012   1.456   0.062  0.3639  0.1182 -0.2058
  344DMSO    C2 3771   0.916   1.606   0.038  0.4245 -0.5072 -0.4459
  344DMSO    H4 3772   0.869   1.610  -0.061 -2.9484  0.8836  1.1181
  344DMSO    H5 3773   0.838   1.619   0.113  2.0724  1.1115  1.0403
  344DMSO    H6 3774   0.968   1.702   0.038  0.4839 -0.5188 -2.6664
  344DMSO    O1 3775   0.912   1.349   0.075 -0.2692 -0.1046 -0.3202
  345DMSO    C1 3776   1.532   2.791   4.010 -0.2912  0.4066  0.0741
  345DMSO    H1 3777   1.568   2.819   4.109 -0.3638 -1.6282  0.7037
  345DMSO    H2 3778   1.436   2.838   3.986 -0.9941 -0.9102  0.2756
  345DMSO    H3 3779   1.520   2.683   4.020 -0.3642  0.4682  0.6918
  345DMSO    S1 3780   1.651   2.826   3.874  0.1894  0.0155 -0.3897
  345DMSO    C2 3781   1.709   2.983   3.942  0.3182 -0.1244  0.7221
  345DMSO    H4 3782   1.729   2.960   4.047  1.9026  1.4437  0.7984
  345DMSO    H5 3783   1.788   3.018   3.875 -0.7846 -2.0567 -1.6472
  345DMSO    H6 3784   1.621   3.048   3.943  0.5809  0.2256  2.5348
  345DMSO    O1 3785   1.562   2.871   3.763  0.5576 -0.2431 -0.2410
  346DMSO    C1 3786   3.264   1.957   4.664  0.4765 -0.6244  0.4762
  346DMSO    H1 3787   3.164   1.998   4.655  1.1120  1.0430  0.8300
  346DMSO    H2 3788   3.336   2.010   4.600  0.1745  0.7807  1.2914
  346DMSO    H3 3789   3.263   1.850   4.641 -0.3917 -0.4835 -0.1853
  346DMSO    S1 3790   3.322   1.985   4.829  0.0503 -0.1263  0.3215
  346DMSO    C2 3791   3.423   1.837   4.833 -0.4216  0.1875 -0.3951
  346DMSO    H4 3792   3.357   1.752   4.815 -0.3669 -0.5126  2.4334
  346DMSO    H5 3793   3.507   1.839   4.763 -0.1740  0.9324 -0.0776
  346DMSO    H6 3794   3.446   1.824   4.939 -1.9908 -0.1795 -0.0933
  346DMSO    O1 3795   3.205   1.943   4.915  0.5900 -0.5828 -0.2386
  347DMSO    C1 3796   2.525   4.025   4.478 -0.6785 -0.2553 -0.2331
  347DMSO    H1 3797   2.487   4.115   4.526  0.6836  0.8328 -1.1706
  347DMSO    H2 3798   2.609   4.061   4.419 -2.3310  0.1646 -2.3918
  347DMSO    H3 3799   2.445   3.974   4.423  0.8343 -1.8248 -1.0324
  347DMSO    S1 3800   2.588   3.924   4.606  0.4791  0.2073  0.0690
  347DMSO    C2 3801   2.715   4.036   4.669  0.4320 -0.2051  0.8155
  347DMSO    H4 3802   2.806   4.025   4.609 -0.6097  0.3298 -0.9154
  347DMSO    H5 3803   2.679   4.136   4.644  1.4402  0.1482  0.7682
  347DMSO    H6 3804   2.718   4.002   4.773  0.3492 -1.3036  0.4671
  347DMSO    O1 3805   2.677   3.828   4.536 -0.3017 -0.1204  0.7246
  348DMSO    C1 3806   2.165   0.974   1.971  0.4549  0.1482  0.2981
  348DMSO    H1 3807   2.130   1.076   1.989 -0.0728 -0.0790  0.5760
  348DMSO    H2 3808   2.075   0.916   1.953  0.7801 -0.1674 -0.3165
  348DMSO    H3 3809   2.235   0.952   2.052  0.0094  0.4037  0.7570
  348DMSO    S1 3810   2.258   0.971   1.824  0.2083 -0.0317 -0.3159
  348DMSO    C2 3811   2.341   0.817   1.851 -0.3394 -0.1132 -0.8224
  348DMSO    H4 3812   2.404   0.805   1.763  1.4240  0.1003  0.3744
  348DMSO    H5 3813   2.390   0.825   1.949  0.1137 -1.7609 -0.8959
  348DMSO    H6 3814   2.270   0.734   1.846  0.9064 -1.2978  0.5623
  348DMSO    O1 3815   2.351   1.083   1.835  0.1728 -0.1457 -0.1543
  349DMSO    C1 3816   2.511   2.746   1.601 -1.1238  0.4672 -0.4046
  349DMSO    H1 3817   2.447   2.697   1.528 -1.7907 -1.0454  1.1482
  349DMSO    H2 3818   2.561   2.678   1.670 -0.0886  0.4827 -1.1380
  349DMSO    H3 3819   2.455   2.814   1.666 -1.8850  0.7548 -1.3492
  349DMSO    S1 3820   2.633   2.848   1.536 -0.0483 -0.0442  0.0060
  349DMSO    C2 3821   2.731   2.731   1.438 -0.9763 -0.2212 -0.3535
  349DMSO    H4 3822   2.767   2.647   1.498 -1.1122 -0.6521 -0.8738
  349DMSO    H5 3823   2.670   2.698   1.353  2.6265 -2.3186 -2.2350
  349DMSO    H6 3824   2.814   2.783   1.390 -0.5738  1.6736  2.2725
  349DMSO    O1 3825   2.718   2.881   1.651 -0.5062 -0.0830  0.4339
  350DMSO    C1 3826   3.530   4.397   2.686  0.4091 -0.4325  0.2393
  350DMSO    H1 3827   3.439   4.455   2.703 -0.9280 -2.3205 -0.3965
  350DMSO    H2 3828   3.607   4.467   2.651  0.3065 -0.3126  0.2519
  350DMSO    H3 3829   3.510   4.315   2.617  1.8450  0.9857 -1.9085
  350DMSO    S1 3830   3.586   4.309   2.834  0.0950  0.0042 -0.2635
  350DMSO    C2 3831   3.720   4.223   2.749 -0.3458 -0.4272  0.2467
  350DMSO    H4 3832   3.688   4.162   2.665  1.8904 -0.6391 -0.4848
  350DMSO    H5 3833   3.791   4.298   2.713  0.9397 -1.8910 -0.3499
  350DMSO    H6 3834   3.774   4.159   2.819  0.6814  0.1637  0.0046
  350DMSO    O1 3835   3.482   4.207   2.852 -0.0719 -0.1167 -0.0348
  351DMSO    C1 3836   2.614   0.937   1.667 -0.0147 -0.3070  0.3532
  351DMSO    H1 3837   2.698   0.889   1.719  1.1825  0.7046 -0.6343
  351DMSO    H2 3838   2.550   0.997   1.732  0.6632  0.5786  0.1960
  351DMSO    H3 3839   2.555   0.866   1.609 -0.7712  0.0367  0.6923
  351DMSO    S1 3840   2.679   1.051   1.544 -0.1967  0.2344 -0.3526
  351DMSO    C2 3841   2.830   0.962   1.496 -0.4049  0.0963 -0.0139
  351DMSO    H4 3842   2.801   0.863   1.462  0.6553 -0.3899  0.4949
  351DMSO    H5 3843   2.882   1.015   1.415  0.1551  0.8802  0.8515
  351DMSO    H6 3844   2.896   0.957   1.583 -0.5178  0.4444  0.0961
  351DMSO    O1 3845   2.742   1.150   1.640 -0.0553  0.1358 -0.2212
  352DMSO    C1 3846   4.294   1.276   1.361  0.3067 -0.3810  0.1548
  352DMSO    H1 3847   4.276   1.182   1.413  1.8165  0.0404  1.4997
  352DMSO    H2 3848   4.390   1.266   1.309  0.5342  0.4036  0.4063
  352DMSO    H3 3849   4.305   1.363   1.427 -1.9988 -0.9213  1.2732
  352DMSO    S1 3850   4.170   1.299   1.230 -0.0359  0.2507  0.1550
  352DMSO    C2 3851   4.207   1.148   1.135 -0.3094 -0.1542 -0.3396
  352DMSO    H4 3852   4.137   1.147   1.052  1.7829  0.9635 -2.1741
  352DMSO    H5 3853   4.308   1.162   1.095 -1.3365  4.6985 -1.6457
  352DMSO    H6 3854   4.214   1.063   1.204  2.2244 -1.0005 -1.5844
  352DMSO    O1 3855   4.228   1.412   1.150 -1.0662  0.0423 -0.4197
  353DMSO    C1 3856   3.534   3.084   0.785  0.6553  0.1380 -0.7412
  353DMSO    H1 3857   3.454   3.149   0.822  0.6087  0.0421 -0.6720
  353DMSO    H2 3858   3.620   3.107   0.850  0.6672  0.1110 -0.7476
  353DMSO    H3 3859   3.566   3.123   0.688  0.7214  0.2660 -0.6680
  353DMSO    S1 3860   3.504   2.904   0.790  0.2286 -0.7012  0.0447
  353DMSO    C2 3861   3.340   2.893   0.707 -0.0420 -0.1025  0.6686
  353DMSO    H4 3862   3.342   2.954   0.616  2.9734  0.6966  1.2214
  353DMSO    H5 3863   3.323   2.789   0.678 -0.2282  0.5927 -1.8323
  353DMSO    H6 3864   3.258   2.927   0.769 -1.0464 -0.6141 -0.3590
  353DMSO    O1 3865   3.450   2.874   0.923  0.0014 -0.9480  0.0175
  354DMSO    C1 3866   3.454   2.879   3.460  0.0801  0.4079  0.2913
  354DMSO    H1 3867   3.506   2.952   3.398  0.8369 -0.1241  0.2901
  354DMSO    H2 3868   3.379   2.925   3.525  0.5583  2.0974 -0.3234
  354DMSO    H3 3869   3.519   2.811   3.516 -0.8095  0.6856  1.6882
  354DMSO    S1 3870   3.365   2.775   3.338 -0.5164  0.3416 -0.0871
  354DMSO    C2 3871   3.502   2.660   3.323 -0.5920  0.6580 -0.4122
  354DMSO    H4 3872   3.468   2.594   3.243 -1.3808  0.1009  0.3681
  354DMSO    H5 3873   3.587   2.726   3.307 -2.1043  2.9696  0.6992
  354DMSO    H6 3874   3.517   2.598   3.411  1.2400 -1.2614 -2.0529
  354DMSO    O1 3875   3.375   2.856   3.213  0.2506  0.1119 -0.6689
  355DMSO    C1 3876   4.258   5.499   1.034  0.2747  0.3007  0.1312
  355DMSO    H1 3877   4.325   5.553   1.101  0.0679 -1.1429  1.5613
  355DMSO    H2 3878   4.166   5.478   1.090  0.3574  2.4201  1.0889
  355DMSO    H3 3879   4.319   5.409   1.018 -0.5752 -0.5467  1.5197
  355DMSO    S1 3880   4.223   5.590   0.886 -0.0539 -0.1835  0.3594
  355DMSO    C2 3881   4.130   5.710   0.964  0.1679  0.1702  0.1110
  355DMSO    H4 3882   4.066   5.737   0.879  1.5634 -0.6182 -1.2127
  355DMSO    H5 3883   4.079   5.658   1.046  1.4770 -1.3038  0.0274
  355DMSO    H6 3884   4.201   5.789   0.992  2.8051 -1.7539 -0.9390
  355DMSO    O1 3885   4.113   5.514   0.818  0.7388  0.1557 -0.2441
  356DMSO    C1 3886   2.304   2.236   1.910  0.0406  0.5957  0.1596
  356DMSO    H1 3887   2.313   2.178   1.818  0.7928 -0.7519  1.0740
  356DMSO    H2 3888   2.395   2.239   1.970  0.2472 -1.4504 -0.0471
  356DMSO    H3 3889   2.237   2.176   1.971  2.0298 -1.4145  0.3949
  356DMSO    S1 3890   2.227   2.404   1.883 -0.2776 -0.3839 -0.1774
  356DMSO    C2 3891   2.372   2.475   1.806 -0.4233  0.2788 -0.0073
  356DMSO    H4 3892   2.362   2.453   1.699  1.5444  0.4639 -0.2475
  356DMSO    H5 3893   2.374   2.584   1.817  1.6561  0.4702 -1.7500
  356DMSO    H6 3894   2.464   2.417   1.818  0.5891  2.1297  1.5061
  356DMSO    O1 3895   2.231   2.454   2.022 -0.5875  1.1067 -0.3204
  357DMSO    C1 3896   2.922   3.776   1.128  0.3505  0.4125  0.1782
  357DMSO    H1 3897   2.927   3.884   1.143 -0.0030  0.6304 -1.2742
  357DMSO    H2 3898   3.004   3.735   1.069  0.9687 -2.0039  2.5830
  357DMSO    H3 3899   2.842   3.748   1.059  0.6576  0.7195 -0.3048
  357DMSO    S1 3900   2.909   3.680   1.276 -0.5447 -0.1285  0.1677
  357DMSO    C2 3901   2.921   3.517   1.188 -0.3500 -0.0371  0.2756
  357DMSO    H4 3902   3.027   3.489   1.187 -0.6015 -0.9654 -1.4244
  357DMSO    H5 3903   2.857   3.452   1.250 -1.6159 -2.5232 -3.4919
  357DMSO    H6 3904   2.896   3.529   1.083 -3.6814 -0.1041  1.0150
  357DMSO    O1 3905   2.761   3.681   1.307  0.2396 -0.4705  0.0484
  358DMSO    C1 3906   2.965   3.465   4.596  0.5151 -0.1260  0.6749
  358DMSO    H1 3907   2.995   3.550   4.535  1.2355 -0.3584  0.6981
  358DMSO    H2 3908   2.918   3.490   4.691 -0.3132  1.5458 -0.1519
  358DMSO    H3 3909   3.049   3.395   4.607 -0.0051 -1.0614 -1.0700
  358DMSO    S1 3910   2.853   3.365   4.498  0.2409  0.1031 -0.4144
  358DMSO    C2 3911   2.724   3.486   4.463 -0.3639 -0.4290  0.8114
  358DMSO    H4 3912   2.750   3.538   4.370 -0.1397  1.5485  1.9434
  358DMSO    H5 3913   2.632   3.428   4.455 -0.8561  0.2999  1.0902
  358DMSO    H6 3914   2.718   3.556   4.547 -0.7283 -0.8294  1.1158
  358DMSO    O1 3915   2.771   3.277   4.588  0.1654  1.4426 -0.2415
  359DMSO    C1 3916   4.792   3.851   2.757 -0.2279 -0.6166 -0.2648
  359DMSO    H1 3917   4.821   3.908   2.668 -0.1309  1.7762  1.2673
  359DMSO    H2 3918   4.795   3.910   2.849 -1.9310 -0.6142 -0.1840
  359DMSO    H3 3919   4.854   3.762   2.755 -0.8071 -1.0303  0.0534
  359DMSO    S1 3920   4.627   3.797   2.725  0.2077  0.6638  0.2646
  359DMSO    C2 3921   4.639   3.697   2.871  0.1960 -0.0562  0.5464
  359DMSO    H4 3922   4.550   3.634   2.872 -0.5088  0.9090 -0.1709
  359DMSO    H5 3923   4.726   3.632   2.869  0.4781  0.3412 -0.1971
  359DMSO    H6 3924   4.629   3.765   2.957  0.0385 -1.0317  1.3054
  359DMSO    O1 3925   4.628   3.699   2.612 -0.2245  0.0928  0.6373
  360DMSO    C1 3926   1.155   5.526   1.727  0.6790 -0.9931  1.0689
  360DMSO    H1 3927   1.143   5.520   1.836  2.2264  0.2911  1.3244
  360DMSO    H2 3928   1.084   5.472   1.665 -1.1170  2.7912 -0.3113
  360DMSO    H3 3929   1.262   5.511   1.707 -0.1891 -3.3079 -2.1737
  360DMSO    S1 3930   1.124   5.703   1.709  0.2029 -0.4150 -0.1053
  360DMSO    C2 3931   0.954   5.687   1.759  0.1077  0.1339  0.2751
  360DMSO    H4 3932   0.904   5.785   1.757  0.8317  0.5159  0.8425
  360DMSO    H5 3933   0.901   5.609   1.703  0.2241  1.2973 -1.4806
  360DMSO    H6 3934   0.963   5.657   1.864  0.5596  0.4300  0.3218
  360DMSO    O1 3935   1.102   5.720   1.565  0.3092 -0.7642  0.1057
  361DMSO    C1 3936   2.433   1.463   3.243 -0.0830  0.3393 -0.3185
  361DMSO    H1 3937   2.433   1.382   3.316  0.4534  1.5507  1.0692
  361DMSO    H2 3938   2.488   1.545   3.291 -1.3623  1.5384 -0.8569
  361DMSO    H3 3939   2.325   1.479   3.233 -0.2808 -1.1943 -0.7994
  361DMSO    S1 3940   2.513   1.412   3.092  0.7054 -0.2302  0.5089
  361DMSO    C2 3941   2.463   1.244   3.110  0.1135 -0.2768 -0.0901
  361DMSO    H4 3942   2.500   1.204   3.204 -0.2961 -0.8008 -0.1532
  361DMSO    H5 3943   2.354   1.245   3.121  0.3675  0.3625  2.7467
  361DMSO    H6 3944   2.494   1.186   3.022 -0.5837  0.6012 -0.9334
  361DMSO    O1 3945   2.655   1.414   3.116 -0.7420 -0.4528  0.2068
  362DMSO    C1 3946   3.962   0.213   0.932  0.3523 -0.0889  0.3643
  362DMSO    H1 3947   4.061   0.175   0.905  0.5981  0.1828  0.8728
  362DMSO    H2 3948   3.938   0.223   1.038 -1.4862  0.3876 -0.0832
  362DMSO    H3 3949   3.892   0.145   0.885  1.0097  1.0747 -2.4023
  362DMSO    S1 3950   3.957   0.372   0.857 -0.1382  0.0547  0.3023
  362DMSO    C2 3951   4.014   0.344   0.687 -0.3420  0.4804  0.2125
  362DMSO    H4 3952   3.928   0.355   0.621 -0.7237 -0.5378  0.5212
  362DMSO    H5 3953   4.094   0.414   0.662  0.2695 -0.5269 -0.7444
  362DMSO    H6 3954   4.052   0.243   0.668 -0.4076  0.2418  1.3023
  362DMSO    O1 3955   4.061   0.455   0.927 -0.7838  0.9371  0.2536
  363DMSO    C1 3956   3.729   2.291   3.959 -0.1345  0.5974 -0.3135
  363DMSO    H1 3957   3.646   2.327   3.898  2.1792  2.5942 -2.3711
  363DMSO    H2 3958   3.733   2.311   4.066 -2.1452  0.0536 -0.1161
  363DMSO    H3 3959   3.817   2.335   3.912  0.7736 -2.3965 -1.5886
  363DMSO    S1 3960   3.731   2.114   3.950 -0.2790  0.0888  0.5701
  363DMSO    C2 3961   3.587   2.091   4.058 -0.1268  0.0312  0.1118
  363DMSO    H4 3962   3.618   2.135   4.153  0.5616 -0.0604 -0.0647
  363DMSO    H5 3963   3.501   2.143   4.016  0.8997  0.2517 -1.7850
  363DMSO    H6 3964   3.560   1.986   4.068  1.1875 -0.3219  0.1172
  363DMSO    O1 3965   3.840   2.076   4.041 -0.1140 -0.7755 -0.1120
  364DMSO    C1 3966   4.330   3.380   3.801  0.1740 -0.0068  0.3728
  364DMSO    H1 3967   4.306   3.344   3.701  0.0742  1.7663 -0.2584
  364DMSO    H2 3968   4.425   3.332   3.824  0.3336  0.9042  1.6903
  364DMSO    H3 3969   4.259   3.341   3.875 -2.7831 -0.9217 -2.8306
  364DMSO    S1 3970   4.356   3.553   3.805  0.2482 -0.1932 -0.3165
  364DMSO    C2 3971   4.189   3.593   3.842 -0.0887 -0.7470 -0.0652
  364DMSO    H4 3972   4.134   3.527   3.910 -3.9786 -0.9307 -3.1886
  364DMSO    H5 3973   4.189   3.696   3.878  1.8190 -0.9376  0.5128
  364DMSO    H6 3974   4.141   3.581   3.745 -0.0227 -3.1273  0.1538
  364DMSO    O1 3975   4.379   3.597   3.668  0.0228 -0.0298  0.0960
  365DMSO    C1 3976   3.145   1.317   2.894 -0.6379 -0.3105 -0.4280
  365DMSO    H1 3977   3.094   1.369   2.812 -1.1789 -2.3659 -1.4404
  365DMSO    H2 3978   3.148   1.210   2.871 -2.1853 -0.4052 -0.2780
  365DMSO    H3 3979   3.095   1.322   2.991  1.0042 -0.5846  0.4423
  365DMSO    S1 3980   3.311   1.381   2.902 -0.5632  0.3507 -0.1822
  365DMSO    C2 3981   3.385   1.278   2.774 -0.3507  0.7927  0.4414
  365DMSO    H4 3982   3.361   1.174   2.794  0.1329  0.4988 -0.5002
  365DMSO    H5 3983   3.346   1.313   2.678  0.1211 -0.1073 -0.0724
  365DMSO    H6 3984   3.493   1.295   2.780 -0.1703 -0.1680 -0.0142
  365DMSO    O1 3985   3.363   1.317   3.021  0.3948 -0.0840 -0.0512
  366DMSO    C1 3986   2.598   0.395   0.276  0.0365  0.2855  0.7174
  366DMSO    H1 3987   2.687   0.401   0.340 -0.0444  1.1306  0.7587
  366DMSO    H2 3988   2.556   0.295   0.260 -2.3166  1.1407  1.4240
  366DMSO    H3 3989   2.621   0.442   0.180 -0.8296  0.7609  0.7362
  366DMSO    S1 3990   2.463   0.481   0.358 -0.3451  0.0284 -0.0914
  366DMSO    C2 3991   2.563   0.625   0.403 -0.1131 -0.0054  0.4700
  366DMSO    H4 3992   2.617   0.648   0.311  0.2004 -0.4401  0.5468
  366DMSO    H5 3993   2.492   0.704   0.428 -2.9015 -2.0426 -0.7681
  366DMSO    H6 3994   2.632   0.608   0.486  0.6458 -1.3132 -0.4128
  366DMSO    O1 3995   2.429   0.398   0.479  0.3206  0.2785  0.0962
  367DMSO    C1 3996   4.266   3.988   1.252 -0.7535  0.0744  0.1428
  367DMSO    H1 3997   4.276   4.026   1.354 -0.0190 -1.6776  0.7473
  367DMSO    H2 3998   4.344   3.913   1.240  0.1091  1.0238 -0.2315
  367DMSO    H3 3999   4.286   4.071   1.184  0.7069  0.1800  0.6967
  367DMSO    S1 4000   4.125   3.888   1.207  0.3728 -0.4074  0.0533
  367DMSO    C2 4001   4.117   3.765   1.341 -0.3375  0.0589  0.2981
  367DMSO    H4 4002   4.017   3.723   1.329  0.7428 -2.5290  0.0376
  367DMSO    H5 4003   4.193   3.687   1.341  0.8808  1.2096 -0.7090
  367DMSO    H6 4004   4.123   3.812   1.440 -2.6209 -0.0346  0.5037
  367DMSO    O1 4005   4.190   3.813   1.096  0.2564 -0.4509 -0.4806
  368DMSO    C1 4006   2.624   4.343   0.611 -0.4441  0.3607 -0.6386
  368DMSO    H1 4007   2.724   4.305   0.635 -0.5390  0.8460  0.5824
  368DMSO    H2 4008   2.607   4.356   0.504 -2.3202  1.9940 -0.1788
  368DMSO    H3 4009   2.605   4.437   0.664 -0.7506 -0.2470  0.3441
  368DMSO    S1 4010   2.489   4.248   0.676  0.5256 -0.1074  0.7967
  368DMSO    C2 4011   2.562   4.218   0.832  0.0451  0.0117 -0.7015
  368DMSO    H4 4012   2.635   4.140   0.807  0.2864  0.3505 -1.0642
  368DMSO    H5 4013   2.615   4.309   0.862  2.2773 -1.7444  0.8134
  368DMSO    H6 4014   2.485   4.186   0.902  0.9524  2.6837  1.6103
  368DMSO    O1 4015   2.495   4.110   0.614  0.2460  0.2853 -0.0582
  369DMSO    C1 4016   0.840   1.491   0.638  0.3915  0.1126  0.5209
  369DMSO    H1 4017   0.783   1.423   0.702  0.7528 -0.7019 -0.0199
  369DMSO    H2 4018   0.931   1.449   0.594 -0.0639 -0.6048  0.2617
  369DMSO    H3 4019   0.859   1.584   0.693  0.6403 -0.1146  0.8234
  369DMSO    S1 4020   0.734   1.524   0.509  0.5686 -0.5212 -0.0042
  369DMSO    C2 4021   0.601   1.615   0.593  0.6211  0.3061 -0.5690
  369DMSO    H4 4022   0.633   1.714   0.628 -0.6522  1.4480 -2.4731
  369DMSO    H5 4023   0.521   1.633   0.520 -1.0017 -1.5062  0.7164
  369DMSO    H6 4024   0.571   1.554   0.678 -0.1953 -0.7439 -1.5900
  369DMSO    O1 4025   0.660   1.395   0.480  0.6163  0.0925  0.5346
  370DMSO    C1 4026   3.888   1.059   1.205 -0.5556  0.4225 -0.0826
  370DMSO    H1 4027   3.957   1.009   1.272  0.0364  0.6267 -0.5397
  370DMSO    H2 4028   3.864   0.979   1.134 -1.4908  0.3057  0.3488
  370DMSO    H3 4029   3.930   1.143   1.150 -0.7886 -0.7812 -2.1443
  370DMSO    S1 4030   3.751   1.126   1.298 -0.1587  0.1676  0.1140
  370DMSO    C2 4031   3.659   1.186   1.160 -0.3527 -0.0186 -0.0890
  370DMSO    H4 4032   3.697   1.283   1.130 -1.0105 -0.0976 -1.2026
  370DMSO    H5 4033   3.665   1.110   1.082 -1.1296  1.6667 -1.8196
  370DMSO    H6 4034   3.558   1.183   1.202  0.5232 -1.6329  2.0097
  370DMSO    O1 4035   3.802   1.249   1.371 -0.4764 -0.1995  0.0149
  371DMSO    C1 4036   0.002   1.325   3.397 -0.7230 -0.9295  0.2052
  371DMSO    H1 4037   0.024   1.250   3.321 -2.0899  0.9233 -2.0557
  371DMSO    H2 4038   0.039   1.287   3.493  0.2310 -0.3931  0.0569
  371DMSO    H3 4039  -0.103   1.355   3.395 -0.9170 -1.6318 -0.4589
  371DMSO    S1 4040   0.081   1.480   3.369 -0.0680  0.3128  0.1900
  371DMSO    C2 4041   0.008   1.578   3.499  0.0486 -0.0501  0.0730
  371DMSO    H4 4042  -0.087   1.619   3.467  0.1671  0.2719  0.1396
  371DMSO    H5 4043   0.002   1.510   3.585  1.1249 -0.1831  0.0535
  371DMSO    H6 4044   0.074   1.658   3.533  2.0013 -2.1001  1.2612
  371DMSO    O1 4045   0.020   1.539   3.246 -0.5908  0.3338 -0.5296
  372DMSO    C1 4046   1.952   3.214   0.848  0.0102 -0.5569  0.6347
  372DMSO    H1 4047   1.974   3.309   0.798  0.8621 -0.6952  0.7485
  372DMSO    H2 4048   1.872   3.225   0.921  0.3016 -0.3272  0.9184
  372DMSO    H3 4049   2.038   3.160   0.888  1.4651  0.6050 -0.8415
  372DMSO    S1 4050   1.898   3.110   0.704 -0.5514 -0.2084 -0.0822
  372DMSO    C2 4051   1.886   2.962   0.800  0.7038 -0.3425  0.6019
  372DMSO    H4 4052   1.809   2.974   0.877 -0.3100 -0.5519 -0.3816
  372DMSO    H5 4053   1.857   2.880   0.734 -0.2145 -0.3056  0.9444
  372DMSO    H6 4054   1.986   2.953   0.844  0.9449  1.8353  0.5690
  372DMSO    O1 4055   2.015   3.085   0.621 -0.2489  0.1079 -0.2104
  373DMSO    C1 4056   2.907   1.070   4.330  0.8731 -0.1939  0.3114
  373DMSO    H1 4057   2.878   1.157   4.389  1.4085 -0.2486  0.6620
  373DMSO    H2 4058   2.823   1.007   4.301  0.6993  0.6945 -1.1869
  373DMSO    H3 4059   2.978   1.016   4.393  0.0313  0.1960  1.6196
  373DMSO    S1 4060   2.987   1.120   4.181 -0.0968 -0.0937  0.4489
  373DMSO    C2 4061   3.124   1.211   4.252  0.5591 -0.3414  0.3556
  373DMSO    H4 4062   3.180   1.143   4.315  0.8960 -0.9060 -0.5452
  373DMSO    H5 4063   3.184   1.245   4.167  0.7328  0.0708  0.6426
  373DMSO    H6 4064   3.077   1.287   4.316  1.6620  0.4588  0.2286
  373DMSO    O1 4065   2.896   1.224   4.113  0.0549 -0.8601 -0.2848
  374DMSO    C1 4066   0.694   3.322   2.238  0.2437 -0.0058 -0.9771
  374DMSO    H1 4067   0.684   3.295   2.133 -2.3817  0.5783 -0.9141
  374DMSO    H2 4068   0.674   3.233   2.299  0.2885  0.5429 -0.1553
  374DMSO    H3 4069   0.614   3.391   2.265 -0.1731 -0.8160 -0.0783
  374DMSO    S1 4070   0.863   3.374   2.277  0.1493 -0.4845  0.0596
  374DMSO    C2 4071   0.874   3.512   2.164  0.2433 -0.1785  0.2978
  374DMSO    H4 4072   0.972   3.561   2.175  0.6516 -0.3986 -2.0411
  374DMSO    H5 4073   0.862   3.471   2.063  0.4827  3.9976 -1.5354
  374DMSO    H6 4074   0.803   3.588   2.196  1.2998  0.8654  0.2213
  374DMSO    O1 4075   0.953   3.280   2.203  0.5826  0.0661 -0.0599
  375DMSO    C1 4076   1.752   3.927   2.599  0.0121  0.0145 -0.3686
  375DMSO    H1 4077   1.708   3.983   2.516  0.0599 -1.2289 -1.2439
  375DMSO    H2 4078   1.762   3.990   2.688  0.3408 -0.3895 -0.1217
  375DMSO    H3 4079   1.858   3.912   2.582  0.5825  3.0706  0.0893
  375DMSO    S1 4080   1.675   3.769   2.634  0.0895  0.3678  0.0553
  375DMSO    C2 4081   1.804   3.710   2.743 -0.7310 -0.7528  0.1058
  375DMSO    H4 4082   1.901   3.710   2.691 -0.8538 -1.2818 -0.1299
  375DMSO    H5 4083   1.812   3.774   2.831  1.4764  0.2877 -0.8000
  375DMSO    H6 4084   1.796   3.602   2.762  0.3072 -1.0453 -1.0139
  375DMSO    O1 4085   1.701   3.683   2.511 -0.1615  0.9482 -0.0828
  376DMSO    C1 4086   4.213   2.482   1.692  0.0365 -0.2546  0.2298
  376DMSO    H1 4087   4.202   2.450   1.588  0.9327 -0.3172  0.1536
  376DMSO    H2 4088   4.231   2.590   1.691  0.8386 -0.3678  1.0634
  376DMSO    H3 4089   4.287   2.427   1.750  0.9190 -0.3556 -0.9800
  376DMSO    S1 4090   4.061   2.479   1.787 -0.4353 -0.3518  0.0065
  376DMSO    C2 4091   3.950   2.473   1.646  0.3951 -0.6135  0.3480
  376DMSO    H4 4092   3.969   2.376   1.599 -0.7125 -0.8972  0.4506
  376DMSO    H5 4093   3.849   2.498   1.679  0.5362 -0.3331  0.5693
  376DMSO    H6 4094   3.981   2.556   1.583 -0.0063  0.3198  1.3731
  376DMSO    O1 4095   4.044   2.616   1.833  0.1318 -0.6408  0.5080
  377DMSO    C1 4096   4.075   3.429   2.332  0.0173 -0.4633  0.8021
  377DMSO    H1 4097   4.094   3.537   2.334 -0.2021 -0.4262  2.8614
  377DMSO    H2 4098   4.172   3.384   2.313 -0.0555 -0.0324 -0.5898
  377DMSO    H3 4099   3.998   3.415   2.256 -1.1568 -3.6669  2.4614
  377DMSO    S1 4100   4.004   3.377   2.484  0.1930 -0.1990  0.0337
  377DMSO    C2 4101   4.155   3.371   2.582 -0.5837  0.3361 -0.1642
  377DMSO    H4 4102   4.141   3.333   2.683 -0.4194  2.1294  0.5370
  377DMSO    H5 4103   4.213   3.298   2.524 -0.0997 -0.3820  1.1919
  377DMSO    H6 4104   4.188   3.475   2.584  0.4400  0.0129 -0.1336
  377DMSO    O1 4105   3.951   3.235   2.485 -0.3389  0.6744  0.2285
  378DMSO    C1 4106   4.101   1.671   2.521  0.1748 -0.0979  0.2710
  378DMSO    H1 4107   4.132   1.741   2.598 -1.9864  2.9927 -1.5693
  378DMSO    H2 4108   4.118   1.715   2.422  2.9678  0.0609  0.7898
  378DMSO    H3 4109   3.993   1.654   2.514 -0.0332  1.0206  0.7457
  378DMSO    S1 4110   4.194   1.521   2.563 -0.3838 -0.5560 -0.4312
  378DMSO    C2 4111   4.332   1.600   2.496  0.2187 -0.3361 -0.0340
  378DMSO    H4 4112   4.320   1.625   2.390  2.0349 -0.6491 -0.3363
  378DMSO    H5 4113   4.360   1.686   2.558 -2.6495  0.7467 -0.1823
  378DMSO    H6 4114   4.418   1.533   2.488  1.1578  1.1561 -3.1530
  378DMSO    O1 4115   4.159   1.414   2.466 -0.3384 -0.3652  0.1013
  379DMSO    C1 4116   2.663   2.875   4.718  0.2972 -0.7804 -0.1686
  379DMSO    H1 4117   2.578   2.893   4.652  0.6971  0.5155 -0.3384
  379DMSO    H2 4118   2.759   2.871   4.666  1.0449  0.1744  1.1119
  379DMSO    H3 4119   2.642   2.781   4.771  0.0812 -0.6076  0.0551
  379DMSO    S1 4120   2.672   2.989   4.851 -0.1107 -0.1006 -0.5286
  379DMSO    C2 4121   2.807   2.902   4.929  0.7839 -0.4299 -0.8248
  379DMSO    H4 4122   2.811   2.954   5.025  0.0493 -0.2741 -0.8742
  379DMSO    H5 4123   2.786   2.795   4.940  0.0354 -0.1394  0.7534
  379DMSO    H6 4124   2.901   2.936   4.887  1.1245 -1.3453 -0.8078
  379DMSO    O1 4125   2.560   2.944   4.937 -0.2565 -0.0705  0.8629
  380DMSO    C1 4126   1.368   1.281   0.195 -0.0879  0.6016  0.4005
  380DMSO    H1 4127   1.316   1.370   0.159 -2.0288 -1.6845 -2.6223
  380DMSO    H2 4128   1.356   1.251   0.300 -2.1713 -0.6811 -0.1760
  380DMSO    H3 4129   1.475   1.302   0.181 -0.0902  0.4594  0.1754
  380DMSO    S1 4130   1.325   1.152   0.085 -0.2446  0.6658  0.2339
  380DMSO    C2 4131   1.440   1.034   0.147 -0.1917  0.2813  0.2537
  380DMSO    H4 4132   1.455   0.956   0.072  1.6865 -0.3499  1.2395
  380DMSO    H5 4133   1.540   1.073   0.167  0.0785 -0.3005  0.0701
  380DMSO    H6 4134   1.393   0.999   0.240 -0.6184 -0.1592 -0.1248
  380DMSO    O1 4135   1.386   1.204  -0.041  0.0566  0.4400  0.2839
  381DMSO    C1 4136   0.097   5.692   1.283  0.4270 -0.1816  0.0614
  381DMSO    H1 4137   0.019   5.768   1.272  1.2708  0.6103 -0.4791
  381DMSO    H2 4138   0.114   5.643   1.186 -0.4475 -3.1494  1.3391
  381DMSO    H3 4139   0.068   5.614   1.354 -0.5585 -1.7523 -2.0054
  381DMSO    S1 4140   0.255   5.755   1.326 -0.2809  0.0332  0.1959
  381DMSO    C2 4141   0.355   5.604   1.294  0.2195  0.5171  0.6128
  381DMSO    H4 4142   0.304   5.511   1.322  0.3756  0.3796  0.4407
  381DMSO    H5 4143   0.362   5.600   1.185 -0.3142 -1.2445  0.6258
  381DMSO    H6 4144   0.453   5.608   1.343  0.7674 -0.8173 -0.3328
  381DMSO    O1 4145   0.238   5.764   1.473 -0.3692  0.6615 -0.1443
  382DMSO    C1 4146   0.186   2.844   1.615  0.0935 -0.1186  0.0065
  382DMSO    H1 4147   0.289   2.824   1.584  0.3234  1.1553 -0.0871
  382DMSO    H2 4148   0.118   2.789   1.550  1.4958 -0.0742 -1.5360
  382DMSO    H3 4149   0.181   2.951   1.590  3.1392 -0.4970 -2.5241
  382DMSO    S1 4150   0.172   2.810   1.787 -0.3224  0.3230 -0.1345
  382DMSO    C2 4151   0.003   2.873   1.817 -0.5874 -0.1359 -0.3485
  382DMSO    H4 4152  -0.013   2.975   1.782  1.5525  0.4840  0.4111
  382DMSO    H5 4153  -0.068   2.797   1.784 -0.1854 -0.8274  0.3584
  382DMSO    H6 4154  -0.008   2.880   1.925 -1.1579  0.0993 -0.4175
  382DMSO    O1 4155   0.265   2.912   1.841 -0.0596  0.3088  0.1431
  383DMSO    C1 4156   5.501   4.433   2.743  0.0596 -0.0574  0.1722
  383DMSO    H1 4157   5.548   4.529   2.769  0.5912  0.0652 -1.2108
  383DMSO    H2 4158   5.471   4.375   2.831  0.0209 -1.8756 -1.0182
  383DMSO    H3 4159   5.578   4.383   2.684 -0.5142 -1.4104  0.5395
  383DMSO    S1 4160   5.352   4.466   2.653 -0.3039 -0.0461 -0.0764
  383DMSO    C2 4161   5.351   4.307   2.573  0.1976 -1.1114  0.1433
  383DMSO    H4 4162   5.269   4.300   2.502  0.9361  1.0603 -0.9716
  383DMSO    H5 4163   5.450   4.297   2.527  0.3308  0.1811  0.1295
  383DMSO    H6 4164   5.337   4.234   2.653  1.2023 -1.6391 -0.1477
  383DMSO    O1 4165   5.400   4.552   2.541 -0.0562 -0.5811  0.1234
  384DMSO    C1 4166   1.758   1.373   3.309 -0.4518 -0.0913 -0.2587
  384DMSO    H1 4167   1.746   1.473   3.349  1.0249 -0.8028  2.0899
  384DMSO    H2 4168   1.718   1.297   3.376 -0.2769 -0.2646 -0.3499
  384DMSO    H3 4169   1.860   1.348   3.278 -0.6276 -2.0650  0.6379
  384DMSO    S1 4170   1.652   1.379   3.162 -0.0171  0.8553 -0.3019
  384DMSO    C2 4171   1.717   1.236   3.084  0.3374 -0.3027 -0.0518
  384DMSO    H4 4172   1.716   1.160   3.162 -1.3440  0.7058  0.9404
  384DMSO    H5 4173   1.654   1.203   3.001 -1.9557 -0.5819  1.7550
  384DMSO    H6 4174   1.815   1.266   3.047  0.0511  0.8163  0.0627
  384DMSO    O1 4175   1.696   1.500   3.093  0.0870 -0.6370 -0.0471
  385DMSO    C1 4176   3.576   0.093   3.220  0.0929 -0.1091  0.0609
  385DMSO    H1 4177   3.655   0.109   3.294 -0.1864  1.9341 -0.0462
  385DMSO    H2 4178   3.490   0.041   3.261  0.0682  0.8203  1.2229
  385DMSO    H3 4179   3.624   0.037   3.139 -0.2263  1.3747 -1.1929
  385DMSO    S1 4180   3.535   0.259   3.164 -0.0229 -0.2248  0.4705
  385DMSO    C2 4181   3.437   0.205   3.029 -0.4811  0.3118 -0.0338
  385DMSO    H4 4182   3.365   0.136   3.074  0.3815 -1.2081 -0.9191
  385DMSO    H5 4183   3.386   0.295   2.992  1.3994  1.9118  1.1848
  385DMSO    H6 4184   3.495   0.163   2.946 -0.2541 -0.9791  0.7748
  385DMSO    O1 4185   3.648   0.331   3.096 -0.3039 -0.2546  0.0711
  386DMSO    C1 4186   4.621   2.916   0.424  0.0415 -0.5922 -0.1681
  386DMSO    H1 4187   4.606   3.019   0.391  3.0754 -0.4495 -1.2341
  386DMSO    H2 4188   4.541   2.896   0.495 -0.0450 -1.3768 -0.4835
  386DMSO    H3 4189   4.723   2.900   0.459 -0.1634  0.5435  1.0325
  386DMSO    S1 4190   4.575   2.802   0.287  0.0828  0.0860 -0.1963
  386DMSO    C2 4191   4.641   2.916   0.159  0.8201 -0.2432 -0.1823
  386DMSO    H4 4192   4.594   2.892   0.064  0.8241 -1.6396  0.1548
  386DMSO    H5 4193   4.614   3.020   0.177 -0.1875 -0.5508  0.1133
  386DMSO    H6 4194   4.751   2.915   0.160  0.8365  0.2657 -1.0759
  386DMSO    O1 4195   4.429   2.833   0.281 -0.6640  0.6868  0.1261
  387DMSO    C1 4196   4.474   0.729   1.418  0.4085  0.2078 -0.0179
  387DMSO    H1 4197   4.438   0.703   1.318  0.5194 -0.2674  0.0659
  387DMSO    H2 4198   4.581   0.753   1.421  0.6316 -0.6799 -0.6363
  387DMSO    H3 4199   4.445   0.646   1.483 -0.2267 -1.1261 -1.9569
  387DMSO    S1 4200   4.376   0.880   1.459  0.4105  0.3286  0.4166
  387DMSO    C2 4201   4.235   0.781   1.517 -0.5208  0.3799  0.6465
  387DMSO    H4 4202   4.269   0.705   1.588 -1.4880  0.3189  1.0522
  387DMSO    H5 4203   4.164   0.844   1.571  0.4302  1.3669  0.7643
  387DMSO    H6 4204   4.183   0.726   1.438  0.5141 -0.4037  0.5050
  387DMSO    O1 4205   4.333   0.925   1.323 -0.5343 -0.5784  0.5966
  388DMSO    C1 4206   1.119   2.639   2.305 -0.4228  0.0962  0.1530
  388DMSO    H1 4207   1.061   2.651   2.213  0.2635  1.7214 -0.0954
  388DMSO    H2 4208   1.100   2.719   2.376 -0.7068  0.8910 -0.8022
  388DMSO    H3 4209   1.226   2.640   2.280 -0.0986 -1.5931  1.3844
  388DMSO    S1 4210   1.079   2.476   2.380  0.0025  0.0936 -0.2891
  388DMSO    C2 4211   0.938   2.543   2.459  0.6151  0.1536  0.0370
  388DMSO    H4 4212   0.854   2.565   2.393  1.4800  0.8098 -0.8498
  388DMSO    H5 4213   0.902   2.458   2.518 -0.6406 -1.2053 -2.6314
  388DMSO    H6 4214   0.978   2.625   2.520  0.5029  0.6336 -0.5252
  388DMSO    O1 4215   1.191   2.455   2.485  0.5466 -0.7589  0.2476
  389DMSO    C1 4216   2.742   2.730   1.979  0.1578 -0.0321 -0.5707
  389DMSO    H1 4217   2.665   2.679   2.037  0.1976 -1.0286 -1.3662
  389DMSO    H2 4218   2.710   2.731   1.874 -2.4970  0.4468  0.2064
  389DMSO    H3 4219   2.835   2.673   1.983 -0.1234 -0.5412 -1.1062
  389DMSO    S1 4220   2.766   2.891   2.047  0.2928  0.3014 -0.2254
  389DMSO    C2 4221   2.886   2.938   1.932 -0.3416  0.0827 -0.2629
  389DMSO    H4 4222   2.909   3.041   1.960 -3.8808  0.4975  1.3473
  389DMSO    H5 4223   2.969   2.867   1.928 -0.1204  0.3216  0.1033
  389DMSO    H6 4224   2.834   2.957   1.838  1.4350 -0.4875 -1.3877
  389DMSO    O1 4225   2.853   2.864   2.163  0.0343 -0.1304 -0.5240
  390DMSO    C1 4226   2.989   2.325   4.501 -0.6744  0.4238 -0.5158
  390DMSO    H1 4227   2.933   2.419   4.511 -1.7553 -0.3950  1.3756
  390DMSO    H2 4228   3.083   2.337   4.554 -0.7360  0.8539 -0.5010
  390DMSO    H3 4229   3.005   2.295   4.397 -2.3194 -0.8648 -0.4242
  390DMSO    S1 4230   2.903   2.187   4.575 -0.2068  0.2431 -0.2931
  390DMSO    C2 4231   2.746   2.198   4.491 -0.8079  0.1279 -0.3452
  390DMSO    H4 4232   2.776   2.187   4.386 -0.2748 -1.7195 -0.0180
  390DMSO    H5 4233   2.685   2.119   4.533 -0.2782  0.3357  0.8362
  390DMSO    H6 4234   2.695   2.292   4.515  1.6337  2.0926 -2.5125
  390DMSO    O1 4235   2.882   2.215   4.712  0.4466  0.1749 -0.3508
  391DMSO    C1 4236   5.389   1.486   1.732 -0.3830 -0.0201  0.7352
  391DMSO    H1 4237   5.358   1.388   1.694  3.1610 -0.0929 -2.2552
  391DMSO    H2 4238   5.306   1.555   1.744 -0.5921  0.1376 -1.4206
  391DMSO    H3 4239   5.462   1.532   1.665 -0.5530 -1.0459 -0.1601
  391DMSO    S1 4240   5.483   1.490   1.884  0.0450  0.0950 -0.2920
  391DMSO    C2 4241   5.597   1.357   1.834  0.2621 -0.0734 -0.3082
  391DMSO    H4 4242   5.644   1.314   1.923 -1.9051 -2.0383 -0.0642
  391DMSO    H5 4243   5.543   1.276   1.785  2.6504 -0.1567 -2.9471
  391DMSO    H6 4244   5.677   1.384   1.764 -0.3461  0.5754 -0.7676
  391DMSO    O1 4245   5.389   1.443   1.988  0.2666  0.2345  0.2374
  392DMSO    C1 4246   3.089   5.659   3.948 -0.4586 -0.5426  0.0036
  392DMSO    H1 4247   3.063   5.603   3.858  1.2260  0.6217 -1.2427
  392DMSO    H2 4248   3.100   5.587   4.029 -0.9223 -1.2647 -0.5726
  392DMSO    H3 4249   3.030   5.744   3.983  0.7814  0.2455  0.2162
  392DMSO    S1 4250   3.245   5.740   3.913 -0.2978 -0.0918 -0.3805
  392DMSO    C2 4251   3.352   5.596   3.913 -0.5342  0.5313  0.1645
  392DMSO    H4 4252   3.338   5.546   4.009  0.1284 -1.0918 -0.5700
  392DMSO    H5 4253   3.317   5.529   3.833  1.5315 -0.4120  0.0375
  392DMSO    H6 4254   3.457   5.622   3.903 -0.1683 -0.8252  0.3834
  392DMSO    O1 4255   3.286   5.804   4.037  0.0486  0.0831  0.3008
  393DMSO    C1 4256   3.762   4.765   1.048  0.3709 -0.0854  0.0940
  393DMSO    H1 4257   3.758   4.755   1.157  0.2602 -2.1365 -0.0853
  393DMSO    H2 4258   3.822   4.682   1.011  0.3135 -0.2034  0.2636
  393DMSO    H3 4259   3.799   4.866   1.031 -0.3732  0.5032  1.7990
  393DMSO    S1 4260   3.601   4.750   0.969  0.2823  0.1552 -0.1053
  393DMSO    C2 4261   3.549   4.912   1.043  0.5876 -0.2679  0.2551
  393DMSO    H4 4262   3.447   4.934   1.012  0.7932 -1.8509 -1.6567
  393DMSO    H5 4263   3.550   4.905   1.152 -0.1243  1.3892  0.3887
  393DMSO    H6 4264   3.620   4.992   1.020 -0.3161  0.7406  0.9363
  393DMSO    O1 4265   3.539   4.645   1.052  0.3531 -0.0406  0.2011
  394DMSO    C1 4266   2.951   1.219   3.572  0.1225 -0.2712 -0.3698
  394DMSO    H1 4267   2.860   1.160   3.579 -0.5082  0.6546 -0.6187
  394DMSO    H2 4268   3.020   1.173   3.500 -1.4944 -1.1033 -1.4045
  394DMSO    H3 4269   3.002   1.239   3.667 -1.0482  1.6031 -0.0970
  394DMSO    S1 4270   2.903   1.371   3.504 -0.2247 -0.0218 -0.1794
  394DMSO    C2 4271   2.903   1.313   3.337 -0.0041  0.3145  0.7527
  394DMSO    H4 4272   2.897   1.204   3.331  0.9291  0.3397 -0.9253
  394DMSO    H5 4273   2.817   1.367   3.297  1.6774  2.8031  0.3839
  394DMSO    H6 4274   2.998   1.347   3.295  1.0908 -2.0071  1.2465
  394DMSO    O1 4275   3.028   1.454   3.512  0.9290 -0.0832 -0.1417
  395DMSO    C1 4276   3.604   1.913   0.446 -0.2591 -0.3050  0.2376
  395DMSO    H1 4277   3.614   1.804   0.449  0.0660 -0.2481  1.4222
  395DMSO    H2 4278   3.575   1.951   0.544  0.5033  0.6625  0.0897
  395DMSO    H3 4279   3.537   1.933   0.361 -0.4024  0.7644  0.6008
  395DMSO    S1 4280   3.754   1.998   0.392 -0.2612  0.2850  0.0541
  395DMSO    C2 4281   3.758   1.911   0.234  0.8943  0.0467  0.0996
  395DMSO    H4 4282   3.777   1.805   0.252 -0.6810 -0.6616 -2.1780
  395DMSO    H5 4283   3.663   1.914   0.181 -0.2177  0.0332  2.0561
  395DMSO    H6 4284   3.833   1.959   0.170 -0.3751  0.6002 -0.9904
  395DMSO    O1 4285   3.857   1.937   0.482  0.8265 -0.0688  0.5427
  396DMSO    C1 4286   3.951   3.431   2.879 -0.7775 -0.3324  0.6938
  396DMSO    H1 4287   3.945   3.332   2.832 -0.1513  0.2146 -0.5633
  396DMSO    H2 4288   3.975   3.507   2.804 -0.5455 -0.7042  0.3838
  396DMSO    H3 4289   4.031   3.428   2.953  0.4294 -2.7584 -0.6433
  396DMSO    S1 4290   3.796   3.471   2.949  0.0312  0.0165  0.1545
  396DMSO    C2 4291   3.844   3.612   3.034 -0.1612 -0.0011 -0.3944
  396DMSO    H4 4292   3.877   3.690   2.966  0.1523 -0.4368 -0.7451
  396DMSO    H5 4293   3.760   3.645   3.096  0.2770  0.0650  0.1742
  396DMSO    H6 4294   3.926   3.592   3.105 -0.9159  1.3024  0.8586
  396DMSO    O1 4295   3.769   3.380   3.070  0.4000  0.2364  0.2629
  397DMSO    C1 4296   4.530   4.501   1.940 -0.3566 -0.0181 -0.2915
  397DMSO    H1 4297   4.478   4.574   2.002 -1.1092 -0.7254 -0.0850
  397DMSO    H2 4298   4.639   4.503   1.952 -0.0635 -1.7769 -2.3040
  397DMSO    H3 4299   4.498   4.517   1.837  0.0681 -3.4384 -1.0399
  397DMSO    S1 4300   4.460   4.350   2.003  0.1867 -0.4663  0.0823
  397DMSO    C2 4301   4.522   4.256   1.861 -0.1092 -0.1877  0.0310
  397DMSO    H4 4302   4.629   4.268   1.844 -0.5863  1.6938 -1.7306
  397DMSO    H5 4303   4.502   4.151   1.887  1.7019 -0.1099  1.9207
  397DMSO    H6 4304   4.475   4.282   1.766  0.1608 -0.1164 -0.0828
  397DMSO    O1 4305   4.316   4.371   1.979  0.4082  0.3402 -0.4244
  398DMSO    C1 4306   5.186   4.037   1.645 -0.0768  0.4334 -0.3111
  398DMSO    H1 4307   5.193   3.980   1.738  1.7989  0.5870 -0.3510
  398DMSO    H2 4308   5.149   4.134   1.680 -0.5729  0.1473 -0.0280
  398DMSO    H3 4309   5.115   3.999   1.571 -0.1021  1.3091 -0.7395
  398DMSO    S1 4310   5.351   4.058   1.573  0.4005 -0.0218 -0.2795
  398DMSO    C2 4311   5.416   4.094   1.738 -0.0285  0.2859 -0.1946
  398DMSO    H4 4312   5.418   4.010   1.807 -3.1290 -2.3964 -3.2211
  398DMSO    H5 4313   5.516   4.135   1.721 -0.4188  0.7398 -1.4576
  398DMSO    H6 4314   5.353   4.173   1.781  2.2904  0.7096  2.5820
  398DMSO    O1 4315   5.333   4.194   1.503  0.0193  0.2342 -0.0470
  399DMSO    C1 4316   2.683   3.118   1.026  0.4819 -0.1921 -0.4152
  399DMSO    H1 4317   2.613   3.057   0.969 -0.9943  0.8524  0.2483
  399DMSO    H2 4318   2.615   3.193   1.067  2.0572  1.2027 -0.3008
  399DMSO    H3 4319   2.761   3.165   0.966 -0.0688  1.0596 -0.1618
  399DMSO    S1 4320   2.747   3.025   1.166  0.3098  0.1221  0.0530
  399DMSO    C2 4321   2.784   2.882   1.069 -0.4624 -0.7738  0.8057
  399DMSO    H4 4322   2.810   2.787   1.116  3.7859 -0.6900 -1.1309
  399DMSO    H5 4323   2.706   2.858   0.996 -0.3735  0.8211  0.1521
  399DMSO    H6 4324   2.869   2.915   1.009 -0.9256 -0.5206  0.2846
  399DMSO    O1 4325   2.625   2.968   1.229 -0.2542 -0.0856 -0.2047
  400DMSO    C1 4326   2.541   3.229   4.121 -0.5568 -0.2333 -0.7206
  400DMSO    H1 4327   2.495   3.289   4.043 -0.9036  2.7626  1.6908
  400DMSO    H2 4328   2.467   3.199   4.195 -1.5453 -0.5881 -1.8511
  400DMSO    H3 4329   2.614   3.296   4.169 -1.3275 -0.6730  1.1141
  400DMSO    S1 4330   2.615   3.079   4.058  0.0490 -0.4000  0.2150
  400DMSO    C2 4331   2.503   3.048   3.929 -0.5695 -0.2404  0.3269
  400DMSO    H4 4332   2.536   2.962   3.871 -0.4205 -0.8186  1.2545
  400DMSO    H5 4333   2.407   3.016   3.971 -0.3068 -0.7025  0.5726
  400DMSO    H6 4334   2.497   3.134   3.862  1.8185 -2.1240 -2.3921
  400DMSO    O1 4335   2.582   2.982   4.162  0.0151 -0.3690 -0.2228
  401DMSO    C1 4336   5.031   4.240   1.382 -0.2478 -0.0091  0.5635
  401DMSO    H1 4337   5.044   4.135   1.354 -1.4190  0.5296 -2.1982
  401DMSO    H2 4338   5.027   4.299   1.290 -0.4441  2.0234  1.8419
  401DMSO    H3 4339   5.104   4.272   1.457  0.4176 -0.1128 -0.0293
  401DMSO    S1 4340   4.862   4.236   1.452  0.2506  0.0010  0.0056
  401DMSO    C2 4341   4.862   4.394   1.543  0.3465  0.3124  0.2855
  401DMSO    H4 4342   4.769   4.390   1.600  1.2317  0.2649  1.7383
  401DMSO    H5 4343   4.959   4.401   1.593  0.1512 -0.0332  0.7148
  401DMSO    H6 4344   4.847   4.472   1.467 -0.0985  1.2934  1.3636
  401DMSO    O1 4345   4.868   4.132   1.559  0.8007  0.3878 -0.0913
  402DMSO    C1 4346   2.214   5.787   4.388  0.2920 -0.3722 -0.1468
  402DMSO    H1 4347   2.221   5.679   4.373 -0.9180 -0.6352  1.0849
  402DMSO    H2 4348   2.120   5.819   4.342  0.5896  0.8873  0.0850
  402DMSO    H3 4349   2.294   5.846   4.342  0.3363 -0.3539 -0.0455
  402DMSO    S1 4350   2.196   5.808   4.563 -0.0312  0.0456  0.1048
  402DMSO    C2 4351   2.205   5.989   4.551  0.6089  0.1399  0.1259
  402DMSO    H4 4352   2.118   6.014   4.490  0.4204 -0.0463  0.3179
  402DMSO    H5 4353   2.207   6.042   4.647 -0.6994  0.3043  0.0792
  402DMSO    H6 4354   2.293   6.012   4.490  1.8502 -2.1722  0.9781
  402DMSO    O1 4355   2.335   5.778   4.603  0.0080  1.0449 -0.4521
  403DMSO    C1 4356   5.438   4.167   3.122  0.5154  0.8516 -0.1475
  403DMSO    H1 4357   5.331   4.187   3.135  0.2218 -1.2892  0.9550
  403DMSO    H2 4358   5.490   4.154   3.217 -1.1688 -0.6384  0.5908
  403DMSO    H3 4359   5.485   4.250   3.069 -2.9004  2.9521 -0.0912
  403DMSO    S1 4360   5.463   4.020   3.027 -0.3200  0.5113 -0.1756
  403DMSO    C2 4361   5.645   4.024   3.039 -0.4366 -0.5248 -0.7754
  403DMSO    H4 4362   5.672   3.928   2.994 -1.3731 -0.4948 -1.4151
  403DMSO    H5 4363   5.684   4.108   2.981 -1.9409 -1.5465 -3.3354
  403DMSO    H6 4364   5.676   4.036   3.143  0.9523 -1.1636 -1.0978
  403DMSO    O1 4365   5.428   4.067   2.886  0.3156 -0.4001  0.3102
  404DMSO    C1 4366   2.170   4.416   2.839  0.0736 -0.6253  0.0617
  404DMSO    H1 4367   2.204   4.520   2.845  1.8179 -1.2135  0.4724
  404DMSO    H2 4368   2.123   4.398   2.741 -1.3265  0.5259  0.4911
  404DMSO    H3 4369   2.083   4.410   2.905  1.3863 -1.9394  1.7069
  404DMSO    S1 4370   2.303   4.303   2.872  0.1483 -0.2770  0.1000
  404DMSO    C2 4371   2.391   4.403   2.990  0.2038 -0.2374 -0.0357
  404DMSO    H4 4372   2.471   4.352   3.044 -0.0872  0.1024  0.7357
  404DMSO    H5 4373   2.428   4.486   2.929  0.6581 -0.8609 -0.6076
  404DMSO    H6 4374   2.317   4.437   3.063 -0.0254  1.9497 -1.2465
  404DMSO    O1 4375   2.387   4.309   2.751  0.1724 -0.1216  0.0255
  405DMSO    C1 4376   3.675   1.514   3.316 -0.0039  0.3033  0.0156
  405DMSO    H1 4377   3.580   1.513   3.263 -0.0843 -0.7973  0.1748
  405DMSO    H2 4378   3.715   1.413   3.302 -0.8799 -0.0823  0.2679
  405DMSO    H3 4379   3.667   1.533   3.423  0.1918  1.6461 -0.1928
  405DMSO    S1 4380   3.776   1.638   3.241 -0.3798 -0.0550  0.1735
  405DMSO    C2 4381   3.677   1.775   3.302 -0.1439  0.9554 -0.2476
  405DMSO    H4 4382   3.660   1.751   3.407  0.2203  1.8896  0.0297
  405DMSO    H5 4383   3.737   1.866   3.292  1.1147  0.2729  0.9176
  405DMSO    H6 4384   3.577   1.786   3.260 -0.9813  1.7663  1.9099
  405DMSO    O1 4385   3.726   1.630   3.103 -0.2292  0.0254  0.4818
  406DMSO    C1 4386   1.129   2.005   3.140  0.0977  0.3882  0.1366
  406DMSO    H1 4387   1.207   1.953   3.083 -1.7606 -1.9981 -0.3368
  406DMSO    H2 4388   1.176   2.100   3.168  0.5033  1.0864 -2.7773
  406DMSO    H3 4389   1.099   1.948   3.229  1.4479  0.8444  0.9092
  406DMSO    S1 4390   1.001   2.041   3.028  0.5246 -0.3718  0.1608
  406DMSO    C2 4391   0.901   1.896   3.041  0.1101 -0.1005  0.0205
  406DMSO    H4 4392   0.805   1.916   2.993  1.3668 -0.1667 -2.5858
  406DMSO    H5 4393   0.942   1.813   2.983  0.7078 -0.0318  0.3344
  406DMSO    H6 4394   0.882   1.870   3.145 -2.6483  0.1105 -0.4074
  406DMSO    O1 4395   1.074   2.011   2.899 -0.0996  0.3063 -0.0135
  407DMSO    C1 4396   4.736   4.737   0.455 -1.0271 -0.1603 -0.6430
  407DMSO    H1 4397   4.739   4.846   0.453 -1.4513 -0.0890  1.6471
  407DMSO    H2 4398   4.837   4.709   0.483 -1.9776 -1.0477  2.0552
  407DMSO    H3 4399   4.717   4.689   0.358 -1.4406 -0.5021 -0.3967
  407DMSO    S1 4400   4.624   4.658   0.565 -0.3645  0.2982 -0.3453
  407DMSO    C2 4401   4.657   4.492   0.501 -0.2108  0.2454  0.5600
  407DMSO    H4 4402   4.588   4.425   0.552 -1.9972  2.5743  1.3012
  407DMSO    H5 4403   4.630   4.493   0.395 -1.3588 -0.3305  0.8374
  407DMSO    H6 4404   4.762   4.466   0.510 -0.4298 -1.3284 -1.1043
  407DMSO    O1 4405   4.487   4.700   0.519 -0.3853 -0.2657  0.0055
  408DMSO    C1 4406   3.508   5.733   2.470 -0.5726 -0.0098  0.2994
  408DMSO    H1 4407   3.552   5.736   2.570  0.9354  1.0925 -0.3866
  408DMSO    H2 4408   3.435   5.814   2.464  2.4471  2.7170 -1.1353
  408DMSO    H3 4409   3.452   5.644   2.441 -1.1211  0.4115  0.0730
  408DMSO    S1 4410   3.644   5.761   2.356 -0.1789 -0.1129  0.1534
  408DMSO    C2 4411   3.755   5.650   2.441 -0.0074  0.2839  0.2162
  408DMSO    H4 4412   3.855   5.665   2.399  1.5598 -2.8252  2.6550
  408DMSO    H5 4413   3.743   5.686   2.543 -0.2291  1.3770 -0.1882
  408DMSO    H6 4414   3.720   5.548   2.423 -1.1471  0.8706 -0.9861
  408DMSO    O1 4415   3.705   5.888   2.402 -0.0783 -0.0262  0.1605
  409DMSO    C1 4416   4.036   3.538   0.433 -0.2376  0.1127 -0.4323
  409DMSO    H1 4417   4.050   3.518   0.539 -1.8344 -1.7249 -0.5338
  409DMSO    H2 4418   3.945   3.598   0.425 -0.4246 -0.0683  0.3169
  409DMSO    H3 4419   4.018   3.437   0.395 -0.0985 -0.5961  1.3236
  409DMSO    S1 4420   4.191   3.600   0.350 -0.4688  0.1400  0.3279
  409DMSO    C2 4421   4.225   3.738   0.454  0.3108 -0.1048 -0.4730
  409DMSO    H4 4422   4.235   3.717   0.561 -0.0249  1.3331 -0.1512
  409DMSO    H5 4423   4.321   3.779   0.420  1.3357 -2.0556 -0.0274
  409DMSO    H6 4424   4.161   3.826   0.445  0.3958 -0.1310 -1.3857
  409DMSO    O1 4425   4.169   3.648   0.213 -0.3218 -0.2080 -0.0744
  410DMSO    C1 4426   4.852   2.942   3.250  0.1093  0.1403 -0.0442
  410DMSO    H1 4427   4.925   2.986   3.181  0.6458  1.2625  1.2044
  410DMSO    H2 4428   4.783   3.013   3.298 -2.8163 -1.0402 -2.3089
  410DMSO    H3 4429   4.896   2.887   3.333 -0.6912 -2.7066 -1.4582
  410DMSO    S1 4430   4.735   2.837   3.165 -0.2104 -0.2059 -0.1553
  410DMSO    C2 4431   4.627   2.971   3.106 -0.7495  0.0497 -0.1420
  410DMSO    H4 4432   4.535   2.922   3.073  0.6011 -1.9976 -1.0331
  410DMSO    H5 4433   4.599   3.032   3.192 -1.8546 -1.2484  0.4332
  410DMSO    H6 4434   4.679   3.036   3.035  2.5272 -2.9875 -0.7291
  410DMSO    O1 4435   4.643   2.771   3.262  0.1660  0.0469 -0.1845
  411DMSO    C1 4436   2.388   1.880   1.565  0.5965  0.0759  0.1127
  411DMSO    H1 4437   2.388   1.852   1.459  1.4518  0.5134 -0.0020
  411DMSO    H2 4438   2.487   1.878   1.611  0.2003  1.6554  1.0475
  411DMSO    H3 4439   2.307   1.837   1.625  0.8812 -2.4540 -1.2500
  411DMSO    S1 4440   2.326   2.047   1.573  0.2453 -0.6826 -0.5442
  411DMSO    C2 4441   2.180   2.026   1.462 -0.1332 -0.0275  0.5329
  411DMSO    H4 4442   2.099   1.973   1.512  0.0293  1.7720  2.7553
  411DMSO    H5 4443   2.140   2.126   1.443  2.4682  1.2659  1.5529
  411DMSO    H6 4444   2.213   1.982   1.367 -0.3049 -1.0466  0.9372
  411DMSO    O1 4445   2.425   2.124   1.489  0.2340  0.0068 -0.0041
  412DMSO    C1 4446   2.968   4.779   2.928  0.0792  0.0602 -0.5141
  412DMSO    H1 4447   3.057   4.785   2.865  0.3648 -0.8002 -0.2052
  412DMSO    H2 4448   2.962   4.859   3.002  1.8753 -0.8160  0.6066
  412DMSO    H3 4449   2.971   4.679   2.972 -1.4557  0.3681  0.3114
  412DMSO    S1 4450   2.824   4.777   2.820 -0.5264 -0.1895  0.0167
  412DMSO    C2 4451   2.774   4.947   2.833 -0.1802  0.4659  0.5846
  412DMSO    H4 4452   2.665   4.940   2.822 -0.1622  1.5389 -0.4304
  412DMSO    H5 4453   2.801   4.987   2.931  1.1905  0.1473  0.3502
  412DMSO    H6 4454   2.831   4.999   2.755  1.4519 -1.1642  0.6480
  412DMSO    O1 4455   2.712   4.721   2.901 -0.4449  0.5357 -0.0826
  413DMSO    C1 4456   0.362   2.370   3.811 -0.1020 -0.5865 -0.3596
  413DMSO    H1 4457   0.395   2.455   3.870 -0.2616  1.5226 -3.1853
  413DMSO    H2 4458   0.427   2.367   3.723  1.9989  3.4208  0.9498
  413DMSO    H3 4459   0.257   2.378   3.783  0.0895  0.9613 -0.6617
  413DMSO    S1 4460   0.400   2.213   3.892 -0.2223 -0.0201  0.2351
  413DMSO    C2 4461   0.570   2.252   3.940 -0.1697 -0.0440 -0.4390
  413DMSO    H4 4462   0.612   2.162   3.987 -0.0441 -0.3297 -1.0999
  413DMSO    H5 4463   0.619   2.280   3.847  0.0844 -2.4905 -1.0949
  413DMSO    H6 4464   0.563   2.339   4.006  0.5754 -1.1342  1.1167
  413DMSO    O1 4465   0.416   2.116   3.777 -0.5862  0.8513  0.6568
  414DMSO    C1 4466   5.520   0.707   3.514 -0.4887  0.2668  0.0015
  414DMSO    H1 4467   5.472   0.644   3.589 -2.0511  1.1394 -0.2555
  414DMSO    H2 4468   5.460   0.798   3.502  1.6320  2.0561  2.3251
  414DMSO    H3 4469   5.560   0.664   3.421  2.0856 -1.6558  1.9117
  414DMSO    S1 4470   5.672   0.772   3.570 -0.0575 -0.0982 -0.0420
  414DMSO    C2 4471   5.691   0.896   3.440 -0.6092 -0.0289 -0.4192
  414DMSO    H4 4472   5.708   0.845   3.345 -1.0851 -0.2754 -0.3726
  414DMSO    H5 4473   5.598   0.953   3.439 -1.3512 -1.2196 -0.4631
  414DMSO    H6 4474   5.781   0.953   3.461  0.9547 -2.8689  0.8506
  414DMSO    O1 4475   5.772   0.672   3.524 -0.3493 -0.6689  0.0798
  415DMSO    C1 4476   0.889   2.738   4.768  0.3746  0.2611  0.1656
  415DMSO    H1 4477   0.808   2.771   4.834  1.4701 -1.7503  2.6192
  415DMSO    H2 4478   0.885   2.634   4.736 -0.8296  0.3529 -0.0125
  415DMSO    H3 4479   0.988   2.745   4.814  1.1455 -0.0170 -1.4342
  415DMSO    S1 4480   0.870   2.845   4.624 -0.1731 -0.7839 -0.1151
  415DMSO    C2 4481   0.971   2.762   4.503  0.2144  0.5597 -0.0521
  415DMSO    H4 4482   0.936   2.660   4.492 -2.0883  1.3871 -0.5754
  415DMSO    H5 4483   0.959   2.820   4.411 -0.7435  0.1806 -0.1654
  415DMSO    H6 4484   1.076   2.774   4.531 -0.5205 -0.5384  3.3614
  415DMSO    O1 4485   0.947   2.957   4.673 -0.1186  0.2866  0.1937
  416DMSO    C1 4486   1.341   0.177   3.897 -0.5189 -0.1635  0.3601
  416DMSO    H1 4487   1.416   0.233   3.840  1.9011 -1.7746  1.8539
  416DMSO    H2 4488   1.368   0.175   4.002 -0.6126 -0.6232  0.3753
  416DMSO    H3 4489   1.345   0.072   3.868 -0.8952  0.0320 -0.4031
  416DMSO    S1 4490   1.175   0.234   3.879  0.2065  0.0371 -0.1260
  416DMSO    C2 4491   1.184   0.253   3.699 -0.1373  0.0423 -0.4364
  416DMSO    H4 4492   1.286   0.262   3.661  0.2610  0.1821  0.6526
  416DMSO    H5 4493   1.149   0.158   3.658 -1.4737  0.4426 -0.2507
  416DMSO    H6 4494   1.118   0.335   3.670 -1.6077 -1.0165 -0.1018
  416DMSO    O1 4495   1.178   0.380   3.921 -0.4877  0.2952 -0.0806
  417DMSO    C1 4496   2.813   1.771   1.734  0.1644  0.2996 -0.2709
  417DMSO    H1 4497   2.773   1.854   1.676  0.2516  0.7942  0.3653
  417DMSO    H2 4498   2.900   1.815   1.784 -0.8409  1.1352  0.7816
  417DMSO    H3 4499   2.845   1.680   1.684 -0.3905 -0.6543  1.0818
  417DMSO    S1 4500   2.686   1.723   1.857  0.2347 -0.3608  0.6995
  417DMSO    C2 4501   2.600   1.608   1.750 -0.0407 -0.1960 -0.6753
  417DMSO    H4 4502   2.598   1.655   1.651  1.6229 -0.0030 -0.6291
  417DMSO    H5 4503   2.650   1.512   1.742  0.1432 -0.1941  0.4117
  417DMSO    H6 4504   2.499   1.591   1.790  0.9063 -0.3690  1.6863
  417DMSO    O1 4505   2.598   1.841   1.861  0.0338  0.1023  0.5688
  418DMSO    C1 4506   2.031   4.084   2.342 -0.3988  0.5280  0.3975
  418DMSO    H1 4507   1.949   4.084   2.270 -1.8259 -1.0863  2.0091
  418DMSO    H2 4508   2.032   3.993   2.402  4.3955  1.1300  1.4622
  418DMSO    H3 4509   2.017   4.177   2.398  2.6730  2.3126 -1.6513
  418DMSO    S1 4510   2.188   4.098   2.257  0.2461  0.1460 -0.2166
  418DMSO    C2 4511   2.115   4.169   2.112 -0.5489  0.0912  0.2211
  418DMSO    H4 4512   2.074   4.268   2.132  0.5417  0.8946 -1.4147
  418DMSO    H5 4513   2.182   4.176   2.027 -1.1189  2.5215 -0.0745
  418DMSO    H6 4514   2.041   4.097   2.077  0.3284 -0.7419  0.0689
  418DMSO    O1 4515   2.209   3.956   2.230  0.5883  0.7631 -0.4593
  419DMSO    C1 4516   0.800   5.083   2.612 -0.0274 -0.3045 -0.7423
  419DMSO    H1 4517   0.857   5.151   2.676 -0.5344 -0.1554 -0.4478
  419DMSO    H2 4518   0.858   5.032   2.534  1.0545  1.4956 -1.1357
  419DMSO    H3 4519   0.726   5.144   2.559  0.4569 -0.6999 -1.8909
  419DMSO    S1 4520   0.709   4.969   2.723 -0.0907 -0.1787  0.5254
  419DMSO    C2 4521   0.860   4.895   2.785 -0.0924 -0.0171  0.2360
  419DMSO    H4 4522   0.840   4.815   2.855 -0.2171 -0.4207 -0.2600
  419DMSO    H5 4523   0.917   4.860   2.698  1.9286  0.7459  1.2338
  419DMSO    H6 4524   0.927   4.966   2.835  0.4585  2.3921 -3.6626
  419DMSO    O1 4525   0.653   4.878   2.625  0.6374 -0.1291  0.0097
  420DMSO    C1 4526   0.496   4.086   3.816 -0.0383 -0.1496 -0.2149
  420DMSO    H1 4527   0.449   3.988   3.830  2.0247 -0.8568  2.2582
  420DMSO    H2 4528   0.509   4.127   3.917 -1.9227 -1.0050  0.3928
  420DMSO    H3 4529   0.439   4.148   3.747 -1.3997 -0.1081  0.9200
  420DMSO    S1 4530   0.654   4.043   3.738 -0.0860 -0.1307 -0.2594
  420DMSO    C2 4531   0.692   4.202   3.656 -0.3713 -0.4250 -0.0603
  420DMSO    H4 4532   0.604   4.243   3.606 -0.0057 -0.1913 -0.5111
  420DMSO    H5 4533   0.718   4.278   3.730 -1.3561  0.5685 -0.7141
  420DMSO    H6 4534   0.776   4.184   3.589 -1.8456 -1.5244 -1.6465
  420DMSO    O1 4535   0.601   3.963   3.633 -0.0576 -0.3983 -0.1137
  421DMSO    C1 4536   0.152   0.550   4.187  0.4772 -0.4416  0.0840
  421DMSO    H1 4537   0.107   0.544   4.286 -1.3249 -1.3664 -0.7497
  421DMSO    H2 4538   0.230   0.627   4.185  1.5211 -1.4271  2.2585
  421DMSO    H3 4539   0.073   0.570   4.113  1.1810  0.4307 -0.4443
  421DMSO    S1 4540   0.236   0.404   4.135  0.1487  0.2322  0.0195
  421DMSO    C2 4541   0.097   0.298   4.179 -0.1936 -0.4271  0.2561
  421DMSO    H4 4542   0.146   0.205   4.206 -0.9285 -0.8334  0.1997
  421DMSO    H5 4543   0.048   0.344   4.265 -0.1422  1.8385 -0.8778
  421DMSO    H6 4544   0.029   0.298   4.093  3.0536  1.9756 -2.4561
  421DMSO    O1 4545   0.325   0.383   4.254 -0.7143  0.1719 -0.0731
  422DMSO    C1 4546   3.477   3.345   3.837 -0.4526 -0.5416 -0.3607
  422DMSO    H1 4547   3.371   3.324   3.853  0.0522 -0.5136  3.8114
  422DMSO    H2 4548   3.539   3.317   3.923  4.2277  2.3078 -2.6483
  422DMSO    H3 4549   3.500   3.449   3.812  0.0515 -0.0004  2.1792
  422DMSO    S1 4550   3.545   3.250   3.699  0.0490 -0.5256  0.1055
  422DMSO    C2 4551   3.495   3.094   3.765  0.7082 -0.0895 -0.2888
  422DMSO    H4 4552   3.523   3.084   3.870  0.9087 -2.2686 -0.5298
  422DMSO    H5 4553   3.390   3.080   3.739  1.1648 -0.2173 -2.1289
  422DMSO    H6 4554   3.547   3.012   3.714  0.3419 -0.2355 -0.4287
  422DMSO    O1 4555   3.692   3.265   3.741  0.0229  0.3717 -0.1015
  423DMSO    C1 4556   5.649   2.715   3.492  0.7206 -0.0847  0.2065
  423DMSO    H1 4557   5.725   2.682   3.564 -0.2394  0.7028  1.5977
  423DMSO    H2 4558   5.551   2.720   3.540  0.1088 -0.3092 -0.9972
  423DMSO    H3 4559   5.657   2.653   3.402  0.5662 -3.4660  2.4255
  423DMSO    S1 4560   5.701   2.876   3.436  0.2047  0.1364  0.0277
  423DMSO    C2 4561   5.873   2.834   3.411  0.3269 -0.7562  0.0978
  423DMSO    H4 4562   5.925   2.928   3.390  1.8344 -1.0673  2.2215
  423DMSO    H5 4563   5.909   2.808   3.511 -3.2257  0.4034  1.7417
  423DMSO    H6 4564   5.874   2.758   3.332 -0.8893 -1.9103  1.1478
  423DMSO    O1 4565   5.706   2.945   3.569  0.8379  0.1098  0.3322
  424DMSO    C1 4566   2.551   2.585   0.233 -0.9538  0.5745  0.3102
  424DMSO    H1 4567   2.511   2.573   0.132  0.5784  0.9807 -0.3672
  424DMSO    H2 4568   2.469   2.633   0.287  0.2588  1.0744  1.7521
  424DMSO    H3 4569   2.634   2.656   0.239 -1.2818  0.9639  0.2039
  424DMSO    S1 4570   2.584   2.425   0.305  0.2964  0.3740  0.1240
  424DMSO    C2 4571   2.681   2.358   0.165  0.1426  0.4743  0.0888
  424DMSO    H4 4572   2.758   2.431   0.139  1.2926 -0.3339  1.2291
  424DMSO    H5 4573   2.734   2.265   0.186  0.6141  1.0383  1.4585
  424DMSO    H6 4574   2.611   2.350   0.081 -2.2015 -0.5892  2.1000
  424DMSO    O1 4575   2.456   2.351   0.278  1.0485 -0.0150  0.1542
  425DMSO    C1 4576   1.869   0.677   3.197  0.1839 -0.1247  0.2139
  425DMSO    H1 4577   1.975   0.651   3.200  0.6536  1.4451 -1.4510
  425DMSO    H2 4578   1.824   0.632   3.108 -0.8249  0.4558  0.4170
  425DMSO    H3 4579   1.867   0.786   3.203 -0.2931 -0.1996  1.5798
  425DMSO    S1 4580   1.797   0.623   3.343  0.6508 -0.0935 -0.1925
  425DMSO    C2 4581   1.826   0.449   3.344  0.3453  0.9310 -0.7134
  425DMSO    H4 4582   1.801   0.400   3.250  0.1526  1.6989 -1.0601
  425DMSO    H5 4583   1.933   0.440   3.363 -0.4662 -1.3954  3.3579
  425DMSO    H6 4584   1.768   0.417   3.431  1.7510 -1.6837 -0.6850
  425DMSO    O1 4585   1.651   0.645   3.313 -0.2442 -0.0493  0.1725
  426DMSO    C1 4586   4.097   3.232   0.931  0.1125  0.3770  0.2208
  426DMSO    H1 4587   4.148   3.216   0.836  1.4240  2.0024  0.6386
  426DMSO    H2 4588   4.082   3.338   0.955  1.0544  0.6462 -0.3731
  426DMSO    H3 4589   4.149   3.175   1.009  1.5577  2.5084  0.8409
  426DMSO    S1 4590   3.932   3.166   0.901 -0.1123  0.0335 -0.1871
  426DMSO    C2 4591   3.900   3.283   0.772  0.2564 -0.5386 -0.4411
  426DMSO    H4 4592   3.873   3.380   0.814  0.9318 -0.0548 -1.0966
  426DMSO    H5 4593   3.985   3.278   0.703  0.6587 -0.6408  0.0627
  426DMSO    H6 4594   3.810   3.243   0.723 -0.3974  0.8916 -0.4318
  426DMSO    O1 4595   3.845   3.219   1.015  0.2232  0.3974  0.1568
  427DMSO    C1 4596   4.152   2.343   0.186  0.0170 -0.0899 -0.4210
  427DMSO    H1 4597   4.216   2.405   0.248  1.4272 -2.1061  0.2067
  427DMSO    H2 4598   4.216   2.281   0.121 -0.7238  1.3376 -2.5738
  427DMSO    H3 4599   4.091   2.397   0.113 -1.4075 -2.4649 -1.0402
  427DMSO    S1 4600   4.039   2.237   0.274  0.7897  0.5108  0.0983
  427DMSO    C2 4601   4.158   2.113   0.338  0.6147 -0.4351  0.4589
  427DMSO    H4 4602   4.095   2.027   0.361  1.9495 -1.2334  1.2054
  427DMSO    H5 4603   4.230   2.085   0.261  1.0458  0.9511  0.3518
  427DMSO    H6 4604   4.210   2.156   0.424  0.1536  3.6602 -1.2077
  427DMSO    O1 4605   3.984   2.157   0.166 -0.7327 -0.0080 -0.0532
  428DMSO    C1 4606   5.540   1.279   3.910 -0.1337  0.7534  0.3162
  428DMSO    H1 4607   5.614   1.198   3.910  1.1248  1.8622 -1.3324
  428DMSO    H2 4608   5.462   1.268   3.986 -0.4603 -0.0659 -0.1346
  428DMSO    H3 4609   5.494   1.290   3.811  1.3259 -0.7352 -0.5596
  428DMSO    S1 4610   5.628   1.425   3.950 -0.0762  0.2124  0.2951
  428DMSO    C2 4611   5.784   1.389   3.866  0.0587 -0.7387  0.3656
  428DMSO    H4 4612   5.834   1.302   3.909  1.2441  0.7314  2.0287
  428DMSO    H5 4613   5.758   1.369   3.761 -0.8045 -1.2374  0.6791
  428DMSO    H6 4614   5.846   1.476   3.890 -0.8292  0.2402 -0.8400
  428DMSO    O1 4615   5.664   1.419   4.096 -0.0979  0.2360  0.3637
  429DMSO    C1 4616   0.572   1.614   3.720 -0.5442 -0.9295  1.1904
  429DMSO    H1 4617   0.569   1.719   3.750 -2.5274 -0.7023  0.2594
  429DMSO    H2 4618   0.568   1.557   3.813 -0.5062  1.7573  2.8885
  429DMSO    H3 4619   0.666   1.588   3.670 -2.0932  0.8931 -2.9672
  429DMSO    S1 4620   0.421   1.591   3.624  0.1007  0.3756  0.2463
  429DMSO    C2 4621   0.452   1.710   3.491 -0.1912 -0.2328 -0.8826
  429DMSO    H4 4622   0.378   1.695   3.412 -0.6195 -1.1549 -0.3062
  429DMSO    H5 4623   0.438   1.812   3.529  0.8547 -0.4466  0.0979
  429DMSO    H6 4624   0.553   1.695   3.451 -0.1589 -0.3399 -0.7610
  429DMSO    O1 4625   0.318   1.662   3.705  0.1621 -0.0868  0.2564
  430DMSO    C1 4626   5.540   3.965   2.531 -0.8273 -0.0626  0.5151
  430DMSO    H1 4627   5.438   3.980   2.494 -1.3410 -1.8755  1.1002
  430DMSO    H2 4628   5.566   4.041   2.605 -1.6679 -0.0700  0.8202
  430DMSO    H3 4629   5.603   3.971   2.441 -3.4478  1.6308 -1.2756
  430DMSO    S1 4630   5.558   3.797   2.604 -0.0640  0.1865 -0.1304
  430DMSO    C2 4631   5.740   3.786   2.588  0.0072  0.5026 -0.3234
  430DMSO    H4 4632   5.766   3.680   2.591 -0.7392  0.2953 -0.9872
  430DMSO    H5 4633   5.768   3.811   2.485 -1.8683 -3.6567 -1.9391
  430DMSO    H6 4634   5.796   3.838   2.666 -0.3579  0.0236  0.2542
  430DMSO    O1 4635   5.497   3.718   2.490 -0.1737  0.0714  0.8000
  431DMSO    C1 4636   0.007   1.305   0.046  0.3688  0.0485  0.2292
  431DMSO    H1 4637   0.000   1.196   0.034  2.2049 -0.0633  0.1050
  431DMSO    H2 4638  -0.040   1.352  -0.041 -1.1738 -0.0395  0.9909
  431DMSO    H3 4639   0.109   1.341   0.058 -1.0312  3.6335  1.8525
  431DMSO    S1 4640  -0.087   1.328   0.189 -0.0513 -0.2866  0.0386
  431DMSO    C2 4641   0.002   1.197   0.283 -0.1379  0.0133 -0.5848
  431DMSO    H4 4642   0.104   1.235   0.293 -0.6974  1.6023 -0.8778
  431DMSO    H5 4643  -0.045   1.206   0.381 -0.6136 -0.2104 -0.7933
  431DMSO    H6 4644  -0.001   1.099   0.233 -4.4222 -0.4234  0.3521
  431DMSO    O1 4645  -0.210   1.266   0.156  0.5322  0.4274  0.1624
  432DMSO    C1 4646   4.750   0.581   2.562 -0.0716  0.1314 -1.3276
  432DMSO    H1 4647   4.701   0.675   2.589 -0.8917 -1.2453  2.2459
  432DMSO    H2 4648   4.684   0.500   2.529 -0.0236 -0.0098 -1.0743
  432DMSO    H3 4649   4.801   0.542   2.650  1.6409  0.2810 -2.2358
  432DMSO    S1 4650   4.869   0.621   2.440  0.0354 -0.0198 -0.0352
  432DMSO    C2 4651   4.917   0.450   2.396  0.5473 -0.3211 -0.2694
  432DMSO    H4 4652   5.013   0.457   2.343  0.3551  1.1606 -0.4500
  432DMSO    H5 4653   4.933   0.402   2.492  1.8201  0.3336 -0.1406
  432DMSO    H6 4654   4.836   0.405   2.339  0.0162 -1.4921  1.3776
  432DMSO    O1 4655   4.987   0.678   2.519  0.0787  0.0297 -0.1007
  433DMSO    C1 4656   1.899   1.143   1.662 -0.1949 -0.0493 -0.0422
  433DMSO    H1 4657   2.001   1.112   1.689 -0.7508 -1.5947  0.3246
  433DMSO    H2 4658   1.850   1.066   1.601 -1.6809  1.6220 -0.9828
  433DMSO    H3 4659   1.897   1.237   1.606  2.1875 -1.0320 -1.9398
  433DMSO    S1 4660   1.803   1.147   1.812 -0.0898 -0.0464  0.5460
  433DMSO    C2 4661   1.715   1.296   1.784  0.0606 -0.0966  0.0940
  433DMSO    H4 4662   1.660   1.318   1.876 -0.6047  1.1594 -0.5750
  433DMSO    H5 4663   1.786   1.376   1.759  1.3415 -1.0261  0.7439
  433DMSO    H6 4664   1.648   1.290   1.697  1.5591 -0.6369 -1.0540
  433DMSO    O1 4665   1.904   1.196   1.912 -0.2027  0.0582 -0.1338
  434DMSO    C1 4666   1.097   4.583   3.577  0.3491  0.3612  0.2693
  434DMSO    H1 4667   1.032   4.651   3.522 -4.4696 -4.4261 -0.4135
  434DMSO    H2 4668   1.023   4.510   3.612  1.1959 -0.9827 -0.6822
  434DMSO    H3 4669   1.137   4.629   3.668  0.5570  0.2318  0.2431
  434DMSO    S1 4670   1.220   4.501   3.473 -0.1072  0.1370 -0.4716
  434DMSO    C2 4671   1.337   4.629   3.475 -0.3775 -0.1808 -0.2019
  434DMSO    H4 4672   1.307   4.723   3.427  1.0482  0.4367  0.0750
  434DMSO    H5 4673   1.359   4.647   3.581 -1.4095 -0.6096  0.0902
  434DMSO    H6 4674   1.419   4.586   3.417  0.8236  2.5751 -0.6520
  434DMSO    O1 4675   1.165   4.511   3.338  0.1038 -0.0078  0.0375
  435DMSO    C1 4676   1.132   4.715   0.477 -0.2379 -0.3525  0.4046
  435DMSO    H1 4677   1.069   4.705   0.566 -1.8324 -3.0640 -0.9529
  435DMSO    H2 4678   1.235   4.686   0.498  0.1645  1.8574  1.6588
  435DMSO    H3 4679   1.115   4.818   0.443 -0.4790 -1.3001 -2.4638
  435DMSO    S1 4680   1.054   4.594   0.366 -0.0984 -0.4888  0.0723
  435DMSO    C2 4681   0.897   4.676   0.359  0.3248  0.0896 -0.1940
  435DMSO    H4 4682   0.914   4.783   0.344  0.5615  0.3382  1.7434
  435DMSO    H5 4683   0.843   4.630   0.276  1.5530 -0.6626 -0.5851
  435DMSO    H6 4684   0.836   4.664   0.449  2.8437  2.4212  1.9200
  435DMSO    O1 4685   1.028   4.486   0.463  0.2755  0.7144 -0.3937
  436DMSO    C1 4686   2.706   1.496   0.940  0.1623 -0.5871 -0.5811
  436DMSO    H1 4687   2.615   1.540   0.980 -0.2273  0.0947 -2.1576
  436DMSO    H2 4688   2.685   1.442   0.847  1.0207 -1.4357 -0.2950
  436DMSO    H3 4689   2.755   1.430   1.012  0.5207  0.4406  0.1150
  436DMSO    S1 4690   2.817   1.630   0.900  0.1589 -0.3209 -0.3556
  436DMSO    C2 4691   2.726   1.698   0.766 -0.4421  0.0438 -0.0266
  436DMSO    H4 4692   2.633   1.733   0.810 -1.1594  1.0446 -2.2613
  436DMSO    H5 4693   2.770   1.785   0.717  0.8712 -0.7115 -0.2206
  436DMSO    H6 4694   2.707   1.615   0.697  2.6826 -2.2025  1.7031
  436DMSO    O1 4695   2.935   1.563   0.829  0.1932 -0.2997  0.5796
  437DMSO    C1 4696   0.744   4.246   1.202  0.2261  0.0520 -0.5481
  437DMSO    H1 4697   0.747   4.224   1.309  0.0363 -0.9524 -0.7387
  437DMSO    H2 4698   0.642   4.234   1.165 -0.0189 -1.1596  0.4662
  437DMSO    H3 4699   0.816   4.185   1.145 -0.6040 -1.0680 -0.4215
  437DMSO    S1 4700   0.797   4.415   1.182 -0.0390 -0.2187 -0.4407
  437DMSO    C2 4701   0.946   4.383   1.264 -0.0922  0.0600  0.4500
  437DMSO    H4 4702   1.022   4.344   1.196 -0.4490  0.0966  0.0271
  437DMSO    H5 4703   0.972   4.483   1.298 -1.3841  0.0886  1.4039
  437DMSO    H6 4704   0.939   4.322   1.355  2.0227  0.9106  1.2168
  437DMSO    O1 4705   0.724   4.496   1.286  0.1687  0.3984 -0.1374
  438DMSO    C1 4706   2.056   4.999   0.945 -0.7738 -0.1115  0.0558
  438DMSO    H1 4707   1.975   5.067   0.973 -2.9081 -2.2352 -0.7774
  438DMSO    H2 4708   2.144   4.989   1.010  0.3390  2.5902 -0.9511
  438DMSO    H3 4709   2.101   5.038   0.853  1.2592 -2.2214  0.1098
  438DMSO    S1 4710   1.994   4.836   0.914 -0.1303  0.4306 -0.2019
  438DMSO    C2 4711   1.841   4.886   0.849 -0.0806  0.4440  0.7930
  438DMSO    H4 4712   1.780   4.801   0.816 -0.3933 -0.5310  3.7856
  438DMSO    H5 4713   1.788   4.939   0.929 -1.5371  0.0357  0.1243
  438DMSO    H6 4714   1.865   4.954   0.766  0.9729  0.1002  0.8135
  438DMSO    O1 4715   1.949   4.795   1.046  0.4454 -0.2030 -0.2648
  439DMSO    C1 4716   4.572   4.184   3.049  0.4290 -0.3414  0.1854
  439DMSO    H1 4717   4.618   4.283   3.040  1.2226 -0.6691  0.5787
  439DMSO    H2 4718   4.589   4.138   2.951  0.5241  1.3356 -0.5909
  439DMSO    H3 4719   4.466   4.179   3.074  0.3107  0.4942 -0.1322
  439DMSO    S1 4720   4.670   4.082   3.156  0.6565 -0.2223 -0.4146
  439DMSO    C2 4721   4.660   4.212   3.278  0.1309  1.0943  0.2094
  439DMSO    H4 4722   4.557   4.232   3.310  0.3279  1.8476  0.3546
  439DMSO    H5 4723   4.724   4.183   3.362  0.8737 -2.8110 -1.5977
  439DMSO    H6 4724   4.711   4.298   3.235 -0.6732  1.2348 -0.4883
  439DMSO    O1 4725   4.807   4.092   3.115 -0.7829 -0.6929 -0.1504
  440DMSO    C1 4726   1.292   4.365   4.581 -0.0169 -0.5305 -0.7858
  440DMSO    H1 4727   1.374   4.352   4.652  0.5145  0.0742 -1.2888
  440DMSO    H2 4728   1.202   4.369   4.643  1.1395  1.8360  0.7985
  440DMSO    H3 4729   1.292   4.283   4.508 -0.3951 -0.7587 -0.5369
  440DMSO    S1 4730   1.316   4.520   4.503 -0.0165  0.2235 -0.4059
  440DMSO    C2 4731   1.171   4.525   4.397 -0.2369 -0.0835  0.2090
  440DMSO    H4 4732   1.080   4.512   4.455 -1.8042 -0.1816 -2.1942
  440DMSO    H5 4733   1.161   4.614   4.334  0.6776 -0.4002 -0.3996
  440DMSO    H6 4734   1.177   4.437   4.332  0.0233  0.0680  0.0250
  440DMSO    O1 4735   1.433   4.511   4.417 -0.0838 -0.2597 -0.0747
  441DMSO    C1 4736   1.381   3.909   3.744 -0.2009  0.5017 -0.0459
  441DMSO    H1 4737   1.325   3.991   3.698 -3.1245  0.9008  3.9264
  441DMSO    H2 4738   1.367   3.925   3.851  2.5691  3.5210 -0.0666
  441DMSO    H3 4739   1.485   3.917   3.714  0.4032  0.6011  2.0252
  441DMSO    S1 4740   1.320   3.753   3.692 -0.1161 -0.4473 -0.2411
  441DMSO    C2 4741   1.470   3.660   3.742  0.0965  0.1164  0.0761
  441DMSO    H4 4742   1.471   3.558   3.701  0.4203  0.3015 -0.3889
  441DMSO    H5 4743   1.559   3.712   3.706 -0.0705  1.5446  1.6958
  441DMSO    H6 4744   1.472   3.651   3.851 -2.2413  0.6414  0.1874
  441DMSO    O1 4745   1.328   3.790   3.550  0.0558 -0.6030  0.0917
  442DMSO    C1 4746   0.342   3.246   1.387 -0.2625  0.7484 -0.9548
  442DMSO    H1 4747   0.380   3.262   1.286  0.8456  0.4051 -0.6083
  442DMSO    H2 4748   0.421   3.226   1.460 -2.8442  0.8311  1.9595
  442DMSO    H3 4749   0.269   3.165   1.389  0.5671  0.0137 -0.0904
  442DMSO    S1 4750   0.269   3.393   1.445  0.1212 -0.0146  0.3131
  442DMSO    C2 4751   0.159   3.411   1.304  0.5529  0.4371 -0.6593
  442DMSO    H4 4752   0.124   3.512   1.282 -1.8120  0.0779  1.2238
  442DMSO    H5 4753   0.210   3.391   1.209 -0.2783 -0.4171 -0.9355
  442DMSO    H6 4754   0.075   3.343   1.322  0.8183  0.4972  0.8230
  442DMSO    O1 4755   0.381   3.491   1.421  0.1060  0.1881  0.2969
  443DMSO    C1 4756   0.883   0.621   1.263 -0.0086 -0.1073  0.0728
  443DMSO    H1 4757   0.903   0.705   1.197  2.6086  0.8095  1.9476
  443DMSO    H2 4758   0.799   0.557   1.234  0.7987 -1.0528 -0.1971
  443DMSO    H3 4759   0.857   0.663   1.361 -5.3698 -1.1675 -0.7148
  443DMSO    S1 4760   1.015   0.507   1.278  0.6786 -0.1716 -0.3046
  443DMSO    C2 4761   1.012   0.447   1.107 -0.3874  0.2089 -0.2759
  443DMSO    H4 4762   1.077   0.360   1.120  0.6053  1.0900  0.7205
  443DMSO    H5 4763   0.914   0.417   1.069 -0.0701 -0.2467 -0.7388
  443DMSO    H6 4764   1.057   0.525   1.046 -0.5551  0.4527 -0.0848
  443DMSO    O1 4765   0.955   0.404   1.361 -0.1998 -0.0173 -0.3892
  444DMSO    C1 4766   4.027   4.344   2.312  0.1587  0.5006 -0.1802
  444DMSO    H1 4767   4.077   4.441   2.320  1.4308  0.0016 -1.8282
  444DMSO    H2 4768   4.099   4.269   2.278  0.7005 -0.2743  2.5605
  444DMSO    H3 4769   3.941   4.360   2.246 -0.5957  1.4011  0.9980
  444DMSO    S1 4770   3.950   4.293   2.468 -0.2238  0.0260  0.6204
  444DMSO    C2 4771   4.089   4.232   2.549  0.1368  0.4235 -0.5494
  444DMSO    H4 4772   4.165   4.310   2.543 -0.1452  0.6394 -1.3811
  444DMSO    H5 4773   4.062   4.207   2.652 -0.1473 -4.4347 -1.6996
  444DMSO    H6 4774   4.128   4.147   2.492 -1.3305 -1.0055  0.5286
  444DMSO    O1 4775   3.882   4.174   2.415 -0.1757  0.2921  0.2002
  445DMSO    C1 4776   2.033   3.913   4.497 -0.9031 -0.3463 -0.0626
  445DMSO    H1 4777   2.044   3.849   4.409 -2.2536  1.8859 -1.9077
  445DMSO    H2 4778   2.036   3.864   4.595 -0.4635 -2.0501 -0.9120
  445DMSO    H3 4779   1.942   3.971   4.480 -0.1005  0.7044 -0.8069
  445DMSO    S1 4780   2.171   4.025   4.493 -0.2604  0.5583  0.1485
  445DMSO    C2 4781   2.097   4.153   4.606 -0.7143  0.3890 -0.1932
  445DMSO    H4 4782   2.029   4.211   4.542 -3.1523 -0.8946  1.1519
  445DMSO    H5 4783   2.040   4.106   4.687  2.0793 -2.1872  0.3644
  445DMSO    H6 4784   2.174   4.218   4.647 -1.8263 -1.1388  4.6457
  445DMSO    O1 4785   2.177   4.104   4.364 -0.5636 -0.1418 -0.0125
  446DMSO    C1 4786   3.989   1.177   2.223  0.0674  0.0504  0.1983
  446DMSO    H1 4787   4.029   1.112   2.144 -2.5906  0.6019 -1.6727
  446DMSO    H2 4788   4.071   1.228   2.275 -0.6146  0.8951  0.4626
  446DMSO    H3 4789   3.924   1.117   2.287 -0.2495  0.6854  0.4837
  446DMSO    S1 4790   3.884   1.297   2.135 -0.2873  0.4491 -0.0140
  446DMSO    C2 4791   3.827   1.385   2.280 -0.1940  0.1748  0.4096
  446DMSO    H4 4792   3.775   1.306   2.335  0.3136  0.1419  0.8495
  446DMSO    H5 4793   3.912   1.414   2.343  0.1157 -2.3095  1.2231
  446DMSO    H6 4794   3.759   1.466   2.256 -1.6132 -1.0594  0.1837
  446DMSO    O1 4795   3.768   1.234   2.079 -0.3087  0.1459  0.0978
  447DMSO    C1 4796   0.819   2.972   0.840  0.4114 -0.2718 -0.4744
  447DMSO    H1 4797   0.773   3.003   0.746  2.8927 -1.7775 -2.2803
  447DMSO    H2 4798   0.874   2.879   0.826 -0.2369 -0.5850 -0.9459
  447DMSO    H3 4799   0.736   2.948   0.906  2.1390 -1.6483  1.2541
  447DMSO    S1 4800   0.927   3.100   0.900 -0.0718 -0.3949  0.1330
  447DMSO    C2 4801   1.068   3.070   0.807 -0.0319 -0.1712 -0.7709
  447DMSO    H4 4802   1.060   3.089   0.700 -2.3023  0.1005 -0.5696
  447DMSO    H5 4803   1.148   3.125   0.857  0.5639 -0.7304 -1.1031
  447DMSO    H6 4804   1.084   2.964   0.832 -2.4166  0.0828  2.0990
  447DMSO    O1 4805   0.976   3.039   1.024  0.0042 -0.0367  0.0185
  448DMSO    C1 4806   4.495   5.460   0.693 -0.4404  0.2818 -0.3566
  448DMSO    H1 4807   4.602   5.437   0.697 -0.4939  0.1541  0.3246
  448DMSO    H2 4808   4.474   5.567   0.681  0.7979  0.2861 -2.9069
  448DMSO    H3 4809   4.444   5.420   0.780  0.4751  1.9841  1.0016
  448DMSO    S1 4810   4.435   5.376   0.542 -0.1685 -0.2804 -0.0663
  448DMSO    C2 4811   4.260   5.356   0.581  0.3123 -0.0437  0.7599
  448DMSO    H4 4812   4.217   5.456   0.578  2.8413  1.0875  0.9980
  448DMSO    H5 4813   4.217   5.279   0.516  3.0180 -1.7288  0.8864
  448DMSO    H6 4814   4.245   5.331   0.686 -2.2174  0.3105  0.5140
  448DMSO    O1 4815   4.506   5.239   0.538 -0.0712  0.5548  1.1086
  449DMSO    C1 4816   1.858   3.814   0.251  0.1010 -0.1824  0.5192
  449DMSO    H1 4817   1.908   3.898   0.204  0.5789 -0.4041  0.6300
  449DMSO    H2 4818   1.757   3.792   0.215  0.3838 -1.0230  0.2336
  449DMSO    H3 4819   1.863   3.834   0.359  0.5046  1.0185  0.2769
  449DMSO    S1 4820   1.960   3.674   0.226 -0.2008 -0.3489  0.0609
  449DMSO    C2 4821   1.942   3.662   0.051  0.4981 -0.9218  0.4700
  449DMSO    H4 4822   2.013   3.590   0.009  2.5158  1.4251 -0.3181
  449DMSO    H5 4823   1.838   3.636   0.030  0.6619 -1.2199  0.0153
  449DMSO    H6 4824   1.972   3.759   0.010 -2.8180  0.7219  1.8022
  449DMSO    O1 4825   1.880   3.555   0.269  0.3916 -0.4828  0.0580
  450DMSO    C1 4826   4.324   3.622   4.750 -0.3977 -0.2937  0.3057
  450DMSO    H1 4827   4.419   3.568   4.745 -0.6401 -0.7497  0.6152
  450DMSO    H2 4828   4.335   3.697   4.829  0.7052 -0.4124  0.2746
  450DMSO    H3 4829   4.233   3.565   4.767  2.1503 -4.8831 -0.4843
  450DMSO    S1 4830   4.304   3.710   4.592 -0.1123 -0.1021  0.3278
  450DMSO    C2 4831   4.287   3.573   4.486  0.5420 -0.5669  0.2245
  450DMSO    H4 4832   4.243   3.594   4.388  0.4877 -1.0904  0.1361
  450DMSO    H5 4833   4.389   3.532   4.484  0.5855 -0.4215 -1.9054
  450DMSO    H6 4834   4.211   3.507   4.528 -0.3175  0.9563  1.0970
  450DMSO    O1 4835   4.442   3.755   4.561  0.2522  0.2260 -0.3845
  451DMSO    C1 4836   0.344   1.873   4.227 -0.4484  0.4120  0.5579
  451DMSO    H1 4837   0.344   1.902   4.333 -2.3888  0.8918  0.4312
  451DMSO    H2 4838   0.254   1.913   4.180  1.1492  1.7249 -1.4588
  451DMSO    H3 4839   0.355   1.766   4.209  3.0318  0.6469  0.8371
  451DMSO    S1 4840   0.483   1.953   4.158 -0.2687  0.1956  0.0381
  451DMSO    C2 4841   0.500   1.870   3.997 -0.1134 -0.5249  0.2918
  451DMSO    H4 4842   0.487   1.762   4.011  0.3452 -1.0864 -3.1465
  451DMSO    H5 4843   0.433   1.915   3.924 -0.9700 -1.4226  0.4977
  451DMSO    H6 4844   0.604   1.886   3.970 -0.0221 -1.0404  0.3235
  451DMSO    O1 4845   0.602   1.910   4.239  0.0143 -0.0640  0.2739
  452DMSO    C1 4846   4.001   1.208   0.808 -0.0060 -0.0677  0.4416
  452DMSO    H1 4847   3.993   1.296   0.744 -0.3033  0.0996  0.7006
  452DMSO    H2 4848   3.982   1.221   0.915  1.3436  1.8113  0.4583
  452DMSO    H3 4849   4.103   1.174   0.791 -0.4052 -0.8431 -0.4612
  452DMSO    S1 4850   3.876   1.081   0.757 -0.0074 -0.2678 -0.0973
  452DMSO    C2 4851   3.748   1.198   0.768  0.1971  0.1596 -0.1416
  452DMSO    H4 4852   3.656   1.145   0.791 -1.2532  2.6487 -0.0615
  452DMSO    H5 4853   3.775   1.266   0.849  0.8337 -0.4428  0.1604
  452DMSO    H6 4854   3.734   1.251   0.674 -0.4028  0.8801  0.3522
  452DMSO    O1 4855   3.855   0.998   0.879  0.0173  0.3018  0.6473
  453DMSO    C1 4856   5.447   1.802   0.424  0.2268 -0.8598 -0.1735
  453DMSO    H1 4857   5.520   1.865   0.371  1.1132 -1.1243  0.7118
  453DMSO    H2 4858   5.359   1.832   0.366 -0.2332  0.1929  1.0599
  453DMSO    H3 4859   5.447   1.820   0.531  1.1543 -0.0214 -0.3000
  453DMSO    S1 4860   5.487   1.632   0.386  0.0393  0.0923 -0.1099
  453DMSO    C2 4861   5.329   1.562   0.399 -0.0338  0.2237 -0.0821
  453DMSO    H4 4862   5.317   1.560   0.508 -0.4542  1.5537 -0.0910
  453DMSO    H5 4863   5.256   1.633   0.358 -1.5077 -0.0295  2.0047
  453DMSO    H6 4864   5.332   1.472   0.339  2.8130  0.4628 -0.3685
  453DMSO    O1 4865   5.566   1.582   0.501 -0.1786 -0.4825 -0.3097
  454DMSO    C1 4866   4.069   2.310   1.192 -0.1146 -0.2605  0.0379
  454DMSO    H1 4867   4.059   2.418   1.207  1.6825 -0.3625  2.2878
  454DMSO    H2 4868   4.139   2.278   1.113 -1.8636 -2.5668 -0.6168
  454DMSO    H3 4869   3.979   2.264   1.151  2.1097 -3.3590 -1.5608
  454DMSO    S1 4870   4.109   2.239   1.352 -0.1550  0.3276 -0.0082
  454DMSO    C2 4871   4.143   2.078   1.285 -0.1496 -0.7735 -0.5628
  454DMSO    H4 4872   4.236   2.097   1.230  0.2917  0.3908  0.5446
  454DMSO    H5 4873   4.158   2.003   1.364 -0.7534 -1.7758 -1.3982
  454DMSO    H6 4874   4.060   2.047   1.222 -1.0559 -0.3283  0.3861
  454DMSO    O1 4875   3.981   2.225   1.420 -0.2153 -0.4405  0.2192
  455DMSO    C1 4876   4.051   0.399   3.984 -0.4854 -0.2802 -0.2087
  455DMSO    H1 4877   4.025   0.396   4.090  1.3200  0.5435  0.2796
  455DMSO    H2 4878   3.970   0.344   3.937  0.3304 -0.9122 -0.8904
  455DMSO    H3 4879   4.148   0.355   3.959 -1.4658 -2.3957 -0.3000
  455DMSO    S1 4880   4.017   0.573   3.933 -0.3767  0.1129 -0.2586
  455DMSO    C2 4881   3.977   0.542   3.766  0.6130 -0.1961 -0.1911
  455DMSO    H4 4882   3.945   0.630   3.708 -0.7124  0.7986  1.9754
  455DMSO    H5 4883   4.058   0.487   3.718  0.1059 -2.4650  1.5097
  455DMSO    H6 4884   3.894   0.471   3.763  1.6148 -1.3232 -1.7037
  455DMSO    O1 4885   4.148   0.644   3.941 -0.4982 -0.0625 -0.0392
  456DMSO    C1 4886   3.479   5.813   3.618  0.3394  0.3340 -0.0642
  456DMSO    H1 4887   3.374   5.842   3.617  0.5514  1.1103 -0.1294
  456DMSO    H2 4888   3.512   5.823   3.722  2.1602  0.1264 -0.5942
  456DMSO    H3 4889   3.541   5.882   3.559 -0.5938 -0.2704 -1.7952
  456DMSO    S1 4890   3.499   5.636   3.585 -0.2295 -0.0664  0.0973
  456DMSO    C2 4891   3.676   5.642   3.580  0.3112 -0.0405  0.3415
  456DMSO    H4 4892   3.712   5.540   3.559 -1.1801 -0.5769  0.3187
  456DMSO    H5 4893   3.698   5.709   3.497  0.1438 -1.3981 -0.8288
  456DMSO    H6 4894   3.714   5.692   3.669 -0.6277  2.1319 -0.4485
  456DMSO    O1 4895   3.459   5.614   3.440 -0.4599  0.2522 -0.9511
  457DMSO    C1 4896   2.499   3.465   1.297 -0.6300 -0.2891 -0.5015
  457DMSO    H1 4897   2.556   3.550   1.337 -1.8101 -0.5145  1.7674
  457DMSO    H2 4898   2.503   3.476   1.189  2.2693  0.1598 -0.3884
  457DMSO    H3 4899   2.398   3.463   1.340 -1.7067  1.8774 -2.7798
  457DMSO    S1 4900   2.567   3.304   1.339 -0.4853  0.0276 -0.1323
  457DMSO    C2 4901   2.413   3.221   1.293 -0.0928 -1.1574 -0.2603
  457DMSO    H4 4902   2.331   3.275   1.341  0.4963  0.3471 -0.9023
  457DMSO    H5 4903   2.404   3.227   1.184 -0.5879  1.0783 -0.1385
  457DMSO    H6 4904   2.404   3.118   1.327 -1.1891 -1.4479 -1.3719
  457DMSO    O1 4905   2.542   3.313   1.487  0.0919 -0.9956  0.8444
  458DMSO    C1 4906   4.624   4.051   2.471 -0.1008  0.0514  0.7529
  458DMSO    H1 4907   4.606   3.953   2.428  0.1114  0.4488 -0.2560
  458DMSO    H2 4908   4.666   4.122   2.399 -0.6809  0.5310  0.8783
  458DMSO    H3 4909   4.696   4.022   2.548 -0.3206  0.1680  1.0033
  458DMSO    S1 4910   4.477   4.108   2.551  0.1515 -0.0456  0.0366
  458DMSO    C2 4911   4.548   4.273   2.567  0.2954 -0.1709  0.9707
  458DMSO    H4 4912   4.651   4.250   2.596  0.2081 -0.7777  0.8041
  458DMSO    H5 4913   4.544   4.333   2.476  0.1724 -1.0376  0.4051
  458DMSO    H6 4914   4.506   4.333   2.648 -1.3205  2.3407 -1.6551
  458DMSO    O1 4915   4.472   4.059   2.689 -0.1640  0.2713  0.4843
  459DMSO    C1 4916   5.417   0.664   0.779 -0.0058 -0.0204 -0.4056
  459DMSO    H1 4917   5.432   0.664   0.887 -1.7142 -1.0252 -0.1377
  459DMSO    H2 4918   5.499   0.616   0.726 -2.2276 -2.0246 -2.1671
  459DMSO    H3 4919   5.395   0.764   0.741  0.7970 -0.3803 -1.8551
  459DMSO    S1 4920   5.266   0.573   0.759 -0.0127  0.0982 -0.5483
  459DMSO    C2 4921   5.256   0.593   0.578  0.3948  0.4521 -0.3150
  459DMSO    H4 4922   5.351   0.577   0.526  0.9539 -1.0403  1.1269
  459DMSO    H5 4923   5.174   0.526   0.549  1.3521 -0.7470 -0.3051
  459DMSO    H6 4924   5.227   0.698   0.569  0.6469  0.4211 -1.6063
  459DMSO    O1 4925   5.150   0.654   0.803  0.2932 -0.5124 -0.6823
  460DMSO    C1 4926   0.343   4.506   3.391 -0.7414 -0.5180 -0.1235
  460DMSO    H1 4927   0.407   4.420   3.369 -1.4615 -1.3889  1.1062
  460DMSO    H2 4928   0.256   4.527   3.327 -0.5826  1.9232  0.4283
  460DMSO    H3 4929   0.400   4.598   3.401 -0.3034 -0.8765  0.7143
  460DMSO    S1 4930   0.264   4.444   3.549  0.4468  0.2457  0.1439
  460DMSO    C2 4931   0.238   4.598   3.640 -0.4450  1.5260 -0.4688
  460DMSO    H4 4932   0.150   4.647   3.596 -1.0752  3.2560  2.6112
  460DMSO    H5 4933   0.218   4.560   3.740  0.5049 -0.6183 -1.0603
  460DMSO    H6 4934   0.332   4.651   3.656 -0.3876  0.5591  2.5759
  460DMSO    O1 4935   0.378   4.384   3.624 -0.3544 -0.6620  0.3552
  461DMSO    C1 4936   0.295   2.066   0.494 -0.1314 -0.2150 -0.1926
  461DMSO    H1 4937   0.382   2.091   0.556  1.7452 -1.0461 -2.4354
  461DMSO    H2 4938   0.322   2.056   0.389 -0.7370 -2.9150 -0.1266
  461DMSO    H3 4939   0.209   2.132   0.505  0.2314 -0.1402  2.6878
  461DMSO    S1 4940   0.230   1.909   0.551 -0.0601 -0.5384 -0.0580
  461DMSO    C2 4941   0.221   1.966   0.722  0.1151 -0.4538 -0.2403
  461DMSO    H4 4942   0.158   1.900   0.781  2.0012 -1.4496  0.6980
  461DMSO    H5 4943   0.322   1.959   0.764  1.8061 -0.0261 -3.9895
  461DMSO    H6 4944   0.186   2.069   0.735 -0.7615 -0.8581  0.6138
  461DMSO    O1 4945   0.348   1.816   0.554  0.3477 -0.2511 -0.3161
  462DMSO    C1 4946   2.882   4.021   3.812  0.0039 -0.3256 -0.1804
  462DMSO    H1 4947   2.955   3.963   3.869  1.1941  1.5757  0.2356
  462DMSO    H2 4948   2.918   4.112   3.764 -0.4533  0.5565  1.1278
  462DMSO    H3 4949   2.795   4.044   3.875 -0.1270 -1.3902  0.0403
  462DMSO    S1 4950   2.815   3.909   3.679 -0.2505  0.0614 -0.0518
  462DMSO    C2 4951   2.706   4.025   3.598  0.2779  0.4609  0.4029
  462DMSO    H4 4952   2.745   4.125   3.582 -4.1681  2.3132  0.4228
  462DMSO    H5 4953   2.676   3.988   3.500  1.8451  0.7511 -0.1976
  462DMSO    H6 4954   2.621   4.036   3.666 -0.2235  2.2022 -0.4896
  462DMSO    O1 4955   2.721   3.824   3.762  0.0254  0.2912  0.3661
  463DMSO    C1 4956   0.933   1.370   2.577  0.4380  0.1298  0.1457
  463DMSO    H1 4957   0.957   1.457   2.514  0.4373 -0.2333 -0.3560
  463DMSO    H2 4958   0.827   1.360   2.600  0.5586  1.4827  1.3606
  463DMSO    H3 4959   0.992   1.373   2.669 -2.1980 -0.8318  1.9268
  463DMSO    S1 4960   0.989   1.214   2.505 -0.2535 -0.2251  0.4605
  463DMSO    C2 4961   0.995   1.114   2.652 -0.1131  0.4373  0.0203
  463DMSO    H4 4962   1.070   1.162   2.716 -1.7404  2.8712  0.1743
  463DMSO    H5 4963   0.899   1.115   2.704 -0.3893  2.0095 -0.4781
  463DMSO    H6 4964   1.030   1.020   2.608  2.2105  1.0337  0.4899
  463DMSO    O1 4965   1.133   1.243   2.486 -0.1089  0.3961 -0.1084
  464DMSO    C1 4966   4.441   1.489   0.133  0.0394  0.2956 -0.4676
  464DMSO    H1 4967   4.509   1.410   0.166 -0.3606  1.1965  2.6700
  464DMSO    H2 4968   4.475   1.584   0.175  2.1798 -0.4112 -0.5626
  464DMSO    H3 4969   4.339   1.460   0.159  0.1099 -0.5230 -1.0942
  464DMSO    S1 4970   4.446   1.491  -0.040  0.1813 -0.5216 -0.2174
  464DMSO    C2 4971   4.455   1.316  -0.062 -0.6624  0.0104 -0.2847
  464DMSO    H4 4972   4.548   1.279  -0.016 -0.8325  0.1065  0.1371
  464DMSO    H5 4973   4.370   1.269  -0.012 -0.5002 -0.3549 -0.3512
  464DMSO    H6 4974   4.456   1.299  -0.170  0.8612  0.1663 -0.3152
  464DMSO    O1 4975   4.590   1.522  -0.072 -0.3719  0.1754 -0.2546
  465DMSO    C1 4976   2.473   4.767   1.256  0.0132  0.2189  0.1166
  465DMSO    H1 4977   2.417   4.690   1.310 -2.0943  0.6501 -1.3465
  465DMSO    H2 4978   2.474   4.866   1.302  0.1427  0.6239 -0.7350
  465DMSO    H3 4979   2.428   4.782   1.157 -1.2221  1.7369  0.8755
  465DMSO    S1 4980   2.633   4.715   1.218 -0.2142  0.0955 -0.0631
  465DMSO    C2 4981   2.658   4.866   1.119  0.0581 -0.6699  0.3001
  465DMSO    H4 4982   2.757   4.873   1.075  1.1409 -3.1545  2.1655
  465DMSO    H5 4983   2.590   4.861   1.034 -0.2186  0.0649  0.4787
  465DMSO    H6 4984   2.620   4.950   1.178  1.8396  0.5016 -0.1953
  465DMSO    O1 4985   2.633   4.608   1.117  0.0045 -0.5237 -0.0432
  466DMSO    C1 4986   4.438   4.577   4.403  0.2668 -0.7015  0.1506
  466DMSO    H1 4987   4.477   4.481   4.439 -0.6062 -1.5181 -1.0449
  466DMSO    H2 4988   4.333   4.583   4.432 -0.0881  1.5632 -1.4840
  466DMSO    H3 4989   4.458   4.605   4.300 -0.5567  0.7730  0.3737
  466DMSO    S1 4990   4.543   4.698   4.491 -0.2829  0.1658  0.4496
  466DMSO    C2 4991   4.694   4.614   4.478  0.1751 -0.3312  0.0645
  466DMSO    H4 4992   4.737   4.631   4.379  2.9278 -0.3851  1.2204
  466DMSO    H5 4993   4.754   4.672   4.548  0.2283 -0.6600  0.2910
  466DMSO    H6 4994   4.697   4.506   4.491 -2.1270 -0.6806 -1.9277
  466DMSO    O1 4995   4.519   4.664   4.635 -0.0037  0.3803 -0.4420
  467DMSO    C1 4996   0.600   0.174   0.235  0.2965  0.7244  0.3079
  467DMSO    H1 4997   0.549   0.176   0.332  0.9470  0.4212  0.6568
  467DMSO    H2 4998   0.634   0.275   0.212 -2.3336  1.6722  0.3960
  467DMSO    H3 4999   0.531   0.143   0.157 -0.8318  0.3562  1.4317
  467DMSO    S1 5000   0.733   0.056   0.260 -0.2967  0.0906 -0.4291
  467DMSO    C2 5001   0.628  -0.071   0.320  0.5778 -0.4562  0.3224
  467DMSO    H4 5002   0.553  -0.026   0.385  0.7735  0.2848  0.0376
  467DMSO    H5 5003   0.580  -0.116   0.233  1.0686 -0.7070  0.1776
  467DMSO    H6 5004   0.687  -0.148   0.372 -0.4117  1.1211  3.9022
  467DMSO    O1 5005   0.821   0.112   0.367 -0.0127  0.0477  0.0682
  468DMSO    C1 5006   2.810   4.111   3.207  0.1514 -0.5411  0.1127
  468DMSO    H1 5007   2.799   4.126   3.315  0.5208 -0.7978  0.1869
  468DMSO    H2 5008   2.877   4.182   3.158 -0.6205  1.4557  1.8586
  468DMSO    H3 5009   2.717   4.107   3.149  0.1088 -2.3107  0.2751
  468DMSO    S1 5010   2.893   3.954   3.195 -0.2163  0.0982 -0.0012
  468DMSO    C2 5011   3.048   3.981   3.283 -0.7274 -0.7264 -0.3372
  468DMSO    H4 5012   3.023   3.968   3.389  0.8117  0.9265  0.2492
  468DMSO    H5 5013   3.130   3.911   3.264  0.0419  0.5105 -1.6317
  468DMSO    H6 5014   3.086   4.080   3.258 -2.7341 -0.1886 -1.3638
  468DMSO    O1 5015   2.932   3.937   3.046  0.2334  0.1059 -0.3466
  469DMSO    C1 5016   0.650   2.792   4.315  0.0948 -0.1045  0.3616
  469DMSO    H1 5017   0.741   2.851   4.322 -0.2140  0.5410 -0.8525
  469DMSO    H2 5018   0.653   2.739   4.410  0.1537  0.0837  0.4630
  469DMSO    H3 5019   0.646   2.734   4.222 -0.3554 -1.9012  1.4807
  469DMSO    S1 5020   0.512   2.903   4.319 -0.3537 -0.0318 -0.6345
  469DMSO    C2 5021   0.588   3.016   4.210 -0.5187  0.6819 -0.3371
  469DMSO    H4 5022   0.644   2.965   4.131 -1.8508 -0.1131 -0.7886
  469DMSO    H5 5023   0.504   3.062   4.159 -0.8007 -0.8137 -1.2523
  469DMSO    H6 5024   0.629   3.101   4.265  0.6487 -0.4438  0.5554
  469DMSO    O1 5025   0.541   2.967   4.447 -0.2804  0.1526 -0.4618
  470DMSO    C1 5026   1.578   1.631   1.584 -0.0287 -0.5336 -0.6280
  470DMSO    H1 5027   1.631   1.627   1.488  0.1265 -1.0504 -0.5253
  470DMSO    H2 5028   1.591   1.539   1.641  0.0986 -0.8020 -1.0851
  470DMSO    H3 5029   1.472   1.637   1.558  0.2750  1.0719 -1.5420
  470DMSO    S1 5030   1.607   1.768   1.691  0.2883 -0.0054 -0.0906
  470DMSO    C2 5031   1.579   1.902   1.576 -0.2271 -0.5098 -0.3873
  470DMSO    H4 5032   1.637   1.884   1.485  2.4059  2.6582  0.5603
  470DMSO    H5 5033   1.472   1.895   1.554  0.2404 -1.2249 -2.5466
  470DMSO    H6 5034   1.611   1.991   1.631 -0.8140 -0.9463  0.6658
  470DMSO    O1 5035   1.752   1.767   1.702 -0.0046 -0.3344  0.0624
  471DMSO    C1 5036   3.905   4.533   0.203  0.8124 -0.3667  0.0875
  471DMSO    H1 5037   3.861   4.475   0.284  0.4839 -0.4215 -0.1289
  471DMSO    H2 5038   3.981   4.470   0.155  1.1046  1.0675 -1.3720
  471DMSO    H3 5039   3.945   4.629   0.233 -0.5582 -0.1312  1.2032
  471DMSO    S1 5040   3.797   4.575   0.065  0.0444  0.4335  0.2441
  471DMSO    C2 5041   3.725   4.710   0.136 -0.3614 -0.4285 -0.4015
  471DMSO    H4 5042   3.661   4.672   0.217 -0.4907  2.0089  0.6922
  471DMSO    H5 5043   3.798   4.782   0.174 -0.0281 -0.9928  0.0337
  471DMSO    H6 5044   3.669   4.763   0.059 -1.7847  0.0318  0.9057
  471DMSO    O1 5045   3.695   4.470   0.072  0.0175  0.0319 -0.2399
  472DMSO    C1 5046   1.376   1.727   3.969  0.2754 -0.3874  0.0064
  472DMSO    H1 5047   1.400   1.638   3.910 -3.0874 -1.6082  0.4056
  472DMSO    H2 5048   1.383   1.825   3.921  0.8835 -1.6966 -2.6689
  472DMSO    H3 5049   1.445   1.731   4.054  1.0830 -2.2696 -0.5262
  472DMSO    S1 5050   1.211   1.718   4.038  0.1014 -0.3024  0.1307
  472DMSO    C2 5051   1.145   1.718   3.873 -0.2361  0.0599 -0.5758
  472DMSO    H4 5052   1.187   1.807   3.827  1.3277  0.3214  1.3311
  472DMSO    H5 5053   1.188   1.635   3.817  2.8312  1.4135 -0.2958
  472DMSO    H6 5054   1.036   1.730   3.873 -0.2817 -0.2311 -1.9700
  472DMSO    O1 5055   1.177   1.853   4.100 -0.4369  0.3550  0.0215
  473DMSO    C1 5056   4.039   1.710   0.017  0.3324 -0.7528 -0.1018
  473DMSO    H1 5057   4.035   1.690  -0.090 -2.6150 -1.0488  0.0155
  473DMSO    H2 5058   4.107   1.639   0.066  0.0140 -0.0689  1.3659
  473DMSO    H3 5059   3.940   1.693   0.060 -0.6828  2.8176 -0.8939
  473DMSO    S1 5060   4.095   1.874   0.049  0.1129 -0.4064 -0.2684
  473DMSO    C2 5061   3.987   1.946  -0.069  1.0547 -0.2550 -0.1994
  473DMSO    H4 5062   3.988   2.053  -0.049  1.8047 -0.6209  1.7866
  473DMSO    H5 5063   4.019   1.923  -0.171  4.0272  1.0869  0.3720
  473DMSO    H6 5064   3.886   1.907  -0.055  0.6970  0.5348 -0.5563
  473DMSO    O1 5065   4.236   1.893  -0.004  0.7817  0.2147  0.3851
  474DMSO    C1 5066   3.244   4.441   1.956 -0.4051  0.3698  0.6316
  474DMSO    H1 5067   3.344   4.444   2.000  0.6406 -0.1837 -1.6049
  474DMSO    H2 5068   3.216   4.530   1.899 -2.5585 -0.2145  0.7043
  474DMSO    H3 5069   3.175   4.417   2.037 -1.6710 -1.3720 -0.9049
  474DMSO    S1 5070   3.236   4.298   1.844  0.0472  0.3423  0.0836
  474DMSO    C2 5071   3.354   4.369   1.714 -0.0343  0.0746  0.1588
  474DMSO    H4 5072   3.323   4.471   1.689 -2.0826 -0.2735  1.1893
  474DMSO    H5 5073   3.456   4.375   1.752  0.0890  0.8593 -0.2894
  474DMSO    H6 5074   3.351   4.305   1.625  0.5715  0.5075 -0.1804
  474DMSO    O1 5075   3.094   4.308   1.791 -0.3388 -0.2177 -0.2400
  475DMSO    C1 5076   1.290   1.525   2.408  0.0011 -0.0016 -0.6638
  475DMSO    H1 5077   1.211   1.564   2.343 -0.6734 -0.8718 -0.3786
  475DMSO    H2 5078   1.376   1.592   2.407 -0.7844  1.0853  0.8349
  475DMSO    H3 5079   1.312   1.421   2.384 -3.3987 -1.1475  0.7353
  475DMSO    S1 5080   1.232   1.526   2.576  0.6705 -0.2293 -0.1065
  475DMSO    C2 5081   1.196   1.699   2.579  0.4792 -0.7515  0.3551
  475DMSO    H4 5082   1.109   1.712   2.515  1.6241 -1.5456 -1.3895
  475DMSO    H5 5083   1.182   1.721   2.685  1.7040  0.2019  0.3277
  475DMSO    H6 5084   1.285   1.750   2.542 -0.3267 -1.6825 -3.0083
  475DMSO    O1 5085   1.349   1.516   2.667 -0.8827  0.1452 -0.7561
  476DMSO    C1 5086   1.746   4.280   1.862  0.1404  0.1712  0.4043
  476DMSO    H1 5087   1.753   4.244   1.965  0.8821 -3.1164 -0.7379
  476DMSO    H2 5088   1.642   4.284   1.827  0.3260 -0.1205 -0.1981
  476DMSO    H3 5089   1.801   4.206   1.803 -0.4458 -2.0544  2.5626
  476DMSO    S1 5090   1.819   4.441   1.856  0.0158  0.2304  0.0335
  476DMSO    C2 5091   1.862   4.438   1.688 -0.2130 -1.2215  0.0127
  476DMSO    H4 5092   1.778   4.473   1.628  1.3343  0.2751 -1.3775
  476DMSO    H5 5093   1.951   4.501   1.679  0.5469 -2.3050 -0.1504
  476DMSO    H6 5094   1.889   4.336   1.659 -2.2661 -1.5630 -0.7697
  476DMSO    O1 5095   1.947   4.403   1.926 -0.0987 -0.6706  0.4440
  477DMSO    C1 5096   1.993   1.127   3.373 -0.8213  0.2175 -0.6327
  477DMSO    H1 5097   1.929   1.212   3.398  1.4409  1.1372  2.2204
  477DMSO    H2 5098   1.962   1.083   3.278 -0.8300 -0.3976 -0.3486
  477DMSO    H3 5099   1.992   1.050   3.450 -2.0234 -0.7584 -1.6068
  477DMSO    S1 5100   2.151   1.201   3.346  0.1091  0.1893 -0.6073
  477DMSO    C2 5101   2.200   1.210   3.514  0.0414  0.1828 -0.2504
  477DMSO    H4 5102   2.261   1.124   3.541 -1.3105 -1.3296 -1.9148
  477DMSO    H5 5103   2.242   1.310   3.528  0.3278  0.0468 -0.1383
  477DMSO    H6 5104   2.110   1.217   3.577 -0.3567 -0.6399 -0.7275
  477DMSO    O1 5105   2.129   1.342   3.303 -0.2648  0.0855  0.0021
  478DMSO    C1 5106   4.753   3.732   0.891  0.6487 -0.1711  0.4984
  478DMSO    H1 5107   4.805   3.816   0.844 -2.8964  2.4760  1.0353
  478DMSO    H2 5108   4.660   3.763   0.940  1.5397  3.4676  0.0326
  478DMSO    H3 5109   4.817   3.666   0.950 -0.0477  1.1592  2.8112
  478DMSO    S1 5110   4.707   3.638   0.744  0.5184 -0.1031  0.0658
  478DMSO    C2 5111   4.585   3.740   0.675 -0.6297  0.2014  0.3749
  478DMSO    H4 5112   4.525   3.778   0.758 -0.4279 -0.3812  0.7900
  478DMSO    H5 5113   4.640   3.818   0.621  0.4451  0.1272  1.3448
  478DMSO    H6 5114   4.534   3.675   0.604  0.4032 -0.0559 -0.1467
  478DMSO    O1 5115   4.626   3.517   0.795  0.0512 -0.1434  0.1910
  479DMSO    C1 5116   0.399   0.183   2.295  0.7267 -0.2029  0.3760
  479DMSO    H1 5117   0.335   0.217   2.377 -2.6637 -0.9385 -1.8480
  479DMSO    H2 5118   0.349   0.109   2.231 -0.9062 -0.3634  1.7806
  479DMSO    H3 5119   0.482   0.137   2.349  0.7316 -0.5577  0.0689
  479DMSO    S1 5120   0.455   0.323   2.202 -0.0213 -0.2299 -0.4025
  479DMSO    C2 5121   0.499   0.414   2.354  0.2281  0.0526  0.5464
  479DMSO    H4 5122   0.415   0.416   2.424  1.1581 -1.8842  1.7579
  479DMSO    H5 5123   0.584   0.364   2.402 -1.1146 -2.3526  0.4420
  479DMSO    H6 5124   0.531   0.517   2.333  0.6569 -0.0653  0.6077
  479DMSO    O1 5125   0.334   0.408   2.170 -0.1392 -0.0816 -0.2486
  480DMSO    C1 5126   0.457   0.534   3.407 -0.2757  0.3098  0.0443
  480DMSO    H1 5127   0.427   0.637   3.426  2.3543  0.9263  1.0620
  480DMSO    H2 5128   0.399   0.481   3.484 -1.0941  2.9084  1.2921
  480DMSO    H3 5129   0.563   0.529   3.434 -0.6545  0.9556  1.7449
  480DMSO    S1 5130   0.426   0.466   3.241 -0.0351  0.3819  0.2811
  480DMSO    C2 5131   0.448   0.302   3.291 -0.4212 -0.8252  0.7393
  480DMSO    H4 5132   0.554   0.278   3.282 -0.5194 -0.6295 -1.0997
  480DMSO    H5 5133   0.410   0.284   3.392 -0.8044 -0.4329  0.6710
  480DMSO    H6 5134   0.393   0.240   3.221 -1.3956  0.1757  0.5983
  480DMSO    O1 5135   0.553   0.492   3.164  0.0888  0.5867 -0.2295
  481DMSO    C1 5136   0.033   3.256   1.789 -0.4186 -0.2384  0.6010
  481DMSO    H1 5137  -0.069   3.222   1.807 -0.2334 -1.2305 -0.1631
  481DMSO    H2 5138   0.065   3.202   1.699 -2.7372 -0.8527  0.1119
  481DMSO    H3 5139   0.105   3.240   1.869 -0.4783  1.0469  0.9193
  481DMSO    S1 5140   0.022   3.429   1.762 -0.0090 -0.1606 -0.0542
  481DMSO    C2 5141  -0.102   3.447   1.890 -0.0833  0.7500 -0.2895
  481DMSO    H4 5142  -0.113   3.552   1.918  0.7230  0.0898  2.7137
  481DMSO    H5 5143  -0.203   3.417   1.859  0.1492  0.1181 -0.4419
  481DMSO    H6 5144  -0.065   3.392   1.977 -1.1494  1.8441  0.8964
  481DMSO    O1 5145  -0.041   3.439   1.630  0.0138  0.3079 -0.0475
  482DMSO    C1 5146   4.047   1.302   1.737  0.1183  0.1013  0.3602
  482DMSO    H1 5147   4.113   1.265   1.816 -1.6409 -0.0178  1.8056
  482DMSO    H2 5148   4.109   1.363   1.671 -1.0345  1.7206  0.7630
  482DMSO    H3 5149   3.963   1.359   1.778  0.0799 -0.9412  1.7672
  482DMSO    S1 5150   3.978   1.172   1.634 -0.0395 -0.3723 -0.0710
  482DMSO    C2 5151   3.871   1.095   1.764 -0.0709 -0.4863 -0.2589
  482DMSO    H4 5152   3.946   1.034   1.816  0.6376  1.5294  1.1813
  482DMSO    H5 5153   3.828   1.170   1.830 -1.0266 -0.0652 -1.3541
  482DMSO    H6 5154   3.803   1.034   1.705 -1.6206  2.1769 -1.3170
  482DMSO    O1 5155   4.086   1.070   1.623 -0.2561 -0.1693  0.0769
  483DMSO    C1 5156   4.306   4.726   2.381  0.4092  0.5492 -0.4959
  483DMSO    H1 5157   4.245   4.639   2.355 -0.2430  1.1433 -0.9743
  483DMSO    H2 5158   4.258   4.763   2.472  0.4067  0.2176 -0.3636
  483DMSO    H3 5159   4.294   4.800   2.302 -0.6242  0.7230 -0.1813
  483DMSO    S1 5160   4.474   4.670   2.416  0.0318 -0.1816 -0.2205
  483DMSO    C2 5161   4.491   4.574   2.273  0.4243 -0.3254 -0.1614
  483DMSO    H4 5162   4.488   4.638   2.184  0.7415  1.3060  0.9713
  483DMSO    H5 5163   4.575   4.505   2.276  1.8292  1.2744 -1.5879
  483DMSO    H6 5164   4.396   4.520   2.276 -0.8589  1.8381 -0.3181
  483DMSO    O1 5165   4.475   4.569   2.523 -0.3293  0.9830 -0.2609
  484DMSO    C1 5166   1.056   0.785   2.301 -0.7991 -0.7711 -0.5899
  484DMSO    H1 5167   1.098   0.696   2.349 -2.1178 -1.5691 -0.8749
  484DMSO    H2 5168   1.001   0.851   2.368 -0.0469 -0.3004 -0.4466
  484DMSO    H3 5169   0.982   0.751   2.227 -0.3358 -0.2668 -1.2938
  484DMSO    S1 5170   1.203   0.863   2.211 -0.2206 -0.0722  0.0372
  484DMSO    C2 5171   1.122   1.014   2.202  0.1305 -0.1998 -0.5027
  484DMSO    H4 5172   1.030   0.999   2.144  1.0138  0.5305 -2.1198
  484DMSO    H5 5173   1.091   1.046   2.302 -3.0394 -0.1594 -1.4425
  484DMSO    H6 5174   1.188   1.086   2.153 -2.1152  0.5419 -2.5287
  484DMSO    O1 5175   1.203   0.803   2.082  0.0968  0.4786  0.5945
  485DMSO    C1 5176   0.718   0.860   4.029 -0.7177  0.6663  0.3023
  485DMSO    H1 5177   0.722   0.822   3.926 -0.3098 -0.3477  0.6813
  485DMSO    H2 5178   0.797   0.809   4.085 -2.0695 -0.8874  0.8461
  485DMSO    H3 5179   0.616   0.848   4.068 -1.0504 -1.2694 -1.0589
  485DMSO    S1 5180   0.759   1.027   4.017 -0.1136  0.1366 -0.0528
  485DMSO    C2 5181   0.593   1.090   3.983 -0.0511 -0.2503 -0.3266
  485DMSO    H4 5182   0.534   1.025   3.917  0.9794 -0.6598 -0.8494
  485DMSO    H5 5183   0.552   1.104   4.083  1.1833 -0.0171  0.1569
  485DMSO    H6 5184   0.611   1.189   3.942  1.4530 -1.2649 -2.1866
  485DMSO    O1 5185   0.841   1.025   3.892 -0.2655  0.2205  0.1387
  486DMSO    C1 5186   4.662   3.363   1.248 -0.3572 -0.2658  0.7939
  486DMSO    H1 5187   4.562   3.318   1.252 -0.5297  0.0621  0.3063
  486DMSO    H2 5188   4.726   3.309   1.317 -0.5687 -2.2155 -0.5014
  486DMSO    H3 5189   4.660   3.465   1.287 -2.6928  0.3077 -0.7387
  486DMSO    S1 5190   4.734   3.355   1.086 -0.3885 -0.4492  0.3926
  486DMSO    C2 5191   4.718   3.176   1.063 -0.3477  0.6408  0.0850
  486DMSO    H4 5192   4.617   3.143   1.087 -0.6236  0.3737 -1.3796
  486DMSO    H5 5193   4.738   3.147   0.959  0.4419 -2.8585  1.1352
  486DMSO    H6 5194   4.797   3.125   1.120 -1.6504  1.4717  2.7208
  486DMSO    O1 5195   4.881   3.387   1.098  0.2380  0.5905 -0.4401
  487DMSO    C1 5196   2.987   5.564   2.514  0.2027  0.1764  0.4743
  487DMSO    H1 5197   3.078   5.508   2.536 -1.2624 -1.8800  1.4343
  487DMSO    H2 5198   2.946   5.610   2.605 -3.1140 -0.4473 -0.6178
  487DMSO    H3 5199   2.910   5.495   2.480  3.7452 -2.7770 -1.9417
  487DMSO    S1 5200   2.999   5.694   2.393  0.3047 -0.2276  0.0804
  487DMSO    C2 5201   3.070   5.591   2.271 -0.3586  0.4626 -0.4396
  487DMSO    H4 5202   2.999   5.521   2.226 -1.6011  1.9833 -0.8854
  487DMSO    H5 5203   3.095   5.659   2.189  1.1945 -2.9145 -2.8899
  487DMSO    H6 5204   3.152   5.537   2.320 -1.6914 -0.7041  0.5485
  487DMSO    O1 5205   3.119   5.774   2.425  0.3480 -0.4566  0.3614
  488DMSO    C1 5206   1.788   2.228   1.731  0.1171 -0.3957  0.4626
  488DMSO    H1 5207   1.692   2.177   1.717  0.7002 -1.4048 -0.0027
  488DMSO    H2 5208   1.795   2.275   1.829 -1.1797  0.1787  0.2818
  488DMSO    H3 5209   1.794   2.301   1.649 -0.5675  0.7900  1.4601
  488DMSO    S1 5210   1.916   2.099   1.698  0.0622 -0.2643 -0.1348
  488DMSO    C2 5211   1.915   2.051   1.878  0.3558  1.1621 -0.3129
  488DMSO    H4 5212   1.816   2.013   1.904  1.3349 -0.9086  0.4578
  488DMSO    H5 5213   1.979   1.962   1.872  1.6288  1.7633  3.4273
  488DMSO    H6 5214   1.953   2.134   1.938  1.3025  1.3317 -1.1168
  488DMSO    O1 5215   2.043   2.175   1.693 -0.0205  0.1975  0.3616
  489DMSO    C1 5216   0.318   1.501   4.137 -0.2870 -0.4385 -0.5573
  489DMSO    H1 5217   0.269   1.421   4.081 -1.0594  1.9827 -3.4838
  489DMSO    H2 5218   0.262   1.538   4.222 -0.4406 -1.4356 -0.2205
  489DMSO    H3 5219   0.370   1.575   4.074  0.6810 -1.2465 -0.7199
  489DMSO    S1 5220   0.463   1.410   4.193 -0.2283 -0.0610 -0.2928
  489DMSO    C2 5221   0.508   1.515   4.329 -0.5427 -0.0036 -0.2233
  489DMSO    H4 5222   0.612   1.483   4.339 -1.0089 -2.0589 -1.7815
  489DMSO    H5 5223   0.492   1.621   4.304 -2.0336 -0.0556  0.4534
  489DMSO    H6 5224   0.457   1.490   4.422 -0.3154 -1.3706 -0.4581
  489DMSO    O1 5225   0.573   1.441   4.099  0.4622 -0.4373  0.4576
  490DMSO    C1 5226   1.328   2.814   3.285 -0.3971  0.2984 -0.0054
  490DMSO    H1 5227   1.224   2.786   3.269 -1.2880  4.0525 -1.4456
  490DMSO    H2 5228   1.392   2.797   3.197 -2.2656 -2.0863 -0.9525
  490DMSO    H3 5229   1.375   2.751   3.360 -1.5904  0.8919  1.2664
  490DMSO    S1 5230   1.340   2.986   3.336 -0.0211  0.2133  0.2693
  490DMSO    C2 5231   1.201   2.972   3.449  0.5075  0.1968 -0.9128
  490DMSO    H4 5232   1.155   3.066   3.481  0.2865  0.2773 -1.4603
  490DMSO    H5 5233   1.120   2.922   3.394  1.1236 -0.3460 -1.3317
  490DMSO    H6 5234   1.241   2.929   3.541  0.3617  1.1098 -0.4173
  490DMSO    O1 5235   1.291   3.045   3.213 -0.2075  0.1086  0.0772
  491DMSO    C1 5236   3.170   3.181   2.933  1.0949 -0.1427  0.3769
  491DMSO    H1 5237   3.154   3.238   2.841 -0.6617  1.2227  1.5110
  491DMSO    H2 5238   3.077   3.183   2.990  0.5090  0.6963 -0.5734
  491DMSO    H3 5239   3.258   3.211   2.989  1.0299 -0.2956  0.5611
  491DMSO    S1 5240   3.204   3.011   2.886 -0.3982 -0.1791 -0.3305
  491DMSO    C2 5241   3.379   3.027   2.929  0.7342  0.3272 -0.1694
  491DMSO    H4 5242   3.405   3.026   3.035 -1.1038  2.0408  0.3246
  491DMSO    H5 5243   3.420   2.935   2.886 -1.2057 -0.9861  0.7503
  491DMSO    H6 5244   3.422   3.112   2.876 -0.5780  1.8777  1.2289
  491DMSO    O1 5245   3.204   3.018   2.735  0.2054 -0.4998 -0.0707
  492DMSO    C1 5246   2.831   0.286   1.381 -0.0963 -0.5623 -0.0729
  492DMSO    H1 5247   2.852   0.185   1.346  1.8810  0.4596 -1.9914
  492DMSO    H2 5248   2.795   0.344   1.295  1.9656 -0.2710 -0.7578
  492DMSO    H3 5249   2.914   0.336   1.430 -1.3487  1.6132 -0.0910
  492DMSO    S1 5250   2.706   0.278   1.509 -0.2661 -0.2210  0.2421
  492DMSO    C2 5251   2.735   0.429   1.607 -0.3808 -0.3050  0.4896
  492DMSO    H4 5252   2.686   0.424   1.704  0.1205 -0.0705  0.7584
  492DMSO    H5 5253   2.839   0.443   1.637 -0.2610 -0.3409  0.0978
  492DMSO    H6 5254   2.701   0.521   1.560 -0.1083 -0.2516  0.3940
  492DMSO    O1 5255   2.748   0.167   1.596 -0.0801 -0.2143 -0.6131
  493DMSO    C1 5256   4.721   4.140   3.644  0.2634 -0.6174  0.5639
  493DMSO    H1 5257   4.785   4.051   3.652  0.6131 -0.5902 -1.5806
  493DMSO    H2 5258   4.619   4.119   3.609  0.8826  0.6111 -2.0827
  493DMSO    H3 5259   4.774   4.211   3.580  0.5966 -1.6704 -0.3657
  493DMSO    S1 5260   4.687   4.205   3.804 -0.1915  0.1539  0.3596
  493DMSO    C2 5261   4.600   4.354   3.751  0.0373 -0.5462  0.2587
  493DMSO    H4 5262   4.557   4.406   3.837 -1.4228  0.9547 -1.3369
  493DMSO    H5 5263   4.659   4.421   3.689 -0.0751 -0.2262  0.4996
  493DMSO    H6 5264   4.509   4.329   3.695  0.8072 -1.0994 -0.7639
  493DMSO    O1 5265   4.824   4.262   3.842  0.0952  0.2101  0.1037
  494DMSO    C1 5266   1.992   5.248   2.254  0.8602 -0.4872  0.2996
  494DMSO    H1 5267   1.983   5.164   2.186  0.4925 -1.4909  1.5610
  494DMSO    H2 5268   2.039   5.214   2.347 -0.4734  1.6296  1.8076
  494DMSO    H3 5269   1.894   5.287   2.285  0.3140  0.0880 -2.1058
  494DMSO    S1 5270   2.079   5.387   2.172  0.1352 -0.6194 -0.2848
  494DMSO    C2 5271   2.042   5.514   2.294 -0.5191 -0.4154  0.5573
  494DMSO    H4 5272   2.077   5.479   2.392  2.0805 -1.9112 -0.8455
  494DMSO    H5 5273   2.090   5.606   2.258 -1.1445  0.0544  0.9289
  494DMSO    H6 5274   1.935   5.534   2.288 -0.6430 -1.0453  0.6491
  494DMSO    O1 5275   1.982   5.410   2.064  0.1239  0.0599  0.4121
  495DMSO    C1 5276   1.763   4.363   4.420 -0.6743 -0.0808  0.2168
  495DMSO    H1 5277   1.729   4.415   4.331  2.5663  4.1000  1.2142
  495DMSO    H2 5278   1.871   4.381   4.426 -0.7465  0.4947 -0.2266
  495DMSO    H3 5279   1.755   4.254   4.420  0.4177 -0.1679 -0.4947
  495DMSO    S1 5280   1.682   4.430   4.563  0.0658  0.0168 -0.1244
  495DMSO    C2 5281   1.716   4.599   4.526  0.3191 -0.1587  0.2356
  495DMSO    H4 5282   1.825   4.597   4.515  0.1734 -0.4559 -1.2329
  495DMSO    H5 5283   1.654   4.622   4.440  0.0212 -0.0306  0.4832
  495DMSO    H6 5284   1.694   4.663   4.612 -1.6657  0.1962 -0.5034
  495DMSO    O1 5285   1.794   4.404   4.665  0.2772  0.3887  0.5008
  496DMSO    C1 5286   3.681   2.771   4.563  0.2195  0.8912  0.4459
  496DMSO    H1 5287   3.679   2.876   4.532  1.2145  0.9045  0.4135
  496DMSO    H2 5288   3.783   2.745   4.592  0.4247  1.1860 -0.0044
  496DMSO    H3 5289   3.637   2.709   4.485  2.7269 -1.3885  0.7995
  496DMSO    S1 5290   3.572   2.765   4.694  0.4557  0.3100  0.3397
  496DMSO    C2 5291   3.693   2.794   4.825 -0.5595  0.0795  0.0688
  496DMSO    H4 5292   3.730   2.897   4.825 -0.9140  0.2109  0.5993
  496DMSO    H5 5293   3.642   2.769   4.918  1.6898 -2.6173  0.6631
  496DMSO    H6 5294   3.783   2.732   4.819  0.0092  0.9363 -0.2765
  496DMSO    O1 5295   3.532   2.626   4.711  0.3234 -0.4867 -0.0368
  497DMSO    C1 5296   3.441   3.896   4.326  0.2385 -0.4755 -0.4465
  497DMSO    H1 5297   3.486   3.935   4.234 -0.2029  1.4687  0.1523
  497DMSO    H2 5298   3.407   3.980   4.387  1.5730 -0.2545  0.0101
  497DMSO    H3 5299   3.505   3.827   4.382  0.8668  0.6545  0.2555
  497DMSO    S1 5300   3.289   3.811   4.284 -0.4021  0.2390 -0.2166
  497DMSO    C2 5301   3.230   3.941   4.172  0.1734 -0.4667  0.6923
  497DMSO    H4 5302   3.305   3.970   4.097  0.6978 -0.8402  1.0637
  497DMSO    H5 5303   3.142   3.907   4.118  0.0814 -0.2676  0.7171
  497DMSO    H6 5304   3.197   4.030   4.227  0.3707  0.8371 -1.2490
  497DMSO    O1 5305   3.199   3.822   4.403  0.3289  0.2473  0.8130
  498DMSO    C1 5306   3.505   4.432   0.399 -0.1061 -0.0001  0.2546
  498DMSO    H1 5307   3.561   4.430   0.493  0.8075  1.8235 -0.2170
  498DMSO    H2 5308   3.569   4.491   0.333 -0.5073 -0.6215 -0.7023
  498DMSO    H3 5309   3.409   4.476   0.427 -1.1395  0.4003 -3.6207
  498DMSO    S1 5310   3.509   4.273   0.333 -0.2243 -0.0659  0.2735
  498DMSO    C2 5311   3.366   4.276   0.230  0.2725  0.1963 -0.6645
  498DMSO    H4 5312   3.289   4.306   0.301  1.7258 -1.8925  1.8785
  498DMSO    H5 5313   3.377   4.358   0.159  1.9103  1.0854  0.6032
  498DMSO    H6 5314   3.355   4.179   0.180  0.0608  0.0656 -0.3700
  498DMSO    O1 5315   3.457   4.203   0.454  0.8605 -0.1930  0.4885
  499DMSO    C1 5316   4.321   3.380   1.500 -0.5903 -0.8013  1.1576
  499DMSO    H1 5317   4.266   3.343   1.412  2.8515 -1.0499 -0.9781
  499DMSO    H2 5318   4.290   3.481   1.525  2.1391  0.4970 -0.4755
  499DMSO    H3 5319   4.428   3.360   1.491 -0.4023  1.2294 -2.1512
  499DMSO    S1 5320   4.257   3.274   1.617  0.1401 -0.1847 -0.5422
  499DMSO    C2 5321   4.289   3.123   1.541 -0.2344  0.5945  0.0036
  499DMSO    H4 5322   4.392   3.121   1.505 -0.0661  2.3639  0.3783
  499DMSO    H5 5323   4.284   3.046   1.618  0.6290 -0.5452 -1.0560
  499DMSO    H6 5324   4.223   3.099   1.457  0.2923  0.9535 -0.5185
  499DMSO    O1 5325   4.119   3.288   1.590 -0.1686 -0.0939  0.1823
  500DMSO    C1 5326   2.009   2.852   4.394 -0.4370  0.4843 -0.9085
  500DMSO    H1 5327   2.089   2.872   4.466 -0.2880  1.2059 -1.2781
  500DMSO    H2 5328   2.006   2.744   4.378 -0.2115  0.1660  1.0860
  500DMSO    H3 5329   2.023   2.912   4.304  0.2347  2.0856  0.2322
  500DMSO    S1 5330   1.859   2.909   4.477 -0.0189  0.5602 -0.4309
  500DMSO    C2 5331   1.746   2.926   4.340 -0.0539 -0.0895 -0.2449
  500DMSO    H4 5332   1.732   2.821   4.315  0.2763 -0.4436  1.0013
  500DMSO    H5 5333   1.650   2.973   4.363  0.1253 -0.2467  0.8924
  500DMSO    H6 5334   1.797   2.978   4.259 -2.2728  0.1547 -1.5107
  500DMSO    O1 5335   1.879   3.044   4.531 -0.1147  0.5081  0.4034
  501DMSO    C1 5336   1.990   0.898   4.765  0.2190 -0.5978  0.7352
  501DMSO    H1 5337   2.085   0.933   4.723 -1.8273  2.2387 -1.7081
  501DMSO    H2 5338   1.907   0.967   4.747 -0.1206 -1.0902  0.3914
  501DMSO    H3 5339   1.993   0.876   4.872 -0.4247  0.5793  1.0053
  501DMSO    S1 5340   1.960   0.752   4.665 -0.0550  0.1690  0.0673
  501DMSO    C2 5341   1.967   0.835   4.509 -0.4628  0.2042 -0.6341
  501DMSO    H4 5342   1.951   0.753   4.438  1.0472 -2.7916  2.3587
  501DMSO    H5 5343   1.895   0.917   4.510 -0.2585  0.3800  0.6236
  501DMSO    H6 5344   2.069   0.870   4.494 -0.4179  0.4484  0.2169
  501DMSO    O1 5345   1.814   0.730   4.675 -0.7268  0.1346 -0.4861
  502DMSO    C1 5346   2.638   2.359   1.559 -0.2786 -1.1131  0.1488
  502DMSO    H1 5347   2.538   2.380   1.597  0.5568  1.1936  1.1861
  502DMSO    H2 5348   2.689   2.455   1.549  0.2125 -1.0232  2.9447
  502DMSO    H3 5349   2.638   2.294   1.471  0.0645 -1.4787  0.4162
  502DMSO    S1 5350   2.730   2.274   1.692  0.1577  0.4525 -0.1016
  502DMSO    C2 5351   2.605   2.154   1.728 -0.0576 -0.8087  0.0601
  502DMSO    H4 5352   2.513   2.210   1.709 -0.5446 -1.8684 -0.7584
  502DMSO    H5 5353   2.618   2.075   1.654  0.1410  0.0745 -0.8453
  502DMSO    H6 5354   2.618   2.113   1.828  2.1037 -1.3413 -0.4309
  502DMSO    O1 5355   2.717   2.378   1.798 -0.1540 -0.1882 -0.1345
  503DMSO    C1 5356   2.874   1.442   4.634 -0.1452 -0.1953 -0.8887
  503DMSO    H1 5357   2.901   1.467   4.737 -1.4518  0.2020 -0.6350
  503DMSO    H2 5358   2.960   1.410   4.574  0.7140 -0.4806  0.4703
  503DMSO    H3 5359   2.836   1.536   4.592 -1.9861 -0.9491 -0.9451
  503DMSO    S1 5360   2.735   1.327   4.655  0.0233  0.1942 -0.2768
  503DMSO    C2 5361   2.765   1.267   4.812 -0.1468 -0.3810 -0.0215
  503DMSO    H4 5362   2.788   1.352   4.878  1.2577 -0.2560 -0.6395
  503DMSO    H5 5363   2.671   1.225   4.847 -1.0312 -1.1700 -3.2575
  503DMSO    H6 5364   2.841   1.189   4.814  0.3851  0.1540  2.0880
  503DMSO    O1 5365   2.790   1.208   4.578 -0.4288  0.0510 -0.4937
  504DMSO    C1 5366   2.597   3.405   0.721  0.1521  0.3893  0.9727
  504DMSO    H1 5367   2.532   3.331   0.675  2.2279 -1.1102  0.3621
  504DMSO    H2 5368   2.629   3.482   0.649 -0.9628  0.3952  0.4784
  504DMSO    H3 5369   2.681   3.353   0.767  0.1889 -1.2196 -0.8510
  504DMSO    S1 5370   2.521   3.483   0.855 -0.0578 -0.4472  0.0051
  504DMSO    C2 5371   2.671   3.552   0.926 -0.2861 -0.4668  0.6853
  504DMSO    H4 5372   2.735   3.463   0.926 -2.6768 -2.2696 -1.9632
  504DMSO    H5 5373   2.721   3.631   0.869  1.2149 -0.3266  2.1464
  504DMSO    H6 5374   2.648   3.586   1.027 -1.6952 -2.3252  1.0170
  504DMSO    O1 5375   2.484   3.384   0.962 -0.6552 -0.0562 -0.6102
  505DMSO    C1 5376   1.116   0.555   1.737 -0.1658  0.9842  0.2047
  505DMSO    H1 5377   1.066   0.560   1.834  1.3002 -3.9377  1.3751
  505DMSO    H2 5378   1.202   0.622   1.744  0.8573 -0.0275 -2.2735
  505DMSO    H3 5379   1.050   0.588   1.657 -2.1370  2.4163  2.3343
  505DMSO    S1 5380   1.167   0.384   1.728 -0.2908 -0.1836  0.1486
  505DMSO    C2 5381   1.008   0.307   1.709  0.4050 -0.3198  0.0847
  505DMSO    H4 5382   0.956   0.329   1.802 -1.0304 -2.5383 -0.1553
  505DMSO    H5 5383   0.959   0.350   1.621 -0.9404  1.2334  1.5629
  505DMSO    H6 5384   1.023   0.200   1.692  0.0069 -0.2881 -0.4986
  505DMSO    O1 5385   1.224   0.341   1.863  0.0893  0.0756 -0.1590
  506DMSO    C1 5386   1.872   3.808   1.414 -0.0147 -0.6211  0.5332
  506DMSO    H1 5387   1.912   3.714   1.452 -2.5970 -1.4908  1.2414
  506DMSO    H2 5388   1.898   3.813   1.308 -3.2118  0.3759 -0.2571
  506DMSO    H3 5389   1.925   3.887   1.469 -0.0525  0.1750 -0.5517
  506DMSO    S1 5390   1.707   3.802   1.432  0.1193  0.1369 -0.1207
  506DMSO    C2 5391   1.714   3.813   1.611  0.1995  0.0584 -0.4820
  506DMSO    H4 5392   1.782   3.732   1.639 -0.2084 -0.2201 -0.2894
  506DMSO    H5 5393   1.754   3.913   1.635  0.3504  0.7261 -3.3735
  506DMSO    H6 5394   1.613   3.802   1.650  0.1896 -0.9791 -0.7899
  506DMSO    O1 5395   1.663   3.659   1.409 -0.1968  0.1785  0.2389
  507DMSO    C1 5396   1.842   0.935   4.011  0.3280 -0.3229 -0.7061
  507DMSO    H1 5397   1.928   0.982   4.059  0.1907 -0.4108 -0.3703
  507DMSO    H2 5398   1.875   0.885   3.920  0.3975 -1.3557 -0.1234
  507DMSO    H3 5399   1.758   1.004   3.999 -1.5677 -2.5252 -0.4592
  507DMSO    S1 5400   1.786   0.802   4.120 -0.2104  0.4611 -0.0193
  507DMSO    C2 5401   1.731   0.909   4.249 -0.3463  0.7176 -0.0328
  507DMSO    H4 5402   1.721   0.857   4.345  2.0880 -1.5369 -0.9396
  507DMSO    H5 5403   1.807   0.987   4.253 -0.3638  0.6987  0.7253
  507DMSO    H6 5404   1.632   0.949   4.228 -0.8408 -0.3405  0.2443
  507DMSO    O1 5405   1.921   0.757   4.172 -0.2468  0.1874  0.3983
  508DMSO    C1 5406   3.246   0.205   4.239 -0.8887 -0.2953 -0.3907
  508DMSO    H1 5407   3.333   0.156   4.196 -0.1337  0.8592 -0.2025
  508DMSO    H2 5408   3.152   0.181   4.188 -0.3999 -1.8601 -0.5819
  508DMSO    H3 5409   3.269   0.312   4.235 -1.3847 -0.1949 -0.6538
  508DMSO    S1 5410   3.217   0.155   4.406  0.3064 -0.2641  0.4093
  508DMSO    C2 5411   3.052   0.233   4.421 -0.4177  0.2058  0.3068
  508DMSO    H4 5412   2.980   0.162   4.379  0.0409 -0.6443  0.9379
  508DMSO    H5 5413   3.033   0.244   4.528 -0.8137  0.3763  0.2173
  508DMSO    H6 5414   3.047   0.334   4.381  1.6211  0.5961  0.9943
  508DMSO    O1 5415   3.304   0.237   4.490  0.0935  0.6339 -0.0144
  509DMSO    C1 5416   4.855   1.215   1.215  0.0969  0.3711 -0.1732
  509DMSO    H1 5417   4.810   1.299   1.162 -0.3842  0.6749  0.7149
  509DMSO    H2 5418   4.954   1.234   1.254 -0.7428  2.2505  1.0789
  509DMSO    H3 5419   4.857   1.124   1.153 -2.7876 -1.0504  1.6884
  509DMSO    S1 5420   4.752   1.176   1.363 -0.1070  0.2199 -0.0024
  509DMSO    C2 5421   4.631   1.083   1.268  0.2584  0.1473 -0.0811
  509DMSO    H4 5422   4.555   1.047   1.338  0.1997  1.0572  0.3248
  509DMSO    H5 5423   4.591   1.156   1.196  0.9116 -0.3726 -0.9894
  509DMSO    H6 5424   4.679   0.999   1.217 -0.5184  0.6531 -1.7090
  509DMSO    O1 5425   4.676   1.297   1.409 -0.4728  0.2120  0.2060
  510DMSO    C1 5426   2.095   5.773   3.335 -0.6000  0.2052  0.9968
  510DMSO    H1 5427   2.055   5.676   3.302  1.7918 -1.1000  1.8057
  510DMSO    H2 5428   2.203   5.787   3.325 -0.7721  1.6161  1.0993
  510DMSO    H3 5429   2.078   5.772   3.443  0.8525 -0.9460  1.2337
  510DMSO    S1 5430   2.003   5.916   3.278 -0.2480 -0.0954  0.1157
  510DMSO    C2 5431   1.929   5.830   3.143  0.1737  0.2492  0.4058
  510DMSO    H4 5432   1.872   5.742   3.172 -0.4096  1.1176  1.9792
  510DMSO    H5 5433   1.856   5.896   3.094 -3.1944 -2.1929  1.9704
  510DMSO    H6 5434   2.003   5.798   3.069 -0.3730 -1.1694  0.4694
  510DMSO    O1 5435   2.104   5.993   3.200  0.6981  0.2466  0.7633
  511DMSO    C1 5436   2.750   4.371   2.880  0.8060 -0.8862 -0.3894
  511DMSO    H1 5437   2.712   4.472   2.899 -0.6517 -1.6016  0.5862
  511DMSO    H2 5438   2.671   4.300   2.855  2.5171 -2.2204 -2.1424
  511DMSO    H3 5439   2.818   4.332   2.956  0.3445 -0.4340  0.2667
  511DMSO    S1 5440   2.836   4.380   2.721 -0.1749  0.1923  0.1079
  511DMSO    C2 5441   2.695   4.441   2.628 -0.0991  0.0084  0.5303
  511DMSO    H4 5442   2.728   4.421   2.526  0.3796  0.9686  0.4889
  511DMSO    H5 5443   2.606   4.386   2.659 -1.2353  0.8356 -1.1923
  511DMSO    H6 5444   2.688   4.547   2.654  0.5471  0.5984 -1.6417
  511DMSO    O1 5445   2.845   4.233   2.690  0.8593  0.1874  0.2259
  512DMSO    C1 5446   0.911   2.807   0.494 -0.4991 -0.4020  0.3421
  512DMSO    H1 5447   0.955   2.811   0.594  1.3669  1.2709 -0.5288
  512DMSO    H2 5448   0.919   2.902   0.442 -1.7702 -0.6083 -0.2579
  512DMSO    H3 5449   0.804   2.788   0.502 -0.3851 -0.3771  1.9445
  512DMSO    S1 5450   0.998   2.689   0.389 -0.4056  0.3281  0.5242
  512DMSO    C2 5451   0.954   2.541   0.479 -0.3545  0.5218  0.6092
  512DMSO    H4 5452   0.942   2.553   0.587  1.7724  0.3665  0.8718
  512DMSO    H5 5453   0.860   2.505   0.436  0.0440  1.3293 -0.9889
  512DMSO    H6 5454   1.034   2.469   0.458 -1.5733  0.0087 -2.6959
  512DMSO    O1 5455   1.138   2.690   0.445 -0.4082  0.4190  0.7706
  513DMSO    C1 5456   0.205   3.819   1.862  0.2932 -0.2455 -0.0346
  513DMSO    H1 5457   0.207   3.861   1.962  2.6543 -0.6131  0.0977
  513DMSO    H2 5458   0.186   3.898   1.789  0.3951  0.3376  0.5653
  513DMSO    H3 5459   0.140   3.732   1.852  0.7387 -0.6664  0.7488
  513DMSO    S1 5460   0.366   3.735   1.831 -0.5094  0.1152  0.1712
  513DMSO    C2 5461   0.375   3.736   1.652  0.6091 -0.5647 -0.1205
  513DMSO    H4 5462   0.359   3.842   1.628 -0.8229 -0.4170  1.4025
  513DMSO    H5 5463   0.469   3.696   1.612  1.0210  1.2372 -1.0369
  513DMSO    H6 5464   0.290   3.679   1.615 -2.0461  1.1023  3.1377
  513DMSO    O1 5465   0.351   3.593   1.882  0.1848  0.1053  0.1885
  514DMSO    C1 5466   5.565   2.164   3.262  0.2996  1.2573 -0.3899
  514DMSO    H1 5467   5.674   2.169   3.270  0.1639  2.9694  0.5973
  514DMSO    H2 5468   5.527   2.141   3.362 -1.7641 -0.0919 -1.4478
  514DMSO    H3 5469   5.539   2.085   3.191  0.2860  0.4174  0.5308
  514DMSO    S1 5470   5.492   2.321   3.219  0.1091  0.1873  0.3564
  514DMSO    C2 5471   5.555   2.389   3.367 -0.3277 -0.6928  0.1966
  514DMSO    H4 5472   5.664   2.379   3.365 -0.4091 -1.5726 -2.7255
  514DMSO    H5 5473   5.539   2.498   3.366  0.8228 -0.5130  0.7277
  514DMSO    H6 5474   5.502   2.348   3.453  0.9002  0.6312  1.6108
  514DMSO    O1 5475   5.350   2.286   3.240  0.1962 -0.0932 -0.0508
  515DMSO    C1 5476   3.137   4.211   1.463  0.1110  0.4127  0.2730
  515DMSO    H1 5477   3.049   4.202   1.399  0.4354 -0.2459 -0.0904
  515DMSO    H2 5478   3.116   4.206   1.570  0.2966  0.1394  0.2978
  515DMSO    H3 5479   3.194   4.300   1.436 -1.8586  1.7202  0.2734
  515DMSO    S1 5480   3.238   4.067   1.424  0.2106  0.0982  0.2845
  515DMSO    C2 5481   3.114   3.941   1.442  0.0666 -0.2975 -0.2828
  515DMSO    H4 5482   3.154   3.846   1.407 -0.7921 -0.7675  0.0017
  515DMSO    H5 5483   3.079   3.922   1.544 -0.9751  0.0164 -0.5755
  515DMSO    H6 5484   3.029   3.959   1.375 -0.8901  0.2674  1.0484
  515DMSO    O1 5485   3.352   4.050   1.526  0.1021  0.1247  0.3948
  516DMSO    C1 5486   4.546   1.371   2.803  0.2297  0.0021  0.1270
  516DMSO    H1 5487   4.655   1.374   2.803  0.2031  1.1522  0.5446
  516DMSO    H2 5488   4.500   1.468   2.781  2.4233  1.1295  0.3812
  516DMSO    H3 5489   4.503   1.321   2.890  0.2379 -2.4023 -1.2268
  516DMSO    S1 5490   4.493   1.273   2.669 -0.1807  0.5285  0.0008
  516DMSO    C2 5491   4.326   1.253   2.732  0.3842  0.4138 -0.8461
  516DMSO    H4 5492   4.330   1.187   2.820  0.1942  1.6353  0.1002
  516DMSO    H5 5493   4.281   1.348   2.760  0.1704  0.3445 -0.9516
  516DMSO    H6 5494   4.277   1.198   2.652 -2.2742  0.6016  0.6097
  516DMSO    O1 5495   4.552   1.138   2.698  0.3394 -0.3091  0.5699
  517DMSO    C1 5496   2.801   0.594   4.444 -1.1472 -0.1909  0.2696
  517DMSO    H1 5497   2.727   0.517   4.469 -2.5567  0.9609 -0.2769
  517DMSO    H2 5498   2.903   0.567   4.472 -0.3582  1.2318 -1.1574
  517DMSO    H3 5499   2.773   0.684   4.499  0.8452  0.4750  0.2003
  517DMSO    S1 5500   2.800   0.652   4.273  0.4406  0.2132  0.2438
  517DMSO    C2 5501   2.883   0.523   4.183 -0.6553 -0.5391  0.4777
  517DMSO    H4 5502   2.905   0.559   4.082 -2.9245  1.6174  0.6988
  517DMSO    H5 5503   2.972   0.500   4.242 -1.1855 -2.7378  0.4689
  517DMSO    H6 5504   2.824   0.430   4.182  0.2928 -1.1402 -0.9830
  517DMSO    O1 5505   2.896   0.761   4.265 -0.1752 -0.4933  0.2066
  518DMSO    C1 5506   3.949   2.326   3.060  0.1598 -0.3384 -0.0860
  518DMSO    H1 5507   3.977   2.286   3.158 -0.4474  0.0227  0.2392
  518DMSO    H2 5508   3.934   2.242   2.992 -1.2149  0.0178 -0.2469
  518DMSO    H3 5509   4.016   2.402   3.020 -0.5671 -0.4646 -1.5936
  518DMSO    S1 5510   3.788   2.405   3.072  0.1596 -0.2030 -0.0559
  518DMSO    C2 5511   3.716   2.295   3.196 -0.0318  0.1107  1.2494
  518DMSO    H4 5512   3.778   2.314   3.285 -0.2317 -2.1882  1.9226
  518DMSO    H5 5513   3.613   2.332   3.203  0.1272  0.4334  1.9803
  518DMSO    H6 5514   3.702   2.193   3.161 -0.0058  0.7807 -0.7461
  518DMSO    O1 5515   3.724   2.364   2.951  0.5575 -0.1770 -0.5592
  519DMSO    C1 5516   1.498   0.259   2.321 -0.7431 -0.0151 -0.4420
  519DMSO    H1 5517   1.462   0.317   2.406 -3.9692 -1.0721 -1.0131
  519DMSO    H2 5518   1.586   0.198   2.344 -0.9877 -0.1494  0.1475
  519DMSO    H3 5519   1.533   0.322   2.240 -2.7864 -0.9898 -2.1418
  519DMSO    S1 5520   1.368   0.152   2.262  0.0719  0.3259 -0.0029
  519DMSO    C2 5521   1.399   0.031   2.393 -0.2823  0.1886  0.0078
  519DMSO    H4 5522   1.316  -0.038   2.408 -0.3628  0.1300 -0.6936
  519DMSO    H5 5523   1.494  -0.013   2.362  0.3667  2.9017 -2.0112
  519DMSO    H6 5524   1.410   0.095   2.481  0.3523 -0.0948  0.1403
  519DMSO    O1 5525   1.437   0.071   2.159  0.3556 -0.2184  0.2570
  520DMSO    C1 5526   1.313   2.390   0.609 -0.6350  0.5652 -0.1263
  520DMSO    H1 5527   1.422   2.383   0.605 -0.7708 -3.0751  1.0267
  520DMSO    H2 5528   1.279   2.395   0.505  1.7077  0.1402 -0.9381
  520DMSO    H3 5529   1.272   2.475   0.665 -1.0519 -1.2161  2.3194
  520DMSO    S1 5530   1.260   2.248   0.691 -0.4486  0.1327  0.6004
  520DMSO    C2 5531   1.370   2.250   0.839 -0.3127  0.1807  0.7016
  520DMSO    H4 5532   1.353   2.161   0.899  1.6399  0.0887  1.1482
  520DMSO    H5 5533   1.475   2.259   0.808 -0.6338  1.5453 -0.0227
  520DMSO    H6 5534   1.346   2.339   0.898  0.4279  0.3955  0.6855
  520DMSO    O1 5535   1.317   2.141   0.599 -0.2436  0.5708  0.1024
  521DMSO    C1 5536   2.481   2.489   4.465 -0.1142  0.4749 -0.7145
  521DMSO    H1 5537   2.565   2.543   4.509 -0.8215  0.4856  0.6632
  521DMSO    H2 5538   2.488   2.380   4.461 -1.9598  0.3728 -1.6095
  521DMSO    H3 5539   2.440   2.531   4.373 -0.4036 -0.3994 -0.9855
  521DMSO    S1 5540   2.348   2.517   4.579  0.2247  0.2537  0.3078
  521DMSO    C2 5541   2.241   2.382   4.541 -0.4308  0.1468  0.4776
  521DMSO    H4 5542   2.206   2.391   4.438  0.7762  2.2898  0.2148
  521DMSO    H5 5543   2.281   2.285   4.570 -0.9964  0.2192  1.5682
  521DMSO    H6 5544   2.149   2.394   4.600 -0.0959 -0.4547  1.1255
  521DMSO    O1 5545   2.276   2.631   4.513 -0.2244 -0.4007  0.0916
  522DMSO    C1 5546   5.670   3.945   0.228 -0.1664 -0.2827  0.1488
  522DMSO    H1 5547   5.705   4.019   0.301 -4.1941  1.3946  0.5339
  522DMSO    H2 5548   5.642   3.994   0.134 -0.5256 -0.4293  0.1799
  522DMSO    H3 5549   5.585   3.888   0.264  0.7177 -0.8931  1.2867
  522DMSO    S1 5550   5.810   3.841   0.193 -0.2201  0.3384  0.4634
  522DMSO    C2 5551   5.876   3.840   0.362  0.2875  0.1214 -0.6358
  522DMSO    H4 5552   5.944   3.757   0.380  2.0390  1.5969 -0.3305
  522DMSO    H5 5553   5.936   3.927   0.387 -0.1616  0.6168 -1.2506
  522DMSO    H6 5554   5.788   3.831   0.426 -1.7253  3.4321 -2.7598
  522DMSO    O1 5555   5.905   3.937   0.130 -0.4478  0.4210  1.4425
  523DMSO    C1 5556   0.478   1.189   1.310 -0.1523  0.0465 -0.3266
  523DMSO    H1 5557   0.372   1.184   1.337  0.7436 -1.4150  3.1519
  523DMSO    H2 5558   0.507   1.264   1.236 -2.5317  1.6574  0.3184
  523DMSO    H3 5559   0.516   1.089   1.286 -2.2431 -1.2847  1.7079
  523DMSO    S1 5560   0.565   1.220   1.465  0.0986 -0.1295  0.2542
  523DMSO    C2 5561   0.486   1.371   1.504 -0.4919 -0.7737 -0.3729
  523DMSO    H4 5562   0.411   1.339   1.577 -0.2049 -0.7384 -0.0656
  523DMSO    H5 5563   0.556   1.433   1.560 -1.2197  0.8196 -1.1916
  523DMSO    H6 5564   0.441   1.422   1.418  0.5267  1.5038  0.4055
  523DMSO    O1 5565   0.704   1.273   1.423 -0.1577 -0.4408  0.3834
  524DMSO    C1 5566   0.550   0.387   2.844  0.1910  0.2674 -0.6637
  524DMSO    H1 5567   0.629   0.395   2.769 -2.6229  2.1631 -3.5373
  524DMSO    H2 5568   0.530   0.479   2.899 -0.7430  0.6300 -1.5990
  524DMSO    H3 5569   0.577   0.310   2.916 -1.7432  0.1260 -0.0634
  524DMSO    S1 5570   0.401   0.356   2.741  0.2259  0.2980 -0.0597
  524DMSO    C2 5571   0.341   0.249   2.872 -0.1306  0.2471 -1.0198
  524DMSO    H4 5572   0.240   0.218   2.844  0.9237 -0.7647 -3.8555
  524DMSO    H5 5573   0.413   0.167   2.874 -2.5899 -1.9946 -1.4908
  524DMSO    H6 5574   0.339   0.305   2.966 -2.0895  0.0184 -0.9203
  524DMSO    O1 5575   0.442   0.246   2.647 -0.0629  0.9945 -0.4262
  525DMSO    C1 5576   4.423   1.433   1.649  0.1706  0.1763  0.0395
  525DMSO    H1 5577   4.443   1.530   1.697  0.6276  0.0113  0.1824
  525DMSO    H2 5578   4.488   1.425   1.562  1.0119  0.9681  0.5750
  525DMSO    H3 5579   4.316   1.418   1.637 -0.6546  2.6705  3.3187
  525DMSO    S1 5580   4.462   1.310   1.767  0.2081  0.0419  0.5313
  525DMSO    C2 5581   4.442   1.171   1.654 -0.4291  0.3192 -0.6424
  525DMSO    H4 5582   4.338   1.167   1.623 -0.3127 -0.0659 -0.9758
  525DMSO    H5 5583   4.511   1.175   1.569 -0.0769  1.2617 -0.3158
  525DMSO    H6 5584   4.464   1.087   1.721  0.6653 -1.7745 -3.5128
  525DMSO    O1 5585   4.346   1.298   1.859  0.0806 -0.6309  0.0016
  526DMSO    C1 5586   0.798   2.876   1.248  0.1280  0.5152  0.1756
  526DMSO    H1 5587   0.807   2.976   1.291  0.1610  1.0190 -0.9830
  526DMSO    H2 5588   0.815   2.796   1.321 -1.8789 -0.1166 -0.0356
  526DMSO    H3 5589   0.871   2.859   1.168  1.2295  0.3407  1.2054
  526DMSO    S1 5590   0.641   2.855   1.167  0.5244  0.0742 -0.2079
  526DMSO    C2 5591   0.552   2.915   1.307  0.1715 -0.2799 -0.3406
  526DMSO    H4 5592   0.576   2.864   1.401 -0.3829  1.9273  1.0546
  526DMSO    H5 5593   0.585   3.019   1.318 -0.9146 -0.0004  0.4069
  526DMSO    H6 5594   0.444   2.921   1.293  0.3520  0.3174 -1.5498
  526DMSO    O1 5595   0.620   2.705   1.181  0.3065 -0.6073  0.1632
  527DMSO    C1 5596   2.603   2.756   3.159 -0.0863 -0.0645 -0.2968
  527DMSO    H1 5597   2.575   2.829   3.235  0.1706 -0.7624  0.4826
  527DMSO    H2 5598   2.564   2.659   3.192  3.5643 -0.7452  2.2979
  527DMSO    H3 5599   2.711   2.760   3.140  0.0036  0.8391  0.4085
  527DMSO    S1 5600   2.528   2.793   3.005  0.0135  0.0014 -0.0468
  527DMSO    C2 5601   2.372   2.718   3.035  0.0385 -0.0588 -0.2548
  527DMSO    H4 5602   2.325   2.786   3.107 -0.9861  0.6621 -1.5662
  527DMSO    H5 5603   2.342   2.707   2.931  1.0003  0.3161 -0.5792
  527DMSO    H6 5604   2.392   2.619   3.075  0.2381  0.0207 -0.1576
  527DMSO    O1 5605   2.592   2.713   2.893  0.4802  0.3289 -0.1349
  528DMSO    C1 5606   0.499   1.834   2.999  0.1744 -0.6336  0.0738
  528DMSO    H1 5607   0.402   1.857   2.955  0.4162 -1.8430 -1.1251
  528DMSO    H2 5608   0.572   1.915   2.990 -2.2888  1.4509 -1.6949
  528DMSO    H3 5609   0.543   1.747   2.950  0.4178 -0.5007  0.0533
  528DMSO    S1 5610   0.483   1.809   3.170 -0.3250  0.1628  0.4043
  528DMSO    C2 5611   0.478   1.977   3.220 -0.1208  0.0027 -0.2646
  528DMSO    H4 5612   0.471   1.979   3.329 -1.2525  0.7820 -0.3431
  528DMSO    H5 5613   0.567   2.031   3.185  0.8768 -0.8420  0.9081
  528DMSO    H6 5614   0.398   2.030   3.167 -0.1629 -1.1288 -1.3548
  528DMSO    O1 5615   0.619   1.762   3.218  0.0079 -0.3643  0.1781
  529DMSO    C1 5616   2.511   1.767   4.029 -0.9005  0.2571  0.1592
  529DMSO    H1 5617   2.503   1.703   4.118  0.3344 -1.7193 -1.1141
  529DMSO    H2 5618   2.614   1.778   3.995  0.2605 -1.4193  2.9436
  529DMSO    H3 5619   2.471   1.867   4.046 -0.2801  0.6597 -0.7289
  529DMSO    S1 5620   2.430   1.696   3.889 -0.0004  0.1998  0.3502
  529DMSO    C2 5621   2.298   1.618   3.980  0.4689 -0.0403  0.0901
  529DMSO    H4 5622   2.334   1.528   4.030 -2.7826 -1.5548 -0.1550
  529DMSO    H5 5623   2.257   1.696   4.045  0.0658  0.2445 -0.4942
  529DMSO    H6 5624   2.231   1.577   3.903 -0.4000 -1.5573  1.6154
  529DMSO    O1 5625   2.520   1.578   3.857  0.3168  0.4411 -0.3026
  530DMSO    C1 5626   1.085   2.176   1.730  0.0849  0.0089 -0.0876
  530DMSO    H1 5627   1.013   2.097   1.705  0.6692 -0.2542 -0.9520
  530DMSO    H2 5628   1.049   2.266   1.780 -1.7549 -0.0894 -1.2023
  530DMSO    H3 5629   1.131   2.206   1.636 -1.2138  2.9546  0.1625
  530DMSO    S1 5630   1.206   2.084   1.839 -0.0404  0.2136 -0.5122
  530DMSO    C2 5631   1.257   1.973   1.708 -0.3593  0.6503  0.3674
  530DMSO    H4 5632   1.333   1.901   1.739 -0.4911  0.2263 -0.2839
  530DMSO    H5 5633   1.171   1.922   1.664 -0.9259  2.1329 -0.2803
  530DMSO    H6 5634   1.304   2.044   1.640 -2.3206  1.1923 -0.4292
  530DMSO    O1 5635   1.115   2.003   1.919 -0.3353 -0.3876 -0.1840
  531DMSO    C1 5636   0.404   4.108   3.410 -0.2426  1.1922  0.6797
  531DMSO    H1 5637   0.387   4.071   3.512 -1.7078 -0.3187 -0.0850
  531DMSO    H2 5638   0.501   4.159   3.407  0.8782 -0.9365 -0.0980
  531DMSO    H3 5639   0.328   4.180   3.378 -0.4034  0.0887 -1.4797
  531DMSO    S1 5640   0.384   3.969   3.297 -0.4029  0.0173 -0.0993
  531DMSO    C2 5641   0.526   3.876   3.367 -0.0383 -0.6961 -0.0106
  531DMSO    H4 5642   0.611   3.945   3.370 -1.0295  0.5792 -0.4166
  531DMSO    H5 5643   0.497   3.848   3.468 -0.3509 -0.1756  0.0482
  531DMSO    H6 5644   0.539   3.792   3.298  0.8735 -1.0249  0.5607
  531DMSO    O1 5645   0.443   4.031   3.174  0.4640  0.0127 -0.0285
  532DMSO    C1 5646   3.492   4.137   3.347  0.1604 -0.0061 -0.1452
  532DMSO    H1 5647   3.502   4.186   3.445  2.6339 -0.6419 -0.0340
  532DMSO    H2 5648   3.585   4.142   3.289  0.4848  0.9531  0.4486
  532DMSO    H3 5649   3.410   4.175   3.286  0.1401 -0.4517 -0.4009
  532DMSO    S1 5650   3.460   3.956   3.367  0.2616  0.1987 -0.3856
  532DMSO    C2 5651   3.622   3.926   3.439 -0.4343 -0.7749 -0.3695
  532DMSO    H4 5652   3.627   3.970   3.539  2.3890  1.0004 -1.2400
  532DMSO    H5 5653   3.647   3.819   3.442 -1.3193 -0.9542  0.5446
  532DMSO    H6 5654   3.702   3.976   3.384 -1.6515 -0.4747 -1.9154
  532DMSO    O1 5655   3.478   3.890   3.232 -0.3667  0.4694 -0.1534
  533DMSO    C1 5656   3.764   3.953   1.169  0.5508 -0.4046 -0.2657
  533DMSO    H1 5657   3.709   4.047   1.158 -1.1069 -1.0879  1.7688
  533DMSO    H2 5658   3.867   3.953   1.135  0.3578  1.0645 -0.9134
  533DMSO    H3 5659   3.706   3.869   1.130 -1.4183  0.2562  1.1335
  533DMSO    S1 5660   3.791   3.923   1.350 -0.0994 -0.2083  0.5701
  533DMSO    C2 5661   3.641   4.000   1.401 -0.3012 -0.1784 -0.0962
  533DMSO    H4 5662   3.631   4.101   1.361  0.8144  1.0531  2.6200
  533DMSO    H5 5663   3.558   3.931   1.384  0.4635 -1.1082 -0.0599
  533DMSO    H6 5664   3.660   4.013   1.508  0.3907  0.4916 -0.2987
  533DMSO    O1 5665   3.891   4.024   1.396 -0.2895  0.2290 -0.2941
  534DMSO    C1 5666   4.129   4.794   3.177 -0.4978 -0.0587 -0.5018
  534DMSO    H1 5667   4.218   4.740   3.211 -0.8921 -0.9356 -0.8433
  534DMSO    H2 5668   4.044   4.762   3.239 -0.6664  3.4358  1.1818
  534DMSO    H3 5669   4.124   4.789   3.068  0.4048 -2.3728 -0.4793
  534DMSO    S1 5670   4.161   4.967   3.242  0.2552  0.0372  0.2512
  534DMSO    C2 5671   4.318   4.982   3.163  0.3747  0.1531 -0.1856
  534DMSO    H4 5672   4.362   5.079   3.190 -1.5874  0.9713  0.1330
  534DMSO    H5 5673   4.377   4.899   3.203 -0.4032  0.8280  2.4589
  534DMSO    H6 5674   4.316   4.968   3.055 -0.2758 -0.7876 -0.0550
  534DMSO    O1 5675   4.197   4.952   3.379 -0.9074 -0.0317 -0.4600
  535DMSO    C1 5676   1.131   0.096   0.552 -0.3091 -1.2691  0.2654
  535DMSO    H1 5677   1.067   0.107   0.641  0.0209 -0.0402  0.3566
  535DMSO    H2 5678   1.084   0.049   0.466 -2.2637  1.1695 -0.0594
  535DMSO    H3 5679   1.224   0.044   0.575  0.4257  0.0585  0.2869
  535DMSO    S1 5680   1.193   0.261   0.527 -0.6120  0.0560 -0.0855
  535DMSO    C2 5681   1.031   0.342   0.516  0.1969  0.3205 -0.5996
  535DMSO    H4 5682   0.993   0.347   0.618 -2.0760 -0.7053 -1.3664
  535DMSO    H5 5683   1.048   0.439   0.467 -1.3229  0.9146  0.0109
  535DMSO    H6 5684   0.965   0.286   0.448  3.2439 -0.1520 -3.3112
  535DMSO    O1 5685   1.252   0.241   0.392 -0.0213  0.2648  0.0014
  536DMSO    C1 5686   5.326   0.176   1.883 -0.6144 -0.4763 -0.1974
  536DMSO    H1 5687   5.230   0.224   1.864  0.5605  1.5266 -1.1734
  536DMSO    H2 5688   5.367   0.117   1.800  1.2220  1.9834 -1.1118
  536DMSO    H3 5689   5.310   0.111   1.970  0.5243 -2.2597 -1.2776
  536DMSO    S1 5690   5.441   0.301   1.927 -0.2314  0.1467 -0.3151
  536DMSO    C2 5691   5.315   0.418   1.998 -0.4310  0.3404  0.2777
  536DMSO    H4 5692   5.357   0.512   2.036  0.8848 -0.6282  1.2631
  536DMSO    H5 5693   5.234   0.435   1.926  0.7929  0.5978 -1.0661
  536DMSO    H6 5694   5.264   0.372   2.082  1.3910  0.5514  1.5267
  536DMSO    O1 5695   5.475   0.374   1.804  0.6517 -0.3800  0.5625
  537DMSO    C1 5696   4.403   2.810   2.785  0.0050  0.5067 -0.6408
  537DMSO    H1 5697   4.453   2.889   2.842 -0.6784  1.6673 -1.6279
  537DMSO    H2 5698   4.324   2.763   2.844  1.8515 -0.8894  0.7998
  537DMSO    H3 5699   4.475   2.733   2.756 -0.0694  0.0617  0.3496
  537DMSO    S1 5700   4.337   2.883   2.627  0.0561 -0.1897 -0.2836
  537DMSO    C2 5701   4.217   2.997   2.675 -0.1288  0.8166 -0.0342
  537DMSO    H4 5702   4.143   2.943   2.734  0.1640 -0.4979 -0.8558
  537DMSO    H5 5703   4.254   3.088   2.723 -1.2196  0.0268  2.3974
  537DMSO    H6 5704   4.161   3.033   2.588 -0.5342 -1.3185 -0.6658
  537DMSO    O1 5705   4.269   2.768   2.576 -0.1741  0.2737  0.4654
  538DMSO    C1 5706   3.523   2.183   3.644  0.5628  0.4128  0.2255
  538DMSO    H1 5707   3.515   2.074   3.634 -2.1736  0.3767  2.2293
  538DMSO    H2 5708   3.576   2.201   3.737 -2.0223 -0.6432  1.9721
  538DMSO    H3 5709   3.423   2.227   3.644  0.1146 -0.5902  0.9375
  538DMSO    S1 5710   3.626   2.250   3.521 -0.2989 -0.0777  0.0224
  538DMSO    C2 5711   3.718   2.101   3.485 -0.3306 -0.1088  0.5215
  538DMSO    H4 5712   3.650   2.026   3.443  1.5199 -2.8045  2.1349
  538DMSO    H5 5713   3.806   2.119   3.423  1.0132 -0.0945  2.4215
  538DMSO    H6 5714   3.763   2.051   3.571 -0.5433 -0.8101  0.2330
  538DMSO    O1 5715   3.728   2.329   3.589 -0.2310 -0.5518  0.4463
  539DMSO    C1 5716   4.987   0.547   0.230  0.3627  0.3741 -0.2305
  539DMSO    H1 5717   5.039   0.514   0.320 -0.6512  0.4237  0.3814
  539DMSO    H2 5718   4.892   0.594   0.255 -0.8044 -1.5861 -0.8582
  539DMSO    H3 5719   4.979   0.463   0.161 -0.3329 -1.0563  1.5314
  539DMSO    S1 5720   5.086   0.676   0.158 -0.4428 -0.2081 -0.4353
  539DMSO    C2 5721   5.020   0.648  -0.010 -0.0808  0.5446 -0.2283
  539DMSO    H4 5722   5.071   0.716  -0.078 -1.0320  0.4575 -1.0468
  539DMSO    H5 5723   5.041   0.545  -0.043  1.0293  0.1021  1.7505
  539DMSO    H6 5724   4.913   0.667  -0.003  0.4701  3.5844  0.5031
  539DMSO    O1 5725   5.224   0.626   0.146  0.2305 -0.3002  0.2164
  540DMSO    C1 5726   3.693   2.327   0.074  0.3375  0.5480 -0.2684
  540DMSO    H1 5727   3.744   2.302  -0.020 -1.0524  1.7895 -1.3821
  540DMSO    H2 5728   3.635   2.419   0.063  0.3751  0.8194  1.7226
  540DMSO    H3 5729   3.762   2.334   0.158  1.7774 -1.4976 -1.2123
  540DMSO    S1 5730   3.555   2.215   0.095 -0.0715  0.1464  0.0888
  540DMSO    C2 5731   3.438   2.305  -0.012  0.3382  0.2281 -0.0883
  540DMSO    H4 5732   3.421   2.408   0.020 -1.1021  0.4179 -1.4457
  540DMSO    H5 5733   3.493   2.307  -0.107 -0.3450 -0.5080 -0.4983
  540DMSO    H6 5734   3.343   2.252  -0.016  0.5537 -0.2795  1.2090
  540DMSO    O1 5735   3.497   2.244   0.224  0.0801 -0.0416 -0.4077
  541DMSO    C1 5736   0.094   0.829   3.916 -1.1193  0.1302 -0.0068
  541DMSO    H1 5737   0.090   0.720   3.911  2.4872 -0.0769 -0.2876
  541DMSO    H2 5738  -0.005   0.868   3.938 -2.0330 -0.9437 -2.0743
  541DMSO    H3 5739   0.122   0.873   3.820  0.4677  0.2368  0.4857
  541DMSO    S1 5740   0.210   0.881   4.045  0.0998 -0.2301 -0.2024
  541DMSO    C2 5741   0.171   1.050   4.031 -0.1217 -0.0982  0.4619
  541DMSO    H4 5742   0.067   1.083   4.039  0.0705  0.7518 -0.4218
  541DMSO    H5 5743   0.226   1.108   4.105 -1.2689  2.8854 -0.9194
  541DMSO    H6 5744   0.208   1.088   3.935 -0.7997  0.9083  0.5867
  541DMSO    O1 5745   0.350   0.866   3.990  0.3854 -0.3528 -0.8479
  542DMSO    C1 5746   4.690   2.920   1.434  0.0479 -0.1425  0.3389
  542DMSO    H1 5747   4.764   2.845   1.464 -0.1370  0.1979  1.6838
  542DMSO    H2 5748   4.588   2.895   1.464 -0.1729  0.5438  0.1558
  542DMSO    H3 5749   4.707   2.932   1.327 -0.2964 -1.3088  0.1519
  542DMSO    S1 5750   4.740   3.062   1.516  0.1386 -0.0879 -0.1429
  542DMSO    C2 5751   4.718   2.999   1.669 -0.3798  0.4769 -0.4567
  542DMSO    H4 5752   4.709   3.076   1.746 -0.8949 -0.2583  0.2208
  542DMSO    H5 5753   4.635   2.928   1.674  0.6916 -0.7174  0.3554
  542DMSO    H6 5754   4.805   2.938   1.693 -1.5759 -1.0272  0.1223
  542DMSO    O1 5755   4.625   3.157   1.499  0.2892 -0.1053 -0.3384
  543DMSO    C1 5756   3.942   5.568   1.895  0.2263 -0.2666 -0.0437
  543DMSO    H1 5757   3.916   5.486   1.963 -0.0498 -1.0890 -1.1249
  543DMSO    H2 5758   4.047   5.597   1.900  0.6298 -1.3946 -1.4456
  543DMSO    H3 5759   3.881   5.654   1.925  0.1632  0.3425 -1.8685
  543DMSO    S1 5760   3.907   5.517   1.734  0.5321  0.3128  0.6700
  543DMSO    C2 5761   3.947   5.663   1.644 -0.0117  0.3630 -0.9363
  543DMSO    H4 5762   4.043   5.704   1.675  1.6478 -1.3039 -3.6762
  543DMSO    H5 5763   3.946   5.646   1.536  0.5098 -0.3087 -0.8402
  543DMSO    H6 5764   3.868   5.734   1.671 -1.2398 -0.3159 -2.6419
  543DMSO    O1 5765   3.762   5.508   1.720 -0.1659  0.0067 -0.4375
  544DMSO    C1 5766   0.952   3.509   3.811  0.0606  0.3470  0.2458
  544DMSO    H1 5767   1.035   3.442   3.834  1.4109  1.5667 -1.0098
  544DMSO    H2 5768   0.946   3.584   3.890  2.0771 -0.1671  0.9283
  544DMSO    H3 5769   0.859   3.452   3.820  0.9178 -1.3284 -1.2303
  544DMSO    S1 5770   0.957   3.584   3.650  0.0592 -0.0909 -0.3923
  544DMSO    C2 5771   0.811   3.680   3.665  0.3713 -0.0810  0.0385
  544DMSO    H4 5772   0.839   3.765   3.727 -0.0799  0.4252 -0.4432
  544DMSO    H5 5773   0.763   3.707   3.570 -1.4683 -1.6688  0.4818
  544DMSO    H6 5774   0.742   3.616   3.721 -0.0340 -0.0508 -0.4217
  544DMSO    O1 5775   0.925   3.472   3.556 -0.1374 -0.7563  1.0982
  545DMSO    C1 5776   3.353   1.644   3.545  0.3023  0.2414  0.2486
  545DMSO    H1 5777   3.272   1.576   3.574 -1.1077  1.8201  0.1237
  545DMSO    H2 5778   3.428   1.582   3.495 -0.7955 -0.4568 -0.5723
  545DMSO    H3 5779   3.392   1.704   3.627  2.1658 -0.5640 -0.0220
  545DMSO    S1 5780   3.266   1.748   3.428  0.3348 -0.0297  0.1401
  545DMSO    C2 5781   3.276   1.630   3.284  0.3729 -0.8551 -0.3245
  545DMSO    H4 5782   3.248   1.687   3.196  0.4918 -0.3124 -0.0124
  545DMSO    H5 5783   3.374   1.583   3.280  2.0046  2.4953 -1.6577
  545DMSO    H6 5784   3.205   1.548   3.299 -2.8797  1.8794 -0.1054
  545DMSO    O1 5785   3.373   1.846   3.398  0.2583  0.5873  0.3600
  546DMSO    C1 5786   2.270   1.824   3.369  0.0081  0.3573  0.1162
  546DMSO    H1 5787   2.235   1.912   3.315 -0.4321  0.3718  0.4148
  546DMSO    H2 5788   2.361   1.838   3.428  0.6048 -1.2961 -0.3655
  546DMSO    H3 5789   2.269   1.742   3.297  0.3147  0.6590 -0.2286
  546DMSO    S1 5790   2.141   1.808   3.490 -0.0562  0.3813 -0.3782
  546DMSO    C2 5791   2.189   1.640   3.542  0.4838  0.1566 -0.2221
  546DMSO    H4 5792   2.107   1.611   3.608  0.1564  0.0604 -0.6669
  546DMSO    H5 5793   2.184   1.576   3.453 -0.1603  1.2740 -1.0083
  546DMSO    H6 5794   2.290   1.636   3.584  0.1735 -2.1194  0.3937
  546DMSO    O1 5795   2.019   1.808   3.406  0.3433  0.3713  0.1790
  547DMSO    C1 5796   2.251   3.745   1.384  0.3077  0.2616 -0.5315
[truncated: 549,203 more chars]
