# Supplementary material for: Metallicious: Automated Force-Field Parameterization of Covalently Bound Metals for Supramolecular Structures
Source: J Chem Theory Comput. 2024 Oct 7;20(20):9060–71. doi: 10.1021/acs.jctc.4c00850 (PMC11500408; doi:10.1021/acs.jctc.4c00850)
Supplement: Supplementary file 2 — ct4c00850_si_002.zip [file ct4c00850_si_002.zip › SI_MD_input/Fe5L5/dummy/topol.top]

[ defaults ]
; nbfunc        comb-rule       gen-pairs       fudgeLJ fudgeQQ
1               2               yes             0.5          0.833333
[ atomtypes ]
c3      c3              6  12.010000  0.00000000  A     0.33996695      0.4577296
h1      h1              1   1.008000  0.00000000  A      0.2471353      0.0656888
os      os              8  16.000000  0.00000000  A     0.30000123        0.71128
ca      ca              6  12.010000  0.00000000  A     0.33996695       0.359824
ha      ha              1   1.008000  0.00000000  A     0.25996425        0.06276
n2      n2              7  14.010000  0.00000000  A     0.32499985        0.71128
ce      ce              6  12.010000  0.00000000  A     0.33996695       0.359824
h4      h4              1   1.008000  0.00000000  A     0.25105526        0.06276
nb      nb              7  14.010000  0.00000000  A     0.32499985        0.71128
hc      hc              1   1.008000  0.00000000  A     0.26495328      0.0656888
cp      cp              6  12.010000  0.00000000  A     0.33996695       0.359824
Fe1     Fe1      26 37.850  -1.0000 A  0.1912931182772389 2.1346938775510202
DM1     DM1       0  3.000   0.5000 A  0.00000e+00  0.00000e+00  
DM2     DM2       0  3.000   0.5000 A  0.00000e+00  0.00000e+00
DM3     DM3       0  3.000   0.5000 A  0.00000e+00  0.00000e+00
Cl          17      35.45    0.0000  A   4.40104e-01  4.18400e-01
s4            s4      0.0000  0.0000  A   3.56359e-01  1.04600e+00
o              o      0.0000  0.0000  A   2.95992e-01  8.78640e-01
[ nonbond_params ]
[ bondtypes ]
Fe1     DM1     1 0.0900 334720.0
Fe1     DM2     1 0.0900 334720.0
Fe1     DM3     1 0.0900 334720.0
DM1     DM2     1 0.1273 334720.0
DM1     DM3     1 0.1273 334720.0
DM2     DM3     1 0.1273 334720.0
[ angletypes ]
DM1     DM2     DM1     1  90.000 1046.00
DM1     DM3     DM1     1  90.000 1046.00
DM2     DM1     DM2     1  90.000 1046.00
DM2     DM3     DM2     1  90.000 1046.00
DM3     DM1     DM3     1  90.000 1046.00
DM3     DM2     DM3     1  90.000 1046.00
DM1     DM2     DM3     1  60.000 1046.00
DM1     DM3     DM2     1  60.000 1046.00
DM2     DM1     DM3     1  60.000 1046.00 
DM1     Fe1     DM1     1 180.000 1046.00
DM2     Fe1     DM2     1 180.000 1046.00
DM3     Fe1     DM3     1 180.000 1046.00
DM1     Fe1     DM2     1  90.000 1046.00
DM1     Fe1     DM3     1  90.000 1046.00
DM2     Fe1     DM3     1  90.000 1046.00
Fe1     DM1     DM2     1  45.000 1046.00
Fe1     DM2     DM1     1  45.000 1046.00
Fe1     DM1     DM3     1  45.000 1046.00
Fe1     DM3     DM1     1  45.000 1046.00
Fe1     DM2     DM3     1  45.000 1046.00
Fe1     DM3     DM2     1  45.000 1046.00
[ moleculetype ]
; Name            nrexcl
UNK          3

[ atoms ]
;   nr       type  resnr residue  atom   cgnr    charge       mass  typeB    chargeB      massB
; residue    1 UNK rtp UNK q -0.0
    1         c3      1    UNK     C0      1 0.11367000  12.010000   ; qtot 0.113670
    2         h1      1    UNK     H1      2 0.04633600   1.008000   ; qtot 0.160006
    3         h1      1    UNK     H2      3 0.04633700   1.008000   ; qtot 0.206343
    4         h1      1    UNK     H3      4 0.04633600   1.008000   ; qtot 0.252679
    5         os      1    UNK     O4      5 -0.32693000  16.000000   ; qtot -0.074251
    6         ca      1    UNK     C5      6 0.16456900  12.010000   ; qtot 0.090318
    7         ca      1    UNK     C6      7 -0.23853000  12.010000   ; qtot -0.148212
    8         ha      1    UNK     H7      8 0.15596900   1.008000   ; qtot 0.007757
    9         os      1    UNK     O8      9 -0.32643000  16.000000   ; qtot -0.318673
   10         ca      1    UNK     C9     10 0.16656900  12.010000   ; qtot -0.152104
   11         c3      1    UNK    C10     11 0.11267000  12.010000   ; qtot -0.039434
   12         h1      1    UNK    H11     12 0.04733600   1.008000   ; qtot 0.007902
   13         h1      1    UNK    H12     13 0.04733700   1.008000   ; qtot 0.055239
   14         h1      1    UNK    H13     14 0.04733600   1.008000   ; qtot 0.102575
   15         ca      1    UNK    C14     15 -0.18583000  12.010000   ; qtot -0.083255
   16         ca      1    UNK    C15     16 -0.05403100  12.010000   ; qtot -0.137286
   17         ha      1    UNK    H16     17 0.14097000   1.008000   ; qtot 0.003684
   18         ca      1    UNK    C17     18 -0.23853100  12.010000   ; qtot -0.234847
   19         ha      1    UNK    H18     19 0.14097000   1.008000   ; qtot -0.093877
   20         c3      1    UNK    C19     20 0.16206900  12.010000   ; qtot 0.068192
   21         h1      1    UNK    H20     21 0.07917000   1.008000   ; qtot 0.147362
   22         h1      1    UNK    H21     22 0.07916900   1.008000   ; qtot 0.226531
   23         n2      1    UNK    N22     23 -0.57693000  14.010000   ; qtot -0.350399
   24         ce      1    UNK    C23     24 0.35566900  12.010000   ; qtot 0.005270
   25         h4      1    UNK    H24     25 -0.00523000   1.008000   ; qtot 0.000040
   26         ca      1    UNK    C25     26 0.35946900  12.010000   ; qtot 0.359509
   27         nb      1    UNK    N26     27 -0.64453000  14.010000   ; qtot -0.285021
   28         ca      1    UNK    C27     28 0.39516900  12.010000   ; qtot 0.110148
   29         h4      1    UNK    H28     29 0.02257000   1.008000   ; qtot 0.132718
   30         ca      1    UNK    C29     30 -0.19063100  12.010000   ; qtot -0.057913
   31         ca      1    UNK    C30     31 -0.09653000  12.010000   ; qtot -0.154443
   32         ha      1    UNK    H31     32 0.13996900   1.008000   ; qtot -0.014474
   33         ca      1    UNK    C32     33 -0.21683000  12.010000   ; qtot -0.231304
   34         ha      1    UNK    H33     34 0.15346900   1.008000   ; qtot -0.077835
   35         c3      1    UNK    C34     35 -0.02863000  12.010000   ; qtot -0.106465
   36         hc      1    UNK    H35     36 0.05416900   1.008000   ; qtot -0.052296
   37         hc      1    UNK    H36     37 0.05417000   1.008000   ; qtot 0.001874
   38         c3      1    UNK    C37     38 -0.02963100  12.010000   ; qtot -0.027757
   39         hc      1    UNK    H38     39 0.05442000   1.008000   ; qtot 0.026663
   40         hc      1    UNK    H39     40 0.05441900   1.008000   ; qtot 0.081082
   41         ca      1    UNK    C40     41 -0.18763000  12.010000   ; qtot -0.106548
   42         ca      1    UNK    C41     42 0.39216900  12.010000   ; qtot 0.285621
   43         h4      1    UNK    H42     43 0.02057000   1.008000   ; qtot 0.306191
   44         nb      1    UNK    N43     44 -0.65703100  14.010000   ; qtot -0.350840
   45         cp      1    UNK    C44     45 0.34627000  12.010000   ; qtot -0.004570
   46         ca      1    UNK    C45     46 -0.20283100  12.010000   ; qtot -0.207401
   47         ha      1    UNK    H46     47 0.15897000   1.008000   ; qtot -0.048431
   48         ca      1    UNK    C47     48 -0.09453100  12.010000   ; qtot -0.142962
   49         ha      1    UNK    H48     49 0.14297000   1.008000   ; qtot 0.000008
   50         cp      1    UNK    C49     50 0.34626900  12.010000   ; qtot 0.346277
   51         nb      1    UNK    N50     51 -0.65703000  14.010000   ; qtot -0.310753
   52         ca      1    UNK    C51     52 0.39216900  12.010000   ; qtot 0.081416
   53         h4      1    UNK    H52     53 0.02057000   1.008000   ; qtot 0.101986
   54         ca      1    UNK    C53     54 -0.18763100  12.010000   ; qtot -0.085645
   55         ca      1    UNK    C54     55 -0.09453000  12.010000   ; qtot -0.180175
   56         ha      1    UNK    H55     56 0.14296900   1.008000   ; qtot -0.037206
   57         ca      1    UNK    C56     57 -0.20283000  12.010000   ; qtot -0.240036
   58         ha      1    UNK    H57     58 0.15896900   1.008000   ; qtot -0.081067
   59         c3      1    UNK    C58     59 -0.02963000  12.010000   ; qtot -0.110697
   60         hc      1    UNK    H59     60 0.05441900   1.008000   ; qtot -0.056278
   61         hc      1    UNK    H60     61 0.05442000   1.008000   ; qtot -0.001858
   62         c3      1    UNK    C61     62 -0.02863100  12.010000   ; qtot -0.030489
   63         hc      1    UNK    H62     63 0.05417000   1.008000   ; qtot 0.023681
   64         hc      1    UNK    H63     64 0.05416900   1.008000   ; qtot 0.077850
   65         ca      1    UNK    C64     65 -0.19063000  12.010000   ; qtot -0.112780
   66         ca      1    UNK    C65     66 0.39516900  12.010000   ; qtot 0.282389
   67         h4      1    UNK    H66     67 0.02256900   1.008000   ; qtot 0.304958
   68         nb      1    UNK    N67     68 -0.64453100  14.010000   ; qtot -0.339573
   69         ca      1    UNK    C68     69 0.35946900  12.010000   ; qtot 0.019896
   70         ca      1    UNK    C69     70 -0.21683100  12.010000   ; qtot -0.196935
   71         ha      1    UNK    H70     71 0.15346900   1.008000   ; qtot -0.043466
   72         ca      1    UNK    C71     72 -0.09653100  12.010000   ; qtot -0.139997
   73         ha      1    UNK    H72     73 0.13996900   1.008000   ; qtot -0.000028
   74         ce      1    UNK    C73     74 0.35566900  12.010000   ; qtot 0.355641
   75         h4      1    UNK    H74     75 -0.00523100   1.008000   ; qtot 0.350410
   76         n2      1    UNK    N75     76 -0.57693100  14.010000   ; qtot -0.226521
   77         c3      1    UNK    C76     77 0.16206900  12.010000   ; qtot -0.064452
   78         h1      1    UNK    H77     78 0.07916900   1.008000   ; qtot 0.014717
   79         h1      1    UNK    H78     79 0.07916900   1.008000   ; qtot 0.093886
   80         ca      1    UNK    C79     80 -0.18583100  12.010000   ; qtot -0.091945
   81         ca      1    UNK    C80     81 0.16656900  12.010000   ; qtot 0.074624
   82         ca      1    UNK    C81     82 -0.23853100  12.010000   ; qtot -0.163907
   83         ha      1    UNK    H82     83 0.15596900   1.008000   ; qtot -0.007938
   84         ca      1    UNK    C83     84 0.16456900  12.010000   ; qtot 0.156631
   85         ca      1    UNK    C84     85 -0.23853100  12.010000   ; qtot -0.081900
   86         ha      1    UNK    H85     86 0.14096900   1.008000   ; qtot 0.059069
   87         ca      1    UNK    C86     87 -0.05403100  12.010000   ; qtot 0.005038
   88         ha      1    UNK    H87     88 0.14096900   1.008000   ; qtot 0.146007
   89         os      1    UNK    O88     89 -0.32643100  16.000000   ; qtot -0.180424
   90         c3      1    UNK    C89     90 0.11266900  12.010000   ; qtot -0.067755
   91         h1      1    UNK    H90     91 0.04733600   1.008000   ; qtot -0.020419
   92         h1      1    UNK    H91     92 0.04733600   1.008000   ; qtot 0.026917
   93         h1      1    UNK    H92     93 0.04733600   1.008000   ; qtot 0.074253
   94         os      1    UNK    O93     94 -0.32693100  16.000000   ; qtot -0.252678
   95         c3      1    UNK    C94     95 0.11366900  12.010000   ; qtot -0.139009
   96         h1      1    UNK    H95     96 0.04633600   1.008000   ; qtot -0.092673
   97         h1      1    UNK    H96     97 0.04633600   1.008000   ; qtot -0.046337
   98         h1      1    UNK    H97     98 0.04633600   1.008000   ; qtot -0.000001

[ bonds ]
;    ai     aj funct         c0         c1         c2         c3
      1      5     1   0.14316 258236.480000
      5      6     1   0.13696 315138.880000
      6      7     1   0.13984 385848.480000
      6     18     1   0.13984 385848.480000
      7     10     1   0.13984 385848.480000
      9     10     1   0.13696 315138.880000
      9     11     1   0.14316 258236.480000
     10     15     1   0.13984 385848.480000
     15     16     1   0.13984 385848.480000
     15     20     1   0.15156 268612.800000
     16     18     1   0.13984 385848.480000
     20     23     1   0.14661 271541.600000
     23     24     1   0.12874 487352.320000
     24     26     1   0.14763 302335.840000
     26     27     1   0.13390 408358.400000
     26     33     1   0.13984 385848.480000
     27     28     1   0.13390 408358.400000
     28     30     1   0.13984 385848.480000
     30     31     1   0.13984 385848.480000
     30     35     1   0.15156 268612.800000
     31     33     1   0.13984 385848.480000
     35     38     1   0.15375 251793.120000
     38     41     1   0.15156 268612.800000
     41     42     1   0.13984 385848.480000
     41     48     1   0.13984 385848.480000
     42     44     1   0.13390 408358.400000
     44     45     1   0.13387 408776.800000
     45     46     1   0.14058 376727.360000
     45     50     1   0.14854 294051.520000
     46     48     1   0.13984 385848.480000
     50     51     1   0.13387 408776.800000
     50     57     1   0.14058 376727.360000
     51     52     1   0.13390 408358.400000
     52     54     1   0.13984 385848.480000
     54     55     1   0.13984 385848.480000
     54     59     1   0.15156 268612.800000
     55     57     1   0.13984 385848.480000
     59     62     1   0.15375 251793.120000
     62     65     1   0.15156 268612.800000
     65     66     1   0.13984 385848.480000
     65     72     1   0.13984 385848.480000
     66     68     1   0.13390 408358.400000
     68     69     1   0.13390 408358.400000
     69     70     1   0.13984 385848.480000
     69     74     1   0.14763 302335.840000
     70     72     1   0.13984 385848.480000
     74     76     1   0.12874 487352.320000
     76     77     1   0.14661 271541.600000
     77     80     1   0.15156 268612.800000
     80     81     1   0.13984 385848.480000
     80     87     1   0.13984 385848.480000
     81     82     1   0.13984 385848.480000
     81     89     1   0.13696 315138.880000
     82     84     1   0.13984 385848.480000
     84     85     1   0.13984 385848.480000
     84     94     1   0.13696 315138.880000
     85     87     1   0.13984 385848.480000
     89     90     1   0.14316 258236.480000
     94     95     1   0.14316 258236.480000
      1      2     1   0.10969 276646.080000
      1      3     1   0.10969 276646.080000
      1      4     1   0.10969 276646.080000
      7      8     1   0.10860 289365.440000
     11     12     1   0.10969 276646.080000
     11     13     1   0.10969 276646.080000
     11     14     1   0.10969 276646.080000
     16     17     1   0.10860 289365.440000
     18     19     1   0.10860 289365.440000
     20     21     1   0.10969 276646.080000
     20     22     1   0.10969 276646.080000
     24     25     1   0.10916 282671.040000
     28     29     1   0.10890 285767.200000
     31     32     1   0.10860 289365.440000
     33     34     1   0.10860 289365.440000
     35     36     1   0.10969 276646.080000
     35     37     1   0.10969 276646.080000
     38     39     1   0.10969 276646.080000
     38     40     1   0.10969 276646.080000
     42     43     1   0.10890 285767.200000
     46     47     1   0.10860 289365.440000
     48     49     1   0.10860 289365.440000
     52     53     1   0.10890 285767.200000
     55     56     1   0.10860 289365.440000
     57     58     1   0.10860 289365.440000
     59     60     1   0.10969 276646.080000
     59     61     1   0.10969 276646.080000
     62     63     1   0.10969 276646.080000
     62     64     1   0.10969 276646.080000
     66     67     1   0.10890 285767.200000
     70     71     1   0.10860 289365.440000
     72     73     1   0.10860 289365.440000
     74     75     1   0.10916 282671.040000
     77     78     1   0.10969 276646.080000
     77     79     1   0.10969 276646.080000
     82     83     1   0.10860 289365.440000
     85     86     1   0.10860 289365.440000
     87     88     1   0.10860 289365.440000
     90     91     1   0.10969 276646.080000
     90     92     1   0.10969 276646.080000
     90     93     1   0.10969 276646.080000
     95     96     1   0.10969 276646.080000
     95     97     1   0.10969 276646.080000
     95     98     1   0.10969 276646.080000

[ pairs ]
;    ai     aj funct         c0         c1         c2         c3
      1      7     1
      1     18     1
      5     10     1
      5     16     1
      6      9     1
      6     15     1
      7     16     1
      7     11     1
      7     20     1
      9     16     1
      9     20     1
     10     18     1
     10     23     1
     11     15     1
     15     24     1
     16     23     1
     18     20     1
     20     26     1
     23     27     1
     23     33     1
     24     28     1
     24     31     1
     26     30     1
     27     31     1
     27     35     1
     28     33     1
     28     38     1
     30     41     1
     31     38     1
     33     35     1
     35     42     1
     35     48     1
     38     44     1
     38     46     1
     41     45     1
     42     46     1
     42     50     1
     44     48     1
     44     51     1
     44     57     1
     45     52     1
     45     55     1
     46     51     1
     46     57     1
     48     50     1
     50     54     1
     51     55     1
     51     59     1
     52     57     1
     52     62     1
     54     65     1
     55     62     1
     57     59     1
     59     66     1
     59     72     1
     62     68     1
     62     70     1
     65     69     1
     66     70     1
     66     74     1
     68     72     1
     68     76     1
     69     77     1
     70     76     1
     72     74     1
     74     80     1
     76     81     1
     76     87     1
     77     82     1
     77     89     1
     77     85     1
     80     84     1
     80     90     1
     81     85     1
     81     94     1
     82     87     1
     82     90     1
     82     95     1
     84     89     1
     85     95     1
     87     89     1
     87     94     1
      2      6     1
      3      6     1
      4      6     1
      5      8     1
      5     19     1
      6     17     1
      7     19     1
      8     18     1
      8      9     1
      8     15     1
     10     12     1
     10     13     1
     10     14     1
     10     17     1
     10     21     1
     10     22     1
     15     19     1
     16     21     1
     16     22     1
     17     20     1
     17     19     1
     20     25     1
     21     24     1
     22     24     1
     24     34     1
     25     27     1
     25     33     1
     26     29     1
     26     32     1
     27     34     1
     28     32     1
     28     36     1
     28     37     1
     29     31     1
     29     35     1
     30     34     1
     30     39     1
     30     40     1
     31     36     1
     31     37     1
     32     35     1
     32     34     1
     36     39     1
     36     40     1
     36     41     1
     37     39     1
     37     40     1
     37     41     1
     38     43     1
     38     49     1
     39     42     1
     39     48     1
     40     42     1
     40     48     1
     41     47     1
     42     49     1
     43     48     1
     43     45     1
     44     47     1
     45     49     1
     45     58     1
     47     50     1
     47     49     1
     50     53     1
     50     56     1
     51     58     1
     52     56     1
     52     60     1
     52     61     1
     53     55     1
     53     59     1
     54     58     1
     54     63     1
     54     64     1
     55     60     1
     55     61     1
     56     59     1
     56     58     1
     60     63     1
     60     64     1
     60     65     1
     61     63     1
     61     64     1
     61     65     1
     62     67     1
     62     73     1
     63     66     1
     63     72     1
     64     66     1
     64     72     1
     65     71     1
     66     73     1
     67     72     1
     67     69     1
     68     71     1
     68     75     1
     69     73     1
     70     75     1
     71     74     1
     71     73     1
     74     78     1
     74     79     1
     75     77     1
     77     88     1
     78     81     1
     78     87     1
     79     81     1
     79     87     1
     80     83     1
     80     86     1
     81     88     1
     81     91     1
     81     92     1
     81     93     1
     82     86     1
     83     89     1
     83     85     1
     83     94     1
     84     88     1
     84     96     1
     84     97     1
     84     98     1
     86     94     1
     86     88     1

[ angles ]
;    ai     aj     ak funct         c0         c1         c2         c3
      1      5      6     1   117.9600507 523.000000
      5      6      7     1   119.2000511 582.412800
      5      6     18     1   119.2000511 582.412800
      6      7     10     1   120.0200517 557.308800
      6     18     16     1   120.0200517 557.308800
      7      6     18     1   120.0200517 557.308800
      7     10      9     1   119.2000511 582.412800
      7     10     15     1   120.0200517 557.308800
      9     10     15     1   119.2000511 582.412800
     10      9     11     1   117.9600507 523.000000
     10     15     16     1   120.0200517 557.308800
     10     15     20     1   120.7700517 531.368000
     15     16     18     1   120.0200517 557.308800
     15     20     23     1   112.3900483 553.124800
     16     15     20     1   120.7700517 531.368000
     20     23     24     1   118.6700508 548.104000
     23     24     26     1   120.7200520 570.697600
     24     26     27     1   117.5600505 570.697600
     24     26     33     1   120.8200520 539.736000
     26     27     28     1   117.2200505 571.534400
     26     33     31     1   120.0200517 557.308800
     27     26     33     1   122.9400526 575.718400
     27     28     30     1   122.9400526 575.718400
     28     30     31     1   120.0200517 557.308800
     28     30     35     1   120.7700517 531.368000
     30     31     33     1   120.0200517 557.308800
     30     35     38     1   112.0700480 528.020800
     31     30     35     1   120.7700517 531.368000
     35     38     41     1   112.0700480 528.020800
     38     41     42     1   120.7700517 531.368000
     38     41     48     1   120.7700517 531.368000
     41     42     44     1   122.9400526 575.718400
     41     48     46     1   120.0200517 557.308800
     42     41     48     1   120.0200517 557.308800
     42     44     45     1   118.0500509 569.860800
     44     45     46     1   121.6200524 577.392000
     44     45     50     1   116.6100498 570.697600
     45     46     48     1   120.6900519 554.798400
     45     50     51     1   116.6100498 570.697600
     45     50     57     1   121.1100517 535.552000
     46     45     50     1   121.1100517 535.552000
     50     51     52     1   118.0500509 569.860800
     50     57     55     1   120.6900519 554.798400
     51     50     57     1   121.6200524 577.392000
     51     52     54     1   122.9400526 575.718400
     52     54     55     1   120.0200517 557.308800
     52     54     59     1   120.7700517 531.368000
     54     55     57     1   120.0200517 557.308800
     54     59     62     1   112.0700480 528.020800
     55     54     59     1   120.7700517 531.368000
     59     62     65     1   112.0700480 528.020800
     62     65     66     1   120.7700517 531.368000
     62     65     72     1   120.7700517 531.368000
     65     66     68     1   122.9400526 575.718400
     65     72     70     1   120.0200517 557.308800
     66     65     72     1   120.0200517 557.308800
     66     68     69     1   117.2200505 571.534400
     68     69     70     1   122.9400526 575.718400
     68     69     74     1   117.5600505 570.697600
     69     70     72     1   120.0200517 557.308800
     69     74     76     1   120.7200520 570.697600
     70     69     74     1   120.8200520 539.736000
     74     76     77     1   118.6700508 548.104000
     76     77     80     1   112.3900483 553.124800
     77     80     81     1   120.7700517 531.368000
     77     80     87     1   120.7700517 531.368000
     80     81     82     1   120.0200517 557.308800
     80     81     89     1   119.2000511 582.412800
     80     87     85     1   120.0200517 557.308800
     81     80     87     1   120.0200517 557.308800
     81     82     84     1   120.0200517 557.308800
     81     89     90     1   117.9600507 523.000000
     82     81     89     1   119.2000511 582.412800
     82     84     85     1   120.0200517 557.308800
     82     84     94     1   119.2000511 582.412800
     84     85     87     1   120.0200517 557.308800
     84     94     95     1   117.9600507 523.000000
     85     84     94     1   119.2000511 582.412800
      2      1      3     1   108.4600466 328.025600
      2      1      4     1   108.4600466 328.025600
      2      1      5     1   109.7800468 425.094400
      3      1      4     1   108.4600466 328.025600
      3      1      5     1   109.7800468 425.094400
      4      1      5     1   109.7800468 425.094400
      6      7      8     1   119.8800511 403.337600
      6     18     19     1   119.8800511 403.337600
      8      7     10     1   119.8800511 403.337600
      9     11     12     1   109.7800468 425.094400
      9     11     13     1   109.7800468 425.094400
      9     11     14     1   109.7800468 425.094400
     12     11     13     1   108.4600466 328.025600
     12     11     14     1   108.4600466 328.025600
     13     11     14     1   108.4600466 328.025600
     15     16     17     1   119.8800511 403.337600
     15     20     21     1   109.5600471 393.296000
     15     20     22     1   109.5600471 393.296000
     16     18     19     1   119.8800511 403.337600
     17     16     18     1   119.8800511 403.337600
     21     20     22     1   108.4600466 328.025600
     21     20     23     1   109.8100469 414.216000
     22     20     23     1   109.8100469 414.216000
     23     24     25     1   121.4800518 435.972800
     25     24     26     1   116.9900503 389.948800
     26     33     34     1   119.8800511 403.337600
     27     28     29     1   116.0300498 434.299200
     29     28     30     1   120.3400515 402.500800
     30     31     32     1   119.8800511 403.337600
     30     35     36     1   110.4700473 391.622400
     30     35     37     1   110.4700473 391.622400
     31     33     34     1   119.8800511 403.337600
     32     31     33     1   119.8800511 403.337600
     35     38     39     1   109.8000471 387.438400
     35     38     40     1   109.8000471 387.438400
     36     35     37     1   107.5800459 329.699200
     36     35     38     1   109.8000471 387.438400
     37     35     38     1   109.8000471 387.438400
     39     38     40     1   107.5800459 329.699200
     39     38     41     1   110.4700473 391.622400
     40     38     41     1   110.4700473 391.622400
     41     42     43     1   120.3400515 402.500800
     41     48     49     1   119.8800511 403.337600
     43     42     44     1   116.0300498 434.299200
     45     46     47     1   119.8600515 401.664000
     46     48     49     1   119.8800511 403.337600
     47     46     48     1   119.8800511 403.337600
     50     57     58     1   119.8600515 401.664000
     51     52     53     1   116.0300498 434.299200
     53     52     54     1   120.3400515 402.500800
     54     55     56     1   119.8800511 403.337600
     54     59     60     1   110.4700473 391.622400
     54     59     61     1   110.4700473 391.622400
     55     57     58     1   119.8800511 403.337600
     56     55     57     1   119.8800511 403.337600
     59     62     63     1   109.8000471 387.438400
     59     62     64     1   109.8000471 387.438400
     60     59     61     1   107.5800459 329.699200
     60     59     62     1   109.8000471 387.438400
     61     59     62     1   109.8000471 387.438400
     63     62     64     1   107.5800459 329.699200
     63     62     65     1   110.4700473 391.622400
     64     62     65     1   110.4700473 391.622400
     65     66     67     1   120.3400515 402.500800
     65     72     73     1   119.8800511 403.337600
     67     66     68     1   116.0300498 434.299200
     69     70     71     1   119.8800511 403.337600
     69     74     75     1   116.9900503 389.948800
     70     72     73     1   119.8800511 403.337600
     71     70     72     1   119.8800511 403.337600
     75     74     76     1   121.4800518 435.972800
     76     77     78     1   109.8100469 414.216000
     76     77     79     1   109.8100469 414.216000
     78     77     79     1   108.4600466 328.025600
     78     77     80     1   109.5600471 393.296000
     79     77     80     1   109.5600471 393.296000
     80     87     88     1   119.8800511 403.337600
     81     82     83     1   119.8800511 403.337600
     83     82     84     1   119.8800511 403.337600
     84     85     86     1   119.8800511 403.337600
     85     87     88     1   119.8800511 403.337600
     86     85     87     1   119.8800511 403.337600
     89     90     91     1   109.7800468 425.094400
     89     90     92     1   109.7800468 425.094400
     89     90     93     1   109.7800468 425.094400
     91     90     92     1   108.4600466 328.025600
     91     90     93     1   108.4600466 328.025600
     92     90     93     1   108.4600466 328.025600
     94     95     96     1   109.7800468 425.094400
     94     95     97     1   109.7800468 425.094400
     94     95     98     1   109.7800468 425.094400
     96     95     97     1   108.4600466 328.025600
     96     95     98     1   108.4600466 328.025600
     97     95     98     1   108.4600466 328.025600

[ dihedrals ]
;    ai     aj     ak     al funct         c0         c1         c2         c3         c4         c5
      1      5      6      7     1  180.0000771  3.7656000  2
      1      5      6     18     1  180.0000771  3.7656000  2
      5      6      7     10     1  180.0000771  15.1670000  2
      5      6     18     16     1  180.0000771  15.1670000  2
      6      7     10      9     1  180.0000771  15.1670000  2
      6      7     10     15     1  180.0000771  15.1670000  2
      6     18     16     15     1  180.0000771  15.1670000  2
      7      6     18     16     1  180.0000771  15.1670000  2
      7     10      9     11     1  180.0000771  3.7656000  2
      7     10     15     16     1  180.0000771  15.1670000  2
      7     10     15     20     1  180.0000771  15.1670000  2
      9     10     15     16     1  180.0000771  15.1670000  2
      9     10     15     20     1  180.0000771  15.1670000  2
     10      7      6     18     1  180.0000771  15.1670000  2
     10     15     16     18     1  180.0000771  15.1670000  2
     10     15     20     23     1  0.0000000  0.0000000  2
     11      9     10     15     1  180.0000771  3.7656000  2
     15     20     23     24     1  0.0000000  0.0000000  3
     16     15     20     23     1  0.0000000  0.0000000  2
     18     16     15     20     1  180.0000771  15.1670000  2
     20     23     24     26     1  180.0000771  3.3472000  2
     23     24     26     27     1  180.0000771  2.9288000  2
     23     24     26     33     1  180.0000771  2.9288000  2
     24     26     27     28     1  180.0000771  20.0832000  2
     24     26     33     31     1  180.0000771  15.1670000  2
     26     27     28     30     1  180.0000771  20.0832000  2
     26     33     31     30     1  180.0000771  15.1670000  2
     27     26     33     31     1  180.0000771  15.1670000  2
     27     28     30     31     1  180.0000771  15.1670000  2
     27     28     30     35     1  180.0000771  15.1670000  2
     28     27     26     33     1  180.0000771  20.0832000  2
     28     30     31     33     1  180.0000771  15.1670000  2
     28     30     35     38     1  0.0000000  0.0000000  2
     30     35     38     41     1  0.0000000  0.6508444  3
     31     30     35     38     1  0.0000000  0.0000000  2
     33     31     30     35     1  180.0000771  15.1670000  2
     35     38     41     42     1  0.0000000  0.0000000  2
     35     38     41     48     1  0.0000000  0.0000000  2
     38     41     42     44     1  180.0000771  15.1670000  2
     38     41     48     46     1  180.0000771  15.1670000  2
     41     42     44     45     1  180.0000771  20.0832000  2
     41     48     46     45     1  180.0000771  15.1670000  2
     42     41     48     46     1  180.0000771  15.1670000  2
     42     44     45     46     1  180.0000771  20.0832000  2
     42     44     45     50     1  180.0000771  20.0832000  2
     44     42     41     48     1  180.0000771  15.1670000  2
     44     45     46     48     1  180.0000771  15.1670000  2
     44     45     50     51     1  180.0000771  4.1840000  2
     44     45     50     57     1  180.0000771  4.1840000  2
     45     50     51     52     1  180.0000771  20.0832000  2
     45     50     57     55     1  180.0000771  15.1670000  2
     46     45     50     51     1  180.0000771  4.1840000  2
     46     45     50     57     1  180.0000771  4.1840000  2
     48     46     45     50     1  180.0000771  15.1670000  2
     50     51     52     54     1  180.0000771  20.0832000  2
     50     57     55     54     1  180.0000771  15.1670000  2
     51     50     57     55     1  180.0000771  15.1670000  2
     51     52     54     55     1  180.0000771  15.1670000  2
     51     52     54     59     1  180.0000771  15.1670000  2
     52     51     50     57     1  180.0000771  20.0832000  2
     52     54     55     57     1  180.0000771  15.1670000  2
     52     54     59     62     1  0.0000000  0.0000000  2
     54     59     62     65     1  0.0000000  0.6508444  3
     55     54     59     62     1  0.0000000  0.0000000  2
     57     55     54     59     1  180.0000771  15.1670000  2
     59     62     65     66     1  0.0000000  0.0000000  2
     59     62     65     72     1  0.0000000  0.0000000  2
     62     65     66     68     1  180.0000771  15.1670000  2
     62     65     72     70     1  180.0000771  15.1670000  2
     65     66     68     69     1  180.0000771  20.0832000  2
     65     72     70     69     1  180.0000771  15.1670000  2
     66     65     72     70     1  180.0000771  15.1670000  2
     66     68     69     70     1  180.0000771  20.0832000  2
     66     68     69     74     1  180.0000771  20.0832000  2
     68     66     65     72     1  180.0000771  15.1670000  2
     68     69     70     72     1  180.0000771  15.1670000  2
     68     69     74     76     1  180.0000771  2.9288000  2
     69     74     76     77     1  180.0000771  3.3472000  2
     70     69     74     76     1  180.0000771  2.9288000  2
     72     70     69     74     1  180.0000771  15.1670000  2
     74     76     77     80     1  0.0000000  0.0000000  3
     76     77     80     81     1  0.0000000  0.0000000  2
     76     77     80     87     1  0.0000000  0.0000000  2
     77     80     81     82     1  180.0000771  15.1670000  2
     77     80     81     89     1  180.0000771  15.1670000  2
     77     80     87     85     1  180.0000771  15.1670000  2
     80     81     82     84     1  180.0000771  15.1670000  2
     80     81     89     90     1  180.0000771  3.7656000  2
     80     87     85     84     1  180.0000771  15.1670000  2
     81     80     87     85     1  180.0000771  15.1670000  2
     81     82     84     85     1  180.0000771  15.1670000  2
     81     82     84     94     1  180.0000771  15.1670000  2
     82     81     80     87     1  180.0000771  15.1670000  2
     82     81     89     90     1  180.0000771  3.7656000  2
     82     84     85     87     1  180.0000771  15.1670000  2
     82     84     94     95     1  180.0000771  3.7656000  2
     84     82     81     89     1  180.0000771  15.1670000  2
     85     84     94     95     1  180.0000771  3.7656000  2
     87     80     81     89     1  180.0000771  15.1670000  2
     87     85     84     94     1  180.0000771  15.1670000  2
      7     18      6      5     4  180.0000771  4.6024000  2
      7     15     10      9     4  180.0000771  4.6024000  2
     10     16     15     20     4  180.0000771  4.6024000  2
     33     24     26     27     4  180.0000771  4.6024000  2
     35     28     30     31     4  180.0000771  4.6024000  2
     38     42     41     48     4  180.0000771  4.6024000  2
     46     50     45     44     4  180.0000771  4.6024000  2
     57     45     50     51     4  180.0000771  4.6024000  2
     59     52     54     55     4  180.0000771  4.6024000  2
     62     66     65     72     4  180.0000771  4.6024000  2
     70     74     69     68     4  180.0000771  4.6024000  2
     77     81     80     87     4  180.0000771  4.6024000  2
     80     82     81     89     4  180.0000771  4.6024000  2
     82     85     84     94     4  180.0000771  4.6024000  2
      2      1      5      6     1  0.0000000  1.6038667  3
      3      1      5      6     1  0.0000000  1.6038667  3
      4      1      5      6     1  0.0000000  1.6038667  3
      5      6      7      8     1  180.0000771  15.1670000  2
      5      6     18     19     1  180.0000771  15.1670000  2
      6     18     16     17     1  180.0000771  15.1670000  2
      7      6     18     19     1  180.0000771  15.1670000  2
      8      7      6     18     1  180.0000771  15.1670000  2
      8      7     10      9     1  180.0000771  15.1670000  2
      8      7     10     15     1  180.0000771  15.1670000  2
     10      9     11     12     1  0.0000000  1.6038667  3
     10      9     11     13     1  0.0000000  1.6038667  3
     10      9     11     14     1  0.0000000  1.6038667  3
     10     15     16     17     1  180.0000771  15.1670000  2
     10     15     20     21     1  0.0000000  0.0000000  2
     10     15     20     22     1  0.0000000  0.0000000  2
     15     16     18     19     1  180.0000771  15.1670000  2
     16     15     20     21     1  0.0000000  0.0000000  2
     16     15     20     22     1  0.0000000  0.0000000  2
     17     16     15     20     1  180.0000771  15.1670000  2
     17     16     18     19     1  180.0000771  15.1670000  2
     20     23     24     25     1  180.0000771  3.3472000  2
     21     20     23     24     1  0.0000000  0.0000000  3
     22     20     23     24     1  0.0000000  0.0000000  3
     24     26     33     34     1  180.0000771  15.1670000  2
     25     24     26     27     1  180.0000771  2.9288000  2
     25     24     26     33     1  180.0000771  2.9288000  2
     26     27     28     29     1  180.0000771  20.0832000  2
     26     33     31     32     1  180.0000771  15.1670000  2
     27     26     33     34     1  180.0000771  15.1670000  2
     28     30     31     32     1  180.0000771  15.1670000  2
     28     30     35     36     1  0.0000000  0.0000000  2
     28     30     35     37     1  0.0000000  0.0000000  2
     29     28     30     31     1  180.0000771  15.1670000  2
     29     28     30     35     1  180.0000771  15.1670000  2
     30     31     33     34     1  180.0000771  15.1670000  2
     30     35     38     39     1  0.0000000  0.6508444  3
     30     35     38     40     1  0.0000000  0.6508444  3
     31     30     35     36     1  0.0000000  0.0000000  2
     31     30     35     37     1  0.0000000  0.0000000  2
     32     31     30     35     1  180.0000771  15.1670000  2
     32     31     33     34     1  180.0000771  15.1670000  2
     36     35     38     39     1  0.0000000  0.6276000  3
     36     35     38     40     1  0.0000000  0.6276000  3
     36     35     38     41     1  0.0000000  0.6508444  3
     37     35     38     39     1  0.0000000  0.6276000  3
     37     35     38     40     1  0.0000000  0.6276000  3
     37     35     38     41     1  0.0000000  0.6508444  3
     38     41     42     43     1  180.0000771  15.1670000  2
     38     41     48     49     1  180.0000771  15.1670000  2
     39     38     41     42     1  0.0000000  0.0000000  2
     39     38     41     48     1  0.0000000  0.0000000  2
     40     38     41     42     1  0.0000000  0.0000000  2
     40     38     41     48     1  0.0000000  0.0000000  2
     41     48     46     47     1  180.0000771  15.1670000  2
     42     41     48     49     1  180.0000771  15.1670000  2
     43     42     41     48     1  180.0000771  15.1670000  2
     43     42     44     45     1  180.0000771  20.0832000  2
     44     45     46     47     1  180.0000771  15.1670000  2
     45     46     48     49     1  180.0000771  15.1670000  2
     45     50     57     58     1  180.0000771  15.1670000  2
     47     46     45     50     1  180.0000771  15.1670000  2
     47     46     48     49     1  180.0000771  15.1670000  2
     50     51     52     53     1  180.0000771  20.0832000  2
     50     57     55     56     1  180.0000771  15.1670000  2
     51     50     57     58     1  180.0000771  15.1670000  2
     52     54     55     56     1  180.0000771  15.1670000  2
     52     54     59     60     1  0.0000000  0.0000000  2
     52     54     59     61     1  0.0000000  0.0000000  2
     53     52     54     55     1  180.0000771  15.1670000  2
     53     52     54     59     1  180.0000771  15.1670000  2
     54     55     57     58     1  180.0000771  15.1670000  2
     54     59     62     63     1  0.0000000  0.6508444  3
     54     59     62     64     1  0.0000000  0.6508444  3
     55     54     59     60     1  0.0000000  0.0000000  2
     55     54     59     61     1  0.0000000  0.0000000  2
     56     55     54     59     1  180.0000771  15.1670000  2
     56     55     57     58     1  180.0000771  15.1670000  2
     60     59     62     63     1  0.0000000  0.6276000  3
     60     59     62     64     1  0.0000000  0.6276000  3
     60     59     62     65     1  0.0000000  0.6508444  3
     61     59     62     63     1  0.0000000  0.6276000  3
     61     59     62     64     1  0.0000000  0.6276000  3
     61     59     62     65     1  0.0000000  0.6508444  3
     62     65     66     67     1  180.0000771  15.1670000  2
     62     65     72     73     1  180.0000771  15.1670000  2
     63     62     65     66     1  0.0000000  0.0000000  2
     63     62     65     72     1  0.0000000  0.0000000  2
     64     62     65     66     1  0.0000000  0.0000000  2
     64     62     65     72     1  0.0000000  0.0000000  2
     65     72     70     71     1  180.0000771  15.1670000  2
     66     65     72     73     1  180.0000771  15.1670000  2
     67     66     65     72     1  180.0000771  15.1670000  2
     67     66     68     69     1  180.0000771  20.0832000  2
     68     69     70     71     1  180.0000771  15.1670000  2
     68     69     74     75     1  180.0000771  2.9288000  2
     69     70     72     73     1  180.0000771  15.1670000  2
     70     69     74     75     1  180.0000771  2.9288000  2
     71     70     69     74     1  180.0000771  15.1670000  2
     71     70     72     73     1  180.0000771  15.1670000  2
     74     76     77     78     1  0.0000000  0.0000000  3
     74     76     77     79     1  0.0000000  0.0000000  3
     75     74     76     77     1  180.0000771  3.3472000  2
     77     80     87     88     1  180.0000771  15.1670000  2
     78     77     80     81     1  0.0000000  0.0000000  2
     78     77     80     87     1  0.0000000  0.0000000  2
     79     77     80     81     1  0.0000000  0.0000000  2
     79     77     80     87     1  0.0000000  0.0000000  2
     80     81     82     83     1  180.0000771  15.1670000  2
     80     87     85     86     1  180.0000771  15.1670000  2
     81     80     87     88     1  180.0000771  15.1670000  2
     81     89     90     91     1  0.0000000  1.6038667  3
     81     89     90     92     1  0.0000000  1.6038667  3
     81     89     90     93     1  0.0000000  1.6038667  3
     82     84     85     86     1  180.0000771  15.1670000  2
     83     82     81     89     1  180.0000771  15.1670000  2
     83     82     84     85     1  180.0000771  15.1670000  2
     83     82     84     94     1  180.0000771  15.1670000  2
     84     85     87     88     1  180.0000771  15.1670000  2
     84     94     95     96     1  0.0000000  1.6038667  3
     84     94     95     97     1  0.0000000  1.6038667  3
     84     94     95     98     1  0.0000000  1.6038667  3
     86     85     84     94     1  180.0000771  15.1670000  2
     86     85     87     88     1  180.0000771  15.1670000  2
      6     10      7      8     4  180.0000771  4.6024000  2
     15     18     16     17     4  180.0000771  4.6024000  2
      6     16     18     19     4  180.0000771  4.6024000  2
     26     25     24     23     4  180.0000771  4.6024000  2
     30     29     28     27     4  180.0000771  4.6024000  2
     30     33     31     32     4  180.0000771  4.6024000  2
     26     31     33     34     4  180.0000771  4.6024000  2
     41     43     42     44     4  180.0000771  4.6024000  2
     48     45     46     47     4  180.0000771  4.6024000  2
     41     46     48     49     4  180.0000771  4.6024000  2
     54     53     52     51     4  180.0000771  4.6024000  2
     54     57     55     56     4  180.0000771  4.6024000  2
     55     50     57     58     4  180.0000771  4.6024000  2
     65     67     66     68     4  180.0000771  4.6024000  2
     69     72     70     71     4  180.0000771  4.6024000  2
     65     70     72     73     4  180.0000771  4.6024000  2
     69     75     74     76     4  180.0000771  4.6024000  2
     81     84     82     83     4  180.0000771  4.6024000  2
     84     87     85     86     4  180.0000771  4.6024000  2
     80     85     87     88     4  180.0000771  4.6024000  2

[ moleculetype ]
; Name            nrexcl
FeD            3

[ atoms ]
;   nr       type  resnr residue  atom   cgnr     charge       mass  typeB    chargeB      massB
; residue   1 FeD rtp FeD  q +2.0
     1        Fe1      1    FeD    Fe1      1         -1       37.85
     2        DM1      1    FeD    dm1      1        0.5          3
     3        DM2      1    FeD    dm2      1        0.5          3
     4        DM3      1    FeD    dm3      1        0.5          3
     5        DM1      1    FeD    dm4      1        0.5          3
     6        DM2      1    FeD    dm5      1        0.5          3
     7        DM3      1    FeD    dm6      1        0.5          3   ; qtot 2

[ bonds ]
;  ai    aj funct            c0            c1            c2            c3
    1     2     1 
    1     3     1 
    1     4     1 
    1     5     1 
    1     6     1 
    1     7     1 
    2     3     1 
    2     4     1 
    2     6     1 
    2     7     1 
    3     4     1 
    3     5     1 
    3     7     1 
    4     5     1 
    4     6     1 
    5     6     1 
    5     7     1 
    6     7     1 

[ angles ]
;  ai    aj    ak funct            c0            c1            c2            c3
    2     1     3     1 
    2     1     4     1 
    2     1     5     1 
    2     1     6     1 
    2     1     7     1 
    3     1     4     1 
    3     1     5     1 
    3     1     6     1 
    3     1     7     1 
    4     1     5     1 
    4     1     6     1 
    4     1     7     1 
    5     1     6     1 
    5     1     7     1 
    6     1     7     1 
    1     2     3     1 
    1     2     4     1 
    1     2     6     1 
    1     2     7     1 
    3     2     4     1 
    3     2     6     1 
    3     2     7     1 
    4     2     6     1 
    4     2     7     1 
    6     2     7     1 
    1     3     2     1 
    1     3     4     1 
    1     3     5     1 
    1     3     7     1 
    2     3     4     1 
    2     3     5     1 
    2     3     7     1 
    4     3     5     1 
    4     3     7     1 
    5     3     7     1 
    1     4     2     1 
    1     4     3     1 
    1     4     5     1 
    1     4     6     1 
    2     4     3     1 
    2     4     5     1 
    2     4     6     1 
    3     4     5     1 
    3     4     6     1 
    5     4     6     1 
    1     5     3     1 
    1     5     4     1 
    1     5     6     1 
    1     5     7     1 
    3     5     4     1 
    3     5     6     1 
    3     5     7     1 
    4     5     6     1 
    4     5     7     1 
    6     5     7     1 
    1     6     2     1 
    1     6     4     1 
    1     6     5     1 
    1     6     7     1 
    2     6     4     1 
    2     6     5     1 
    2     6     7     1 
    4     6     5     1 
    4     6     7     1 
    5     6     7     1 
    1     7     2     1 
    1     7     3     1 
    1     7     5     1 
    1     7     6     1 
    2     7     3     1 
    2     7     5     1 
    2     7     6     1 
    3     7     5     1 
    3     7     6     1 
    5     7     6     1 

[ moleculetype ]
; molname       nrexcl
CL              1

[ atoms ]
; id    at type         res nr  residu name     at name  cg nr  charge
1       Cl              1       CL              CL       1      -1.00000

[ moleculetype ]
; Name            nrexcl
DMSO  3

[ atoms ]
;   nr       type  resnr residue  atom   cgnr     charge       mass  typeB    chargeB
     1         c3      1    DMSO    C1      1   -0.42790  12.000000
     2         h1      1    DMSO    H1      2    0.17010   1.000000
     3         h1      1    DMSO    H2      3    0.17010   1.000000
     4         h1      1    DMSO    H3      4    0.17010   1.000000
     5         s4      1    DMSO    S1      5    0.38110  32.100000
     6         c3      1    DMSO    C2      6   -0.42790  12.000000
     7         h1      1    DMSO    H4      7    0.17010   1.000000
     8         h1      1    DMSO    H5      8    0.17010   1.000000
     9         h1      1    DMSO    H6      9    0.17010   1.000000
    10          o      1    DMSO    O1     10   -0.54590  16.000000

[ bonds ]
;  ai    aj funct  r  k
    1     2     1  1.0930e-01  2.8108e+05
    1     3     1  1.0930e-01  2.8108e+05
    1     4     1  1.0930e-01  2.8108e+05
    6     7     1  1.0930e-01  2.8108e+05
    6     8     1  1.0930e-01  2.8108e+05
    6     9     1  1.0930e-01  2.8108e+05
    1     5     1  1.8070e-01  1.9564e+05
    5     6     1  1.8070e-01  1.9564e+05
    5    10     1  1.4970e-01  3.7547e+05

[ pairs ]
;  ai    aj funct
     1      7      1
     1      8      1
     1      9      1
     2      6      1
     2     10      1
     3      6      1
     3     10      1
     4      6      1
     4     10      1
     7     10      1
     8     10      1
     9     10      1

[ angles ]
;  ai    aj    ak funct  theta   cth
    2     1     3     1  1.0955e+02  3.2803e+02
    2     1     4     1  1.0955e+02  3.2803e+02
    2     1     5     1  1.0866e+02  3.5899e+02
    3     1     4     1  1.0955e+02  3.2803e+02
    3     1     5     1  1.0866e+02  3.5899e+02
    4     1     5     1  1.0866e+02  3.5899e+02
    5     6     7     1  1.0866e+02  3.5899e+02
    5     6     8     1  1.0866e+02  3.5899e+02
    5     6     9     1  1.0866e+02  3.5899e+02
    7     6     8     1  1.0955e+02  3.2803e+02
    7     6     9     1  1.0955e+02  3.2803e+02
    8     6     9     1  1.0955e+02  3.2803e+02
    1     5     6     1  9.6820e+01  5.1965e+02
    1     5    10     1  1.0621e+02  5.4894e+02
    6     5    10     1  1.0621e+02  5.4894e+02

[ dihedrals ]
;i  j   k  l	 func	C0  ...  C5
    1    5    6    7      3     0.83680     2.51040     0.00000    -3.34720     0.00000     0.00000	;
    1    5    6    8      3     0.83680     2.51040     0.00000    -3.34720     0.00000     0.00000	;
    1    5    6    9      3     0.83680     2.51040     0.00000    -3.34720     0.00000     0.00000	;
    2    1    5    6      3     0.83680     2.51040     0.00000    -3.34720     0.00000     0.00000	;
    2    1    5    10     3     0.83680     2.51040     0.00000    -3.34720     0.00000     0.00000	;
    3    1    5    6      3     0.83680     2.51040     0.00000    -3.34720     0.00000     0.00000	;
    3    1    5    10     3     0.83680     2.51040     0.00000    -3.34720     0.00000     0.00000	;
    4    1    5    6      3     0.83680     2.51040     0.00000    -3.34720     0.00000     0.00000	;
    4    1    5    10     3     0.83680     2.51040     0.00000    -3.34720     0.00000     0.00000	;
    7    6    5    10     3     0.83680     2.51040     0.00000    -3.34720     0.00000     0.00000	;
    8    6    5    10     3     0.83680     2.51040     0.00000    -3.34720     0.00000     0.00000	;
    9    6    5    10     3     0.83680     2.51040     0.00000    -3.34720     0.00000     0.00000	;


[ system ]
; Name
Generic title in water

[ molecules ]
; Compound       #mols
UNK                  5

FeD 5

CL 10

DMSO             1322
