# Supplementary material for: Metallicious: Automated Force-Field Parameterization of Covalently Bound Metals for Supramolecular Structures
Source: J Chem Theory Comput. 2024 Oct 7;20(20):9060–71. doi: 10.1021/acs.jctc.4c00850 (PMC11500408; doi:10.1021/acs.jctc.4c00850)
Supplement: Supplementary file 2 — ct4c00850_si_002.zip [file ct4c00850_si_002.zip › SI_MD_input/Fe5L5/dummy/1_em.gro]

Generic title in water
13755
    1UNK     C0    1   3.731   3.203   3.145
    1UNK     H1    2   3.824   3.157   3.180
    1UNK     H2    3   3.668   3.227   3.232
    1UNK     H3    4   3.756   3.297   3.093
    1UNK     O4    5   3.660   3.114   3.057
    1UNK     C5    6   3.724   3.063   2.947
    1UNK     C6    7   3.743   2.925   2.936
    1UNK     H7    8   3.712   2.862   3.019
    1UNK     O8    9   3.825   2.736   2.811
    1UNK     C9   10   3.805   2.871   2.822
    1UNK    C10   11   3.891   2.664   2.917
    1UNK    H11   12   3.912   2.561   2.886
    1UNK    H12   13   3.830   2.662   3.007
    1UNK    H13   14   3.987   2.713   2.941
    1UNK    C14   15   3.846   2.955   2.717
    1UNK    C15   16   3.832   3.094   2.732
    1UNK    H16   17   3.873   3.162   2.658
    1UNK    C17   18   3.770   3.148   2.845
    1UNK    H18   19   3.763   3.256   2.857
    1UNK    C19   20   3.916   2.899   2.596
    1UNK    H20   21   3.985   2.819   2.628
    1UNK    H21   22   3.980   2.977   2.552
    1UNK    N22   23   3.818   2.849   2.496
    1UNK    C23   24   3.827   2.723   2.461
    1UNK    H24   25   3.898   2.654   2.506
    1UNK    C25   26   3.726   2.665   2.366
    1UNK    N26   27   3.642   2.752   2.303
    1UNK    C27   28   3.550   2.701   2.219
    1UNK    H28   29   3.487   2.773   2.167
    1UNK    C29   30   3.528   2.563   2.200
    1UNK    C30   31   3.617   2.474   2.262
    1UNK    H31   32   3.612   2.367   2.242
    1UNK    C32   33   3.717   2.526   2.346
    1UNK    H33   34   3.789   2.459   2.392
    1UNK    C34   35   3.420   2.513   2.104
    1UNK    H35   36   3.456   2.526   2.001
    1UNK    H36   37   3.407   2.405   2.116
    1UNK    C37   38   3.282   2.585   2.117
    1UNK    H38   39   3.216   2.542   2.040
    1UNK    H39   40   3.294   2.690   2.088
    1UNK    C40   41   3.214   2.573   2.253
    1UNK    C41   42   3.199   2.448   2.315
    1UNK    H42   43   3.239   2.359   2.268
    1UNK    N43   44   3.132   2.430   2.433
    1UNK    C44   45   3.075   2.537   2.495
    1UNK    C45   46   3.087   2.667   2.437
    1UNK    H46   47   3.041   2.753   2.485
    1UNK    C47   48   3.156   2.685   2.316
    1UNK    H48   49   3.161   2.783   2.268
    1UNK    C49   50   2.997   2.508   2.623
    1UNK    N50   51   2.991   2.377   2.662
    1UNK    C51   52   2.919   2.344   2.772
    1UNK    H52   53   2.916   2.238   2.798
    1UNK    C53   54   2.850   2.439   2.850
    1UNK    C54   55   2.859   2.574   2.814
    1UNK    H55   56   2.811   2.650   2.876
    1UNK    C56   57   2.932   2.609   2.700
    1UNK    H57   58   2.940   2.713   2.673
    1UNK    C58   59   2.776   2.394   2.976
    1UNK    H59   60   2.818   2.444   3.064
    1UNK    H60   61   2.791   2.287   2.994
    1UNK    C61   62   2.623   2.421   2.973
    1UNK    H62   63   2.580   2.380   3.065
    1UNK    H63   64   2.606   2.529   2.980
    1UNK    C64   65   2.549   2.363   2.853
    1UNK    C65   66   2.461   2.443   2.779
    1UNK    H66   67   2.451   2.549   2.804
    1UNK    N67   68   2.386   2.399   2.674
    1UNK    C68   69   2.391   2.265   2.647
    1UNK    C69   70   2.477   2.178   2.716
    1UNK    H70   71   2.475   2.071   2.694
    1UNK    C71   72   2.556   2.226   2.822
    1UNK    H72   73   2.615   2.157   2.882
    1UNK    C73   74   2.304   2.215   2.536
    1UNK    H74   75   2.293   2.107   2.525
    1UNK    N75   76   2.253   2.300   2.450
    1UNK    C76   77   2.169   2.245   2.340
    1UNK    H77   78   2.223   2.252   2.244
    1UNK    H78   79   2.147   2.139   2.355
    1UNK    C79   80   2.039   2.321   2.331
    1UNK    C80   81   1.940   2.303   2.429
    1UNK    C81   82   1.824   2.382   2.429
    1UNK    H82   83   1.751   2.374   2.508
    1UNK    C83   84   1.804   2.477   2.328
    1UNK    C84   85   1.898   2.488   2.223
    1UNK    H85   86   1.882   2.558   2.142
    1UNK    C86   87   2.014   2.410   2.225
    1UNK    H87   88   2.086   2.423   2.144
    1UNK    O88   89   1.962   2.215   2.532
    1UNK    C89   90   1.858   2.126   2.578
    1UNK    H90   91   1.896   2.064   2.660
    1UNK    H91   92   1.826   2.060   2.496
    1UNK    H92   93   1.772   2.182   2.615
    1UNK    O93   94   1.699   2.563   2.342
    1UNK    C94   95   1.639   2.630   2.229
    1UNK    H95   96   1.553   2.687   2.264
    1UNK    H96   97   1.605   2.557   2.155
    1UNK    H97   98   1.710   2.699   2.182
    2UNK     C0   99   2.376   2.567   3.288
    2UNK     H1  100   2.446   2.624   3.349
    2UNK     H2  101   2.422   2.470   3.264
    2UNK     H3  102   2.286   2.549   3.347
    2UNK     O4  103   2.344   2.640   3.168
    2UNK     C5  104   2.258   2.590   3.073
    2UNK     C6  105   2.164   2.677   3.017
    2UNK     H7  106   2.153   2.776   3.059
    2UNK     O8  107   1.992   2.721   2.855
    2UNK     C9  108   2.084   2.635   2.910
    2UNK    C10  109   1.872   2.747   2.931
    2UNK    H11  110   1.802   2.805   2.871
    2UNK    H12  111   1.896   2.804   3.022
    2UNK    H13  112   1.824   2.653   2.960
    2UNK    C14  113   2.099   2.505   2.857
    2UNK    C15  114   2.185   2.414   2.922
    2UNK    H16  115   2.190   2.310   2.890
    2UNK    C17  116   2.265   2.458   3.028
    2UNK    H18  117   2.332   2.387   3.077
    2UNK    C19  118   2.021   2.462   2.734
    2UNK    H20  119   1.915   2.489   2.748
    2UNK    H21  120   2.025   2.353   2.727
    2UNK    N22  121   2.079   2.526   2.613
    2UNK    C23  122   2.005   2.610   2.545
    2UNK    H24  123   1.907   2.642   2.580
    2UNK    C25  124   2.058   2.674   2.420
    2UNK    N26  125   2.178   2.628   2.373
    2UNK    C27  126   2.225   2.682   2.257
    2UNK    H28  127   2.317   2.640   2.219
    2UNK    C29  128   2.163   2.790   2.191
    2UNK    C30  129   2.040   2.837   2.241
    2UNK    H31  130   1.985   2.914   2.188
    2UNK    C32  131   1.988   2.778   2.357
    2UNK    H33  132   1.890   2.809   2.395
    2UNK    C34  133   2.222   2.847   2.063
    2UNK    H35  134   2.208   2.774   1.982
    2UNK    H36  135   2.166   2.936   2.031
    2UNK    C37  136   2.373   2.882   2.071
    2UNK    H38  137   2.431   2.789   2.082
    2UNK    H39  138   2.404   2.923   1.975
    2UNK    C40  139   2.410   2.981   2.182
    2UNK    C41  140   2.347   3.106   2.190
    2UNK    H42  141   2.268   3.133   2.119
    2UNK    N43  142   2.380   3.201   2.282
    2UNK    C44  143   2.482   3.175   2.369
    2UNK    C45  144   2.548   3.050   2.367
    2UNK    H46  145   2.629   3.029   2.436
    2UNK    C47  146   2.513   2.952   2.273
    2UNK    H48  147   2.566   2.857   2.267
    2UNK    C49  148   2.523   3.290   2.462
    2UNK    N50  149   2.457   3.408   2.444
    2UNK    C51  150   2.496   3.516   2.516
    2UNK    H52  151   2.444   3.609   2.495
    2UNK    C53  152   2.597   3.513   2.613
    2UNK    C54  153   2.661   3.390   2.638
    2UNK    H55  154   2.736   3.383   2.717
    2UNK    C56  155   2.624   3.279   2.561
    2UNK    H57  156   2.673   3.184   2.580
    2UNK    C58  157   2.628   3.638   2.695
    2UNK    H59  158   2.615   3.615   2.802
    2UNK    H60  159   2.555   3.717   2.674
    2UNK    C61  160   2.769   3.698   2.675
    2UNK    H62  161   2.776   3.790   2.735
    2UNK    H63  162   2.843   3.629   2.720
    2UNK    C64  163   2.807   3.730   2.531
    2UNK    C65  164   2.928   3.684   2.479
    2UNK    H66  165   2.993   3.621   2.541
    2UNK    N67  166   2.974   3.711   2.354
    2UNK    C68  167   2.899   3.795   2.277
    2UNK    C69  168   2.777   3.848   2.322
    2UNK    H70  169   2.721   3.917   2.259
    2UNK    C71  170   2.729   3.816   2.451
    2UNK    H72  171   2.638   3.861   2.489
    2UNK    C73  172   2.953   3.829   2.141
    2UNK    H74  173   2.899   3.906   2.085
    2UNK    N75  174   3.058   3.766   2.094
    2UNK    C76  175   3.113   3.798   1.958
    2UNK    H77  176   3.145   3.705   1.908
    2UNK    H78  177   3.204   3.859   1.969
    2UNK    C79  178   3.018   3.871   1.866
    2UNK    C80  179   2.927   3.802   1.783
    2UNK    C81  180   2.840   3.874   1.699
    2UNK    H82  181   2.770   3.823   1.636
    2UNK    C83  182   2.845   4.015   1.697
    2UNK    C84  183   2.935   4.083   1.779
    2UNK    H85  184   2.939   4.191   1.777
    2UNK    C86  185   3.023   4.012   1.862
    2UNK    H87  186   3.095   4.067   1.922
    2UNK    O88  187   2.926   3.664   1.785
    2UNK    C89  188   2.884   3.588   1.670
    2UNK    H90  189   2.908   3.482   1.684
    2UNK    H91  190   2.934   3.623   1.580
    2UNK    H92  191   2.776   3.597   1.655
    2UNK    O93  192   2.762   4.089   1.616
    2UNK    C94  193   2.716   4.043   1.487
    2UNK    H95  194   2.664   4.123   1.435
    2UNK    H96  195   2.802   4.011   1.426
    2UNK    H97  196   2.648   3.958   1.499
    3UNK     C0  197   3.133   1.573   3.232
    3UNK     H1  198   3.091   1.528   3.323
    3UNK     H2  199   3.229   1.619   3.258
    3UNK     H3  200   3.151   1.492   3.160
    3UNK     O4  201   3.042   1.671   3.179
    3UNK     C5  202   3.079   1.752   3.075
    3UNK     C6  203   3.046   1.888   3.081
    3UNK     H7  204   2.992   1.923   3.169
    3UNK     O8  205   3.064   2.112   2.988
    3UNK     C9  206   3.088   1.976   2.979
    3UNK    C10  207   3.054   2.175   3.118
    3UNK    H11  208   3.049   2.284   3.107
    3UNK    H12  209   3.141   2.150   3.180
    3UNK    H13  210   2.963   2.143   3.171
    3UNK    C14  211   3.159   1.925   2.868
    3UNK    C15  212   3.188   1.788   2.861
    3UNK    H16  213   3.245   1.746   2.778
    3UNK    C17  214   3.150   1.702   2.965
    3UNK    H18  215   3.176   1.597   2.960
    3UNK    C19  216   3.214   2.018   2.762
    3UNK    H20  217   3.291   1.964   2.705
    3UNK    H21  218   3.265   2.100   2.814
    3UNK    N22  219   3.112   2.073   2.668
    3UNK    C23  220   3.014   1.998   2.624
    3UNK    H24  221   2.989   1.901   2.667
    3UNK    C25  222   2.929   2.049   2.511
    3UNK    N26  223   2.970   2.165   2.450
    3UNK    C27  224   2.892   2.214   2.349
    3UNK    H28  225   2.929   2.304   2.301
    3UNK    C29  226   2.772   2.155   2.307
    3UNK    C30  227   2.733   2.035   2.369
    3UNK    H31  228   2.645   1.981   2.335
    3UNK    C32  229   2.812   1.982   2.472
    3UNK    H33  230   2.784   1.888   2.520
    3UNK    C34  231   2.688   2.211   2.191
    3UNK    H35  232   2.583   2.184   2.206
    3UNK    H36  233   2.718   2.159   2.099
    3UNK    C37  234   2.698   2.364   2.164
    3UNK    H38  235   2.800   2.390   2.136
    3UNK    H39  236   2.637   2.386   2.075
    3UNK    C40  237   2.649   2.453   2.279
    3UNK    C41  238   2.515   2.446   2.321
    3UNK    H42  239   2.446   2.376   2.276
    3UNK    N43  240   2.464   2.526   2.419
    3UNK    C44  241   2.545   2.620   2.477
    3UNK    C45  242   2.680   2.633   2.436
    3UNK    H46  243   2.744   2.709   2.479
    3UNK    C47  244   2.733   2.549   2.337
    3UNK    H48  245   2.835   2.561   2.301
    3UNK    C49  246   2.481   2.711   2.581
    3UNK    N50  247   2.346   2.698   2.599
    3UNK    C51  248   2.283   2.781   2.686
    3UNK    H52  249   2.175   2.769   2.694
    3UNK    C53  250   2.349   2.879   2.762
    3UNK    C54  251   2.488   2.890   2.750
    3UNK    H55  252   2.543   2.959   2.813
    3UNK    C56  253   2.554   2.806   2.658
    3UNK    H57  254   2.661   2.814   2.649
    3UNK    C58  255   2.271   2.960   2.866
    3UNK    H59  256   2.172   2.917   2.881
    3UNK    H60  257   2.321   2.951   2.964
    3UNK    C61  258   2.253   3.111   2.835
    3UNK    H62  259   2.351   3.159   2.838
    3UNK    H63  260   2.196   3.156   2.916
    3UNK    C64  261   2.183   3.140   2.702
    3UNK    C65  262   2.235   3.238   2.617
    3UNK    H66  263   2.324   3.293   2.647
    3UNK    N67  264   2.184   3.269   2.495
    3UNK    C68  265   2.069   3.204   2.458
    3UNK    C69  266   2.005   3.110   2.541
    3UNK    H70  267   1.912   3.064   2.510
    3UNK    C71  268   2.063   3.077   2.665
    3UNK    H72  269   2.014   3.005   2.731
    3UNK    C73  270   2.016   3.234   2.322
    3UNK    H74  271   1.918   3.193   2.296
    3UNK    N75  272   2.091   3.296   2.235
    3UNK    C76  273   2.028   3.335   2.105
    3UNK    H77  274   2.082   3.290   2.020
    3UNK    H78  275   1.924   3.301   2.098
    3UNK    C79  276   2.032   3.485   2.094
    3UNK    C80  277   1.947   3.563   2.176
    3UNK    C81  278   1.959   3.702   2.176
    3UNK    H82  279   1.896   3.761   2.242
    3UNK    C83  280   2.051   3.765   2.092
    3UNK    C84  281   2.128   3.689   2.003
    3UNK    H85  282   2.196   3.736   1.933
    3UNK    C86  283   2.117   3.549   2.003
    3UNK    H87  284   2.176   3.491   1.932
    3UNK    O88  285   1.857   3.502   2.259
    3UNK    C89  286   1.717   3.526   2.233
    3UNK    H90  287   1.656   3.449   2.281
    3UNK    H91  288   1.698   3.522   2.125
    3UNK    H92  289   1.687   3.624   2.270
    3UNK    O93  290   2.072   3.900   2.108
    3UNK    C94  291   2.113   3.984   1.999
    3UNK    H95  292   2.128   4.086   2.035
    3UNK    H96  293   2.035   3.985   1.921
    3UNK    H97  294   2.207   3.950   1.956
    4UNK     C0  295   2.306   3.597   3.110
    4UNK     H1  296   2.329   3.544   3.203
    4UNK     H2  297   2.221   3.664   3.128
    4UNK     H3  298   2.394   3.657   3.083
    4UNK     O4  299   2.275   3.503   3.005
    4UNK     C5  300   2.231   3.543   2.881
    4UNK     C6  301   2.293   3.648   2.811
    4UNK     H7  302   2.374   3.703   2.857
    4UNK     O8  303   2.311   3.782   2.611
    4UNK     C9  304   2.250   3.680   2.681
    4UNK    C10  305   2.316   3.915   2.668
    4UNK    H11  306   2.365   3.984   2.598
    4UNK    H12  307   2.373   3.916   2.762
    4UNK    H13  308   2.215   3.951   2.688
    4UNK    C14  309   2.148   3.606   2.619
    4UNK    C15  310   2.081   3.506   2.693
    4UNK    H16  311   1.996   3.453   2.651
    4UNK    C17  312   2.125   3.474   2.823
    4UNK    H18  313   2.075   3.396   2.880
    4UNK    C19  314   2.103   3.636   2.477
    4UNK    H20  315   2.091   3.745   2.466
    4UNK    H21  316   2.004   3.592   2.460
    4UNK    N22  317   2.201   3.582   2.378
    4UNK    C23  318   2.262   3.669   2.302
    4UNK    H24  319   2.250   3.776   2.315
    4UNK    C25  320   2.364   3.624   2.202
    4UNK    N26  321   2.373   3.490   2.177
    4UNK    C27  322   2.467   3.450   2.087
    4UNK    H28  323   2.469   3.343   2.065
    4UNK    C29  324   2.560   3.536   2.027
    4UNK    C30  325   2.549   3.674   2.053
    4UNK    H31  326   2.613   3.745   2.001
    4UNK    C32  327   2.450   3.718   2.141
    4UNK    H33  328   2.437   3.824   2.160
    4UNK    C34  329   2.662   3.486   1.926
    4UNK    H35  330   2.613   3.471   1.830
    4UNK    H36  331   2.736   3.565   1.908
    4UNK    C37  332   2.738   3.356   1.964
    4UNK    H38  333   2.801   3.328   1.878
    4UNK    H39  334   2.667   3.273   1.974
    4UNK    C40  335   2.828   3.367   2.087
    4UNK    C41  336   2.933   3.460   2.091
    4UNK    H42  337   2.951   3.527   2.007
    4UNK    N43  338   3.019   3.471   2.197
    4UNK    C44  339   3.004   3.387   2.303
    4UNK    C45  340   2.900   3.290   2.304
    4UNK    H46  341   2.888   3.223   2.388
    4UNK    C47  342   2.811   3.280   2.196
    4UNK    H48  343   2.733   3.204   2.194
    4UNK    C49  344   3.104   3.403   2.418
    4UNK    N50  345   3.198   3.501   2.403
    4UNK    C51  346   3.288   3.520   2.503
    4UNK    H52  347   3.362   3.599   2.488
    4UNK    C53  348   3.289   3.446   2.623
    4UNK    C54  349   3.191   3.347   2.640
    4UNK    H55  350   3.186   3.291   2.733
    4UNK    C56  351   3.099   3.326   2.537
    4UNK    H57  352   3.022   3.251   2.552
    4UNK    C58  353   3.389   3.479   2.733
    4UNK    H59  354   3.336   3.497   2.827
    4UNK    H60  355   3.440   3.574   2.711
    4UNK    C61  356   3.496   3.370   2.757
    4UNK    H62  357   3.567   3.407   2.833
    4UNK    H63  358   3.447   3.283   2.804
    4UNK    C64  359   3.573   3.328   2.632
    4UNK    C65  360   3.575   3.193   2.593
    4UNK    H66  361   3.520   3.119   2.651
    4UNK    N67  362   3.642   3.146   2.484
    4UNK    C68  363   3.715   3.236   2.413
    4UNK    C69  364   3.722   3.372   2.449
    4UNK    H70  365   3.785   3.441   2.392
    4UNK    C71  366   3.651   3.419   2.560
    4UNK    H72  367   3.658   3.523   2.591
    4UNK    C73  368   3.786   3.185   2.292
    4UNK    H74  369   3.851   3.255   2.239
    4UNK    N75  370   3.764   3.064   2.248
    4UNK    C76  371   3.848   3.015   2.135
    4UNK    H77  372   3.913   3.094   2.095
    4UNK    H78  373   3.785   2.981   2.051
    4UNK    C79  374   3.936   2.901   2.182
    4UNK    C80  375   4.039   2.925   2.276
    4UNK    C81  376   4.116   2.818   2.324
    4UNK    H82  377   4.193   2.835   2.399
    4UNK    C83  378   4.095   2.689   2.276
    4UNK    C84  379   3.998   2.665   2.178
    4UNK    H85  380   3.982   2.565   2.139
    4UNK    C86  381   3.920   2.771   2.130
    4UNK    H87  382   3.846   2.752   2.052
    4UNK    O88  383   4.057   3.052   2.326
    4UNK    C89  384   4.189   3.109   2.333
    4UNK    H90  385   4.182   3.213   2.367
    4UNK    H91  386   4.236   3.109   2.234
    4UNK    H92  387   4.253   3.054   2.402
    4UNK    O93  388   4.168   2.586   2.332
    4UNK    C94  389   4.227   2.485   2.249
    4UNK    H95  390   4.291   2.419   2.310
    4UNK    H96  391   4.290   2.531   2.171
    4UNK    H97  392   4.150   2.424   2.201
    5UNK     C0  393   2.947   4.374   2.108
    5UNK     H1  394   2.858   4.437   2.096
    5UNK     H2  395   2.975   4.335   2.009
    5UNK     H3  396   3.029   4.436   2.146
    5UNK     O4  397   2.919   4.266   2.200
    5UNK     C5  398   3.018   4.178   2.241
    5UNK     C6  399   2.996   4.103   2.357
    5UNK     H7  400   2.904   4.118   2.413
    5UNK     O8  401   3.073   3.939   2.516
    5UNK     C9  402   3.093   4.013   2.402
    5UNK    C10  403   3.038   4.007   2.637
    5UNK    H11  404   3.034   3.936   2.721
    5UNK    H12  405   2.939   4.054   2.627
    5UNK    H13  406   3.111   4.085   2.660
    5UNK    C14  407   3.211   3.992   2.328
    5UNK    C15  408   3.235   4.070   2.214
    5UNK    H16  409   3.329   4.063   2.160
    5UNK    C17  410   3.138   4.162   2.170
    5UNK    H18  411   3.159   4.223   2.083
    5UNK    C19  412   3.316   3.894   2.376
    5UNK    H20  413   3.414   3.942   2.369
    5UNK    H21  414   3.302   3.871   2.483
    5UNK    N22  415   3.312   3.771   2.295
    5UNK    C23  416   3.424   3.733   2.238
    5UNK    H24  417   3.519   3.782   2.258
    5UNK    C25  418   3.426   3.608   2.157
    5UNK    N26  419   3.304   3.556   2.122
    5UNK    C27  420   3.304   3.443   2.047
    5UNK    H28  421   3.207   3.407   2.015
    5UNK    C29  422   3.420   3.371   2.015
    5UNK    C30  423   3.544   3.422   2.055
    5UNK    H31  424   3.637   3.372   2.027
    5UNK    C32  425   3.547   3.544   2.126
    5UNK    H33  426   3.642   3.588   2.155
    5UNK    C34  427   3.412   3.243   1.933
    5UNK    H35  428   3.392   3.268   1.827
    5UNK    H36  429   3.510   3.194   1.933
    5UNK    C37  430   3.307   3.140   1.980
    5UNK    H38  431   3.206   3.181   1.963
    5UNK    H39  432   3.313   3.052   1.915
    5UNK    C40  433   3.323   3.096   2.126
    5UNK    C41  434   3.447   3.049   2.173
    5UNK    H42  435   3.534   3.047   2.107
    5UNK    N43  436   3.466   3.001   2.299
    5UNK    C44  437   3.359   2.995   2.384
    5UNK    C45  438   3.232   3.043   2.343
    5UNK    H46  439   3.147   3.037   2.410
    5UNK    C47  440   3.213   3.093   2.213
    5UNK    H48  441   3.115   3.125   2.178
    5UNK    C49  442   3.384   2.929   2.519
    5UNK    N50  443   3.505   2.870   2.536
    5UNK    C51  444   3.530   2.803   2.652
    5UNK    H52  445   3.627   2.753   2.658
    5UNK    C53  446   3.440   2.797   2.758
    5UNK    C54  447   3.316   2.861   2.745
    5UNK    H55  448   3.246   2.861   2.828
    5UNK    C56  449   3.287   2.927   2.624
    5UNK    H57  450   3.193   2.978   2.614
    5UNK    C58  451   3.480   2.728   2.889
    5UNK    H59  452   3.462   2.796   2.973
    5UNK    H60  453   3.587   2.706   2.890
    5UNK    C61  454   3.407   2.595   2.917
    5UNK    H62  455   3.443   2.555   3.013
    5UNK    H63  456   3.301   2.618   2.931
    5UNK    C64  457   3.420   2.489   2.810
    5UNK    C65  458   3.304   2.428   2.764
    5UNK    H66  459   3.207   2.456   2.806
    5UNK    N67  460   3.301   2.337   2.663
    5UNK    C68  461   3.422   2.299   2.611
    5UNK    C69  462   3.544   2.349   2.658
    5UNK    H70  463   3.639   2.314   2.618
    5UNK    C71  464   3.544   2.447   2.759
    5UNK    H72  465   3.638   2.485   2.799
    5UNK    C73  466   3.415   2.204   2.495
    5UNK    H74  467   3.511   2.175   2.451
    5UNK    N75  468   3.298   2.174   2.444
    5UNK    C76  469   3.282   2.079   2.331
    5UNK    H77  470   3.227   2.127   2.249
    5UNK    H78  471   3.221   1.995   2.364
    5UNK    C79  472   3.412   2.024   2.275
    5UNK    C80  473   3.484   1.926   2.346
    5UNK    C81  474   3.602   1.872   2.292
    5UNK    H82  475   3.660   1.798   2.345
    5UNK    C83  476   3.647   1.915   2.166
    5UNK    C84  477   3.575   2.012   2.095
    5UNK    H85  478   3.610   2.043   1.997
    5UNK    C86  479   3.457   2.066   2.148
    5UNK    H87  480   3.402   2.139   2.089
    5UNK    O88  481   3.435   1.886   2.469
    5UNK    C89  482   3.475   1.763   2.531
    5UNK    H90  483   3.419   1.746   2.624
    5UNK    H91  484   3.582   1.764   2.554
    5UNK    H92  485   3.455   1.678   2.463
    5UNK    O93  486   3.763   1.866   2.113
    5UNK    C94  487   3.776   1.726   2.083
    5UNK    H95  488   3.870   1.707   2.030
    5UNK    H96  489   3.693   1.692   2.018
    5UNK    H97  490   3.775   1.666   2.175
    6FeD    Fe1  491   3.654   2.946   2.395
    6FeD    dm1  492   3.707   2.982   2.331
    6FeD    dm2  493   3.655   3.025   2.440
    6FeD    dm3  494   3.581   2.973   2.349
    6FeD    dm4  495   3.601   2.911   2.459
    6FeD    dm5  496   3.653   2.867   2.351
    6FeD    dm6  497   3.727   2.919   2.441
    7FeD    Fe1  498   3.147   3.640   2.244
    7FeD    dm1  499   3.211   3.606   2.190
    7FeD    dm2  500   3.204   3.705   2.270
    7FeD    dm3  501   3.118   3.693   2.176
    7FeD    dm4  502   3.082   3.675   2.297
    7FeD    dm5  503   3.089   3.575   2.217
    7FeD    dm6  504   3.175   3.588   2.312
    8FeD    Fe1  505   3.134   2.255   2.558
    8FeD    dm1  506   3.137   2.326   2.503
    8FeD    dm2  507   3.072   2.297   2.609
    8FeD    dm3  508   3.067   2.219   2.508
    8FeD    dm4  509   3.130   2.183   2.613
    8FeD    dm5  510   3.195   2.212   2.507
    8FeD    dm6  511   3.200   2.290   2.608
    9FeD    Fe1  512   2.274   2.504   2.522
    9FeD    dm1  513   2.352   2.505   2.476
    9FeD    dm2  514   2.294   2.584   2.559
    9FeD    dm3  515   2.233   2.547   2.453
    9FeD    dm4  516   2.196   2.503   2.567
    9FeD    dm5  517   2.253   2.424   2.484
    9FeD    dm6  518   2.315   2.461   2.590
   10FeD    Fe1  519   2.269   3.382   2.331
   10FeD    dm1  520   2.307   3.424   2.260
   10FeD    dm2  521   2.231   3.460   2.356
   10FeD    dm3  522   2.196   3.362   2.282
   10FeD    dm4  523   2.232   3.341   2.403
   10FeD    dm5  524   2.308   3.304   2.306
   10FeD    dm6  525   2.342   3.402   2.381
   11CL      CL  526   0.284   3.714   0.783
   12CL      CL  527   0.134   2.032   4.361
   13CL      CL  528   4.775   1.137   1.507
   14CL      CL  529   3.329   3.748   4.037
   15CL      CL  530   2.860   0.937   4.450
   16CL      CL  531   0.098   2.602   1.287
   17CL      CL  532   3.352   2.061   3.814
   18CL      CL  533   2.294   0.015   4.120
   19CL      CL  534   3.161   5.240   3.786
   20CL      CL  535   2.526   0.830   2.633
   21DMSO    C1  536   3.375   0.442   0.022
   21DMSO    H1  537   3.346   0.381   4.838
   21DMSO    H2  538   3.290   0.501   0.056
   21DMSO    H3  539   3.458   0.508   4.897
   21DMSO    S1  540   3.429   0.333   0.152
   21DMSO    C2  541   3.461   0.464   0.270
   21DMSO    H4  542   3.367   0.507   0.302
   21DMSO    H5  543   3.516   0.422   0.354
   21DMSO    H6  544   3.521   0.539   0.219
   21DMSO    O1  545   3.566   0.291   0.111
   22DMSO    C1  546   2.999   1.714   4.755
   22DMSO    H1  547   2.914   1.773   4.721
   22DMSO    H2  548   3.087   1.778   4.763
   22DMSO    H3  549   3.018   1.634   4.683
   22DMSO    S1  550   2.959   1.642   0.012
   22DMSO    C2  551   3.114   1.556   0.033
   22DMSO    H4  552   3.132   1.492   4.848
   22DMSO    H5  553   3.195   1.627   0.045
   22DMSO    H6  554   3.105   1.493   0.122
   22DMSO    O1  555   2.863   1.534   4.880
   23DMSO    C1  556   4.120   1.203   1.915
   23DMSO    H1  557   4.027   1.220   1.859
   23DMSO    H2  558   4.182   1.130   1.862
   23DMSO    H3  559   4.097   1.167   2.015
   23DMSO    S1  560   4.207   1.358   1.928
   23DMSO    C2  561   4.287   1.349   1.768
   23DMSO    H4  562   4.342   1.254   1.761
   23DMSO    H5  563   4.211   1.352   1.690
   23DMSO    H6  564   4.356   1.432   1.757
   23DMSO    O1  565   4.317   1.332   2.025
   24DMSO    C1  566   3.231   1.070   4.438
   24DMSO    H1  567   3.286   1.115   4.520
   24DMSO    H2  568   3.123   1.072   4.458
   24DMSO    H3  569   3.262   0.967   4.422
   24DMSO    S1  570   3.260   1.165   4.289
   24DMSO    C2  571   3.428   1.112   4.266
   24DMSO    H4  572   3.471   1.171   4.185
   24DMSO    H5  573   3.483   1.131   4.359
   24DMSO    H6  574   3.431   1.006   4.242
   24DMSO    O1  575   3.278   1.304   4.340
   25DMSO    C1  576   1.452   3.258   0.864
   25DMSO    H1  577   1.466   3.160   0.820
   25DMSO    H2  578   1.401   3.323   0.792
   25DMSO    H3  579   1.547   3.301   0.896
   25DMSO    S1  580   1.343   3.240   1.006
   25DMSO    C2  581   1.351   3.413   1.051
   25DMSO    H4  582   1.311   3.473   0.969
   25DMSO    H5  583   1.289   3.428   1.139
   25DMSO    H6  584   1.454   3.440   1.073
   25DMSO    O1  585   1.429   3.172   1.108
   26DMSO    C1  586   4.497   5.876   4.146
   26DMSO    H1  587   4.454   5.859   4.047
   26DMSO    H2  588   4.605   5.877   4.139
   26DMSO    H3  589   4.464   5.800   4.217
   26DMSO    S1  590   4.444   0.108   4.204
   26DMSO    C2  591   4.268   0.076   4.189
   26DMSO    H4  592   4.247   0.041   4.088
   26DMSO    H5  593   4.238   0.002   4.264
   26DMSO    H6  594   4.216   0.171   4.206
   26DMSO    O1  595   4.472   0.199   4.090
   27DMSO    C1  596   0.551   3.916   0.968
   27DMSO    H1  597   0.538   3.841   1.045
   27DMSO    H2  598   0.479   3.899   0.888
   27DMSO    H3  599   0.653   3.915   0.928
   27DMSO    S1  600   0.520   4.078   1.037
   27DMSO    C2  601   0.349   4.047   1.074
   27DMSO    H4  602   0.302   4.140   1.104
   27DMSO    H5  603   0.300   4.007   0.985
   27DMSO    H6  604   0.344   3.974   1.156
   27DMSO    O1  605   0.515   4.167   0.917
   28DMSO    C1  606   2.149   1.829   0.536
   28DMSO    H1  607   2.127   1.881   0.443
   28DMSO    H2  608   2.092   1.872   0.618
   28DMSO    H3  609   2.256   1.832   0.560
   28DMSO    S1  610   2.099   1.658   0.522
   28DMSO    C2  611   2.185   1.625   0.368
   28DMSO    H4  612   2.291   1.612   0.390
   28DMSO    H5  613   2.146   1.532   0.327
   28DMSO    H6  614   2.168   1.707   0.298
   28DMSO    O1  615   1.956   1.665   0.481
   29DMSO    C1  616   3.930   3.591   1.428
   29DMSO    H1  617   4.001   3.623   1.504
   29DMSO    H2  618   3.911   3.673   1.358
   29DMSO    H3  619   3.838   3.554   1.472
   29DMSO    S1  620   4.006   3.458   1.337
   29DMSO    C2  621   3.867   3.428   1.229
   29DMSO    H4  622   3.776   3.420   1.289
   29DMSO    H5  623   3.860   3.510   1.158
   29DMSO    H6  624   3.884   3.335   1.176
   29DMSO    O1  625   3.998   3.346   1.435
   30DMSO    C1  626   3.033   0.629   4.281
   30DMSO    H1  627   2.951   0.666   4.219
   30DMSO    H2  628   3.068   0.532   4.246
   30DMSO    H3  629   3.000   0.623   4.384
   30DMSO    S1  630   3.167   0.747   4.276
   30DMSO    C2  631   3.208   0.724   4.104
   30DMSO    H4  632   3.119   0.741   4.044
   30DMSO    H5  633   3.287   0.794   4.077
   30DMSO    H6  634   3.242   0.621   4.090
   30DMSO    O1  635   3.278   0.681   4.349
   31DMSO    C1  636   1.410   4.765   0.492
   31DMSO    H1  637   1.319   4.810   0.450
   31DMSO    H2  638   1.395   4.658   0.509
   31DMSO    H3  639   1.438   4.815   0.585
   31DMSO    S1  640   1.543   4.785   0.374
   31DMSO    C2  641   1.523   4.961   0.359
   31DMSO    H4  642   1.542   5.007   0.456
   31DMSO    H5  643   1.595   4.997   0.286
   31DMSO    H6  644   1.421   4.983   0.326
   31DMSO    O1  645   1.486   4.730   0.248
   32DMSO    C1  646   2.815   0.448   4.523
   32DMSO    H1  647   2.921   0.456   4.499
   32DMSO    H2  648   2.781   0.537   4.576
   32DMSO    H3  649   2.797   0.358   4.582
   32DMSO    S1  650   2.724   0.436   4.370
   32DMSO    C2  651   2.582   0.353   4.441
   32DMSO    H4  652   2.614   0.270   4.502
   32DMSO    H5  653   2.526   0.426   4.499
   32DMSO    H6  654   2.520   0.315   4.359
   32DMSO    O1  655   2.799   0.329   4.298
   33DMSO    C1  656   1.508   3.392   3.846
   33DMSO    H1  657   1.598   3.354   3.796
   33DMSO    H2  658   1.508   3.360   3.950
   33DMSO    H3  659   1.419   3.353   3.796
   33DMSO    S1  660   1.506   3.570   3.838
   33DMSO    C2  661   1.351   3.590   3.924
   33DMSO    H4  662   1.357   3.547   4.024
   33DMSO    H5  663   1.328   3.696   3.933
   33DMSO    H6  664   1.272   3.539   3.868
   33DMSO    O1  665   1.472   3.598   3.696
   34DMSO    C1  666   5.726   1.458   4.127
   34DMSO    H1  667   5.662   1.385   4.175
   34DMSO    H2  668   5.717   1.556   4.175
   34DMSO    H3  669   5.702   1.468   4.022
   34DMSO    S1  670   0.121   1.405   4.139
   34DMSO    C2  671   0.133   1.425   4.317
   34DMSO    H4  672   0.238   1.411   4.345
   34DMSO    H5  673   0.103   1.527   4.341
   34DMSO    H6  674   0.069   1.352   4.366
   34DMSO    O1  675   0.197   1.521   4.085
   35DMSO    C1  676   0.546   0.706   1.110
   35DMSO    H1  677   0.612   0.657   1.038
   35DMSO    H2  678   0.511   0.633   1.183
   35DMSO    H3  679   0.461   0.751   1.059
   35DMSO    S1  680   0.637   0.834   1.195
   35DMSO    C2  681   0.681   0.924   1.048
   35DMSO    H4  682   0.730   0.856   0.979
   35DMSO    H5  683   0.591   0.964   1.002
   35DMSO    H6  684   0.749   1.005   1.074
   35DMSO    O1  685   0.765   0.768   1.235
   36DMSO    C1  686   1.978   0.726   0.212
   36DMSO    H1  687   2.016   0.828   0.208
   36DMSO    H2  688   1.873   0.727   0.240
   36DMSO    H3  689   2.037   0.668   0.284
   36DMSO    S1  690   1.996   0.655   0.050
   36DMSO    C2  691   1.949   0.489   0.095
   36DMSO    H4  692   1.959   0.426   0.006
   36DMSO    H5  693   2.017   0.453   0.173
   36DMSO    H6  694   1.845   0.488   0.129
   36DMSO    O1  695   2.143   0.644   0.035
   37DMSO    C1  696   2.945   1.123   2.486
   37DMSO    H1  697   2.937   1.022   2.445
   37DMSO    H2  698   3.037   1.169   2.452
   37DMSO    H3  699   2.939   1.118   2.595
   37DMSO    S1  700   2.807   1.216   2.424
   37DMSO    C2  701   2.683   1.095   2.466
   37DMSO    H4  702   2.679   1.081   2.574
   37DMSO    H5  703   2.586   1.128   2.430
   37DMSO    H6  704   2.708   0.999   2.420
   37DMSO    O1  705   2.823   1.206   2.276
   38DMSO    C1  706   0.344   1.647   3.217
   38DMSO    H1  707   0.346   1.558   3.154
   38DMSO    H2  708   0.337   1.619   3.322
   38DMSO    H3  709   0.258   1.709   3.190
   38DMSO    S1  710   0.493   1.742   3.190
   38DMSO    C2  711   0.604   1.621   3.259
   38DMSO    H4  712   0.573   1.599   3.361
   38DMSO    H5  713   0.601   1.531   3.197
   38DMSO    H6  714   0.705   1.662   3.259
   38DMSO    O1  715   0.489   1.849   3.293
   39DMSO    C1  716   3.777   4.868   3.931
   39DMSO    H1  717   3.761   4.912   4.029
   39DMSO    H2  718   3.759   4.943   3.854
   39DMSO    H3  719   3.710   4.784   3.913
   39DMSO    S1  720   3.946   4.812   3.916
   39DMSO    C2  721   3.941   4.703   4.057
   39DMSO    H4  722   4.039   4.655   4.064
   39DMSO    H5  723   3.924   4.762   4.146
   39DMSO    H6  724   3.862   4.629   4.043
   39DMSO    O1  725   4.025   4.929   3.964
   40DMSO    C1  726   4.796   3.055   2.563
   40DMSO    H1  727   4.805   2.949   2.585
   40DMSO    H2  728   4.712   3.075   2.496
   40DMSO    H3  729   4.888   3.092   2.519
   40DMSO    S1  730   4.768   3.143   2.715
   40DMSO    C2  731   4.614   3.064   2.753
   40DMSO    H4  732   4.549   3.074   2.666
   40DMSO    H5  733   4.634   2.959   2.777
   40DMSO    H6  734   4.572   3.116   2.839
   40DMSO    O1  735   4.726   3.279   2.672
   41DMSO    C1  736   1.162   2.506   1.203
   41DMSO    H1  737   1.267   2.528   1.223
   41DMSO    H2  738   1.099   2.560   1.274
   41DMSO    H3  739   1.143   2.399   1.208
   41DMSO    S1  740   1.125   2.565   1.039
   41DMSO    C2  741   0.964   2.488   1.029
   41DMSO    H4  742   0.921   2.508   0.931
   41DMSO    H5  743   0.975   2.381   1.044
   41DMSO    H6  744   0.899   2.530   1.106
   41DMSO    O1  745   1.212   2.482   0.951
   42DMSO    C1  746   1.733   3.361   0.043
   42DMSO    H1  747   1.732   3.467   0.018
   42DMSO    H2  748   1.662   3.307   4.881
   42DMSO    H3  749   1.708   3.347   0.148
   42DMSO    S1  750   1.896   3.295   0.012
   42DMSO    C2  751   1.983   3.423   0.101
   42DMSO    H4  752   1.973   3.405   0.208
   42DMSO    H5  753   2.088   3.421   0.072
   42DMSO    H6  754   1.941   3.520   0.074
   42DMSO    O1  755   1.921   3.328   4.771
   43DMSO    C1  756   3.475   3.292   4.640
   43DMSO    H1  757   3.524   3.266   4.735
   43DMSO    H2  758   3.477   3.208   4.571
   43DMSO    H3  759   3.523   3.379   4.595
   43DMSO    S1  760   3.304   3.332   4.672
   43DMSO    C2  761   3.335   3.445   4.806
   43DMSO    H4  762   3.389   3.532   4.767
   43DMSO    H5  763   3.240   3.477   4.849
   43DMSO    H6  764   3.396   3.396   4.882
   43DMSO    O1  765   3.250   3.211   4.740
   44DMSO    C1  766   3.577   4.119   4.652
   44DMSO    H1  767   3.499   4.190   4.624
   44DMSO    H2  768   3.675   4.161   4.629
   44DMSO    H3  769   3.563   4.026   4.596
   44DMSO    S1  770   3.566   4.083   4.827
   44DMSO    C2  771   3.613   4.246   4.881
   44DMSO    H4  772   3.711   4.269   4.839
   44DMSO    H5  773   3.538   4.318   4.848
   44DMSO    H6  774   3.619   4.245   0.088
   44DMSO    O1  775   3.687   4.002   4.858
   45DMSO    C1  776   3.230   4.108   4.762
   45DMSO    H1  777   3.276   4.013   4.790
   45DMSO    H2  778   3.258   4.132   4.659
   45DMSO    H3  779   3.262   4.187   4.829
   45DMSO    S1  780   3.052   4.092   4.768
   45DMSO    C2  781   3.052   3.995   0.015
   45DMSO    H4  782   3.114   3.907   4.901
   45DMSO    H5  783   3.090   4.055   0.098
   45DMSO    H6  784   2.949   3.965   0.036
   45DMSO    O1  785   3.023   3.992   4.662
   46DMSO    C1  786   0.948   3.780   4.287
   46DMSO    H1  787   0.895   3.743   4.375
   46DMSO    H2  788   1.037   3.835   4.316
   46DMSO    H3  789   0.883   3.843   4.226
   46DMSO    S1  790   0.997   3.641   4.186
   46DMSO    C2  791   1.097   3.559   4.309
   46DMSO    H4  792   1.033   3.522   4.389
   46DMSO    H5  793   1.150   3.477   4.261
   46DMSO    H6  794   1.168   3.633   4.348
   46DMSO    O1  795   1.098   3.696   4.091
   47DMSO    C1  796   4.640   3.043   0.156
   47DMSO    H1  797   4.588   3.130   0.195
   47DMSO    H2  798   4.589   3.004   0.068
   47DMSO    H3  799   4.647   2.966   0.234
   47DMSO    S1  800   4.805   3.093   0.109
   47DMSO    C2  801   4.858   2.930   0.059
   47DMSO    H4  802   4.825   2.858   0.134
   47DMSO    H5  803   4.811   2.906   4.866
   47DMSO    H6  804   4.967   2.929   0.052
   47DMSO    O1  805   4.875   3.117   0.238
   48DMSO    C1  806   4.520   1.479   3.949
   48DMSO    H1  807   4.570   1.387   3.977
   48DMSO    H2  808   4.560   1.563   4.007
   48DMSO    H3  809   4.413   1.470   3.966
   48DMSO    S1  810   4.550   1.513   3.776
   48DMSO    C2  811   4.507   1.349   3.721
   48DMSO    H4  812   4.569   1.276   3.774
   48DMSO    H5  813   4.402   1.330   3.742
   48DMSO    H6  814   4.527   1.340   3.614
   48DMSO    O1  815   4.699   1.517   3.765
   49DMSO    C1  816   4.766   0.860   3.554
   49DMSO    H1  817   4.859   0.823   3.598
   49DMSO    H2  818   4.781   0.960   3.515
   49DMSO    H3  819   4.686   0.860   3.628
   49DMSO    S1  820   4.722   0.752   3.419
   49DMSO    C2  821   4.750   0.601   3.509
   49DMSO    H4  822   4.681   0.595   3.593
   49DMSO    H5  823   4.734   0.517   3.440
   49DMSO    H6  824   4.853   0.599   3.544
   49DMSO    O1  825   4.838   0.760   3.327
   50DMSO    C1  826   4.657   1.859   3.027
   50DMSO    H1  827   4.745   1.880   2.966
   50DMSO    H2  828   4.685   1.855   3.132
   50DMSO    H3  829   4.613   1.764   2.997
   50DMSO    S1  830   4.539   1.992   3.004
   50DMSO    C2  831   4.400   1.908   3.077
   50DMSO    H4  832   4.311   1.970   3.069
   50DMSO    H5  833   4.385   1.815   3.022
   50DMSO    H6  834   4.423   1.886   3.182
   50DMSO    O1  835   4.506   1.991   2.859
   51DMSO    C1  836   1.153   2.139   3.381
   51DMSO    H1  837   1.078   2.070   3.419
   51DMSO    H2  838   1.194   2.103   3.286
   51DMSO    H3  839   1.233   2.151   3.455
   51DMSO    S1  840   1.076   2.298   3.354
   51DMSO    C2  841   0.993   2.303   3.512
   51DMSO    H4  842   0.932   2.393   3.517
   51DMSO    H5  843   0.930   2.215   3.522
   51DMSO    H6  844   1.068   2.303   3.592
   51DMSO    O1  845   0.968   2.271   3.255
   52DMSO    C1  846   2.200   1.740   4.636
   52DMSO    H1  847   2.091   1.740   4.647
   52DMSO    H2  848   2.244   1.658   4.693
   52DMSO    H3  849   2.241   1.835   4.671
   52DMSO    S1  850   2.240   1.718   4.463
   52DMSO    C2  851   2.157   1.867   4.410
   52DMSO    H4  852   2.216   1.954   4.440
   52DMSO    H5  853   2.147   1.865   4.301
   52DMSO    H6  854   2.059   1.872   4.456
   52DMSO    O1  855   2.148   1.610   4.419
   53DMSO    C1  856   1.563   2.603   2.784
   53DMSO    H1  857   1.599   2.561   2.878
   53DMSO    H2  858   1.614   2.560   2.698
   53DMSO    H3  859   1.571   2.712   2.783
   53DMSO    S1  860   1.390   2.563   2.770
   53DMSO    C2  861   1.413   2.386   2.758
   53DMSO    H4  862   1.481   2.363   2.676
   53DMSO    H5  863   1.452   2.348   2.853
   53DMSO    H6  864   1.316   2.340   2.738
   53DMSO    O1  865   1.358   2.605   2.631
   54DMSO    C1  866   1.314   2.167   4.526
   54DMSO    H1  867   1.279   2.168   4.422
   54DMSO    H2  868   1.343   2.268   4.556
   54DMSO    H3  869   1.399   2.099   4.536
   54DMSO    S1  870   1.181   2.113   4.631
   54DMSO    C2  871   1.135   1.971   4.533
   54DMSO    H4  872   1.211   1.894   4.545
   54DMSO    H5  873   1.038   1.935   4.569
   54DMSO    H6  874   1.126   2.001   4.428
   54DMSO    O1  875   1.073   2.212   4.605
   55DMSO    C1  876   3.576   1.167   1.002
   55DMSO    H1  877   3.622   1.249   0.947
   55DMSO    H2  878   3.616   1.158   1.102
   55DMSO    H3  879   3.592   1.073   0.948
   55DMSO    S1  880   3.400   1.196   1.013
   55DMSO    C2  881   3.414   1.340   1.116
   55DMSO    H4  882   3.456   1.422   1.057
   55DMSO    H5  883   3.314   1.366   1.152
   55DMSO    H6  884   3.478   1.316   1.200
   55DMSO    O1  885   3.353   1.090   1.106
   56DMSO    C1  886   0.739   3.846   1.519
   56DMSO    H1  887   0.769   3.790   1.607
   56DMSO    H2  888   0.738   3.953   1.538
   56DMSO    H3  889   0.640   3.813   1.488
   56DMSO    S1  890   0.854   3.813   1.387
   56DMSO    C2  891   0.755   3.887   1.258
   56DMSO    H4  892   0.654   3.845   1.262
   56DMSO    H5  893   0.751   3.995   1.274
   56DMSO    H6  894   0.801   3.867   1.161
   56DMSO    O1  895   0.842   3.666   1.365
   57DMSO    C1  896   4.292   3.319   3.225
   57DMSO    H1  897   4.200   3.375   3.205
   57DMSO    H2  898   4.367   3.343   3.150
   57DMSO    H3  899   4.271   3.212   3.227
   57DMSO    S1  900   4.352   3.369   3.385
   57DMSO    C2  901   4.485   3.250   3.394
   57DMSO    H4  902   4.561   3.274   3.319
   57DMSO    H5  903   4.529   3.255   3.494
   57DMSO    H6  904   4.445   3.150   3.377
   57DMSO    O1  905   4.249   3.313   3.477
   58DMSO    C1  906   0.610   1.900   4.397
   58DMSO    H1  907   0.521   1.933   4.452
   58DMSO    H2  908   0.609   1.791   4.387
   58DMSO    H3  909   0.700   1.932   4.448
   58DMSO    S1  910   0.607   1.974   4.234
   58DMSO    C2  911   0.460   1.889   4.178
   58DMSO    H4  912   0.474   1.782   4.190
   58DMSO    H5  913   0.375   1.922   4.239
   58DMSO    H6  914   0.443   1.914   4.074
   58DMSO    O1  915   0.718   1.908   4.160
   59DMSO    C1  916   1.972   1.802   2.698
   59DMSO    H1  917   2.016   1.710   2.735
   59DMSO    H2  918   2.013   1.888   2.752
   59DMSO    H3  919   1.863   1.798   2.709
   59DMSO    S1  920   2.012   1.818   2.525
   59DMSO    C2  921   1.947   1.659   2.476
   59DMSO    H4  922   1.981   1.636   2.375
   59DMSO    H5  923   1.982   1.583   2.547
   59DMSO    H6  924   1.838   1.663   2.478
   59DMSO    O1  925   2.160   1.804   2.525
   60DMSO    C1  926   1.652   0.390   2.432
   60DMSO    H1  927   1.615   0.476   2.377
   60DMSO    H2  928   1.761   0.395   2.438
   60DMSO    H3  929   1.623   0.297   2.384
   60DMSO    S1  930   1.591   0.395   2.600
   60DMSO    C2  931   1.417   0.400   2.557
   60DMSO    H4  932   1.362   0.431   2.646
   60DMSO    H5  933   1.402   0.474   2.478
   60DMSO    H6  934   1.385   0.301   2.526
   60DMSO    O1  935   1.618   0.534   2.646
   61DMSO    C1  936   3.665   5.910   0.238
   61DMSO    H1  937   3.564   0.020   0.250
   61DMSO    H2  938   3.712   0.026   0.150
   61DMSO    H3  939   3.664   5.802   0.227
   61DMSO    S1  940   3.763   0.023   0.382
   61DMSO    C2  941   3.767   0.198   0.350
   61DMSO    H4  942   3.830   0.246   0.425
   61DMSO    H5  943   3.808   0.213   0.250
   61DMSO    H6  944   3.666   0.238   0.355
   61DMSO    O1  945   3.900   5.908   0.344
   62DMSO    C1  946   4.376   3.542   1.373
   62DMSO    H1  947   4.288   3.585   1.421
   62DMSO    H2  948   4.357   3.525   1.267
   62DMSO    H3  949   4.404   3.448   1.421
   62DMSO    S1  950   4.512   3.657   1.389
   62DMSO    C2  951   4.632   3.546   1.317
   62DMSO    H4  952   4.730   3.592   1.324
   62DMSO    H5  953   4.631   3.451   1.371
   62DMSO    H6  954   4.605   3.531   1.213
   62DMSO    O1  955   4.543   3.655   1.535
   63DMSO    C1  956   1.961   4.006   1.132
   63DMSO    H1  957   1.885   4.009   1.209
   63DMSO    H2  958   1.972   4.105   1.086
   63DMSO    H3  959   1.936   3.931   1.056
   63DMSO    S1  960   2.115   3.960   1.210
   63DMSO    C2  961   2.212   3.971   1.061
   63DMSO    H4  962   2.162   3.916   0.981
   63DMSO    H5  963   2.223   4.076   1.035
   63DMSO    H6  964   2.310   3.928   1.082
   63DMSO    O1  965   2.101   3.814   1.236
   64DMSO    C1  966   1.763   3.608   4.649
   64DMSO    H1  967   1.852   3.546   4.642
   64DMSO    H2  968   1.685   3.551   4.700
   64DMSO    H3  969   1.730   3.638   4.549
   64DMSO    S1  970   1.801   3.754   4.744
   64DMSO    C2  971   1.638   3.826   4.727
   64DMSO    H4  972   1.641   3.927   4.767
   64DMSO    H5  973   1.612   3.830   4.621
   64DMSO    H6  974   1.566   3.765   4.782
   64DMSO    O1  975   1.887   3.835   4.654
   65DMSO    C1  976   3.683   2.841   0.217
   65DMSO    H1  977   3.615   2.919   0.251
   65DMSO    H2  978   3.729   2.868   0.121
   65DMSO    H3  979   3.630   2.746   0.208
   65DMSO    S1  980   3.814   2.826   0.338
   65DMSO    C2  981   3.886   2.678   0.270
   65DMSO    H4  982   3.932   2.703   0.174
   65DMSO    H5  983   3.962   2.642   0.339
   65DMSO    H6  984   3.809   2.602   0.256
   65DMSO    O1  985   3.743   2.779   0.461
   66DMSO    C1  986   2.557   1.188   0.961
   66DMSO    H1  987   2.536   1.294   0.970
   66DMSO    H2  988   2.468   1.134   0.926
   66DMSO    H3  989   2.591   1.150   1.058
   66DMSO    S1  990   2.689   1.168   0.842
   66DMSO    C2  991   2.710   0.992   0.869
   66DMSO    H4  992   2.754   0.977   0.967
   66DMSO    H5  993   2.613   0.942   0.863
   66DMSO    H6  994   2.776   0.953   0.791
   66DMSO    O1  995   2.807   1.228   0.910
   67DMSO    C1  996   0.068   2.572   0.887
   67DMSO    H1  997   0.041   2.470   0.913
   67DMSO    H2  998   0.083   2.631   0.978
   67DMSO    H3  999   5.767   2.619   0.825
   67DMSO    S1 1000   0.221   2.568   0.794
   67DMSO    C2 1001   0.324   2.541   0.937
   67DMSO    H4 1002   0.304   2.621   1.009
   67DMSO    H5 1003   0.299   2.445   0.980
   67DMSO    H6 1004   0.428   2.544   0.905
   67DMSO    O1 1005   0.245   2.711   0.758
   68DMSO    C1 1006   3.873   2.316   3.995
   68DMSO    H1 1007   3.923   2.412   3.977
   68DMSO    H2 1008   3.941   2.247   4.046
   68DMSO    H3 1009   3.838   2.272   3.902
   68DMSO    S1 1010   3.731   2.340   4.100
   68DMSO    C2 1011   3.808   2.460   4.208
   68DMSO    H4 1012   3.899   2.415   4.249
   68DMSO    H5 1013   3.833   2.550   4.152
   68DMSO    H6 1014   3.739   2.483   4.288
   68DMSO    O1 1015   3.729   2.217   4.184
   69DMSO    C1 1016   1.201   3.131   0.079
   69DMSO    H1 1017   1.190   3.215   0.011
   69DMSO    H2 1018   1.252   3.163   0.170
   69DMSO    H3 1019   1.255   3.048   0.032
   69DMSO    S1 1020   1.037   3.076   0.122
   69DMSO    C2 1021   1.093   2.937   0.219
   69DMSO    H4 1022   1.005   2.885   0.259
   69DMSO    H5 1023   1.151   2.870   0.156
   69DMSO    H6 1024   1.154   2.974   0.301
   69DMSO    O1 1025   0.985   3.016   4.898
   70DMSO    C1 1026   4.912   4.159   0.274
   70DMSO    H1 1027   4.878   4.099   0.358
   70DMSO    H2 1028   4.945   4.094   0.193
   70DMSO    H3 1029   4.995   4.224   0.304
   70DMSO    S1 1030   4.778   4.260   0.213
   70DMSO    C2 1031   4.750   4.348   0.365
   70DMSO    H4 1032   4.840   4.406   0.389
   70DMSO    H5 1033   4.667   4.416   0.350
   70DMSO    H6 1034   4.728   4.277   0.444
   70DMSO    O1 1035   4.662   4.166   0.206
   71DMSO    C1 1036   3.261   4.772   3.966
   71DMSO    H1 1037   3.162   4.798   3.929
   71DMSO    H2 1038   3.289   4.840   4.046
   71DMSO    H3 1039   3.335   4.779   3.886
   71DMSO    S1 1040   3.261   4.605   4.030
   71DMSO    C2 1041   3.200   4.527   3.881
   71DMSO    H4 1042   3.111   4.581   3.847
   71DMSO    H5 1043   3.279   4.529   3.807
   71DMSO    H6 1044   3.174   4.424   3.907
   71DMSO    O1 1045   3.146   4.601   4.124
   72DMSO    C1 1046   1.733   1.108   0.735
   72DMSO    H1 1047   1.769   1.210   0.741
   72DMSO    H2 1048   1.776   1.047   0.815
   72DMSO    H3 1049   1.758   1.064   0.639
   72DMSO    S1 1050   1.556   1.106   0.755
   72DMSO    C2 1051   1.525   1.231   0.632
   72DMSO    H4 1052   1.578   1.322   0.660
   72DMSO    H5 1053   1.561   1.195   0.535
   72DMSO    H6 1054   1.418   1.251   0.629
   72DMSO    O1 1055   1.533   1.176   0.884
   73DMSO    C1 1056   3.946   3.221   3.546
   73DMSO    H1 1057   3.887   3.131   3.528
   73DMSO    H2 1058   3.985   3.262   3.452
   73DMSO    H3 1059   4.031   3.199   3.611
   73DMSO    S1 1060   3.849   3.346   3.626
   73DMSO    C2 1061   3.723   3.356   3.500
   73DMSO    H4 1062   3.774   3.371   3.404
   73DMSO    H5 1063   3.664   3.265   3.501
   73DMSO    H6 1064   3.661   3.443   3.523
   73DMSO    O1 1065   3.926   3.470   3.601
   74DMSO    C1 1066   1.330   3.955   1.563
   74DMSO    H1 1067   1.279   3.934   1.657
   74DMSO    H2 1068   1.313   3.876   1.489
   74DMSO    H3 1069   1.437   3.968   1.580
   74DMSO    S1 1070   1.269   4.109   1.496
   74DMSO    C2 1071   1.103   4.051   1.463
   74DMSO    H4 1072   1.052   4.131   1.409
   74DMSO    H5 1073   1.109   3.962   1.400
   74DMSO    H6 1074   1.052   4.030   1.558
   74DMSO    O1 1075   1.329   4.112   1.360
   75DMSO    C1 1076   2.370   4.968   4.245
   75DMSO    H1 1077   2.470   5.011   4.232
   75DMSO    H2 1078   2.331   4.933   4.150
   75DMSO    H3 1079   2.304   5.042   4.289
   75DMSO    S1 1080   2.383   4.828   4.356
   75DMSO    C2 1081   2.464   4.920   4.486
   75DMSO    H4 1082   2.548   4.974   4.443
   75DMSO    H5 1083   2.392   4.990   4.527
   75DMSO    H6 1084   2.500   4.850   4.562
   75DMSO    O1 1085   2.490   4.742   4.298
   76DMSO    C1 1086   2.876   0.829   2.961
   76DMSO    H1 1087   2.802   0.748   2.957
   76DMSO    H2 1088   2.977   0.788   2.961
   76DMSO    H3 1089   2.859   0.891   3.049
   76DMSO    S1 1090   2.854   0.930   2.815
   76DMSO    C2 1091   2.910   0.804   2.702
   76DMSO    H4 1092   2.833   0.726   2.699
   76DMSO    H5 1093   2.920   0.847   2.602
   76DMSO    H6 1094   3.004   0.763   2.737
   76DMSO    O1 1095   2.967   1.029   2.820
   77DMSO    C1 1096   1.369   1.652   0.858
   77DMSO    H1 1097   1.458   1.596   0.888
   77DMSO    H2 1098   1.398   1.740   0.801
   77DMSO    H3 1099   1.312   1.684   0.946
   77DMSO    S1 1100   1.264   1.550   0.755
   77DMSO    C2 1101   1.261   1.409   0.865
   77DMSO    H4 1102   1.227   1.441   0.964
   77DMSO    H5 1103   1.192   1.336   0.824
   77DMSO    H6 1104   1.362   1.367   0.871
   77DMSO    O1 1105   1.356   1.507   0.646
   78DMSO    C1 1106   4.408   2.333   4.580
   78DMSO    H1 1107   4.499   2.392   4.575
   78DMSO    H2 1108   4.365   2.322   4.481
   78DMSO    H3 1109   4.337   2.379   4.648
   78DMSO    S1 1110   4.450   2.171   4.643
   78DMSO    C2 1111   4.282   2.112   4.658
   78DMSO    H4 1112   4.283   2.012   4.702
   78DMSO    H5 1113   4.228   2.181   4.723
   78DMSO    H6 1114   4.236   2.110   4.560
   78DMSO    O1 1115   4.488   2.199   4.785
   79DMSO    C1 1116   3.426   4.569   3.461
   79DMSO    H1 1117   3.414   4.460   3.468
   79DMSO    H2 1118   3.528   4.596   3.489
   79DMSO    H3 1119   3.355   4.619   3.526
   79DMSO    S1 1120   3.397   4.622   3.294
   79DMSO    C2 1121   3.528   4.526   3.222
   79DMSO    H4 1122   3.535   4.550   3.116
   79DMSO    H5 1123   3.621   4.550   3.273
   79DMSO    H6 1124   3.506   4.420   3.234
   79DMSO    O1 1125   3.450   4.761   3.287
   80DMSO    C1 1126   1.683   3.505   3.308
   80DMSO    H1 1127   1.644   3.439   3.230
   80DMSO    H2 1128   1.757   3.573   3.267
   80DMSO    H3 1129   1.726   3.445   3.389
   80DMSO    S1 1130   1.548   3.601   3.373
   80DMSO    C2 1131   1.449   3.461   3.422
   80DMSO    H4 1132   1.355   3.500   3.461
   80DMSO    H5 1133   1.431   3.397   3.335
   80DMSO    H6 1134   1.500   3.407   3.501
   80DMSO    O1 1135   1.481   3.649   3.249
   81DMSO    C1 1136   0.250   0.567   3.415
   81DMSO    H1 1137   0.152   0.544   3.375
   81DMSO    H2 1138   0.294   0.477   3.459
   81DMSO    H3 1139   0.244   0.645   3.492
   81DMSO    S1 1140   0.357   0.626   3.284
   81DMSO    C2 1141   0.371   0.471   3.197
   81DMSO    H4 1142   0.444   0.482   3.117
   81DMSO    H5 1143   0.403   0.394   3.268
   81DMSO    H6 1144   0.273   0.445   3.156
   81DMSO    O1 1145   0.489   0.643   3.349
   82DMSO    C1 1146   3.719   0.945   3.379
   82DMSO    H1 1147   3.748   0.912   3.279
   82DMSO    H2 1148   3.701   0.859   3.444
   82DMSO    H3 1149   3.629   1.007   3.375
   82DMSO    S1 1150   3.852   1.041   3.451
   82DMSO    C2 1151   3.874   1.151   3.313
   82DMSO    H4 1152   3.957   1.217   3.337
   82DMSO    H5 1153   3.898   1.093   3.223
   82DMSO    H6 1154   3.782   1.208   3.301
   82DMSO    O1 1155   3.972   0.953   3.443
   83DMSO    C1 1156   4.022   4.387   0.461
   83DMSO    H1 1157   3.991   4.418   0.361
   83DMSO    H2 1158   4.113   4.439   0.491
   83DMSO    H3 1159   4.040   4.279   0.463
   83DMSO    S1 1160   3.893   4.423   0.579
   83DMSO    C2 1161   3.900   4.600   0.555
   83DMSO    H4 1162   3.997   4.635   0.590
   83DMSO    H5 1163   3.887   4.623   0.449
   83DMSO    H6 1164   3.820   4.646   0.613
   83DMSO    O1 1165   3.961   4.403   0.710
   84DMSO    C1 1166   1.752   0.705   1.339
   84DMSO    H1 1167   1.755   0.644   1.250
   84DMSO    H2 1168   1.649   0.732   1.364
   84DMSO    H3 1169   1.811   0.796   1.327
   84DMSO    S1 1170   1.821   0.613   1.474
   84DMSO    C2 1171   1.691   0.492   1.484
   84DMSO    H4 1172   1.597   0.543   1.504
   84DMSO    H5 1173   1.686   0.436   1.391
   84DMSO    H6 1174   1.714   0.425   1.567
   84DMSO    O1 1175   1.795   0.701   1.591
   85DMSO    C1 1176   3.889   3.893   3.743
   85DMSO    H1 1177   3.939   3.956   3.817
   85DMSO    H2 1178   3.892   3.789   3.772
   85DMSO    H3 1179   3.936   3.907   3.645
   85DMSO    S1 1180   3.718   3.944   3.732
   85DMSO    C2 1181   3.676   3.911   3.902
   85DMSO    H4 1182   3.712   3.812   3.930
   85DMSO    H5 1183   3.725   3.985   3.966
   85DMSO    H6 1184   3.568   3.916   3.915
   85DMSO    O1 1185   3.652   3.835   3.653
   86DMSO    C1 1186   3.434   2.929   1.480
   86DMSO    H1 1187   3.533   2.885   1.487
   86DMSO    H2 1188   3.428   3.017   1.543
   86DMSO    H3 1189   3.359   2.855   1.509
   86DMSO    S1 1190   3.407   2.979   1.311
   86DMSO    C2 1191   3.461   2.825   1.239
   86DMSO    H4 1192   3.565   2.810   1.264
   86DMSO    H5 1193   3.401   2.742   1.276
   86DMSO    H6 1194   3.452   2.832   1.130
   86DMSO    O1 1195   3.520   3.071   1.285
   87DMSO    C1 1196   2.860   0.575   1.449
   87DMSO    H1 1197   2.932   0.512   1.397
   87DMSO    H2 1198   2.765   0.575   1.397
   87DMSO    H3 1199   2.900   0.677   1.454
   87DMSO    S1 1200   2.837   0.513   1.615
   87DMSO    C2 1201   2.740   0.651   1.673
   87DMSO    H4 1202   2.637   0.642   1.637
   87DMSO    H5 1203   2.744   0.650   1.782
   87DMSO    H6 1204   2.785   0.744   1.638
   87DMSO    O1 1205   2.969   0.536   1.679
   88DMSO    C1 1206   3.047   2.644   3.925
   88DMSO    H1 1207   3.033   2.714   3.843
   88DMSO    H2 1208   3.136   2.583   3.911
   88DMSO    H3 1209   2.959   2.581   3.933
   88DMSO    S1 1210   3.063   2.737   4.077
   88DMSO    C2 1211   3.210   2.827   4.032
   88DMSO    H4 1212   3.181   2.910   3.967
   88DMSO    H5 1213   3.254   2.866   4.124
   88DMSO    H6 1214   3.279   2.760   3.982
   88DMSO    O1 1215   3.114   2.637   4.176
   89DMSO    C1 1216   1.886   0.167   1.414
   89DMSO    H1 1217   1.819   0.120   1.342
   89DMSO    H2 1218   1.963   0.099   1.448
   89DMSO    H3 1219   1.829   0.205   1.499
   89DMSO    S1 1220   1.965   0.308   1.336
   89DMSO    C2 1221   2.061   0.213   1.220
   89DMSO    H4 1222   2.124   0.283   1.164
   89DMSO    H5 1223   2.123   0.142   1.274
   89DMSO    H6 1224   1.995   0.162   1.150
   89DMSO    O1 1225   2.065   0.350   1.438
   90DMSO    C1 1226   0.522   3.536   4.293
   90DMSO    H1 1227   0.459   3.447   4.292
   90DMSO    H2 1228   0.464   3.621   4.329
   90DMSO    H3 1229   0.563   3.557   4.194
   90DMSO    S1 1230   0.658   3.509   4.405
   90DMSO    C2 1231   0.712   3.357   4.331
   90DMSO    H4 1232   0.713   3.368   4.222
   90DMSO    H5 1233   0.812   3.336   4.368
   90DMSO    H6 1234   0.643   3.278   4.362
   90DMSO    O1 1235   0.590   3.463   4.529
   91DMSO    C1 1236   2.351   0.907   2.976
   91DMSO    H1 1237   2.298   0.937   3.066
   91DMSO    H2 1238   2.321   0.966   2.890
   91DMSO    H3 1239   2.336   0.800   2.954
   91DMSO    S1 1240   2.525   0.936   3.000
   91DMSO    C2 1241   2.543   0.823   3.137
   91DMSO    H4 1242   2.469   0.845   3.214
   91DMSO    H5 1243   2.528   0.722   3.100
   91DMSO    H6 1244   2.644   0.833   3.178
   91DMSO    O1 1245   2.528   1.071   3.064
   92DMSO    C1 1246   3.959   4.525   3.533
   92DMSO    H1 1247   4.049   4.585   3.514
   92DMSO    H2 1248   3.964   4.480   3.632
   92DMSO    H3 1249   3.947   4.448   3.456
   92DMSO    S1 1250   3.817   4.633   3.528
   92DMSO    C2 1251   3.846   4.694   3.363
   92DMSO    H4 1252   3.939   4.751   3.366
   92DMSO    H5 1253   3.855   4.609   3.295
   92DMSO    H6 1254   3.762   4.758   3.336
   92DMSO    O1 1255   3.856   4.748   3.614
   93DMSO    C1 1256   5.727   1.298   3.491
   93DMSO    H1 1257   5.772   1.200   3.479
   93DMSO    H2 1258   5.682   1.308   3.590
   93DMSO    H3 1259   5.653   1.314   3.412
   93DMSO    S1 1260   0.081   1.420   3.472
   93DMSO    C2 1261   5.750   1.562   3.496
   93DMSO    H4 1262   5.711   1.562   3.598
   93DMSO    H5 1263   0.033   1.652   3.476
   93DMSO    H6 1264   5.668   1.555   3.425
   93DMSO    O1 1265   0.107   1.423   3.325
   94DMSO    C1 1266   1.382   2.757   3.180
   94DMSO    H1 1267   1.488   2.741   3.199
   94DMSO    H2 1268   1.365   2.794   3.079
   94DMSO    H3 1269   1.338   2.823   3.254
   94DMSO    S1 1270   1.301   2.598   3.191
   94DMSO    C2 1271   1.367   2.556   3.351
   94DMSO    H4 1272   1.336   2.454   3.375
   94DMSO    H5 1273   1.476   2.561   3.349
   94DMSO    H6 1274   1.326   2.625   3.425
   94DMSO    O1 1275   1.380   2.518   3.093
   95DMSO    C1 1276   1.119   4.491   2.375
   95DMSO    H1 1277   1.057   4.407   2.407
   95DMSO    H2 1278   1.072   4.585   2.404
   95DMSO    H3 1279   1.134   4.489   2.267
   95DMSO    S1 1280   1.278   4.482   2.457
   95DMSO    C2 1281   1.318   4.316   2.403
   95DMSO    H4 1282   1.248   4.246   2.448
   95DMSO    H5 1283   1.312   4.310   2.294
   95DMSO    H6 1284   1.419   4.293   2.435
   95DMSO    O1 1285   1.241   4.463   2.600
   96DMSO    C1 1286   4.286   3.601   1.739
   96DMSO    H1 1287   4.388   3.639   1.728
   96DMSO    H2 1288   4.273   3.514   1.674
   96DMSO    H3 1289   4.214   3.679   1.716
   96DMSO    S1 1290   4.264   3.548   1.909
   96DMSO    C2 1291   4.093   3.503   1.890
   96DMSO    H4 1292   4.040   3.590   1.854
   96DMSO    H5 1293   4.088   3.421   1.819
   96DMSO    H6 1294   4.057   3.472   1.988
   96DMSO    O1 1295   4.252   3.675   1.986
   97DMSO    C1 1296   2.163   2.246   0.466
   97DMSO    H1 1297   2.229   2.309   0.407
   97DMSO    H2 1298   2.217   2.159   0.505
   97DMSO    H3 1299   2.078   2.214   0.405
   97DMSO    S1 1300   2.101   2.342   0.603
   97DMSO    C2 1301   1.986   2.218   0.660
   97DMSO    H4 1302   1.917   2.193   0.579
   97DMSO    H5 1303   2.040   2.129   0.692
   97DMSO    H6 1304   1.930   2.259   0.744
   97DMSO    O1 1305   2.015   2.445   0.538
   98DMSO    C1 1306   3.431   1.788   1.629
   98DMSO    H1 1307   3.489   1.799   1.537
   98DMSO    H2 1308   3.364   1.702   1.619
   98DMSO    H3 1309   3.376   1.880   1.650
   98DMSO    S1 1310   3.546   1.757   1.762
   98DMSO    C2 1311   3.421   1.744   1.888
   98DMSO    H4 1312   3.361   1.834   1.886
   98DMSO    H5 1313   3.360   1.655   1.868
   98DMSO    H6 1314   3.471   1.734   1.984
   98DMSO    O1 1315   3.603   1.892   1.790
   99DMSO    C1 1316   3.673   0.666   1.866
   99DMSO    H1 1317   3.763   0.727   1.872
   99DMSO    H2 1318   3.585   0.727   1.844
   99DMSO    H3 1319   3.659   0.611   1.959
   99DMSO    S1 1320   3.697   0.549   1.734
   99DMSO    C2 1321   3.558   0.446   1.777
   99DMSO    H4 1322   3.566   0.352   1.723
   99DMSO    H5 1323   3.560   0.427   1.884
   99DMSO    H6 1324   3.467   0.499   1.747
   99DMSO    O1 1325   3.815   0.471   1.780
  100DMSO    C1 1326   1.724   1.634   2.180
  100DMSO    H1 1327   1.819   1.676   2.146
  100DMSO    H2 1328   1.743   1.561   2.258
  100DMSO    H3 1329   1.671   1.587   2.097
  100DMSO    S1 1330   1.623   1.764   2.247
  100DMSO    C2 1331   1.608   1.857   2.096
  100DMSO    H4 1332   1.556   1.797   2.020
  100DMSO    H5 1333   1.551   1.948   2.115
  100DMSO    H6 1334   1.708   1.882   2.061
  100DMSO    O1 1335   1.715   1.849   2.329
  101DMSO    C1 1336   1.505   1.663   0.397
  101DMSO    H1 1337   1.578   1.716   0.336
  101DMSO    H2 1338   1.404   1.690   0.367
  101DMSO    H3 1339   1.519   1.684   0.503
  101DMSO    S1 1340   1.524   1.487   0.372
  101DMSO    C2 1341   1.696   1.482   0.423
  101DMSO    H4 1342   1.731   1.379   0.413
  101DMSO    H5 1343   1.754   1.548   0.358
  101DMSO    H6 1344   1.704   1.515   0.526
  101DMSO    O1 1345   1.530   1.471   0.224
  102DMSO    C1 1346   1.141   3.952   0.279
  102DMSO    H1 1347   1.046   4.001   0.254
  102DMSO    H2 1348   1.218   4.027   0.296
  102DMSO    H3 1349   1.172   3.885   0.199
  102DMSO    S1 1350   1.119   3.854   0.426
  102DMSO    C2 1351   1.106   3.992   0.538
  102DMSO    H4 1352   1.089   3.953   0.638
  102DMSO    H5 1353   1.200   4.048   0.536
  102DMSO    H6 1354   1.022   4.055   0.507
  102DMSO    O1 1355   1.256   3.800   0.452
  103DMSO    C1 1356   3.055   1.546   4.228
  103DMSO    H1 1357   3.107   1.482   4.300
  103DMSO    H2 1358   3.092   1.648   4.233
  103DMSO    H3 1359   2.948   1.543   4.248
  103DMSO    S1 1360   3.080   1.480   4.064
  103DMSO    C2 1361   3.256   1.509   4.059
  103DMSO    H4 1362   3.293   1.476   3.962
  103DMSO    H5 1363   3.273   1.616   4.070
  103DMSO    H6 1364   3.303   1.453   4.139
  103DMSO    O1 1365   3.025   1.586   3.974
  104DMSO    C1 1366   3.882   0.446   0.730
  104DMSO    H1 1367   3.966   0.378   0.712
  104DMSO    H2 1368   3.841   0.479   0.635
  104DMSO    H3 1369   3.918   0.532   0.788
  104DMSO    S1 1370   3.756   0.361   0.823
  104DMSO    C2 1371   3.865   0.298   0.949
  104DMSO    H4 1372   3.808   0.228   1.011
  104DMSO    H5 1373   3.949   0.248   0.901
  104DMSO    H6 1374   3.900   0.382   1.009
  104DMSO    O1 1375   3.722   0.242   0.739
  105DMSO    C1 1376   4.117   1.356   4.128
  105DMSO    H1 1377   4.199   1.325   4.063
  105DMSO    H2 1378   4.144   1.446   4.184
  105DMSO    H3 1379   4.092   1.275   4.197
  105DMSO    S1 1380   3.975   1.391   4.027
  105DMSO    C2 1381   3.861   1.412   4.162
  105DMSO    H4 1382   3.889   1.502   4.217
  105DMSO    H5 1383   3.761   1.423   4.121
  105DMSO    H6 1384   3.867   1.325   4.227
  105DMSO    O1 1385   3.939   1.260   3.967
  106DMSO    C1 1386   0.912   4.125   3.699
  106DMSO    H1 1387   0.879   4.166   3.795
  106DMSO    H2 1388   0.875   4.023   3.687
  106DMSO    H3 1389   1.021   4.129   3.693
  106DMSO    S1 1390   0.843   4.228   3.571
  106DMSO    C2 1391   0.907   4.130   3.435
  106DMSO    H4 1392   1.015   4.119   3.448
  106DMSO    H5 1393   0.859   4.032   3.437
  106DMSO    H6 1394   0.885   4.182   3.342
  106DMSO    O1 1395   0.930   4.348   3.573
  107DMSO    C1 1396   1.320   3.179   4.301
  107DMSO    H1 1397   1.421   3.216   4.315
  107DMSO    H2 1398   1.250   3.245   4.352
  107DMSO    H3 1399   1.311   3.078   4.342
  107DMSO    S1 1400   1.278   3.175   4.127
  107DMSO    C2 1401   1.429   3.101   4.066
  107DMSO    H4 1402   1.515   3.150   4.111
  107DMSO    H5 1403   1.428   2.995   4.091
  107DMSO    H6 1404   1.433   3.113   3.958
  107DMSO    O1 1405   1.290   3.317   4.085
  108DMSO    C1 1406   0.921   2.013   2.014
  108DMSO    H1 1407   0.858   2.095   2.048
  108DMSO    H2 1408   0.887   1.919   2.057
  108DMSO    H3 1409   1.026   2.032   2.038
  108DMSO    S1 1410   0.907   2.003   1.837
  108DMSO    C2 1411   1.022   1.867   1.817
  108DMSO    H4 1412   0.984   1.780   1.871
  108DMSO    H5 1413   1.029   1.844   1.711
  108DMSO    H6 1414   1.120   1.897   1.855
  108DMSO    O1 1415   0.984   2.121   1.789
  109DMSO    C1 1416   4.367   0.947   4.497
  109DMSO    H1 1417   4.362   0.839   4.509
  109DMSO    H2 1418   4.465   0.984   4.528
  109DMSO    H3 1419   4.289   0.995   4.554
  109DMSO    S1 1420   4.342   0.984   4.325
  109DMSO    C2 1421   4.334   1.162   4.344
  109DMSO    H4 1422   4.249   1.188   4.408
  109DMSO    H5 1423   4.428   1.196   4.387
  109DMSO    H6 1424   4.322   1.205   4.245
  109DMSO    O1 1425   4.200   0.944   4.303
  110DMSO    C1 1426   5.739   2.193   2.844
  110DMSO    H1 1427   5.767   2.135   2.932
  110DMSO    H2 1428   5.731   2.299   2.871
  110DMSO    H3 1429   5.645   2.157   2.801
  110DMSO    S1 1430   0.094   2.177   2.722
  110DMSO    C2 1431   0.097   1.998   2.724
  110DMSO    H4 1432   0.002   1.960   2.688
  110DMSO    H5 1433   0.178   1.966   2.658
  110DMSO    H6 1434   0.117   1.964   2.826
  110DMSO    O1 1435   0.217   2.214   2.797
  111DMSO    C1 1436   0.680   4.844   3.820
  111DMSO    H1 1437   0.704   4.908   3.905
  111DMSO    H2 1438   0.762   4.846   3.748
  111DMSO    H3 1439   0.587   4.874   3.773
  111DMSO    S1 1440   0.663   4.676   3.879
  111DMSO    C2 1441   0.538   4.713   4.001
  111DMSO    H4 1442   0.568   4.801   4.057
  111DMSO    H5 1443   0.443   4.729   3.950
  111DMSO    H6 1444   0.529   4.627   4.069
  111DMSO    O1 1445   0.785   4.655   3.961
  112DMSO    C1 1446   4.295   3.068   3.727
  112DMSO    H1 1447   4.311   3.093   3.832
  112DMSO    H2 1448   4.293   3.158   3.666
  112DMSO    H3 1449   4.202   3.011   3.717
  112DMSO    S1 1450   4.431   2.965   3.673
  112DMSO    C2 1451   4.415   2.848   3.807
  112DMSO    H4 1452   4.497   2.777   3.800
  112DMSO    H5 1453   4.419   2.902   3.902
  112DMSO    H6 1454   4.319   2.798   3.797
  112DMSO    O1 1455   4.551   3.045   3.709
  113DMSO    C1 1456   0.780   2.065   1.098
  113DMSO    H1 1457   0.848   1.980   1.099
  113DMSO    H2 1458   0.824   2.149   1.151
  113DMSO    H3 1459   0.684   2.037   1.142
  113DMSO    S1 1460   0.752   2.110   0.927
  113DMSO    C2 1461   0.640   2.244   0.968
  113DMSO    H4 1462   0.693   2.319   1.027
  113DMSO    H5 1463   0.605   2.289   0.875
  113DMSO    H6 1464   0.556   2.204   1.024
  113DMSO    O1 1465   0.662   2.003   0.877
  114DMSO    C1 1466   3.470   0.661   2.823
  114DMSO    H1 1467   3.495   0.567   2.871
  114DMSO    H2 1468   3.537   0.678   2.738
  114DMSO    H3 1469   3.473   0.743   2.894
  114DMSO    S1 1470   3.303   0.648   2.761
  114DMSO    C2 1471   3.293   0.816   2.702
  114DMSO    H4 1472   3.287   0.882   2.788
  114DMSO    H5 1473   3.382   0.838   2.643
  114DMSO    H6 1474   3.204   0.825   2.640
  114DMSO    O1 1475   3.222   0.652   2.886
  115DMSO    C1 1476   3.636   1.118   3.051
  115DMSO    H1 1477   3.583   1.093   3.143
  115DMSO    H2 1478   3.740   1.142   3.070
  115DMSO    H3 1479   3.585   1.200   3.001
  115DMSO    S1 1480   3.629   0.977   2.942
  115DMSO    C2 1481   3.736   1.040   2.815
  115DMSO    H4 1482   3.698   1.136   2.781
  115DMSO    H5 1483   3.838   1.050   2.854
  115DMSO    H6 1484   3.736   0.969   2.732
  115DMSO    O1 1485   3.494   0.993   2.882
  116DMSO    C1 1486   0.860   3.801   3.249
  116DMSO    H1 1487   0.893   3.733   3.328
  116DMSO    H2 1488   0.932   3.882   3.237
  116DMSO    H3 1489   0.762   3.842   3.274
  116DMSO    S1 1490   0.850   3.708   3.098
  116DMSO    C2 1491   0.734   3.816   3.015
  116DMSO    H4 1492   0.700   3.769   2.923
  116DMSO    H5 1493   0.649   3.835   3.081
  116DMSO    H6 1494   0.786   3.909   2.992
  116DMSO    O1 1495   0.770   3.588   3.136
  117DMSO    C1 1496   4.711   2.853   0.746
  117DMSO    H1 1497   4.696   2.882   0.642
  117DMSO    H2 1498   4.715   2.940   0.811
  117DMSO    H3 1499   4.803   2.795   0.756
  117DMSO    S1 1500   4.575   2.748   0.795
  117DMSO    C2 1501   4.449   2.873   0.771
  117DMSO    H4 1502   4.475   2.962   0.829
  117DMSO    H5 1503   4.445   2.898   0.665
  117DMSO    H6 1504   4.353   2.833   0.804
  117DMSO    O1 1505   4.588   2.740   0.943
  118DMSO    C1 1506   5.642   3.527   3.495
  118DMSO    H1 1507   5.576   3.603   3.537
  118DMSO    H2 1508   5.673   3.555   3.394
  118DMSO    H3 1509   5.593   3.430   3.495
  118DMSO    S1 1510   0.011   3.518   3.601
  118DMSO    C2 1511   0.093   3.391   3.506
  118DMSO    H4 1512   0.034   3.300   3.515
  118DMSO    H5 1513   0.101   3.423   3.402
  118DMSO    H6 1514   0.192   3.376   3.550
  118DMSO    O1 1515   5.734   3.442   3.718
  119DMSO    C1 1516   4.733   0.721   2.030
  119DMSO    H1 1517   4.797   0.768   2.105
  119DMSO    H2 1518   4.738   0.778   1.938
  119DMSO    H3 1519   4.631   0.716   2.068
  119DMSO    S1 1520   4.794   0.556   1.999
  119DMSO    C2 1521   4.654   0.507   1.899
  119DMSO    H4 1522   4.654   0.563   1.806
  119DMSO    H5 1523   4.664   0.400   1.879
  119DMSO    H6 1524   4.562   0.525   1.954
  119DMSO    O1 1525   4.774   0.485   2.128
  120DMSO    C1 1526   2.856   0.023   0.015
  120DMSO    H1 1527   2.952   5.915   0.050
  120DMSO    H2 1528   2.824   0.108   0.074
  120DMSO    H3 1529   2.778   5.875   0.019
  120DMSO    S1 1530   2.871   0.077   4.747
  120DMSO    C2 1531   2.966   0.224   4.785
  120DMSO    H4 1532   3.063   0.196   4.827
  120DMSO    H5 1533   2.980   0.281   4.694
  120DMSO    H6 1534   2.909   0.285   4.856
  120DMSO    O1 1535   2.736   0.131   4.716
  121DMSO    C1 1536   3.424   1.449   0.501
  121DMSO    H1 1537   3.475   1.542   0.528
  121DMSO    H2 1538   3.317   1.465   0.494
  121DMSO    H3 1539   3.446   1.372   0.575
  121DMSO    S1 1540   3.486   1.393   0.343
  121DMSO    C2 1541   3.383   1.248   0.333
  121DMSO    H4 1542   3.397   1.190   0.424
  121DMSO    H5 1543   3.278   1.279   0.324
  121DMSO    H6 1544   3.413   1.191   0.245
  121DMSO    O1 1545   3.621   1.337   0.374
  122DMSO    C1 1546   4.513   2.656   1.285
  122DMSO    H1 1547   4.554   2.688   1.380
  122DMSO    H2 1548   4.534   2.549   1.270
  122DMSO    H3 1549   4.557   2.713   1.203
  122DMSO    S1 1550   4.336   2.681   1.287
  122DMSO    C2 1551   4.311   2.670   1.110
  122DMSO    H4 1552   4.206   2.687   1.087
  122DMSO    H5 1553   4.371   2.746   1.061
  122DMSO    H6 1554   4.340   2.571   1.075
  122DMSO    O1 1555   4.317   2.826   1.318
  123DMSO    C1 1556   1.492   1.952   0.625
  123DMSO    H1 1557   1.422   1.872   0.600
  123DMSO    H2 1558   1.595   1.917   0.619
  123DMSO    H3 1559   1.472   1.993   0.724
  123DMSO    S1 1560   1.475   2.083   0.505
  123DMSO    C2 1561   1.298   2.094   0.516
  123DMSO    H4 1562   1.254   2.000   0.484
  123DMSO    H5 1563   1.268   2.117   0.619
  123DMSO    H6 1564   1.265   2.174   0.450
  123DMSO    O1 1565   1.497   2.012   0.376
  124DMSO    C1 1566   3.017   0.189   2.719
  124DMSO    H1 1567   3.069   0.260   2.654
  124DMSO    H2 1568   3.045   0.087   2.693
  124DMSO    H3 1569   2.909   0.203   2.710
  124DMSO    S1 1570   3.066   0.218   2.888
  124DMSO    C2 1571   3.039   0.395   2.882
  124DMSO    H4 1572   3.103   0.437   2.805
  124DMSO    H5 1573   2.935   0.416   2.858
  124DMSO    H6 1574   3.065   0.439   2.978
  124DMSO    O1 1575   3.214   0.205   2.885
  125DMSO    C1 1576   3.323   2.067   1.426
  125DMSO    H1 1577   3.357   2.108   1.331
  125DMSO    H2 1578   3.406   2.057   1.496
  125DMSO    H3 1579   3.275   1.970   1.408
  125DMSO    S1 1580   3.202   2.178   1.497
  125DMSO    C2 1581   3.317   2.313   1.520
  125DMSO    H4 1582   3.353   2.345   1.422
  125DMSO    H5 1583   3.266   2.395   1.570
  125DMSO    H6 1584   3.401   2.278   1.581
  125DMSO    O1 1585   3.177   2.129   1.636
  126DMSO    C1 1586   3.517   1.647   4.290
  126DMSO    H1 1587   3.473   1.684   4.198
  126DMSO    H2 1588   3.625   1.638   4.279
  126DMSO    H3 1589   3.473   1.550   4.316
  126DMSO    S1 1590   3.483   1.762   4.423
  126DMSO    C2 1591   3.572   1.898   4.348
  126DMSO    H4 1592   3.521   1.927   4.256
  126DMSO    H5 1593   3.574   1.981   4.419
  126DMSO    H6 1594   3.673   1.865   4.327
  126DMSO    O1 1595   3.574   1.718   4.533
  127DMSO    C1 1596   4.233   0.574   2.764
  127DMSO    H1 1597   4.340   0.565   2.742
  127DMSO    H2 1598   4.175   0.553   2.673
  127DMSO    H3 1599   4.208   0.673   2.801
  127DMSO    S1 1600   4.190   0.452   2.887
  127DMSO    C2 1601   4.301   0.515   3.011
  127DMSO    H4 1602   4.257   0.605   3.054
  127DMSO    H5 1603   4.312   0.438   3.087
  127DMSO    H6 1604   4.398   0.535   2.965
  127DMSO    O1 1605   4.258   0.328   2.840
  128DMSO    C1 1606   4.117   0.912   2.342
  128DMSO    H1 1607   4.115   0.862   2.244
  128DMSO    H2 1608   4.073   1.011   2.335
  128DMSO    H3 1609   4.220   0.918   2.379
  128DMSO    S1 1610   4.019   0.816   2.455
  128DMSO    C2 1611   4.068   0.905   2.602
  128DMSO    H4 1612   4.026   1.005   2.598
  128DMSO    H5 1613   4.029   0.851   2.688
  128DMSO    H6 1614   4.177   0.909   2.607
  128DMSO    O1 1615   4.092   0.687   2.465
  129DMSO    C1 1616   2.485   0.981   1.744
  129DMSO    H1 1617   2.481   0.969   1.636
  129DMSO    H2 1618   2.571   0.927   1.783
  129DMSO    H3 1619   2.395   0.942   1.791
  129DMSO    S1 1620   2.504   1.154   1.784
  129DMSO    C2 1621   2.345   1.203   1.719
  129DMSO    H4 1622   2.340   1.312   1.721
  129DMSO    H5 1623   2.338   1.167   1.616
  129DMSO    H6 1624   2.265   1.160   1.780
  129DMSO    O1 1625   2.598   1.204   1.680
  130DMSO    C1 1626   0.839   1.679   1.035
  130DMSO    H1 1627   0.818   1.728   0.939
  130DMSO    H2 1628   0.750   1.626   1.069
  130DMSO    H3 1629   0.870   1.752   1.109
  130DMSO    S1 1630   0.973   1.563   1.012
  130DMSO    C2 1631   0.874   1.433   0.941
  130DMSO    H4 1632   0.939   1.348   0.922
  130DMSO    H5 1633   0.796   1.405   1.013
  130DMSO    H6 1634   0.829   1.470   0.849
  130DMSO    O1 1635   1.003   1.512   1.149
  131DMSO    C1 1636   4.172   1.163   0.776
  131DMSO    H1 1637   4.219   1.258   0.754
  131DMSO    H2 1638   4.142   1.114   0.684
  131DMSO    H3 1639   4.085   1.177   0.841
  131DMSO    S1 1640   4.291   1.057   0.857
  131DMSO    C2 1641   4.342   1.175   0.980
  131DMSO    H4 1642   4.426   1.132   1.034
  131DMSO    H5 1643   4.374   1.268   0.932
  131DMSO    H6 1644   4.260   1.193   1.049
  131DMSO    O1 1645   4.404   1.055   0.760
  132DMSO    C1 1646   2.475   0.611   1.949
  132DMSO    H1 1647   2.568   0.635   1.897
  132DMSO    H2 1648   2.389   0.636   1.888
  132DMSO    H3 1649   2.473   0.664   2.045
  132DMSO    S1 1650   2.473   0.436   1.986
  132DMSO    C2 1651   2.325   0.444   2.085
  132DMSO    H4 1652   2.339   0.520   2.162
  132DMSO    H5 1653   2.240   0.469   2.021
  132DMSO    H6 1654   2.310   0.347   2.131
  132DMSO    O1 1655   2.583   0.419   2.086
  133DMSO    C1 1656   3.399   2.288   0.345
  133DMSO    H1 1657   3.311   2.351   0.335
  133DMSO    H2 1658   3.447   2.273   0.248
  133DMSO    H3 1659   3.374   2.192   0.390
  133DMSO    S1 1660   3.514   2.369   0.455
  133DMSO    C2 1661   3.540   2.511   0.350
  133DMSO    H4 1662   3.613   2.576   0.399
  133DMSO    H5 1663   3.578   2.479   0.253
  133DMSO    H6 1664   3.446   2.564   0.337
  133DMSO    O1 1665   3.638   2.288   0.436
  134DMSO    C1 1666   0.227   0.360   2.047
  134DMSO    H1 1667   0.199   0.290   1.969
  134DMSO    H2 1668   0.294   0.312   2.119
  134DMSO    H3 1669   0.139   0.398   2.097
  134DMSO    S1 1670   0.314   0.499   1.974
  134DMSO    C2 1671   0.453   0.402   1.919
  134DMSO    H4 1672   0.530   0.470   1.881
  134DMSO    H5 1673   0.494   0.346   2.003
  134DMSO    H6 1674   0.422   0.336   1.839
  134DMSO    O1 1675   0.367   0.574   2.091
  135DMSO    C1 1676   3.404   0.007   1.206
  135DMSO    H1 1677   3.295   0.011   1.202
  135DMSO    H2 1678   3.444   5.869   1.130
  135DMSO    H3 1679   3.438   5.904   1.305
  135DMSO    S1 1680   3.471   0.169   1.177
  135DMSO    C2 1681   3.422   0.182   1.006
  135DMSO    H4 1682   3.459   0.095   0.952
  135DMSO    H5 1683   3.313   0.190   0.999
  135DMSO    H6 1684   3.469   0.272   0.965
  135DMSO    O1 1685   3.617   0.142   1.169
  136DMSO    C1 1686   0.967   1.237   3.237
  136DMSO    H1 1687   0.956   1.162   3.316
  136DMSO    H2 1688   0.962   1.187   3.140
  136DMSO    H3 1689   1.061   1.291   3.247
  136DMSO    S1 1690   0.832   1.352   3.247
  136DMSO    C2 1691   0.860   1.402   3.416
  136DMSO    H4 1692   0.950   1.463   3.420
  136DMSO    H5 1693   0.774   1.460   3.448
  136DMSO    H6 1694   0.869   1.312   3.477
  136DMSO    O1 1695   0.711   1.266   3.257
  137DMSO    C1 1696   0.835   3.283   1.392
  137DMSO    H1 1697   0.879   3.377   1.427
  137DMSO    H2 1698   0.729   3.278   1.415
  137DMSO    H3 1699   0.887   3.198   1.437
  137DMSO    S1 1700   0.854   3.276   1.215
  137DMSO    C2 1701   0.759   3.126   1.193
  137DMSO    H4 1702   0.773   3.091   1.090
  137DMSO    H5 1703   0.792   3.050   1.264
  137DMSO    H6 1704   0.654   3.148   1.209
  137DMSO    O1 1705   0.996   3.234   1.197
  138DMSO    C1 1706   2.199   4.543   0.908
  138DMSO    H1 1707   2.301   4.504   0.902
  138DMSO    H2 1708   2.176   4.604   0.821
  138DMSO    H3 1709   2.184   4.601   0.999
  138DMSO    S1 1710   2.086   4.405   0.910
  138DMSO    C2 1711   2.134   4.345   0.748
  138DMSO    H4 1712   2.240   4.319   0.751
  138DMSO    H5 1713   2.074   4.258   0.725
  138DMSO    H6 1714   2.117   4.424   0.675
  138DMSO    O1 1715   1.953   4.469   0.886
  139DMSO    C1 1716   1.212   0.863   4.255
  139DMSO    H1 1717   1.117   0.853   4.307
  139DMSO    H2 1718   1.226   0.965   4.220
  139DMSO    H3 1719   1.216   0.792   4.172
  139DMSO    S1 1720   1.342   0.822   4.370
  139DMSO    C2 1721   1.478   0.851   4.258
  139DMSO    H4 1722   1.466   0.787   4.171
  139DMSO    H5 1723   1.479   0.956   4.228
  139DMSO    H6 1724   1.570   0.826   4.310
  139DMSO    O1 1725   1.335   0.673   4.377
  140DMSO    C1 1726   0.751   4.621   3.504
  140DMSO    H1 1727   0.833   4.683   3.539
  140DMSO    H2 1728   0.658   4.677   3.504
  140DMSO    H3 1729   0.743   4.532   3.566
  140DMSO    S1 1730   0.787   4.567   3.337
  140DMSO    C2 1731   0.770   4.729   3.264
  140DMSO    H4 1732   0.840   4.797   3.313
  140DMSO    H5 1733   0.791   4.720   3.157
  140DMSO    H6 1734   0.667   4.762   3.278
  140DMSO    O1 1735   0.663   4.497   3.294
  141DMSO    C1 1736   2.805   1.440   2.812
  141DMSO    H1 1737   2.892   1.376   2.795
  141DMSO    H2 1738   2.762   1.416   2.909
  141DMSO    H3 1739   2.731   1.422   2.734
  141DMSO    S1 1740   2.855   1.612   2.811
  141DMSO    C2 1741   2.690   1.676   2.836
  141DMSO    H4 1742   2.656   1.647   2.937
  141DMSO    H5 1743   2.693   1.784   2.826
  141DMSO    H6 1744   2.623   1.632   2.762
  141DMSO    O1 1745   2.883   1.647   2.668
  142DMSO    C1 1746   3.929   1.290   1.047
  142DMSO    H1 1747   3.853   1.238   0.991
  142DMSO    H2 1748   3.966   1.375   0.990
  142DMSO    H3 1749   4.012   1.223   1.070
  142DMSO    S1 1750   3.861   1.347   1.202
  142DMSO    C2 1751   3.777   1.490   1.136
  142DMSO    H4 1752   3.851   1.553   1.085
  142DMSO    H5 1753   3.699   1.458   1.068
  142DMSO    H6 1754   3.735   1.544   1.220
  142DMSO    O1 1755   3.977   1.408   1.272
  143DMSO    C1 1756   2.367   2.262   1.496
  143DMSO    H1 1757   2.426   2.277   1.586
  143DMSO    H2 1758   2.291   2.339   1.483
  143DMSO    H3 1759   2.320   2.164   1.498
  143DMSO    S1 1760   2.475   2.265   1.354
  143DMSO    C2 1761   2.512   2.439   1.363
  143DMSO    H4 1762   2.586   2.457   1.441
  143DMSO    H5 1763   2.551   2.470   1.267
  143DMSO    H6 1764   2.420   2.493   1.382
  143DMSO    O1 1765   2.381   2.256   1.240
  144DMSO    C1 1766   4.514   2.360   3.079
  144DMSO    H1 1767   4.616   2.400   3.075
  144DMSO    H2 1768   4.500   2.288   2.998
  144DMSO    H3 1769   4.442   2.441   3.073
  144DMSO    S1 1770   4.495   2.278   3.236
  144DMSO    C2 1771   4.322   2.240   3.215
  144DMSO    H4 1772   4.309   2.176   3.128
  144DMSO    H5 1773   4.287   2.187   3.304
  144DMSO    H6 1774   4.267   2.333   3.204
  144DMSO    O1 1775   4.491   2.390   3.334
  145DMSO    C1 1776   1.646   2.933   1.368
  145DMSO    H1 1777   1.615   2.998   1.285
  145DMSO    H2 1778   1.573   2.853   1.381
  145DMSO    H3 1779   1.656   2.992   1.459
  145DMSO    S1 1780   1.805   2.863   1.330
  145DMSO    C2 1781   1.836   2.791   1.490
  145DMSO    H4 1782   1.764   2.712   1.507
  145DMSO    H5 1783   1.938   2.751   1.490
  145DMSO    H6 1784   1.828   2.869   1.567
  145DMSO    O1 1785   1.894   2.983   1.331
  146DMSO    C1 1786   1.092   2.356   4.288
  146DMSO    H1 1787   1.156   2.443   4.284
  146DMSO    H2 1788   1.062   2.335   4.391
  146DMSO    H3 1789   1.142   2.269   4.245
  146DMSO    S1 1790   0.946   2.390   4.192
  146DMSO    C2 1791   0.876   2.227   4.212
  146DMSO    H4 1792   0.857   2.210   4.318
  146DMSO    H5 1793   0.781   2.225   4.157
  146DMSO    H6 1794   0.945   2.153   4.172
  146DMSO    O1 1795   0.998   2.392   4.052
  147DMSO    C1 1796   0.705   0.013   2.556
  147DMSO    H1 1797   0.654   0.008   2.652
  147DMSO    H2 1798   0.637   0.042   2.477
  147DMSO    H3 1799   0.751   5.846   2.530
  147DMSO    S1 1800   0.835   0.135   2.566
  147DMSO    C2 1801   0.921   0.056   2.700
  147DMSO    H4 1802   0.850   0.035   2.780
  147DMSO    H5 1803   0.964   5.892   2.663
  147DMSO    H6 1804   1.000   0.122   2.734
  147DMSO    O1 1805   0.771   0.254   2.630
  148DMSO    C1 1806   2.221   1.033   2.451
  148DMSO    H1 1807   2.293   0.956   2.424
  148DMSO    H2 1808   2.121   1.004   2.418
  148DMSO    H3 1809   2.251   1.129   2.409
  148DMSO    S1 1810   2.222   1.047   2.629
  148DMSO    C2 1811   2.148   0.886   2.656
  148DMSO    H4 1812   2.217   0.811   2.615
  148DMSO    H5 1813   2.139   0.868   2.763
  148DMSO    H6 1814   2.052   0.881   2.606
  148DMSO    O1 1815   2.114   1.146   2.660
  149DMSO    C1 1816   1.804   1.624   3.511
  149DMSO    H1 1817   1.844   1.534   3.559
  149DMSO    H2 1818   1.881   1.675   3.453
  149DMSO    H3 1819   1.765   1.689   3.589
  149DMSO    S1 1820   1.668   1.578   3.405
  149DMSO    C2 1821   1.764   1.489   3.284
  149DMSO    H4 1822   1.846   1.552   3.251
  149DMSO    H5 1823   1.802   1.398   3.331
  149DMSO    H6 1824   1.697   1.465   3.202
  149DMSO    O1 1825   1.635   1.705   3.334
  150DMSO    C1 1826   0.798   0.761   0.259
  150DMSO    H1 1827   0.766   0.840   0.327
  150DMSO    H2 1828   0.905   0.766   0.241
  150DMSO    H3 1829   0.744   0.770   0.164
  150DMSO    S1 1830   0.759   0.603   0.332
  150DMSO    C2 1831   0.810   0.509   0.190
  150DMSO    H4 1832   0.917   0.524   0.174
  150DMSO    H5 1833   0.787   0.404   0.206
  150DMSO    H6 1834   0.754   0.545   0.103
  150DMSO    O1 1835   0.610   0.596   0.326
  151DMSO    C1 1836   4.134   0.252   4.626
  151DMSO    H1 1837   4.045   0.250   4.687
  151DMSO    H2 1838   4.198   0.335   4.655
  151DMSO    H3 1839   4.107   0.261   4.521
  151DMSO    S1 1840   4.225   0.100   4.650
  151DMSO    C2 1841   4.356   0.145   4.538
  151DMSO    H4 1842   4.419   0.221   4.585
  151DMSO    H5 1843   4.415   0.056   4.516
  151DMSO    H6 1844   4.311   0.185   4.447
  151DMSO    O1 1845   4.149   5.928   4.573
  152DMSO    C1 1846   3.491   2.470   1.181
  152DMSO    H1 1847   3.507   2.555   1.115
  152DMSO    H2 1848   3.386   2.441   1.184
  152DMSO    H3 1849   3.527   2.494   1.281
  152DMSO    S1 1850   3.588   2.333   1.120
  152DMSO    C2 1851   3.487   2.304   0.975
  152DMSO    H4 1852   3.487   2.394   0.914
  152DMSO    H5 1853   3.533   2.222   0.920
  152DMSO    H6 1854   3.386   2.278   1.007
  152DMSO    O1 1855   3.550   2.221   1.211
  153DMSO    C1 1856   1.585   3.031   0.109
  153DMSO    H1 1857   1.564   3.094   0.195
  153DMSO    H2 1858   1.689   3.042   0.078
  153DMSO    H3 1859   1.517   3.056   0.027
  153DMSO    S1 1860   1.556   2.861   0.156
  153DMSO    C2 1861   1.595   2.792   4.898
  153DMSO    H4 1862   1.702   2.795   4.882
  153DMSO    H5 1863   1.558   2.689   4.895
  153DMSO    H6 1864   1.543   2.850   4.821
  153DMSO    O1 1865   1.408   2.851   0.165
  154DMSO    C1 1866   0.073   2.250   1.125
  154DMSO    H1 1867   0.176   2.286   1.124
  154DMSO    H2 1868   0.051   2.199   1.031
  154DMSO    H3 1869   0.006   2.334   1.140
  154DMSO    S1 1870   0.055   2.134   1.260
  154DMSO    C2 1871   0.105   2.249   1.388
  154DMSO    H4 1872   0.199   2.294   1.358
  154DMSO    H5 1873   0.029   2.327   1.396
  154DMSO    H6 1874   0.116   2.195   1.482
  154DMSO    O1 1875   0.171   2.042   1.247
  155DMSO    C1 1876   1.089   1.815   2.426
  155DMSO    H1 1877   1.071   1.712   2.395
  155DMSO    H2 1878   1.173   1.822   2.494
  155DMSO    H3 1879   0.999   1.856   2.473
  155DMSO    S1 1880   1.125   1.912   2.280
  155DMSO    C2 1881   1.269   1.819   2.231
  155DMSO    H4 1882   1.314   1.869   2.145
  155DMSO    H5 1883   1.338   1.815   2.314
  155DMSO    H6 1884   1.236   1.719   2.203
  155DMSO    O1 1885   1.184   2.038   2.335
  156DMSO    C1 1886   2.229   0.782   4.288
  156DMSO    H1 1887   2.161   0.722   4.348
  156DMSO    H2 1888   2.221   0.887   4.316
  156DMSO    H3 1889   2.206   0.769   4.182
  156DMSO    S1 1890   2.396   0.727   4.318
  156DMSO    C2 1891   2.369   0.559   4.262
  156DMSO    H4 1892   2.466   0.513   4.243
  156DMSO    H5 1893   2.317   0.504   4.340
  156DMSO    H6 1894   2.312   0.559   4.169
  156DMSO    O1 1895   2.401   0.715   4.466
  157DMSO    C1 1896   1.899   1.032   1.633
  157DMSO    H1 1897   1.860   0.942   1.584
  157DMSO    H2 1898   1.817   1.090   1.677
  157DMSO    H3 1899   1.953   1.093   1.560
  157DMSO    S1 1900   2.010   0.984   1.764
  157DMSO    C2 1901   1.891   0.889   1.857
  157DMSO    H4 1902   1.930   0.874   1.957
  157DMSO    H5 1903   1.797   0.944   1.861
  157DMSO    H6 1904   1.876   0.793   1.807
  157DMSO    O1 1905   2.030   1.109   1.842
  158DMSO    C1 1906   3.799   1.711   0.830
  158DMSO    H1 1907   3.905   1.706   0.806
  158DMSO    H2 1908   3.748   1.784   0.769
  158DMSO    H3 1909   3.786   1.734   0.936
  158DMSO    S1 1910   3.727   1.551   0.799
  158DMSO    C2 1911   3.744   1.560   0.621
  158DMSO    H4 1912   3.851   1.562   0.597
  158DMSO    H5 1913   3.697   1.473   0.577
  158DMSO    H6 1914   3.695   1.650   0.585
  158DMSO    O1 1915   3.582   1.573   0.826
  159DMSO    C1 1916   1.786   3.204   3.555
  159DMSO    H1 1917   1.844   3.166   3.640
  159DMSO    H2 1918   1.795   3.312   3.547
  159DMSO    H3 1919   1.681   3.178   3.570
  159DMSO    S1 1920   1.841   3.126   3.404
  159DMSO    C2 1921   1.995   3.216   3.389
  159DMSO    H4 1922   2.041   3.188   3.294
  159DMSO    H5 1923   1.972   3.323   3.388
  159DMSO    H6 1924   2.060   3.191   3.473
  159DMSO    O1 1925   1.758   3.189   3.297
  160DMSO    C1 1926   2.045   2.713   4.134
  160DMSO    H1 1927   2.123   2.717   4.211
  160DMSO    H2 1928   2.079   2.650   4.052
  160DMSO    H3 1929   2.022   2.814   4.101
  160DMSO    S1 1930   1.900   2.639   4.207
  160DMSO    C2 1931   1.794   2.665   4.065
  160DMSO    H4 1932   1.785   2.773   4.048
  160DMSO    H5 1933   1.839   2.616   3.978
  160DMSO    H6 1934   1.696   2.623   4.086
  160DMSO    O1 1935   1.854   2.743   4.303
  161DMSO    C1 1936   0.467   2.183   1.444
  161DMSO    H1 1937   0.439   2.289   1.439
  161DMSO    H2 1938   0.575   2.171   1.442
  161DMSO    H3 1939   0.421   2.129   1.361
  161DMSO    S1 1940   0.404   2.113   1.595
  161DMSO    C2 1941   0.491   2.221   1.707
  161DMSO    H4 1942   0.459   2.199   1.809
  161DMSO    H5 1943   0.598   2.202   1.697
  161DMSO    H6 1944   0.468   2.325   1.683
  161DMSO    O1 1945   0.478   1.984   1.607
  162DMSO    C1 1946   0.793   2.111   0.112
  162DMSO    H1 1947   0.828   2.213   0.129
  162DMSO    H2 1948   0.733   2.106   0.020
  162DMSO    H3 1949   0.734   2.077   0.197
  162DMSO    S1 1950   0.935   2.005   0.095
  162DMSO    C2 1951   0.843   1.852   0.091
  162DMSO    H4 1952   0.777   1.850   0.178
  162DMSO    H5 1953   0.784   1.848   4.901
  162DMSO    H6 1954   0.913   1.769   0.096
  162DMSO    O1 1955   0.998   2.005   0.230
  163DMSO    C1 1956   0.646   2.078   3.073
  163DMSO    H1 1957   0.705   2.008   3.015
  163DMSO    H2 1958   0.709   2.129   3.147
  163DMSO    H3 1959   0.564   2.027   3.125
  163DMSO    S1 1960   0.575   2.201   2.964
  163DMSO    C2 1961   0.733   2.277   2.928
  163DMSO    H4 1962   0.778   2.307   3.023
  163DMSO    H5 1963   0.796   2.206   2.876
  163DMSO    H6 1964   0.715   2.365   2.866
  163DMSO    O1 1965   0.511   2.299   3.055
  164DMSO    C1 1966   0.773   2.792   1.629
  164DMSO    H1 1967   0.852   2.768   1.558
  164DMSO    H2 1968   0.809   2.779   1.731
  164DMSO    H3 1969   0.687   2.728   1.610
  164DMSO    S1 1970   0.726   2.962   1.602
  164DMSO    C2 1971   0.588   2.963   1.716
  164DMSO    H4 1972   0.523   3.047   1.689
  164DMSO    H5 1973   0.533   2.870   1.707
  164DMSO    H6 1974   0.623   2.976   1.818
  164DMSO    O1 1975   0.662   2.958   1.468
  165DMSO    C1 1976   1.740   1.924   0.937
  165DMSO    H1 1977   1.635   1.934   0.910
  165DMSO    H2 1978   1.753   1.848   1.014
  165DMSO    H3 1979   1.779   2.021   0.971
  165DMSO    S1 1980   1.834   1.877   0.792
  165DMSO    C2 1981   1.761   1.715   0.777
  165DMSO    H4 1982   1.772   1.663   0.873
  165DMSO    H5 1983   1.656   1.725   0.752
  165DMSO    H6 1984   1.815   1.662   0.699
  165DMSO    O1 1985   1.970   1.850   0.846
  166DMSO    C1 1986   0.619   1.863   2.771
  166DMSO    H1 1987   0.619   1.800   2.860
  166DMSO    H2 1988   0.656   1.807   2.685
  166DMSO    H3 1989   0.682   1.951   2.786
  166DMSO    S1 1990   0.453   1.916   2.735
  166DMSO    C2 1991   0.389   1.752   2.710
  166DMSO    H4 1992   0.292   1.760   2.662
  166DMSO    H5 1993   0.458   1.696   2.646
  166DMSO    H6 1994   0.380   1.702   2.807
  166DMSO    O1 1995   0.464   1.970   2.597
  167DMSO    C1 1996   4.895   2.000   0.294
  167DMSO    H1 1997   4.981   2.034   0.350
  167DMSO    H2 1998   4.826   1.946   0.359
  167DMSO    H3 1999   4.927   1.937   0.211
  167DMSO    S1 2000   4.810   2.144   0.228
  167DMSO    C2 2001   4.705   2.054   0.115
  167DMSO    H4 2002   4.768   1.992   0.051
  167DMSO    H5 2003   4.635   1.992   0.171
  167DMSO    H6 2004   4.651   2.127   0.054
  167DMSO    O1 2005   4.912   2.208   0.140
  168DMSO    C1 2006   4.538   2.040   2.535
  168DMSO    H1 2007   4.538   2.046   2.426
  168DMSO    H2 2008   4.639   2.051   2.574
  168DMSO    H3 2009   4.496   1.946   2.569
  168DMSO    S1 2010   4.440   2.174   2.602
  168DMSO    C2 2011   4.298   2.144   2.499
  168DMSO    H4 2012   4.249   2.052   2.533
  168DMSO    H5 2013   4.232   2.230   2.510
  168DMSO    H6 2014   4.331   2.135   2.396
  168DMSO    O1 2015   4.499   2.296   2.540
  169DMSO    C1 2016   4.514   2.376   3.679
  169DMSO    H1 2017   4.458   2.357   3.587
  169DMSO    H2 2018   4.514   2.482   3.703
  169DMSO    H3 2019   4.615   2.338   3.667
  169DMSO    S1 2020   4.437   2.284   3.811
  169DMSO    C2 2021   4.565   2.317   3.932
  169DMSO    H4 2022   4.662   2.287   3.892
  169DMSO    H5 2023   4.565   2.423   3.957
  169DMSO    H6 2024   4.543   2.260   4.022
  169DMSO    O1 2025   4.460   2.142   3.772
  170DMSO    C1 2026   2.867   1.880   4.386
  170DMSO    H1 2027   2.877   1.784   4.334
  170DMSO    H2 2028   2.829   1.863   4.487
  170DMSO    H3 2029   2.801   1.948   4.332
  170DMSO    S1 2030   3.029   1.954   4.401
  170DMSO    C2 2031   3.062   1.964   4.226
  170DMSO    H4 2032   3.165   1.997   4.212
  170DMSO    H5 2033   3.049   1.866   4.181
  170DMSO    H6 2034   2.993   2.036   4.181
  170DMSO    O1 2035   3.117   1.842   4.447
  171DMSO    C1 2036   4.816   3.995   4.823
  171DMSO    H1 2037   4.897   3.930   4.855
  171DMSO    H2 2038   4.832   4.028   4.721
  171DMSO    H3 2039   4.809   4.082   4.889
  171DMSO    S1 2040   4.662   3.904   4.832
  171DMSO    C2 2041   4.686   3.842   0.096
  171DMSO    H4 2042   4.607   3.770   0.118
  171DMSO    H5 2043   4.783   3.793   0.101
  171DMSO    H6 2044   4.681   3.926   0.165
  171DMSO    O1 2045   4.684   3.784   4.746
  172DMSO    C1 2046   3.151   4.742   0.581
  172DMSO    H1 2047   3.114   4.843   0.563
  172DMSO    H2 2048   3.132   4.713   0.685
  172DMSO    H3 2049   3.257   4.737   0.558
  172DMSO    S1 2050   3.063   4.629   0.473
  172DMSO    C2 2051   3.058   4.739   0.332
  172DMSO    H4 2052   3.160   4.763   0.301
  172DMSO    H5 2053   3.004   4.689   0.251
  172DMSO    H6 2054   3.005   4.831   0.360
  172DMSO    O1 2055   2.924   4.630   0.527
  173DMSO    C1 2056   2.288   0.287   1.687
  173DMSO    H1 2057   2.295   0.283   1.795
  173DMSO    H2 2058   2.206   0.353   1.657
  173DMSO    H3 2059   2.273   0.187   1.646
  173DMSO    S1 2060   2.441   0.353   1.622
  173DMSO    C2 2061   2.394   0.342   1.450
  173DMSO    H4 2062   2.482   0.369   1.390
  173DMSO    H5 2063   2.363   0.241   1.429
  173DMSO    H6 2064   2.313   0.413   1.432
  173DMSO    O1 2065   2.534   0.238   1.637
  174DMSO    C1 2066   0.861   1.234   0.186
  174DMSO    H1 2067   0.955   1.256   0.137
  174DMSO    H2 2068   0.805   1.326   0.199
  174DMSO    H3 2069   0.878   1.185   0.283
  174DMSO    S1 2070   0.765   1.124   0.083
  174DMSO    C2 2071   0.903   1.022   0.036
  174DMSO    H4 2072   0.978   1.084   4.888
  174DMSO    H5 2073   0.946   0.975   0.124
  174DMSO    H6 2074   0.865   0.946   4.868
  174DMSO    O1 2075   0.736   1.202   4.862
  175DMSO    C1 2076   3.676   2.589   0.774
  175DMSO    H1 2077   3.714   2.684   0.738
  175DMSO    H2 2078   3.605   2.547   0.704
  175DMSO    H3 2079   3.629   2.601   0.872
  175DMSO    S1 2080   3.812   2.475   0.792
  175DMSO    C2 2081   3.861   2.480   0.620
  175DMSO    H4 2082   3.908   2.576   0.599
  175DMSO    H5 2083   3.930   2.397   0.600
  175DMSO    H6 2084   3.772   2.467   0.557
  175DMSO    O1 2085   3.746   2.342   0.808
  176DMSO    C1 2086   3.412   0.482   2.344
  176DMSO    H1 2087   3.405   0.492   2.452
  176DMSO    H2 2088   3.384   0.576   2.296
  176DMSO    H3 2089   3.349   0.402   2.308
  176DMSO    S1 2090   3.581   0.444   2.302
  176DMSO    C2 2091   3.650   0.593   2.372
  176DMSO    H4 2092   3.759   0.589   2.365
  176DMSO    H5 2093   3.611   0.678   2.316
  176DMSO    H6 2094   3.619   0.600   2.477
  176DMSO    O1 2095   3.588   0.469   2.155
  177DMSO    C1 2096   1.075   0.422   3.860
  177DMSO    H1 2097   1.161   0.490   3.848
  177DMSO    H2 2098   1.009   0.432   3.774
  177DMSO    H3 2099   1.021   0.444   3.952
  177DMSO    S1 2100   1.138   0.255   3.869
  177DMSO    C2 2101   0.979   0.179   3.897
  177DMSO    H4 2102   0.931   0.226   3.983
  177DMSO    H5 2103   0.917   0.190   3.808
  177DMSO    H6 2104   0.994   0.073   3.917
  177DMSO    O1 2105   1.207   0.249   4.001
  178DMSO    C1 2106   4.584   0.972   1.777
  178DMSO    H1 2107   4.568   1.080   1.767
  178DMSO    H2 2108   4.631   0.948   1.872
  178DMSO    H3 2109   4.648   0.940   1.695
  178DMSO    S1 2110   4.427   0.888   1.761
  178DMSO    C2 2111   4.370   0.919   1.927
  178DMSO    H4 2112   4.362   1.027   1.942
  178DMSO    H5 2113   4.273   0.871   1.939
  178DMSO    H6 2114   4.442   0.876   1.997
  178DMSO    O1 2115   4.461   0.742   1.763
  179DMSO    C1 2116   2.809   2.428   1.186
  179DMSO    H1 2117   2.750   2.343   1.151
  179DMSO    H2 2118   2.819   2.428   1.295
  179DMSO    H3 2119   2.763   2.521   1.154
  179DMSO    S1 2120   2.972   2.418   1.114
  179DMSO    C2 2121   3.017   2.268   1.200
  179DMSO    H4 2122   3.120   2.243   1.174
  179DMSO    H5 2123   3.009   2.287   1.307
  179DMSO    H6 2124   2.951   2.187   1.169
  179DMSO    O1 2125   3.047   2.524   1.187
  180DMSO    C1 2126   1.057   3.449   0.738
  180DMSO    H1 2127   1.123   3.488   0.660
  180DMSO    H2 2128   0.960   3.498   0.733
  180DMSO    H3 2129   1.103   3.462   0.836
  180DMSO    S1 2130   1.033   3.274   0.707
  180DMSO    C2 2131   0.945   3.242   0.860
  180DMSO    H4 2132   0.851   3.297   0.860
  180DMSO    H5 2133   0.927   3.135   0.866
  180DMSO    H6 2134   1.008   3.274   0.943
  180DMSO    O1 2135   1.168   3.217   0.734
  181DMSO    C1 2136   3.903   3.994   0.236
  181DMSO    H1 2137   3.869   4.075   0.171
  181DMSO    H2 2138   3.983   4.029   0.303
  181DMSO    H3 2139   3.941   3.912   0.175
  181DMSO    S1 2140   3.766   3.935   0.335
  181DMSO    C2 2141   3.750   4.083   0.435
  181DMSO    H4 2142   3.674   4.064   0.511
  181DMSO    H5 2143   3.846   4.103   0.483
  181DMSO    H6 2144   3.720   4.166   0.372
  181DMSO    O1 2145   3.827   3.835   0.427
  182DMSO    C1 2146   1.027   0.251   3.496
  182DMSO    H1 2147   0.921   0.239   3.476
  182DMSO    H2 2148   1.041   0.288   3.598
  182DMSO    H3 2149   1.071   0.321   3.425
  182DMSO    S1 2150   1.106   0.092   3.483
  182DMSO    C2 2151   1.056   0.062   3.314
  182DMSO    H4 2152   0.949   0.083   3.306
  182DMSO    H5 2153   1.112   0.129   3.249
  182DMSO    H6 2154   1.076   5.887   3.291
  182DMSO    O1 2155   1.018   0.003   3.563
  183DMSO    C1 2156   4.884   2.555   0.134
  183DMSO    H1 2157   4.934   2.643   0.095
  183DMSO    H2 2158   4.879   2.559   0.243
  183DMSO    H3 2159   4.937   2.465   0.103
  183DMSO    S1 2160   4.717   2.547   0.069
  183DMSO    C2 2161   4.762   2.580   4.802
  183DMSO    H4 2162   4.808   2.678   4.796
  183DMSO    H5 2163   4.833   2.504   4.770
  183DMSO    H6 2164   4.672   2.576   4.741
  183DMSO    O1 2165   4.654   2.675   0.112
  184DMSO    C1 2166   2.672   1.590   0.622
  184DMSO    H1 2167   2.657   1.483   0.640
  184DMSO    H2 2168   2.743   1.605   0.540
  184DMSO    H3 2169   2.708   1.639   0.713
  184DMSO    S1 2170   2.515   1.660   0.574
  184DMSO    C2 2171   2.570   1.830   0.578
  184DMSO    H4 2172   2.483   1.894   0.565
  184DMSO    H5 2173   2.615   1.850   0.675
  184DMSO    H6 2174   2.642   1.846   0.498
  184DMSO    O1 2175   2.433   1.650   0.698
  185DMSO    C1 2176   1.591   4.367   0.904
  185DMSO    H1 2177   1.529   4.315   0.831
  185DMSO    H2 2178   1.554   4.468   0.920
  185DMSO    H3 2179   1.695   4.371   0.870
  185DMSO    S1 2180   1.586   4.276   1.059
  185DMSO    C2 2181   1.421   4.327   1.103
  185DMSO    H4 2182   1.398   4.286   1.201
  185DMSO    H5 2183   1.417   4.436   1.107
  185DMSO    H6 2184   1.352   4.289   1.028
  185DMSO    O1 2185   1.674   4.354   1.151
  186DMSO    C1 2186   0.407   1.152   1.334
  186DMSO    H1 2187   0.341   1.238   1.343
  186DMSO    H2 2188   0.384   1.081   1.414
  186DMSO    H3 2189   0.512   1.182   1.340
  186DMSO    S1 2190   0.376   1.072   1.177
  186DMSO    C2 2191   0.397   1.218   1.077
  186DMSO    H4 2192   0.501   1.252   1.083
  186DMSO    H5 2193   0.372   1.192   0.974
  186DMSO    H6 2194   0.330   1.296   1.113
  186DMSO    O1 2195   0.229   1.050   1.175
  187DMSO    C1 2196   1.071   0.874   1.000
  187DMSO    H1 2197   0.969   0.852   1.032
  187DMSO    H2 2198   1.121   0.783   0.967
  187DMSO    H3 2199   1.125   0.920   1.083
  187DMSO    S1 2200   1.063   0.990   0.865
  187DMSO    C2 2201   1.235   1.037   0.870
  187DMSO    H4 2202   1.260   1.077   0.969
  187DMSO    H5 2203   1.297   0.950   0.847
  187DMSO    H6 2204   1.252   1.114   0.795
  187DMSO    O1 2205   0.993   1.107   0.923
  188DMSO    C1 2206   2.045   1.228   1.159
  188DMSO    H1 2207   2.037   1.170   1.067
  188DMSO    H2 2208   1.946   1.254   1.196
  188DMSO    H3 2209   2.105   1.318   1.143
  188DMSO    S1 2210   2.125   1.128   1.282
  188DMSO    C2 2211   2.268   1.086   1.182
  188DMSO    H4 2212   2.233   1.051   1.085
  188DMSO    H5 2213   2.330   1.175   1.170
  188DMSO    H6 2214   2.324   1.008   1.232
  188DMSO    O1 2215   2.045   1.002   1.284
  189DMSO    C1 2216   1.013   0.353   2.346
  189DMSO    H1 2217   1.033   0.298   2.438
  189DMSO    H2 2218   0.909   0.339   2.315
  189DMSO    H3 2219   1.079   0.320   2.266
  189DMSO    S1 2220   1.041   0.527   2.377
  189DMSO    C2 2221   0.882   0.558   2.451
  189DMSO    H4 2222   0.870   0.493   2.538
  189DMSO    H5 2223   0.880   0.663   2.482
  189DMSO    H6 2224   0.805   0.539   2.376
  189DMSO    O1 2225   1.028   0.590   2.243
  190DMSO    C1 2226   2.923   2.779   0.579
  190DMSO    H1 2227   2.994   2.696   0.575
  190DMSO    H2 2228   2.921   2.829   0.482
  190DMSO    H3 2229   2.950   2.850   0.657
  190DMSO    S1 2230   2.761   2.713   0.611
  190DMSO    C2 2231   2.802   2.635   0.766
  190DMSO    H4 2232   2.709   2.597   0.807
  190DMSO    H5 2233   2.871   2.553   0.745
  190DMSO    H6 2234   2.846   2.710   0.833
  190DMSO    O1 2235   2.752   2.598   0.518
  191DMSO    C1 2236   2.438   1.918   0.205
  191DMSO    H1 2237   2.334   1.940   0.228
  191DMSO    H2 2238   2.502   1.935   0.292
  191DMSO    H3 2239   2.471   1.980   0.121
  191DMSO    S1 2240   2.449   1.747   0.156
  191DMSO    C2 2241   2.623   1.749   0.116
  191DMSO    H4 2242   2.682   1.770   0.205
  191DMSO    H5 2243   2.650   1.651   0.076
  191DMSO    H6 2244   2.641   1.825   0.039
  191DMSO    O1 2245   2.381   1.745   0.024
  192DMSO    C1 2246   0.984   4.292   2.026
  192DMSO    H1 2247   0.973   4.199   2.080
  192DMSO    H2 2248   0.978   4.376   2.095
  192DMSO    H3 2249   0.907   4.301   1.948
  192DMSO    S1 2250   1.145   4.293   1.948
  192DMSO    C2 2251   1.122   4.139   1.861
  192DMSO    H4 2252   1.218   4.112   1.816
  192DMSO    H5 2253   1.088   4.063   1.932
  192DMSO    H6 2254   1.047   4.156   1.783
  192DMSO    O1 2255   1.237   4.256   2.060
  193DMSO    C1 2256   1.654   2.615   1.843
  193DMSO    H1 2257   1.581   2.635   1.764
  193DMSO    H2 2258   1.603   2.579   1.932
  193DMSO    H3 2259   1.712   2.704   1.865
  193DMSO    S1 2260   1.766   2.489   1.786
  193DMSO    C2 2261   1.649   2.355   1.798
  193DMSO    H4 2262   1.698   2.264   1.762
  193DMSO    H5 2263   1.621   2.343   1.902
  193DMSO    H6 2264   1.562   2.377   1.737
  193DMSO    O1 2265   1.855   2.468   1.904
  194DMSO    C1 2266   3.739   4.659   1.749
  194DMSO    H1 2267   3.645   4.609   1.727
  194DMSO    H2 2268   3.724   4.767   1.757
  194DMSO    H3 2269   3.814   4.639   1.672
  194DMSO    S1 2270   3.801   4.601   1.906
  194DMSO    C2 2271   3.954   4.693   1.898
  194DMSO    H4 2272   4.014   4.670   1.986
  194DMSO    H5 2273   4.008   4.666   1.807
  194DMSO    H6 2274   3.929   4.799   1.896
  194DMSO    O1 2275   3.839   4.459   1.880
  195DMSO    C1 2276   4.804   0.048   3.496
  195DMSO    H1 2277   4.901   0.062   3.448
  195DMSO    H2 2278   4.815   0.010   3.597
  195DMSO    H3 2279   4.741   5.910   3.438
  195DMSO    S1 2280   4.721   0.207   3.503
  195DMSO    C2 2281   4.842   0.282   3.612
  195DMSO    H4 2282   4.862   0.215   3.695
  195DMSO    H5 2283   4.933   0.301   3.555
  195DMSO    H6 2284   4.801   0.375   3.651
  195DMSO    O1 2285   4.606   0.183   3.594
  196DMSO    C1 2286   1.184   0.285   3.039
  196DMSO    H1 2287   1.100   0.215   3.043
  196DMSO    H2 2288   1.273   0.242   3.085
  196DMSO    H3 2289   1.157   0.378   3.089
  196DMSO    S1 2290   1.221   0.320   2.868
  196DMSO    C2 2291   1.057   0.377   2.829
  196DMSO    H4 2292   1.049   0.388   2.720
  196DMSO    H5 2293   0.983   0.306   2.865
  196DMSO    H6 2294   1.043   0.475   2.876
  196DMSO    O1 2295   1.231   0.186   2.804
  197DMSO    C1 2296   2.734   1.310   3.581
  197DMSO    H1 2297   2.755   1.391   3.651
  197DMSO    H2 2298   2.694   1.224   3.635
  197DMSO    H3 2299   2.825   1.281   3.528
  197DMSO    S1 2300   2.613   1.364   3.461
  197DMSO    C2 2301   2.698   1.516   3.418
  197DMSO    H4 2302   2.794   1.491   3.372
  197DMSO    H5 2303   2.635   1.571   3.349
  197DMSO    H6 2304   2.714   1.574   3.509
  197DMSO    O1 2305   2.498   1.413   3.542
  198DMSO    C1 2306   0.521   0.292   4.236
  198DMSO    H1 2307   0.481   0.292   4.135
  198DMSO    H2 2308   0.443   0.258   4.305
  198DMSO    H3 2309   0.555   0.392   4.263
  198DMSO    S1 2310   0.658   0.178   4.243
  198DMSO    C2 2311   0.703   0.215   4.412
  198DMSO    H4 2312   0.620   0.190   4.479
  198DMSO    H5 2313   0.792   0.157   4.437
  198DMSO    H6 2314   0.728   0.321   4.418
  198DMSO    O1 2315   0.764   0.246   4.165
  199DMSO    C1 2316   3.492   4.396   1.599
  199DMSO    H1 2317   3.589   4.423   1.558
  199DMSO    H2 2318   3.478   4.443   1.697
  199DMSO    H3 2319   3.483   4.288   1.607
  199DMSO    S1 2320   3.365   4.458   1.490
  199DMSO    C2 2321   3.421   4.374   1.343
  199DMSO    H4 2322   3.420   4.266   1.360
  199DMSO    H5 2323   3.356   4.401   1.259
  199DMSO    H6 2324   3.523   4.407   1.322
  199DMSO    O1 2325   3.403   4.600   1.468
  200DMSO    C1 2326   2.325   4.513   4.153
  200DMSO    H1 2327   2.299   4.461   4.061
  200DMSO    H2 2328   2.283   4.614   4.153
  200DMSO    H3 2329   2.433   4.519   4.164
  200DMSO    S1 2330   2.256   4.425   4.293
  200DMSO    C2 2331   2.318   4.264   4.245
  200DMSO    H4 2332   2.298   4.248   4.139
  200DMSO    H5 2333   2.425   4.259   4.264
  200DMSO    H6 2334   2.265   4.188   4.303
  200DMSO    O1 2335   2.110   4.418   4.264
  201DMSO    C1 2336   1.112   0.454   4.252
  201DMSO    H1 2337   1.194   0.415   4.191
  201DMSO    H2 2338   1.017   0.433   4.203
  201DMSO    H3 2339   1.125   0.561   4.269
  201DMSO    S1 2340   1.113   0.373   4.410
  201DMSO    C2 2341   1.081   0.210   4.342
  201DMSO    H4 2342   0.988   0.215   4.285
  201DMSO    H5 2343   1.164   0.183   4.276
  201DMSO    H6 2344   1.072   0.140   4.424
  201DMSO    O1 2345   0.982   0.412   4.471
  202DMSO    C1 2346   3.833   1.012   2.143
  202DMSO    H1 2347   3.935   1.007   2.107
  202DMSO    H2 2348   3.832   1.053   2.244
  202DMSO    H3 2349   3.789   0.912   2.142
  202DMSO    S1 2350   3.739   1.120   2.037
  202DMSO    C2 2351   3.781   1.038   1.884
  202DMSO    H4 2352   3.888   1.015   1.884
  202DMSO    H5 2353   3.723   0.946   1.876
  202DMSO    H6 2354   3.757   1.105   1.801
  202DMSO    O1 2355   3.820   1.246   2.034
  203DMSO    C1 2356   1.320   3.415   2.994
  203DMSO    H1 2357   1.341   3.510   2.945
  203DMSO    H2 2358   1.376   3.408   3.086
  203DMSO    H3 2359   1.343   3.332   2.928
  203DMSO    S1 2360   1.146   3.409   3.031
  203DMSO    C2 2361   1.151   3.536   3.157
  203DMSO    H4 2362   1.170   3.631   3.109
  203DMSO    H5 2363   1.055   3.536   3.209
  203DMSO    H6 2364   1.231   3.513   3.228
  203DMSO    O1 2365   1.134   3.282   3.109
  204DMSO    C1 2366   1.118   3.486   0.365
  204DMSO    H1 2367   1.048   3.520   0.442
  204DMSO    H2 2368   1.128   3.377   0.369
  204DMSO    H3 2369   1.215   3.534   0.378
  204DMSO    S1 2370   1.052   3.531   0.205
  204DMSO    C2 2371   0.907   3.429   0.219
  204DMSO    H4 2372   0.847   3.464   0.303
  204DMSO    H5 2373   0.852   3.437   0.126
  204DMSO    H6 2374   0.938   3.326   0.237
  204DMSO    O1 2375   1.139   3.460   0.107
  205DMSO    C1 2376   0.316   4.637   1.552
  205DMSO    H1 2377   0.270   4.608   1.458
  205DMSO    H2 2378   0.280   4.735   1.584
  205DMSO    H3 2379   0.425   4.638   1.540
  205DMSO    S1 2380   0.275   4.516   1.677
  205DMSO    C2 2381   0.100   4.552   1.674
  205DMSO    H4 2382   0.050   4.491   1.748
  205DMSO    H5 2383   0.085   4.658   1.697
  205DMSO    H6 2384   0.062   4.530   1.574
  205DMSO    O1 2385   0.320   4.577   1.806
  206DMSO    C1 2386   0.932   2.687   0.048
  206DMSO    H1 2387   0.924   2.594   4.893
  206DMSO    H2 2388   0.941   2.772   4.882
  206DMSO    H3 2389   1.018   2.681   0.114
  206DMSO    S1 2390   0.784   2.707   0.144
  206DMSO    C2 2391   0.801   2.554   0.236
  206DMSO    H4 2392   0.827   2.474   0.166
  206DMSO    H5 2393   0.880   2.567   0.310
  206DMSO    H6 2394   0.706   2.532   0.284
  206DMSO    O1 2395   0.676   2.679   0.046
  207DMSO    C1 2396   2.109   2.303   4.369
  207DMSO    H1 2397   2.130   2.221   4.300
  207DMSO    H2 2398   2.102   2.263   4.471
  207DMSO    H3 2399   2.018   2.355   4.342
  207DMSO    S1 2400   2.247   2.417   4.364
  207DMSO    C2 2401   2.170   2.540   4.469
  207DMSO    H4 2402   2.074   2.569   4.426
  207DMSO    H5 2403   2.155   2.497   4.568
  207DMSO    H6 2404   2.237   2.626   4.474
  207DMSO    O1 2405   2.239   2.478   4.228
  208DMSO    C1 2406   1.775   1.955   3.881
  208DMSO    H1 2407   1.762   1.855   3.922
  208DMSO    H2 2408   1.853   2.008   3.936
  208DMSO    H3 2409   1.681   2.009   3.884
  208DMSO    S1 2410   1.823   1.937   3.710
  208DMSO    C2 2411   1.991   1.884   3.740
  208DMSO    H4 2412   2.044   1.960   3.799
  208DMSO    H5 2413   1.989   1.790   3.794
  208DMSO    H6 2414   2.041   1.871   3.644
  208DMSO    O1 2415   1.836   2.077   3.661
  209DMSO    C1 2416   3.271   0.883   0.127
  209DMSO    H1 2417   3.325   0.805   0.073
  209DMSO    H2 2418   3.172   0.898   0.084
  209DMSO    H3 2419   3.327   0.977   0.124
  209DMSO    S1 2420   3.251   0.831   0.296
  209DMSO    C2 2421   3.426   0.816   0.331
  209DMSO    H4 2422   3.470   0.916   0.335
  209DMSO    H5 2423   3.438   0.766   0.428
  209DMSO    H6 2424   3.472   0.758   0.252
  209DMSO    O1 2425   3.204   0.690   0.284
  210DMSO    C1 2426   4.463   5.914   3.337
  210DMSO    H1 2427   4.499   0.014   3.436
  210DMSO    H2 2428   4.381   5.843   3.347
  210DMSO    H3 2429   4.545   5.873   3.277
  210DMSO    S1 2430   4.402   0.133   3.258
  210DMSO    C2 2431   4.365   0.058   3.100
  210DMSO    H4 2432   4.455   0.010   3.063
  210DMSO    H5 2433   4.284   5.915   3.114
  210DMSO    H6 2434   4.335   0.138   3.032
  210DMSO    O1 2435   4.525   0.212   3.228
  211DMSO    C1 2436   1.452   2.322   4.210
  211DMSO    H1 2437   1.386   2.374   4.279
  211DMSO    H2 2438   1.446   2.366   4.110
  211DMSO    H3 2439   1.425   2.216   4.208
  211DMSO    S1 2440   1.619   2.338   4.272
  211DMSO    C2 2441   1.691   2.209   4.172
  211DMSO    H4 2442   1.642   2.115   4.198
  211DMSO    H5 2443   1.678   2.233   4.066
  211DMSO    H6 2444   1.797   2.201   4.197
  211DMSO    O1 2445   1.611   2.275   4.407
  212DMSO    C1 2446   4.680   4.805   3.893
  212DMSO    H1 2447   4.710   4.851   3.799
  212DMSO    H2 2448   4.624   4.714   3.875
  212DMSO    H3 2449   4.620   4.876   3.950
  212DMSO    S1 2450   4.825   4.766   3.990
  212DMSO    C2 2451   4.885   4.637   3.883
  212DMSO    H4 2452   4.968   4.588   3.935
  212DMSO    H5 2453   4.804   4.566   3.866
  212DMSO    H6 2454   4.919   4.680   3.789
  212DMSO    O1 2455   4.771   4.689   4.106
  213DMSO    C1 2456   0.461   4.750   2.220
  213DMSO    H1 2457   0.512   4.686   2.148
  213DMSO    H2 2458   0.406   4.830   2.169
  213DMSO    H3 2459   0.532   4.793   2.290
  213DMSO    S1 2460   0.346   4.648   2.311
  213DMSO    C2 2461   0.300   4.775   2.427
  213DMSO    H4 2462   0.226   4.735   2.496
  213DMSO    H5 2463   0.390   4.807   2.481
  213DMSO    H6 2464   0.258   4.860   2.373
  213DMSO    O1 2465   0.435   4.560   2.390
  214DMSO    C1 2466   3.803   0.521   0.164
  214DMSO    H1 2467   3.779   0.415   0.166
  214DMSO    H2 2468   3.734   0.573   0.097
  214DMSO    H3 2469   3.906   0.535   0.132
  214DMSO    S1 2470   3.786   0.587   0.328
  214DMSO    C2 2471   3.821   0.755   0.280
  214DMSO    H4 2472   3.737   0.794   0.221
  214DMSO    H5 2473   3.837   0.815   0.369
  214DMSO    H6 2474   3.912   0.756   0.219
  214DMSO    O1 2475   3.910   0.540   0.396
  215DMSO    C1 2476   2.158   3.717   0.176
  215DMSO    H1 2477   2.185   3.631   0.237
  215DMSO    H2 2478   2.168   3.809   0.234
  215DMSO    H3 2479   2.057   3.706   0.139
  215DMSO    S1 2480   2.271   3.726   0.038
  215DMSO    C2 2481   2.175   3.843   4.845
  215DMSO    H4 2482   2.224   3.855   4.748
  215DMSO    H5 2483   2.075   3.803   4.830
  215DMSO    H6 2484   2.172   3.938   4.899
  215DMSO    O1 2485   2.252   3.596   4.870
  216DMSO    C1 2486   0.597   2.542   1.913
  216DMSO    H1 2487   0.634   2.596   1.825
  216DMSO    H2 2488   0.657   2.453   1.929
  216DMSO    H3 2489   0.492   2.516   1.899
  216DMSO    S1 2490   0.613   2.651   2.054
  216DMSO    C2 2491   0.536   2.539   2.170
  216DMSO    H4 2492   0.514   2.594   2.261
  216DMSO    H5 2493   0.443   2.502   2.127
  216DMSO    H6 2494   0.603   2.455   2.190
  216DMSO    O1 2495   0.507   2.753   2.029
  217DMSO    C1 2496   4.363   1.719   2.322
  217DMSO    H1 2497   4.304   1.629   2.304
  217DMSO    H2 2498   4.456   1.692   2.372
  217DMSO    H3 2499   4.309   1.789   2.384
  217DMSO    S1 2500   4.401   1.797   2.167
  217DMSO    C2 2501   4.514   1.670   2.112
  217DMSO    H4 2502   4.591   1.653   2.187
  217DMSO    H5 2503   4.459   1.577   2.093
  217DMSO    H6 2504   4.562   1.704   2.020
  217DMSO    O1 2505   4.486   1.911   2.210
  218DMSO    C1 2506   3.217   2.491   3.467
  218DMSO    H1 2507   3.207   2.579   3.531
  218DMSO    H2 2508   3.311   2.440   3.488
  218DMSO    H3 2509   3.210   2.516   3.362
  218DMSO    S1 2510   3.085   2.379   3.506
  218DMSO    C2 2511   3.152   2.327   3.663
  218DMSO    H4 2512   3.255   2.292   3.650
  218DMSO    H5 2513   3.149   2.410   3.733
  218DMSO    H6 2514   3.094   2.244   3.703
  218DMSO    O1 2515   3.105   2.268   3.408
  219DMSO    C1 2516   3.232   4.214   3.081
  219DMSO    H1 2517   3.292   4.127   3.055
  219DMSO    H2 2518   3.253   4.240   3.185
  219DMSO    H3 2519   3.126   4.195   3.068
  219DMSO    S1 2520   3.282   4.352   2.978
  219DMSO    C2 2521   3.252   4.271   2.822
  219DMSO    H4 2522   3.312   4.181   2.819
  219DMSO    H5 2523   3.145   4.249   2.813
  219DMSO    H6 2524   3.284   4.340   2.743
  219DMSO    O1 2525   3.430   4.347   2.984
  220DMSO    C1 2526   0.573   5.891   4.776
  220DMSO    H1 2527   0.648   0.033   4.811
  220DMSO    H2 2528   0.576   5.800   4.836
  220DMSO    H3 2529   0.589   5.869   4.671
  220DMSO    S1 2530   0.413   0.039   4.793
  220DMSO    C2 2531   0.318   5.828   4.736
  220DMSO    H4 2532   0.359   5.796   4.639
  220DMSO    H5 2533   0.324   5.746   4.808
  220DMSO    H6 2534   0.215   5.860   4.723
  220DMSO    O1 2535   0.407   0.132   4.677
  221DMSO    C1 2536   2.192   0.080   2.747
  221DMSO    H1 2537   2.221   0.029   2.838
  221DMSO    H2 2538   2.223   0.185   2.751
  221DMSO    H3 2539   2.084   0.073   2.731
  221DMSO    S1 2540   2.276   0.002   2.610
  221DMSO    C2 2541   2.189   0.091   2.482
  221DMSO    H4 2542   2.083   0.089   2.504
  221DMSO    H5 2543   2.226   0.194   2.482
  221DMSO    H6 2544   2.208   0.043   2.387
  221DMSO    O1 2545   2.217   5.795   2.602
  222DMSO    C1 2546   3.355   0.661   3.735
  222DMSO    H1 2547   3.272   0.592   3.749
  222DMSO    H2 2548   3.434   0.640   3.807
  222DMSO    H3 2549   3.320   0.764   3.746
  222DMSO    S1 2550   3.419   0.641   3.570
  222DMSO    C2 2551   3.486   0.477   3.597
  222DMSO    H4 2552   3.560   0.482   3.677
  222DMSO    H5 2553   3.407   0.408   3.625
  222DMSO    H6 2554   3.535   0.444   3.505
  222DMSO    O1 2555   3.540   0.728   3.568
  223DMSO    C1 2556   3.927   2.866   4.126
  223DMSO    H1 2557   3.940   2.954   4.188
  223DMSO    H2 2558   3.822   2.836   4.123
  223DMSO    H3 2559   3.989   2.784   4.164
  223DMSO    S1 2560   3.980   2.905   3.959
  223DMSO    C2 2561   3.948   2.743   3.892
  223DMSO    H4 2562   3.993   2.738   3.793
  223DMSO    H5 2563   3.994   2.669   3.958
  223DMSO    H6 2564   3.841   2.728   3.888
  223DMSO    O1 2565   4.128   2.910   3.965
  224DMSO    C1 2566   3.833   1.695   1.441
  224DMSO    H1 2567   3.805   1.740   1.346
  224DMSO    H2 2568   3.858   1.590   1.427
  224DMSO    H3 2569   3.751   1.704   1.513
  224DMSO    S1 2570   3.977   1.778   1.506
  224DMSO    C2 2571   4.085   1.727   1.374
  224DMSO    H4 2572   4.081   1.619   1.365
  224DMSO    H5 2573   4.052   1.773   1.281
  224DMSO    H6 2574   4.187   1.759   1.396
  224DMSO    O1 2575   4.017   1.695   1.623
  225DMSO    C1 2576   1.512   1.249   4.284
  225DMSO    H1 2577   1.528   1.340   4.343
  225DMSO    H2 2578   1.493   1.164   4.349
  225DMSO    H3 2579   1.599   1.228   4.222
  225DMSO    S1 2580   1.372   1.273   4.176
  225DMSO    C2 2581   1.247   1.262   4.303
  225DMSO    H4 2582   1.150   1.265   4.254
  225DMSO    H5 2583   1.260   1.168   4.357
  225DMSO    H6 2584   1.256   1.347   4.371
  225DMSO    O1 2585   1.360   1.142   4.106
  226DMSO    C1 2586   2.507   0.507   3.378
  226DMSO    H1 2587   2.445   0.455   3.304
  226DMSO    H2 2588   2.585   0.564   3.327
  226DMSO    H3 2589   2.551   0.436   3.448
  226DMSO    S1 2590   2.405   0.622   3.469
  226DMSO    C2 2591   2.293   0.497   3.529
  226DMSO    H4 2592   2.253   0.442   3.444
  226DMSO    H5 2593   2.347   0.429   3.595
  226DMSO    H6 2594   2.212   0.545   3.584
  226DMSO    O1 2595   2.326   0.693   3.364
  227DMSO    C1 2596   2.417   2.641   0.417
  227DMSO    H1 2597   2.395   2.663   0.312
  227DMSO    H2 2598   2.525   2.637   0.432
  227DMSO    H3 2599   2.371   2.546   0.445
  227DMSO    S1 2600   2.350   2.771   0.519
  227DMSO    C2 2601   2.183   2.753   0.460
  227DMSO    H4 2602   2.145   2.655   0.490
  227DMSO    H5 2603   2.122   2.832   0.504
  227DMSO    H6 2604   2.183   2.761   0.351
  227DMSO    O1 2605   2.396   2.896   0.452
  228DMSO    C1 2606   2.684   3.059   0.421
  228DMSO    H1 2607   2.727   3.155   0.448
  228DMSO    H2 2608   2.576   3.068   0.413
  228DMSO    H3 2609   2.710   2.983   0.494
  228DMSO    S1 2610   2.750   3.011   0.262
  228DMSO    C2 2611   2.671   2.850   0.255
  228DMSO    H4 2612   2.707   2.790   0.339
  228DMSO    H5 2613   2.563   2.864   0.262
  228DMSO    H6 2614   2.698   2.803   0.161
  228DMSO    O1 2615   2.893   2.980   0.289
  229DMSO    C1 2616   0.971   4.609   4.253
  229DMSO    H1 2617   0.885   4.598   4.186
  229DMSO    H2 2618   1.062   4.575   4.204
  229DMSO    H3 2619   0.953   4.553   4.344
  229DMSO    S1 2620   0.988   4.781   4.295
  229DMSO    C2 2621   1.016   4.836   4.128
  229DMSO    H4 2622   0.922   4.828   4.073
  229DMSO    H5 2623   1.048   4.940   4.130
  229DMSO    H6 2624   1.093   4.774   4.082
  229DMSO    O1 2625   1.123   4.787   4.358
  230DMSO    C1 2626   4.456   4.402   1.367
  230DMSO    H1 2627   4.435   4.499   1.321
  230DMSO    H2 2628   4.366   4.362   1.414
  230DMSO    H3 2629   4.536   4.413   1.440
  230DMSO    S1 2630   4.512   4.288   1.241
  230DMSO    C2 2631   4.365   4.299   1.141
  230DMSO    H4 2632   4.369   4.219   1.067
  230DMSO    H5 2633   4.278   4.285   1.205
  230DMSO    H6 2634   4.363   4.396   1.091
  230DMSO    O1 2635   4.499   4.154   1.306
  231DMSO    C1 2636   2.705   4.175   0.762
  231DMSO    H1 2637   2.698   4.279   0.729
  231DMSO    H2 2638   2.605   4.133   0.771
  231DMSO    H3 2639   2.756   4.169   0.858
  231DMSO    S1 2640   2.797   4.080   0.642
  231DMSO    C2 2641   2.678   4.097   0.510
  231DMSO    H4 2642   2.714   4.041   0.424
  231DMSO    H5 2643   2.583   4.056   0.544
  231DMSO    H6 2644   2.667   4.202   0.484
  231DMSO    O1 2645   2.781   3.939   0.687
  232DMSO    C1 2646   1.610   2.302   3.552
  232DMSO    H1 2647   1.615   2.197   3.582
  232DMSO    H2 2648   1.588   2.309   3.445
  232DMSO    H3 2649   1.704   2.353   3.573
  232DMSO    S1 2650   1.477   2.384   3.639
  232DMSO    C2 2651   1.511   2.316   3.800
  232DMSO    H4 2652   1.522   2.208   3.792
  232DMSO    H5 2653   1.600   2.363   3.840
  232DMSO    H6 2654   1.425   2.340   3.863
  232DMSO    O1 2655   1.356   2.310   3.595
  233DMSO    C1 2656   0.470   4.235   3.260
  233DMSO    H1 2657   0.492   4.334   3.222
  233DMSO    H2 2658   0.379   4.194   3.216
  233DMSO    H3 2659   0.461   4.238   3.369
  233DMSO    S1 2660   0.606   4.129   3.217
  233DMSO    C2 2661   0.576   4.134   3.041
  233DMSO    H4 2662   0.570   4.238   3.008
  233DMSO    H5 2663   0.659   4.086   2.990
  233DMSO    H6 2664   0.484   4.081   3.019
  233DMSO    O1 2665   0.558   3.994   3.257
  234DMSO    C1 2666   4.769   0.863   0.257
  234DMSO    H1 2667   4.810   0.892   0.354
  234DMSO    H2 2668   4.691   0.788   0.272
  234DMSO    H3 2669   4.847   0.826   0.191
  234DMSO    S1 2670   4.691   1.005   0.183
  234DMSO    C2 2671   4.834   1.112   0.190
  234DMSO    H4 2672   4.868   1.118   0.293
  234DMSO    H5 2673   4.913   1.073   0.125
  234DMSO    H6 2674   4.804   1.210   0.155
  234DMSO    O1 2675   4.604   1.058   0.291
  235DMSO    C1 2676   4.870   1.786   3.932
  235DMSO    H1 2677   4.878   1.677   3.930
  235DMSO    H2 2678   4.915   1.829   3.843
  235DMSO    H3 2679   4.918   1.822   4.023
  235DMSO    S1 2680   4.697   1.827   3.937
  235DMSO    C2 2681   4.718   2.004   3.947
  235DMSO    H4 2682   4.758   2.042   3.854
  235DMSO    H5 2683   4.620   2.047   3.967
  235DMSO    H6 2684   4.785   2.027   4.030
  235DMSO    O1 2685   4.654   1.790   4.074
  236DMSO    C1 2686   1.448   0.967   3.722
  236DMSO    H1 2687   1.350   1.009   3.699
  236DMSO    H2 2688   1.496   1.023   3.803
  236DMSO    H3 2689   1.511   0.967   3.634
  236DMSO    S1 2690   1.428   0.798   3.774
  236DMSO    C2 2691   1.324   0.836   3.915
  236DMSO    H4 2692   1.230   0.876   3.878
  236DMSO    H5 2693   1.309   0.744   3.971
  236DMSO    H6 2694   1.375   0.911   3.976
  236DMSO    O1 2695   1.559   0.764   3.837
  237DMSO    C1 2696   3.661   0.120   1.539
  237DMSO    H1 2697   3.575   0.119   1.472
  237DMSO    H2 2698   3.657   0.037   1.610
  237DMSO    H3 2699   3.666   0.214   1.593
  237DMSO    S1 2700   3.812   0.106   1.443
  237DMSO    C2 2701   3.783   5.868   1.388
  237DMSO    H4 2702   3.701   5.867   1.316
  237DMSO    H5 2703   3.875   5.833   1.340
  237DMSO    H6 2704   3.761   5.805   1.474
  237DMSO    O1 2705   3.918   0.093   1.546
  238DMSO    C1 2706   4.311   2.927   4.457
  238DMSO    H1 2707   4.230   2.990   4.493
  238DMSO    H2 2708   4.405   2.982   4.462
  238DMSO    H3 2709   4.293   2.895   4.354
  238DMSO    S1 2710   4.322   2.781   4.559
  238DMSO    C2 2711   4.373   2.866   4.708
  238DMSO    H4 2712   4.291   2.930   4.741
  238DMSO    H5 2713   4.397   2.791   4.784
  238DMSO    H6 2714   4.462   2.926   4.686
  238DMSO    O1 2715   4.445   2.713   4.512
  239DMSO    C1 2716   1.375   3.348   2.156
  239DMSO    H1 2717   1.437   3.382   2.239
  239DMSO    H2 2718   1.271   3.374   2.172
  239DMSO    H3 2719   1.385   3.240   2.143
  239DMSO    S1 2720   1.430   3.426   2.005
  239DMSO    C2 2721   1.322   3.333   1.898
  239DMSO    H4 2722   1.218   3.360   1.919
  239DMSO    H5 2723   1.345   3.358   1.795
  239DMSO    H6 2724   1.336   3.227   1.916
  239DMSO    O1 2725   1.565   3.366   1.984
  240DMSO    C1 2726   2.467   1.091   4.399
  240DMSO    H1 2727   2.467   1.001   4.460
  240DMSO    H2 2728   2.415   1.073   4.305
  240DMSO    H3 2729   2.571   1.121   4.381
  240DMSO    S1 2730   2.382   1.220   4.488
  240DMSO    C2 2731   2.413   1.350   4.369
  240DMSO    H4 2732   2.349   1.333   4.283
  240DMSO    H5 2733   2.390   1.446   4.416
  240DMSO    H6 2734   2.518   1.347   4.340
  240DMSO    O1 2735   2.473   1.253   4.602
  241DMSO    C1 2736   0.193   1.632   2.075
  241DMSO    H1 2737   0.191   1.627   2.184
  241DMSO    H2 2738   0.280   1.689   2.042
  241DMSO    H3 2739   0.102   1.678   2.037
  241DMSO    S1 2740   0.205   1.466   2.010
  241DMSO    C2 2741   0.056   1.408   2.090
  241DMSO    H4 2742   0.043   1.302   2.068
  241DMSO    H5 2743   0.066   1.424   2.197
  241DMSO    H6 2744   5.746   1.466   2.052
  241DMSO    O1 2745   0.315   1.404   2.088
  242DMSO    C1 2746   2.140   4.599   4.884
  242DMSO    H1 2747   2.181   4.498   4.891
  242DMSO    H2 2748   2.209   4.673   0.023
  242DMSO    H3 2749   2.045   4.603   0.034
  242DMSO    S1 2750   2.114   4.637   4.711
  242DMSO    C2 2751   2.284   4.610   4.662
  242DMSO    H4 2752   2.308   4.505   4.680
  242DMSO    H5 2753   2.291   4.633   4.556
  242DMSO    H6 2754   2.348   4.676   4.720
  242DMSO    O1 2755   2.102   4.785   4.711
  243DMSO    C1 2756   0.274   2.021   2.340
  243DMSO    H1 2757   0.196   2.071   2.282
  243DMSO    H2 2758   0.238   1.924   2.375
  243DMSO    H3 2759   0.304   2.083   2.425
  243DMSO    S1 2760   0.415   1.993   2.236
  243DMSO    C2 2761   0.434   2.162   2.180
  243DMSO    H4 2762   0.459   2.225   2.265
  243DMSO    H5 2763   0.514   2.164   2.107
  243DMSO    H6 2764   0.341   2.195   2.133
  243DMSO    O1 2765   0.357   1.923   2.117
  244DMSO    C1 2766   3.689   0.749   0.839
  244DMSO    H1 2767   3.724   0.684   0.759
  244DMSO    H2 2768   3.729   0.849   0.824
  244DMSO    H3 2769   3.721   0.709   0.936
  244DMSO    S1 2770   3.511   0.757   0.833
  244DMSO    C2 2771   3.483   0.582   0.854
  244DMSO    H4 2772   3.532   0.530   0.772
  244DMSO    H5 2773   3.523   0.551   0.951
  244DMSO    H6 2774   3.375   0.564   0.850
  244DMSO    O1 2775   3.482   0.778   0.689
  245DMSO    C1 2776   0.599   3.860   2.446
  245DMSO    H1 2777   0.637   3.768   2.401
  245DMSO    H2 2778   0.491   3.868   2.437
  245DMSO    H3 2779   0.646   3.946   2.398
  245DMSO    S1 2780   0.644   3.861   2.619
  245DMSO    C2 2781   0.578   4.023   2.654
  245DMSO    H4 2782   0.627   4.062   2.744
  245DMSO    H5 2783   0.597   4.089   2.569
  245DMSO    H6 2784   0.471   4.015   2.670
  245DMSO    O1 2785   0.792   3.880   2.614
  246DMSO    C1 2786   1.773   4.793   3.769
  246DMSO    H1 2787   1.836   4.730   3.831
  246DMSO    H2 2788   1.828   4.836   3.686
  246DMSO    H3 2789   1.730   4.873   3.830
  246DMSO    S1 2790   1.637   4.696   3.706
  246DMSO    C2 2791   1.735   4.596   3.594
  246DMSO    H4 2792   1.791   4.663   3.529
  246DMSO    H5 2793   1.802   4.532   3.652
  246DMSO    H6 2794   1.666   4.537   3.534
  246DMSO    O1 2795   1.567   4.792   3.616
  247DMSO    C1 2796   1.378   4.801   4.158
  247DMSO    H1 2797   1.345   4.709   4.108
  247DMSO    H2 2798   1.416   4.776   4.257
  247DMSO    H3 2799   1.295   4.871   4.167
  247DMSO    S1 2800   1.508   4.876   4.062
  247DMSO    C2 2801   1.416   4.876   3.909
  247DMSO    H4 2802   1.328   4.938   3.921
  247DMSO    H5 2803   1.481   4.915   3.830
  247DMSO    H6 2804   1.388   4.773   3.886
  247DMSO    O1 2805   1.607   4.766   4.044
  248DMSO    C1 2806   0.110   2.702   2.337
  248DMSO    H1 2807   0.156   2.606   2.363
  248DMSO    H2 2808   0.060   2.746   2.424
  248DMSO    H3 2809   0.039   2.691   2.255
  248DMSO    S1 2810   0.239   2.814   2.284
  248DMSO    C2 2811   0.314   2.828   2.446
  248DMSO    H4 2812   0.395   2.900   2.439
  248DMSO    H5 2813   0.239   2.863   2.517
  248DMSO    H6 2814   0.353   2.731   2.475
  248DMSO    O1 2815   0.167   2.943   2.267
  249DMSO    C1 2816   4.598   0.110   4.799
  249DMSO    H1 2817   4.525   0.031   4.779
  249DMSO    H2 2818   4.633   0.103   0.000
  249DMSO    H3 2819   4.552   0.208   4.781
  249DMSO    S1 2820   4.736   0.089   4.688
  249DMSO    C2 2821   4.824   0.236   4.738
  249DMSO    H4 2822   4.762   0.323   4.716
  249DMSO    H5 2823   4.847   0.230   4.845
  249DMSO    H6 2824   4.917   0.242   4.680
  249DMSO    O1 2825   4.682   0.127   4.554
  250DMSO    C1 2826   1.487   4.303   2.776
  250DMSO    H1 2827   1.429   4.342   2.692
  250DMSO    H2 2828   1.424   4.296   2.864
  250DMSO    H3 2829   1.572   4.370   2.795
  250DMSO    S1 2830   1.549   4.141   2.733
  250DMSO    C2 2831   1.390   4.060   2.738
  250DMSO    H4 2832   1.327   4.102   2.660
  250DMSO    H5 2833   1.404   3.953   2.722
  250DMSO    H6 2834   1.347   4.077   2.837
  250DMSO    O1 2835   1.616   4.092   2.856
  251DMSO    C1 2836   3.250   0.102   2.193
  251DMSO    H1 2837   3.217   0.081   2.092
  251DMSO    H2 2838   3.207   0.031   2.265
  251DMSO    H3 2839   3.224   0.204   2.221
  251DMSO    S1 2840   3.428   0.087   2.200
  251DMSO    C2 2841   3.434   5.845   2.149
  251DMSO    H4 2842   3.539   5.815   2.154
  251DMSO    H5 2843   3.374   5.785   2.219
  251DMSO    H6 2844   3.398   5.837   2.047
  251DMSO    O1 2845   3.455   0.078   2.346
  252DMSO    C1 2846   0.575   4.320   4.093
  252DMSO    H1 2847   0.525   4.415   4.109
  252DMSO    H2 2848   0.563   4.287   3.989
  252DMSO    H3 2849   0.535   4.245   4.161
  252DMSO    S1 2850   0.749   4.340   4.126
  252DMSO    C2 2851   0.786   4.165   4.121
  252DMSO    H4 2852   0.778   4.130   4.017
  252DMSO    H5 2853   0.886   4.149   4.160
  252DMSO    H6 2854   0.713   4.112   4.183
  252DMSO    O1 2855   0.754   4.374   4.271
  253DMSO    C1 2856   1.787   0.875   4.082
  253DMSO    H1 2857   1.791   0.893   4.190
  253DMSO    H2 2858   1.684   0.865   4.047
  253DMSO    H3 2859   1.844   0.785   4.056
  253DMSO    S1 2860   1.860   1.015   3.999
  253DMSO    C2 2861   2.018   1.004   4.082
  253DMSO    H4 2862   2.064   0.909   4.056
  253DMSO    H5 2863   2.081   1.087   4.048
  253DMSO    H6 2864   2.003   1.011   4.190
  253DMSO    O1 2865   1.793   1.133   4.060
  254DMSO    C1 2866   0.745   3.363   3.563
  254DMSO    H1 2867   0.741   3.379   3.671
  254DMSO    H2 2868   0.686   3.438   3.511
  254DMSO    H3 2869   0.709   3.263   3.539
  254DMSO    S1 2870   0.916   3.378   3.511
  254DMSO    C2 2871   0.889   3.318   3.345
  254DMSO    H4 2872   0.834   3.224   3.351
  254DMSO    H5 2873   0.833   3.392   3.288
  254DMSO    H6 2874   0.987   3.300   3.300
  254DMSO    O1 2875   0.983   3.263   3.577
  255DMSO    C1 2876   1.960   4.570   2.839
  255DMSO    H1 2877   1.985   4.633   2.924
  255DMSO    H2 2878   1.942   4.468   2.873
  255DMSO    H3 2879   2.040   4.574   2.765
  255DMSO    S1 2880   1.811   4.635   2.767
  255DMSO    C2 2881   1.876   4.798   2.736
  255DMSO    H4 2882   1.915   4.839   2.830
  255DMSO    H5 2883   1.956   4.792   2.662
  255DMSO    H6 2884   1.796   4.862   2.698
  255DMSO    O1 2885   1.724   4.653   2.887
  256DMSO    C1 2886   0.443   1.374   2.777
  256DMSO    H1 2887   0.474   1.430   2.688
  256DMSO    H2 2888   0.442   1.267   2.755
  256DMSO    H3 2889   0.343   1.407   2.807
  256DMSO    S1 2890   0.557   1.407   2.909
  256DMSO    C2 2891   0.464   1.319   3.033
  256DMSO    H4 2892   0.361   1.355   3.034
  256DMSO    H5 2893   0.468   1.212   3.010
  256DMSO    H6 2894   0.511   1.337   3.129
  256DMSO    O1 2895   0.531   1.551   2.938
  257DMSO    C1 2896   0.232   4.757   3.353
  257DMSO    H1 2897   0.183   4.692   3.426
  257DMSO    H2 2898   0.338   4.770   3.379
  257DMSO    H3 2899   0.184   4.855   3.351
  257DMSO    S1 2900   0.220   4.687   3.190
  257DMSO    C2 2901   0.326   4.547   3.222
  257DMSO    H4 2902   0.340   4.494   3.127
  257DMSO    H5 2903   0.422   4.584   3.257
  257DMSO    H6 2904   0.280   4.481   3.296
  257DMSO    O1 2905   0.305   4.776   3.107
  258DMSO    C1 2906   4.225   1.088   4.830
  258DMSO    H1 2907   4.216   1.110   4.724
  258DMSO    H2 2908   4.125   1.073   4.873
  258DMSO    H3 2909   4.277   1.168   4.881
  258DMSO    S1 2910   4.318   0.936   4.850
  258DMSO    C2 2911   4.335   0.950   0.125
  258DMSO    H4 2912   4.388   0.862   0.162
  258DMSO    H5 2913   4.392   1.040   0.148
  258DMSO    H6 2914   4.235   0.955   0.169
  258DMSO    O1 2915   4.454   0.970   4.799
  259DMSO    C1 2916   3.792   3.319   0.815
  259DMSO    H1 2917   3.684   3.324   0.826
  259DMSO    H2 2918   3.819   3.253   0.733
  259DMSO    H3 2919   3.838   3.286   0.908
  259DMSO    S1 2920   3.850   3.483   0.778
  259DMSO    C2 2921   4.020   3.436   0.757
  259DMSO    H4 2922   4.028   3.373   0.668
  259DMSO    H5 2923   4.079   3.527   0.747
  259DMSO    H6 2924   4.051   3.381   0.846
  259DMSO    O1 2925   3.846   3.551   0.911
  260DMSO    C1 2926   2.673   1.270   0.274
  260DMSO    H1 2927   2.698   1.330   0.187
  260DMSO    H2 2928   2.694   1.164   0.256
  260DMSO    H3 2929   2.567   1.282   0.300
  260DMSO    S1 2930   2.770   1.326   0.414
  260DMSO    C2 2931   2.929   1.280   0.348
  260DMSO    H4 2932   2.924   1.177   0.312
  260DMSO    H5 2933   2.954   1.348   0.267
  260DMSO    H6 2934   3.003   1.287   0.428
  260DMSO    O1 2935   2.743   1.225   0.520
  261DMSO    C1 2936   0.508   1.743   1.842
  261DMSO    H1 2937   0.449   1.696   1.763
  261DMSO    H2 2938   0.474   1.712   1.940
  261DMSO    H3 2939   0.500   1.852   1.833
  261DMSO    S1 2940   0.680   1.699   1.824
  261DMSO    C2 2941   0.659   1.524   1.851
  261DMSO    H4 2942   0.759   1.481   1.861
  261DMSO    H5 2943   0.602   1.509   1.942
  261DMSO    H6 2944   0.608   1.481   1.765
  261DMSO    O1 2945   0.741   1.744   1.953
  262DMSO    C1 2946   4.312   4.669   3.801
  262DMSO    H1 2947   4.326   4.748   3.874
  262DMSO    H2 2948   4.211   4.629   3.807
  262DMSO    H3 2949   4.385   4.589   3.816
  262DMSO    S1 2950   4.337   4.735   3.637
  262DMSO    C2 2951   4.192   4.840   3.638
  262DMSO    H4 2952   4.104   4.778   3.655
  262DMSO    H5 2953   4.203   4.915   3.716
  262DMSO    H6 2954   4.184   4.887   3.540
  262DMSO    O1 2955   4.300   4.623   3.546
  263DMSO    C1 2956   5.702   1.019   4.635
  263DMSO    H1 2957   5.740   1.102   4.694
  263DMSO    H2 2958   5.666   1.053   4.539
  263DMSO    H3 2959   5.624   0.966   4.690
  263DMSO    S1 2960   0.062   0.905   4.607
  263DMSO    C2 2961   0.089   0.867   4.780
  263DMSO    H4 2962   0.179   0.805   4.787
  263DMSO    H5 2963   0.103   0.961   4.834
  263DMSO    H6 2964   0.003   0.813   4.817
  263DMSO    O1 2965   0.176   0.994   4.572
  264DMSO    C1 2966   1.246   2.250   0.197
  264DMSO    H1 2967   1.168   2.190   0.244
  264DMSO    H2 2968   1.332   2.189   0.174
  264DMSO    H3 2969   1.274   2.333   0.262
  264DMSO    S1 2970   1.176   2.318   0.047
  264DMSO    C2 2971   1.318   2.417   0.006
  264DMSO    H4 2972   1.406   2.353   4.898
  264DMSO    H5 2973   1.298   2.468   4.813
  264DMSO    H6 2974   1.332   2.491   0.084
  264DMSO    O1 2975   1.079   2.418   0.099
  265DMSO    C1 2976   4.579   0.510   4.146
  265DMSO    H1 2977   4.590   0.581   4.227
  265DMSO    H2 2978   4.503   0.435   4.171
  265DMSO    H3 2979   4.674   0.460   4.127
  265DMSO    S1 2980   4.530   0.597   3.999
  265DMSO    C2 2981   4.536   0.457   3.889
  265DMSO    H4 2982   4.461   0.384   3.918
  265DMSO    H5 2983   4.518   0.492   3.787
  265DMSO    H6 2984   4.635   0.411   3.894
  265DMSO    O1 2985   4.650   0.677   3.963
  266DMSO    C1 2986   2.018   3.112   0.866
  266DMSO    H1 2987   1.988   3.217   0.862
  266DMSO    H2 2988   2.123   3.102   0.843
  266DMSO    H3 2989   1.959   3.054   0.795
  266DMSO    S1 2990   1.987   3.049   1.030
  266DMSO    C2 2991   2.105   3.156   1.111
  266DMSO    H4 2992   2.077   3.260   1.092
  266DMSO    H5 2993   2.103   3.134   1.217
  266DMSO    H6 2994   2.204   3.136   1.070
  266DMSO    O1 2995   2.054   2.916   1.030
  267DMSO    C1 2996   1.486   0.454   4.563
  267DMSO    H1 2997   1.531   0.450   4.464
  267DMSO    H2 2998   1.458   0.355   4.596
  267DMSO    H3 2999   1.400   0.521   4.561
  267DMSO    S1 3000   1.608   0.517   4.677
  267DMSO    C2 3001   1.643   0.667   4.586
  267DMSO    H4 3002   1.554   0.731   4.585
  267DMSO    H5 3003   1.725   0.719   4.636
  267DMSO    H6 3004   1.673   0.641   4.485
  267DMSO    O1 3005   1.727   0.432   4.652
  268DMSO    C1 3006   1.502   4.004   3.518
  268DMSO    H1 3007   1.580   4.067   3.477
  268DMSO    H2 3008   1.496   3.910   3.462
  268DMSO    H3 3009   1.406   4.056   3.516
  268DMSO    S1 3010   1.542   3.964   3.688
  268DMSO    C2 3011   1.569   4.133   3.739
  268DMSO    H4 3012   1.646   4.178   3.677
  268DMSO    H5 3013   1.475   4.188   3.731
  268DMSO    H6 3014   1.602   4.133   3.843
  268DMSO    O1 3015   1.679   3.907   3.678
  269DMSO    C1 3016   1.212   3.187   2.644
  269DMSO    H1 3017   1.286   3.221   2.717
  269DMSO    H2 3018   1.246   3.208   2.543
  269DMSO    H3 3019   1.116   3.236   2.662
  269DMSO    S1 3020   1.189   3.011   2.662
  269DMSO    C2 3021   1.351   2.965   2.605
  269DMSO    H4 3022   1.354   2.856   2.600
  269DMSO    H5 3023   1.365   3.007   2.506
  269DMSO    H6 3024   1.425   3.003   2.675
  269DMSO    O1 3025   1.103   2.976   2.546
  270DMSO    C1 3026   0.303   2.251   4.094
  270DMSO    H1 3027   0.359   2.158   4.106
  270DMSO    H2 3028   0.369   2.337   4.089
  270DMSO    H3 3029   0.232   2.261   4.177
  270DMSO    S1 3030   0.207   2.243   3.944
  270DMSO    C2 3031   0.348   2.239   3.834
  270DMSO    H4 3032   0.407   2.329   3.853
  270DMSO    H5 3033   0.408   2.151   3.854
  270DMSO    H6 3034   0.312   2.238   3.732
  270DMSO    O1 3035   0.155   2.382   3.927
  271DMSO    C1 3036   2.393   3.060   4.378
  271DMSO    H1 3037   2.329   3.038   4.464
  271DMSO    H2 3038   2.498   3.047   4.406
  271DMSO    H3 3039   2.376   3.162   4.343
  271DMSO    S1 3040   2.353   2.946   4.246
  271DMSO    C2 3041   2.469   3.018   4.130
  271DMSO    H4 3042   2.460   2.964   4.035
  271DMSO    H5 3043   2.444   3.123   4.116
  271DMSO    H6 3044   2.570   3.009   4.171
  271DMSO    O1 3045   2.221   2.993   4.195
  272DMSO    C1 3046   1.372   0.757   1.165
  272DMSO    H1 3047   1.475   0.753   1.129
  272DMSO    H2 3048   1.306   0.700   1.100
  272DMSO    H3 3049   1.339   0.860   1.172
  272DMSO    S1 3050   1.364   0.684   1.328
  272DMSO    C2 3051   1.413   0.521   1.276
  272DMSO    H4 3052   1.516   0.523   1.241
  272DMSO    H5 3053   1.401   0.454   1.361
  272DMSO    H6 3054   1.346   0.490   1.195
  272DMSO    O1 3055   1.218   0.671   1.355
  273DMSO    C1 3056   3.174   2.664   0.801
  273DMSO    H1 3057   3.168   2.771   0.779
  273DMSO    H2 3058   3.225   2.612   0.720
  273DMSO    H3 3059   3.075   2.623   0.817
  273DMSO    S1 3060   3.269   2.644   0.950
  273DMSO    C2 3061   3.178   2.768   1.042
  273DMSO    H4 3062   3.214   2.768   1.144
  273DMSO    H5 3063   3.195   2.864   0.994
  273DMSO    H6 3064   3.072   2.742   1.040
  273DMSO    O1 3065   3.398   2.712   0.920
  274DMSO    C1 3066   1.802   0.662   2.236
  274DMSO    H1 3067   1.709   0.712   2.265
  274DMSO    H2 3068   1.793   0.625   2.135
  274DMSO    H3 3069   1.824   0.581   2.306
  274DMSO    S1 3070   1.933   0.783   2.247
  274DMSO    C2 3071   2.055   0.685   2.161
  274DMSO    H4 3072   2.052   0.583   2.198
  274DMSO    H5 3073   2.034   0.686   2.054
  274DMSO    H6 3074   2.152   0.729   2.181
  274DMSO    O1 3075   1.975   0.772   2.389
  275DMSO    C1 3076   2.733   0.734   2.212
  275DMSO    H1 3077   2.664   0.767   2.290
  275DMSO    H2 3078   2.686   0.744   2.114
  275DMSO    H3 3079   2.761   0.630   2.230
  275DMSO    S1 3080   2.879   0.837   2.216
  275DMSO    C2 3081   2.979   0.739   2.105
  275DMSO    H4 3082   3.075   0.791   2.094
  275DMSO    H5 3083   2.995   0.641   2.149
  275DMSO    H6 3084   2.928   0.731   2.009
  275DMSO    O1 3085   2.942   0.809   2.347
  276DMSO    C1 3086   0.418   4.230   0.004
  276DMSO    H1 3087   0.486   4.299   4.856
  276DMSO    H2 3088   0.431   4.236   0.112
  276DMSO    H3 3089   0.433   4.128   4.871
  276DMSO    S1 3090   0.252   4.282   4.867
  276DMSO    C2 3091   0.271   4.262   4.690
  276DMSO    H4 3092   0.298   4.158   4.670
  276DMSO    H5 3093   0.175   4.286   4.644
  276DMSO    H6 3094   0.348   4.331   4.656
  276DMSO    O1 3095   0.256   4.430   4.885
  277DMSO    C1 3096   3.952   2.841   1.157
  277DMSO    H1 3097   4.015   2.901   1.092
  277DMSO    H2 3098   3.899   2.905   1.228
  277DMSO    H3 3099   4.011   2.766   1.209
  277DMSO    S1 3100   3.832   2.757   1.054
  277DMSO    C2 3101   3.733   2.902   1.020
  277DMSO    H4 3102   3.795   2.975   0.967
  277DMSO    H5 3103   3.648   2.872   0.958
  277DMSO    H6 3104   3.698   2.945   1.114
  277DMSO    O1 3105   3.749   2.682   1.152
  278DMSO    C1 3106   1.527   2.657   4.367
  278DMSO    H1 3107   1.629   2.622   4.380
  278DMSO    H2 3108   1.474   2.661   4.462
  278DMSO    H3 3109   1.473   2.594   4.297
  278DMSO    S1 3110   1.533   2.821   4.297
  278DMSO    C2 3111   1.593   2.902   4.444
  278DMSO    H4 3112   1.589   3.010   4.427
  278DMSO    H5 3113   1.529   2.875   4.528
  278DMSO    H6 3114   1.695   2.869   4.461
  278DMSO    O1 3115   1.389   2.857   4.291
  279DMSO    C1 3116   4.337   4.828   0.151
  279DMSO    H1 3117   4.304   4.932   0.153
  279DMSO    H2 3118   4.431   4.818   0.205
  279DMSO    H3 3119   4.350   4.796   0.047
  279DMSO    S1 3120   4.213   4.725   0.228
  279DMSO    C2 3121   4.236   4.790   0.392
  279DMSO    H4 3122   4.342   4.782   0.418
  279DMSO    H5 3123   4.206   4.895   0.392
  279DMSO    H6 3124   4.175   4.732   0.460
  279DMSO    O1 3125   4.279   4.591   0.237
  280DMSO    C1 3126   2.439   1.113   3.755
  280DMSO    H1 3127   2.353   1.051   3.729
  280DMSO    H2 3128   2.441   1.202   3.692
  280DMSO    H3 3129   2.533   1.057   3.744
  280DMSO    S1 3130   2.423   1.166   3.925
  280DMSO    C2 3131   2.401   1.002   3.993
  280DMSO    H4 3132   2.326   0.949   3.935
  280DMSO    H5 3133   2.497   0.950   3.990
  280DMSO    H6 3134   2.367   1.012   4.096
  280DMSO    O1 3135   2.286   1.225   3.931
  281DMSO    C1 3136   1.166   4.760   2.920
  281DMSO    H1 3137   1.230   4.848   2.922
  281DMSO    H2 3138   1.181   4.701   2.829
  281DMSO    H3 3139   1.062   4.789   2.929
  281DMSO    S1 3140   1.207   4.658   3.060
  281DMSO    C2 3141   1.368   4.605   3.003
  281DMSO    H4 3142   1.407   4.533   3.074
  281DMSO    H5 3143   1.356   4.559   2.904
  281DMSO    H6 3144   1.434   4.692   2.998
  281DMSO    O1 3145   1.123   4.537   3.043
  282DMSO    C1 3146   2.157   4.515   3.385
  282DMSO    H1 3147   2.244   4.475   3.437
  282DMSO    H2 3148   2.167   4.623   3.378
  282DMSO    H3 3149   2.067   4.491   3.442
  282DMSO    S1 3150   2.148   4.445   3.221
  282DMSO    C2 3151   2.157   4.275   3.275
  282DMSO    H4 3152   2.250   4.259   3.329
  282DMSO    H5 3153   2.073   4.254   3.341
  282DMSO    H6 3154   2.151   4.211   3.188
  282DMSO    O1 3155   2.282   4.472   3.162
  283DMSO    C1 3156   1.851   2.103   4.561
  283DMSO    H1 3157   1.870   2.211   4.569
  283DMSO    H2 3158   1.923   2.057   4.494
  283DMSO    H3 3159   1.750   2.086   4.523
  283DMSO    S1 3160   1.864   2.030   4.723
  283DMSO    C2 3161   2.036   2.074   4.749
  283DMSO    H4 3162   2.043   2.183   4.754
  283DMSO    H5 3163   2.069   2.029   4.842
  283DMSO    H6 3164   2.095   2.036   4.665
  283DMSO    O1 3165   1.868   1.883   4.696
  284DMSO    C1 3166   4.157   4.077   4.061
  284DMSO    H1 3167   4.126   4.087   4.166
  284DMSO    H2 3168   4.187   4.174   4.021
  284DMSO    H3 3169   4.076   4.036   4.002
  284DMSO    S1 3170   4.296   3.965   4.052
  284DMSO    C2 3171   4.408   4.074   4.138
  284DMSO    H4 3172   4.507   4.029   4.140
  284DMSO    H5 3173   4.411   4.170   4.087
  284DMSO    H6 3174   4.373   4.088   4.241
  284DMSO    O1 3175   4.340   3.971   3.910
  285DMSO    C1 3176   0.271   4.353   4.342
  285DMSO    H1 3177   0.370   4.316   4.313
  285DMSO    H2 3178   0.281   4.429   4.420
  285DMSO    H3 3179   0.210   4.270   4.378
  285DMSO    S1 3180   0.193   4.427   4.200
  285DMSO    C2 3181   0.206   4.282   4.097
  285DMSO    H4 3182   0.311   4.260   4.081
  285DMSO    H5 3183   0.159   4.198   4.148
  285DMSO    H6 3184   0.156   4.302   4.002
  285DMSO    O1 3185   0.297   4.519   4.145
  286DMSO    C1 3186   0.644   4.107   4.467
  286DMSO    H1 3187   0.611   4.046   4.383
  286DMSO    H2 3188   0.560   4.132   4.532
  286DMSO    H3 3189   0.690   4.199   4.431
  286DMSO    S1 3190   0.767   4.018   4.562
  286DMSO    C2 3191   0.658   3.886   4.613
  286DMSO    H4 3192   0.570   3.930   4.661
  286DMSO    H5 3193   0.629   3.827   4.526
  286DMSO    H6 3194   0.711   3.824   4.686
  286DMSO    O1 3195   0.783   4.101   4.685
  287DMSO    C1 3196   2.226   1.372   2.090
  287DMSO    H1 3197   2.237   1.324   2.187
  287DMSO    H2 3198   2.268   1.310   2.011
  287DMSO    H3 3199   2.275   1.469   2.089
  287DMSO    S1 3200   2.052   1.399   2.058
  287DMSO    C2 3201   2.075   1.452   1.889
  287DMSO    H4 3202   2.102   1.365   1.829
  287DMSO    H5 3203   1.982   1.495   1.853
  287DMSO    H6 3204   2.154   1.527   1.885
  287DMSO    O1 3205   2.025   1.525   2.133
  288DMSO    C1 3206   4.695   3.309   3.042
  288DMSO    H1 3207   4.692   3.302   2.934
  288DMSO    H2 3208   4.601   3.273   3.084
  288DMSO    H3 3209   4.710   3.413   3.071
  288DMSO    S1 3210   4.830   3.213   3.107
  288DMSO    C2 3211   4.749   3.053   3.100
  288DMSO    H4 3212   4.733   3.025   2.997
  288DMSO    H5 3213   4.815   2.980   3.147
  288DMSO    H6 3214   4.655   3.057   3.155
  288DMSO    O1 3215   4.830   3.247   3.252
  289DMSO    C1 3216   0.017   2.445   1.943
  289DMSO    H1 3217   5.762   2.344   1.973
  289DMSO    H2 3218   5.715   2.516   1.972
  289DMSO    H3 3219   0.033   2.446   1.835
  289DMSO    S1 3220   0.170   2.484   2.025
  289DMSO    C2 3221   0.182   2.649   1.957
  289DMSO    H4 3222   0.109   2.714   2.005
  289DMSO    H5 3223   0.283   2.685   1.976
  289DMSO    H6 3224   0.165   2.644   1.849
  289DMSO    O1 3225   0.271   2.406   1.948
  290DMSO    C1 3226   1.333   3.958   2.137
  290DMSO    H1 3227   1.415   3.983   2.204
  290DMSO    H2 3228   1.338   4.021   2.048
  290DMSO    H3 3229   1.238   3.978   2.187
  290DMSO    S1 3230   1.343   3.787   2.088
  290DMSO    C2 3231   1.299   3.720   2.247
  290DMSO    H4 3232   1.200   3.758   2.276
  290DMSO    H5 3233   1.297   3.612   2.239
  290DMSO    H6 3234   1.373   3.753   2.319
  290DMSO    O1 3235   1.490   3.761   2.082
  291DMSO    C1 3236   1.109   1.311   3.647
  291DMSO    H1 3237   1.028   1.321   3.720
  291DMSO    H2 3238   1.106   1.391   3.573
  291DMSO    H3 3239   1.103   1.213   3.599
  291DMSO    S1 3240   1.265   1.320   3.733
  291DMSO    C2 3241   1.240   1.486   3.796
  291DMSO    H4 3242   1.217   1.552   3.713
  291DMSO    H5 3243   1.159   1.483   3.869
  291DMSO    H6 3244   1.333   1.518   3.843
  291DMSO    O1 3245   1.361   1.342   3.621
  292DMSO    C1 3246   0.831   4.744   2.204
  292DMSO    H1 3247   0.874   4.645   2.187
  292DMSO    H2 3248   0.782   4.746   2.300
  292DMSO    H3 3249   0.761   4.770   2.125
  292DMSO    S1 3250   0.962   4.866   2.203
  292DMSO    C2 3251   1.023   4.819   2.042
  292DMSO    H4 3252   1.041   4.711   2.040
  292DMSO    H5 3253   0.948   4.846   1.968
  292DMSO    H6 3254   1.115   4.873   2.024
  292DMSO    O1 3255   1.063   4.811   2.298
  293DMSO    C1 3256   2.885   0.409   2.346
  293DMSO    H1 3257   2.780   0.388   2.322
  293DMSO    H2 3258   2.935   0.456   2.261
  293DMSO    H3 3259   2.936   0.318   2.376
  293DMSO    S1 3260   2.888   0.521   2.484
  293DMSO    C2 3261   3.065   0.545   2.481
  293DMSO    H4 3262   3.114   0.448   2.489
  293DMSO    H5 3263   3.091   0.595   2.388
  293DMSO    H6 3264   3.090   0.608   2.565
  293DMSO    O1 3265   2.867   0.430   2.600
  294DMSO    C1 3266   4.175   4.625   3.155
  294DMSO    H1 3267   4.101   4.687   3.205
  294DMSO    H2 3268   4.272   4.675   3.155
  294DMSO    H3 3269   4.143   4.602   3.053
  294DMSO    S1 3270   4.191   4.473   3.247
  294DMSO    C2 3271   4.325   4.407   3.148
  294DMSO    H4 3272   4.292   4.399   3.044
  294DMSO    H5 3273   4.411   4.474   3.155
  294DMSO    H6 3274   4.350   4.308   3.186
  294DMSO    O1 3275   4.073   4.393   3.203
  295DMSO    C1 3276   3.038   4.401   1.595
  295DMSO    H1 3277   3.075   4.304   1.562
  295DMSO    H2 3278   3.073   4.480   1.529
  295DMSO    H3 3279   3.070   4.422   1.697
  295DMSO    S1 3280   2.860   4.402   1.591
  295DMSO    C2 3281   2.846   4.385   1.414
  295DMSO    H4 3282   2.741   4.393   1.387
  295DMSO    H5 3283   2.900   4.466   1.365
  295DMSO    H6 3284   2.885   4.289   1.382
  295DMSO    O1 3285   2.825   4.545   1.616
  296DMSO    C1 3286   2.897   3.718   4.058
  296DMSO    H1 3287   2.913   3.826   4.063
  296DMSO    H2 3288   2.908   3.675   4.158
  296DMSO    H3 3289   2.969   3.673   3.990
  296DMSO    S1 3290   2.731   3.685   4.001
  296DMSO    C2 3291   2.739   3.794   3.859
  296DMSO    H4 3292   2.762   3.894   3.895
  296DMSO    H5 3293   2.817   3.759   3.792
  296DMSO    H6 3294   2.641   3.793   3.810
  296DMSO    O1 3295   2.643   3.760   4.095
  297DMSO    C1 3296   3.484   2.617   4.192
  297DMSO    H1 3297   3.572   2.647   4.134
  297DMSO    H2 3298   3.486   2.510   4.211
  297DMSO    H3 3299   3.393   2.643   4.139
  297DMSO    S1 3300   3.485   2.702   4.349
  297DMSO    C2 3301   3.527   2.862   4.284
  297DMSO    H4 3302   3.618   2.852   4.224
  297DMSO    H5 3303   3.446   2.900   4.222
  297DMSO    H6 3304   3.544   2.931   4.367
  297DMSO    O1 3305   3.612   2.659   4.415
  298DMSO    C1 3306   2.198   0.122   3.538
  298DMSO    H1 3307   2.211   0.088   3.641
  298DMSO    H2 3308   2.165   0.226   3.538
  298DMSO    H3 3309   2.127   0.059   3.487
  298DMSO    S1 3310   2.356   0.114   3.455
  298DMSO    C2 3311   2.394   5.876   3.509
  298DMSO    H4 3312   2.496   5.853   3.480
  298DMSO    H5 3313   2.385   5.873   3.618
  298DMSO    H6 3314   2.324   5.807   3.463
  298DMSO    O1 3315   2.446   0.199   3.538
  299DMSO    C1 3316   4.615   4.600   0.098
  299DMSO    H1 3317   4.580   4.630   0.000
  299DMSO    H2 3318   4.647   4.496   0.096
  299DMSO    H3 3319   4.536   4.612   0.172
  299DMSO    S1 3320   4.754   4.703   0.144
  299DMSO    C2 3321   4.871   4.626   0.032
  299DMSO    H4 3322   4.842   4.645   4.831
  299DMSO    H5 3323   4.969   4.669   0.052
  299DMSO    H6 3324   4.874   4.518   0.051
  299DMSO    O1 3325   4.792   4.653   0.279
  300DMSO    C1 3326   1.937   3.039   4.571
  300DMSO    H1 3327   2.016   3.079   4.507
  300DMSO    H2 3328   1.886   2.956   4.521
  300DMSO    H3 3329   1.866   3.117   4.597
  300DMSO    S1 3330   2.009   2.979   4.723
  300DMSO    C2 3331   2.100   2.844   4.647
  300DMSO    H4 3332   2.182   2.886   4.590
  300DMSO    H5 3333   2.138   2.781   4.728
  300DMSO    H6 3334   2.032   2.787   4.584
  300DMSO    O1 3335   1.897   2.910   4.792
  301DMSO    C1 3336   1.463   4.467   2.059
  301DMSO    H1 3337   1.416   4.442   1.964
  301DMSO    H2 3338   1.552   4.406   2.072
  301DMSO    H3 3339   1.394   4.450   2.141
  301DMSO    S1 3340   1.511   4.639   2.058
  301DMSO    C2 3341   1.346   4.699   2.022
  301DMSO    H4 3342   1.307   4.647   1.935
  301DMSO    H5 3343   1.282   4.683   2.109
  301DMSO    H6 3344   1.352   4.806   2.001
  301DMSO    O1 3345   1.584   4.652   1.928
  302DMSO    C1 3346   0.736   4.512   2.512
  302DMSO    H1 3347   0.692   4.480   2.607
  302DMSO    H2 3348   0.843   4.528   2.523
  302DMSO    H3 3349   0.685   4.601   2.476
  302DMSO    S1 3350   0.708   4.385   2.391
  302DMSO    C2 3351   0.784   4.256   2.487
  302DMSO    H4 3352   0.740   4.256   2.587
  302DMSO    H5 3353   0.762   4.162   2.438
  302DMSO    H6 3354   0.891   4.275   2.493
  302DMSO    O1 3355   0.811   4.413   2.286
  303DMSO    C1 3356   0.854   0.447   2.002
  303DMSO    H1 3357   0.789   0.499   2.073
  303DMSO    H2 3358   0.957   0.483   2.013
  303DMSO    H3 3359   0.819   0.464   1.900
  303DMSO    S1 3360   0.848   0.272   2.037
  303DMSO    C2 3361   0.963   0.225   1.909
  303DMSO    H4 3362   0.938   0.279   1.818
  303DMSO    H5 3363   1.064   0.250   1.942
  303DMSO    H6 3364   0.954   0.117   1.893
  303DMSO    O1 3365   0.716   0.230   1.983
  304DMSO    C1 3366   1.689   1.444   4.016
  304DMSO    H1 3367   1.780   1.388   3.992
  304DMSO    H2 3368   1.702   1.500   4.109
  304DMSO    H3 3369   1.605   1.376   4.025
  304DMSO    S1 3370   1.657   1.560   3.883
  304DMSO    C2 3371   1.633   1.435   3.758
  304DMSO    H4 3372   1.560   1.361   3.793
  304DMSO    H5 3373   1.595   1.483   3.668
  304DMSO    H6 3374   1.729   1.388   3.737
  304DMSO    O1 3375   1.791   1.616   3.851
  305DMSO    C1 3376   2.466   1.881   4.213
  305DMSO    H1 3377   2.548   1.825   4.258
  305DMSO    H2 3378   2.402   1.922   4.291
  305DMSO    H3 3379   2.408   1.815   4.148
  305DMSO    S1 3380   2.532   2.014   4.114
  305DMSO    C2 3381   2.375   2.057   4.040
  305DMSO    H4 3382   2.331   1.967   3.997
  305DMSO    H5 3383   2.309   2.099   4.117
  305DMSO    H6 3384   2.393   2.129   3.961
  305DMSO    O1 3385   2.606   1.948   4.003
  306DMSO    C1 3386   0.971   4.351   1.119
  306DMSO    H1 3387   0.938   4.334   1.221
  306DMSO    H2 3388   1.043   4.433   1.115
  306DMSO    H3 3389   0.885   4.373   1.055
  306DMSO    S1 3390   1.049   4.202   1.061
  306DMSO    C2 3391   1.078   4.262   0.895
  306DMSO    H4 3392   0.983   4.296   0.852
  306DMSO    H5 3393   1.149   4.344   0.899
  306DMSO    H6 3394   1.118   4.180   0.836
  306DMSO    O1 3395   0.937   4.104   1.045
  307DMSO    C1 3396   3.685   3.163   4.171
  307DMSO    H1 3397   3.596   3.174   4.110
  307DMSO    H2 3398   3.773   3.204   4.119
  307DMSO    H3 3399   3.702   3.059   4.196
  307DMSO    S1 3400   3.663   3.255   4.322
  307DMSO    C2 3401   3.668   3.414   4.242
  307DMSO    H4 3402   3.764   3.421   4.191
  307DMSO    H5 3403   3.587   3.421   4.169
  307DMSO    H6 3404   3.657   3.491   4.318
  307DMSO    O1 3405   3.796   3.244   4.386
  308DMSO    C1 3406   0.817   0.707   0.742
  308DMSO    H1 3407   0.755   0.650   0.812
  308DMSO    H2 3408   0.831   0.809   0.777
  308DMSO    H3 3409   0.769   0.707   0.644
  308DMSO    S1 3410   0.975   0.624   0.729
  308DMSO    C2 3411   1.035   0.720   0.590
  308DMSO    H4 3412   1.124   0.671   0.552
  308DMSO    H5 3413   0.958   0.723   0.513
  308DMSO    H6 3414   1.059   0.821   0.624
  308DMSO    O1 3415   0.938   0.494   0.667
  309DMSO    C1 3416   4.157   0.777   0.367
  309DMSO    H1 3417   4.097   0.695   0.406
  309DMSO    H2 3418   4.124   0.799   0.265
  309DMSO    H3 3419   4.263   0.749   0.364
  309DMSO    S1 3420   4.137   0.923   0.467
  309DMSO    C2 3421   4.061   0.841   0.607
  309DMSO    H4 3422   4.135   0.781   0.659
  309DMSO    H5 3423   4.021   0.916   0.675
  309DMSO    H6 3424   3.980   0.778   0.572
  309DMSO    O1 3425   4.023   0.996   0.403
  310DMSO    C1 3426   3.472   3.746   3.121
  310DMSO    H1 3427   3.555   3.677   3.134
  310DMSO    H2 3428   3.376   3.697   3.133
  310DMSO    H3 3429   3.477   3.795   3.023
  310DMSO    S1 3430   3.482   3.876   3.243
  310DMSO    C2 3431   3.461   3.769   3.385
  310DMSO    H4 3432   3.544   3.699   3.392
  310DMSO    H5 3433   3.461   3.833   3.474
  310DMSO    H6 3434   3.366   3.717   3.378
  310DMSO    O1 3435   3.349   3.939   3.226
  311DMSO    C1 3436   3.383   4.347   0.501
  311DMSO    H1 3437   3.426   4.410   0.579
  311DMSO    H2 3438   3.277   4.368   0.487
  311DMSO    H3 3439   3.398   4.242   0.527
  311DMSO    S1 3440   3.469   4.379   0.348
  311DMSO    C2 3441   3.418   4.549   0.332
  311DMSO    H4 3442   3.457   4.608   0.415
  311DMSO    H5 3443   3.457   4.587   0.237
  311DMSO    H6 3444   3.309   4.552   0.330
  311DMSO    O1 3445   3.386   4.308   0.246
  312DMSO    C1 3446   2.674   0.323   2.905
  312DMSO    H1 3447   2.566   0.309   2.907
  312DMSO    H2 3448   2.699   0.397   2.828
  312DMSO    H3 3449   2.724   0.229   2.886
  312DMSO    S1 3450   2.727   0.389   3.063
  312DMSO    C2 3451   2.648   0.264   3.164
  312DMSO    H4 3452   2.668   0.289   3.269
  312DMSO    H5 3453   2.540   0.266   3.146
  312DMSO    H6 3454   2.690   0.166   3.141
  312DMSO    O1 3455   2.641   0.509   3.081
  313DMSO    C1 3456   1.137   3.976   4.672
  313DMSO    H1 3457   1.105   4.038   4.756
  313DMSO    H2 3458   1.244   3.956   4.676
  313DMSO    H3 3459   1.113   4.025   4.577
  313DMSO    S1 3460   1.048   3.821   4.676
  313DMSO    C2 3461   1.118   3.762   4.829
  313DMSO    H4 3462   1.227   3.767   4.821
  313DMSO    H5 3463   1.080   3.823   0.008
  313DMSO    H6 3464   1.087   3.659   4.842
  313DMSO    O1 3465   1.117   3.737   4.574
  314DMSO    C1 3466   1.368   3.842   0.818
  314DMSO    H1 3467   1.425   3.838   0.726
  314DMSO    H2 3468   1.385   3.752   0.878
  314DMSO    H3 3469   1.262   3.852   0.795
  314DMSO    S1 3470   1.421   3.984   0.912
  314DMSO    C2 3471   1.296   3.971   1.039
  314DMSO    H4 3472   1.308   4.053   1.109
  314DMSO    H5 3473   1.198   3.976   0.991
  314DMSO    H6 3474   1.307   3.875   1.089
  314DMSO    O1 3475   1.375   4.100   0.830
  315DMSO    C1 3476   1.719   1.138   3.221
  315DMSO    H1 3477   1.791   1.147   3.303
  315DMSO    H2 3478   1.756   1.068   3.146
  315DMSO    H3 3479   1.698   1.234   3.175
  315DMSO    S1 3480   1.567   1.071   3.285
  315DMSO    C2 3481   1.539   1.199   3.406
  315DMSO    H4 3482   1.634   1.230   3.450
  315DMSO    H5 3483   1.489   1.283   3.359
  315DMSO    H6 3484   1.475   1.158   3.485
  315DMSO    O1 3485   1.612   0.954   3.365
  316DMSO    C1 3486   2.042   2.351   0.111
  316DMSO    H1 3487   2.079   2.259   0.158
  316DMSO    H2 3488   1.933   2.348   0.104
  316DMSO    H3 3489   2.086   2.362   0.012
  316DMSO    S1 3490   2.093   2.490   0.213
  316DMSO    C2 3491   2.040   2.617   0.099
  316DMSO    H4 3492   2.077   2.592   4.901
  316DMSO    H5 3493   1.932   2.623   0.098
  316DMSO    H6 3494   2.083   2.712   0.131
  316DMSO    O1 3495   2.241   2.492   0.199
  317DMSO    C1 3496   3.805   1.099   0.171
  317DMSO    H1 3497   3.880   1.022   0.190
  317DMSO    H2 3498   3.782   1.151   0.264
  317DMSO    H3 3499   3.716   1.055   0.128
  317DMSO    S1 3500   3.875   1.216   0.056
  317DMSO    C2 3501   3.730   1.321   0.049
  317DMSO    H4 3502   3.719   1.373   0.144
  317DMSO    H5 3503   3.745   1.392   4.870
  317DMSO    H6 3504   3.642   1.260   0.029
  317DMSO    O1 3505   3.871   1.145   4.827
  318DMSO    C1 3506   1.107   2.685   2.395
  318DMSO    H1 3507   1.120   2.629   2.487
  318DMSO    H2 3508   1.130   2.624   2.307
  318DMSO    H3 3509   1.169   2.774   2.397
  318DMSO    S1 3510   0.938   2.740   2.381
  318DMSO    C2 3511   0.865   2.577   2.376
  318DMSO    H4 3512   0.759   2.588   2.352
  318DMSO    H5 3513   0.914   2.518   2.299
  318DMSO    H6 3514   0.876   2.530   2.474
  318DMSO    O1 3515   0.930   2.787   2.240
  319DMSO    C1 3516   4.596   4.152   3.821
  319DMSO    H1 3517   4.656   4.065   3.794
  319DMSO    H2 3518   4.608   4.174   3.926
  319DMSO    H3 3519   4.491   4.133   3.799
  319DMSO    S1 3520   4.650   4.293   3.725
  319DMSO    C2 3521   4.814   4.299   3.795
  319DMSO    H4 3522   4.868   4.378   3.743
  319DMSO    H5 3523   4.805   4.322   3.901
  319DMSO    H6 3524   4.864   4.203   3.780
  319DMSO    O1 3525   4.580   4.408   3.789
  320DMSO    C1 3526   4.040   3.771   1.072
  320DMSO    H1 3527   3.933   3.774   1.055
  320DMSO    H2 3528   4.092   3.779   0.977
  320DMSO    H3 3529   4.068   3.677   1.121
  320DMSO    S1 3530   4.089   3.908   1.176
  320DMSO    C2 3531   4.263   3.869   1.174
  320DMSO    H4 3532   4.316   3.939   1.239
  320DMSO    H5 3533   4.277   3.765   1.207
  320DMSO    H6 3534   4.298   3.880   1.071
  320DMSO    O1 3535   4.044   3.870   1.314
  321DMSO    C1 3536   2.658   0.596   0.785
  321DMSO    H1 3537   2.645   0.541   0.691
  321DMSO    H2 3538   2.706   0.692   0.765
  321DMSO    H3 3539   2.717   0.537   0.855
  321DMSO    S1 3540   2.497   0.625   0.856
  321DMSO    C2 3541   2.438   0.730   0.725
  321DMSO    H4 3542   2.508   0.812   0.712
  321DMSO    H5 3543   2.431   0.672   0.632
  321DMSO    H6 3544   2.340   0.769   0.752
  321DMSO    O1 3545   2.524   0.721   0.968
  322DMSO    C1 3546   0.957   0.717   4.718
  322DMSO    H1 3547   0.972   0.618   4.675
  322DMSO    H2 3548   0.864   0.720   4.775
  322DMSO    H3 3549   0.956   0.793   4.640
  322DMSO    S1 3550   1.092   0.754   4.830
  322DMSO    C2 3551   1.220   0.709   4.713
  322DMSO    H4 3552   1.317   0.722   4.761
  322DMSO    H5 3553   1.206   0.606   4.682
  322DMSO    H6 3554   1.212   0.776   4.627
  322DMSO    O1 3555   1.090   0.641   0.026
  323DMSO    C1 3556   3.302   4.515   0.846
  323DMSO    H1 3557   3.295   4.565   0.750
  323DMSO    H2 3558   3.279   4.585   0.927
  323DMSO    H3 3559   3.404   4.476   0.858
  323DMSO    S1 3560   3.188   4.378   0.853
  323DMSO    C2 3561   3.039   4.476   0.845
  323DMSO    H4 3562   3.050   4.563   0.910
  323DMSO    H5 3563   3.021   4.508   0.743
  323DMSO    H6 3564   2.955   4.415   0.880
  323DMSO    O1 3565   3.195   4.336   0.996
  324DMSO    C1 3566   4.538   4.550   2.868
  324DMSO    H1 3567   4.429   4.553   2.876
  324DMSO    H2 3568   4.568   4.542   2.764
  324DMSO    H3 3569   4.576   4.465   2.925
  324DMSO    S1 3570   4.604   4.699   2.939
  324DMSO    C2 3571   4.775   4.668   2.899
  324DMSO    H4 3572   4.787   4.668   2.790
  324DMSO    H5 3573   4.835   4.748   2.942
  324DMSO    H6 3574   4.806   4.573   2.941
  324DMSO    O1 3575   4.596   4.671   3.085
  325DMSO    C1 3576   2.004   1.679   1.107
  325DMSO    H1 3577   2.037   1.615   1.027
  325DMSO    H2 3578   1.897   1.666   1.124
  325DMSO    H3 3579   2.025   1.783   1.082
  325DMSO    S1 3580   2.092   1.636   1.256
  325DMSO    C2 3581   2.018   1.764   1.356
  325DMSO    H4 3582   1.910   1.747   1.360
  325DMSO    H5 3583   2.060   1.757   1.457
  325DMSO    H6 3584   2.041   1.861   1.313
  325DMSO    O1 3585   2.231   1.684   1.232
  326DMSO    C1 3586   3.041   3.039   3.542
  326DMSO    H1 3587   3.032   3.116   3.466
  326DMSO    H2 3588   2.972   2.956   3.523
  326DMSO    H3 3589   3.023   3.080   3.641
  326DMSO    S1 3590   3.208   2.977   3.537
  326DMSO    C2 3591   3.186   2.869   3.677
  326DMSO    H4 3592   3.117   2.789   3.650
  326DMSO    H5 3593   3.282   2.827   3.706
  326DMSO    H6 3594   3.146   2.928   3.759
  326DMSO    O1 3595   3.290   3.091   3.584
  327DMSO    C1 3596   4.621   4.086   4.467
  327DMSO    H1 3597   4.651   4.069   4.570
  327DMSO    H2 3598   4.590   4.189   4.453
  327DMSO    H3 3599   4.540   4.019   4.438
  327DMSO    S1 3600   4.761   4.056   4.360
  327DMSO    C2 3601   4.795   3.891   4.417
  327DMSO    H4 3602   4.805   3.893   4.526
  327DMSO    H5 3603   4.712   3.826   4.389
  327DMSO    H6 3604   4.887   3.856   4.371
  327DMSO    O1 3605   4.870   4.137   4.422
  328DMSO    C1 3606   4.561   1.422   3.190
  328DMSO    H1 3607   4.623   1.424   3.100
  328DMSO    H2 3608   4.623   1.397   3.277
  328DMSO    H3 3609   4.481   1.349   3.178
  328DMSO    S1 3610   4.491   1.585   3.211
  328DMSO    C2 3611   4.396   1.549   3.359
  328DMSO    H4 3612   4.326   1.469   3.336
  328DMSO    H5 3613   4.463   1.520   3.440
  328DMSO    H6 3614   4.341   1.638   3.387
  328DMSO    O1 3615   4.388   1.591   3.104
  329DMSO    C1 3616   1.871   2.341   3.850
  329DMSO    H1 3617   1.858   2.233   3.855
  329DMSO    H2 3618   1.835   2.389   3.941
  329DMSO    H3 3619   1.820   2.381   3.762
  329DMSO    S1 3620   2.044   2.376   3.831
  329DMSO    C2 3621   2.091   2.323   3.995
  329DMSO    H4 3622   2.038   2.383   4.069
  329DMSO    H5 3623   2.067   2.217   4.007
  329DMSO    H6 3624   2.198   2.338   4.007
  329DMSO    O1 3625   2.049   2.525   3.837
  330DMSO    C1 3626   1.724   4.464   0.365
  330DMSO    H1 3627   1.628   4.515   0.376
  330DMSO    H2 3628   1.710   4.371   0.311
  330DMSO    H3 3629   1.767   4.443   0.463
  330DMSO    S1 3630   1.835   4.569   0.274
  330DMSO    C2 3631   1.753   4.550   0.117
  330DMSO    H4 3632   1.656   4.600   0.122
  330DMSO    H5 3633   1.814   4.595   0.039
  330DMSO    H6 3634   1.740   4.444   0.096
  330DMSO    O1 3635   1.959   4.487   0.262
  331DMSO    C1 3636   1.535   4.474   4.208
  331DMSO    H1 3637   1.449   4.452   4.145
  331DMSO    H2 3638   1.516   4.444   4.311
  331DMSO    H3 3639   1.559   4.580   4.203
  331DMSO    S1 3640   1.676   4.382   4.147
  331DMSO    C2 3641   1.660   4.435   3.978
  331DMSO    H4 3642   1.733   4.380   3.918
  331DMSO    H5 3643   1.558   4.414   3.944
  331DMSO    H6 3644   1.679   4.542   3.973
  331DMSO    O1 3645   1.628   4.241   4.144
  332DMSO    C1 3646   1.552   0.676   3.203
  332DMSO    H1 3647   1.655   0.706   3.187
  332DMSO    H2 3648   1.487   0.764   3.206
  332DMSO    H3 3649   1.544   0.622   3.298
  332DMSO    S1 3650   1.499   0.568   3.072
  332DMSO    C2 3651   1.516   0.686   2.939
  332DMSO    H4 3652   1.484   0.637   2.846
  332DMSO    H5 3653   1.451   0.771   2.960
  332DMSO    H6 3654   1.620   0.717   2.930
  332DMSO    O1 3655   1.351   0.559   3.089
  333DMSO    C1 3656   0.123   4.686   0.662
  333DMSO    H1 3657   0.066   4.673   0.570
  333DMSO    H2 3658   0.211   4.621   0.663
  333DMSO    H3 3659   0.059   4.661   0.748
  333DMSO    S1 3660   0.175   4.856   0.674
  333DMSO    C2 3661   0.212   4.851   0.848
  333DMSO    H4 3662   0.125   4.813   0.902
  333DMSO    H5 3663   0.298   4.785   0.865
  333DMSO    H6 3664   0.235   4.951   0.883
  333DMSO    O1 3665   0.048   4.933   0.666
  334DMSO    C1 3666   3.843   1.824   2.865
  334DMSO    H1 3667   3.834   1.723   2.825
  334DMSO    H2 3668   3.835   1.897   2.784
  334DMSO    H3 3669   3.939   1.833   2.916
  334DMSO    S1 3670   3.712   1.848   2.984
  334DMSO    C2 3671   3.766   2.009   3.041
  334DMSO    H4 3672   3.871   2.002   3.071
  334DMSO    H5 3673   3.754   2.083   2.962
  334DMSO    H6 3674   3.706   2.035   3.128
  334DMSO    O1 3675   3.751   1.757   3.095
  335DMSO    C1 3676   1.200   3.010   2.173
  335DMSO    H1 3677   1.290   3.040   2.225
  335DMSO    H2 3678   1.149   3.097   2.131
  335DMSO    H3 3679   1.132   2.956   2.239
  335DMSO    S1 3680   1.243   2.902   2.036
  335DMSO    C2 3681   1.352   2.796   2.128
  335DMSO    H4 3682   1.432   2.857   2.169
  335DMSO    H5 3683   1.295   2.746   2.206
  335DMSO    H6 3684   1.391   2.722   2.059
  335DMSO    O1 3685   1.341   2.983   1.958
  336DMSO    C1 3686   3.028   1.227   1.176
  336DMSO    H1 3687   2.976   1.284   1.099
  336DMSO    H2 3688   3.128   1.201   1.142
  336DMSO    H3 3689   2.973   1.136   1.199
  336DMSO    S1 3690   3.044   1.325   1.325
  336DMSO    C2 3691   2.874   1.379   1.328
  336DMSO    H4 3692   2.859   1.441   1.417
  336DMSO    H5 3693   2.857   1.440   1.239
  336DMSO    H6 3694   2.807   1.293   1.329
  336DMSO    O1 3695   3.116   1.448   1.282
  337DMSO    C1 3696   1.644   2.961   0.954
  337DMSO    H1 3697   1.677   3.032   0.877
  337DMSO    H2 3698   1.608   3.015   1.042
  337DMSO    H3 3699   1.725   2.893   0.979
  337DMSO    S1 3700   1.509   2.865   0.886
  337DMSO    C2 3701   1.482   2.766   1.032
  337DMSO    H4 3702   1.574   2.714   1.056
  337DMSO    H5 3703   1.451   2.830   1.114
  337DMSO    H6 3704   1.403   2.694   1.009
  337DMSO    O1 3705   1.577   2.771   0.794
  338DMSO    C1 3706   4.685   2.534   4.319
  338DMSO    H1 3707   4.674   2.557   4.213
  338DMSO    H2 3708   4.596   2.565   4.375
  338DMSO    H3 3709   4.773   2.584   4.360
  338DMSO    S1 3710   4.703   2.358   4.338
  338DMSO    C2 3711   4.832   2.344   4.216
  338DMSO    H4 3712   4.915   2.409   4.243
  338DMSO    H5 3713   4.866   2.240   4.213
  338DMSO    H6 3714   4.791   2.371   4.119
  338DMSO    O1 3715   4.582   2.302   4.271
  339DMSO    C1 3716   0.879   1.609   2.980
  339DMSO    H1 3717   0.901   1.715   2.969
  339DMSO    H2 3718   0.771   1.592   2.982
  339DMSO    H3 3719   0.923   1.570   3.072
  339DMSO    S1 3720   0.949   1.519   2.844
  339DMSO    C2 3721   0.844   1.593   2.720
  339DMSO    H4 3722   0.740   1.578   2.750
  339DMSO    H5 3723   0.867   1.699   2.713
  339DMSO    H6 3724   0.861   1.543   2.624
  339DMSO    O1 3725   0.895   1.381   2.859
  340DMSO    C1 3726   0.528   1.184   1.910
  340DMSO    H1 3727   0.582   1.096   1.946
  340DMSO    H2 3728   0.591   1.272   1.919
  340DMSO    H3 3729   0.436   1.198   1.965
  340DMSO    S1 3730   0.489   1.156   1.737
  340DMSO    C2 3731   0.365   1.284   1.726
  340DMSO    H4 3732   0.281   1.256   1.790
  340DMSO    H5 3733   0.406   1.380   1.756
  340DMSO    H6 3734   0.331   1.288   1.622
  340DMSO    O1 3735   0.408   1.031   1.741
  341DMSO    C1 3736   3.435   3.639   0.625
  341DMSO    H1 3737   3.487   3.545   0.646
  341DMSO    H2 3738   3.356   3.655   0.698
  341DMSO    H3 3739   3.391   3.635   0.525
  341DMSO    S1 3740   3.550   3.775   0.633
  341DMSO    C2 3741   3.582   3.758   0.808
  341DMSO    H4 3742   3.487   3.757   0.861
  341DMSO    H5 3743   3.636   3.665   0.825
  341DMSO    H6 3744   3.642   3.843   0.841
  341DMSO    O1 3745   3.461   3.894   0.623
  342DMSO    C1 3746   1.410   0.689   0.817
  342DMSO    H1 3747   1.457   0.774   0.866
  342DMSO    H2 3748   1.307   0.676   0.850
  342DMSO    H3 3749   1.466   0.597   0.837
  342DMSO    S1 3750   1.409   0.716   0.641
  342DMSO    C2 3751   1.584   0.748   0.629
  342DMSO    H4 3752   1.638   0.656   0.652
  342DMSO    H5 3753   1.606   0.780   0.527
  342DMSO    H6 3754   1.612   0.826   0.699
  342DMSO    O1 3755   1.345   0.850   0.625
  343DMSO    C1 3756   4.182   3.985   0.705
  343DMSO    H1 3757   4.159   4.006   0.601
  343DMSO    H2 3758   4.287   3.958   0.717
  343DMSO    H3 3759   4.117   3.907   0.744
  343DMSO    S1 3760   4.153   4.134   0.800
  343DMSO    C2 3761   4.289   4.226   0.729
  343DMSO    H4 3762   4.293   4.323   0.778
  343DMSO    H5 3763   4.382   4.171   0.745
  343DMSO    H6 3764   4.270   4.238   0.622
  343DMSO    O1 3765   4.202   4.096   0.935
  344DMSO    C1 3766   1.122   1.634   4.823
  344DMSO    H1 3767   1.220   1.639   4.776
  344DMSO    H2 3768   1.050   1.589   4.755
  344DMSO    H3 3769   1.090   1.735   4.850
  344DMSO    S1 3770   1.133   1.536   0.070
  344DMSO    C2 3771   1.159   1.382   4.886
  344DMSO    H4 3772   1.074   1.364   4.820
  344DMSO    H5 3773   1.252   1.389   4.828
  344DMSO    H6 3774   1.167   1.302   0.057
  344DMSO    O1 3775   0.992   1.527   0.118
  345DMSO    C1 3776   1.981   3.065   3.947
  345DMSO    H1 3777   2.070   3.030   3.999
  345DMSO    H2 3778   1.910   2.984   3.931
  345DMSO    H3 3779   2.007   3.112   3.852
  345DMSO    S1 3780   1.902   3.188   4.050
  345DMSO    C2 3781   1.862   3.075   4.183
  345DMSO    H4 3782   1.798   2.996   4.145
  345DMSO    H5 3783   1.954   3.034   4.224
  345DMSO    H6 3784   1.809   3.132   4.260
  345DMSO    O1 3785   1.773   3.210   3.979
  346DMSO    C1 3786   3.502   1.999   4.778
  346DMSO    H1 3787   3.565   1.968   4.862
  346DMSO    H2 3788   3.542   1.959   4.685
  346DMSO    H3 3789   3.498   2.108   4.773
  346DMSO    S1 3790   3.337   1.935   4.802
  346DMSO    C2 3791   3.262   2.030   4.670
  346DMSO    H4 3792   3.154   2.016   4.676
  346DMSO    H5 3793   3.288   2.135   4.684
  346DMSO    H6 3794   3.300   1.993   4.575
  346DMSO    O1 3795   3.288   2.003   0.023
  347DMSO    C1 3796   2.663   4.478   4.415
  347DMSO    H1 3797   2.579   4.422   4.375
  347DMSO    H2 3798   2.654   4.583   4.388
  347DMSO    H3 3799   2.757   4.436   4.380
  347DMSO    S1 3800   2.659   4.464   4.593
  347DMSO    C2 3801   2.803   4.566   4.623
  347DMSO    H4 3802   2.883   4.533   4.557
  347DMSO    H5 3803   2.778   4.670   4.603
  347DMSO    H6 3804   2.834   4.552   4.727
  347DMSO    O1 3805   2.707   4.325   4.616
  348DMSO    C1 3806   2.241   0.879   1.520
  348DMSO    H1 3807   2.316   0.932   1.462
  348DMSO    H2 3808   2.141   0.901   1.483
  348DMSO    H3 3809   2.249   0.904   1.625
  348DMSO    S1 3810   2.271   0.704   1.501
  348DMSO    C2 3811   2.148   0.655   1.622
  348DMSO    H4 3812   2.054   0.708   1.603
  348DMSO    H5 3813   2.131   0.548   1.612
  348DMSO    H6 3814   2.184   0.678   1.722
  348DMSO    O1 3815   2.400   0.686   1.573
  349DMSO    C1 3816   2.626   2.768   1.030
  349DMSO    H1 3817   2.688   2.679   1.026
  349DMSO    H2 3818   2.522   2.742   1.012
  349DMSO    H3 3819   2.659   2.842   0.956
  349DMSO    S1 3820   2.637   2.841   1.192
  349DMSO    C2 3821   2.815   2.843   1.198
  349DMSO    H4 3822   2.852   2.899   1.113
  349DMSO    H5 3823   2.845   2.890   1.292
  349DMSO    H6 3824   2.851   2.740   1.194
  349DMSO    O1 3825   2.601   2.730   1.285
  350DMSO    C1 3826   3.808   4.677   2.948
  350DMSO    H1 3827   3.867   4.662   2.857
  350DMSO    H2 3828   3.841   4.768   2.998
  350DMSO    H3 3829   3.818   4.591   3.015
  350DMSO    S1 3830   3.637   4.697   2.901
  350DMSO    C2 3831   3.621   4.536   2.825
  350DMSO    H4 3832   3.690   4.530   2.741
  350DMSO    H5 3833   3.645   4.459   2.899
  350DMSO    H6 3834   3.518   4.523   2.791
  350DMSO    O1 3835   3.643   4.787   2.783
  351DMSO    C1 3836   3.241   0.637   1.540
  351DMSO    H1 3837   3.299   0.634   1.448
  351DMSO    H2 3838   3.267   0.551   1.603
  351DMSO    H3 3839   3.135   0.636   1.518
  351DMSO    S1 3840   3.279   0.787   1.629
  351DMSO    C2 3841   3.251   0.896   1.490
  351DMSO    H4 3842   3.279   0.997   1.519
  351DMSO    H5 3843   3.312   0.863   1.406
  351DMSO    H6 3844   3.145   0.893   1.463
  351DMSO    O1 3845   3.428   0.784   1.644
  352DMSO    C1 3846   4.611   1.823   1.310
  352DMSO    H1 3847   4.606   1.813   1.419
  352DMSO    H2 3848   4.679   1.749   1.268
  352DMSO    H3 3849   4.643   1.924   1.283
  352DMSO    S1 3850   4.448   1.794   1.244
  352DMSO    C2 3851   4.496   1.816   1.073
  352DMSO    H4 3852   4.406   1.822   1.013
  352DMSO    H5 3853   4.553   1.909   1.063
  352DMSO    H6 3854   4.558   1.731   1.043
  352DMSO    O1 3855   4.372   1.918   1.277
  353DMSO    C1 3856   3.418   2.785   0.565
  353DMSO    H1 3857   3.391   2.679   0.563
  353DMSO    H2 3858   3.491   2.808   0.486
  353DMSO    H3 3859   3.460   2.811   0.662
  353DMSO    S1 3860   3.272   2.883   0.538
  353DMSO    C2 3861   3.233   2.816   0.377
  353DMSO    H4 3862   3.148   2.872   0.337
  353DMSO    H5 3863   3.320   2.827   0.312
  353DMSO    H6 3864   3.207   2.711   0.389
  353DMSO    O1 3865   3.324   3.019   0.508
  354DMSO    C1 3866   3.556   2.329   3.664
  354DMSO    H1 3867   3.544   2.303   3.769
  354DMSO    H2 3868   3.474   2.282   3.609
  354DMSO    H3 3869   3.652   2.293   3.627
  354DMSO    S1 3870   3.547   2.506   3.644
  354DMSO    C2 3871   3.678   2.542   3.760
  354DMSO    H4 3872   3.661   2.642   3.800
  354DMSO    H5 3873   3.673   2.470   3.842
  354DMSO    H6 3874   3.774   2.536   3.708
  354DMSO    O1 3875   3.423   2.549   3.715
  355DMSO    C1 3876   4.236   0.288   1.084
  355DMSO    H1 3877   4.297   0.359   1.027
  355DMSO    H2 3878   4.252   0.187   1.045
  355DMSO    H3 3879   4.131   0.316   1.075
  355DMSO    S1 3880   4.285   0.295   1.255
  355DMSO    C2 3881   4.159   0.183   1.312
  355DMSO    H4 3882   4.163   0.178   1.421
  355DMSO    H5 3883   4.061   0.221   1.282
  355DMSO    H6 3884   4.176   0.084   1.269
  355DMSO    O1 3885   4.236   0.429   1.299
  356DMSO    C1 3886   2.158   2.472   1.797
  356DMSO    H1 3887   2.090   2.510   1.873
  356DMSO    H2 3888   2.201   2.554   1.739
  356DMSO    H3 3889   2.104   2.406   1.729
  356DMSO    S1 3890   2.289   2.379   1.877
  356DMSO    C2 3891   2.187   2.239   1.922
  356DMSO    H4 3892   2.112   2.220   1.845
  356DMSO    H5 3893   2.252   2.151   1.932
  356DMSO    H6 3894   2.138   2.258   2.017
  356DMSO    O1 3895   2.314   2.453   2.006
  357DMSO    C1 3896   2.517   3.847   0.872
  357DMSO    H1 3897   2.508   3.939   0.815
  357DMSO    H2 3898   2.558   3.769   0.807
  357DMSO    H3 3899   2.420   3.817   0.909
  357DMSO    S1 3900   2.630   3.876   1.008
  357DMSO    C2 3901   2.597   3.724   1.094
  357DMSO    H4 3902   2.628   3.640   1.032
  357DMSO    H5 3903   2.655   3.725   1.185
  357DMSO    H6 3904   2.490   3.720   1.117
  357DMSO    O1 3905   2.559   3.975   1.093
  358DMSO    C1 3906   2.821   3.775   4.551
  358DMSO    H1 3907   2.758   3.756   4.465
  358DMSO    H2 3908   2.776   3.852   4.614
  358DMSO    H3 3909   2.920   3.808   4.517
  358DMSO    S1 3910   2.839   3.624   4.645
  358DMSO    C2 3911   2.967   3.685   4.755
  358DMSO    H4 3912   2.921   3.753   4.826
  358DMSO    H5 3913   3.011   3.600   4.807
  358DMSO    H6 3914   3.043   3.737   4.696
  358DMSO    O1 3915   2.911   3.533   4.552
  359DMSO    C1 3916   4.898   3.650   3.195
  359DMSO    H1 3917   4.920   3.679   3.297
  359DMSO    H2 3918   4.811   3.584   3.191
  359DMSO    H3 3919   4.984   3.601   3.148
  359DMSO    S1 3920   4.860   3.797   3.101
  359DMSO    C2 3921   4.708   3.835   3.188
  359DMSO    H4 3922   4.638   3.753   3.175
  359DMSO    H5 3923   4.731   3.849   3.294
  359DMSO    H6 3924   4.669   3.928   3.146
  359DMSO    O1 3925   4.813   3.745   2.970
  360DMSO    C1 3926   1.418   0.178   1.315
  360DMSO    H1 3927   1.345   0.198   1.394
  360DMSO    H2 3928   1.519   0.188   1.356
  360DMSO    H3 3929   1.403   0.244   1.230
  360DMSO    S1 3930   1.395   0.009   1.262
  360DMSO    C2 3931   1.217   0.019   1.251
  360DMSO    H4 3932   1.177   5.847   1.236
  360DMSO    H5 3933   1.177   0.060   1.344
  360DMSO    H6 3934   1.189   0.083   1.167
  360DMSO    O1 3935   1.421   5.858   1.385
  361DMSO    C1 3936   2.268   1.311   2.941
  361DMSO    H1 3937   2.199   1.378   2.992
  361DMSO    H2 3938   2.247   1.307   2.834
  361DMSO    H3 3939   2.260   1.210   2.983
  361DMSO    S1 3940   2.435   1.368   2.966
  361DMSO    C2 3941   2.424   1.369   3.144
  361DMSO    H4 3942   2.518   1.408   3.184
  361DMSO    H5 3943   2.341   1.432   3.174
  361DMSO    H6 3944   2.409   1.266   3.177
  361DMSO    O1 3945   2.431   1.513   2.929
  362DMSO    C1 3946   4.021   0.688   1.154
  362DMSO    H1 3947   4.081   0.597   1.155
  362DMSO    H2 3948   4.034   0.741   1.249
  362DMSO    H3 3949   3.916   0.663   1.137
  362DMSO    S1 3950   4.078   0.792   1.021
  362DMSO    C2 3951   3.954   0.918   1.040
  362DMSO    H4 3952   3.856   0.870   1.044
  362DMSO    H5 3953   3.973   0.972   1.132
  362DMSO    H6 3954   3.959   0.984   0.954
  362DMSO    O1 3955   4.034   0.719   0.899
  363DMSO    C1 3956   3.901   2.023   4.459
  363DMSO    H1 3957   3.821   1.965   4.504
  363DMSO    H2 3958   3.930   2.104   4.526
  363DMSO    H3 3959   3.869   2.064   4.362
  363DMSO    S1 3960   4.043   1.917   4.436
  363DMSO    C2 3961   3.962   1.798   4.330
  363DMSO    H4 3962   3.873   1.760   4.380
  363DMSO    H5 3963   3.937   1.845   4.235
  363DMSO    H6 3964   4.032   1.715   4.312
  363DMSO    O1 3965   4.055   1.846   4.567
  364DMSO    C1 3966   4.580   3.348   3.801
  364DMSO    H1 3967   4.566   3.419   3.720
  364DMSO    H2 3968   4.669   3.288   3.784
  364DMSO    H3 3969   4.492   3.283   3.810
  364DMSO    S1 3970   4.600   3.441   3.952
  364DMSO    C2 3971   4.587   3.301   4.063
  364DMSO    H4 3972   4.496   3.245   4.039
  364DMSO    H5 3973   4.675   3.237   4.051
  364DMSO    H6 3974   4.581   3.338   4.165
  364DMSO    O1 3975   4.469   3.510   3.967
  365DMSO    C1 3976   3.271   1.206   2.773
  365DMSO    H1 3977   3.320   1.175   2.866
  365DMSO    H2 3978   3.186   1.139   2.755
  365DMSO    H3 3979   3.343   1.200   2.692
  365DMSO    S1 3980   3.212   1.374   2.792
  365DMSO    C2 3981   3.135   1.386   2.631
  365DMSO    H4 3982   3.209   1.356   2.557
  365DMSO    H5 3983   3.049   1.319   2.630
  365DMSO    H6 3984   3.104   1.489   2.617
  365DMSO    O1 3985   3.331   1.461   2.775
  366DMSO    C1 3986   2.555   0.901   4.738
  366DMSO    H1 3987   2.661   0.889   4.715
  366DMSO    H2 3988   2.496   0.848   4.662
  366DMSO    H3 3989   2.530   1.007   4.737
  366DMSO    S1 3990   2.520   0.831   4.899
  366DMSO    C2 3991   2.350   0.884   0.003
  366DMSO    H4 3992   2.346   0.992   4.891
  366DMSO    H5 3993   2.294   0.832   4.827
  366DMSO    H6 3994   2.309   0.857   0.101
  366DMSO    O1 3995   2.588   0.921   0.095
  367DMSO    C1 3996   4.494   3.445   0.969
  367DMSO    H1 3997   4.543   3.395   0.887
  367DMSO    H2 3998   4.552   3.531   1.003
  367DMSO    H3 3999   4.478   3.375   1.052
  367DMSO    S1 4000   4.334   3.502   0.914
  367DMSO    C2 4001   4.395   3.651   0.836
  367DMSO    H4 4002   4.452   3.707   0.911
  367DMSO    H5 4003   4.460   3.624   0.753
  367DMSO    H6 4004   4.310   3.710   0.803
  367DMSO    O1 4005   4.269   3.552   1.038
  368DMSO    C1 4006   2.690   4.589   0.758
  368DMSO    H1 4007   2.668   4.562   0.861
  368DMSO    H2 4008   2.759   4.518   0.713
  368DMSO    H3 4009   2.733   4.690   0.753
  368DMSO    S1 4010   2.539   4.587   0.663
  368DMSO    C2 4011   2.456   4.711   0.761
  368DMSO    H4 4012   2.356   4.725   0.721
  368DMSO    H5 4013   2.453   4.680   0.865
  368DMSO    H6 4014   2.512   4.805   0.752
  368DMSO    O1 4015   2.473   4.459   0.702
  369DMSO    C1 4016   0.928   1.588   0.447
  369DMSO    H1 4017   0.923   1.637   0.350
  369DMSO    H2 4018   1.026   1.541   0.460
  369DMSO    H3 4019   0.849   1.514   0.455
  369DMSO    S1 4020   0.905   1.708   0.576
  369DMSO    C2 4021   1.041   1.813   0.529
  369DMSO    H4 4022   1.047   1.895   0.601
  369DMSO    H5 4023   1.133   1.754   0.530
  369DMSO    H6 4024   1.021   1.854   0.429
  369DMSO    O1 4025   0.956   1.639   0.698
  370DMSO    C1 4026   3.547   1.871   1.145
  370DMSO    H1 4027   3.654   1.882   1.161
  370DMSO    H2 4028   3.521   1.897   1.043
  370DMSO    H3 4029   3.493   1.935   1.216
  370DMSO    S1 4030   3.505   1.701   1.176
  370DMSO    C2 4031   3.329   1.719   1.155
  370DMSO    H4 4032   3.306   1.733   1.049
  370DMSO    H5 4033   3.281   1.627   1.191
  370DMSO    H6 4034   3.294   1.804   1.213
  370DMSO    O1 4035   3.521   1.688   1.323
  371DMSO    C1 4036   0.263   0.962   3.268
  371DMSO    H1 4037   0.287   0.980   3.163
  371DMSO    H2 4038   0.343   0.905   3.316
  371DMSO    H3 4039   0.168   0.911   3.279
  371DMSO    S1 4040   0.252   1.120   3.350
  371DMSO    C2 4041   0.428   1.151   3.348
  371DMSO    H4 4042   0.477   1.080   3.413
  371DMSO    H5 4043   0.465   1.141   3.246
  371DMSO    H6 4044   0.445   1.253   3.384
  371DMSO    O1 4045   0.226   1.082   3.492
  372DMSO    C1 4046   1.773   3.304   0.645
  372DMSO    H1 4047   1.746   3.200   0.667
  372DMSO    H2 4048   1.850   3.339   0.714
  372DMSO    H3 4049   1.684   3.367   0.652
  372DMSO    S1 4050   1.832   3.310   0.477
  372DMSO    C2 4051   1.870   3.485   0.478
  372DMSO    H4 4052   1.787   3.539   0.526
  372DMSO    H5 4053   1.963   3.499   0.532
  372DMSO    H6 4054   1.881   3.518   0.375
  372DMSO    O1 4055   1.708   3.301   0.396
  373DMSO    C1 4056   3.057   0.962   3.855
  373DMSO    H1 4057   2.987   0.891   3.899
  373DMSO    H2 4058   3.080   0.934   3.752
  373DMSO    H3 4059   3.149   0.968   3.914
  373DMSO    S1 4060   2.981   1.124   3.853
  373DMSO    C2 4061   2.954   1.133   4.029
  373DMSO    H4 4062   2.900   1.044   4.063
  373DMSO    H5 4063   3.050   1.140   4.080
  373DMSO    H6 4064   2.894   1.222   4.051
  373DMSO    O1 4065   2.846   1.098   3.796
  374DMSO    C1 4066   0.959   3.525   2.282
  374DMSO    H1 4067   0.935   3.600   2.207
  374DMSO    H2 4068   0.893   3.538   2.368
  374DMSO    H3 4069   1.064   3.532   2.310
  374DMSO    S1 4070   0.929   3.365   2.209
  374DMSO    C2 4071   0.987   3.270   2.349
  374DMSO    H4 4072   1.092   3.295   2.366
  374DMSO    H5 4073   0.927   3.296   2.436
  374DMSO    H6 4074   0.977   3.164   2.325
  374DMSO    O1 4075   1.042   3.350   2.113
  375DMSO    C1 4076   1.550   3.733   2.937
  375DMSO    H1 4077   1.515   3.653   2.873
  375DMSO    H2 4078   1.482   3.744   3.022
  375DMSO    H3 4079   1.555   3.827   2.881
  375DMSO    S1 4080   1.713   3.692   2.997
  375DMSO    C2 4081   1.730   3.844   3.089
  375DMSO    H4 4082   1.658   3.843   3.171
  375DMSO    H5 4083   1.832   3.851   3.127
  375DMSO    H6 4084   1.709   3.927   3.022
  375DMSO    O1 4085   1.800   3.705   2.877
  376DMSO    C1 4086   4.103   2.686   1.596
  376DMSO    H1 4087   4.036   2.771   1.599
  376DMSO    H2 4088   4.122   2.656   1.492
  376DMSO    H3 4089   4.062   2.602   1.652
  376DMSO    S1 4090   4.257   2.734   1.671
  376DMSO    C2 4091   4.328   2.570   1.676
  376DMSO    H4 4092   4.327   2.529   1.574
  376DMSO    H5 4093   4.431   2.578   1.712
  376DMSO    H6 4094   4.269   2.508   1.743
  376DMSO    O1 4095   4.216   2.760   1.812
  377DMSO    C1 4096   4.291   3.147   2.766
  377DMSO    H1 4097   4.351   3.235   2.744
  377DMSO    H2 4098   4.354   3.069   2.809
  377DMSO    H3 4099   4.240   3.113   2.676
  377DMSO    S1 4100   4.170   3.194   2.887
  377DMSO    C2 4101   4.114   3.026   2.916
  377DMSO    H4 4102   4.192   2.972   2.970
  377DMSO    H5 4103   4.022   3.030   2.974
  377DMSO    H6 4104   4.095   2.979   2.820
  377DMSO    O1 4105   4.062   3.254   2.803
  378DMSO    C1 4106   4.469   1.642   2.765
  378DMSO    H1 4107   4.464   1.548   2.821
  378DMSO    H2 4108   4.551   1.636   2.693
  378DMSO    H3 4109   4.486   1.724   2.834
  378DMSO    S1 4110   4.317   1.671   2.678
  378DMSO    C2 4111   4.209   1.605   2.804
  378DMSO    H4 4112   4.106   1.611   2.768
  378DMSO    H5 4113   4.237   1.501   2.821
  378DMSO    H6 4114   4.222   1.662   2.896
  378DMSO    O1 4115   4.314   1.566   2.573
  379DMSO    C1 4116   2.933   3.321   4.814
  379DMSO    H1 4117   2.908   3.314   4.708
  379DMSO    H2 4118   2.879   3.405   4.859
  379DMSO    H3 4119   3.040   3.334   4.827
  379DMSO    S1 4120   2.881   3.172   4.897
  379DMSO    C2 4121   2.967   3.057   4.793
  379DMSO    H4 4122   2.944   3.080   4.689
  379DMSO    H5 4123   3.074   3.066   4.812
  379DMSO    H6 4124   2.932   2.957   4.819
  379DMSO    O1 4125   2.738   3.156   4.857
  380DMSO    C1 4126   1.338   1.117   4.662
  380DMSO    H1 4127   1.424   1.166   4.615
  380DMSO    H2 4128   1.291   1.047   4.592
  380DMSO    H3 4129   1.265   1.189   4.698
  380DMSO    S1 4130   1.397   1.021   4.802
  380DMSO    C2 4131   1.490   1.153   4.877
  380DMSO    H4 4132   1.422   1.225   0.020
  380DMSO    H5 4133   1.553   1.109   0.052
  380DMSO    H6 4134   1.553   1.201   4.801
  380DMSO    O1 4135   1.501   0.933   4.742
  381DMSO    C1 4136   0.164   0.228   1.201
  381DMSO    H1 4137   0.207   0.218   1.101
  381DMSO    H2 4138   0.058   0.253   1.193
  381DMSO    H3 4139   0.216   0.305   1.257
  381DMSO    S1 4140   0.178   0.071   1.285
  381DMSO    C2 4141   0.356   0.059   1.274
  381DMSO    H4 4142   0.386   0.079   1.171
  381DMSO    H5 4143   0.401   0.131   1.343
  381DMSO    H6 4144   0.384   5.886   1.302
  381DMSO    O1 4145   0.133   5.902   1.182
  382DMSO    C1 4146   0.913   2.959   1.945
  382DMSO    H1 4147   0.966   2.863   1.943
  382DMSO    H2 4148   0.899   2.992   2.048
  382DMSO    H3 4149   0.817   2.946   1.896
  382DMSO    S1 4150   1.009   3.080   1.855
  382DMSO    C2 4151   0.881   3.204   1.847
  382DMSO    H4 4152   0.793   3.162   1.798
  382DMSO    H5 4153   0.856   3.235   1.949
  382DMSO    H6 4154   0.919   3.288   1.789
  382DMSO    O1 4155   1.019   3.026   1.717
  383DMSO    C1 4156   0.203   4.206   2.964
  383DMSO    H1 4157   0.240   4.262   2.878
  383DMSO    H2 4158   0.195   4.270   3.052
  383DMSO    H3 4159   0.267   4.120   2.985
  383DMSO    S1 4160   0.041   4.143   2.925
  383DMSO    C2 4161   5.739   4.303   2.909
  383DMSO    H4 4162   0.010   4.357   2.827
  383DMSO    H5 4163   5.632   4.288   2.891
  383DMSO    H6 4164   5.753   4.358   3.003
  383DMSO    O1 4165   5.766   4.095   3.057
  384DMSO    C1 4166   1.883   1.403   2.903
  384DMSO    H1 4167   1.983   1.440   2.877
  384DMSO    H2 4168   1.882   1.365   3.005
  384DMSO    H3 4169   1.856   1.323   2.834
  384DMSO    S1 4170   1.766   1.537   2.886
  384DMSO    C2 4171   1.619   1.437   2.899
  384DMSO    H4 4172   1.623   1.358   2.824
  384DMSO    H5 4173   1.614   1.394   2.999
  384DMSO    H6 4174   1.532   1.501   2.881
  384DMSO    O1 4175   1.772   1.570   2.741
  385DMSO    C1 4176   3.376   0.396   3.055
  385DMSO    H1 4177   3.369   0.500   3.088
  385DMSO    H2 4178   3.379   0.391   2.946
  385DMSO    H3 4179   3.289   0.341   3.090
  385DMSO    S1 4180   3.522   0.320   3.123
  385DMSO    C2 4181   3.481   0.154   3.071
  385DMSO    H4 4182   3.557   0.087   3.110
  385DMSO    H5 4183   3.383   0.129   3.111
  385DMSO    H6 4184   3.478   0.151   2.962
  385DMSO    O1 4185   3.495   0.318   3.270
  386DMSO    C1 4186   4.260   2.729   0.368
  386DMSO    H1 4187   4.235   2.632   0.324
  386DMSO    H2 4188   4.247   2.725   0.476
  386DMSO    H3 4189   4.198   2.808   0.325
  386DMSO    S1 4190   4.430   2.767   0.333
  386DMSO    C2 4191   4.498   2.631   0.428
  386DMSO    H4 4192   4.472   2.644   0.533
  386DMSO    H5 4193   4.458   2.537   0.390
  386DMSO    H6 4194   4.606   2.633   0.416
  386DMSO    O1 4195   4.456   2.887   0.417
  387DMSO    C1 4196   4.346   0.745   1.352
  387DMSO    H1 4197   4.259   0.798   1.391
  387DMSO    H2 4198   4.313   0.664   1.287
  387DMSO    H3 4199   4.407   0.707   1.434
  387DMSO    S1 4200   4.442   0.859   1.254
  387DMSO    C2 4201   4.468   0.978   1.385
  387DMSO    H4 4202   4.534   0.935   1.460
  387DMSO    H5 4203   4.516   1.066   1.342
  387DMSO    H6 4204   4.373   1.006   1.430
  387DMSO    O1 4205   4.340   0.921   1.166
  388DMSO    C1 4206   1.484   2.297   2.298
  388DMSO    H1 4207   1.548   2.330   2.216
  388DMSO    H2 4208   1.545   2.263   2.382
  388DMSO    H3 4209   1.418   2.217   2.264
  388DMSO    S1 4210   1.386   2.436   2.351
  388DMSO    C2 4211   1.242   2.343   2.401
  388DMSO    H4 4212   1.268   2.273   2.480
  388DMSO    H5 4213   1.166   2.413   2.436
  388DMSO    H6 4214   1.203   2.288   2.314
  388DMSO    O1 4215   1.345   2.496   2.221
  389DMSO    C1 4216   2.627   2.705   1.596
  389DMSO    H1 4217   2.546   2.690   1.524
  389DMSO    H2 4218   2.645   2.811   1.611
  389DMSO    H3 4219   2.716   2.657   1.556
  389DMSO    S1 4220   2.583   2.628   1.751
  389DMSO    C2 4221   2.426   2.711   1.760
  389DMSO    H4 4222   2.376   2.679   1.852
  389DMSO    H5 4223   2.443   2.818   1.759
  389DMSO    H6 4224   2.366   2.682   1.673
  389DMSO    O1 4225   2.663   2.697   1.857
  390DMSO    C1 4226   2.906   2.536   4.464
  390DMSO    H1 4227   2.815   2.594   4.448
  390DMSO    H2 4228   2.964   2.578   4.546
  390DMSO    H3 4229   2.966   2.533   4.373
  390DMSO    S1 4230   2.856   2.370   4.505
  390DMSO    C2 4231   3.022   2.309   4.529
  390DMSO    H4 4232   3.069   2.365   4.610
  390DMSO    H5 4233   3.015   2.203   4.553
  390DMSO    H6 4234   3.076   2.323   4.435
  390DMSO    O1 4235   2.817   2.312   4.374
  391DMSO    C1 4236   0.129   0.815   1.879
  391DMSO    H1 4237   0.049   0.793   1.809
  391DMSO    H2 4238   0.226   0.798   1.830
  391DMSO    H3 4239   0.120   0.752   1.967
  391DMSO    S1 4240   0.118   0.986   1.929
  391DMSO    C2 4241   0.261   0.982   2.036
  391DMSO    H4 4242   0.272   1.081   2.080
  391DMSO    H5 4243   0.244   0.906   2.113
  391DMSO    H6 4244   0.348   0.957   1.976
  391DMSO    O1 4245   0.006   0.989   2.027
  392DMSO    C1 4246   2.592   0.130   3.918
  392DMSO    H1 4247   2.519   0.202   3.954
  392DMSO    H2 4248   2.563   0.092   3.820
  392DMSO    H3 4249   2.599   0.048   3.990
  392DMSO    S1 4250   2.751   0.210   3.905
  392DMSO    C2 4251   2.707   0.314   3.767
  392DMSO    H4 4252   2.796   0.368   3.734
  392DMSO    H5 4253   2.670   0.250   3.686
  392DMSO    H6 4254   2.629   0.383   3.799
  392DMSO    O1 4255   2.841   0.108   3.845
  393DMSO    C1 4256   3.742   4.828   0.896
  393DMSO    H1 4257   3.688   4.923   0.898
  393DMSO    H2 4258   3.809   4.822   0.982
  393DMSO    H3 4259   3.796   4.819   0.802
  393DMSO    S1 4260   3.621   4.697   0.908
  393DMSO    C2 4261   3.739   4.563   0.896
  393DMSO    H4 4262   3.687   4.476   0.857
  393DMSO    H5 4263   3.819   4.590   0.827
  393DMSO    H6 4264   3.781   4.544   0.995
  393DMSO    O1 4265   3.555   4.697   0.774
  394DMSO    C1 4266   2.802   1.159   3.165
  394DMSO    H1 4267   2.785   1.121   3.064
  394DMSO    H2 4268   2.840   1.081   3.230
  394DMSO    H3 4269   2.707   1.196   3.205
  394DMSO    S1 4270   2.918   1.294   3.160
  394DMSO    C2 4271   3.056   1.197   3.104
  394DMSO    H4 4272   3.062   1.108   3.166
  394DMSO    H5 4273   3.040   1.168   3.000
  394DMSO    H6 4274   3.148   1.255   3.115
  394DMSO    O1 4275   2.950   1.317   3.303
  395DMSO    C1 4276   3.119   2.303   0.681
  395DMSO    H1 4277   3.213   2.258   0.646
  395DMSO    H2 4278   3.139   2.371   0.764
  395DMSO    H3 4279   3.048   2.226   0.710
  395DMSO    S1 4280   3.051   2.399   0.546
  395DMSO    C2 4281   3.050   2.264   0.428
  395DMSO    H4 4282   3.029   2.305   0.329
  395DMSO    H5 4283   3.148   2.215   0.429
  395DMSO    H6 4284   2.973   2.192   0.456
  395DMSO    O1 4285   3.166   2.484   0.505
  396DMSO    C1 4286   4.572   3.590   2.839
  396DMSO    H1 4287   4.634   3.522   2.781
  396DMSO    H2 4288   4.571   3.689   2.794
  396DMSO    H3 4289   4.612   3.596   2.941
  396DMSO    S1 4290   4.406   3.525   2.845
  396DMSO    C2 4291   4.344   3.641   2.966
  396DMSO    H4 4292   4.243   3.611   2.993
  396DMSO    H5 4293   4.409   3.638   3.054
  396DMSO    H6 4294   4.343   3.741   2.921
  396DMSO    O1 4295   4.419   3.399   2.922
  397DMSO    C1 4296   4.361   3.934   1.542
  397DMSO    H1 4297   4.303   3.879   1.469
  397DMSO    H2 4298   4.424   4.008   1.492
  397DMSO    H3 4299   4.424   3.867   1.600
  397DMSO    S1 4300   4.251   4.019   1.653
  397DMSO    C2 4301   4.180   4.122   1.526
  397DMSO    H4 4302   4.125   4.061   1.455
  397DMSO    H5 4303   4.115   4.196   1.572
  397DMSO    H6 4304   4.261   4.174   1.474
  397DMSO    O1 4305   4.338   4.112   1.730
  398DMSO    C1 4306   4.884   4.540   1.080
  398DMSO    H1 4307   4.809   4.475   1.035
  398DMSO    H2 4308   4.853   4.644   1.075
  398DMSO    H3 4309   4.980   4.527   1.031
  398DMSO    S1 4310   4.902   4.498   1.254
  398DMSO    C2 4311   4.932   4.324   1.227
  398DMSO    H4 4312   4.852   4.286   1.164
  398DMSO    H5 4313   5.029   4.312   1.179
  398DMSO    H6 4314   4.931   4.274   1.324
  398DMSO    O1 4315   4.763   4.499   1.306
  399DMSO    C1 4316   2.343   2.933   0.857
  399DMSO    H1 4317   2.289   2.911   0.949
  399DMSO    H2 4318   2.274   2.937   0.773
  399DMSO    H3 4319   2.418   2.856   0.840
  399DMSO    S1 4320   2.425   3.091   0.875
  399DMSO    C2 4321   2.519   3.076   0.724
  399DMSO    H4 4322   2.451   3.067   0.639
  399DMSO    H5 4323   2.580   3.166   0.711
  399DMSO    H6 4324   2.582   2.988   0.730
  399DMSO    O1 4325   2.525   3.068   0.984
  400DMSO    C1 4326   2.236   3.334   4.067
  400DMSO    H1 4327   2.159   3.399   4.111
  400DMSO    H2 4328   2.218   3.318   3.961
  400DMSO    H3 4329   2.239   3.239   4.121
  400DMSO    S1 4330   2.394   3.414   4.085
  400DMSO    C2 4331   2.351   3.559   3.991
  400DMSO    H4 4332   2.260   3.603   4.031
  400DMSO    H5 4333   2.434   3.631   3.997
  400DMSO    H6 4334   2.336   3.531   3.887
  400DMSO    O1 4335   2.481   3.337   3.991
  401DMSO    C1 4336   4.527   4.494   2.020
  401DMSO    H1 4337   4.579   4.522   2.112
  401DMSO    H2 4338   4.456   4.573   1.992
  401DMSO    H3 4339   4.477   4.398   2.033
  401DMSO    S1 4340   4.649   4.480   1.890
  401DMSO    C2 4341   4.533   4.431   1.764
  401DMSO    H4 4342   4.459   4.510   1.754
  401DMSO    H5 4343   4.588   4.417   1.671
  401DMSO    H6 4344   4.486   4.337   1.794
  401DMSO    O1 4345   4.721   4.353   1.922
  402DMSO    C1 4346   1.853   0.139   4.485
  402DMSO    H1 4347   1.944   0.080   4.498
  402DMSO    H2 4348   1.874   0.224   4.420
  402DMSO    H3 4349   1.817   0.175   4.581
  402DMSO    S1 4350   1.729   0.037   4.407
  402DMSO    C2 4351   1.595   0.152   4.432
  402DMSO    H4 4352   1.585   0.170   4.539
  402DMSO    H5 4353   1.619   0.245   4.379
  402DMSO    H6 4354   1.503   0.108   4.392
  402DMSO    O1 4355   1.698   5.858   4.505
  403DMSO    C1 4356   5.746   4.119   3.525
  403DMSO    H1 4357   5.691   4.095   3.433
  403DMSO    H2 4358   5.684   4.100   3.612
  403DMSO    H3 4359   0.005   4.223   3.524
  403DMSO    S1 4360   0.114   4.013   3.535
  403DMSO    C2 4361   0.180   4.059   3.376
  403DMSO    H4 4362   0.265   3.994   3.352
  403DMSO    H5 4363   0.103   4.049   3.300
  403DMSO    H6 4364   0.213   4.163   3.382
  403DMSO    O1 4365   0.060   3.876   3.515
  404DMSO    C1 4366   2.311   4.461   2.844
  404DMSO    H1 4367   2.301   4.523   2.755
  404DMSO    H2 4368   2.215   4.450   2.894
  404DMSO    H3 4369   2.381   4.508   2.913
  404DMSO    S1 4370   2.371   4.299   2.800
  404DMSO    C2 4371   2.413   4.253   2.967
  404DMSO    H4 4372   2.320   4.250   3.025
  404DMSO    H5 4373   2.463   4.157   2.966
  404DMSO    H6 4374   2.478   4.330   3.008
  404DMSO    O1 4375   2.504   4.320   2.734
  405DMSO    C1 4376   3.691   1.479   3.381
  405DMSO    H1 4377   3.642   1.573   3.358
  405DMSO    H2 4378   3.797   1.493   3.401
  405DMSO    H3 4379   3.677   1.408   3.299
  405DMSO    S1 4380   3.616   1.406   3.526
  405DMSO    C2 4381   3.647   1.546   3.634
  405DMSO    H4 4382   3.573   1.623   3.613
  405DMSO    H5 4383   3.634   1.511   3.736
  405DMSO    H6 4384   3.747   1.584   3.619
  405DMSO    O1 4385   3.718   1.306   3.568
  406DMSO    C1 4386   1.163   1.845   2.877
  406DMSO    H1 4387   1.136   1.745   2.844
  406DMSO    H2 4388   1.269   1.863   2.855
  406DMSO    H3 4389   1.146   1.855   2.984
  406DMSO    S1 4390   1.064   1.964   2.788
  406DMSO    C2 4391   1.121   2.106   2.879
  406DMSO    H4 4392   1.226   2.124   2.854
  406DMSO    H5 4393   1.059   2.191   2.850
  406DMSO    H6 4394   1.110   2.087   2.986
  406DMSO    O1 4395   0.926   1.942   2.841
  407DMSO    C1 4396   4.473   4.558   0.624
  407DMSO    H1 4397   4.571   4.571   0.578
  407DMSO    H2 4398   4.459   4.453   0.652
  407DMSO    H3 4399   4.394   4.589   0.556
  407DMSO    S1 4400   4.465   4.658   0.772
  407DMSO    C2 4401   4.590   4.568   0.862
  407DMSO    H4 4402   4.687   4.588   0.817
  407DMSO    H5 4403   4.589   4.600   0.966
  407DMSO    H6 4404   4.568   4.461   0.856
  407DMSO    O1 4405   4.338   4.615   0.838
  408DMSO    C1 4406   3.941   0.365   2.514
  408DMSO    H1 4407   3.840   0.343   2.479
  408DMSO    H2 4408   3.950   0.341   2.621
  408DMSO    H3 4409   3.964   0.470   2.497
  408DMSO    S1 4410   4.056   0.266   2.421
  408DMSO    C2 4411   4.203   0.344   2.484
  408DMSO    H4 4412   4.211   0.324   2.591
  408DMSO    H5 4413   4.289   0.301   2.431
  408DMSO    H6 4414   4.197   0.451   2.464
  408DMSO    O1 4415   4.045   0.321   2.283
  409DMSO    C1 4416   4.104   3.678   0.266
  409DMSO    H1 4417   4.196   3.736   0.268
  409DMSO    H2 4418   4.070   3.670   0.162
  409DMSO    H3 4419   4.027   3.726   0.327
  409DMSO    S1 4420   4.135   3.514   0.328
  409DMSO    C2 4421   4.211   3.568   0.480
  409DMSO    H4 4422   4.239   3.479   0.538
  409DMSO    H5 4423   4.301   3.625   0.454
  409DMSO    H6 4424   4.140   3.630   0.535
  409DMSO    O1 4425   4.250   3.466   0.247
  410DMSO    C1 4426   4.506   2.726   3.390
  410DMSO    H1 4427   4.412   2.762   3.432
  410DMSO    H2 4428   4.528   2.626   3.428
  410DMSO    H3 4429   4.588   2.794   3.416
  410DMSO    S1 4430   4.489   2.717   3.213
  410DMSO    C2 4431   4.661   2.680   3.179
  410DMSO    H4 4432   4.676   2.680   3.071
  410DMSO    H5 4433   4.723   2.756   3.225
  410DMSO    H6 4434   4.684   2.582   3.220
  410DMSO    O1 4435   4.472   2.860   3.170
  411DMSO    C1 4436   2.476   1.917   1.320
  411DMSO    H1 4437   2.572   1.951   1.279
  411DMSO    H2 4438   2.445   1.827   1.267
  411DMSO    H3 4439   2.400   1.995   1.310
  411DMSO    S1 4440   2.500   1.877   1.492
  411DMSO    C2 4441   2.326   1.849   1.522
  411DMSO    H4 4442   2.312   1.835   1.629
  411DMSO    H5 4443   2.269   1.935   1.487
  411DMSO    H6 4444   2.295   1.759   1.468
  411DMSO    O1 4445   2.529   2.005   1.562
  412DMSO    C1 4446   2.636   4.887   2.714
  412DMSO    H1 4447   2.730   4.926   2.676
  412DMSO    H2 4448   2.583   4.832   2.636
  412DMSO    H3 4449   2.575   4.969   2.751
  412DMSO    S1 4450   2.673   4.777   2.849
  412DMSO    C2 4451   2.503   4.750   2.894
  412DMSO    H4 4452   2.459   4.848   2.911
  412DMSO    H5 4453   2.453   4.699   2.812
  412DMSO    H6 4454   2.501   4.692   2.986
  412DMSO    O1 4455   2.719   4.869   2.956
  413DMSO    C1 4456   0.611   2.264   3.384
  413DMSO    H1 4457   0.572   2.241   3.285
  413DMSO    H2 4458   0.554   2.345   3.429
  413DMSO    H3 4459   0.717   2.290   3.379
  413DMSO    S1 4460   0.594   2.119   3.488
  413DMSO    C2 4461   0.416   2.114   3.476
  413DMSO    H4 4462   0.389   2.078   3.377
  413DMSO    H5 4463   0.379   2.044   3.552
  413DMSO    H6 4464   0.375   2.213   3.495
  413DMSO    O1 4465   0.617   2.173   3.624
  414DMSO    C1 4466   0.490   0.865   3.603
  414DMSO    H1 4467   0.392   0.890   3.562
  414DMSO    H2 4468   0.564   0.939   3.574
  414DMSO    H3 4469   0.519   0.765   3.570
  414DMSO    S1 4470   0.476   0.865   3.781
  414DMSO    C2 4471   0.644   0.816   3.814
  414DMSO    H4 4472   0.665   0.723   3.759
  414DMSO    H5 4473   0.709   0.897   3.783
  414DMSO    H6 4474   0.654   0.799   3.921
  414DMSO    O1 4475   0.400   0.741   3.810
  415DMSO    C1 4476   0.802   3.234   4.713
  415DMSO    H1 4477   0.769   3.251   4.816
  415DMSO    H2 4478   0.730   3.272   4.641
  415DMSO    H3 4479   0.822   3.128   4.697
  415DMSO    S1 4480   0.957   3.320   4.689
  415DMSO    C2 4481   0.891   3.485   4.708
  415DMSO    H4 4482   0.881   3.509   4.814
  415DMSO    H5 4483   0.962   3.553   4.661
  415DMSO    H6 4484   0.795   3.492   4.659
  415DMSO    O1 4485   0.981   3.310   4.543
  416DMSO    C1 4486   1.664   0.461   3.929
  416DMSO    H1 4487   1.709   0.542   3.986
  416DMSO    H2 4488   1.743   0.400   3.884
  416DMSO    H3 4489   1.599   0.502   3.853
  416DMSO    S1 4490   1.571   0.356   4.041
  416DMSO    C2 4491   1.471   0.488   4.108
  416DMSO    H4 4492   1.536   0.569   4.138
  416DMSO    H5 4493   1.399   0.520   4.033
  416DMSO    H6 4494   1.419   0.448   4.196
  416DMSO    O1 4495   1.666   0.328   4.151
  417DMSO    C1 4496   3.118   1.506   1.644
  417DMSO    H1 4497   3.161   1.479   1.547
  417DMSO    H2 4498   3.079   1.607   1.642
  417DMSO    H3 4499   3.194   1.493   1.721
  417DMSO    S1 4500   2.984   1.393   1.678
  417DMSO    C2 4501   2.951   1.453   1.842
  417DMSO    H4 4502   2.916   1.556   1.835
  417DMSO    H5 4503   2.875   1.389   1.887
  417DMSO    H6 4504   3.044   1.448   1.900
  417DMSO    O1 4505   3.053   1.263   1.700
  418DMSO    C1 4506   1.928   4.161   2.745
  418DMSO    H1 4507   1.915   4.079   2.675
  418DMSO    H2 4508   1.840   4.171   2.809
  418DMSO    H3 4509   1.945   4.255   2.694
  418DMSO    S1 4510   2.068   4.129   2.851
  418DMSO    C2 4511   1.990   4.002   2.948
  418DMSO    H4 4512   1.895   4.041   2.985
  418DMSO    H5 4513   1.972   3.912   2.888
  418DMSO    H6 4514   2.053   3.979   3.034
  418DMSO    O1 4515   2.070   4.247   2.941
  419DMSO    C1 4516   0.848   4.346   3.051
  419DMSO    H1 4517   0.862   4.239   3.064
  419DMSO    H2 4518   0.925   4.402   3.105
  419DMSO    H3 4519   0.749   4.376   3.085
  419DMSO    S1 4520   0.862   4.382   2.877
  419DMSO    C2 4521   0.821   4.556   2.893
  419DMSO    H4 4522   0.811   4.599   2.793
  419DMSO    H5 4523   0.727   4.566   2.947
  419DMSO    H6 4524   0.901   4.605   2.947
  419DMSO    O1 4525   0.739   4.322   2.819
  420DMSO    C1 4526   0.378   4.020   3.824
  420DMSO    H1 4527   0.414   3.918   3.809
  420DMSO    H2 4528   0.380   4.045   3.930
  420DMSO    H3 4529   0.277   4.031   3.783
  420DMSO    S1 4530   0.487   4.134   3.739
  420DMSO    C2 4531   0.502   4.038   3.589
  420DMSO    H4 4532   0.578   4.084   3.526
  420DMSO    H5 4533   0.533   3.936   3.614
  420DMSO    H6 4534   0.407   4.037   3.537
  420DMSO    O1 4535   0.617   4.114   3.807
  421DMSO    C1 4536   0.151   0.588   4.503
  421DMSO    H1 4537   0.215   0.652   4.564
  421DMSO    H2 4538   0.099   0.649   4.429
  421DMSO    H3 4539   0.081   0.534   4.566
  421DMSO    S1 4540   0.256   0.474   4.414
  421DMSO    C2 4541   0.343   0.414   4.558
  421DMSO    H4 4542   0.374   0.499   4.619
  421DMSO    H5 4543   0.279   0.348   4.615
  421DMSO    H6 4544   0.430   0.359   4.523
  421DMSO    O1 4545   0.356   0.564   4.350
  422DMSO    C1 4546   3.653   3.532   3.900
  422DMSO    H1 4547   3.739   3.479   3.940
  422DMSO    H2 4548   3.684   3.614   3.835
  422DMSO    H3 4549   3.590   3.570   3.981
  422DMSO    S1 4550   3.557   3.417   3.804
  422DMSO    C2 4551   3.417   3.524   3.782
  422DMSO    H4 4552   3.361   3.521   3.876
  422DMSO    H5 4553   3.451   3.627   3.765
  422DMSO    H6 4554   3.356   3.489   3.701
  422DMSO    O1 4555   3.509   3.314   3.900
  423DMSO    C1 4556   0.197   2.877   3.485
  423DMSO    H1 4557   0.199   2.891   3.594
  423DMSO    H2 4558   0.252   2.787   3.459
  423DMSO    H3 4559   0.241   2.963   3.434
  423DMSO    S1 4560   0.028   2.855   3.434
  423DMSO    C2 4561   5.746   3.016   3.484
  423DMSO    H4 4562   5.637   3.017   3.478
  423DMSO    H5 4563   0.002   3.034   3.587
  423DMSO    H6 4564   0.012   3.092   3.417
  423DMSO    O1 4565   5.744   2.766   3.538
  424DMSO    C1 4566   2.669   2.913   4.640
  424DMSO    H1 4567   2.636   2.991   4.709
  424DMSO    H2 4568   2.754   2.859   4.681
  424DMSO    H3 4569   2.695   2.957   4.544
  424DMSO    S1 4570   2.534   2.799   4.615
  424DMSO    C2 4571   2.530   2.738   4.783
  424DMSO    H4 4572   2.454   2.660   4.789
  424DMSO    H5 4573   2.628   2.695   4.806
  424DMSO    H6 4574   2.506   2.820   4.850
  424DMSO    O1 4575   2.598   2.688   4.541
  425DMSO    C1 4576   1.843   0.217   3.461
  425DMSO    H1 4577   1.756   0.152   3.465
  425DMSO    H2 4578   1.926   0.166   3.412
  425DMSO    H3 4579   1.872   0.248   3.562
  425DMSO    S1 4580   1.801   0.362   3.365
  425DMSO    C2 4581   1.953   0.448   3.401
  425DMSO    H4 4582   1.948   0.548   3.359
  425DMSO    H5 4583   1.963   0.454   3.510
  425DMSO    H6 4584   2.036   0.391   3.359
  425DMSO    O1 4585   1.699   0.434   3.448
  426DMSO    C1 4586   4.239   3.150   0.955
  426DMSO    H1 4587   4.237   3.041   0.964
  426DMSO    H2 4588   4.216   3.180   0.853
  426DMSO    H3 4589   4.336   3.190   0.983
  426DMSO    S1 4590   4.114   3.220   1.062
  426DMSO    C2 4591   4.175   3.147   1.212
  426DMSO    H4 4592   4.098   3.161   1.288
  426DMSO    H5 4593   4.196   3.041   1.197
  426DMSO    H6 4594   4.266   3.200   1.242
  426DMSO    O1 4595   3.992   3.140   1.030
  427DMSO    C1 4596   3.986   1.993   0.381
  427DMSO    H1 4597   3.903   1.985   0.311
  427DMSO    H2 4598   4.012   2.098   0.398
  427DMSO    H3 4599   4.072   1.938   0.343
  427DMSO    S1 4600   3.938   1.921   0.537
  427DMSO    C2 4601   3.814   2.044   0.576
  427DMSO    H4 4602   3.780   2.028   0.678
  427DMSO    H5 4603   3.858   2.144   0.568
  427DMSO    H6 4604   3.731   2.034   0.507
  427DMSO    O1 4605   4.052   1.953   0.628
  428DMSO    C1 4606   5.740   1.149   3.858
  428DMSO    H1 4607   5.724   1.255   3.875
  428DMSO    H2 4608   5.673   1.110   3.781
  428DMSO    H3 4609   5.727   1.094   3.952
  428DMSO    S1 4610   0.134   1.127   3.805
  428DMSO    C2 4611   0.133   0.948   3.811
  428DMSO    H4 4612   0.153   0.910   3.711
  428DMSO    H5 4613   0.213   0.916   3.878
  428DMSO    H6 4614   0.038   0.911   3.850
  428DMSO    O1 4615   0.212   1.166   3.926
  429DMSO    C1 4616   0.243   1.606   3.745
  429DMSO    H1 4617   0.248   1.504   3.784
  429DMSO    H2 4618   0.144   1.648   3.763
  429DMSO    H3 4619   0.271   1.609   3.640
  429DMSO    S1 4620   0.363   1.702   3.838
  429DMSO    C2 4621   0.335   1.855   3.749
  429DMSO    H4 4622   0.411   1.926   3.782
  429DMSO    H5 4623   0.347   1.835   3.643
  429DMSO    H6 4624   0.235   1.893   3.773
  429DMSO    O1 4625   0.493   1.657   3.782
  430DMSO    C1 4626   0.312   4.253   2.503
  430DMSO    H1 4627   0.213   4.299   2.510
  430DMSO    H2 4628   0.322   4.173   2.576
  430DMSO    H3 4629   0.389   4.328   2.518
  430DMSO    S1 4630   0.337   4.187   2.339
  430DMSO    C2 4631   0.225   4.049   2.355
  430DMSO    H4 4632   0.123   4.086   2.366
  430DMSO    H5 4633   0.234   3.990   2.263
  430DMSO    H6 4634   0.254   3.989   2.441
  430DMSO    O1 4635   0.471   4.124   2.350
  431DMSO    C1 4636   0.230   1.139   0.668
  431DMSO    H1 4637   0.327   1.116   0.623
  431DMSO    H2 4638   0.242   1.176   0.770
  431DMSO    H3 4639   0.166   1.050   0.670
  431DMSO    S1 4640   0.148   1.264   0.572
  431DMSO    C2 4641   0.268   1.393   0.604
  431DMSO    H4 4642   0.365   1.364   0.563
  431DMSO    H5 4643   0.233   1.484   0.556
  431DMSO    H6 4644   0.272   1.409   0.711
  431DMSO    O1 4645   0.035   1.302   0.661
  432DMSO    C1 4646   4.807   0.649   2.864
  432DMSO    H1 4647   4.885   0.599   2.807
  432DMSO    H2 4648   4.844   0.743   2.905
  432DMSO    H3 4649   4.770   0.584   2.944
  432DMSO    S1 4650   4.674   0.684   2.751
  432DMSO    C2 4651   4.569   0.768   2.869
  432DMSO    H4 4652   4.567   0.711   2.961
  432DMSO    H5 4653   4.610   0.868   2.885
  432DMSO    H6 4654   4.470   0.775   2.825
  432DMSO    O1 4655   4.604   0.553   2.736
  433DMSO    C1 4656   1.699   1.337   1.508
  433DMSO    H1 4657   1.657   1.317   1.606
  433DMSO    H2 4658   1.642   1.415   1.456
  433DMSO    H3 4659   1.700   1.246   1.448
  433DMSO    S1 4660   1.868   1.391   1.529
  433DMSO    C2 4661   1.828   1.553   1.590
  433DMSO    H4 4662   1.921   1.609   1.601
  433DMSO    H5 4663   1.763   1.602   1.517
  433DMSO    H6 4664   1.777   1.545   1.686
  433DMSO    O1 4665   1.914   1.418   1.390
  434DMSO    C1 4666   1.113   4.625   3.776
  434DMSO    H1 4667   1.070   4.684   3.857
  434DMSO    H2 4668   1.197   4.680   3.732
  434DMSO    H3 4669   1.037   4.604   3.701
  434DMSO    S1 4670   1.174   4.471   3.843
  434DMSO    C2 4671   1.020   4.425   3.920
  434DMSO    H4 4672   0.946   4.407   3.843
  434DMSO    H5 4673   1.037   4.336   3.980
  434DMSO    H6 4674   0.988   4.508   3.984
  434DMSO    O1 4675   1.260   4.512   3.958
  435DMSO    C1 4676   1.358   4.772   0.894
  435DMSO    H1 4677   1.280   4.841   0.926
  435DMSO    H2 4678   1.432   4.761   0.972
  435DMSO    H3 4679   1.405   4.808   0.802
  435DMSO    S1 4680   1.284   4.612   0.862
  435DMSO    C2 4681   1.145   4.675   0.769
  435DMSO    H4 4682   1.182   4.728   0.680
  435DMSO    H5 4683   1.082   4.591   0.740
  435DMSO    H6 4684   1.089   4.743   0.832
  435DMSO    O1 4685   1.225   4.577   0.994
  436DMSO    C1 4686   2.946   1.866   0.553
  436DMSO    H1 4687   2.862   1.910   0.500
  436DMSO    H2 4688   2.910   1.802   0.634
  436DMSO    H3 4689   3.012   1.944   0.592
  436DMSO    S1 4690   3.038   1.765   0.439
  436DMSO    C2 4691   3.059   1.894   0.317
  436DMSO    H4 4692   2.961   1.937   0.296
  436DMSO    H5 4693   3.128   1.969   0.357
  436DMSO    H6 4694   3.100   1.849   0.226
  436DMSO    O1 4695   2.934   1.677   0.380
  437DMSO    C1 4696   0.710   4.517   1.588
  437DMSO    H1 4697   0.802   4.523   1.647
  437DMSO    H2 4698   0.672   4.617   1.567
  437DMSO    H3 4699   0.634   4.457   1.639
  437DMSO    S1 4700   0.748   4.438   1.434
  437DMSO    C2 4701   0.821   4.292   1.506
  437DMSO    H4 4702   0.749   4.247   1.575
  437DMSO    H5 4703   0.842   4.223   1.425
  437DMSO    H6 4704   0.912   4.321   1.558
  437DMSO    O1 4705   0.866   4.513   1.383
  438DMSO    C1 4706   1.680   4.666   1.060
  438DMSO    H1 4707   1.584   4.640   1.104
  438DMSO    H2 4708   1.666   4.734   0.976
  438DMSO    H3 4709   1.733   4.576   1.029
  438DMSO    S1 4710   1.779   4.750   1.182
  438DMSO    C2 4711   1.740   4.635   1.313
  438DMSO    H4 4712   1.632   4.631   1.324
  438DMSO    H5 4713   1.778   4.536   1.285
  438DMSO    H6 4714   1.786   4.670   1.405
  438DMSO    O1 4715   1.698   4.869   1.218
  439DMSO    C1 4716   4.293   3.678   3.660
  439DMSO    H1 4717   4.310   3.686   3.768
  439DMSO    H2 4718   4.244   3.767   3.622
  439DMSO    H3 4719   4.233   3.589   3.638
  439DMSO    S1 4720   4.451   3.660   3.578
  439DMSO    C2 4721   4.518   3.815   3.635
  439DMSO    H4 4722   4.529   3.810   3.743
  439DMSO    H5 4723   4.615   3.830   3.586
  439DMSO    H6 4724   4.449   3.895   3.607
  439DMSO    O1 4725   4.422   3.684   3.434
  440DMSO    C1 4726   1.442   4.591   4.633
  440DMSO    H1 4727   1.454   4.483   4.626
  440DMSO    H2 4728   1.508   4.641   4.562
  440DMSO    H3 4729   1.465   4.623   4.734
  440DMSO    S1 4730   1.273   4.634   4.598
  440DMSO    C2 4731   1.295   4.809   4.626
  440DMSO    H4 4732   1.366   4.847   4.553
  440DMSO    H5 4733   1.198   4.857   4.612
  440DMSO    H6 4734   1.332   4.825   4.727
  440DMSO    O1 4735   1.198   4.585   4.717
  441DMSO    C1 4736   1.130   4.016   4.039
  441DMSO    H1 4737   1.152   4.003   4.145
  441DMSO    H2 4738   1.070   4.105   4.023
  441DMSO    H3 4739   1.077   3.928   4.002
  441DMSO    S1 4740   1.283   4.034   3.949
  441DMSO    C2 4741   1.334   4.184   4.030
  441DMSO    H4 4742   1.414   4.230   3.972
  441DMSO    H5 4743   1.250   4.253   4.036
  441DMSO    H6 4744   1.371   4.160   4.130
  441DMSO    O1 4745   1.241   4.079   3.813
  442DMSO    C1 4746   0.629   3.485   1.578
  442DMSO    H1 4747   0.582   3.402   1.526
  442DMSO    H2 4748   0.655   3.564   1.508
  442DMSO    H3 4749   0.718   3.452   1.631
  442DMSO    S1 4750   0.512   3.549   1.696
  442DMSO    C2 4751   0.395   3.611   1.576
  442DMSO    H4 4752   0.358   3.529   1.515
  442DMSO    H5 4753   0.312   3.657   1.629
  442DMSO    H6 4754   0.444   3.685   1.513
  442DMSO    O1 4755   0.579   3.671   1.748
  443DMSO    C1 4756   0.981   0.338   0.996
  443DMSO    H1 4757   0.904   0.300   1.063
  443DMSO    H2 4758   0.935   0.394   0.914
  443DMSO    H3 4759   1.042   0.257   0.957
  443DMSO    S1 4760   1.088   0.448   1.087
  443DMSO    C2 4761   0.967   0.576   1.110
  443DMSO    H4 4762   0.879   0.537   1.161
  443DMSO    H5 4763   1.012   0.655   1.171
  443DMSO    H6 4764   0.938   0.615   1.013
  443DMSO    O1 4765   1.180   0.503   0.984
  444DMSO    C1 4766   4.075   4.366   2.579
  444DMSO    H1 4767   4.172   4.415   2.580
  444DMSO    H2 4768   4.086   4.258   2.592
  444DMSO    H3 4769   4.024   4.387   2.484
  444DMSO    S1 4770   3.975   4.431   2.712
  444DMSO    C2 4771   4.078   4.370   2.845
  444DMSO    H4 4772   4.092   4.262   2.834
  444DMSO    H5 4773   4.174   4.422   2.841
  444DMSO    H6 4774   4.028   4.391   2.939
  444DMSO    O1 4775   3.857   4.340   2.714
  445DMSO    C1 4776   2.384   4.214   4.619
  445DMSO    H1 4777   2.454   4.262   4.687
  445DMSO    H2 4778   2.431   4.125   4.575
  445DMSO    H3 4779   2.353   4.284   4.541
  445DMSO    S1 4780   2.240   4.165   4.712
  445DMSO    C2 4781   2.147   4.103   4.573
  445DMSO    H4 4782   2.052   4.063   4.610
  445DMSO    H5 4783   2.128   4.186   4.504
  445DMSO    H6 4784   2.205   4.025   4.524
  445DMSO    O1 4785   2.171   4.294   4.742
  446DMSO    C1 4786   4.087   1.302   2.297
  446DMSO    H1 4787   4.016   1.301   2.213
  446DMSO    H2 4788   4.153   1.388   2.290
  446DMSO    H3 4789   4.146   1.211   2.295
  446DMSO    S1 4790   3.993   1.309   2.449
  446DMSO    C2 4791   4.129   1.270   2.559
  446DMSO    H4 4792   4.089   1.257   2.659
  446DMSO    H5 4793   4.177   1.178   2.527
  446DMSO    H6 4794   4.201   1.352   2.558
  446DMSO    O1 4795   3.911   1.184   2.448
  447DMSO    C1 4796   1.078   2.952   1.371
  447DMSO    H1 4797   1.017   3.035   1.336
  447DMSO    H2 4798   1.024   2.858   1.360
  447DMSO    H3 4799   1.104   2.968   1.476
  447DMSO    S1 4800   1.227   2.946   1.274
  447DMSO    C2 4801   1.144   2.930   1.116
  447DMSO    H4 4802   1.092   3.024   1.095
  447DMSO    H5 4803   1.220   2.912   1.040
  447DMSO    H6 4804   1.074   2.847   1.122
  447DMSO    O1 4805   1.282   2.810   1.301
  448DMSO    C1 4806   4.050   0.144   0.595
  448DMSO    H1 4807   4.057   0.233   0.531
  448DMSO    H2 4808   4.045   0.055   0.533
  448DMSO    H3 4809   3.961   0.152   0.658
  448DMSO    S1 4810   4.196   0.139   0.697
  448DMSO    C2 4811   4.141   0.006   0.802
  448DMSO    H4 4812   4.216   5.920   0.881
  448DMSO    H5 4813   4.046   0.035   0.847
  448DMSO    H6 4814   4.130   5.845   0.742
  448DMSO    O1 4815   4.185   0.259   0.784
  449DMSO    C1 4816   2.303   4.225   0.428
  449DMSO    H1 4817   2.329   4.330   0.440
  449DMSO    H2 4818   2.198   4.209   0.455
  449DMSO    H3 4819   2.368   4.163   0.488
  449DMSO    S1 4820   2.324   4.180   0.256
  449DMSO    C2 4821   2.195   4.286   0.194
  449DMSO    H4 4822   2.225   4.390   0.208
  449DMSO    H5 4823   2.180   4.265   0.089
  449DMSO    H6 4824   2.103   4.268   0.249
  449DMSO    O1 4825   2.267   4.043   0.247
  450DMSO    C1 4826   4.294   3.883   4.702
  450DMSO    H1 4827   4.225   3.807   4.665
  450DMSO    H2 4828   4.259   3.982   4.673
  450DMSO    H3 4829   4.395   3.866   4.662
  450DMSO    S1 4830   4.299   3.873   4.880
  450DMSO    C2 4831   4.349   3.702   4.885
  450DMSO    H4 4832   4.348   3.668   0.087
  450DMSO    H5 4833   4.277   3.644   4.827
  450DMSO    H6 4834   4.448   3.692   4.842
  450DMSO    O1 4835   4.155   3.870   0.017
  451DMSO    C1 4836   0.769   1.881   3.792
  451DMSO    H1 4837   0.787   1.782   3.750
  451DMSO    H2 4838   0.708   1.872   3.882
  451DMSO    H3 4839   0.719   1.944   3.718
  451DMSO    S1 4840   0.925   1.956   3.835
  451DMSO    C2 4841   0.854   2.113   3.882
  451DMSO    H4 4842   0.934   2.183   3.907
  451DMSO    H5 4843   0.796   2.151   3.798
  451DMSO    H6 4844   0.789   2.097   3.968
  451DMSO    O1 4845   0.991   1.984   3.704
  452DMSO    C1 4846   3.711   1.026   0.561
  452DMSO    H1 4847   3.677   1.067   0.466
  452DMSO    H2 4848   3.806   0.974   0.548
  452DMSO    H3 4849   3.637   0.958   0.602
  452DMSO    S1 4850   3.734   1.161   0.676
  452DMSO    C2 4851   3.870   1.236   0.588
  452DMSO    H4 4852   3.912   1.315   0.650
  452DMSO    H5 4853   3.945   1.160   0.568
  452DMSO    H6 4854   3.832   1.277   0.494
  452DMSO    O1 4855   3.802   1.097   0.792
  453DMSO    C1 4856   5.733   1.626   0.590
  453DMSO    H1 4857   5.754   1.688   0.503
  453DMSO    H2 4858   5.763   1.523   0.572
  453DMSO    H3 4859   5.626   1.628   0.614
  453DMSO    S1 4860   0.052   1.688   0.729
  453DMSO    C2 4861   5.762   1.854   0.718
  453DMSO    H4 4862   5.656   1.855   0.739
  453DMSO    H5 4863   0.040   1.919   0.788
  453DMSO    H6 4864   0.006   1.890   0.617
  453DMSO    O1 4865   0.193   1.701   0.681
  454DMSO    C1 4866   3.970   2.410   1.171
  454DMSO    H1 4867   3.928   2.510   1.181
  454DMSO    H2 4868   3.988   2.388   1.065
  454DMSO    H3 4869   3.902   2.337   1.215
  454DMSO    S1 4870   4.126   2.406   1.258
  454DMSO    C2 4871   4.152   2.230   1.242
  454DMSO    H4 4872   4.169   2.207   1.136
  454DMSO    H5 4873   4.241   2.202   1.300
  454DMSO    H6 4874   4.066   2.177   1.280
  454DMSO    O1 4875   4.088   2.426   1.400
  455DMSO    C1 4876   4.058   0.649   4.312
  455DMSO    H1 4877   4.035   0.719   4.232
  455DMSO    H2 4878   3.987   0.566   4.310
  455DMSO    H3 4879   4.054   0.699   4.409
  455DMSO    S1 4880   4.224   0.586   4.288
  455DMSO    C2 4881   4.187   0.500   4.137
  455DMSO    H4 4882   4.273   0.440   4.109
  455DMSO    H5 4883   4.101   0.436   4.156
  455DMSO    H6 4884   4.163   0.574   4.060
  455DMSO    O1 4885   4.237   0.476   4.388
  456DMSO    C1 4886   3.559   0.115   3.540
  456DMSO    H1 4887   3.649   0.166   3.573
  456DMSO    H2 4888   3.583   0.034   3.472
  456DMSO    H3 4889   3.493   0.188   3.492
  456DMSO    S1 4890   3.477   0.049   3.684
  456DMSO    C2 4891   3.326   0.004   3.601
  456DMSO    H4 4892   3.346   5.854   3.528
  456DMSO    H5 4893   3.255   5.898   3.676
  456DMSO    H6 4894   3.286   0.093   3.552
  456DMSO    O1 4895   3.440   0.171   3.761
  457DMSO    C1 4896   2.450   3.204   1.278
  457DMSO    H1 4897   2.392   3.236   1.191
  457DMSO    H2 4898   2.507   3.115   1.252
  457DMSO    H3 4899   2.384   3.184   1.362
  457DMSO    S1 4900   2.564   3.335   1.322
  457DMSO    C2 4901   2.656   3.329   1.169
  457DMSO    H4 4902   2.589   3.356   1.087
  457DMSO    H5 4903   2.739   3.400   1.175
  457DMSO    H6 4904   2.693   3.228   1.154
  457DMSO    O1 4905   2.653   3.275   1.426
  458DMSO    C1 4906   4.397   4.173   2.640
  458DMSO    H1 4907   4.395   4.273   2.597
  458DMSO    H2 4908   4.418   4.099   2.562
  458DMSO    H3 4909   4.303   4.151   2.691
  458DMSO    S1 4910   4.526   4.166   2.761
  458DMSO    C2 4911   4.501   3.994   2.802
  458DMSO    H4 4912   4.518   3.933   2.714
  458DMSO    H5 4913   4.572   3.968   2.881
  458DMSO    H6 4914   4.398   3.982   2.837
  458DMSO    O1 4915   4.466   4.238   2.877
  459DMSO    C1 4916   4.747   0.995   0.670
  459DMSO    H1 4917   4.656   1.002   0.729
  459DMSO    H2 4918   4.824   1.061   0.710
  459DMSO    H3 4919   4.727   1.022   0.566
  459DMSO    S1 4920   4.806   0.826   0.673
  459DMSO    C2 4921   4.857   0.826   0.844
  459DMSO    H4 4922   4.931   0.906   0.859
  459DMSO    H5 4923   4.769   0.843   0.907
  459DMSO    H6 4924   4.901   0.729   0.866
  459DMSO    O1 4925   4.934   0.832   0.596
  460DMSO    C1 4926   0.459   4.487   3.591
  460DMSO    H1 4927   0.488   4.484   3.486
  460DMSO    H2 4928   0.485   4.583   3.634
  460DMSO    H3 4929   0.509   4.406   3.645
  460DMSO    S1 4930   0.282   4.466   3.602
  460DMSO    C2 4931   0.274   4.463   3.781
  460DMSO    H4 4932   0.301   4.561   3.819
  460DMSO    H5 4933   0.172   4.439   3.809
  460DMSO    H6 4934   0.342   4.387   3.819
  460DMSO    O1 4935   0.263   4.324   3.561
  461DMSO    C1 4936   0.603   1.874   0.518
  461DMSO    H1 4937   0.613   1.767   0.499
  461DMSO    H2 4938   0.700   1.923   0.507
  461DMSO    H3 4939   0.564   1.892   0.618
  461DMSO    S1 4940   0.493   1.943   0.396
  461DMSO    C2 4941   0.357   1.832   0.429
  461DMSO    H4 4942   0.394   1.729   0.427
  461DMSO    H5 4943   0.315   1.855   0.527
  461DMSO    H6 4944   0.281   1.848   0.352
  461DMSO    O1 4945   0.550   1.891   0.268
  462DMSO    C1 4946   3.091   4.075   3.830
  462DMSO    H1 4947   3.094   4.132   3.737
  462DMSO    H2 4948   2.993   4.083   3.878
  462DMSO    H3 4949   3.169   4.108   3.899
  462DMSO    S1 4950   3.121   3.903   3.791
  462DMSO    C2 4951   3.276   3.933   3.707
  462DMSO    H4 4952   3.261   4.007   3.629
  462DMSO    H5 4953   3.348   3.968   3.782
  462DMSO    H6 4954   3.311   3.838   3.666
  462DMSO    O1 4955   3.024   3.870   3.682
  463DMSO    C1 4956   0.922   1.561   2.136
  463DMSO    H1 4957   0.971   1.622   2.061
  463DMSO    H2 4958   0.834   1.514   2.092
  463DMSO    H3 4959   0.893   1.622   2.222
  463DMSO    S1 4960   1.035   1.434   2.189
  463DMSO    C2 4961   0.931   1.368   2.318
  463DMSO    H4 4962   0.848   1.314   2.272
  463DMSO    H5 4963   0.991   1.300   2.379
  463DMSO    H6 4964   0.893   1.450   2.379
  463DMSO    O1 4965   1.140   1.508   2.264
  464DMSO    C1 4966   4.578   1.265   4.838
  464DMSO    H1 4967   4.639   1.352   4.862
  464DMSO    H2 4968   4.505   1.246   0.015
  464DMSO    H3 4969   4.642   1.177   4.826
  464DMSO    S1 4970   4.491   1.294   4.686
  464DMSO    C2 4971   4.636   1.331   4.587
  464DMSO    H4 4972   4.706   1.390   4.647
  464DMSO    H5 4973   4.683   1.238   4.556
  464DMSO    H6 4974   4.605   1.387   4.500
  464DMSO    O1 4975   4.427   1.427   4.709
  465DMSO    C1 4976   2.437   4.694   1.694
  465DMSO    H1 4977   2.453   4.639   1.787
  465DMSO    H2 4978   2.531   4.733   1.654
  465DMSO    H3 4979   2.368   4.777   1.711
  465DMSO    S1 4980   2.362   4.587   1.572
  465DMSO    C2 4981   2.506   4.487   1.541
  465DMSO    H4 4982   2.534   4.433   1.631
  465DMSO    H5 4983   2.483   4.419   1.459
  465DMSO    H6 4984   2.587   4.554   1.510
  465DMSO    O1 4985   2.353   4.672   1.450
  466DMSO    C1 4986   4.259   4.520   4.811
  466DMSO    H1 4987   4.322   4.467   4.883
  466DMSO    H2 4988   4.242   4.622   4.846
  466DMSO    H3 4989   4.163   4.470   4.797
  466DMSO    S1 4990   4.344   4.531   4.655
  466DMSO    C2 4991   4.348   4.355   4.623
  466DMSO    H4 4992   4.397   4.305   4.707
  466DMSO    H5 4993   4.246   4.318   4.609
  466DMSO    H6 4994   4.406   4.339   4.532
  466DMSO    O1 4995   4.485   4.562   4.694
  467DMSO    C1 4996   0.746   5.885   0.261
  467DMSO    H1 4997   0.784   5.795   0.311
  467DMSO    H2 4998   0.731   5.867   0.155
  467DMSO    H3 4999   0.817   0.038   0.276
  467DMSO    S1 5000   0.590   0.000   0.338
  467DMSO    C2 5001   0.575   0.160   0.259
  467DMSO    H4 5002   0.487   0.210   0.299
  467DMSO    H5 5003   0.663   0.219   0.282
  467DMSO    H6 5004   0.566   0.147   0.151
  467DMSO    O1 5005   0.628   0.034   0.478
  468DMSO    C1 5006   2.978   4.373   3.630
  468DMSO    H1 5007   3.006   4.358   3.734
  468DMSO    H2 5008   2.921   4.467   3.623
  468DMSO    H3 5009   2.918   4.290   3.594
  468DMSO    S1 5010   3.126   4.389   3.531
  468DMSO    C2 5011   3.039   4.407   3.377
  468DMSO    H4 5012   2.980   4.498   3.382
  468DMSO    H5 5013   3.113   4.413   3.297
  468DMSO    H6 5014   2.975   4.320   3.364
  468DMSO    O1 5015   3.180   4.250   3.521
  469DMSO    C1 5016   1.088   2.853   4.252
  469DMSO    H1 5017   1.072   2.749   4.222
  469DMSO    H2 5018   1.150   2.904   4.179
  469DMSO    H3 5019   1.135   2.856   4.351
  469DMSO    S1 5020   0.928   2.931   4.260
  469DMSO    C2 5021   0.978   3.074   4.352
  469DMSO    H4 5022   0.887   3.124   4.388
  469DMSO    H5 5023   1.036   3.043   4.439
  469DMSO    H6 5024   1.035   3.142   4.289
  469DMSO    O1 5025   0.856   2.849   4.361
  470DMSO    C1 5026   1.346   1.578   1.953
  470DMSO    H1 5027   1.390   1.490   2.000
  470DMSO    H2 5028   1.355   1.664   2.020
  470DMSO    H3 5029   1.241   1.560   1.928
  470DMSO    S1 5030   1.436   1.617   1.804
  470DMSO    C2 5031   1.406   1.458   1.728
  470DMSO    H4 5032   1.300   1.450   1.707
  470DMSO    H5 5033   1.463   1.455   1.635
  470DMSO    H6 5034   1.439   1.378   1.795
  470DMSO    O1 5035   1.579   1.612   1.847
  471DMSO    C1 5036   3.820   4.697   4.730
  471DMSO    H1 5037   3.922   4.733   4.745
  471DMSO    H2 5038   3.800   4.686   4.623
  471DMSO    H3 5039   3.747   4.766   4.774
  471DMSO    S1 5040   3.801   4.537   4.807
  471DMSO    C2 5041   3.853   4.589   0.067
  471DMSO    H4 5042   3.947   4.643   0.059
  471DMSO    H5 5043   3.775   4.654   0.108
  471DMSO    H6 5044   3.865   4.500   0.129
  471DMSO    O1 5045   3.918   4.458   4.758
  472DMSO    C1 5046   1.439   1.905   4.063
  472DMSO    H1 5047   1.460   1.857   3.967
  472DMSO    H2 5048   1.497   1.996   4.075
  472DMSO    H3 5049   1.461   1.835   4.144
  472DMSO    S1 5050   1.265   1.947   4.071
  472DMSO    C2 5051   1.270   2.061   3.934
  472DMSO    H4 5052   1.297   2.006   3.843
  472DMSO    H5 5053   1.170   2.105   3.922
  472DMSO    H6 5054   1.342   2.139   3.956
  472DMSO    O1 5055   1.258   2.036   4.190
  473DMSO    C1 5056   4.208   1.749   0.053
  473DMSO    H1 5057   4.199   1.764   0.160
  473DMSO    H2 5058   4.187   1.842   4.901
  473DMSO    H3 5059   4.141   1.669   0.020
  473DMSO    S1 5060   4.376   1.701   0.016
  473DMSO    C2 5061   4.378   1.559   0.124
  473DMSO    H4 5062   4.356   1.592   0.226
  473DMSO    H5 5063   4.303   1.488   0.089
  473DMSO    H6 5064   4.478   1.514   0.119
  473DMSO    O1 5065   4.457   1.802   0.089
  474DMSO    C1 5066   3.594   4.280   2.013
  474DMSO    H1 5067   3.682   4.335   2.047
  474DMSO    H2 5068   3.569   4.200   2.083
  474DMSO    H3 5069   3.610   4.240   1.913
  474DMSO    S1 5070   3.456   4.394   2.003
  474DMSO    C2 5071   3.428   4.404   2.180
  474DMSO    H4 5072   3.412   4.304   2.220
  474DMSO    H5 5073   3.515   4.449   2.228
  474DMSO    H6 5074   3.340   4.466   2.199
  474DMSO    O1 5075   3.345   4.307   1.953
  475DMSO    C1 5076   1.201   1.485   2.584
  475DMSO    H1 5077   1.203   1.434   2.488
  475DMSO    H2 5078   1.211   1.413   2.665
  475DMSO    H3 5079   1.108   1.541   2.594
  475DMSO    S1 5080   1.337   1.601   2.591
  475DMSO    C2 5081   1.466   1.481   2.562
  475DMSO    H4 5082   1.452   1.397   2.630
  475DMSO    H5 5083   1.461   1.447   2.458
  475DMSO    H6 5084   1.563   1.528   2.580
  475DMSO    O1 5085   1.349   1.633   2.736
  476DMSO    C1 5086   1.826   4.442   2.127
  476DMSO    H1 5087   1.851   4.533   2.183
  476DMSO    H2 5088   1.804   4.468   2.023
  476DMSO    H3 5089   1.741   4.392   2.173
  476DMSO    S1 5090   1.964   4.330   2.132
  476DMSO    C2 5091   2.078   4.429   2.038
  476DMSO    H4 5092   2.178   4.386   2.048
  476DMSO    H5 5093   2.046   4.428   1.935
  476DMSO    H6 5094   2.079   4.531   2.079
  476DMSO    O1 5095   1.927   4.223   2.035
  477DMSO    C1 5096   2.338   1.059   3.376
  477DMSO    H1 5097   2.383   1.150   3.414
  477DMSO    H2 5098   2.353   0.975   3.445
  477DMSO    H3 5099   2.379   1.034   3.278
  477DMSO    S1 5100   2.162   1.087   3.356
  477DMSO    C2 5101   2.118   0.918   3.318
  477DMSO    H4 5102   2.133   0.858   3.409
  477DMSO    H5 5103   2.014   0.915   3.288
  477DMSO    H6 5104   2.183   0.880   3.240
  477DMSO    O1 5105   2.151   1.160   3.226
  478DMSO    C1 5106   4.443   3.876   0.463
  478DMSO    H1 5107   4.450   3.831   0.364
  478DMSO    H2 5108   4.433   3.801   0.541
  478DMSO    H3 5109   4.360   3.946   0.467
  478DMSO    S1 5110   4.592   3.970   0.493
  478DMSO    C2 5111   4.696   3.825   0.509
  478DMSO    H4 5112   4.658   3.762   0.589
  478DMSO    H5 5113   4.698   3.771   0.414
  478DMSO    H6 5114   4.797   3.859   0.534
  478DMSO    O1 5115   4.574   4.014   0.634
  479DMSO    C1 5116   0.493   0.017   1.870
  479DMSO    H1 5117   0.421   5.869   1.897
  479DMSO    H2 5118   0.591   5.924   1.913
  479DMSO    H3 5119   0.460   0.114   1.906
  479DMSO    S1 5120   0.508   0.022   1.692
  479DMSO    C2 5121   0.632   0.150   1.689
  479DMSO    H4 5122   0.649   0.179   1.586
  479DMSO    H5 5123   0.597   0.236   1.746
  479DMSO    H6 5124   0.724   0.111   1.734
  479DMSO    O1 5125   0.383   0.089   1.647
  480DMSO    C1 5126   0.748   0.558   3.149
  480DMSO    H1 5127   0.838   0.617   3.131
  480DMSO    H2 5128   0.717   0.505   3.059
  480DMSO    H3 5129   0.667   0.621   3.185
  480DMSO    S1 5130   0.785   0.436   3.274
  480DMSO    C2 5131   0.837   0.553   3.399
  480DMSO    H4 5132   0.749   0.609   3.433
  480DMSO    H5 5133   0.880   0.498   3.483
  480DMSO    H6 5134   0.911   0.621   3.356
  480DMSO    O1 5135   0.912   0.376   3.223
  481DMSO    C1 5136   0.080   3.787   2.026
  481DMSO    H1 5137   0.130   3.807   2.120
  481DMSO    H2 5138   0.053   3.881   1.976
  481DMSO    H3 5139   5.764   3.728   2.042
  481DMSO    S1 5140   0.188   3.695   1.918
  481DMSO    C2 5141   0.305   3.827   1.894
  481DMSO    H4 5142   0.380   3.794   1.821
  481DMSO    H5 5143   0.251   3.913   1.854
  481DMSO    H6 5144   0.352   3.853   1.989
  481DMSO    O1 5145   0.115   3.692   1.788
  482DMSO    C1 5146   4.308   1.439   1.391
  482DMSO    H1 5147   4.337   1.541   1.414
  482DMSO    H2 5148   4.210   1.436   1.343
  482DMSO    H3 5149   4.309   1.377   1.480
  482DMSO    S1 5150   4.426   1.373   1.275
  482DMSO    C2 5151   4.569   1.419   1.372
  482DMSO    H4 5152   4.565   1.366   1.468
  482DMSO    H5 5153   4.659   1.387   1.320
  482DMSO    H6 5154   4.569   1.527   1.388
  482DMSO    O1 5155   4.423   1.472   1.163
  483DMSO    C1 5156   4.801   4.740   2.501
  483DMSO    H1 5157   4.805   4.639   2.542
  483DMSO    H2 5158   4.887   4.761   2.438
  483DMSO    H3 5159   4.795   4.815   2.581
  483DMSO    S1 5160   4.655   4.756   2.399
  483DMSO    C2 5161   4.538   4.712   2.526
  483DMSO    H4 5162   4.439   4.720   2.483
  483DMSO    H5 5163   4.558   4.609   2.556
  483DMSO    H6 5164   4.549   4.781   2.609
  483DMSO    O1 5165   4.659   4.633   2.316
  484DMSO    C1 5166   1.277   0.744   2.080
  484DMSO    H1 5167   1.244   0.698   2.174
  484DMSO    H2 5168   1.225   0.838   2.064
  484DMSO    H3 5169   1.256   0.675   1.998
  484DMSO    S1 5170   1.453   0.775   2.089
  484DMSO    C2 5171   1.466   0.835   1.922
  484DMSO    H4 5172   1.417   0.764   1.855
  484DMSO    H5 5173   1.419   0.933   1.916
  484DMSO    H6 5174   1.572   0.844   1.897
  484DMSO    O1 5175   1.513   0.638   2.083
  485DMSO    C1 5176   0.996   0.743   3.720
  485DMSO    H1 5177   0.900   0.690   3.712
  485DMSO    H2 5178   1.066   0.707   3.645
  485DMSO    H3 5179   1.037   0.727   3.820
  485DMSO    S1 5180   0.969   0.918   3.699
  485DMSO    C2 5181   0.895   0.908   3.536
  485DMSO    H4 5182   0.873   1.010   3.504
  485DMSO    H5 5183   0.964   0.860   3.467
  485DMSO    H6 5184   0.802   0.851   3.544
  485DMSO    O1 5185   1.106   0.972   3.673
  486DMSO    C1 5186   4.838   3.407   1.090
  486DMSO    H1 5187   4.838   3.384   1.197
  486DMSO    H2 5188   4.939   3.434   1.059
  486DMSO    H3 5189   4.769   3.488   1.067
  486DMSO    S1 5190   4.787   3.262   1.001
  486DMSO    C2 5191   4.942   3.175   1.024
  486DMSO    H4 5192   4.959   3.157   1.130
  486DMSO    H5 5193   4.940   3.082   0.968
  486DMSO    H6 5194   5.023   3.238   0.985
  486DMSO    O1 5195   4.788   3.304   0.859
  487DMSO    C1 5196   3.628   0.174   2.604
  487DMSO    H1 5197   3.619   0.202   2.499
  487DMSO    H2 5198   3.731   0.182   2.637
  487DMSO    H3 5199   3.590   0.073   2.619
  487DMSO    S1 5200   3.530   0.288   2.701
  487DMSO    C2 5201   3.374   0.250   2.623
  487DMSO    H4 5202   3.386   0.254   2.514
  487DMSO    H5 5203   3.341   0.151   2.654
  487DMSO    H6 5204   3.301   0.324   2.656
  487DMSO    O1 5205   3.566   0.421   2.645
  488DMSO    C1 5206   1.977   2.379   1.419
  488DMSO    H1 5207   1.958   2.466   1.356
  488DMSO    H2 5208   1.884   2.342   1.461
  488DMSO    H3 5209   2.048   2.404   1.498
  488DMSO    S1 5210   2.048   2.248   1.319
  488DMSO    C2 5211   1.907   2.232   1.212
  488DMSO    H4 5212   1.892   2.326   1.158
  488DMSO    H5 5213   1.927   2.152   1.140
  488DMSO    H6 5214   1.819   2.208   1.272
  488DMSO    O1 5215   2.040   2.131   1.411
  489DMSO    C1 5216   0.503   1.430   4.085
  489DMSO    H1 5217   0.450   1.496   4.017
  489DMSO    H2 5218   0.563   1.358   4.031
  489DMSO    H3 5219   0.431   1.379   4.148
  489DMSO    S1 5220   0.609   1.528   4.191
  489DMSO    C2 5221   0.712   1.590   4.060
  489DMSO    H4 5222   0.779   1.665   4.102
  489DMSO    H5 5223   0.770   1.507   4.018
  489DMSO    H6 5224   0.650   1.636   3.983
  489DMSO    O1 5225   0.695   1.426   4.259
  490DMSO    C1 5226   0.973   2.701   3.349
  490DMSO    H1 5227   0.968   2.761   3.258
  490DMSO    H2 5228   1.034   2.612   3.333
  490DMSO    H3 5229   0.873   2.671   3.380
  490DMSO    S1 5230   1.046   2.798   3.480
  490DMSO    C2 5231   0.927   2.931   3.473
  490DMSO    H4 5232   0.963   3.012   3.537
  490DMSO    H5 5233   0.919   2.966   3.370
  490DMSO    H6 5234   0.831   2.893   3.509
  490DMSO    O1 5235   1.167   2.855   3.415
  491DMSO    C1 5236   3.026   2.770   3.233
  491DMSO    H1 5237   2.979   2.848   3.293
  491DMSO    H2 5238   3.005   2.780   3.127
  491DMSO    H3 5239   2.993   2.672   3.270
  491DMSO    S1 5240   3.202   2.775   3.259
  491DMSO    C2 5241   3.230   2.935   3.185
  491DMSO    H4 5242   3.337   2.956   3.190
  491DMSO    H5 5243   3.196   2.933   3.082
  491DMSO    H6 5244   3.175   3.011   3.242
  491DMSO    O1 5245   3.248   2.684   3.151
  492DMSO    C1 5246   2.765   0.014   1.588
  492DMSO    H1 5247   2.820   0.093   1.639
  492DMSO    H2 5248   2.659   0.023   1.612
  492DMSO    H3 5249   2.804   5.846   1.617
  492DMSO    S1 5250   2.787   0.036   1.412
  492DMSO    C2 5251   2.691   5.823   1.365
  492DMSO    H4 5252   2.695   5.813   1.257
  492DMSO    H5 5253   2.733   5.734   1.412
  492DMSO    H6 5254   2.587   5.838   1.397
  492DMSO    O1 5255   2.929   5.923   1.390
  493DMSO    C1 5256   4.840   3.794   3.821
  493DMSO    H1 5257   4.944   3.803   3.788
  493DMSO    H2 5258   4.809   3.689   3.816
  493DMSO    H3 5259   4.777   3.856   3.758
  493DMSO    S1 5260   4.830   3.851   3.989
  493DMSO    C2 5261   4.653   3.828   4.008
  493DMSO    H4 5262   4.626   3.725   3.986
  493DMSO    H5 5263   4.628   3.851   4.111
  493DMSO    H6 5264   4.600   3.896   3.942
  493DMSO    O1 5265   4.846   3.999   3.977
  494DMSO    C1 5266   2.437   0.033   1.970
  494DMSO    H1 5267   2.353   5.914   1.920
  494DMSO    H2 5268   2.454   0.133   1.927
  494DMSO    H3 5269   2.528   5.903   1.961
  494DMSO    S1 5270   2.396   0.054   2.142
  494DMSO    C2 5271   2.372   5.810   2.177
  494DMSO    H4 5272   2.331   5.801   2.279
  494DMSO    H5 5273   2.300   5.771   2.105
  494DMSO    H6 5274   2.468   5.759   2.170
  494DMSO    O1 5275   2.256   0.105   2.136
  495DMSO    C1 5276   1.804   4.499   4.536
  495DMSO    H1 5277   1.825   4.590   4.591
  495DMSO    H2 5278   1.882   4.480   4.462
  495DMSO    H3 5279   1.706   4.509   4.488
  495DMSO    S1 5280   1.798   4.363   4.652
  495DMSO    C2 5281   1.734   4.243   4.536
  495DMSO    H4 5282   1.639   4.279   4.498
  495DMSO    H5 5283   1.806   4.229   4.455
  495DMSO    H6 5284   1.717   4.149   4.590
  495DMSO    O1 5285   1.680   4.393   4.738
  496DMSO    C1 5286   3.854   2.925   4.541
  496DMSO    H1 5287   3.756   2.880   4.560
  496DMSO    H2 5288   3.845   3.009   4.473
  496DMSO    H3 5289   3.921   2.850   4.499
  496DMSO    S1 5290   3.924   2.983   4.695
  496DMSO    C2 5291   3.805   3.114   4.721
  496DMSO    H4 5292   3.840   3.178   4.803
  496DMSO    H5 5293   3.799   3.174   4.630
  496DMSO    H6 5294   3.708   3.072   4.745
  496DMSO    O1 5295   4.048   3.055   4.653
  497DMSO    C1 5296   3.387   4.318   4.233
  497DMSO    H1 5297   3.371   4.316   4.340
  497DMSO    H2 5298   3.478   4.375   4.210
  497DMSO    H3 5299   3.302   4.360   4.180
  497DMSO    S1 5300   3.416   4.151   4.179
  497DMSO    C2 5301   3.257   4.088   4.232
  497DMSO    H4 5302   3.254   3.982   4.205
  497DMSO    H5 5303   3.251   4.099   4.340
  497DMSO    H6 5304   3.177   4.141   4.182
  497DMSO    O1 5305   3.510   4.101   4.283
  498DMSO    C1 5306   3.286   4.807   4.873
  498DMSO    H1 5307   3.256   4.773   0.070
  498DMSO    H2 5308   3.329   4.907   4.878
  498DMSO    H3 5309   3.201   4.807   4.804
  498DMSO    S1 5310   3.412   4.697   4.809
  498DMSO    C2 5311   3.317   4.547   4.834
  498DMSO    H4 5312   3.373   4.465   4.789
  498DMSO    H5 5313   3.305   4.531   0.039
  498DMSO    H6 5314   3.220   4.558   4.785
  498DMSO    O1 5315   3.514   4.689   0.016
  499DMSO    C1 5316   4.144   3.058   1.547
  499DMSO    H1 5317   4.192   3.001   1.467
  499DMSO    H2 5318   4.125   2.995   1.634
  499DMSO    H3 5319   4.052   3.104   1.512
  499DMSO    S1 5320   4.253   3.190   1.598
  499DMSO    C2 5321   4.387   3.082   1.646
  499DMSO    H4 5322   4.351   3.015   1.724
  499DMSO    H5 5323   4.421   3.026   1.558
  499DMSO    H6 5324   4.467   3.145   1.684
  499DMSO    O1 5325   4.195   3.232   1.729
  500DMSO    C1 5326   2.671   3.277   4.535
  500DMSO    H1 5327   2.683   3.200   4.611
  500DMSO    H2 5328   2.692   3.375   4.580
  500DMSO    H3 5329   2.570   3.275   4.494
  500DMSO    S1 5330   2.789   3.247   4.404
  500DMSO    C2 5331   2.735   3.384   4.302
  500DMSO    H4 5332   2.755   3.477   4.355
  500DMSO    H5 5333   2.792   3.381   4.209
  500DMSO    H6 5334   2.629   3.372   4.281
  500DMSO    O1 5335   2.736   3.126   4.335
  501DMSO    C1 5336   2.375   0.617   0.285
  501DMSO    H1 5337   2.286   0.589   0.228
  501DMSO    H2 5338   2.351   0.690   0.361
  501DMSO    H3 5339   2.451   0.657   0.217
  501DMSO    S1 5340   2.442   0.470   0.362
  501DMSO    C2 5341   2.298   0.438   0.464
  501DMSO    H4 5342   2.325   0.361   0.535
  501DMSO    H5 5343   2.270   0.531   0.515
  501DMSO    H6 5344   2.217   0.404   0.399
  501DMSO    O1 5345   2.541   0.524   0.459
  502DMSO    C1 5346   2.747   2.217   1.620
  502DMSO    H1 5347   2.663   2.277   1.655
  502DMSO    H2 5348   2.724   2.179   1.520
  502DMSO    H3 5349   2.765   2.132   1.686
  502DMSO    S1 5350   2.892   2.320   1.608
  502DMSO    C2 5351   2.899   2.361   1.782
  502DMSO    H4 5352   2.804   2.407   1.809
  502DMSO    H5 5353   2.918   2.269   1.838
  502DMSO    H6 5354   2.981   2.432   1.794
  502DMSO    O1 5355   2.840   2.446   1.550
  503DMSO    C1 5356   2.739   1.471   4.512
  503DMSO    H1 5357   2.656   1.402   4.500
  503DMSO    H2 5358   2.788   1.485   4.416
  503DMSO    H3 5359   2.809   1.431   4.586
  503DMSO    S1 5360   2.677   1.629   4.570
  503DMSO    C2 5361   2.568   1.560   4.694
  503DMSO    H4 5362   2.498   1.493   4.644
  503DMSO    H5 5363   2.628   1.506   4.767
  503DMSO    H6 5364   2.514   1.642   4.741
  503DMSO    O1 5365   2.585   1.677   4.463
  504DMSO    C1 5366   2.263   3.521   1.172
  504DMSO    H1 5367   2.346   3.487   1.233
  504DMSO    H2 5368   2.234   3.623   1.199
  504DMSO    H3 5369   2.178   3.454   1.184
  504DMSO    S1 5370   2.312   3.519   1.001
  504DMSO    C2 5371   2.153   3.566   0.937
  504DMSO    H4 5372   2.161   3.571   0.829
  504DMSO    H5 5373   2.080   3.490   0.965
  504DMSO    H6 5374   2.124   3.663   0.978
  504DMSO    O1 5375   2.322   3.373   0.973
  505DMSO    C1 5376   1.420   0.482   1.779
  505DMSO    H1 5377   1.413   0.571   1.716
  505DMSO    H2 5378   1.441   0.512   1.882
  505DMSO    H3 5379   1.496   0.413   1.742
  505DMSO    S1 5380   1.261   0.400   1.777
  505DMSO    C2 5381   1.257   0.380   1.600
  505DMSO    H4 5382   1.348   0.328   1.569
  505DMSO    H5 5383   1.169   0.321   1.573
  505DMSO    H6 5384   1.250   0.478   1.554
  505DMSO    O1 5385   1.164   0.511   1.800
  506DMSO    C1 5386   1.802   3.717   1.541
  506DMSO    H1 5387   1.723   3.684   1.474
  506DMSO    H2 5388   1.769   3.804   1.598
  506DMSO    H3 5389   1.892   3.743   1.483
  506DMSO    S1 5390   1.840   3.583   1.653
  506DMSO    C2 5391   1.679   3.578   1.730
  506DMSO    H4 5392   1.605   3.544   1.657
  506DMSO    H5 5393   1.683   3.508   1.813
  506DMSO    H6 5394   1.654   3.677   1.767
  506DMSO    O1 5395   1.930   3.643   1.755
  507DMSO    C1 5396   1.849   1.294   4.383
  507DMSO    H1 5397   1.799   1.389   4.364
  507DMSO    H2 5398   1.820   1.219   4.309
  507DMSO    H3 5399   1.824   1.259   4.483
  507DMSO    S1 5400   2.026   1.316   4.373
  507DMSO    C2 5401   2.028   1.357   4.199
  507DMSO    H4 5402   2.131   1.346   4.164
  507DMSO    H5 5403   1.964   1.287   4.146
  507DMSO    H6 5404   1.993   1.459   4.189
  507DMSO    O1 5405   2.079   1.177   4.375
  508DMSO    C1 5406   3.278   0.014   4.475
  508DMSO    H1 5407   3.240   5.861   4.535
  508DMSO    H2 5408   3.238   0.010   4.374
  508DMSO    H3 5409   3.387   0.012   4.474
  508DMSO    S1 5410   3.226   0.167   4.553
  508DMSO    C2 5411   3.325   0.274   4.449
  508DMSO    H4 5412   3.285   0.271   4.347
  508DMSO    H5 5413   3.319   0.375   4.489
  508DMSO    H6 5414   3.428   0.238   4.450
  508DMSO    O1 5415   3.297   0.165   4.683
  509DMSO    C1 5416   4.994   1.454   1.043
  509DMSO    H1 5417   4.986   1.424   0.938
  509DMSO    H2 5418   5.045   1.550   1.050
  509DMSO    H3 5419   5.045   1.377   1.101
  509DMSO    S1 5420   4.829   1.474   1.108
  509DMSO    C2 5421   4.776   1.308   1.069
  509DMSO    H4 5422   4.830   1.238   1.133
  509DMSO    H5 5423   4.669   1.301   1.087
  509DMSO    H6 5424   4.799   1.288   0.964
  509DMSO    O1 5425   4.761   1.561   1.008
  510DMSO    C1 5426   1.852   0.236   2.893
  510DMSO    H1 5427   1.848   0.337   2.935
  510DMSO    H2 5428   1.948   0.191   2.915
  510DMSO    H3 5429   1.836   0.239   2.785
  510DMSO    S1 5430   1.724   0.137   2.969
  510DMSO    C2 5431   1.588   0.244   2.927
  510DMSO    H4 5432   1.621   0.348   2.934
  510DMSO    H5 5433   1.553   0.221   2.827
  510DMSO    H6 5434   1.508   0.226   3.000
  510DMSO    O1 5435   1.743   0.162   3.114
  511DMSO    C1 5436   2.963   4.781   3.129
  511DMSO    H1 5437   2.945   4.818   3.028
  511DMSO    H2 5438   2.869   4.750   3.174
  511DMSO    H3 5439   3.008   4.860   3.191
  511DMSO    S1 5440   3.074   4.641   3.122
  511DMSO    C2 5441   3.200   4.726   3.028
  511DMSO    H4 5442   3.279   4.655   3.003
  511DMSO    H5 5443   3.155   4.767   2.938
  511DMSO    H6 5444   3.241   4.807   3.089
  511DMSO    O1 5445   3.012   4.546   3.024
  512DMSO    C1 5446   1.100   2.924   0.602
  512DMSO    H1 5447   1.124   2.981   0.692
  512DMSO    H2 5448   1.177   2.850   0.581
  512DMSO    H3 5449   1.090   2.993   0.518
  512DMSO    S1 5450   0.943   2.842   0.623
  512DMSO    C2 5451   0.970   2.788   0.791
  512DMSO    H4 5452   0.993   2.875   0.853
  512DMSO    H5 5453   0.877   2.742   0.825
  512DMSO    H6 5454   1.051   2.716   0.792
  512DMSO    O1 5455   0.957   2.717   0.544
  513DMSO    C1 5456   0.676   3.900   1.958
  513DMSO    H1 5457   0.570   3.920   1.978
  513DMSO    H2 5458   0.714   3.973   1.886
  513DMSO    H3 5459   0.688   3.799   1.919
  513DMSO    S1 5460   0.768   3.914   2.110
  513DMSO    C2 5461   0.726   4.085   2.133
  513DMSO    H4 5462   0.743   4.139   2.039
  513DMSO    H5 5463   0.621   4.092   2.160
  513DMSO    H6 5464   0.788   4.129   2.211
  513DMSO    O1 5465   0.910   3.917   2.065
  514DMSO    C1 5466   0.229   2.426   3.239
  514DMSO    H1 5467   0.186   2.360   3.314
  514DMSO    H2 5468   0.335   2.404   3.227
  514DMSO    H3 5469   0.215   2.530   3.268
  514DMSO    S1 5470   0.145   2.397   3.085
  514DMSO    C2 5471   0.236   2.521   2.995
  514DMSO    H4 5472   0.192   2.530   2.896
  514DMSO    H5 5473   0.228   2.615   3.050
  514DMSO    H6 5474   0.340   2.489   2.990
  514DMSO    O1 5475   0.011   2.458   3.103
  515DMSO    C1 5476   3.291   4.067   1.135
  515DMSO    H1 5477   3.327   4.165   1.104
  515DMSO    H2 5478   3.183   4.062   1.127
  515DMSO    H3 5479   3.323   4.046   1.237
  515DMSO    S1 5480   3.363   3.944   1.028
  515DMSO    C2 5481   3.268   3.988   0.883
  515DMSO    H4 5482   3.297   4.089   0.851
  515DMSO    H5 5483   3.292   3.917   0.804
  515DMSO    H6 5484   3.162   3.984   0.906
  515DMSO    O1 5485   3.302   3.817   1.076
  516DMSO    C1 5486   4.748   1.080   3.256
  516DMSO    H1 5487   4.677   1.037   3.327
  516DMSO    H2 5488   4.848   1.044   3.277
  516DMSO    H3 5489   4.744   1.189   3.261
  516DMSO    S1 5490   4.701   1.025   3.094
  516DMSO    C2 5491   4.797   1.148   3.007
  516DMSO    H4 5492   4.767   1.247   3.040
  516DMSO    H5 5493   4.903   1.130   3.028
  516DMSO    H6 5494   4.779   1.136   2.900
  516DMSO    O1 5495   4.560   1.073   3.080
  517DMSO    C1 5496   2.491   0.690   3.803
  517DMSO    H1 5497   2.518   0.788   3.766
  517DMSO    H2 5498   2.533   0.613   3.738
  517DMSO    H3 5499   2.383   0.677   3.810
  517DMSO    S1 5500   2.561   0.666   3.966
  517DMSO    C2 5501   2.732   0.675   3.915
  517DMSO    H4 5502   2.754   0.776   3.883
  517DMSO    H5 5503   2.794   0.645   4.000
  517DMSO    H6 5504   2.747   0.605   3.832
  517DMSO    O1 5505   2.537   0.521   3.990
  518DMSO    C1 5506   3.952   2.200   2.642
  518DMSO    H1 5507   3.886   2.116   2.665
  518DMSO    H2 5508   3.907   2.267   2.570
  518DMSO    H3 5509   4.047   2.161   2.604
  518DMSO    S1 5510   3.983   2.288   2.794
  518DMSO    C2 5511   4.058   2.150   2.879
  518DMSO    H4 5512   4.155   2.128   2.833
  518DMSO    H5 5513   4.072   2.176   2.984
  518DMSO    H6 5514   3.994   2.063   2.871
  518DMSO    O1 5515   3.844   2.299   2.847
  519DMSO    C1 5516   1.387   0.111   2.270
  519DMSO    H1 5517   1.473   0.139   2.331
  519DMSO    H2 5518   1.292   0.134   2.319
  519DMSO    H3 5519   1.392   0.004   2.248
  519DMSO    S1 5520   1.395   0.198   2.115
  519DMSO    C2 5521   1.365   0.362   2.178
  519DMSO    H4 5522   1.460   0.405   2.210
  519DMSO    H5 5523   1.324   0.423   2.097
  519DMSO    H6 5524   1.294   0.358   2.261
  519DMSO    O1 5525   1.268   0.159   2.048
  520DMSO    C1 5526   1.243   2.614   0.383
  520DMSO    H1 5527   1.156   2.672   0.414
  520DMSO    H2 5528   1.330   2.679   0.370
  520DMSO    H3 5529   1.220   2.563   0.289
  520DMSO    S1 5530   1.278   2.490   0.507
  520DMSO    C2 5531   1.318   2.603   0.640
  520DMSO    H4 5532   1.396   2.672   0.607
  520DMSO    H5 5533   1.227   2.657   0.668
  520DMSO    H6 5534   1.353   2.545   0.725
  520DMSO    O1 5535   1.411   2.437   0.466
  521DMSO    C1 5536   2.762   2.776   4.245
  521DMSO    H1 5537   2.720   2.793   4.344
  521DMSO    H2 5538   2.838   2.698   4.248
  521DMSO    H3 5539   2.803   2.868   4.205
  521DMSO    S1 5540   2.632   2.720   4.136
  521DMSO    C2 5541   2.589   2.572   4.227
  521DMSO    H4 5542   2.680   2.515   4.247
  521DMSO    H5 5543   2.543   2.601   4.322
  521DMSO    H6 5544   2.519   2.514   4.168
  521DMSO    O1 5545   2.702   2.672   4.014
  522DMSO    C1 5546   0.344   3.898   0.291
  522DMSO    H1 5547   0.297   3.916   0.194
  522DMSO    H2 5548   0.407   3.983   0.318
  522DMSO    H3 5549   0.402   3.806   0.290
  522DMSO    S1 5550   0.216   3.884   0.415
  522DMSO    C2 5551   0.131   3.748   0.335
  522DMSO    H4 5552   0.046   3.722   0.397
  522DMSO    H5 5553   0.099   3.781   0.236
  522DMSO    H6 5554   0.200   3.664   0.328
  522DMSO    O1 5555   0.128   4.000   0.384
  523DMSO    C1 5556   0.527   1.545   1.479
  523DMSO    H1 5557   0.465   1.498   1.402
  523DMSO    H2 5558   0.477   1.531   1.576
  523DMSO    H3 5559   0.539   1.652   1.459
  523DMSO    S1 5560   0.686   1.465   1.483
  523DMSO    C2 5561   0.719   1.485   1.309
  523DMSO    H4 5562   0.635   1.445   1.251
  523DMSO    H5 5563   0.733   1.591   1.288
  523DMSO    H6 5564   0.810   1.430   1.285
  523DMSO    O1 5565   0.652   1.321   1.497
  524DMSO    C1 5566   0.784   0.628   2.802
  524DMSO    H1 5567   0.848   0.658   2.719
  524DMSO    H2 5568   0.753   0.715   2.859
  524DMSO    H3 5569   0.837   0.558   2.866
  524DMSO    S1 5570   0.639   0.546   2.739
  524DMSO    C2 5571   0.572   0.690   2.658
  524DMSO    H4 5572   0.473   0.667   2.621
  524DMSO    H5 5573   0.567   0.771   2.731
  524DMSO    H6 5574   0.639   0.719   2.576
  524DMSO    O1 5575   0.551   0.531   2.859
  525DMSO    C1 5576   4.637   1.389   1.847
  525DMSO    H1 5577   4.613   1.329   1.759
  525DMSO    H2 5578   4.710   1.338   1.908
  525DMSO    H3 5579   4.547   1.410   1.906
  525DMSO    S1 5580   4.707   1.544   1.792
  525DMSO    C2 5581   4.851   1.470   1.717
  525DMSO    H4 5582   4.921   1.549   1.691
  525DMSO    H5 5583   4.897   1.400   1.787
  525DMSO    H6 5584   4.821   1.416   1.627
  525DMSO    O1 5585   4.759   1.607   1.917
  526DMSO    C1 5586   0.412   3.176   1.384
  526DMSO    H1 5587   0.495   3.245   1.387
  526DMSO    H2 5588   0.434   3.087   1.442
  526DMSO    H3 5589   0.391   3.149   1.280
  526DMSO    S1 5590   0.268   3.257   1.451
  526DMSO    C2 5591   0.151   3.134   1.394
  526DMSO    H4 5592   0.050   3.170   1.415
  526DMSO    H5 5593   0.163   3.121   1.286
  526DMSO    H6 5594   0.170   3.040   1.446
  526DMSO    O1 5595   0.247   3.372   1.358
  527DMSO    C1 5596   2.751   2.506   3.494
  527DMSO    H1 5597   2.661   2.470   3.544
  527DMSO    H2 5598   2.727   2.556   3.400
  527DMSO    H3 5599   2.818   2.422   3.476
  527DMSO    S1 5600   2.835   2.622   3.601
  527DMSO    C2 5601   2.700   2.738   3.607
  527DMSO    H4 5602   2.733   2.824   3.666
  527DMSO    H5 5603   2.674   2.769   3.506
  527DMSO    H6 5604   2.615   2.692   3.658
  527DMSO    O1 5605   2.929   2.690   3.509
  528DMSO    C1 5606   0.874   1.843   3.449
  528DMSO    H1 5607   0.877   1.948   3.479
  528DMSO    H2 5608   0.775   1.817   3.410
  528DMSO    H3 5609   0.898   1.780   3.534
  528DMSO    S1 5610   0.998   1.815   3.323
  528DMSO    C2 5611   0.917   1.912   3.198
  528DMSO    H4 5612   0.917   2.017   3.228
  528DMSO    H5 5613   0.972   1.900   3.104
  528DMSO    H6 5614   0.815   1.875   3.186
  528DMSO    O1 5615   0.976   1.674   3.282
  529DMSO    C1 5616   2.120   1.441   3.383
  529DMSO    H1 5617   2.105   1.418   3.278
  529DMSO    H2 5618   2.168   1.357   3.433
  529DMSO    H3 5619   2.024   1.463   3.431
  529DMSO    S1 5620   2.227   1.583   3.398
  529DMSO    C2 5621   2.218   1.589   3.576
  529DMSO    H4 5622   2.114   1.598   3.605
  529DMSO    H5 5623   2.262   1.497   3.616
  529DMSO    H6 5624   2.275   1.675   3.611
  529DMSO    O1 5625   2.143   1.698   3.354
  530DMSO    C1 5626   1.313   2.180   1.990
  530DMSO    H1 5627   1.326   2.134   2.088
  530DMSO    H2 5628   1.343   2.285   1.992
  530DMSO    H3 5629   1.208   2.170   1.960
  530DMSO    S1 5630   1.414   2.092   1.873
  530DMSO    C2 5631   1.329   2.152   1.728
  530DMSO    H4 5632   1.371   2.102   1.640
  530DMSO    H5 5633   1.224   2.127   1.738
  530DMSO    H6 5634   1.341   2.260   1.719
  530DMSO    O1 5635   1.367   1.952   1.890
  531DMSO    C1 5636   0.579   3.695   3.411
  531DMSO    H1 5637   0.597   3.662   3.309
  531DMSO    H2 5638   0.552   3.801   3.412
  531DMSO    H3 5639   0.668   3.681   3.472
  531DMSO    S1 5640   0.444   3.602   3.483
  531DMSO    C2 5641   0.317   3.672   3.378
  531DMSO    H4 5642   0.221   3.639   3.417
  531DMSO    H5 5643   0.323   3.780   3.385
  531DMSO    H6 5644   0.332   3.639   3.275
  531DMSO    O1 5645   0.422   3.672   3.612
  532DMSO    C1 5646   3.552   4.149   3.513
  532DMSO    H1 5647   3.553   4.040   3.510
  532DMSO    H2 5648   3.582   4.186   3.611
  532DMSO    H3 5649   3.451   4.186   3.490
  532DMSO    S1 5650   3.665   4.214   3.391
  532DMSO    C2 5651   3.815   4.144   3.459
  532DMSO    H4 5652   3.826   4.179   3.562
  532DMSO    H5 5653   3.811   4.035   3.455
  532DMSO    H6 5654   3.899   4.181   3.400
  532DMSO    O1 5655   3.676   4.357   3.429
  533DMSO    C1 5656   3.626   3.689   1.167
  533DMSO    H1 5657   3.680   3.646   1.082
  533DMSO    H2 5658   3.625   3.619   1.250
  533DMSO    H3 5659   3.525   3.714   1.135
  533DMSO    S1 5660   3.711   3.838   1.214
  533DMSO    C2 5661   3.592   3.891   1.335
  533DMSO    H4 5662   3.494   3.889   1.289
  533DMSO    H5 5663   3.597   3.824   1.421
  533DMSO    H6 5664   3.618   3.993   1.364
  533DMSO    O1 5665   3.685   3.930   1.100
  534DMSO    C1 5666   4.017   4.947   2.823
  534DMSO    H1 5667   3.952   4.910   2.744
  534DMSO    H2 5668   3.966   4.940   2.919
  534DMSO    H3 5669   4.045   5.051   2.805
  534DMSO    S1 5670   4.165   4.847   2.830
  534DMSO    C2 5671   4.221   4.885   2.665
  534DMSO    H4 5672   4.143   4.860   2.593
  534DMSO    H5 5673   4.246   4.991   2.659
  534DMSO    H6 5674   4.309   4.825   2.644
  534DMSO    O1 5675   4.116   4.707   2.818
  535DMSO    C1 5676   1.319   0.418   0.026
  535DMSO    H1 5677   1.319   0.524   0.050
  535DMSO    H2 5678   1.406   0.392   4.868
  535DMSO    H3 5679   1.228   0.390   4.875
  535DMSO    S1 5680   1.329   0.326   0.179
  535DMSO    C2 5681   1.177   0.389   0.248
  535DMSO    H4 5682   1.185   0.498   0.254
  535DMSO    H5 5683   1.094   0.359   0.185
  535DMSO    H6 5684   1.167   0.346   0.348
  535DMSO    O1 5685   1.435   0.398   0.254
  536DMSO    C1 5686   0.026   0.302   2.579
  536DMSO    H1 5687   0.008   0.409   2.562
  536DMSO    H2 5688   5.715   0.256   2.628
  536DMSO    H3 5689   0.115   0.289   2.641
  536DMSO    S1 5690   0.055   0.221   2.423
  536DMSO    C2 5691   5.667   0.251   2.357
  536DMSO    H4 5692   5.651   0.359   2.346
  536DMSO    H5 5693   5.660   0.202   2.260
  536DMSO    H6 5694   5.593   0.208   2.425
  536DMSO    O1 5695   0.049   0.077   2.459
  537DMSO    C1 5696   4.137   2.815   3.210
  537DMSO    H1 5697   4.230   2.828   3.155
  537DMSO    H2 5698   4.157   2.758   3.301
  537DMSO    H3 5699   4.063   2.764   3.149
  537DMSO    S1 5700   4.074   2.975   3.256
  537DMSO    C2 5701   4.180   2.993   3.398
  537DMSO    H4 5702   4.284   2.981   3.368
  537DMSO    H5 5703   4.164   3.091   3.442
  537DMSO    H6 5704   4.153   2.916   3.471
  537DMSO    O1 5705   3.939   2.946   3.311
  538DMSO    C1 5706   4.165   2.151   3.589
  538DMSO    H1 5707   4.116   2.104   3.504
  538DMSO    H2 5708   4.233   2.230   3.555
  538DMSO    H3 5709   4.221   2.078   3.648
  538DMSO    S1 5710   4.040   2.225   3.694
  538DMSO    C2 5711   3.951   2.073   3.724
  538DMSO    H4 5712   4.009   2.011   3.793
  538DMSO    H5 5713   3.854   2.097   3.767
  538DMSO    H6 5714   3.936   2.021   3.630
  538DMSO    O1 5715   3.952   2.300   3.601
  539DMSO    C1 5716   4.614   0.247   0.615
  539DMSO    H1 5717   4.545   0.306   0.676
  539DMSO    H2 5718   4.694   0.206   0.676
  539DMSO    H3 5719   4.652   0.309   0.534
  539DMSO    S1 5720   4.521   0.112   0.543
  539DMSO    C2 5721   4.651   0.052   0.436
  539DMSO    H4 5722   4.608   5.903   0.373
  539DMSO    H5 5723   4.685   0.134   0.373
  539DMSO    H6 5724   4.733   0.012   0.496
  539DMSO    O1 5725   4.428   0.180   0.449
  540DMSO    C1 5726   3.458   2.399   4.869
  540DMSO    H1 5727   3.379   2.351   0.025
  540DMSO    H2 5728   3.473   2.346   4.774
  540DMSO    H3 5729   3.551   2.403   0.023
  540DMSO    S1 5730   3.407   2.567   4.834
  540DMSO    C2 5731   3.562   2.614   4.758
  540DMSO    H4 5732   3.557   2.719   4.731
  540DMSO    H5 5733   3.643   2.597   4.829
  540DMSO    H6 5734   3.578   2.553   4.668
  540DMSO    O1 5735   3.410   2.635   0.065
  541DMSO    C1 5736   0.356   0.866   4.150
  541DMSO    H1 5737   0.251   0.869   4.123
  541DMSO    H2 5738   0.418   0.905   4.069
  541DMSO    H3 5739   0.386   0.764   4.174
  541DMSO    S1 5740   0.383   0.968   4.295
  541DMSO    C2 5741   0.338   1.122   4.217
  541DMSO    H4 5742   0.232   1.119   4.191
  541DMSO    H5 5743   0.358   1.202   4.288
  541DMSO    H6 5744   0.398   1.134   4.127
  541DMSO    O1 5745   0.531   0.976   4.308
  542DMSO    C1 5746   4.884   3.406   1.681
  542DMSO    H1 5747   4.901   3.513   1.668
  542DMSO    H2 5748   4.909   3.376   1.782
  542DMSO    H3 5749   4.944   3.349   1.610
  542DMSO    S1 5750   4.712   3.370   1.649
  542DMSO    C2 5751   4.652   3.466   1.787
  542DMSO    H4 5752   4.706   3.436   1.877
  542DMSO    H5 5753   4.670   3.572   1.765
  542DMSO    H6 5754   4.545   3.447   1.798
  542DMSO    O1 5755   4.696   3.229   1.694
  543DMSO    C1 5756   3.869   0.177   1.895
  543DMSO    H1 5757   3.923   0.087   1.924
  543DMSO    H2 5758   3.849   0.176   1.788
  543DMSO    H3 5759   3.925   0.268   1.920
  543DMSO    S1 5760   3.713   0.182   1.981
  543DMSO    C2 5761   3.783   0.168   2.145
  543DMSO    H4 5762   3.701   0.155   2.216
  543DMSO    H5 5763   3.849   0.081   2.147
  543DMSO    H6 5764   3.838   0.259   2.166
  543DMSO    O1 5765   3.654   0.047   1.956
  544DMSO    C1 5766   1.088   3.787   3.762
  544DMSO    H1 5767   1.028   3.725   3.829
  544DMSO    H2 5768   1.194   3.777   3.786
  544DMSO    H3 5769   1.058   3.891   3.772
  544DMSO    S1 5770   1.063   3.736   3.594
  544DMSO    C2 5771   1.174   3.858   3.524
  544DMSO    H4 5772   1.276   3.829   3.548
  544DMSO    H5 5773   1.159   3.862   3.416
  544DMSO    H6 5774   1.151   3.955   3.569
  544DMSO    O1 5775   0.927   3.788   3.562
  545DMSO    C1 5776   4.354   1.835   3.887
  545DMSO    H1 5777   4.396   1.743   3.927
  545DMSO    H2 5778   4.427   1.886   3.823
  545DMSO    H3 5779   4.323   1.901   3.968
  545DMSO    S1 5780   4.210   1.797   3.790
  545DMSO    C2 5781   4.129   1.705   3.920
  545DMSO    H4 5782   4.194   1.624   3.952
  545DMSO    H5 5783   4.110   1.772   4.005
  545DMSO    H6 5784   4.035   1.666   3.882
  545DMSO    O1 5785   4.257   1.694   3.693
  546DMSO    C1 5786   1.894   1.800   3.133
  546DMSO    H1 5787   1.927   1.779   3.031
  546DMSO    H2 5788   1.957   1.747   3.205
  546DMSO    H3 5789   1.790   1.772   3.146
  546DMSO    S1 5790   1.911   1.975   3.162
  546DMSO    C2 5791   1.822   1.977   3.317
  546DMSO    H4 5792   1.724   1.932   3.301
  546DMSO    H5 5793   1.877   1.919   3.391
  546DMSO    H6 5794   1.809   2.080   3.351
  546DMSO    O1 5795   1.818   2.037   3.063
  547DMSO    C1 5796   2.409   3.442   1.629
  547DMSO    H1 5797   2.431   3.381   1.716
  547DMSO    H2 5798   2.365   3.380   1.550
  547DMSO    H3 5799   2.499   3.491   1.591
  547DMSO    S1 5800   2.290   3.567   1.675
  547DMSO    C2 5801   2.281   3.641   1.513
  547DMSO    H4 5802   2.241   3.566   1.444
  547DMSO    H5 5803   2.212   3.725   1.515
  547DMSO    H6 5804   2.380   3.675   1.481
  547DMSO    O1 5805   2.374   3.658   1.759
  548DMSO    C1 5806   0.103   3.215   0.634
  548DMSO    H1 5807   0.072   3.196   0.532
  548DMSO    H2 5808   0.124   3.121   0.686
  548DMSO    H3 5809   0.027   3.271   0.688
  548DMSO    S1 5810   0.254   3.312   0.631
  548DMSO    C2 5811   0.186   3.443   0.530
  548DMSO    H4 5812   0.110   3.496   0.588
  548DMSO    H5 5813   0.266   3.513   0.505
  548DMSO    H6 5814   0.142   3.402   0.439
  548DMSO    O1 5815   0.343   3.234   0.540
  549DMSO    C1 5816   2.855   4.479   4.100
  549DMSO    H1 5817   2.870   4.536   4.191
  549DMSO    H2 5818   2.767   4.415   4.107
  549DMSO    H3 5819   2.943   4.418   4.080
  549DMSO    S1 5820   2.835   4.592   3.963
  549DMSO    C2 5821   2.678   4.659   4.016
  549DMSO    H4 5822   2.691   4.711   4.111
  549DMSO    H5 5823   2.647   4.730   3.939
  549DMSO    H6 5824   2.606   4.578   4.024
  549DMSO    O1 5825   2.797   4.500   3.852
  550DMSO    C1 5826   2.894   4.967   3.539
  550DMSO    H1 5827   2.806   5.020   3.573
  550DMSO    H2 5828   2.963   4.953   3.622
  550DMSO    H3 5829   2.943   5.024   3.459
  550DMSO    S1 5830   2.845   4.808   3.474
  550DMSO    C2 5831   2.784   4.746   3.630
  550DMSO    H4 5832   2.864   4.753   3.704
  550DMSO    H5 5833   2.699   4.807   3.663
  550DMSO    H6 5834   2.754   4.642   3.618
  550DMSO    O1 5835   2.973   4.735   3.450
  551DMSO    C1 5836   2.777   0.238   1.889
  551DMSO    H1 5837   2.862   0.200   1.833
  551DMSO    H2 5838   2.684   0.218   1.835
  551DMSO    H3 5839   2.786   0.346   1.906
  551DMSO    S1 5840   2.768   0.155   2.046
  551DMSO    C2 5841   2.938   0.187   2.089
  551DMSO    H4 5842   3.001   0.137   2.016
  551DMSO    H5 5843   2.956   0.295   2.089
  551DMSO    H6 5844   2.956   0.146   2.189
  551DMSO    O1 5845   2.769   0.011   2.009
  552DMSO    C1 5846   0.644   2.811   1.102
  552DMSO    H1 5847   0.596   2.888   1.163
  552DMSO    H2 5848   0.750   2.804   1.125
  552DMSO    H3 5849   0.627   2.832   0.997
  552DMSO    S1 5850   0.566   2.655   1.141
  552DMSO    C2 5851   0.616   2.652   1.312
  552DMSO    H4 5852   0.724   2.646   1.317
  552DMSO    H5 5853   0.580   2.743   1.361
  552DMSO    H6 5854   0.571   2.564   1.358
  552DMSO    O1 5855   0.656   2.556   1.076
  553DMSO    C1 5856   1.396   1.148   1.534
  553DMSO    H1 5857   1.321   1.112   1.604
  553DMSO    H2 5858   1.479   1.192   1.588
  553DMSO    H3 5859   1.351   1.220   1.466
  553DMSO    S1 5860   1.453   1.008   1.439
  553DMSO    C2 5861   1.545   0.937   1.575
  553DMSO    H4 5862   1.614   1.012   1.612
  553DMSO    H5 5863   1.476   0.908   1.653
  553DMSO    H6 5864   1.601   0.851   1.539
  553DMSO    O1 5865   1.559   1.063   1.349
  554DMSO    C1 5866   1.134   1.592   1.433
  554DMSO    H1 5867   1.052   1.643   1.383
  554DMSO    H2 5868   1.142   1.489   1.396
  554DMSO    H3 5869   1.120   1.591   1.541
  554DMSO    S1 5870   1.286   1.677   1.394
  554DMSO    C2 5871   1.279   1.650   1.218
  554DMSO    H4 5872   1.257   1.545   1.200
  554DMSO    H5 5873   1.200   1.713   1.176
  554DMSO    H6 5874   1.376   1.676   1.175
  554DMSO    O1 5875   1.395   1.586   1.440
  555DMSO    C1 5876   1.519   1.827   4.490
  555DMSO    H1 5877   1.555   1.905   4.422
  555DMSO    H2 5878   1.457   1.871   4.568
  555DMSO    H3 5879   1.604   1.775   4.534
  555DMSO    S1 5880   1.421   1.711   4.397
  555DMSO    C2 5881   1.410   1.591   4.528
  555DMSO    H4 5882   1.368   1.639   4.616
  555DMSO    H5 5883   1.345   1.510   4.495
  555DMSO    H6 5884   1.510   1.552   4.548
  555DMSO    O1 5885   1.518   1.649   4.301
  556DMSO    C1 5886   1.829   1.752   4.365
  556DMSO    H1 5887   1.803   1.819   4.447
  556DMSO    H2 5888   1.757   1.670   4.359
  556DMSO    H3 5889   1.929   1.713   4.380
  556DMSO    S1 5890   1.822   1.845   4.213
  556DMSO    C2 5891   1.932   1.738   4.122
  556DMSO    H4 5892   1.879   1.646   4.098
  556DMSO    H5 5893   1.963   1.789   4.030
  556DMSO    H6 5894   2.021   1.718   4.182
  556DMSO    O1 5895   1.904   1.967   4.237
  557DMSO    C1 5896   4.367   2.771   2.817
  557DMSO    H1 5897   4.281   2.819   2.771
  557DMSO    H2 5898   4.385   2.809   2.918
  557DMSO    H3 5899   4.457   2.785   2.756
  557DMSO    S1 5900   4.335   2.596   2.830
  557DMSO    C2 5901   4.339   2.563   2.654
  557DMSO    H4 5902   4.313   2.458   2.639
  557DMSO    H5 5903   4.267   2.627   2.604
  557DMSO    H6 5904   4.440   2.580   2.617
  557DMSO    O1 5905   4.189   2.591   2.860
  558DMSO    C1 5906   1.238   4.345   4.372
  558DMSO    H1 5907   1.297   4.316   4.285
  558DMSO    H2 5908   1.233   4.454   4.380
  558DMSO    H3 5909   1.281   4.301   4.463
  558DMSO    S1 5910   1.073   4.281   4.350
  558DMSO    C2 5911   1.020   4.314   4.517
  558DMSO    H4 5912   1.084   4.259   4.585
  558DMSO    H5 5913   1.025   4.421   4.538
  558DMSO    H6 5914   0.917   4.278   4.527
  558DMSO    O1 5915   1.092   4.134   4.346
  559DMSO    C1 5916   0.264   1.729   1.358
  559DMSO    H1 5917   0.349   1.781   1.404
  559DMSO    H2 5918   0.297   1.639   1.305
  559DMSO    H3 5919   0.212   1.796   1.289
  559DMSO    S1 5920   0.151   1.679   1.486
  559DMSO    C2 5921   0.133   1.842   1.555
  559DMSO    H4 5922   0.095   1.910   1.477
  559DMSO    H5 5923   0.063   1.837   1.639
  559DMSO    H6 5924   0.231   1.875   1.589
  559DMSO    O1 5925   0.237   1.610   1.587
  560DMSO    C1 5926   4.467   2.242   1.515
  560DMSO    H1 5927   4.417   2.177   1.444
  560DMSO    H2 5928   4.453   2.206   1.617
  560DMSO    H3 5929   4.431   2.344   1.505
  560DMSO    S1 5930   4.642   2.242   1.475
  560DMSO    C2 5931   4.693   2.344   1.613
  560DMSO    H4 5932   4.690   2.285   1.705
  560DMSO    H5 5933   4.795   2.377   1.594
  560DMSO    H6 5934   4.629   2.431   1.619
  560DMSO    O1 5935   4.649   2.335   1.359
  561DMSO    C1 5936   0.681   0.913   3.241
  561DMSO    H1 5937   0.678   1.020   3.265
  561DMSO    H2 5938   0.606   0.860   3.299
  561DMSO    H3 5939   0.781   0.873   3.260
  561DMSO    S1 5940   0.643   0.892   3.068
  561DMSO    C2 5941   0.771   1.002   3.009
  561DMSO    H4 5942   0.767   1.004   2.900
  561DMSO    H5 5943   0.753   1.101   3.050
  561DMSO    H6 5944   0.868   0.964   3.042
  561DMSO    O1 5945   0.518   0.971   3.046
  562DMSO    C1 5946   4.460   1.182   2.300
  562DMSO    H1 5947   4.503   1.092   2.345
  562DMSO    H2 5948   4.422   1.247   2.379
  562DMSO    H3 5949   4.380   1.155   2.231
  562DMSO    S1 5950   4.587   1.268   2.209
  562DMSO    C2 5951   4.635   1.126   2.113
  562DMSO    H4 5952   4.659   1.043   2.180
  562DMSO    H5 5953   4.552   1.099   2.047
  562DMSO    H6 5954   4.722   1.152   2.054
  562DMSO    O1 5955   4.699   1.286   2.306
  563DMSO    C1 5956   0.296   0.929   0.377
  563DMSO    H1 5957   0.376   0.968   0.440
  563DMSO    H2 5958   0.200   0.970   0.408
  563DMSO    H3 5959   0.294   0.820   0.380
  563DMSO    S1 5960   0.329   0.985   0.210
  563DMSO    C2 5961   0.494   0.919   0.202
  563DMSO    H4 5962   0.535   0.942   0.103
  563DMSO    H5 5963   0.555   0.967   0.279
  563DMSO    H6 5964   0.492   0.810   0.217
  563DMSO    O1 5965   0.351   1.131   0.228
  564DMSO    C1 5966   2.385   2.431   3.616
  564DMSO    H1 5967   2.457   2.513   3.619
  564DMSO    H2 5968   2.398   2.368   3.529
  564DMSO    H3 5969   2.283   2.470   3.619
  564DMSO    S1 5970   2.405   2.330   3.762
  564DMSO    C2 5971   2.565   2.263   3.719
  564DMSO    H4 5972   2.565   2.231   3.615
  564DMSO    H5 5973   2.642   2.338   3.737
  564DMSO    H6 5974   2.584   2.177   3.784
  564DMSO    O1 5975   2.312   2.218   3.733
  565DMSO    C1 5976   0.219   3.733   2.765
  565DMSO    H1 5977   0.212   3.783   2.669
  565DMSO    H2 5978   0.213   3.625   2.752
  565DMSO    H3 5979   0.139   3.770   2.830
  565DMSO    S1 5980   0.376   3.773   2.839
  565DMSO    C2 5981   0.346   3.698   2.998
  565DMSO    H4 5982   0.335   3.591   2.984
  565DMSO    H5 5983   0.431   3.722   3.062
  565DMSO    H6 5984   0.255   3.743   3.039
  565DMSO    O1 5985   0.365   3.918   2.868
  566DMSO    C1 5986   2.059   1.342   0.657
  566DMSO    H1 5987   1.986   1.420   0.634
  566DMSO    H2 5988   2.154   1.362   0.606
  566DMSO    H3 5989   2.020   1.246   0.625
  566DMSO    S1 5990   2.088   1.335   0.833
  566DMSO    C2 5991   2.189   1.482   0.841
  566DMSO    H4 5992   2.226   1.492   0.943
  566DMSO    H5 5993   2.273   1.470   0.772
  566DMSO    H6 5994   2.130   1.569   0.812
  566DMSO    O1 5995   2.186   1.225   0.851
  567DMSO    C1 5996   5.709   2.423   3.484
  567DMSO    H1 5997   5.638   2.348   3.448
  567DMSO    H2 5998   5.656   2.506   3.532
  567DMSO    H3 5999   5.768   2.460   3.400
  567DMSO    S1 6000   0.042   2.346   3.604
  567DMSO    C2 6001   0.147   2.488   3.625
  567DMSO    H4 6002   0.087   2.570   3.664
  567DMSO    H5 6003   0.224   2.461   3.697
  567DMSO    H6 6004   0.192   2.514   3.529
  567DMSO    O1 6005   0.124   2.252   3.522
  568DMSO    C1 6006   1.670   0.240   0.031
  568DMSO    H1 6007   1.613   0.323   0.074
  568DMSO    H2 6008   1.748   0.208   0.100
  568DMSO    H3 6009   1.713   0.270   4.837
  568DMSO    S1 6010   1.557   0.104   0.004
  568DMSO    C2 6011   1.676   0.000   4.822
  568DMSO    H4 6012   1.753   5.900   4.893
  568DMSO    H5 6013   1.624   5.842   4.783
  568DMSO    H6 6014   1.718   0.056   4.739
  568DMSO    O1 6015   1.467   0.152   4.796
  569DMSO    C1 6016   1.946   4.691   1.841
  569DMSO    H1 6017   1.923   4.727   1.941
  569DMSO    H2 6018   1.857   4.648   1.794
  569DMSO    H3 6019   2.026   4.618   1.845
  569DMSO    S1 6020   2.006   4.828   1.744
  569DMSO    C2 6021   2.039   4.733   1.597
  569DMSO    H4 6022   2.104   4.792   1.532
  569DMSO    H5 6023   2.088   4.641   1.625
  569DMSO    H6 6024   1.944   4.711   1.548
  569DMSO    O1 6025   2.141   4.852   1.800
  570DMSO    C1 6026   1.415   1.150   2.269
  570DMSO    H1 6027   1.496   1.204   2.220
  570DMSO    H2 6028   1.406   1.184   2.372
  570DMSO    H3 6029   1.436   1.043   2.265
  570DMSO    S1 6030   1.264   1.179   2.179
  570DMSO    C2 6031   1.161   1.081   2.287
  570DMSO    H4 6032   1.166   1.121   2.388
  570DMSO    H5 6033   1.059   1.086   2.250
  570DMSO    H6 6034   1.197   0.978   2.284
  570DMSO    O1 6035   1.278   1.093   2.059
  571DMSO    C1 6036   0.723   4.417   4.773
  571DMSO    H1 6037   0.755   4.368   4.681
  571DMSO    H2 6038   0.704   4.342   4.849
  571DMSO    H3 6039   0.633   4.476   4.754
  571DMSO    S1 6040   0.852   4.527   4.830
  571DMSO    C2 6041   0.963   4.397   4.883
  571DMSO    H4 6042   0.991   4.337   4.797
  571DMSO    H5 6043   1.052   4.444   0.024
  571DMSO    H6 6044   0.914   4.335   0.056
  571DMSO    O1 6045   0.798   4.582   0.056
  572DMSO    C1 6046   0.291   0.768   2.907
  572DMSO    H1 6047   0.222   0.688   2.932
  572DMSO    H2 6048   0.390   0.728   2.884
  572DMSO    H3 6049   0.298   0.839   2.989
  572DMSO    S1 6050   0.226   0.853   2.763
  572DMSO    C2 6051   0.336   0.994   2.773
  572DMSO    H4 6052   0.305   1.067   2.698
  572DMSO    H5 6053   0.327   1.037   2.873
  572DMSO    H6 6054   0.439   0.962   2.755
  572DMSO    O1 6055   0.096   0.908   2.810
  573DMSO    C1 6056   1.672   0.235   0.973
  573DMSO    H1 6057   1.593   0.195   1.036
  573DMSO    H2 6058   1.652   0.214   0.868
  573DMSO    H3 6059   1.769   0.195   1.003
  573DMSO    S1 6060   1.675   0.412   0.995
  573DMSO    C2 6061   1.823   0.439   0.898
  573DMSO    H4 6062   1.905   0.386   0.945
  573DMSO    H5 6063   1.805   0.404   0.796
  573DMSO    H6 6064   1.843   0.546   0.896
  573DMSO    O1 6065   1.722   0.426   1.136
  574DMSO    C1 6066   4.183   4.215   1.999
  574DMSO    H1 6067   4.089   4.230   1.945
  574DMSO    H2 6068   4.262   4.274   1.954
  574DMSO    H3 6069   4.212   4.110   1.997
  574DMSO    S1 6070   4.162   4.265   2.169
  574DMSO    C2 6071   4.137   4.438   2.131
  574DMSO    H4 6072   4.041   4.451   2.081
  574DMSO    H5 6073   4.137   4.493   2.225
  574DMSO    H6 6074   4.219   4.473   2.068
  574DMSO    O1 6075   4.299   4.259   2.225
  575DMSO    C1 6076   4.277   2.561   3.958
  575DMSO    H1 6077   4.266   2.453   3.969
  575DMSO    H2 6078   4.209   2.599   3.881
  575DMSO    H3 6079   4.380   2.588   3.934
  575DMSO    S1 6080   4.233   2.636   4.113
  575DMSO    C2 6081   4.364   2.560   4.206
  575DMSO    H4 6082   4.459   2.603   4.173
  575DMSO    H5 6083   4.349   2.582   4.312
  575DMSO    H6 6084   4.364   2.452   4.190
  575DMSO    O1 6085   4.111   2.561   4.152
  576DMSO    C1 6086   1.821   2.736   0.481
  576DMSO    H1 6087   1.727   2.682   0.468
  576DMSO    H2 6088   1.861   2.768   0.385
  576DMSO    H3 6089   1.893   2.672   0.531
  576DMSO    S1 6090   1.792   2.880   0.583
  576DMSO    C2 6091   1.689   2.965   0.463
  576DMSO    H4 6092   1.746   2.977   0.371
  576DMSO    H5 6093   1.599   2.907   0.446
  576DMSO    H6 6094   1.664   3.063   0.503
  576DMSO    O1 6095   1.920   2.955   0.576
  577DMSO    C1 6096   3.354   2.405   4.479
  577DMSO    H1 6097   3.287   2.334   4.528
  577DMSO    H2 6098   3.382   2.482   4.550
  577DMSO    H3 6099   3.306   2.451   4.392
  577DMSO    S1 6100   3.500   2.316   4.429
  577DMSO    C2 6101   3.417   2.216   4.306
  577DMSO    H4 6102   3.371   2.280   4.231
  577DMSO    H5 6103   3.493   2.154   4.258
  577DMSO    H6 6104   3.344   2.153   4.356
  577DMSO    O1 6105   3.520   2.223   4.544
  578DMSO    C1 6106   4.405   0.895   3.824
  578DMSO    H1 6107   4.510   0.886   3.795
  578DMSO    H2 6108   4.361   0.796   3.837
  578DMSO    H3 6109   4.350   0.951   3.749
  578DMSO    S1 6110   4.398   0.986   3.977
  578DMSO    C2 6111   4.221   1.002   3.981
  578DMSO    H4 6112   4.176   0.902   3.991
  578DMSO    H5 6113   4.193   1.061   4.068
  578DMSO    H6 6114   4.187   1.051   3.891
  578DMSO    O1 6115   4.444   1.123   3.941
  579DMSO    C1 6116   0.658   2.582   0.723
  579DMSO    H1 6117   0.665   2.585   0.832
  579DMSO    H2 6118   0.613   2.488   0.689
  579DMSO    H3 6119   0.757   2.595   0.679
  579DMSO    S1 6120   0.556   2.718   0.671
  579DMSO    C2 6121   0.584   2.691   0.496
  579DMSO    H4 6122   0.543   2.594   0.468
  579DMSO    H5 6123   0.532   2.770   0.442
  579DMSO    H6 6124   0.691   2.696   0.478
  579DMSO    O1 6125   0.640   2.837   0.702
  580DMSO    C1 6126   1.959   0.548   2.651
  580DMSO    H1 6127   1.907   0.528   2.744
  580DMSO    H2 6128   2.028   0.631   2.664
  580DMSO    H3 6129   1.887   0.571   2.572
  580DMSO    S1 6130   2.052   0.403   2.606
  580DMSO    C2 6131   2.101   0.464   2.446
  580DMSO    H4 6132   2.012   0.496   2.394
  580DMSO    H5 6133   2.169   0.549   2.460
  580DMSO    H6 6134   2.151   0.384   2.392
  580DMSO    O1 6135   1.947   0.302   2.574
  581DMSO    C1 6136   2.613   4.654   0.110
  581DMSO    H1 6137   2.654   4.612   0.018
  581DMSO    H2 6138   2.597   4.761   0.100
  581DMSO    H3 6139   2.681   4.632   0.192
  581DMSO    S1 6140   2.456   4.574   0.140
  581DMSO    C2 6141   2.431   4.640   0.303
  581DMSO    H4 6142   2.338   4.599   0.343
  581DMSO    H5 6143   2.514   4.609   0.366
  581DMSO    H6 6144   2.425   4.749   0.298
  581DMSO    O1 6145   2.493   4.432   0.167
  582DMSO    C1 6146   2.875   0.488   0.262
  582DMSO    H1 6147   2.853   0.475   0.156
  582DMSO    H2 6148   2.783   0.504   0.319
  582DMSO    H3 6149   2.945   0.571   0.277
  582DMSO    S1 6150   2.953   0.340   0.323
  582DMSO    C2 6151   3.089   0.344   0.208
  582DMSO    H4 6152   3.152   0.429   0.232
  582DMSO    H5 6153   3.143   0.250   0.215
  582DMSO    H6 6154   3.049   0.357   0.107
  582DMSO    O1 6155   2.865   0.230   0.275
  583DMSO    C1 6156   3.502   1.036   2.345
  583DMSO    H1 6157   3.605   0.999   2.335
  583DMSO    H2 6158   3.486   1.122   2.280
  583DMSO    H3 6159   3.484   1.060   2.450
  583DMSO    S1 6160   3.393   0.903   2.297
  583DMSO    C2 6161   3.242   0.984   2.347
  583DMSO    H4 6162   3.251   1.017   2.451
  583DMSO    H5 6163   3.220   1.066   2.278
  583DMSO    H6 6164   3.162   0.909   2.341
  583DMSO    O1 6165   3.415   0.806   2.407
  584DMSO    C1 6166   4.615   1.840   4.666
  584DMSO    H1 6167   4.706   1.900   4.660
  584DMSO    H2 6168   4.558   1.847   4.573
  584DMSO    H3 6169   4.554   1.873   4.751
  584DMSO    S1 6170   4.661   1.670   4.689
  584DMSO    C2 6171   4.758   1.698   4.836
  584DMSO    H4 6172   4.841   1.765   4.812
  584DMSO    H5 6173   4.695   1.742   0.011
  584DMSO    H6 6174   4.797   1.603   4.871
  584DMSO    O1 6175   4.762   1.647   4.582
  585DMSO    C1 6176   1.682   4.375   1.757
  585DMSO    H1 6177   1.582   4.332   1.765
  585DMSO    H2 6178   1.758   4.297   1.769
  585DMSO    H3 6179   1.696   4.454   1.832
  585DMSO    S1 6180   1.700   4.449   1.596
  585DMSO    C2 6181   1.673   4.298   1.505
  585DMSO    H4 6182   1.572   4.261   1.524
  585DMSO    H5 6183   1.685   4.318   1.398
  585DMSO    H6 6184   1.745   4.223   1.536
  585DMSO    O1 6185   1.847   4.476   1.586
  586DMSO    C1 6186   0.163   2.792   4.577
  586DMSO    H1 6187   0.105   2.877   4.614
  586DMSO    H2 6188   0.135   2.701   4.631
  586DMSO    H3 6189   0.270   2.809   4.588
  586DMSO    S1 6190   0.123   2.768   4.404
  586DMSO    C2 6191   0.187   2.926   4.350
  586DMSO    H4 6192   0.292   2.934   4.378
  586DMSO    H5 6193   0.175   2.930   4.241
  586DMSO    H6 6194   0.128   3.004   4.397
  586DMSO    O1 6195   5.751   2.788   4.398
  587DMSO    C1 6196   4.012   4.149   4.747
  587DMSO    H1 6197   4.072   4.064   4.779
  587DMSO    H2 6198   4.065   4.242   4.761
  587DMSO    H3 6199   3.918   4.151   4.803
  587DMSO    S1 6200   3.974   4.132   4.574
  587DMSO    C2 6201   3.906   3.968   4.588
  587DMSO    H4 6202   3.987   3.899   4.607
  587DMSO    H5 6203   3.834   3.966   4.671
  587DMSO    H6 6204   3.855   3.945   4.495
  587DMSO    O1 6205   4.107   4.107   4.510
  588DMSO    C1 6206   2.955   2.744   1.699
  588DMSO    H1 6207   2.896   2.802   1.770
  588DMSO    H2 6208   2.901   2.655   1.669
  588DMSO    H3 6209   3.052   2.718   1.741
  588DMSO    S1 6210   2.984   2.846   1.555
  588DMSO    C2 6211   3.069   2.719   1.461
  588DMSO    H4 6212   3.105   2.763   1.368
  588DMSO    H5 6213   3.153   2.681   1.519
  588DMSO    H6 6214   2.999   2.638   1.438
  588DMSO    O1 6215   3.090   2.938   1.603
  589DMSO    C1 6216   3.036   3.168   0.538
  589DMSO    H1 6217   3.104   3.129   0.614
  589DMSO    H2 6218   2.937   3.124   0.548
  589DMSO    H3 6219   3.076   3.147   0.439
  589DMSO    S1 6220   3.023   3.345   0.559
  589DMSO    C2 6221   3.198   3.375   0.563
  589DMSO    H4 6222   3.213   3.479   0.591
  589DMSO    H5 6223   3.245   3.310   0.637
  589DMSO    H6 6224   3.240   3.358   0.464
  589DMSO    O1 6225   2.983   3.362   0.702
  590DMSO    C1 6226   3.008   4.916   4.210
  590DMSO    H1 6227   2.953   4.922   4.116
  590DMSO    H2 6228   3.006   5.011   4.263
  590DMSO    H3 6229   3.110   4.885   4.190
  590DMSO    S1 6230   2.933   4.790   4.313
  590DMSO    C2 6231   2.779   4.876   4.337
  590DMSO    H4 6232   2.715   4.816   4.402
  590DMSO    H5 6233   2.801   4.971   4.386
  590DMSO    H6 6234   2.731   4.895   4.242
  590DMSO    O1 6235   2.999   4.804   4.446
  591DMSO    C1 6236   2.880   0.737   4.851
  591DMSO    H1 6237   2.822   0.702   4.765
  591DMSO    H2 6238   2.838   0.697   0.041
  591DMSO    H3 6239   2.881   0.846   4.853
  591DMSO    S1 6240   3.048   0.678   4.835
  591DMSO    C2 6241   3.068   0.734   4.666
  591DMSO    H4 6242   2.985   0.698   4.606
  591DMSO    H5 6243   3.068   0.843   4.664
  591DMSO    H6 6244   3.161   0.695   4.625
  591DMSO    O1 6245   3.033   0.530   4.822
  592DMSO    C1 6246   3.877   2.144   1.918
  592DMSO    H1 6247   3.985   2.130   1.913
  592DMSO    H2 6248   3.834   2.082   1.996
  592DMSO    H3 6249   3.832   2.118   1.822
  592DMSO    S1 6250   3.839   2.315   1.953
  592DMSO    C2 6251   3.989   2.383   1.881
  592DMSO    H4 6252   4.074   2.338   1.932
  592DMSO    H5 6253   3.992   2.357   1.775
  592DMSO    H6 6254   3.990   2.491   1.895
  592DMSO    O1 6255   3.858   2.332   2.100
  593DMSO    C1 6256   3.700   1.715   4.863
  593DMSO    H1 6257   3.699   1.760   4.763
  593DMSO    H2 6258   3.700   1.607   4.856
  593DMSO    H3 6259   3.614   1.750   0.018
  593DMSO    S1 6260   3.849   1.769   0.044
  593DMSO    C2 6261   3.818   1.685   0.199
  593DMSO    H4 6262   3.821   1.577   0.183
  593DMSO    H5 6263   3.897   1.713   0.269
  593DMSO    H6 6264   3.721   1.716   0.239
  593DMSO    O1 6265   3.822   1.911   0.076
  594DMSO    C1 6266   3.866   1.532   4.559
  594DMSO    H1 6267   3.810   1.556   4.648
  594DMSO    H2 6268   3.944   1.606   4.541
  594DMSO    H3 6269   3.799   1.528   4.473
  594DMSO    S1 6270   3.944   1.372   4.577
  594DMSO    C2 6271   4.063   1.423   4.700
  594DMSO    H4 6272   4.134   1.341   4.713
  594DMSO    H5 6273   4.116   1.511   4.665
  594DMSO    H6 6274   4.011   1.443   4.794
  594DMSO    O1 6275   4.025   1.358   4.452
  595DMSO    C1 6276   2.039   4.770   4.374
  595DMSO    H1 6277   1.951   4.757   4.438
  595DMSO    H2 6278   2.092   4.676   4.362
  595DMSO    H3 6279   2.105   4.846   4.418
  595DMSO    S1 6280   1.987   4.827   4.213
  595DMSO    C2 6281   1.885   4.684   4.179
  595DMSO    H4 6282   1.848   4.693   4.077
  595DMSO    H5 6283   1.946   4.594   4.190
  595DMSO    H6 6284   1.801   4.684   4.248
  595DMSO    O1 6285   2.106   4.805   4.126
  596DMSO    C1 6286   1.016   2.478   2.953
  596DMSO    H1 6287   1.107   2.510   3.004
  596DMSO    H2 6288   0.931   2.538   2.986
  596DMSO    H3 6289   0.997   2.373   2.976
  596DMSO    S1 6290   1.037   2.497   2.777
  596DMSO    C2 6291   1.038   2.676   2.780
  596DMSO    H4 6292   0.947   2.708   2.832
  596DMSO    H5 6293   1.127   2.710   2.833
  596DMSO    H6 6294   1.038   2.713   2.678
  596DMSO    O1 6295   0.904   2.465   2.719
  597DMSO    C1 6296   3.244   1.994   0.856
  597DMSO    H1 6297   3.264   2.101   0.855
  597DMSO    H2 6298   3.137   1.976   0.859
  597DMSO    H3 6299   3.292   1.946   0.942
  597DMSO    S1 6300   3.306   1.922   0.705
  597DMSO    C2 6301   3.475   1.978   0.726
  597DMSO    H4 6302   3.477   2.087   0.728
  597DMSO    H5 6303   3.516   1.935   0.817
  597DMSO    H6 6304   3.532   1.942   0.640
  597DMSO    O1 6305   3.252   2.013   0.600
  598DMSO    C1 6306   4.018   0.642   3.538
  598DMSO    H1 6307   3.959   0.714   3.594
  598DMSO    H2 6308   4.010   0.543   3.582
  598DMSO    H3 6309   4.123   0.674   3.534
  598DMSO    S1 6310   3.953   0.639   3.372
  598DMSO    C2 6311   3.806   0.545   3.412
  598DMSO    H4 6312   3.748   0.528   3.322
  598DMSO    H5 6313   3.837   0.449   3.455
  598DMSO    H6 6314   3.748   0.599   3.486
  598DMSO    O1 6315   4.042   0.544   3.299
  599DMSO    C1 6316   1.248   4.343   0.585
  599DMSO    H1 6317   1.206   4.440   0.613
  599DMSO    H2 6318   1.175   4.289   0.525
  599DMSO    H3 6319   1.275   4.287   0.675
  599DMSO    S1 6320   1.395   4.372   0.490
  599DMSO    C2 6321   1.443   4.200   0.479
  599DMSO    H4 6322   1.372   4.149   0.414
  599DMSO    H5 6323   1.543   4.196   0.436
  599DMSO    H6 6324   1.443   4.157   0.580
  599DMSO    O1 6325   1.490   4.429   0.590
  600DMSO    C1 6326   0.589   2.331   4.642
  600DMSO    H1 6327   0.522   2.276   4.575
  600DMSO    H2 6328   0.598   2.278   4.736
  600DMSO    H3 6329   0.551   2.433   4.658
  600DMSO    S1 6330   0.749   2.340   4.564
  600DMSO    C2 6331   0.829   2.427   4.698
  600DMSO    H4 6332   0.917   2.476   4.656
  600DMSO    H5 6333   0.760   2.500   4.741
  600DMSO    H6 6334   0.860   2.354   4.774
  600DMSO    O1 6335   0.731   2.445   4.460
  601DMSO    C1 6336   3.752   3.127   1.538
  601DMSO    H1 6337   3.796   3.200   1.470
  601DMSO    H2 6338   3.823   3.047   1.558
  601DMSO    H3 6339   3.661   3.087   1.492
  601DMSO    S1 6340   3.709   3.209   1.691
  601DMSO    C2 6341   3.875   3.260   1.730
  601DMSO    H4 6342   3.942   3.174   1.724
  601DMSO    H5 6343   3.907   3.334   1.656
  601DMSO    H6 6344   3.878   3.301   1.830
  601DMSO    O1 6345   3.684   3.100   1.791
  602DMSO    C1 6346   4.327   2.173   0.205
  602DMSO    H1 6347   4.417   2.184   0.265
  602DMSO    H2 6348   4.259   2.102   0.253
  602DMSO    H3 6349   4.353   2.139   0.104
  602DMSO    S1 6350   4.245   2.332   0.195
  602DMSO    C2 6351   4.385   2.420   0.128
  602DMSO    H4 6352   4.361   2.526   0.123
  602DMSO    H5 6353   4.471   2.404   0.193
  602DMSO    H6 6354   4.406   2.381   0.028
  602DMSO    O1 6355   4.238   2.378   0.337
  603DMSO    C1 6356   2.621   1.551   1.727
  603DMSO    H1 6357   2.619   1.450   1.686
  603DMSO    H2 6358   2.669   1.620   1.657
  603DMSO    H3 6359   2.676   1.550   1.821
  603DMSO    S1 6360   2.453   1.603   1.758
  603DMSO    C2 6361   2.496   1.752   1.846
  603DMSO    H4 6362   2.403   1.800   1.878
  603DMSO    H5 6363   2.556   1.725   1.933
  603DMSO    H6 6364   2.552   1.818   1.779
  603DMSO    O1 6365   2.409   1.512   1.867
  604DMSO    C1 6366   0.602   4.408   1.124
  604DMSO    H1 6367   0.595   4.373   1.021
  604DMSO    H2 6368   0.670   4.493   1.132
  604DMSO    H3 6369   0.636   4.326   1.188
  604DMSO    S1 6370   0.441   4.459   1.181
  604DMSO    C2 6371   0.406   4.571   1.046
  604DMSO    H4 6372   0.312   4.622   1.068
  604DMSO    H5 6373   0.486   4.644   1.038
  604DMSO    H6 6374   0.397   4.514   0.953
  604DMSO    O1 6375   0.475   4.550   1.295
  605DMSO    C1 6376   4.284   3.066   0.143
  605DMSO    H1 6377   4.285   3.050   0.250
  605DMSO    H2 6378   4.343   2.988   0.093
  605DMSO    H3 6379   4.323   3.165   0.118
  605DMSO    S1 6380   4.116   3.054   0.084
  605DMSO    C2 6381   4.049   3.179   0.192
  605DMSO    H4 6382   4.069   3.151   0.296
  605DMSO    H5 6383   4.097   3.274   0.169
  605DMSO    H6 6384   3.942   3.185   0.176
  605DMSO    O1 6385   4.066   2.927   0.145
  606DMSO    C1 6386   3.222   1.760   2.241
  606DMSO    H1 6387   3.214   1.768   2.349
  606DMSO    H2 6388   3.325   1.742   2.210
  606DMSO    H3 6389   3.183   1.847   2.189
  606DMSO    S1 6390   3.126   1.621   2.186
  606DMSO    C2 6391   3.225   1.497   2.268
  606DMSO    H4 6392   3.231   1.519   2.374
  606DMSO    H5 6393   3.176   1.401   2.253
  606DMSO    H6 6394   3.324   1.496   2.222
  606DMSO    O1 6395   3.163   1.614   2.043
  607DMSO    C1 6396   2.485   1.570   1.018
  607DMSO    H1 6397   2.464   1.525   0.921
  607DMSO    H2 6398   2.499   1.493   1.094
  607DMSO    H3 6399   2.403   1.635   1.048
  607DMSO    S1 6400   2.633   1.668   1.004
  607DMSO    C2 6401   2.745   1.530   0.999
  607DMSO    H4 6402   2.738   1.481   0.902
  607DMSO    H5 6403   2.846   1.567   1.014
  607DMSO    H6 6404   2.718   1.459   1.078
  607DMSO    O1 6405   2.653   1.728   1.139
  608DMSO    C1 6406   3.768   0.199   4.766
  608DMSO    H1 6407   3.759   0.152   4.668
  608DMSO    H2 6408   3.866   0.181   4.809
  608DMSO    H3 6409   3.690   0.163   4.833
  608DMSO    S1 6410   3.745   0.375   4.746
  608DMSO    C2 6411   3.596   0.360   4.649
  608DMSO    H4 6412   3.520   0.310   4.709
  608DMSO    H5 6413   3.564   0.460   4.620
  608DMSO    H6 6414   3.619   0.300   4.560
  608DMSO    O1 6415   3.848   0.413   4.645
  609DMSO    C1 6416   2.712   3.012   3.875
  609DMSO    H1 6417   2.738   3.041   3.773
  609DMSO    H2 6418   2.704   2.903   3.882
  609DMSO    H3 6419   2.619   3.059   3.906
  609DMSO    S1 6420   2.844   3.065   3.982
  609DMSO    C2 6421   2.813   3.239   3.961
  609DMSO    H4 6422   2.892   3.295   4.011
  609DMSO    H5 6423   2.812   3.264   3.855
  609DMSO    H6 6424   2.716   3.264   4.006
  609DMSO    O1 6425   2.966   3.040   3.900
  610DMSO    C1 6426   1.451   4.179   0.046
  610DMSO    H1 6427   1.417   4.076   0.046
  610DMSO    H2 6428   1.510   4.201   4.859
  610DMSO    H3 6429   1.509   4.199   0.137
  610DMSO    S1 6430   1.307   4.285   0.047
  610DMSO    C2 6431   1.398   4.438   0.065
  610DMSO    H4 6432   1.327   4.520   0.060
  610DMSO    H5 6433   1.447   4.438   0.163
  610DMSO    H6 6434   1.471   4.446   4.887
  610DMSO    O1 6435   1.246   4.262   0.181
  611DMSO    C1 6436   3.254   1.240   3.604
  611DMSO    H1 6437   3.327   1.321   3.613
  611DMSO    H2 6438   3.159   1.272   3.646
  611DMSO    H3 6439   3.290   1.151   3.655
  611DMSO    S1 6440   3.231   1.205   3.430
  611DMSO    C2 6441   3.146   1.050   3.456
  611DMSO    H4 6442   3.126   1.005   3.360
  611DMSO    H5 6443   3.212   0.984   3.513
  611DMSO    H6 6444   3.053   1.069   3.510
  611DMSO    O1 6445   3.366   1.166   3.379
  612DMSO    C1 6446   3.657   3.660   4.736
  612DMSO    H1 6447   3.618   3.761   4.752
  612DMSO    H2 6448   3.759   3.665   4.698
  612DMSO    H3 6449   3.593   3.606   4.666
  612DMSO    S1 6450   3.657   3.574   4.893
  612DMSO    C2 6451   3.783   3.675   0.066
  612DMSO    H4 6452   3.750   3.779   0.065
  612DMSO    H5 6453   3.799   3.640   0.168
  612DMSO    H6 6454   3.875   3.665   0.008
  612DMSO    O1 6455   3.726   3.445   4.864
  613DMSO    C1 6456   1.501   1.934   3.543
  613DMSO    H1 6457   1.608   1.914   3.538
  613DMSO    H2 6458   1.464   1.964   3.446
  613DMSO    H3 6459   1.479   2.010   3.618
  613DMSO    S1 6460   1.420   1.783   3.592
  613DMSO    C2 6461   1.255   1.846   3.567
  613DMSO    H4 6462   1.242   1.864   3.460
  613DMSO    H5 6463   1.184   1.772   3.603
  613DMSO    H6 6464   1.243   1.939   3.623
  613DMSO    O1 6465   1.436   1.784   3.740
  614DMSO    C1 6466   0.117   4.333   2.024
  614DMSO    H1 6467   0.026   4.279   2.053
  614DMSO    H2 6468   0.172   4.363   2.113
  614DMSO    H3 6469   0.092   4.420   1.964
  614DMSO    S1 6470   0.220   4.224   1.927
  614DMSO    C2 6471   0.090   4.164   1.821
  614DMSO    H4 6472   0.011   4.120   1.883
  614DMSO    H5 6473   0.048   4.247   1.763
  614DMSO    H6 6474   0.130   4.088   1.754
  614DMSO    O1 6475   0.247   4.110   2.019
  615DMSO    C1 6476   1.471   2.290   0.835
  615DMSO    H1 6477   1.441   2.201   0.891
  615DMSO    H2 6478   1.433   2.380   0.885
  615DMSO    H3 6479   1.432   2.284   0.733
  615DMSO    S1 6480   1.649   2.295   0.829
  615DMSO    C2 6481   1.660   2.431   0.714
  615DMSO    H4 6482   1.600   2.407   0.627
  615DMSO    H5 6483   1.624   2.522   0.761
  615DMSO    H6 6484   1.765   2.441   0.686
  615DMSO    O1 6485   1.683   2.176   0.746
  616DMSO    C1 6486   3.592   0.942   4.740
  616DMSO    H1 6487   3.502   0.984   4.784
  616DMSO    H2 6488   3.680   0.984   4.788
  616DMSO    H3 6489   3.596   0.963   4.632
  616DMSO    S1 6490   3.592   0.765   4.764
  616DMSO    C2 6491   3.434   0.738   4.686
  616DMSO    H4 6492   3.360   0.804   4.730
  616DMSO    H5 6493   3.442   0.757   4.578
  616DMSO    H6 6494   3.404   0.634   4.703
  616DMSO    O1 6495   3.565   0.750   0.008
  617DMSO    C1 6496   2.037   3.730   4.220
  617DMSO    H1 6497   2.130   3.675   4.203
  617DMSO    H2 6498   1.966   3.668   4.273
  617DMSO    H3 6499   1.997   3.764   4.125
  617DMSO    S1 6500   2.075   3.872   4.321
  617DMSO    C2 6501   1.907   3.932   4.330
  617DMSO    H4 6502   1.865   3.937   4.230
  617DMSO    H5 6503   1.849   3.864   4.393
  617DMSO    H6 6504   1.910   4.032   4.375
  617DMSO    O1 6505   2.143   3.965   4.226
  618DMSO    C1 6506   0.544   1.457   2.371
  618DMSO    H1 6507   0.444   1.446   2.327
  618DMSO    H2 6508   0.619   1.412   2.305
  618DMSO    H3 6509   0.546   1.409   2.468
  618DMSO    S1 6510   0.581   1.631   2.390
  618DMSO    C2 6511   0.573   1.669   2.216
  618DMSO    H4 6512   0.610   1.770   2.200
  618DMSO    H5 6513   0.637   1.599   2.161
  618DMSO    H6 6514   0.470   1.660   2.183
  618DMSO    O1 6515   0.727   1.635   2.423
  619DMSO    C1 6516   0.458   4.460   2.805
  619DMSO    H1 6517   0.467   4.356   2.775
  619DMSO    H2 6518   0.554   4.511   2.793
  619DMSO    H3 6519   0.424   4.467   2.908
  619DMSO    S1 6520   0.337   4.540   2.700
  619DMSO    C2 6521   0.348   4.699   2.780
  619DMSO    H4 6522   0.268   4.762   2.743
  619DMSO    H5 6523   0.337   4.685   2.887
  619DMSO    H6 6524   0.446   4.744   2.759
  619DMSO    O1 6525   0.207   4.484   2.747
  620DMSO    C1 6526   0.517   0.749   4.546
  620DMSO    H1 6527   0.601   0.800   4.499
  620DMSO    H2 6528   0.536   0.642   4.548
  620DMSO    H3 6529   0.426   0.768   4.488
  620DMSO    S1 6530   0.494   0.810   4.712
  620DMSO    C2 6531   0.505   0.983   4.669
  620DMSO    H4 6532   0.409   1.015   4.627
  620DMSO    H5 6533   0.529   1.040   4.759
  620DMSO    H6 6534   0.583   0.997   4.595
  620DMSO    O1 6535   0.623   0.780   4.781
  621DMSO    C1 6536   1.573   3.110   1.742
  621DMSO    H1 6537   1.577   3.082   1.637
  621DMSO    H2 6538   1.468   3.119   1.773
  621DMSO    H3 6539   1.625   3.204   1.758
  621DMSO    S1 6540   1.648   2.981   1.840
  621DMSO    C2 6541   1.648   3.073   1.993
  621DMSO    H4 6542   1.545   3.100   2.017
  621DMSO    H5 6543   1.691   3.011   2.071
  621DMSO    H6 6544   1.706   3.164   1.978
  621DMSO    O1 6545   1.793   2.982   1.805
  622DMSO    C1 6546   2.488   1.064   2.171
  622DMSO    H1 6547   2.498   1.153   2.110
  622DMSO    H2 6548   2.435   1.086   2.263
  622DMSO    H3 6549   2.586   1.023   2.195
  622DMSO    S1 6550   2.398   0.938   2.081
  622DMSO    C2 6551   2.241   1.022   2.074
  622DMSO    H4 6552   2.245   1.101   2.000
  622DMSO    H5 6553   2.165   0.949   2.046
  622DMSO    H6 6554   2.218   1.061   2.173
  622DMSO    O1 6555   2.372   0.833   2.183
  623DMSO    C1 6556   1.719   0.844   2.579
  623DMSO    H1 6557   1.795   0.921   2.587
  623DMSO    H2 6558   1.685   0.812   2.678
  623DMSO    H3 6559   1.759   0.759   2.524
  623DMSO    S1 6560   1.581   0.911   2.488
  623DMSO    C2 6561   1.494   0.756   2.468
  623DMSO    H4 6562   1.413   0.770   2.397
  623DMSO    H5 6563   1.565   0.683   2.428
  623DMSO    H6 6564   1.458   0.723   2.565
  623DMSO    O1 6565   1.636   0.936   2.352
  624DMSO    C1 6566   3.434   0.070   0.632
  624DMSO    H1 6567   3.499   5.914   0.610
  624DMSO    H2 6568   3.484   0.136   0.703
  624DMSO    H3 6569   3.339   0.035   0.669
  624DMSO    S1 6570   3.409   0.160   0.479
  624DMSO    C2 6571   3.283   0.270   0.542
  624DMSO    H4 6572   3.200   0.210   0.578
  624DMSO    H5 6573   3.324   0.332   0.622
  624DMSO    H6 6574   3.250   0.332   0.459
  624DMSO    O1 6575   3.330   0.067   0.394
  625DMSO    C1 6576   0.044   1.187   2.552
  625DMSO    H1 6577   0.095   1.094   2.580
  625DMSO    H2 6578   0.014   1.239   2.643
  625DMSO    H3 6579   5.732   1.167   2.491
  625DMSO    S1 6580   0.157   1.292   2.462
  625DMSO    C2 6581   0.191   1.177   2.330
  625DMSO    H4 6582   0.100   1.159   2.273
  625DMSO    H5 6583   0.267   1.223   2.267
  625DMSO    H6 6584   0.229   1.085   2.374
  625DMSO    O1 6585   0.283   1.286   2.542
  626DMSO    C1 6586   5.004   2.327   2.333
  626DMSO    H1 6587   5.010   2.290   2.230
  626DMSO    H2 6588   5.063   2.418   2.342
  626DMSO    H3 6589   5.040   2.253   2.404
  626DMSO    S1 6590   4.834   2.368   2.371
  626DMSO    C2 6591   4.762   2.220   2.302
  626DMSO    H4 6592   4.798   2.134   2.357
  626DMSO    H5 6593   4.653   2.230   2.312
  626DMSO    H6 6594   4.788   2.214   2.196
  626DMSO    O1 6595   4.799   2.474   2.271
  627DMSO    C1 6596   1.022   4.037   2.353
  627DMSO    H1 6597   1.066   4.137   2.346
  627DMSO    H2 6598   1.043   3.980   2.262
  627DMSO    H3 6599   0.915   4.041   2.367
  627DMSO    S1 6600   1.092   3.949   2.491
  627DMSO    C2 6601   1.054   4.071   2.617
  627DMSO    H4 6602   1.094   4.168   2.588
  627DMSO    H5 6603   0.946   4.076   2.629
  627DMSO    H6 6604   1.098   4.038   2.711
  627DMSO    O1 6605   1.240   3.959   2.472
  628DMSO    C1 6606   1.473   4.824   2.745
  628DMSO    H1 6607   1.578   4.829   2.771
  628DMSO    H2 6608   1.415   4.890   2.810
  628DMSO    H3 6609   1.438   4.721   2.753
  628DMSO    S1 6610   1.452   4.877   2.576
  628DMSO    C2 6611   1.279   4.836   2.566
  628DMSO    H4 6612   1.247   4.844   2.462
  628DMSO    H5 6613   1.264   4.733   2.600
  628DMSO    H6 6614   1.223   4.905   2.629
  628DMSO    O1 6615   1.519   4.770   2.496
  629DMSO    C1 6616   0.025   2.862   0.465
  629DMSO    H1 6617   5.773   2.895   0.365
  629DMSO    H2 6618   5.732   2.784   0.498
  629DMSO    H3 6619   0.021   2.945   0.536
  629DMSO    S1 6620   0.190   2.794   0.463
  629DMSO    C2 6621   0.267   2.936   0.388
  629DMSO    H4 6622   0.254   3.022   0.454
  629DMSO    H5 6623   0.373   2.915   0.376
  629DMSO    H6 6624   0.221   2.953   0.291
  629DMSO    O1 6625   0.185   2.696   0.351
  630DMSO    C1 6626   0.542   0.203   2.903
  630DMSO    H1 6627   0.443   0.179   2.865
  630DMSO    H2 6628   0.538   0.290   2.968
  630DMSO    H3 6629   0.609   0.223   2.819
  630DMSO    S1 6630   0.604   0.062   2.994
  630DMSO    C2 6631   0.766   0.133   3.024
  630DMSO    H4 6632   0.758   0.208   3.103
  630DMSO    H5 6633   0.833   0.052   3.056
  630DMSO    H6 6634   0.802   0.179   2.933
  630DMSO    O1 6635   0.627   5.888   2.889
  631DMSO    C1 6636   4.405   3.562   2.270
  631DMSO    H1 6637   4.484   3.631   2.301
  631DMSO    H2 6638   4.435   3.510   2.179
  631DMSO    H3 6639   4.314   3.618   2.251
  631DMSO    S1 6640   4.374   3.440   2.397
  631DMSO    C2 6641   4.508   3.484   2.506
  631DMSO    H4 6642   4.601   3.483   2.449
  631DMSO    H5 6643   4.489   3.583   2.548
  631DMSO    H6 6644   4.515   3.409   2.585
  631DMSO    O1 6645   4.418   3.312   2.336
  632DMSO    C1 6646   3.903   3.663   4.263
  632DMSO    H1 6647   3.842   3.620   4.184
  632DMSO    H2 6648   4.006   3.629   4.253
  632DMSO    H3 6649   3.862   3.639   4.361
  632DMSO    S1 6650   3.899   3.840   4.239
  632DMSO    C2 6651   3.721   3.853   4.247
  632DMSO    H4 6652   3.684   3.823   4.345
  632DMSO    H5 6653   3.694   3.957   4.230
  632DMSO    H6 6654   3.675   3.792   4.170
  632DMSO    O1 6655   3.930   3.854   4.095
  633DMSO    C1 6656   4.644   3.355   4.603
  633DMSO    H1 6657   4.740   3.308   4.579
  633DMSO    H2 6658   4.611   3.419   4.521
  633DMSO    H3 6659   4.653   3.412   4.696
  633DMSO    S1 6660   4.525   3.224   4.625
  633DMSO    C2 6661   4.392   3.329   4.681
  633DMSO    H4 6662   4.418   3.373   4.776
  633DMSO    H5 6663   4.373   3.407   4.606
  633DMSO    H6 6664   4.302   3.267   4.691
  633DMSO    O1 6665   4.572   3.156   4.749
  634DMSO    C1 6666   2.687   5.909   0.444
  634DMSO    H1 6667   2.725   5.889   0.544
  634DMSO    H2 6668   2.652   5.817   0.398
  634DMSO    H3 6669   2.762   0.029   0.382
  634DMSO    S1 6670   2.546   0.090   0.460
  634DMSO    C2 6671   2.636   0.219   0.546
  634DMSO    H4 6672   2.564   0.294   0.579
  634DMSO    H5 6673   2.688   0.176   0.631
  634DMSO    H6 6674   2.707   0.264   0.476
  634DMSO    O1 6675   2.467   0.025   0.569
  635DMSO    C1 6676   1.817   1.951   0.365
  635DMSO    H1 6677   1.787   2.045   0.412
  635DMSO    H2 6678   1.728   1.891   0.345
  635DMSO    H3 6679   1.886   1.897   0.430
  635DMSO    S1 6680   1.900   1.989   0.212
  635DMSO    C2 6681   1.910   1.819   0.157
  635DMSO    H4 6682   1.951   1.759   0.238
  635DMSO    H5 6683   1.810   1.785   0.131
  635DMSO    H6 6684   1.975   1.816   0.070
  635DMSO    O1 6685   2.040   2.020   0.253
  636DMSO    C1 6686   0.537   0.359   0.607
  636DMSO    H1 6687   0.573   0.446   0.552
  636DMSO    H2 6688   0.542   0.269   0.545
  636DMSO    H3 6689   0.436   0.377   0.643
  636DMSO    S1 6690   0.643   0.336   0.749
  636DMSO    C2 6691   0.565   0.185   0.805
  636DMSO    H4 6692   0.579   0.106   0.730
  636DMSO    H5 6693   0.610   0.155   0.899
  636DMSO    H6 6694   0.459   0.204   0.820
  636DMSO    O1 6695   0.595   0.438   0.846
  637DMSO    C1 6696   0.095   0.390   3.978
  637DMSO    H1 6697   0.068   0.450   4.065
  637DMSO    H2 6698   0.009   0.373   3.913
  637DMSO    H3 6699   0.136   0.294   4.011
  637DMSO    S1 6700   0.222   0.474   3.886
  637DMSO    C2 6701   0.115   0.598   3.815
  637DMSO    H4 6702   0.077   0.663   3.893
  637DMSO    H5 6703   0.175   0.656   3.744
  637DMSO    H6 6704   0.034   0.548   3.762
  637DMSO    O1 6705   0.248   0.381   3.772
  638DMSO    C1 6706   1.726   1.396   1.001
  638DMSO    H1 6707   1.646   1.410   0.928
  638DMSO    H2 6708   1.819   1.440   0.964
  638DMSO    H3 6709   1.738   1.289   1.021
  638DMSO    S1 6710   1.680   1.479   1.152
  638DMSO    C2 6711   1.526   1.391   1.173
  638DMSO    H4 6712   1.467   1.401   1.082
  638DMSO    H5 6713   1.547   1.286   1.193
  638DMSO    H6 6714   1.473   1.436   1.257
  638DMSO    O1 6715   1.641   1.615   1.105
  639DMSO    C1 6716   4.220   0.493   0.190
  639DMSO    H1 6717   4.303   0.460   0.252
  639DMSO    H2 6718   4.249   0.579   0.130
  639DMSO    H3 6719   4.134   0.519   0.253
  639DMSO    S1 6720   4.172   0.361   0.080
  639DMSO    C2 6721   4.153   0.238   0.210
  639DMSO    H4 6722   4.247   0.229   0.264
  639DMSO    H5 6723   4.074   0.271   0.278
  639DMSO    H6 6724   4.126   0.143   0.165
  639DMSO    O1 6725   4.300   0.325   0.011
  640DMSO    C1 6726   0.473   2.239   0.130
  640DMSO    H1 6727   0.563   2.285   0.091
  640DMSO    H2 6728   0.494   2.138   0.164
  640DMSO    H3 6729   0.396   2.236   0.052
  640DMSO    S1 6730   0.414   2.336   0.269
  640DMSO    C2 6731   0.406   2.490   0.178
  640DMSO    H4 6732   0.378   2.569   0.248
  640DMSO    H5 6733   0.504   2.512   0.136
  640DMSO    H6 6734   0.332   2.482   0.099
  640DMSO    O1 6735   0.534   2.351   0.356
  641DMSO    C1 6736   1.225   4.466   1.402
  641DMSO    H1 6737   1.130   4.442   1.354
  641DMSO    H2 6738   1.269   4.555   1.355
  641DMSO    H3 6739   1.293   4.381   1.395
  641DMSO    S1 6740   1.191   4.502   1.573
  641DMSO    C2 6741   1.361   4.522   1.622
  641DMSO    H4 6742   1.364   4.541   1.729
  641DMSO    H5 6743   1.413   4.429   1.599
  641DMSO    H6 6744   1.403   4.606   1.567
  641DMSO    O1 6745   1.155   4.370   1.633
  642DMSO    C1 6746   1.860   3.836   3.429
  642DMSO    H1 6747   1.887   3.750   3.368
  642DMSO    H2 6748   1.842   3.806   3.532
  642DMSO    H3 6749   1.771   3.885   3.389
  642DMSO    S1 6750   1.995   3.952   3.425
  642DMSO    C2 6751   1.906   4.084   3.507
  642DMSO    H4 6752   1.821   4.113   3.445
  642DMSO    H5 6753   1.870   4.049   3.604
  642DMSO    H6 6754   1.973   4.169   3.522
  642DMSO    O1 6755   1.998   3.992   3.281
  643DMSO    C1 6756   1.926   0.301   1.767
  643DMSO    H1 6757   1.832   0.246   1.762
  643DMSO    H2 6758   1.938   0.365   1.679
  643DMSO    H3 6759   2.010   0.233   1.776
  643DMSO    S1 6760   1.924   0.407   1.912
  643DMSO    C2 6761   1.773   0.492   1.868
  643DMSO    H4 6762   1.781   0.527   1.765
  643DMSO    H5 6763   1.689   0.423   1.880
  643DMSO    H6 6764   1.759   0.577   1.934
  643DMSO    O1 6765   2.031   0.505   1.881
  644DMSO    C1 6766   2.913   3.434   3.255
  644DMSO    H1 6767   3.003   3.481   3.296
  644DMSO    H2 6768   2.845   3.512   3.219
  644DMSO    H3 6769   2.864   3.376   3.333
  644DMSO    S1 6770   2.962   3.328   3.120
  644DMSO    C2 6771   2.802   3.252   3.097
  644DMSO    H4 6772   2.816   3.162   3.036
  644DMSO    H5 6773   2.765   3.222   3.194
  644DMSO    H6 6774   2.734   3.323   3.051
  644DMSO    O1 6775   3.040   3.217   3.181
  645DMSO    C1 6776   0.671   3.616   0.750
  645DMSO    H1 6777   0.738   3.690   0.792
  645DMSO    H2 6778   0.567   3.639   0.778
  645DMSO    H3 6779   0.697   3.516   0.785
  645DMSO    S1 6780   0.682   3.621   0.573
  645DMSO    C2 6781   0.568   3.487   0.547
  645DMSO    H4 6782   0.599   3.402   0.606
  645DMSO    H5 6783   0.469   3.522   0.578
  645DMSO    H6 6784   0.566   3.463   0.441
  645DMSO    O1 6785   0.816   3.562   0.543
  646DMSO    C1 6786   1.131   0.831   1.697
  646DMSO    H1 6787   1.130   0.932   1.655
  646DMSO    H2 6788   1.168   0.831   1.799
  646DMSO    H3 6789   1.189   0.764   1.634
  646DMSO    S1 6790   0.963   0.771   1.701
  646DMSO    C2 6791   0.928   0.814   1.530
  646DMSO    H4 6792   0.825   0.788   1.506
  646DMSO    H5 6793   0.942   0.922   1.519
  646DMSO    H6 6794   0.997   0.760   1.465
  646DMSO    O1 6795   0.890   0.875   1.779
  647DMSO    C1 6796   2.638   0.869   0.439
  647DMSO    H1 6797   2.628   0.761   0.430
  647DMSO    H2 6798   2.587   0.904   0.528
  647DMSO    H3 6799   2.599   0.919   0.350
  647DMSO    S1 6800   2.811   0.909   0.455
  647DMSO    C2 6801   2.857   0.846   0.295
  647DMSO    H4 6802   2.827   0.918   0.218
  647DMSO    H5 6803   2.965   0.832   0.292
  647DMSO    H6 6804   2.806   0.752   0.279
  647DMSO    O1 6805   2.862   0.808   0.553
  648DMSO    C1 6806   2.406   2.447   0.986
  648DMSO    H1 6807   2.386   2.341   1.002
  648DMSO    H2 6808   2.506   2.473   1.022
  648DMSO    H3 6809   2.331   2.507   1.038
  648DMSO    S1 6810   2.396   2.483   0.812
  648DMSO    C2 6811   2.537   2.385   0.764
  648DMSO    H4 6812   2.571   2.419   0.667
  648DMSO    H5 6813   2.617   2.398   0.837
  648DMSO    H6 6814   2.507   2.280   0.761
  648DMSO    O1 6815   2.448   2.622   0.804
  649DMSO    C1 6816   0.810   4.375   0.352
  649DMSO    H1 6817   0.794   4.409   0.249
  649DMSO    H2 6818   0.873   4.285   0.354
  649DMSO    H3 6819   0.714   4.354   0.399
  649DMSO    S1 6820   0.891   4.505   0.444
  649DMSO    C2 6821   1.034   4.517   0.336
  649DMSO    H4 6822   1.001   4.554   0.239
  649DMSO    H5 6823   1.104   4.587   0.381
  649DMSO    H6 6824   1.080   4.419   0.326
  649DMSO    O1 6825   0.942   4.438   0.567
  650DMSO    C1 6826   2.584   3.978   3.269
  650DMSO    H1 6827   2.655   3.987   3.352
  650DMSO    H2 6828   2.618   3.898   3.202
  650DMSO    H3 6829   2.576   4.073   3.218
  650DMSO    S1 6830   2.426   3.938   3.339
  650DMSO    C2 6831   2.334   3.952   3.187
  650DMSO    H4 6832   2.375   3.885   3.112
  650DMSO    H5 6833   2.230   3.928   3.210
  650DMSO    H6 6834   2.340   4.056   3.156
  650DMSO    O1 6835   2.390   4.065   3.407
  651DMSO    C1 6836   4.495   1.584   4.307
  651DMSO    H1 6837   4.553   1.583   4.400
  651DMSO    H2 6838   4.458   1.484   4.283
  651DMSO    H3 6839   4.555   1.623   4.226
  651DMSO    S1 6840   4.355   1.693   4.327
  651DMSO    C2 6841   4.274   1.594   4.452
  651DMSO    H4 6842   4.250   1.496   4.410
  651DMSO    H5 6843   4.339   1.584   4.539
  651DMSO    H6 6844   4.181   1.644   4.480
  651DMSO    O1 6845   4.273   1.670   4.205
  652DMSO    C1 6846   0.696   4.526   1.953
  652DMSO    H1 6847   0.642   4.612   1.992
  652DMSO    H2 6848   0.763   4.484   2.028
  652DMSO    H3 6849   0.754   4.556   1.865
  652DMSO    S1 6850   0.577   4.402   1.904
  652DMSO    C2 6851   0.531   4.357   2.071
  652DMSO    H4 6852   0.473   4.438   2.116
  652DMSO    H5 6853   0.470   4.266   2.067
  652DMSO    H6 6854   0.621   4.338   2.128
  652DMSO    O1 6855   0.663   4.289   1.858
  653DMSO    C1 6856   3.144   0.189   3.309
  653DMSO    H1 6857   3.103   0.158   3.405
  653DMSO    H2 6858   3.104   0.125   3.230
  653DMSO    H3 6859   3.253   0.187   3.310
  653DMSO    S1 6860   3.089   0.355   3.277
  653DMSO    C2 6861   3.168   0.427   3.420
  653DMSO    H4 6862   3.143   0.533   3.421
  653DMSO    H5 6863   3.129   0.378   3.509
  653DMSO    H6 6864   3.276   0.413   3.411
  653DMSO    O1 6865   2.945   0.353   3.313
  654DMSO    C1 6866   3.094   3.816   3.373
  654DMSO    H1 6867   3.136   3.741   3.307
  654DMSO    H2 6868   3.173   3.876   3.417
  654DMSO    H3 6869   3.033   3.771   3.452
  654DMSO    S1 6870   2.991   3.925   3.276
  654DMSO    C2 6871   2.933   4.019   3.416
  654DMSO    H4 6872   2.886   3.952   3.488
  654DMSO    H5 6873   3.018   4.068   3.463
  654DMSO    H6 6874   2.861   4.094   3.382
  654DMSO    O1 6875   2.875   3.839   3.235
  655DMSO    C1 6876   0.298   1.236   4.809
  655DMSO    H1 6877   0.395   1.266   4.770
  655DMSO    H2 6878   0.290   1.257   0.014
  655DMSO    H3 6879   0.281   1.130   4.792
  655DMSO    S1 6880   0.168   1.324   4.724
  655DMSO    C2 6881   0.218   1.488   4.774
  655DMSO    H4 6882   0.314   1.512   4.729
  655DMSO    H5 6883   0.142   1.558   4.739
  655DMSO    H6 6884   0.223   1.490   4.883
  655DMSO    O1 6885   0.048   1.299   4.809
  656DMSO    C1 6886   4.578   0.365   0.180
  656DMSO    H1 6887   4.535   0.295   0.251
  656DMSO    H2 6888   4.522   0.459   0.182
  656DMSO    H3 6889   4.575   0.322   0.080
  656DMSO    S1 6890   4.748   0.398   0.226
  656DMSO    C2 6891   4.786   0.504   0.087
  656DMSO    H4 6892   4.753   0.456   4.897
  656DMSO    H5 6893   4.735   0.599   0.100
  656DMSO    H6 6894   4.894   0.519   0.083
  656DMSO    O1 6895   4.819   0.270   0.196
  657DMSO    C1 6896   2.562   3.501   3.663
  657DMSO    H1 6897   2.522   3.402   3.680
  657DMSO    H2 6898   2.629   3.528   3.745
  657DMSO    H3 6899   2.480   3.574   3.656
  657DMSO    S1 6900   2.656   3.502   3.510
  657DMSO    C2 6901   2.685   3.678   3.506
  657DMSO    H4 6902   2.725   3.705   3.408
  657DMSO    H5 6903   2.591   3.730   3.525
  657DMSO    H6 6904   2.759   3.702   3.583
  657DMSO    O1 6905   2.557   3.478   3.401
  658DMSO    C1 6906   2.191   2.834   3.828
  658DMSO    H1 6907   2.221   2.885   3.920
  658DMSO    H2 6908   2.165   2.906   3.751
  658DMSO    H3 6909   2.109   2.765   3.846
  658DMSO    S1 6910   2.331   2.740   3.769
  658DMSO    C2 6911   2.365   2.658   3.925
  658DMSO    H4 6912   2.463   2.610   3.918
  658DMSO    H5 6913   2.367   2.732   4.004
  658DMSO    H6 6914   2.287   2.584   3.944
  658DMSO    O1 6915   2.437   2.844   3.756
  659DMSO    C1 6916   1.179   0.695   3.318
  659DMSO    H1 6917   1.123   0.710   3.411
  659DMSO    H2 6918   1.131   0.619   3.257
  659DMSO    H3 6919   1.281   0.664   3.341
  659DMSO    S1 6920   1.186   0.848   3.225
  659DMSO    C2 6921   1.248   0.947   3.360
  659DMSO    H4 6922   1.178   0.939   3.444
  659DMSO    H5 6923   1.346   0.910   3.390
  659DMSO    H6 6924   1.254   1.051   3.328
  659DMSO    O1 6925   1.043   0.890   3.212
  660DMSO    C1 6926   0.882   1.673   4.417
  660DMSO    H1 6927   0.850   1.741   4.338
  660DMSO    H2 6928   0.823   1.582   4.414
  660DMSO    H3 6929   0.871   1.720   4.515
  660DMSO    S1 6930   1.054   1.631   4.392
  660DMSO    C2 6931   1.028   1.538   4.242
  660DMSO    H4 6932   0.990   1.605   4.164
  660DMSO    H5 6933   1.122   1.494   4.210
  660DMSO    H6 6934   0.954   1.459   4.260
  660DMSO    O1 6935   1.082   1.527   4.496
  661DMSO    C1 6936   2.405   0.109   1.142
  661DMSO    H1 6937   2.421   0.065   1.240
  661DMSO    H2 6938   2.349   0.202   1.148
  661DMSO    H3 6939   2.353   0.039   1.077
  661DMSO    S1 6940   2.565   0.142   1.070
  661DMSO    C2 6941   2.502   0.182   0.908
  661DMSO    H4 6942   2.586   0.194   0.840
  661DMSO    H5 6943   2.438   0.100   0.873
  661DMSO    H6 6944   2.445   0.275   0.914
  661DMSO    O1 6945   2.624   0.007   1.055
  662DMSO    C1 6946   1.279   0.402   0.609
  662DMSO    H1 6947   1.310   0.462   0.524
  662DMSO    H2 6948   1.191   0.342   0.583
  662DMSO    H3 6949   1.257   0.464   0.696
  662DMSO    S1 6950   1.413   0.292   0.650
  662DMSO    C2 6951   1.330   0.218   0.790
  662DMSO    H4 6952   1.297   0.298   0.856
  662DMSO    H5 6953   1.246   0.160   0.751
  662DMSO    H6 6954   1.401   0.152   0.840
  662DMSO    O1 6955   1.514   0.380   0.713
  663DMSO    C1 6956   1.647   1.560   4.833
  663DMSO    H1 6957   1.704   1.611   0.008
  663DMSO    H2 6958   1.609   1.632   4.760
  663DMSO    H3 6959   1.563   1.507   4.878
  663DMSO    S1 6960   1.751   1.441   4.751
  663DMSO    C2 6961   1.853   1.561   4.667
  663DMSO    H4 6962   1.788   1.629   4.611
  663DMSO    H5 6963   1.910   1.618   4.740
  663DMSO    H6 6964   1.920   1.510   4.598
  663DMSO    O1 6965   1.664   1.386   4.643
  664DMSO    C1 6966   1.610   3.408   2.744
  664DMSO    H1 6967   1.504   3.410   2.769
  664DMSO    H2 6968   1.644   3.304   2.748
  664DMSO    H3 6969   1.667   3.470   2.813
  664DMSO    S1 6970   1.631   3.468   2.578
  664DMSO    C2 6971   1.539   3.620   2.600
  664DMSO    H4 6972   1.599   3.690   2.659
  664DMSO    H5 6973   1.516   3.662   2.502
  664DMSO    H6 6974   1.446   3.597   2.652
  664DMSO    O1 6975   1.541   3.381   2.497
  665DMSO    C1 6976   5.756   0.066   3.169
  665DMSO    H1 6977   5.686   0.080   3.252
  665DMSO    H2 6978   5.705   0.028   3.081
  665DMSO    H3 6979   0.060   5.926   3.200
  665DMSO    S1 6980   0.055   0.224   3.133
  665DMSO    C2 6981   0.164   0.163   3.005
  665DMSO    H4 6982   0.223   0.082   3.048
  665DMSO    H5 6983   0.105   0.126   2.922
  665DMSO    H6 6984   0.230   0.245   2.975
  665DMSO    O1 6985   0.149   0.246   3.247
  666DMSO    C1 6986   2.984   4.744   2.264
  666DMSO    H1 6987   3.021   4.831   2.208
  666DMSO    H2 6988   3.058   4.665   2.263
  666DMSO    H3 6989   2.890   4.712   2.219
  666DMSO    S1 6990   2.955   4.794   2.433
  666DMSO    C2 6991   2.845   4.928   2.393
  666DMSO    H4 6992   2.830   4.990   2.482
  666DMSO    H5 6993   2.892   4.988   2.315
  666DMSO    H6 6994   2.751   4.887   2.356
  666DMSO    O1 6995   3.079   4.865   2.471
  667DMSO    C1 6996   3.743   2.548   1.688
  667DMSO    H1 6997   3.840   2.511   1.659
  667DMSO    H2 6998   3.751   2.640   1.746
  667DMSO    H3 6999   3.688   2.472   1.744
  667DMSO    S1 7000   3.648   2.582   1.541
  667DMSO    C2 7001   3.760   2.708   1.482
  667DMSO    H4 7002   3.719   2.750   1.390
  667DMSO    H5 7003   3.770   2.786   1.557
  667DMSO    H6 7004   3.856   2.662   1.459
  667DMSO    O1 7005   3.531   2.657   1.596
  668DMSO    C1 7006   3.117   3.529   1.003
  668DMSO    H1 7007   3.171   3.505   0.912
  668DMSO    H2 7008   3.152   3.624   1.045
  668DMSO    H3 7009   3.129   3.450   1.077
  668DMSO    S1 7010   2.943   3.545   0.964
  668DMSO    C2 7011   2.962   3.692   0.865
  668DMSO    H4 7012   3.016   3.767   0.923
  668DMSO    H5 7013   3.018   3.666   0.775
  668DMSO    H6 7014   2.864   3.730   0.838
  668DMSO    O1 7015   2.882   3.591   1.091
  669DMSO    C1 7016   3.827   2.066   0.973
  669DMSO    H1 7017   3.737   2.089   1.031
  669DMSO    H2 7018   3.866   2.157   0.927
  669DMSO    H3 7019   3.806   1.991   0.897
  669DMSO    S1 7020   3.950   1.999   1.084
  669DMSO    C2 7021   4.075   1.970   0.960
  669DMSO    H4 7022   4.033   1.908   0.882
  669DMSO    H5 7023   4.108   2.066   0.919
  669DMSO    H6 7024   4.159   1.920   1.008
  669DMSO    O1 7025   3.896   1.864   1.116
  670DMSO    C1 7026   3.511   3.730   1.732
  670DMSO    H1 7027   3.559   3.777   1.646
  670DMSO    H2 7028   3.405   3.716   1.710
  670DMSO    H3 7029   3.525   3.793   1.820
  670DMSO    S1 7030   3.586   3.570   1.757
  670DMSO    C2 7031   3.754   3.629   1.764
  670DMSO    H4 7032   3.768   3.693   1.851
  670DMSO    H5 7033   3.821   3.542   1.768
  670DMSO    H6 7034   3.774   3.685   1.673
  670DMSO    O1 7035   3.577   3.505   1.624
  671DMSO    C1 7036   0.680   3.487   2.569
  671DMSO    H1 7037   0.576   3.513   2.594
  671DMSO    H2 7038   0.741   3.577   2.563
  671DMSO    H3 7039   0.684   3.433   2.474
  671DMSO    S1 7040   0.743   3.381   2.698
  671DMSO    C2 7041   0.736   3.503   2.828
  671DMSO    H4 7042   0.779   3.595   2.792
  671DMSO    H5 7043   0.632   3.518   2.856
  671DMSO    H6 7044   0.792   3.465   2.913
  671DMSO    O1 7045   0.889   3.370   2.669
  672DMSO    C1 7046   3.882   0.015   4.425
  672DMSO    H1 7047   3.897   0.085   4.507
  672DMSO    H2 7048   3.851   5.847   4.464
  672DMSO    H3 7049   3.976   0.004   4.370
  672DMSO    S1 7050   3.756   0.077   4.316
  672DMSO    C2 7051   3.825   0.241   4.303
  672DMSO    H4 7052   3.928   0.235   4.268
  672DMSO    H5 7053   3.765   0.297   4.232
  672DMSO    H6 7054   3.821   0.289   4.401
  672DMSO    O1 7055   3.638   0.094   4.406
  673DMSO    C1 7056   2.285   4.737   3.847
  673DMSO    H1 7057   2.327   4.820   3.790
  673DMSO    H2 7058   2.283   4.763   3.953
  673DMSO    H3 7059   2.346   4.648   3.831
  673DMSO    S1 7060   2.118   4.707   3.791
  673DMSO    C2 7061   2.089   4.560   3.887
  673DMSO    H4 7062   2.089   4.586   3.993
  673DMSO    H5 7063   1.992   4.518   3.858
  673DMSO    H6 7064   2.167   4.487   3.864
  673DMSO    O1 7065   2.133   4.655   3.652
  674DMSO    C1 7066   3.968   0.405   3.897
  674DMSO    H1 7067   4.035   0.464   3.834
  674DMSO    H2 7068   3.916   0.471   3.966
  674DMSO    H3 7069   4.023   0.328   3.951
  674DMSO    S1 7070   3.846   0.328   3.792
  674DMSO    C2 7071   3.963   0.240   3.690
  674DMSO    H4 7072   3.908   0.183   3.615
  674DMSO    H5 7073   4.026   0.313   3.639
  674DMSO    H6 7074   4.024   0.174   3.752
  674DMSO    O1 7075   3.804   0.439   3.704
  675DMSO    C1 7076   4.495   0.623   4.808
  675DMSO    H1 7077   4.529   0.705   4.870
  675DMSO    H2 7078   4.386   0.621   4.804
  675DMSO    H3 7079   4.533   0.528   4.846
  675DMSO    S1 7080   4.560   0.649   4.643
  675DMSO    C2 7081   4.505   0.492   4.577
  675DMSO    H4 7082   4.396   0.486   4.582
  675DMSO    H5 7083   4.538   0.484   4.473
  675DMSO    H6 7084   4.551   0.412   4.635
  675DMSO    O1 7085   4.706   0.629   4.660
  676DMSO    C1 7086   0.355   4.222   1.466
  676DMSO    H1 7087   0.417   4.302   1.508
  676DMSO    H2 7088   0.330   4.246   1.363
  676DMSO    H3 7089   0.264   4.207   1.524
  676DMSO    S1 7090   0.451   4.071   1.466
  676DMSO    C2 7091   0.475   4.064   1.643
  676DMSO    H4 7092   0.535   3.976   1.665
  676DMSO    H5 7093   0.526   4.154   1.676
  676DMSO    H6 7094   0.378   4.055   1.692
  676DMSO    O1 7095   0.583   4.117   1.414
  677DMSO    C1 7096   1.812   0.758   3.549
  677DMSO    H1 7097   1.773   0.660   3.520
  677DMSO    H2 7098   1.744   0.804   3.621
  677DMSO    H3 7099   1.822   0.822   3.462
  677DMSO    S1 7100   1.973   0.736   3.625
  677DMSO    C2 7101   1.910   0.666   3.776
  677DMSO    H4 7102   1.872   0.566   3.754
  677DMSO    H5 7103   1.992   0.659   3.847
  677DMSO    H6 7104   1.831   0.729   3.816
  677DMSO    O1 7105   2.015   0.874   3.663
  678DMSO    C1 7106   4.836   2.888   1.674
  678DMSO    H1 7107   4.821   2.996   1.669
  678DMSO    H2 7108   4.878   2.860   1.771
  678DMSO    H3 7109   4.902   2.855   1.593
  678DMSO    S1 7110   4.679   2.805   1.652
  678DMSO    C2 7111   4.608   2.868   1.804
  678DMSO    H4 7112   4.671   2.834   1.886
  678DMSO    H5 7113   4.607   2.977   1.799
  678DMSO    H6 7114   4.507   2.828   1.815
  678DMSO    O1 7115   4.707   2.663   1.685
  679DMSO    C1 7116   3.099   1.561   3.652
  679DMSO    H1 7117   3.019   1.632   3.632
  679DMSO    H2 7118   3.133   1.513   3.560
  679DMSO    H3 7119   3.066   1.487   3.725
  679DMSO    S1 7120   3.237   1.647   3.725
  679DMSO    C2 7121   3.263   1.759   3.589
  679DMSO    H4 7122   3.172   1.817   3.573
  679DMSO    H5 7123   3.345   1.826   3.617
  679DMSO    H6 7124   3.289   1.700   3.501
  679DMSO    O1 7125   3.349   1.550   3.711
  680DMSO    C1 7126   0.691   1.375   3.747
  680DMSO    H1 7127   0.632   1.467   3.740
  680DMSO    H2 7128   0.689   1.336   3.848
  680DMSO    H3 7129   0.794   1.394   3.717
  680DMSO    S1 7130   0.622   1.253   3.637
  680DMSO    C2 7131   0.470   1.230   3.727
  680DMSO    H4 7132   0.416   1.324   3.733
  680DMSO    H5 7133   0.410   1.155   3.675
  680DMSO    H6 7134   0.493   1.194   3.828
  680DMSO    O1 7135   0.702   1.131   3.668
  681DMSO    C1 7136   3.396   1.754   0.246
  681DMSO    H1 7137   3.340   1.674   0.295
  681DMSO    H2 7138   3.333   1.807   0.175
  681DMSO    H3 7139   3.483   1.712   0.196
  681DMSO    S1 7140   3.451   1.868   0.371
  681DMSO    C2 7141   3.537   1.980   0.262
  681DMSO    H4 7142   3.585   2.056   0.323
  681DMSO    H5 7143   3.612   1.924   0.206
  681DMSO    H6 7144   3.465   2.025   0.194
  681DMSO    O1 7145   3.563   1.794   0.438
  682DMSO    C1 7146   1.985   5.861   3.230
  682DMSO    H1 7147   1.958   5.765   3.188
  682DMSO    H2 7148   2.038   5.848   3.325
  682DMSO    H3 7149   1.897   5.924   3.246
  682DMSO    S1 7150   2.093   0.018   3.116
  682DMSO    C2 7151   2.226   5.828   3.123
  682DMSO    H4 7152   2.313   5.871   3.074
  682DMSO    H5 7153   2.249   5.807   3.227
  682DMSO    H6 7154   2.195   5.736   3.072
  682DMSO    O1 7155   2.143   0.135   3.193
  683DMSO    C1 7156   4.566   4.752   1.191
  683DMSO    H1 7157   4.486   4.757   1.118
  683DMSO    H2 7158   4.661   4.784   1.148
  683DMSO    H3 7159   4.576   4.651   1.231
  683DMSO    S1 7160   4.526   4.862   1.326
  683DMSO    C2 7161   4.672   4.822   1.421
  683DMSO    H4 7162   4.760   4.847   1.362
  683DMSO    H5 7163   4.671   4.881   1.513
  683DMSO    H6 7164   4.671   4.716   1.444
  683DMSO    O1 7165   4.414   4.791   1.395
  684DMSO    C1 7166   4.613   4.213   2.316
  684DMSO    H1 7167   4.526   4.173   2.368
  684DMSO    H2 7168   4.579   4.271   2.229
  684DMSO    H3 7169   4.678   4.131   2.285
  684DMSO    S1 7170   4.702   4.320   2.427
  684DMSO    C2 7171   4.836   4.355   2.313
  684DMSO    H4 7172   4.795   4.411   2.229
  684DMSO    H5 7173   4.910   4.415   2.366
  684DMSO    H6 7174   4.879   4.261   2.280
  684DMSO    O1 7175   4.762   4.227   2.526
  685DMSO    C1 7176   3.258   0.989   0.707
  685DMSO    H1 7177   3.246   0.963   0.601
  685DMSO    H2 7178   3.364   1.005   0.727
  685DMSO    H3 7179   3.219   0.910   0.770
  685DMSO    S1 7180   3.172   1.141   0.740
  685DMSO    C2 7181   3.018   1.090   0.667
  685DMSO    H4 7182   2.981   1.001   0.718
  685DMSO    H5 7183   2.946   1.171   0.677
  685DMSO    H6 7184   3.035   1.068   0.562
  685DMSO    O1 7185   3.229   1.235   0.640
  686DMSO    C1 7186   1.842   3.604   3.739
  686DMSO    H1 7187   1.804   3.702   3.770
  686DMSO    H2 7188   1.824   3.591   3.632
  686DMSO    H3 7189   1.792   3.526   3.797
  686DMSO    S1 7190   2.017   3.599   3.775
  686DMSO    C2 7191   2.038   3.427   3.729
  686DMSO    H4 7192   2.141   3.401   3.755
  686DMSO    H5 7193   1.968   3.368   3.788
  686DMSO    H6 7194   2.021   3.416   3.622
  686DMSO    O1 7195   2.021   3.591   3.923
  687DMSO    C1 7196   1.082   2.983   3.028
  687DMSO    H1 7197   1.138   2.891   3.012
  687DMSO    H2 7198   1.130   3.068   2.979
  687DMSO    H3 7199   1.073   3.002   3.135
  687DMSO    S1 7200   0.919   2.962   2.959
  687DMSO    C2 7201   0.848   3.110   3.027
  687DMSO    H4 7202   0.740   3.108   3.010
  687DMSO    H5 7203   0.868   3.112   3.134
  687DMSO    H6 7204   0.893   3.197   2.979
  687DMSO    O1 7205   0.863   2.851   3.041
  688DMSO    C1 7206   0.310   3.317   2.583
  688DMSO    H1 7207   0.253   3.228   2.556
  688DMSO    H2 7208   0.249   3.406   2.568
  688DMSO    H3 7209   0.402   3.323   2.525
  688DMSO    S1 7210   0.355   3.306   2.755
  688DMSO    C2 7211   0.188   3.320   2.817
  688DMSO    H4 7212   0.190   3.322   2.926
  688DMSO    H5 7213   0.145   3.412   2.779
  688DMSO    H6 7214   0.130   3.235   2.781
  688DMSO    O1 7215   0.412   3.441   2.785
  689DMSO    C1 7216   0.632   2.734   4.612
  689DMSO    H1 7217   0.537   2.698   4.649
  689DMSO    H2 7218   0.654   2.691   4.514
  689DMSO    H3 7219   0.712   2.707   4.681
  689DMSO    S1 7220   0.626   2.911   4.597
  689DMSO    C2 7221   0.613   2.942   4.772
  689DMSO    H4 7222   0.709   2.917   4.819
  689DMSO    H5 7223   0.589   3.047   4.787
  689DMSO    H6 7224   0.535   2.878   4.813
  689DMSO    O1 7225   0.489   2.939   4.546
  690DMSO    C1 7226   1.474   3.646   0.194
  690DMSO    H1 7227   1.393   3.651   0.267
  690DMSO    H2 7228   1.465   3.726   0.121
  690DMSO    H3 7229   1.475   3.549   0.145
  690DMSO    S1 7230   1.629   3.667   0.281
  690DMSO    C2 7231   1.593   3.831   0.341
  690DMSO    H4 7232   1.681   3.870   0.393
  690DMSO    H5 7233   1.571   3.896   0.256
  690DMSO    H6 7234   1.507   3.827   0.409
  690DMSO    O1 7235   1.730   3.689   0.172
  691DMSO    C1 7236   0.948   0.350   4.802
  691DMSO    H1 7237   1.003   0.370   4.710
  691DMSO    H2 7238   0.938   0.442   4.859
  691DMSO    H3 7239   1.000   0.274   4.860
  691DMSO    S1 7240   0.786   0.288   4.759
  691DMSO    C2 7241   0.720   0.442   4.697
  691DMSO    H4 7242   0.724   0.518   4.776
  691DMSO    H5 7243   0.780   0.474   4.611
  691DMSO    H6 7244   0.617   0.425   4.667
  691DMSO    O1 7245   0.720   0.268   4.891
  692DMSO    C1 7246   2.608   3.353   0.187
  692DMSO    H1 7247   2.549   3.360   0.096
  692DMSO    H2 7248   2.702   3.304   0.166
  692DMSO    H3 7249   2.554   3.301   0.266
  692DMSO    S1 7250   2.646   3.518   0.243
  692DMSO    C2 7251   2.475   3.566   0.266
  692DMSO    H4 7252   2.434   3.511   0.351
  692DMSO    H5 7253   2.472   3.673   0.283
  692DMSO    H6 7254   2.421   3.540   0.175
  692DMSO    O1 7255   2.687   3.591   0.120
  693DMSO    C1 7256   1.977   4.315   1.302
  693DMSO    H1 7257   1.909   4.363   1.372
  693DMSO    H2 7258   1.944   4.330   1.199
  693DMSO    H3 7259   1.982   4.208   1.324
  693DMSO    S1 7260   2.140   4.385   1.324
  693DMSO    C2 7261   2.095   4.549   1.269
  693DMSO    H4 7262   2.186   4.608   1.261
  693DMSO    H5 7263   2.046   4.541   1.172
  693DMSO    H6 7264   2.028   4.593   1.343
  693DMSO    O1 7265   2.219   4.328   1.211
  694DMSO    C1 7266   0.084   0.398   0.713
  694DMSO    H1 7267   0.040   0.484   0.765
  694DMSO    H2 7268   0.027   0.308   0.739
  694DMSO    H3 7269   0.189   0.387   0.740
  694DMSO    S1 7270   0.071   0.429   0.537
  694DMSO    C2 7271   0.143   0.274   0.486
  694DMSO    H4 7272   0.076   0.192   0.515
  694DMSO    H5 7273   0.155   0.277   0.378
  694DMSO    H6 7274   0.240   0.264   0.534
  694DMSO    O1 7275   0.179   0.527   0.509
  695DMSO    C1 7276   2.111   3.562   4.591
  695DMSO    H1 7277   2.216   3.580   4.614
  695DMSO    H2 7278   2.062   3.654   4.560
  695DMSO    H3 7279   2.062   3.521   4.679
  695DMSO    S1 7280   2.100   3.443   4.457
  695DMSO    C2 7281   2.184   3.312   4.544
  695DMSO    H4 7282   2.125   3.283   4.631
  695DMSO    H5 7283   2.195   3.228   4.476
  695DMSO    H6 7284   2.283   3.348   4.575
  695DMSO    O1 7285   2.203   3.489   4.360
  696DMSO    C1 7286   2.048   4.192   1.630
  696DMSO    H1 7287   2.089   4.208   1.730
  696DMSO    H2 7288   2.125   4.185   1.554
  696DMSO    H3 7289   1.980   4.274   1.605
  696DMSO    S1 7290   1.952   4.042   1.629
  696DMSO    C2 7291   2.093   3.933   1.636
  696DMSO    H4 7292   2.156   3.958   1.721
  696DMSO    H5 7293   2.055   3.831   1.646
  696DMSO    H6 7294   2.147   3.943   1.542
  696DMSO    O1 7295   1.910   4.028   1.487
  697DMSO    C1 7296   2.053   2.256   3.496
  697DMSO    H1 7297   1.980   2.324   3.540
  697DMSO    H2 7298   2.028   2.153   3.524
  697DMSO    H3 7299   2.153   2.281   3.530
  697DMSO    S1 7300   2.044   2.272   3.319
  697DMSO    C2 7301   2.182   2.166   3.284
  697DMSO    H4 7302   2.270   2.204   3.336
  697DMSO    H5 7303   2.161   2.065   3.319
  697DMSO    H6 7304   2.200   2.165   3.176
  697DMSO    O1 7305   2.098   2.408   3.293
  698DMSO    C1 7306   3.439   0.775   3.236
  698DMSO    H1 7307   3.494   0.789   3.144
  698DMSO    H2 7308   3.442   0.864   3.299
  698DMSO    H3 7309   3.478   0.690   3.293
  698DMSO    S1 7310   3.267   0.741   3.199
  698DMSO    C2 7311   3.241   0.895   3.112
  698DMSO    H4 7312   3.274   0.978   3.175
  698DMSO    H5 7313   3.297   0.892   3.018
  698DMSO    H6 7314   3.134   0.902   3.090
  698DMSO    O1 7315   3.199   0.762   3.329
  699DMSO    C1 7316   0.585   4.425   0.692
  699DMSO    H1 7317   0.682   4.388   0.658
  699DMSO    H2 7318   0.573   4.413   0.799
  699DMSO    H3 7319   0.505   4.371   0.641
  699DMSO    S1 7320   0.569   4.597   0.648
  699DMSO    C2 7321   0.708   4.653   0.746
  699DMSO    H4 7322   0.688   4.629   0.850
  699DMSO    H5 7323   0.799   4.604   0.711
  699DMSO    H6 7324   0.716   4.761   0.734
  699DMSO    O1 7325   0.452   4.643   0.728
  700DMSO    C1 7326   4.064   2.552   4.658
  700DMSO    H1 7327   4.023   2.653   4.649
  700DMSO    H2 7328   4.022   2.502   4.745
  700DMSO    H3 7329   4.173   2.555   4.667
  700DMSO    S1 7330   4.023   2.459   4.511
  700DMSO    C2 7331   3.849   2.442   4.549
  700DMSO    H4 7332   3.837   2.412   4.653
  700DMSO    H5 7333   3.799   2.537   4.531
  700DMSO    H6 7334   3.807   2.365   4.484
  700DMSO    O1 7335   4.079   2.323   4.540
  701DMSO    C1 7336   2.815   1.543   2.239
  701DMSO    H1 7337   2.855   1.569   2.141
  701DMSO    H2 7338   2.875   1.583   2.320
  701DMSO    H3 7339   2.806   1.435   2.247
  701DMSO    S1 7340   2.653   1.614   2.250
  701DMSO    C2 7341   2.585   1.507   2.125
  701DMSO    H4 7342   2.644   1.512   2.034
  701DMSO    H5 7343   2.584   1.404   2.163
  701DMSO    H6 7344   2.482   1.537   2.104
  701DMSO    O1 7345   2.671   1.747   2.186
  702DMSO    C1 7346   1.806   4.014   2.298
  702DMSO    H1 7347   1.749   3.960   2.222
  702DMSO    H2 7348   1.868   4.089   2.248
  702DMSO    H3 7349   1.868   3.947   2.357
  702DMSO    S1 7350   1.692   4.099   2.405
  702DMSO    C2 7351   1.585   3.957   2.432
  702DMSO    H4 7352   1.568   3.906   2.338
  702DMSO    H5 7353   1.631   3.891   2.506
  702DMSO    H6 7354   1.490   3.995   2.469
  702DMSO    O1 7355   1.616   4.184   2.310
  703DMSO    C1 7356   2.860   4.321   2.836
  703DMSO    H1 7357   2.880   4.314   2.730
  703DMSO    H2 7358   2.800   4.411   2.857
  703DMSO    H3 7359   2.953   4.327   2.892
  703DMSO    S1 7360   2.767   4.177   2.887
  703DMSO    C2 7361   2.791   4.201   3.062
  703DMSO    H4 7362   2.783   4.103   3.111
  703DMSO    H5 7363   2.890   4.243   3.081
  703DMSO    H6 7364   2.714   4.269   3.096
  703DMSO    O1 7365   2.854   4.061   2.856
  704DMSO    C1 7366   2.711   1.424   3.923
  704DMSO    H1 7367   2.711   1.316   3.905
  704DMSO    H2 7368   2.646   1.475   3.853
  704DMSO    H3 7369   2.813   1.461   3.917
  704DMSO    S1 7370   2.652   1.451   4.090
  704DMSO    C2 7371   2.696   1.624   4.100
  704DMSO    H4 7372   2.801   1.634   4.072
  704DMSO    H5 7373   2.633   1.683   4.033
  704DMSO    H6 7374   2.682   1.655   4.203
  704DMSO    O1 7375   2.754   1.387   4.175
  705DMSO    C1 7376   0.893   0.236   0.461
  705DMSO    H1 7377   0.942   0.324   0.501
  705DMSO    H2 7378   0.903   0.236   0.352
  705DMSO    H3 7379   0.788   0.233   0.491
  705DMSO    S1 7380   0.976   0.092   0.524
  705DMSO    C2 7381   0.955   0.132   0.697
  705DMSO    H4 7382   0.850   0.119   0.723
  705DMSO    H5 7383   1.018   0.065   0.754
  705DMSO    H6 7384   0.986   0.236   0.712
  705DMSO    O1 7385   1.119   0.123   0.499
  706DMSO    C1 7386   4.146   2.989   0.599
  706DMSO    H1 7387   4.240   2.949   0.561
  706DMSO    H2 7388   4.100   3.054   0.525
  706DMSO    H3 7389   4.165   3.044   0.692
  706DMSO    S1 7390   4.035   2.854   0.636
  706DMSO    C2 7391   3.904   2.957   0.699
  706DMSO    H4 7392   3.942   3.012   0.785
  706DMSO    H5 7393   3.873   3.025   0.620
  706DMSO    H6 7394   3.821   2.892   0.727
  706DMSO    O1 7395   4.093   2.791   0.758
  707DMSO    C1 7396   3.112   3.422   3.564
  707DMSO    H1 7397   3.217   3.392   3.573
  707DMSO    H2 7398   3.052   3.337   3.534
  707DMSO    H3 7399   3.101   3.505   3.495
  707DMSO    S1 7400   3.051   3.478   3.723
  707DMSO    C2 7401   3.112   3.337   3.815
  707DMSO    H4 7402   3.058   3.248   3.785
  707DMSO    H5 7403   3.219   3.324   3.799
  707DMSO    H6 7404   3.095   3.357   3.921
  707DMSO    O1 7405   2.905   3.451   3.709
  708DMSO    C1 7406   1.824   0.085   2.349
  708DMSO    H1 7407   1.884   5.928   2.379
  708DMSO    H2 7408   1.879   0.178   2.365
  708DMSO    H3 7409   1.731   0.087   2.407
  708DMSO    S1 7410   1.781   0.070   2.177
  708DMSO    C2 7411   1.949   0.084   2.118
  708DMSO    H4 7412   2.009   0.001   2.157
  708DMSO    H5 7413   1.949   0.083   2.009
  708DMSO    H6 7414   1.991   0.178   2.154
  708DMSO    O1 7415   1.722   0.202   2.140
  709DMSO    C1 7416   2.289   1.393   0.040
  709DMSO    H1 7417   2.341   1.351   0.126
  709DMSO    H2 7418   2.353   1.466   4.891
  709DMSO    H3 7419   2.196   1.440   0.072
  709DMSO    S1 7420   2.252   1.260   4.829
  709DMSO    C2 7421   2.153   1.357   4.716
  709DMSO    H4 7422   2.106   1.287   4.647
  709DMSO    H5 7423   2.077   1.411   4.773
  709DMSO    H6 7424   2.218   1.425   4.661
  709DMSO    O1 7425   2.149   1.178   4.900
  710DMSO    C1 7426   1.555   3.444   4.250
  710DMSO    H1 7427   1.452   3.461   4.282
  710DMSO    H2 7428   1.556   3.368   4.172
  710DMSO    H3 7429   1.615   3.413   4.335
  710DMSO    S1 7430   1.620   3.597   4.186
  710DMSO    C2 7431   1.771   3.525   4.125
  710DMSO    H4 7432   1.823   3.479   4.209
  710DMSO    H5 7433   1.747   3.451   4.049
  710DMSO    H6 7434   1.831   3.605   4.083
  710DMSO    O1 7435   1.664   3.670   4.308
  711DMSO    C1 7436   1.038   2.374   1.577
  711DMSO    H1 7437   1.020   2.268   1.592
  711DMSO    H2 7438   1.137   2.390   1.534
  711DMSO    H3 7439   1.026   2.428   1.671
  711DMSO    S1 7440   0.915   2.434   1.462
  711DMSO    C2 7441   0.775   2.386   1.562
  711DMSO    H4 7442   0.774   2.447   1.652
  711DMSO    H5 7443   0.684   2.404   1.504
  711DMSO    H6 7444   0.784   2.280   1.586
  711DMSO    O1 7445   0.921   2.332   1.353
  712DMSO    C1 7446   0.681   3.106   0.253
  712DMSO    H1 7447   0.581   3.064   0.248
  712DMSO    H2 7448   0.678   3.214   0.268
  712DMSO    H3 7449   0.738   3.081   0.163
  712DMSO    S1 7450   0.767   3.035   0.392
  712DMSO    C2 7451   0.661   3.105   0.517
  712DMSO    H4 7452   0.702   3.076   0.614
  712DMSO    H5 7453   0.661   3.213   0.507
  712DMSO    H6 7454   0.559   3.065   0.508
  712DMSO    O1 7455   0.889   3.119   0.402
  713DMSO    C1 7456   2.459   1.390   2.601
  713DMSO    H1 7457   2.566   1.381   2.587
  713DMSO    H2 7458   2.435   1.453   2.687
  713DMSO    H3 7459   2.415   1.290   2.613
  713DMSO    S1 7460   2.391   1.465   2.454
  713DMSO    C2 7461   2.220   1.441   2.497
  713DMSO    H4 7462   2.194   1.508   2.579
  713DMSO    H5 7463   2.159   1.463   2.409
  713DMSO    H6 7464   2.205   1.337   2.527
  713DMSO    O1 7465   2.416   1.362   2.350
  714DMSO    C1 7466   1.095   4.910   1.651
  714DMSO    H1 7467   1.172   4.901   1.574
  714DMSO    H2 7468   1.037   5.000   1.635
  714DMSO    H3 7469   1.141   4.911   1.750
  714DMSO    S1 7470   0.986   4.769   1.641
  714DMSO    C2 7471   0.911   4.818   1.487
  714DMSO    H4 7472   0.869   4.918   1.498
  714DMSO    H5 7473   0.987   4.816   1.409
  714DMSO    H6 7474   0.832   4.746   1.464
  714DMSO    O1 7475   0.880   4.794   1.742
  715DMSO    C1 7476   1.535   1.954   0.047
  715DMSO    H1 7477   1.562   1.853   0.078
  715DMSO    H2 7478   1.597   1.984   4.864
  715DMSO    H3 7479   1.549   2.024   0.130
  715DMSO    S1 7480   1.364   1.956   4.899
  715DMSO    C2 7481   1.300   1.874   0.142
  715DMSO    H4 7482   1.352   1.779   0.154
  715DMSO    H5 7483   1.316   1.938   0.229
  715DMSO    H6 7484   1.193   1.857   0.128
  715DMSO    O1 7485   1.357   1.852   4.792
  716DMSO    C1 7486   2.727   3.587   0.594
  716DMSO    H1 7487   2.713   3.684   0.642
  716DMSO    H2 7488   2.811   3.534   0.639
  716DMSO    H3 7489   2.747   3.601   0.488
  716DMSO    S1 7490   2.579   3.488   0.612
  716DMSO    C2 7491   2.607   3.447   0.783
  716DMSO    H4 7492   2.528   3.380   0.815
  716DMSO    H5 7493   2.705   3.398   0.790
  716DMSO    H6 7494   2.605   3.539   0.841
  716DMSO    O1 7495   2.610   3.361   0.540
  717DMSO    C1 7496   4.776   1.831   2.401
  717DMSO    H1 7497   4.753   1.838   2.507
  717DMSO    H2 7498   4.841   1.914   2.371
  717DMSO    H3 7499   4.685   1.830   2.340
  717DMSO    S1 7500   4.869   1.681   2.374
  717DMSO    C2 7501   4.756   1.574   2.461
  717DMSO    H4 7502   4.752   1.603   2.566
  717DMSO    H5 7503   4.657   1.578   2.415
  717DMSO    H6 7504   4.794   1.472   2.453
  717DMSO    O1 7505   4.981   1.700   2.469
  718DMSO    C1 7506   2.951   3.797   0.315
  718DMSO    H1 7507   2.883   3.878   0.342
  718DMSO    H2 7508   3.028   3.834   0.247
  718DMSO    H3 7509   2.896   3.716   0.267
  718DMSO    S1 7510   3.031   3.733   0.461
  718DMSO    C2 7511   3.118   3.883   0.505
  718DMSO    H4 7512   3.163   3.925   0.415
  718DMSO    H5 7513   3.048   3.952   0.550
  718DMSO    H6 7514   3.197   3.856   0.576
  718DMSO    O1 7515   3.140   3.647   0.406
  719DMSO    C1 7516   3.675   3.406   0.450
  719DMSO    H1 7517   3.665   3.415   0.558
  719DMSO    H2 7518   3.744   3.482   0.412
  719DMSO    H3 7519   3.578   3.416   0.402
  719DMSO    S1 7520   3.743   3.245   0.412
  719DMSO    C2 7521   3.628   3.153   0.514
  719DMSO    H4 7522   3.631   3.190   0.616
  719DMSO    H5 7523   3.527   3.165   0.474
  719DMSO    H6 7524   3.656   3.047   0.511
  719DMSO    O1 7525   3.871   3.241   0.488
  720DMSO    C1 7526   4.014   1.691   2.436
  720DMSO    H1 7527   3.973   1.624   2.512
  720DMSO    H2 7528   3.994   1.652   2.336
  720DMSO    H3 7529   4.121   1.699   2.454
  720DMSO    S1 7530   3.939   1.851   2.458
  720DMSO    C2 7531   4.022   1.932   2.322
  720DMSO    H4 7532   3.988   1.888   2.228
  720DMSO    H5 7533   3.996   2.038   2.325
  720DMSO    H6 7534   4.130   1.919   2.334
  720DMSO    O1 7535   4.007   1.909   2.577
  721DMSO    C1 7536   3.415   4.727   2.551
  721DMSO    H1 7537   3.384   4.819   2.601
  721DMSO    H2 7538   3.484   4.671   2.614
  721DMSO    H3 7539   3.462   4.753   2.456
  721DMSO    S1 7540   3.269   4.629   2.518
  721DMSO    C2 7541   3.211   4.629   2.687
  721DMSO    H4 7542   3.181   4.731   2.711
  721DMSO    H5 7543   3.126   4.562   2.695
  721DMSO    H6 7544   3.292   4.596   2.752
  721DMSO    O1 7545   3.319   4.490   2.495
  722DMSO    C1 7546   0.790   2.917   3.838
  722DMSO    H1 7547   0.820   2.993   3.766
  722DMSO    H2 7548   0.699   2.867   3.806
  722DMSO    H3 7549   0.776   2.963   3.936
  722DMSO    S1 7550   0.921   2.795   3.849
  722DMSO    C2 7551   0.848   2.704   3.984
  722DMSO    H4 7552   0.824   2.771   4.066
  722DMSO    H5 7553   0.757   2.655   3.949
  722DMSO    H6 7554   0.919   2.628   4.017
  722DMSO    O1 7555   1.033   2.870   3.912
  723DMSO    C1 7556   1.600   4.858   3.281
  723DMSO    H1 7557   1.611   4.778   3.207
  723DMSO    H2 7558   1.654   4.947   3.249
  723DMSO    H3 7559   1.636   4.824   3.378
  723DMSO    S1 7560   1.428   4.901   3.296
  723DMSO    C2 7561   1.374   4.739   3.348
  723DMSO    H4 7562   1.412   4.721   3.449
  723DMSO    H5 7563   1.266   4.736   3.346
  723DMSO    H6 7564   1.416   4.666   3.279
  723DMSO    O1 7565   1.381   4.910   3.155
  724DMSO    C1 7566   0.543   1.586   0.750
  724DMSO    H1 7567   0.625   1.651   0.780
  724DMSO    H2 7568   0.582   1.498   0.698
  724DMSO    H3 7569   0.473   1.639   0.684
  724DMSO    S1 7570   0.454   1.532   0.896
  724DMSO    C2 7571   0.422   1.696   0.958
  724DMSO    H4 7572   0.350   1.744   0.892
  724DMSO    H5 7573   0.381   1.686   1.059
  724DMSO    H6 7574   0.516   1.752   0.961
  724DMSO    O1 7575   0.561   1.480   0.986
  725DMSO    C1 7576   1.244   2.607   4.023
  725DMSO    H1 7577   1.271   2.599   4.128
  725DMSO    H2 7578   1.151   2.665   4.013
  725DMSO    H3 7579   1.230   2.508   3.979
  725DMSO    S1 7580   1.374   2.695   3.938
  725DMSO    C2 7581   1.301   2.680   3.775
  725DMSO    H4 7582   1.209   2.739   3.772
  725DMSO    H5 7583   1.372   2.717   3.701
  725DMSO    H6 7584   1.279   2.575   3.756
  725DMSO    O1 7585   1.488   2.598   3.936
  726DMSO    C1 7586   0.630   2.596   3.204
  726DMSO    H1 7587   0.627   2.569   3.309
  726DMSO    H2 7588   0.586   2.516   3.144
  726DMSO    H3 7589   0.732   2.616   3.172
  726DMSO    S1 7590   0.531   2.743   3.181
  726DMSO    C2 7591   0.617   2.842   3.302
  726DMSO    H4 7592   0.617   2.788   3.397
  726DMSO    H5 7593   0.719   2.859   3.267
  726DMSO    H6 7594   0.563   2.936   3.312
  726DMSO    O1 7595   0.402   2.712   3.248
  727DMSO    C1 7596   0.362   2.160   0.651
  727DMSO    H1 7597   0.277   2.103   0.613
  727DMSO    H2 7598   0.369   2.255   0.598
  727DMSO    H3 7599   0.455   2.103   0.640
  727DMSO    S1 7600   0.335   2.193   0.824
  727DMSO    C2 7601   0.316   2.022   0.874
  727DMSO    H4 7602   0.250   1.972   0.804
  727DMSO    H5 7603   0.415   1.976   0.874
  727DMSO    H6 7604   0.273   2.022   0.974
  727DMSO    O1 7605   0.197   2.247   0.829
  728DMSO    C1 7606   1.374   2.820   1.624
  728DMSO    H1 7607   1.478   2.802   1.599
  728DMSO    H2 7608   1.329   2.892   1.555
  728DMSO    H3 7609   1.365   2.856   1.727
  728DMSO    S1 7610   1.285   2.666   1.608
  728DMSO    C2 7611   1.134   2.727   1.682
  728DMSO    H4 7612   1.066   2.643   1.696
  728DMSO    H5 7613   1.156   2.771   1.779
  728DMSO    H6 7614   1.089   2.801   1.617
  728DMSO    O1 7615   1.347   2.579   1.712
  729DMSO    C1 7616   3.601   1.462   2.617
  729DMSO    H1 7617   3.625   1.485   2.514
  729DMSO    H2 7618   3.528   1.382   2.624
  729DMSO    H3 7619   3.565   1.550   2.671
  729DMSO    S1 7620   3.751   1.409   2.697
  729DMSO    C2 7621   3.684   1.418   2.862
  729DMSO    H4 7622   3.747   1.358   2.926
  729DMSO    H5 7623   3.686   1.522   2.895
  729DMSO    H6 7624   3.582   1.380   2.862
  729DMSO    O1 7625   3.836   1.531   2.687
  730DMSO    C1 7626   3.654   4.125   2.994
  730DMSO    H1 7627   3.642   4.183   2.902
  730DMSO    H2 7628   3.557   4.112   3.041
  730DMSO    H3 7629   3.721   4.179   3.062
  730DMSO    S1 7630   3.725   3.966   2.955
  730DMSO    C2 7631   3.867   4.030   2.869
  730DMSO    H4 7632   3.834   4.100   2.792
  730DMSO    H5 7633   3.932   4.082   2.941
  730DMSO    H6 7634   3.922   3.947   2.825
  730DMSO    O1 7635   3.637   3.909   2.848
  731DMSO    C1 7636   1.713   2.703   3.710
  731DMSO    H1 7637   1.733   2.795   3.765
  731DMSO    H2 7638   1.607   2.676   3.719
  731DMSO    H3 7639   1.774   2.621   3.749
  731DMSO    S1 7640   1.754   2.725   3.538
  731DMSO    C2 7641   1.630   2.849   3.505
  731DMSO    H4 7642   1.532   2.806   3.528
  731DMSO    H5 7643   1.648   2.936   3.568
  731DMSO    H6 7644   1.634   2.876   3.400
  731DMSO    O1 7645   1.697   2.605   3.471
  732DMSO    C1 7646   2.671   4.525   3.217
  732DMSO    H1 7647   2.619   4.495   3.127
  732DMSO    H2 7648   2.619   4.607   3.267
  732DMSO    H3 7649   2.774   4.555   3.194
  732DMSO    S1 7650   2.681   4.388   3.333
  732DMSO    C2 7651   2.506   4.359   3.341
  732DMSO    H4 7652   2.488   4.290   3.423
  732DMSO    H5 7653   2.456   4.454   3.362
  732DMSO    H6 7654   2.469   4.317   3.248
  732DMSO    O1 7655   2.708   4.453   3.463
  733DMSO    C1 7656   4.683   3.051   1.359
  733DMSO    H1 7657   4.682   3.092   1.460
  733DMSO    H2 7658   4.699   2.943   1.361
  733DMSO    H3 7659   4.761   3.100   1.301
  733DMSO    S1 7660   4.524   3.086   1.283
  733DMSO    C2 7661   4.562   3.016   1.123
  733DMSO    H4 7662   4.500   3.065   1.049
  733DMSO    H5 7663   4.666   3.031   1.100
  733DMSO    H6 7664   4.539   2.909   1.126
  733DMSO    O1 7665   4.529   3.233   1.259
  734DMSO    C1 7666   2.832   4.388   0.249
  734DMSO    H1 7667   2.727   4.407   0.224
  734DMSO    H2 7668   2.840   4.289   0.294
  734DMSO    H3 7669   2.869   4.466   0.315
  734DMSO    S1 7670   2.924   4.390   0.096
  734DMSO    C2 7671   3.081   4.351   0.172
  734DMSO    H4 7672   3.104   4.428   0.246
  734DMSO    H5 7673   3.075   4.253   0.219
  734DMSO    H6 7674   3.158   4.351   0.095
  734DMSO    O1 7675   2.938   4.536   0.065
  735DMSO    C1 7676   4.453   1.904   3.521
  735DMSO    H1 7677   4.402   1.807   3.524
  735DMSO    H2 7678   4.429   1.961   3.610
  735DMSO    H3 7679   4.425   1.958   3.431
  735DMSO    S1 7680   4.628   1.872   3.517
  735DMSO    C2 7681   4.677   2.043   3.523
  735DMSO    H4 7682   4.646   2.086   3.618
  735DMSO    H5 7683   4.786   2.049   3.514
  735DMSO    H6 7684   4.631   2.096   3.440
  735DMSO    O1 7685   4.651   1.834   3.375
  736DMSO    C1 7686   3.840   0.163   3.242
  736DMSO    H1 7687   3.865   0.073   3.185
  736DMSO    H2 7688   3.772   0.139   3.323
  736DMSO    H3 7689   3.797   0.239   3.177
  736DMSO    S1 7690   3.991   0.227   3.312
  736DMSO    C2 7691   4.071   0.255   3.155
  736DMSO    H4 7692   4.076   0.161   3.100
  736DMSO    H5 7693   4.014   0.329   3.099
  736DMSO    H6 7694   4.171   0.292   3.175
  736DMSO    O1 7695   4.059   0.106   3.366
  737DMSO    C1 7696   2.560   4.438   2.388
  737DMSO    H1 7697   2.626   4.352   2.377
  737DMSO    H2 7698   2.496   4.427   2.476
  737DMSO    H3 7699   2.498   4.452   2.299
  737DMSO    S1 7700   2.657   4.586   2.408
  737DMSO    C2 7701   2.722   4.542   2.569
  737DMSO    H4 7702   2.785   4.454   2.560
  737DMSO    H5 7703   2.779   4.627   2.607
  737DMSO    H6 7704   2.637   4.522   2.636
  737DMSO    O1 7705   2.555   4.689   2.440
  738DMSO    C1 7706   1.628   2.493   0.217
  738DMSO    H1 7707   1.570   2.508   0.127
  738DMSO    H2 7708   1.583   2.547   0.301
  738DMSO    H3 7709   1.732   2.524   0.201
  738DMSO    S1 7710   1.625   2.319   0.256
  738DMSO    C2 7711   1.750   2.329   0.384
  738DMSO    H4 7712   1.849   2.322   0.338
  738DMSO    H5 7713   1.740   2.422   0.439
  738DMSO    H6 7714   1.734   2.245   0.452
  738DMSO    O1 7715   1.697   2.259   0.140
  739DMSO    C1 7716   0.293   0.102   3.585
  739DMSO    H1 7717   0.401   0.095   3.598
  739DMSO    H2 7718   0.266   0.072   3.483
  739DMSO    H3 7719   0.257   0.203   3.605
  739DMSO    S1 7720   0.214   5.918   3.699
  739DMSO    C2 7721   0.298   0.049   3.845
  739DMSO    H4 7722   0.406   0.045   3.828
  739DMSO    H5 7723   0.266   0.152   3.865
  739DMSO    H6 7724   0.271   5.914   3.929
  739DMSO    O1 7725   0.279   5.787   3.672
  740DMSO    C1 7726   4.117   0.775   1.689
  740DMSO    H1 7727   4.164   0.706   1.760
  740DMSO    H2 7728   4.190   0.808   1.615
  740DMSO    H3 7729   4.077   0.861   1.742
  740DMSO    S1 7730   3.984   0.692   1.604
  740DMSO    C2 7731   4.084   0.557   1.544
  740DMSO    H4 7732   4.031   0.506   1.464
  740DMSO    H5 7733   4.178   0.596   1.505
  740DMSO    H6 7734   4.102   0.488   1.627
  740DMSO    O1 7735   3.962   0.777   1.484
  741DMSO    C1 7736   0.251   2.519   1.608
  741DMSO    H1 7737   0.272   2.482   1.507
  741DMSO    H2 7738   0.251   2.437   1.680
  741DMSO    H3 7739   0.155   2.570   1.606
  741DMSO    S1 7740   0.380   2.634   1.651
  741DMSO    C2 7741   0.347   2.751   1.519
  741DMSO    H4 7742   0.425   2.827   1.517
  741DMSO    H5 7743   0.346   2.697   1.424
  741DMSO    H6 7744   0.249   2.796   1.534
  741DMSO    O1 7745   0.504   2.564   1.608
  742DMSO    C1 7746   1.987   1.302   0.265
  742DMSO    H1 7747   1.907   1.375   0.271
  742DMSO    H2 7748   2.068   1.329   0.332
  742DMSO    H3 7749   2.024   1.292   0.163
  742DMSO    S1 7750   1.927   1.142   0.318
  742DMSO    C2 7751   1.788   1.138   0.206
  742DMSO    H4 7752   1.727   1.052   0.233
  742DMSO    H5 7753   1.730   1.230   0.216
  742DMSO    H6 7754   1.826   1.127   0.104
  742DMSO    O1 7755   1.864   1.173   0.449
  743DMSO    C1 7756   3.329   1.469   4.604
  743DMSO    H1 7757   3.359   1.479   4.500
  743DMSO    H2 7758   3.265   1.382   4.615
  743DMSO    H3 7759   3.276   1.559   4.635
  743DMSO    S1 7760   3.475   1.450   4.705
  743DMSO    C2 7761   3.524   1.292   4.636
  743DMSO    H4 7762   3.549   1.306   4.530
  743DMSO    H5 7763   3.611   1.255   4.691
  743DMSO    H6 7764   3.441   1.223   4.646
  743DMSO    O1 7765   3.421   1.415   4.840
  744DMSO    C1 7766   0.887   0.392   1.576
  744DMSO    H1 7767   0.868   0.289   1.606
  744DMSO    H2 7768   0.977   0.430   1.625
  744DMSO    H3 7769   0.802   0.456   1.601
  744DMSO    S1 7770   0.913   0.395   1.400
  744DMSO    C2 7771   0.749   0.338   1.356
  744DMSO    H4 7772   0.740   0.337   1.248
  744DMSO    H5 7773   0.736   0.237   1.395
  744DMSO    H6 7774   0.675   0.406   1.400
  744DMSO    O1 7775   0.998   0.276   1.373
  745DMSO    C1 7776   1.814   4.134   0.038
  745DMSO    H1 7777   1.907   4.144   4.884
  745DMSO    H2 7778   1.767   4.038   0.019
  745DMSO    H3 7779   1.745   4.215   0.011
  745DMSO    S1 7780   1.849   4.149   0.212
  745DMSO    C2 7781   1.937   3.994   0.225
  745DMSO    H4 7782   1.961   3.978   0.330
  745DMSO    H5 7783   1.873   3.914   0.189
  745DMSO    H6 7784   2.028   4.001   0.167
  745DMSO    O1 7785   1.719   4.118   0.278
  746DMSO    C1 7786   4.115   1.108   1.352
  746DMSO    H1 7787   4.172   1.022   1.316
  746DMSO    H2 7788   4.025   1.122   1.292
  746DMSO    H3 7789   4.177   1.198   1.348
  746DMSO    S1 7790   4.068   1.079   1.521
  746DMSO    C2 7791   3.980   1.233   1.541
  746DMSO    H4 7792   3.953   1.244   1.645
  746DMSO    H5 7793   4.045   1.315   1.510
  746DMSO    H6 7794   3.892   1.229   1.477
  746DMSO    O1 7795   4.193   1.100   1.599
  747DMSO    C1 7796   0.785   3.059   2.559
  747DMSO    H1 7797   0.881   3.059   2.611
  747DMSO    H2 7798   0.785   2.986   2.479
  747DMSO    H3 7799   0.766   3.158   2.518
  747DMSO    S1 7800   0.655   3.023   2.676
  747DMSO    C2 7801   0.683   2.846   2.679
  747DMSO    H4 7802   0.611   2.802   2.748
  747DMSO    H5 7803   0.668   2.807   2.579
  747DMSO    H6 7804   0.785   2.827   2.714
  747DMSO    O1 7805   0.532   3.036   2.593
  748DMSO    C1 7806   0.631   1.161   0.645
  748DMSO    H1 7807   0.609   1.221   0.557
  748DMSO    H2 7808   0.559   1.080   0.655
  748DMSO    H3 7809   0.631   1.222   0.735
  748DMSO    S1 7810   0.792   1.086   0.626
  748DMSO    C2 7811   0.879   1.240   0.603
  748DMSO    H4 7812   0.982   1.218   0.573
  748DMSO    H5 7813   0.829   1.297   0.525
  748DMSO    H6 7814   0.879   1.296   0.697
  748DMSO    O1 7815   0.791   1.027   0.489
  749DMSO    C1 7816   2.940   2.032   3.637
  749DMSO    H1 7817   2.921   2.109   3.711
  749DMSO    H2 7818   3.041   1.993   3.649
  749DMSO    H3 7819   2.928   2.072   3.536
  749DMSO    S1 7820   2.821   1.900   3.662
  749DMSO    C2 7821   2.897   1.835   3.810
  749DMSO    H4 7822   3.004   1.823   3.795
  749DMSO    H5 7823   2.878   1.903   3.893
  749DMSO    H6 7824   2.853   1.737   3.832
  749DMSO    O1 7825   2.855   1.802   3.554
  750DMSO    C1 7826   0.242   2.394   4.489
  750DMSO    H1 7827   0.232   2.302   4.431
  750DMSO    H2 7828   0.163   2.463   4.464
  750DMSO    H3 7829   0.340   2.439   4.473
  750DMSO    S1 7830   0.228   2.352   4.663
  750DMSO    C2 7831   0.057   2.301   4.654
  750DMSO    H4 7832   0.049   2.213   4.589
  750DMSO    H5 7833   0.022   2.277   4.755
  750DMSO    H6 7834   5.773   2.383   4.613
  750DMSO    O1 7835   0.222   2.484   4.731
  751DMSO    C1 7836   3.220   3.722   4.375
  751DMSO    H1 7837   3.130   3.779   4.393
  751DMSO    H2 7838   3.298   3.785   4.332
  751DMSO    H3 7839   3.200   3.640   4.305
  751DMSO    S1 7840   3.280   3.652   4.528
  751DMSO    C2 7841   3.327   3.809   4.598
  751DMSO    H4 7842   3.237   3.870   4.610
  751DMSO    H5 7843   3.374   3.791   4.695
  751DMSO    H6 7844   3.398   3.857   4.530
  751DMSO    O1 7845   3.411   3.589   4.493
  752DMSO    C1 7846   4.591   4.509   3.455
  752DMSO    H1 7847   4.516   4.545   3.385
  752DMSO    H2 7848   4.592   4.400   3.458
  752DMSO    H3 7849   4.571   4.549   3.554
  752DMSO    S1 7850   4.753   4.567   3.404
  752DMSO    C2 7851   4.773   4.452   3.269
  752DMSO    H4 7852   4.697   4.473   3.193
  752DMSO    H5 7853   4.873   4.467   3.227
  752DMSO    H6 7854   4.764   4.350   3.306
  752DMSO    O1 7855   4.846   4.514   3.507
  753DMSO    C1 7856   2.710   1.031   1.440
  753DMSO    H1 7857   2.788   1.101   1.473
  753DMSO    H2 7858   2.616   1.084   1.428
  753DMSO    H3 7859   2.701   0.951   1.514
  753DMSO    S1 7860   2.760   0.961   1.283
  753DMSO    C2 7861   2.632   0.836   1.277
  753DMSO    H4 7862   2.536   0.884   1.260
  753DMSO    H5 7863   2.655   0.769   1.194
  753DMSO    H6 7864   2.632   0.780   1.371
  753DMSO    O1 7865   2.883   0.886   1.318
  754DMSO    C1 7866   1.253   3.294   1.426
  754DMSO    H1 7867   1.272   3.307   1.319
  754DMSO    H2 7868   1.310   3.210   1.464
  754DMSO    H3 7869   1.146   3.279   1.442
  754DMSO    S1 7870   1.304   3.442   1.514
  754DMSO    C2 7871   1.201   3.556   1.423
  754DMSO    H4 7872   1.096   3.534   1.446
  754DMSO    H5 7873   1.225   3.657   1.456
  754DMSO    H6 7874   1.219   3.545   1.316
  754DMSO    O1 7875   1.443   3.469   1.465
  755DMSO    C1 7876   4.582   3.398   0.586
  755DMSO    H1 7877   4.498   3.465   0.573
  755DMSO    H2 7878   4.639   3.423   0.676
  755DMSO    H3 7879   4.647   3.401   0.499
  755DMSO    S1 7880   4.519   3.232   0.608
  755DMSO    C2 7881   4.435   3.224   0.451
  755DMSO    H4 7882   4.357   3.300   0.448
  755DMSO    H5 7883   4.507   3.240   0.371
  755DMSO    H6 7884   4.391   3.125   0.443
  755DMSO    O1 7885   4.407   3.251   0.705
  756DMSO    C1 7886   3.515   0.472   4.204
  756DMSO    H1 7887   3.535   0.366   4.224
  756DMSO    H2 7888   3.426   0.505   4.259
  756DMSO    H3 7889   3.504   0.489   4.097
  756DMSO    S1 7890   3.656   0.566   4.262
  756DMSO    C2 7891   3.593   0.725   4.209
  756DMSO    H4 7892   3.507   0.751   4.270
  756DMSO    H5 7893   3.672   0.798   4.223
  756DMSO    H6 7894   3.566   0.719   4.104
  756DMSO    O1 7895   3.760   0.533   4.160
  757DMSO    C1 7896   1.773   1.089   3.666
  757DMSO    H1 7897   1.727   1.160   3.735
  757DMSO    H2 7898   1.704   1.061   3.587
  757DMSO    H3 7899   1.807   1.000   3.719
  757DMSO    S1 7900   1.915   1.164   3.588
  757DMSO    C2 7901   2.001   1.208   3.738
  757DMSO    H4 7902   2.086   1.271   3.712
  757DMSO    H5 7903   1.933   1.261   3.805
  757DMSO    H6 7904   2.037   1.116   3.785
  757DMSO    O1 7905   1.863   1.295   3.538
  758DMSO    C1 7906   4.022   3.597   3.915
  758DMSO    H1 7907   3.986   3.572   3.816
  758DMSO    H2 7908   3.942   3.643   3.973
  758DMSO    H3 7909   4.107   3.665   3.910
  758DMSO    S1 7910   4.072   3.447   3.999
  758DMSO    C2 7911   4.170   3.383   3.865
  758DMSO    H4 7912   4.260   3.444   3.854
  758DMSO    H5 7913   4.197   3.281   3.890
  758DMSO    H6 7914   4.111   3.385   3.773
  758DMSO    O1 7915   3.950   3.361   3.997
  759DMSO    C1 7916   0.008   1.971   2.062
  759DMSO    H1 7917   5.693   1.914   2.085
  759DMSO    H2 7918   0.096   1.909   2.076
  759DMSO    H3 7919   0.013   2.061   2.123
  759DMSO    S1 7920   5.773   2.019   1.890
  759DMSO    C2 7921   0.159   2.097   1.886
  759DMSO    H4 7922   0.236   2.020   1.897
  759DMSO    H5 7923   0.170   2.150   1.791
  759DMSO    H6 7924   0.166   2.169   1.968
  759DMSO    O1 7925   5.678   2.135   1.893
  760DMSO    C1 7926   0.624   2.980   2.243
  760DMSO    H1 7927   0.558   2.947   2.163
  760DMSO    H2 7928   0.728   2.957   2.217
  760DMSO    H3 7929   0.597   2.932   2.337
  760DMSO    S1 7930   0.606   3.156   2.261
  760DMSO    C2 7931   0.429   3.154   2.280
  760DMSO    H4 7932   0.390   3.255   2.270
  760DMSO    H5 7933   0.385   3.090   2.203
  760DMSO    H6 7934   0.404   3.114   2.379
  760DMSO    O1 7935   0.627   3.207   2.122
  761DMSO    C1 7936   3.542   4.594   4.461
  761DMSO    H1 7937   3.477   4.519   4.416
  761DMSO    H2 7938   3.587   4.554   4.552
  761DMSO    H3 7939   3.485   4.685   4.483
  761DMSO    S1 7940   3.674   4.635   4.347
  761DMSO    C2 7941   3.569   4.676   4.209
  761DMSO    H4 7942   3.517   4.770   4.229
  761DMSO    H5 7943   3.631   4.686   4.120
  761DMSO    H6 7944   3.498   4.595   4.193
  761DMSO    O1 7945   3.734   4.504   4.310
  762DMSO    C1 7946   1.737   1.336   1.899
  762DMSO    H1 7947   1.826   1.287   1.859
  762DMSO    H2 7948   1.687   1.392   1.820
  762DMSO    H3 7949   1.761   1.401   1.982
  762DMSO    S1 7950   1.624   1.210   1.954
  762DMSO    C2 7951   1.740   1.134   2.066
  762DMSO    H4 7952   1.762   1.205   2.145
  762DMSO    H5 7953   1.695   1.044   2.107
  762DMSO    H6 7954   1.832   1.110   2.011
  762DMSO    O1 7955   1.619   1.119   1.836
  763DMSO    C1 7956   3.929   2.213   4.833
  763DMSO    H1 7957   4.010   2.257   4.775
  763DMSO    H2 7958   3.958   2.116   4.872
  763DMSO    H3 7959   3.841   2.202   4.770
  763DMSO    S1 7960   3.889   2.323   0.067
  763DMSO    C2 7961   3.750   2.227   0.125
  763DMSO    H4 7962   3.685   2.205   0.040
  763DMSO    H5 7963   3.787   2.135   0.169
  763DMSO    H6 7964   3.698   2.286   0.200
  763DMSO    O1 7965   3.826   2.441   0.002
  764DMSO    C1 7966   2.189   2.102   0.977
  764DMSO    H1 7967   2.147   2.196   0.939
  764DMSO    H2 7968   2.112   2.043   1.025
  764DMSO    H3 7969   2.271   2.124   1.047
  764DMSO    S1 7970   2.254   2.009   0.839
  764DMSO    C2 7971   2.320   1.875   0.937
  764DMSO    H4 7972   2.378   1.811   0.871
  764DMSO    H5 7973   2.383   1.916   1.016
  764DMSO    H6 7974   2.237   1.819   0.980
  764DMSO    O1 7975   2.374   2.085   0.795
  765DMSO    C1 7976   0.520   2.292   2.576
  765DMSO    H1 7977   0.557   2.254   2.481
  765DMSO    H2 7978   0.588   2.265   2.657
  765DMSO    H3 7979   0.421   2.250   2.597
  765DMSO    S1 7980   0.508   2.469   2.564
  765DMSO    C2 7981   0.424   2.492   2.719
  765DMSO    H4 7982   0.390   2.595   2.725
  765DMSO    H5 7983   0.338   2.425   2.722
  765DMSO    H6 7984   0.492   2.469   2.801
  765DMSO    O1 7985   0.400   2.490   2.464
  766DMSO    C1 7986   2.339   1.890   3.080
  766DMSO    H1 7987   2.440   1.930   3.065
  766DMSO    H2 7988   2.295   1.937   3.168
  766DMSO    H3 7989   2.343   1.782   3.096
  766DMSO    S1 7990   2.238   1.925   2.937
  766DMSO    C2 7991   2.333   1.824   2.825
  766DMSO    H4 7992   2.296   1.841   2.724
  766DMSO    H5 7993   2.438   1.851   2.833
  766DMSO    H6 7994   2.319   1.719   2.852
  766DMSO    O1 7995   2.274   2.064   2.896
  767DMSO    C1 7996   4.597   0.422   1.466
  767DMSO    H1 7997   4.623   0.504   1.532
  767DMSO    H2 7998   4.687   0.380   1.420
  767DMSO    H3 7999   4.528   0.453   1.388
  767DMSO    S1 8000   4.520   0.292   1.561
  767DMSO    C2 8001   4.390   0.396   1.625
  767DMSO    H4 8002   4.334   0.338   1.699
  767DMSO    H5 8003   4.435   0.484   1.673
  767DMSO    H6 8004   4.326   0.425   1.542
  767DMSO    O1 8005   4.611   0.276   1.678
  768DMSO    C1 8006   0.578   0.740   1.794
  768DMSO    H1 8007   0.664   0.704   1.849
  768DMSO    H2 8008   0.578   0.849   1.791
  768DMSO    H3 8009   0.485   0.703   1.838
  768DMSO    S1 8010   0.590   0.680   1.626
  768DMSO    C2 8011   0.428   0.733   1.574
  768DMSO    H4 8012   0.353   0.686   1.639
  768DMSO    H5 8013   0.422   0.841   1.580
  768DMSO    H6 8014   0.414   0.699   1.471
  768DMSO    O1 8015   0.577   0.532   1.638
  769DMSO    C1 8016   2.473   3.624   4.549
  769DMSO    H1 8017   2.414   3.547   4.499
  769DMSO    H2 8018   2.575   3.626   4.510
  769DMSO    H3 8019   2.474   3.608   4.657
  769DMSO    S1 8020   2.397   3.783   4.518
  769DMSO    C2 8021   2.422   3.781   4.341
  769DMSO    H4 8022   2.388   3.876   4.301
  769DMSO    H5 8023   2.528   3.768   4.320
  769DMSO    H6 8024   2.363   3.699   4.298
  769DMSO    O1 8025   2.498   3.881   4.568
  770DMSO    C1 8026   3.549   1.261   3.881
  770DMSO    H1 8027   3.654   1.281   3.857
  770DMSO    H2 8028   3.484   1.298   3.801
  770DMSO    H3 8029   3.521   1.308   3.975
  770DMSO    S1 8030   3.526   1.084   3.896
  770DMSO    C2 8031   3.563   1.046   3.726
  770DMSO    H4 8032   3.550   0.939   3.711
  770DMSO    H5 8033   3.496   1.101   3.661
  770DMSO    H6 8034   3.666   1.076   3.704
  770DMSO    O1 8035   3.379   1.068   3.906
  771DMSO    C1 8036   3.061   4.282   4.448
  771DMSO    H1 8037   3.105   4.290   4.349
  771DMSO    H2 8038   3.077   4.182   4.488
  771DMSO    H3 8039   2.954   4.301   4.442
  771DMSO    S1 8040   3.137   4.401   4.557
  771DMSO    C2 8041   3.147   4.531   4.436
  771DMSO    H4 8042   3.183   4.622   4.484
  771DMSO    H5 8043   3.217   4.502   4.357
  771DMSO    H6 8044   3.049   4.548   4.392
  771DMSO    O1 8045   3.279   4.358   4.571
  772DMSO    C1 8046   2.568   2.149   4.484
  772DMSO    H1 8047   2.540   2.077   4.407
  772DMSO    H2 8048   2.557   2.250   4.446
  772DMSO    H3 8049   2.671   2.131   4.516
  772DMSO    S1 8050   2.458   2.128   4.623
  772DMSO    C2 8051   2.497   1.955   4.649
  772DMSO    H4 8052   2.604   1.946   4.672
  772DMSO    H5 8053   2.438   1.918   4.732
  772DMSO    H6 8054   2.474   1.899   4.558
  772DMSO    O1 8055   2.323   2.127   4.560
  773DMSO    C1 8056   4.150   1.491   0.477
  773DMSO    H1 8057   4.251   1.517   0.443
  773DMSO    H2 8058   4.095   1.582   0.502
  773DMSO    H3 8059   4.156   1.426   0.564
  773DMSO    S1 8060   4.063   1.407   0.345
  773DMSO    C2 8061   4.189   1.283   0.316
  773DMSO    H4 8062   4.160   1.225   0.229
  773DMSO    H5 8063   4.284   1.333   0.298
  773DMSO    H6 8064   4.196   1.218   0.403
  773DMSO    O1 8065   4.075   1.499   0.229
  774DMSO    C1 8066   0.362   2.987   0.836
  774DMSO    H1 8067   0.267   2.948   0.873
  774DMSO    H2 8068   0.353   3.018   0.732
  774DMSO    H3 8069   0.437   2.909   0.846
  774DMSO    S1 8070   0.410   3.126   0.937
  774DMSO    C2 8071   0.562   3.160   0.850
  774DMSO    H4 8072   0.617   3.233   0.910
  774DMSO    H5 8073   0.618   3.067   0.842
  774DMSO    H6 8074   0.537   3.201   0.752
  774DMSO    O1 8075   0.458   3.064   1.063
  775DMSO    C1 8076   1.815   4.357   3.282
  775DMSO    H1 8077   1.859   4.265   3.243
  775DMSO    H2 8078   1.853   4.445   3.231
  775DMSO    H3 8079   1.832   4.366   3.390
  775DMSO    S1 8080   1.638   4.354   3.256
  775DMSO    C2 8081   1.649   4.354   3.078
  775DMSO    H4 8082   1.700   4.446   3.047
  775DMSO    H5 8083   1.702   4.265   3.044
  775DMSO    H6 8084   1.547   4.354   3.041
  775DMSO    O1 8085   1.601   4.494   3.287
  776DMSO    C1 8086   0.950   1.146   2.652
  776DMSO    H1 8087   0.927   1.132   2.758
  776DMSO    H2 8088   1.044   1.098   2.628
  776DMSO    H3 8089   0.954   1.252   2.630
  776DMSO    S1 8090   0.819   1.071   2.555
  776DMSO    C2 8091   0.688   1.167   2.629
  776DMSO    H4 8092   0.593   1.135   2.585
  776DMSO    H5 8093   0.688   1.149   2.737
  776DMSO    H6 8094   0.706   1.273   2.609
  776DMSO    O1 8095   0.803   0.936   2.617
  777DMSO    C1 8096   4.846   3.494   0.078
  777DMSO    H1 8097   4.940   3.521   0.128
  777DMSO    H2 8098   4.864   3.414   0.007
  777DMSO    H3 8099   4.805   3.581   0.027
  777DMSO    S1 8100   4.731   3.439   0.204
  777DMSO    C2 8101   4.591   3.423   0.093
  777DMSO    H4 8102   4.583   3.515   0.035
  777DMSO    H5 8103   4.607   3.337   0.028
  777DMSO    H6 8104   4.501   3.410   0.154
  777DMSO    O1 8105   4.698   3.562   0.281
  778DMSO    C1 8106   1.138   2.693   4.624
  778DMSO    H1 8107   1.047   2.753   4.633
  778DMSO    H2 8108   1.176   2.696   4.522
  778DMSO    H3 8109   1.118   2.590   4.653
  778DMSO    S1 8110   1.263   2.758   4.734
  778DMSO    C2 8111   1.275   2.918   4.654
  778DMSO    H4 8112   1.358   2.972   4.698
  778DMSO    H5 8113   1.293   2.902   4.547
  778DMSO    H6 8114   1.181   2.972   4.671
  778DMSO    O1 8115   1.387   2.688   4.690
  779DMSO    C1 8116   4.094   4.658   1.479
  779DMSO    H1 8117   4.067   4.727   1.559
  779DMSO    H2 8118   4.199   4.671   1.452
  779DMSO    H3 8119   4.032   4.674   1.392
  779DMSO    S1 8120   4.069   4.491   1.536
  779DMSO    C2 8121   4.209   4.486   1.645
  779DMSO    H4 8122   4.226   4.383   1.678
  779DMSO    H5 8123   4.296   4.523   1.591
  779DMSO    H6 8124   4.189   4.550   1.732
  779DMSO    O1 8125   4.112   4.408   1.420
  780DMSO    C1 8126   3.992   3.881   2.003
  780DMSO    H1 8127   4.099   3.867   2.022
  780DMSO    H2 8128   3.956   3.806   1.934
  780DMSO    H3 8129   3.976   3.981   1.963
  780DMSO    S1 8130   3.907   3.866   2.159
  780DMSO    C2 8131   3.752   3.936   2.105
  780DMSO    H4 8132   3.702   3.868   2.036
  780DMSO    H5 8133   3.691   3.958   2.192
  780DMSO    H6 8134   3.774   4.030   2.054
  780DMSO    O1 8135   3.964   3.976   2.240
  781DMSO    C1 8136   3.721   4.645   2.299
  781DMSO    H1 8137   3.628   4.644   2.355
  781DMSO    H2 8138   3.730   4.738   2.241
  781DMSO    H3 8139   3.729   4.559   2.233
  781DMSO    S1 8140   3.858   4.637   2.414
  781DMSO    C2 8141   3.832   4.799   2.485
  781DMSO    H4 8142   3.920   4.821   2.546
  781DMSO    H5 8143   3.823   4.872   2.404
  781DMSO    H6 8144   3.743   4.797   2.547
  781DMSO    O1 8145   3.976   4.655   2.325
  782DMSO    C1 8146   4.689   0.860   4.248
  782DMSO    H1 8147   4.585   0.832   4.263
  782DMSO    H2 8148   4.732   0.801   4.167
  782DMSO    H3 8149   4.745   0.848   4.340
  782DMSO    S1 8150   4.693   1.032   4.200
  782DMSO    C2 8151   4.871   1.044   4.200
  782DMSO    H4 8152   4.897   1.148   4.178
  782DMSO    H5 8153   4.909   1.016   4.298
  782DMSO    H6 8154   4.911   0.980   4.122
  782DMSO    O1 8155   4.655   1.104   4.325
  783DMSO    C1 8156   4.152   1.604   1.027
  783DMSO    H1 8157   4.087   1.688   1.003
  783DMSO    H2 8158   4.100   1.534   1.092
  783DMSO    H3 8159   4.244   1.637   1.076
  783DMSO    S1 8160   4.196   1.517   0.876
  783DMSO    C2 8161   4.277   1.655   0.796
  783DMSO    H4 8162   4.370   1.674   0.848
  783DMSO    H5 8163   4.298   1.626   0.693
  783DMSO    H6 8164   4.210   1.741   0.798
  783DMSO    O1 8165   4.067   1.504   0.802
  784DMSO    C1 8166   2.232   4.542   2.452
  784DMSO    H1 8167   2.302   4.626   2.450
  784DMSO    H2 8168   2.245   4.487   2.545
  784DMSO    H3 8169   2.247   4.479   2.365
  784DMSO    S1 8170   2.067   4.610   2.445
  784DMSO    C2 8171   1.983   4.455   2.475
  784DMSO    H4 8172   2.000   4.427   2.579
  784DMSO    H5 8173   1.877   4.472   2.456
  784DMSO    H6 8174   2.022   4.381   2.406
  784DMSO    O1 8175   2.046   4.631   2.300
  785DMSO    C1 8176   0.528   0.449   3.615
  785DMSO    H1 8177   0.504   0.545   3.663
  785DMSO    H2 8178   0.562   0.466   3.513
  785DMSO    H3 8179   0.440   0.385   3.616
  785DMSO    S1 8180   0.658   0.370   3.708
  785DMSO    C2 8181   0.573   0.378   3.864
  785DMSO    H4 8182   0.545   0.482   3.883
  785DMSO    H5 8183   0.483   0.316   3.859
  785DMSO    H6 8184   0.640   0.341   3.942
  785DMSO    O1 8185   0.763   0.475   3.717
  786DMSO    C1 8186   0.554   3.579   3.911
  786DMSO    H1 8187   0.487   3.538   3.986
  786DMSO    H2 8188   0.503   3.582   3.814
  786DMSO    H3 8189   0.644   3.518   3.905
  786DMSO    S1 8190   0.599   3.745   3.959
  786DMSO    C2 8191   0.696   3.780   3.813
  786DMSO    H4 8192   0.732   3.883   3.821
  786DMSO    H5 8193   0.781   3.712   3.807
  786DMSO    H6 8194   0.633   3.770   3.725
  786DMSO    O1 8195   0.701   3.721   4.065
  787DMSO    C1 8196   3.162   0.310   1.352
  787DMSO    H1 8197   3.151   0.408   1.399
  787DMSO    H2 8198   3.236   0.319   1.272
  787DMSO    H3 8199   3.067   0.275   1.313
  787DMSO    S1 8200   3.222   0.195   1.474
  787DMSO    C2 8201   3.091   0.229   1.590
  787DMSO    H4 8202   3.094   0.335   1.615
  787DMSO    H5 8203   2.996   0.203   1.544
  787DMSO    H6 8204   3.108   0.169   1.679
  787DMSO    O1 8205   3.340   0.264   1.534
  788DMSO    C1 8206   1.868   4.047   3.942
  788DMSO    H1 8207   1.796   4.109   3.996
  788DMSO    H2 8208   1.818   3.992   3.862
  788DMSO    H3 8209   1.919   3.979   4.010
  788DMSO    S1 8210   1.990   4.155   3.868
  788DMSO    C2 8211   2.031   4.238   4.021
  788DMSO    H4 8212   2.068   4.165   4.093
  788DMSO    H5 8213   2.108   4.312   4.001
  788DMSO    H6 8214   1.942   4.287   4.060
  788DMSO    O1 8215   1.911   4.254   3.790
  789DMSO    C1 8216   4.691   3.876   2.483
  789DMSO    H1 8217   4.617   3.802   2.453
  789DMSO    H2 8218   4.642   3.963   2.527
  789DMSO    H3 8219   4.748   3.907   2.395
  789DMSO    S1 8220   4.804   3.803   2.600
  789DMSO    C2 8221   4.884   3.957   2.644
  789DMSO    H4 8222   4.913   4.008   2.552
  789DMSO    H5 8223   4.813   4.019   2.699
  789DMSO    H6 8224   4.972   3.936   2.705
  789DMSO    O1 8225   4.902   3.733   2.512
  790DMSO    C1 8226   1.436   3.115   3.134
  790DMSO    H1 8227   1.494   3.206   3.147
  790DMSO    H2 8228   1.330   3.140   3.121
  790DMSO    H3 8229   1.448   3.050   3.220
  790DMSO    S1 8230   1.491   3.031   2.986
  790DMSO    C2 8231   1.663   3.025   3.035
  790DMSO    H4 8232   1.721   2.994   2.949
  790DMSO    H5 8233   1.692   3.126   3.065
  790DMSO    H6 8234   1.674   2.956   3.119
  790DMSO    O1 8235   1.493   3.135   2.879
  791DMSO    C1 8236   0.368   2.893   2.883
  791DMSO    H1 8237   0.339   2.790   2.903
  791DMSO    H2 8238   0.384   2.908   2.776
  791DMSO    H3 8239   0.456   2.921   2.940
  791DMSO    S1 8240   0.234   3.000   2.931
  791DMSO    C2 8241   0.214   2.935   3.097
  791DMSO    H4 8242   0.196   2.828   3.091
  791DMSO    H5 8243   0.306   2.955   3.153
  791DMSO    H6 8244   0.129   2.985   3.143
  791DMSO    O1 8245   0.117   2.946   2.857
  792DMSO    C1 8246   2.495   4.307   1.010
  792DMSO    H1 8247   2.525   4.372   0.927
  792DMSO    H2 8248   2.536   4.207   0.995
  792DMSO    H3 8249   2.387   4.303   1.019
  792DMSO    S1 8250   2.563   4.371   1.162
  792DMSO    C2 8251   2.490   4.533   1.149
  792DMSO    H4 8252   2.526   4.582   1.059
  792DMSO    H5 8253   2.381   4.523   1.147
  792DMSO    H6 8254   2.519   4.592   1.236
  792DMSO    O1 8255   2.707   4.395   1.131
  793DMSO    C1 8256   2.993   0.225   1.036
  793DMSO    H1 8257   2.919   0.264   1.107
  793DMSO    H2 8258   3.061   0.155   1.086
  793DMSO    H3 8259   3.047   0.307   0.989
  793DMSO    S1 8260   2.903   0.138   0.909
  793DMSO    C2 8261   3.043   0.115   0.801
  793DMSO    H4 8262   3.115   0.047   0.847
  793DMSO    H5 8263   3.006   0.074   0.707
  793DMSO    H6 8264   3.087   0.213   0.782
  793DMSO    O1 8265   2.826   0.247   0.844
  794DMSO    C1 8266   0.580   2.967   4.241
  794DMSO    H1 8267   0.647   2.886   4.213
  794DMSO    H2 8268   0.622   3.022   4.326
  794DMSO    H3 8269   0.483   2.925   4.267
  794DMSO    S1 8270   0.562   3.077   4.102
  794DMSO    C2 8271   0.422   3.166   4.167
  794DMSO    H4 8272   0.404   3.252   4.103
  794DMSO    H5 8273   0.336   3.099   4.164
  794DMSO    H6 8274   0.443   3.198   4.269
  794DMSO    O1 8275   0.502   2.988   3.999
  795DMSO    C1 8276   0.112   0.286   1.685
  795DMSO    H1 8277   0.201   0.282   1.747
  795DMSO    H2 8278   0.022   0.292   1.746
  795DMSO    H3 8279   0.109   0.199   1.619
  795DMSO    S1 8280   0.120   0.434   1.585
  795DMSO    C2 8281   0.287   0.406   1.530
  795DMSO    H4 8282   0.296   0.307   1.487
  795DMSO    H5 8283   0.311   0.482   1.455
  795DMSO    H6 8284   0.354   0.417   1.615
  795DMSO    O1 8285   0.134   0.543   1.685
  796DMSO    C1 8286   4.401   1.920   1.619
  796DMSO    H1 8287   4.486   1.933   1.685
  796DMSO    H2 8288   4.430   1.941   1.516
  796DMSO    H3 8289   4.317   1.984   1.648
  796DMSO    S1 8290   4.349   1.749   1.626
  796DMSO    C2 8291   4.326   1.745   1.803
  796DMSO    H4 8292   4.419   1.779   1.849
  796DMSO    H5 8293   4.242   1.810   1.828
  796DMSO    H6 8294   4.305   1.642   1.830
  796DMSO    O1 8295   4.476   1.674   1.606
  797DMSO    C1 8296   3.465   1.274   1.506
  797DMSO    H1 8297   3.513   1.260   1.409
  797DMSO    H2 8298   3.505   1.200   1.576
  797DMSO    H3 8299   3.357   1.264   1.497
  797DMSO    S1 8300   3.503   1.438   1.567
  797DMSO    C2 8301   3.676   1.407   1.596
  797DMSO    H4 8302   3.720   1.497   1.640
  797DMSO    H5 8303   3.686   1.324   1.665
  797DMSO    H6 8304   3.724   1.384   1.500
  797DMSO    O1 8305   3.445   1.441   1.705
  798DMSO    C1 8306   5.744   0.114   4.240
  798DMSO    H1 8307   5.728   0.129   4.133
  798DMSO    H2 8308   5.685   0.028   4.274
  798DMSO    H3 8309   5.719   0.204   4.295
  798DMSO    S1 8310   0.142   0.077   4.262
  798DMSO    C2 8311   0.140   0.077   4.441
  798DMSO    H4 8312   0.243   0.068   4.476
  798DMSO    H5 8313   0.099   0.172   4.474
  798DMSO    H6 8314   0.079   5.922   4.476
  798DMSO    O1 8315   0.207   0.208   4.233
  799DMSO    C1 8316   1.137   2.490   1.956
  799DMSO    H1 8317   1.186   2.449   2.044
  799DMSO    H2 8318   1.132   2.415   1.876
  799DMSO    H3 8319   1.191   2.578   1.920
  799DMSO    S1 8320   0.972   2.539   2.000
  799DMSO    C2 8321   0.915   2.372   2.032
  799DMSO    H4 8322   0.920   2.316   1.939
  799DMSO    H5 8323   0.978   2.326   2.108
  799DMSO    H6 8324   0.813   2.377   2.068
  799DMSO    O1 8325   0.911   2.571   1.868
  800DMSO    C1 8326   3.092   1.851   1.787
  800DMSO    H1 8327   3.142   1.850   1.690
  800DMSO    H2 8328   3.135   1.930   1.849
  800DMSO    H3 8329   3.102   1.753   1.835
  800DMSO    S1 8330   2.919   1.885   1.758
  800DMSO    C2 8331   2.867   1.856   1.927
  800DMSO    H4 8332   2.758   1.859   1.930
  800DMSO    H5 8333   2.900   1.756   1.957
  800DMSO    H6 8334   2.909   1.932   1.992
  800DMSO    O1 8335   2.871   1.763   1.687
  801DMSO    C1 8336   0.263   1.977   4.719
  801DMSO    H1 8337   0.199   1.889   4.715
  801DMSO    H2 8338   0.240   2.042   4.803
  801DMSO    H3 8339   0.251   2.033   4.625
  801DMSO    S1 8340   0.434   1.927   4.731
  801DMSO    C2 8341   0.417   1.846   4.889
  801DMSO    H4 8342   0.372   1.916   0.058
  801DMSO    H5 8343   0.355   1.757   4.877
  801DMSO    H6 8344   0.517   1.820   0.021
  801DMSO    O1 8345   0.505   2.053   4.766
  802DMSO    C1 8346   1.521   3.717   1.266
  802DMSO    H1 8347   1.538   3.615   1.233
  802DMSO    H2 8348   1.503   3.719   1.374
  802DMSO    H3 8349   1.436   3.759   1.213
  802DMSO    S1 8350   1.666   3.815   1.227
  802DMSO    C2 8351   1.601   3.971   1.284
  802DMSO    H4 8352   1.506   3.990   1.235
  802DMSO    H5 8353   1.589   3.969   1.392
  802DMSO    H6 8354   1.672   4.050   1.257
  802DMSO    O1 8355   1.663   3.824   1.079
  803DMSO    C1 8356   4.740   2.224   0.634
  803DMSO    H1 8357   4.773   2.139   0.573
  803DMSO    H2 8358   4.808   2.239   0.717
  803DMSO    H3 8359   4.640   2.205   0.672
  803DMSO    S1 8360   4.736   2.371   0.532
  803DMSO    C2 8361   4.914   2.383   0.512
  803DMSO    H4 8362   4.947   2.308   0.441
  803DMSO    H5 8363   4.938   2.483   0.475
  803DMSO    H6 8364   4.961   2.367   0.609
  803DMSO    O1 8365   4.701   2.480   0.627
  804DMSO    C1 8366   4.116   0.613   4.692
  804DMSO    H1 8367   4.062   0.568   4.608
  804DMSO    H2 8368   4.181   0.694   4.659
  804DMSO    H3 8369   4.174   0.537   4.744
  804DMSO    S1 8370   3.996   0.677   4.809
  804DMSO    C2 8371   3.950   0.820   4.714
  804DMSO    H4 8372   4.040   0.874   4.684
  804DMSO    H5 8373   3.892   0.788   4.627
  804DMSO    H6 8374   3.889   0.884   4.778
  804DMSO    O1 8375   4.079   0.734   0.016
  805DMSO    C1 8376   4.168   1.322   3.094
  805DMSO    H1 8377   4.133   1.277   3.188
  805DMSO    H2 8378   4.231   1.251   3.041
  805DMSO    H3 8379   4.222   1.414   3.114
  805DMSO    S1 8380   4.026   1.358   2.992
  805DMSO    C2 8381   3.932   1.445   3.117
  805DMSO    H4 8382   3.912   1.547   3.083
  805DMSO    H5 8383   3.838   1.392   3.130
  805DMSO    H6 8384   3.986   1.445   3.212
  805DMSO    O1 8385   3.956   1.227   2.985
  806DMSO    C1 8386   4.383   0.906   3.443
  806DMSO    H1 8387   4.279   0.881   3.425
  806DMSO    H2 8388   4.442   0.899   3.351
  806DMSO    H3 8389   4.425   0.839   3.518
  806DMSO    S1 8390   4.394   1.073   3.505
  806DMSO    C2 8391   4.343   1.152   3.353
  806DMSO    H4 8392   4.407   1.116   3.272
  806DMSO    H5 8393   4.238   1.128   3.335
  806DMSO    H6 8394   4.355   1.259   3.366
  806DMSO    O1 8395   4.540   1.102   3.512
  807DMSO    C1 8396   4.232   4.339   3.745
  807DMSO    H1 8397   4.184   4.411   3.680
  807DMSO    H2 8398   4.219   4.369   3.849
  807DMSO    H3 8399   4.338   4.331   3.722
  807DMSO    S1 8400   4.154   4.179   3.724
  807DMSO    C2 8401   4.167   4.175   3.547
  807DMSO    H4 8402   4.116   4.085   3.512
  807DMSO    H5 8403   4.117   4.264   3.506
  807DMSO    H6 8404   4.272   4.174   3.519
  807DMSO    O1 8405   4.009   4.207   3.748
  808DMSO    C1 8406   3.702   2.029   1.515
  808DMSO    H1 8407   3.604   1.990   1.542
  808DMSO    H2 8408   3.730   1.996   1.415
  808DMSO    H3 8409   3.774   1.995   1.590
  808DMSO    S1 8410   3.693   2.208   1.518
  808DMSO    C2 8411   3.870   2.231   1.516
  808DMSO    H4 8412   3.914   2.180   1.602
  808DMSO    H5 8413   3.909   2.190   1.424
  808DMSO    H6 8414   3.891   2.338   1.521
  808DMSO    O1 8415   3.656   2.242   1.659
  809DMSO    C1 8416   4.837   1.450   0.301
  809DMSO    H1 8417   4.783   1.408   0.386
  809DMSO    H2 8418   4.781   1.439   0.208
  809DMSO    H3 8419   4.935   1.402   0.291
  809DMSO    S1 8420   4.864   1.624   0.331
  809DMSO    C2 8421   4.691   1.669   0.316
  809DMSO    H4 8422   4.682   1.777   0.328
  809DMSO    H5 8423   4.655   1.641   0.217
  809DMSO    H6 8424   4.634   1.619   0.394
  809DMSO    O1 8425   4.925   1.673   0.204
  810DMSO    C1 8426   2.054   3.104   1.602
  810DMSO    H1 8427   2.150   3.084   1.649
  810DMSO    H2 8428   1.972   3.064   1.660
  810DMSO    H3 8429   2.053   3.060   1.502
  810DMSO    S1 8430   2.034   3.280   1.584
  810DMSO    C2 8431   1.889   3.271   1.480
  810DMSO    H4 8432   1.916   3.213   1.391
  810DMSO    H5 8433   1.808   3.222   1.534
  810DMSO    H6 8434   1.861   3.372   1.450
  810DMSO    O1 8435   2.143   3.318   1.490
  811DMSO    C1 8436   1.935   1.793   1.899
  811DMSO    H1 8437   1.901   1.877   1.960
  811DMSO    H2 8438   1.857   1.760   1.831
  811DMSO    H3 8439   1.965   1.710   1.963
  811DMSO    S1 8440   2.078   1.845   1.806
  811DMSO    C2 8441   1.991   1.956   1.696
  811DMSO    H4 8442   1.950   2.039   1.753
  811DMSO    H5 8443   2.062   1.992   1.621
  811DMSO    H6 8444   1.912   1.900   1.646
  811DMSO    O1 8445   2.108   1.728   1.720
  812DMSO    C1 8446   0.784   1.515   4.750
  812DMSO    H1 8447   0.841   1.525   4.657
  812DMSO    H2 8448   0.800   1.602   4.813
  812DMSO    H3 8449   0.814   1.424   4.803
  812DMSO    S1 8450   0.610   1.504   4.710
  812DMSO    C2 8451   0.625   1.378   4.585
  812DMSO    H4 8452   0.528   1.366   4.536
  812DMSO    H5 8453   0.697   1.412   4.510
  812DMSO    H6 8454   0.657   1.285   4.631
  812DMSO    O1 8455   0.584   1.629   4.634
  813DMSO    C1 8456   2.313   4.021   3.726
  813DMSO    H1 8457   2.422   4.020   3.734
  813DMSO    H2 8458   2.284   4.017   3.621
  813DMSO    H3 8459   2.273   4.110   3.774
  813DMSO    S1 8460   2.250   3.875   3.807
  813DMSO    C2 8461   2.330   3.907   3.963
  813DMSO    H4 8462   2.438   3.900   3.951
  813DMSO    H5 8463   2.302   4.007   3.998
  813DMSO    H6 8464   2.295   3.834   4.036
  813DMSO    O1 8465   2.329   3.765   3.744
  814DMSO    C1 8466   4.388   4.293   0.325
  814DMSO    H1 8467   4.315   4.369   0.352
  814DMSO    H2 8468   4.450   4.266   0.410
  814DMSO    H3 8469   4.451   4.328   0.243
  814DMSO    S1 8470   4.302   4.145   0.272
  814DMSO    C2 8471   4.203   4.224   0.146
  814DMSO    H4 8472   4.268   4.255   0.064
  814DMSO    H5 8473   4.129   4.151   0.112
  814DMSO    H6 8474   4.153   4.311   0.190
  814DMSO    O1 8475   4.206   4.120   0.382
  815DMSO    C1 8476   4.208   2.269   0.685
  815DMSO    H1 8477   4.312   2.241   0.705
  815DMSO    H2 8478   4.142   2.184   0.705
  815DMSO    H3 8479   4.197   2.302   0.581
  815DMSO    S1 8480   4.163   2.404   0.794
  815DMSO    C2 8481   4.286   2.518   0.734
  815DMSO    H4 8482   4.259   2.547   0.632
  815DMSO    H5 8483   4.285   2.605   0.799
  815DMSO    H6 8484   4.384   2.471   0.735
  815DMSO    O1 8485   4.212   2.361   0.928
  816DMSO    C1 8486   2.298   3.015   0.076
  816DMSO    H1 8487   2.191   3.026   0.055
  816DMSO    H2 8488   2.326   2.910   0.066
  816DMSO    H3 8489   2.322   3.051   0.176
  816DMSO    S1 8490   2.390   3.110   4.857
  816DMSO    C2 8491   2.296   3.260   4.879
  816DMSO    H4 8492   2.305   3.295   0.080
  816DMSO    H5 8493   2.336   3.336   4.811
  816DMSO    H6 8494   2.192   3.240   4.853
  816DMSO    O1 8495   2.342   3.056   4.727
  817DMSO    C1 8496   3.550   2.880   3.711
  817DMSO    H1 8497   3.650   2.856   3.675
  817DMSO    H2 8498   3.492   2.789   3.723
  817DMSO    H3 8499   3.499   2.950   3.644
  817DMSO    S1 8500   3.563   2.956   3.872
  817DMSO    C2 8501   3.688   3.073   3.820
  817DMSO    H4 8502   3.774   3.019   3.779
  817DMSO    H5 8503   3.643   3.140   3.747
  817DMSO    H6 8504   3.719   3.131   3.907
  817DMSO    O1 8505   3.639   2.855   3.950
  818DMSO    C1 8506   3.895   0.933   3.805
  818DMSO    H1 8507   3.993   0.979   3.793
  818DMSO    H2 8508   3.842   0.931   3.710
  818DMSO    H3 8509   3.839   0.988   3.881
  818DMSO    S1 8510   3.919   0.765   3.860
  818DMSO    C2 8511   3.745   0.725   3.871
  818DMSO    H4 8512   3.694   0.802   3.928
  818DMSO    H5 8513   3.704   0.716   3.770
  818DMSO    H6 8514   3.737   0.629   3.923
  818DMSO    O1 8515   3.963   0.781   4.001
  819DMSO    C1 8516   2.952   0.480   0.640
  819DMSO    H1 8517   3.003   0.401   0.586
  819DMSO    H2 8518   2.880   0.437   0.708
  819DMSO    H3 8519   2.903   0.551   0.573
  819DMSO    S1 8520   3.075   0.567   0.737
  819DMSO    C2 8521   3.168   0.627   0.597
  819DMSO    H4 8522   3.106   0.700   0.543
  819DMSO    H5 8523   3.259   0.674   0.633
  819DMSO    H6 8524   3.192   0.545   0.531
  819DMSO    O1 8525   3.159   0.457   0.792
  820DMSO    C1 8526   1.925   0.795   0.543
  820DMSO    H1 8527   1.911   0.699   0.492
  820DMSO    H2 8528   1.849   0.807   0.620
  820DMSO    H3 8529   1.921   0.877   0.471
  820DMSO    S1 8530   2.085   0.793   0.622
  820DMSO    C2 8531   2.072   0.958   0.688
  820DMSO    H4 8532   2.168   0.986   0.731
  820DMSO    H5 8533   2.046   1.025   0.606
  820DMSO    H6 8534   1.994   0.959   0.764
  820DMSO    O1 8535   2.182   0.809   0.510
  821DMSO    C1 8536   0.234   3.231   1.993
  821DMSO    H1 8537   0.193   3.330   1.971
  821DMSO    H2 8538   0.174   3.182   2.071
  821DMSO    H3 8539   0.339   3.239   2.022
  821DMSO    S1 8540   0.226   3.134   1.844
  821DMSO    C2 8541   0.298   2.987   1.915
  821DMSO    H4 8542   0.396   3.012   1.955
  821DMSO    H5 8543   0.233   2.950   1.995
  821DMSO    H6 8544   0.308   2.912   1.837
  821DMSO    O1 8545   0.337   3.191   1.763
  822DMSO    C1 8546   0.066   4.146   0.672
  822DMSO    H1 8547   0.150   4.082   0.646
  822DMSO    H2 8548   0.037   4.132   0.776
  822DMSO    H3 8549   5.757   4.124   0.606
  822DMSO    S1 8550   0.112   4.317   0.647
  822DMSO    C2 8551   0.233   4.324   0.778
  822DMSO    H4 8552   0.270   4.426   0.784
  822DMSO    H5 8553   0.185   4.295   0.871
  822DMSO    H6 8554   0.315   4.256   0.754
  822DMSO    O1 8555   5.772   4.394   0.702
  823DMSO    C1 8556   2.632   2.081   1.033
  823DMSO    H1 8557   2.602   1.977   1.046
  823DMSO    H2 8558   2.692   2.115   1.117
  823DMSO    H3 8559   2.543   2.145   1.022
  823DMSO    S1 8560   2.729   2.095   0.884
  823DMSO    C2 8561   2.854   1.977   0.933
  823DMSO    H4 8562   2.918   1.958   0.847
  823DMSO    H5 8563   2.913   2.018   1.015
  823DMSO    H6 8564   2.807   1.883   0.964
  823DMSO    O1 8565   2.799   2.226   0.901
  824DMSO    C1 8566   4.103   4.398   4.265
  824DMSO    H1 8567   4.167   4.358   4.187
  824DMSO    H2 8568   4.082   4.321   4.340
  824DMSO    H3 8569   4.010   4.437   4.223
  824DMSO    S1 8570   4.192   4.531   4.344
  824DMSO    C2 8571   4.055   4.591   4.441
  824DMSO    H4 8572   3.971   4.610   4.374
  824DMSO    H5 8573   4.027   4.515   4.515
  824DMSO    H6 8574   4.086   4.683   4.491
  824DMSO    O1 8575   4.207   4.635   4.237
  825DMSO    C1 8576   0.933   3.465   3.905
  825DMSO    H1 8577   0.923   3.442   3.799
  825DMSO    H2 8578   0.872   3.551   3.932
  825DMSO    H3 8579   1.038   3.485   3.930
  825DMSO    S1 8580   0.878   3.325   4.000
  825DMSO    C2 8581   0.984   3.208   3.920
  825DMSO    H4 8582   0.972   3.110   3.968
  825DMSO    H5 8583   0.955   3.202   3.815
  825DMSO    H6 8584   1.087   3.242   3.929
  825DMSO    O1 8585   0.743   3.295   3.943
  826DMSO    C1 8586   4.685   4.697   4.480
  826DMSO    H1 8587   4.658   4.707   4.585
  826DMSO    H2 8588   4.697   4.795   4.435
  826DMSO    H3 8589   4.607   4.641   4.428
  826DMSO    S1 8590   4.840   4.610   4.469
  826DMSO    C2 8591   4.784   4.464   4.556
  826DMSO    H4 8592   4.869   4.398   4.572
  826DMSO    H5 8593   4.742   4.495   4.652
  826DMSO    H6 8594   4.708   4.413   4.497
  826DMSO    O1 8595   4.925   4.680   4.570
  827DMSO    C1 8596   2.471   0.440   2.418
  827DMSO    H1 8597   2.553   0.456   2.347
  827DMSO    H2 8598   2.390   0.386   2.372
  827DMSO    H3 8599   2.437   0.537   2.456
  827DMSO    S1 8600   2.530   0.347   2.559
  827DMSO    C2 8601   2.570   0.198   2.468
  827DMSO    H4 8602   2.647   0.220   2.395
  827DMSO    H5 8603   2.605   0.124   2.540
  827DMSO    H6 8604   2.479   0.162   2.420
  827DMSO    O1 8605   2.403   0.308   2.628
  828DMSO    C1 8606   1.846   2.632   1.028
  828DMSO    H1 8607   1.767   2.620   0.954
  828DMSO    H2 8608   1.821   2.579   1.119
  828DMSO    H3 8609   1.864   2.738   1.048
  828DMSO    S1 8610   1.997   2.563   0.962
  828DMSO    C2 8611   1.986   2.647   0.804
  828DMSO    H4 8612   1.997   2.754   0.820
  828DMSO    H5 8613   2.067   2.609   0.741
  828DMSO    H6 8614   1.890   2.623   0.759
  828DMSO    O1 8615   1.961   2.422   0.934
  829DMSO    C1 8616   2.249   2.903   1.337
  829DMSO    H1 8617   2.142   2.923   1.346
  829DMSO    H2 8618   2.304   2.955   1.414
  829DMSO    H3 8619   2.283   2.932   1.237
  829DMSO    S1 8620   2.276   2.728   1.357
  829DMSO    C2 8621   2.154   2.679   1.236
  829DMSO    H4 8622   2.058   2.725   1.262
  829DMSO    H5 8623   2.186   2.716   1.138
  829DMSO    H6 8624   2.146   2.571   1.235
  829DMSO    O1 8625   2.213   2.694   1.488
  830DMSO    C1 8626   0.233   3.864   4.131
  830DMSO    H1 8627   0.180   3.774   4.163
  830DMSO    H2 8628   0.163   3.946   4.117
  830DMSO    H3 8629   0.288   3.845   4.039
  830DMSO    S1 8630   0.351   3.909   4.257
  830DMSO    C2 8631   0.230   3.938   4.385
  830DMSO    H4 8632   0.185   3.842   4.412
  830DMSO    H5 8633   0.281   3.982   4.471
  830DMSO    H6 8634   0.155   4.007   4.348
  830DMSO    O1 8635   0.392   4.047   4.218
  831DMSO    C1 8636   4.266   0.929   2.972
  831DMSO    H1 8637   4.301   0.828   2.993
  831DMSO    H2 8638   4.286   0.954   2.868
  831DMSO    H3 8639   4.316   1.000   3.038
  831DMSO    S1 8640   4.090   0.936   2.998
  831DMSO    C2 8641   4.094   0.878   3.167
  831DMSO    H4 8642   3.991   0.866   3.200
  831DMSO    H5 8643   4.145   0.782   3.171
  831DMSO    H6 8644   4.144   0.951   3.230
  831DMSO    O1 8645   4.037   0.817   2.925
  832DMSO    C1 8646   2.175   0.137   0.669
  832DMSO    H1 8647   2.150   0.187   0.575
  832DMSO    H2 8648   2.282   0.141   0.688
  832DMSO    H3 8649   2.143   0.033   0.667
  832DMSO    S1 8650   2.089   0.219   0.803
  832DMSO    C2 8651   2.176   0.375   0.789
  832DMSO    H4 8652   2.155   0.433   0.879
  832DMSO    H5 8653   2.283   0.356   0.781
  832DMSO    H6 8654   2.139   0.427   0.701
  832DMSO    O1 8655   2.146   0.159   0.927
  833DMSO    C1 8656   4.523   0.245   2.642
  833DMSO    H1 8657   4.448   0.323   2.658
  833DMSO    H2 8658   4.621   0.291   2.625
  833DMSO    H3 8659   4.495   0.182   2.557
  833DMSO    S1 8660   4.531   0.144   2.789
  833DMSO    C2 8661   4.593   0.273   2.895
  833DMSO    H4 8662   4.685   0.313   2.852
  833DMSO    H5 8663   4.517   0.351   2.901
  833DMSO    H6 8664   4.612   0.231   2.994
  833DMSO    O1 8665   4.649   0.056   2.768
  834DMSO    C1 8666   1.094   0.849   2.808
  834DMSO    H1 8667   1.094   0.800   2.906
  834DMSO    H2 8668   1.137   0.948   2.815
  834DMSO    H3 8669   0.992   0.853   2.769
  834DMSO    S1 8670   1.193   0.751   2.697
  834DMSO    C2 8671   1.160   0.850   2.552
  834DMSO    H4 8672   1.052   0.866   2.545
  834DMSO    H5 8673   1.213   0.945   2.562
  834DMSO    H6 8674   1.194   0.795   2.465
  834DMSO    O1 8675   1.110   0.630   2.672
  835DMSO    C1 8676   3.255   1.261   1.986
  835DMSO    H1 8677   3.214   1.274   2.086
  835DMSO    H2 8678   3.319   1.345   1.957
  835DMSO    H3 8679   3.174   1.250   1.914
  835DMSO    S1 8680   3.350   1.111   1.983
  835DMSO    C2 8681   3.365   1.107   1.806
  835DMSO    H4 8682   3.423   1.194   1.775
  835DMSO    H5 8683   3.415   1.014   1.777
  835DMSO    H6 8684   3.265   1.111   1.762
  835DMSO    O1 8685   3.249   1.006   2.014
  836DMSO    C1 8686   2.996   1.485   0.684
  836DMSO    H1 8687   2.952   1.541   0.601
  836DMSO    H2 8688   3.063   1.409   0.645
  836DMSO    H3 8689   2.918   1.439   0.744
  836DMSO    S1 8690   3.091   1.599   0.785
  836DMSO    C2 8691   3.124   1.481   0.915
  836DMSO    H4 8692   3.031   1.428   0.940
  836DMSO    H5 8693   3.199   1.410   0.879
  836DMSO    H6 8694   3.160   1.534   1.003
  836DMSO    O1 8695   2.988   1.690   0.843
  837DMSO    C1 8696   1.143   1.011   0.404
  837DMSO    H1 8697   1.176   1.020   0.507
  837DMSO    H2 8698   1.046   1.059   0.388
  837DMSO    H3 8699   1.136   0.905   0.377
  837DMSO    S1 8700   1.265   1.085   0.296
  837DMSO    C2 8701   1.235   1.254   0.345
  837DMSO    H4 8702   1.260   1.267   0.451
  837DMSO    H5 8703   1.299   1.318   0.284
  837DMSO    H6 8704   1.130   1.278   0.327
  837DMSO    O1 8705   1.201   1.077   0.162
  838DMSO    C1 8706   2.398   4.247   1.858
  838DMSO    H1 8707   2.336   4.303   1.789
  838DMSO    H2 8708   2.456   4.171   1.805
  838DMSO    H3 8709   2.336   4.203   1.936
  838DMSO    S1 8710   2.509   4.364   1.937
  838DMSO    C2 8711   2.590   4.246   2.044
  838DMSO    H4 8712   2.657   4.304   2.108
  838DMSO    H5 8713   2.513   4.198   2.104
  838DMSO    H6 8714   2.646   4.175   1.983
  838DMSO    O1 8715   2.419   4.432   2.033
  839DMSO    C1 8716   0.004   1.548   3.016
  839DMSO    H1 8717   5.689   1.600   2.985
  839DMSO    H2 8718   5.760   1.488   3.106
  839DMSO    H3 8719   0.084   1.620   3.037
  839DMSO    S1 8720   0.055   1.436   2.886
  839DMSO    C2 8721   0.066   1.562   2.759
  839DMSO    H4 8722   0.137   1.637   2.790
  839DMSO    H5 8723   0.097   1.513   2.667
  839DMSO    H6 8724   5.742   1.605   2.745
  839DMSO    O1 8725   5.705   1.363   2.852
  840DMSO    C1 8726   3.179   0.818   1.116
  840DMSO    H1 8727   3.119   0.843   1.204
  840DMSO    H2 8728   3.284   0.841   1.135
  840DMSO    H3 8729   3.145   0.875   1.029
  840DMSO    S1 8730   3.165   0.643   1.084
  840DMSO    C2 8731   2.986   0.641   1.079
  840DMSO    H4 8732   2.951   0.701   0.994
  840DMSO    H5 8733   2.954   0.538   1.068
  840DMSO    H6 8734   2.949   0.683   1.173
  840DMSO    O1 8735   3.195   0.581   1.215
  841DMSO    C1 8736   4.078   4.464   1.017
  841DMSO    H1 8737   3.990   4.438   0.959
  841DMSO    H2 8738   4.167   4.439   0.959
  841DMSO    H3 8739   4.078   4.412   1.113
  841DMSO    S1 8740   4.078   4.640   1.047
  841DMSO    C2 8741   4.218   4.639   1.157
  841DMSO    H4 8742   4.228   4.737   1.202
  841DMSO    H5 8743   4.202   4.564   1.234
  841DMSO    H6 8744   4.307   4.615   1.098
  841DMSO    O1 8745   3.962   4.662   1.138
  842DMSO    C1 8746   1.583   4.128   1.981
  842DMSO    H1 8747   1.583   4.086   2.081
  842DMSO    H2 8748   1.672   4.190   1.966
  842DMSO    H3 8749   1.493   4.187   1.966
  842DMSO    S1 8750   1.585   3.995   1.861
  842DMSO    C2 8751   1.746   3.932   1.907
  842DMSO    H4 8752   1.736   3.879   2.002
  842DMSO    H5 8753   1.780   3.865   1.829
  842DMSO    H6 8754   1.814   4.017   1.916
  842DMSO    O1 8755   1.611   4.064   1.732
  843DMSO    C1 8756   2.404   1.124   0.557
  843DMSO    H1 8757   2.503   1.140   0.514
  843DMSO    H2 8758   2.392   1.186   0.646
  843DMSO    H3 8759   2.387   1.019   0.581
  843DMSO    S1 8760   2.280   1.176   0.439
  843DMSO    C2 8761   2.330   1.068   0.306
  843DMSO    H4 8762   2.271   1.093   0.218
  843DMSO    H5 8763   2.436   1.082   0.284
  843DMSO    H6 8764   2.311   0.964   0.335
  843DMSO    O1 8765   2.323   1.312   0.396
  844DMSO    C1 8766   2.064   0.058   0.064
  844DMSO    H1 8767   2.171   0.064   0.046
  844DMSO    H2 8768   2.029   5.884   0.055
  844DMSO    H3 8769   2.010   0.122   4.896
  844DMSO    S1 8770   2.032   0.116   0.230
  844DMSO    C2 8771   2.130   5.921   0.314
  844DMSO    H4 8772   2.111   5.824   0.268
  844DMSO    H5 8773   2.235   0.018   0.305
  844DMSO    H6 8774   2.099   5.918   0.418
  844DMSO    O1 8775   1.892   0.075   0.254
  845DMSO    C1 8776   1.458   2.087   3.075
  845DMSO    H1 8777   1.563   2.113   3.059
  845DMSO    H2 8778   1.408   2.068   2.980
  845DMSO    H3 8779   1.406   2.165   3.131
  845DMSO    S1 8780   1.452   1.936   3.171
  845DMSO    C2 8781   1.525   1.832   3.046
  845DMSO    H4 8782   1.455   1.824   2.962
  845DMSO    H5 8783   1.619   1.877   3.015
  845DMSO    H6 8784   1.541   1.734   3.090
  845DMSO    O1 8785   1.307   1.901   3.171
  846DMSO    C1 8786   1.721   1.233   2.595
  846DMSO    H1 8787   1.618   1.203   2.614
  846DMSO    H2 8788   1.791   1.165   2.644
  846DMSO    H3 8789   1.737   1.336   2.628
  846DMSO    S1 8790   1.747   1.228   2.418
  846DMSO    C2 8791   1.916   1.286   2.424
  846DMSO    H4 8792   1.920   1.371   2.492
  846DMSO    H5 8793   1.979   1.204   2.461
  846DMSO    H6 8794   1.945   1.315   2.324
  846DMSO    O1 8795   1.673   1.346   2.366
  847DMSO    C1 8796   3.238   3.235   1.504
  847DMSO    H1 8797   3.235   3.128   1.486
  847DMSO    H2 8798   3.340   3.272   1.487
  847DMSO    H3 8799   3.205   3.258   1.605
  847DMSO    S1 8800   3.130   3.314   1.386
  847DMSO    C2 8801   2.999   3.194   1.397
  847DMSO    H4 8802   2.963   3.187   1.500
  847DMSO    H5 8803   2.918   3.226   1.331
  847DMSO    H6 8804   3.038   3.098   1.364
  847DMSO    O1 8805   3.195   3.283   1.256
  848DMSO    C1 8806   4.404   0.520   3.347
  848DMSO    H1 8807   4.476   0.598   3.324
  848DMSO    H2 8808   4.424   0.431   3.287
  848DMSO    H3 8809   4.302   0.556   3.331
  848DMSO    S1 8810   4.423   0.477   3.519
  848DMSO    C2 8811   4.277   0.375   3.530
  848DMSO    H4 8812   4.295   0.281   3.477
  848DMSO    H5 8813   4.259   0.355   3.635
  848DMSO    H6 8814   4.193   0.428   3.485
  848DMSO    O1 8815   4.384   0.603   3.590
  849DMSO    C1 8816   1.877   3.524   1.193
  849DMSO    H1 8817   1.819   3.555   1.280
  849DMSO    H2 8818   1.952   3.450   1.220
  849DMSO    H3 8819   1.926   3.612   1.148
  849DMSO    S1 8820   1.767   3.454   1.071
  849DMSO    C2 8821   1.718   3.314   1.170
  849DMSO    H4 8822   1.659   3.248   1.106
  849DMSO    H5 8823   1.808   3.260   1.201
  849DMSO    H6 8824   1.658   3.346   1.255
  849DMSO    O1 8825   1.859   3.393   0.971
  850DMSO    C1 8826   2.385   1.875   2.327
  850DMSO    H1 8827   2.369   1.789   2.391
  850DMSO    H2 8828   2.468   1.858   2.258
  850DMSO    H3 8829   2.401   1.965   2.386
  850DMSO    S1 8830   2.239   1.899   2.228
  850DMSO    C2 8831   2.258   1.746   2.138
  850DMSO    H4 8832   2.359   1.739   2.097
  850DMSO    H5 8833   2.240   1.664   2.207
  850DMSO    H6 8834   2.185   1.742   2.058
  850DMSO    O1 8835   2.283   2.009   2.137
  851DMSO    C1 8836   1.755   4.633   0.677
  851DMSO    H1 8837   1.671   4.612   0.611
  851DMSO    H2 8838   1.847   4.589   0.637
  851DMSO    H3 8839   1.735   4.592   0.776
  851DMSO    S1 8840   1.775   4.809   0.690
  851DMSO    C2 8841   1.901   4.804   0.816
  851DMSO    H4 8842   1.879   4.723   0.886
  851DMSO    H5 8843   1.998   4.786   0.770
  851DMSO    H6 8844   1.901   4.899   0.869
  851DMSO    O1 8845   1.652   4.853   0.762
  852DMSO    C1 8846   2.568   3.932   0.155
  852DMSO    H1 8847   2.473   3.930   0.100
  852DMSO    H2 8848   2.630   3.847   0.128
  852DMSO    H3 8849   2.548   3.933   0.262
  852DMSO    S1 8850   2.653   4.084   0.113
  852DMSO    C2 8851   2.686   4.039   4.845
  852DMSO    H4 8852   2.744   4.118   4.799
  852DMSO    H5 8853   2.741   3.945   4.842
  852DMSO    H6 8854   2.591   4.028   4.792
  852DMSO    O1 8855   2.784   4.067   0.184
  853DMSO    C1 8856   0.349   3.232   4.631
  853DMSO    H1 8857   0.301   3.230   4.534
  853DMSO    H2 8858   0.429   3.306   4.630
  853DMSO    H3 8859   0.389   3.134   4.657
  853DMSO    S1 8860   0.229   3.283   4.753
  853DMSO    C2 8861   0.114   3.150   4.722
  853DMSO    H4 8862   0.092   3.148   4.616
  853DMSO    H5 8863   0.159   3.056   4.755
  853DMSO    H6 8864   0.023   3.171   4.779
  853DMSO    O1 8865   0.163   3.399   4.688
  854DMSO    C1 8866   4.480   4.481   4.076
  854DMSO    H1 8867   4.472   4.387   4.021
  854DMSO    H2 8868   4.382   4.525   4.090
  854DMSO    H3 8869   4.547   4.550   4.023
  854DMSO    S1 8870   4.550   4.449   4.237
  854DMSO    C2 8871   4.697   4.368   4.178
  854DMSO    H4 8872   4.755   4.336   4.265
  854DMSO    H5 8873   4.668   4.281   4.119
  854DMSO    H6 8874   4.754   4.439   4.119
  854DMSO    O1 8875   4.468   4.336   4.290
  855DMSO    C1 8876   4.582   3.799   1.924
  855DMSO    H1 8877   4.690   3.795   1.913
  855DMSO    H2 8878   4.545   3.703   1.960
  855DMSO    H3 8879   4.534   3.824   1.829
  855DMSO    S1 8880   4.540   3.923   2.045
  855DMSO    C2 8881   4.637   4.053   1.971
  855DMSO    H4 8882   4.740   4.019   1.961
  855DMSO    H5 8883   4.595   4.080   1.874
  855DMSO    H6 8884   4.634   4.140   2.037
  855DMSO    O1 8885   4.619   3.881   2.164
  856DMSO    C1 8886   3.792   4.428   1.298
  856DMSO    H1 8887   3.889   4.468   1.266
  856DMSO    H2 8888   3.728   4.410   1.212
[truncated: 219,047 more chars]
