# Supplementary material for: Metallicious: Automated Force-Field Parameterization of Covalently Bound Metals for Supramolecular Structures
Source: J Chem Theory Comput. 2024 Oct 7;20(20):9060–71. doi: 10.1021/acs.jctc.4c00850 (PMC11500408; doi:10.1021/acs.jctc.4c00850)
Supplement: Supplementary file 2 — ct4c00850_si_002.zip [file ct4c00850_si_002.zip › SI_MD_input/Fe5L5/dummy/2_nvt.gro]

Generic title in water
13755
    1UNK     C0    1   3.797   3.185   3.181 -0.4088 -1.2459  0.4374
    1UNK     H1    2   3.904   3.210   3.178 -0.0890 -2.5219  1.1959
    1UNK     H2    3   3.753   3.184   3.281 -1.1201 -1.1542  0.1292
    1UNK     H3    4   3.743   3.260   3.121  0.9464 -0.5852  0.0181
    1UNK     O4    5   3.784   3.052   3.128  0.7340  0.3088  0.3889
    1UNK     C5    6   3.809   3.024   2.997 -0.5879  0.5229  0.1367
    1UNK     C6    7   3.828   2.888   2.962 -0.2037 -0.0664 -0.1117
    1UNK     H7    8   3.803   2.815   3.038  2.7034 -1.5222 -0.4672
    1UNK     O8    9   3.888   2.718   2.806 -0.8035 -0.4339  0.2538
    1UNK     C9   10   3.877   2.850   2.841 -0.0941 -0.3032  0.4323
    1UNK    C10   11   4.014   2.659   2.854  0.6409 -0.5488  0.6721
    1UNK    H11   12   4.013   2.554   2.823 -0.0083 -0.8522  1.7037
    1UNK    H12   13   4.016   2.668   2.964  1.4626 -0.0857  0.6240
    1UNK    H13   14   4.108   2.699   2.813  0.1855  0.3361  0.4830
    1UNK    C14   15   3.901   2.949   2.742 -0.1150  0.5895  0.0105
    1UNK    C15   16   3.880   3.084   2.774  0.0946 -0.5389 -0.3639
    1UNK    H16   17   3.905   3.152   2.693 -0.9587 -1.4187 -1.4459
    1UNK    C17   18   3.836   3.123   2.903 -0.3224  0.1877 -0.2046
    1UNK    H18   19   3.823   3.228   2.931 -1.0808 -0.5095  2.1159
    1UNK    C19   20   3.961   2.908   2.602  0.8860 -0.3972  0.0149
    1UNK    H20   21   4.035   2.827   2.607  0.2160 -0.9977  0.3784
    1UNK    H21   22   4.000   2.996   2.551 -1.1610 -0.1511 -1.2048
    1UNK    N22   23   3.846   2.851   2.520  0.6316 -0.0604 -0.5709
    1UNK    C23   24   3.846   2.724   2.485  0.4273  0.9716  0.2392
    1UNK    H24   25   3.911   2.652   2.536 -1.8991 -1.9627 -0.7543
    1UNK    C25   26   3.742   2.677   2.392 -0.8525  0.2975 -0.2867
    1UNK    N26   27   3.666   2.769   2.328  0.5817 -0.1511  0.1081
    1UNK    C27   28   3.572   2.716   2.236  0.0421  0.2231  0.6857
    1UNK    H28   29   3.522   2.788   2.172 -0.3468  2.0518  2.9522
    1UNK    C29   30   3.553   2.577   2.217  0.0553 -0.2296  1.5202
    1UNK    C30   31   3.643   2.494   2.278  0.1861  0.4461  0.3949
    1UNK    H31   32   3.635   2.389   2.251 -0.1434  0.9464 -1.5549
    1UNK    C32   33   3.739   2.541   2.369 -0.5269  0.2559 -0.1366
    1UNK    H33   34   3.798   2.467   2.424  0.0378  0.2631 -0.7292
    1UNK    C34   35   3.460   2.527   2.107 -0.0470  0.1036 -0.5202
    1UNK    H35   36   3.497   2.557   2.009  0.2821  1.7786  0.1030
    1UNK    H36   37   3.452   2.418   2.101 -0.7253  0.0953  0.3994
    1UNK    C37   38   3.315   2.582   2.114  0.2385  0.4989 -0.5359
    1UNK    H38   39   3.256   2.530   2.038  0.7137 -2.0853  0.8112
    1UNK    H39   40   3.313   2.689   2.090  0.9917  0.6433  0.0281
    1UNK    C40   41   3.234   2.570   2.247 -0.3696 -0.0600 -0.6376
    1UNK    C41   42   3.227   2.438   2.305 -0.2229 -0.6891 -0.4280
    1UNK    H42   43   3.283   2.356   2.260  2.1126  1.7438 -2.0674
    1UNK    N43   44   3.165   2.412   2.424  0.4401  0.3783  0.0361
    1UNK    C44   45   3.091   2.515   2.485  0.5966 -0.0567  0.5782
    1UNK    C45   46   3.100   2.654   2.430  0.4954  0.0376  0.1891
    1UNK    H46   47   3.044   2.735   2.475 -0.6307 -0.6605  0.0523
    1UNK    C47   48   3.170   2.679   2.313  0.4846  1.0028 -0.1289
    1UNK    H48   49   3.164   2.778   2.269  0.9300  1.9279  1.8483
    1UNK    C49   50   3.012   2.487   2.611 -0.0501 -0.0929 -0.3811
    1UNK    N50   51   3.006   2.356   2.641 -0.5049  0.2825 -0.7182
    1UNK    C51   52   2.927   2.316   2.744  0.0557  0.1278  0.3283
    1UNK    H52   53   2.923   2.209   2.763  0.9607 -0.1678 -1.0599
    1UNK    C53   54   2.865   2.407   2.828  0.1141  0.6588 -0.4011
    1UNK    C54   55   2.874   2.546   2.801 -0.6680  0.6310  0.0748
    1UNK    H55   56   2.842   2.617   2.876 -2.0257 -0.8608  0.9312
    1UNK    C56   57   2.940   2.582   2.688 -0.2518  0.4141  0.1257
    1UNK    H57   58   2.937   2.688   2.664 -3.0509 -0.1241 -2.1046
    1UNK    C58   59   2.794   2.360   2.957 -0.4380  0.7059  0.4396
    1UNK    H59   60   2.851   2.402   3.041  0.4302  1.6698 -0.6219
    1UNK    H60   61   2.800   2.253   2.979 -2.3544  0.5557  0.3034
    1UNK    C61   62   2.645   2.398   2.975  0.2635  1.0515  0.6901
    1UNK    H62   63   2.598   2.363   3.068  1.5567 -1.6834  0.3514
    1UNK    H63   64   2.643   2.508   2.980  0.2509  1.0090  1.8644
    1UNK    C64   65   2.554   2.347   2.857  0.6503 -0.6808  0.3610
    1UNK    C65   66   2.490   2.442   2.771 -0.1850  0.6666  0.0885
    1UNK    H66   67   2.515   2.547   2.790  2.6977  0.4264 -1.9846
    1UNK    N67   68   2.405   2.410   2.671 -0.4574 -0.4344  0.7190
    1UNK    C68   69   2.391   2.281   2.650  0.2729 -0.3066  0.3116
    1UNK    C69   70   2.443   2.183   2.730  0.2531  0.5139  0.5242
    1UNK    H70   71   2.420   2.077   2.718  3.5749 -0.2983  0.7096
    1UNK    C71   72   2.526   2.214   2.838  0.1030 -0.8862 -0.6133
    1UNK    H72   73   2.578   2.139   2.897 -0.2373 -0.9944 -0.4496
    1UNK    C73   74   2.303   2.242   2.531 -0.7087  0.3596 -0.3633
    1UNK    H74   75   2.248   2.149   2.548 -0.0887 -0.1823 -1.2698
    1UNK    N75   76   2.272   2.326   2.437 -0.1227  0.3615 -0.5999
    1UNK    C76   77   2.212   2.277   2.309 -0.2277  0.6273  0.3152
    1UNK    H77   78   2.262   2.301   2.215 -0.9466 -0.4161 -0.3423
    1UNK    H78   79   2.198   2.168   2.310 -1.5357  0.7879  0.4637
    1UNK    C79   80   2.069   2.330   2.302  0.1497 -0.4443  0.6801
    1UNK    C80   81   1.970   2.290   2.391 -0.4043  0.2199  0.0258
    1UNK    C81   82   1.833   2.332   2.373  0.5734  0.6242  0.1255
    1UNK    H82   83   1.747   2.311   2.436  0.4489 -1.6683 -0.7548
    1UNK    C83   84   1.801   2.407   2.260 -0.0563 -0.5556  0.0318
    1UNK    C84   85   1.898   2.453   2.173 -0.7564  0.1015 -0.1465
    1UNK    H85   86   1.874   2.521   2.091 -0.0870  0.0205 -0.4129
    1UNK    C86   87   2.034   2.417   2.195 -0.3904 -0.3860 -0.1129
    1UNK    H87   88   2.112   2.448   2.126 -0.2063  3.3926  1.6222
    1UNK    O88   89   2.003   2.197   2.491  0.1056 -0.5335  0.0463
    1UNK    C89   90   1.895   2.123   2.560 -0.5983  1.1071 -0.0786
    1UNK    H90   91   1.925   2.049   2.635 -1.1800  1.1357  0.1828
    1UNK    H91   92   1.836   2.069   2.486 -0.4064 -0.4902  0.9170
    1UNK    H92   93   1.828   2.193   2.613  0.1591  1.3202  0.6143
    1UNK    O93   94   1.677   2.458   2.240  0.0429  0.0372  0.1280
    1UNK    C94   95   1.607   2.481   2.113 -0.2044  0.1646 -0.0654
    1UNK    H95   96   1.506   2.517   2.138  0.2185  0.9964  0.4842
    1UNK    H96   97   1.591   2.391   2.052  0.0011  0.6514 -0.8395
    1UNK    H97   98   1.657   2.551   2.045  0.2196  0.3749  0.4615
    2UNK     C0   99   2.307   2.472   3.314 -0.7184 -0.1917 -0.6258
    2UNK     H1  100   2.363   2.524   3.393 -1.3439 -1.1430  0.4520
    2UNK     H2  101   2.367   2.387   3.280 -0.8667 -1.9305  3.1642
    2UNK     H3  102   2.205   2.446   3.345 -0.6153 -1.6017 -1.4740
    2UNK     O4  103   2.290   2.567   3.212 -0.1917  0.3558 -0.0792
    2UNK     C5  104   2.222   2.529   3.094 -0.4276 -0.2395  0.6451
    2UNK     C6  105   2.122   2.610   3.056  0.1407 -0.3943  0.5490
    2UNK     H7  106   2.104   2.704   3.107 -1.5426 -0.5047  0.2018
    2UNK     O8  107   1.976   2.675   2.880 -0.0736 -0.5667 -0.0127
    2UNK     C9  108   2.050   2.580   2.939  0.2430  0.2053 -0.0778
    2UNK    C10  109   1.872   2.742   2.952 -0.4284  0.7492 -0.7975
    2UNK    H11  110   1.811   2.803   2.883 -3.2451 -0.7013  0.3625
    2UNK    H12  111   1.904   2.799   3.040  1.0832 -1.4920  0.1268
    2UNK    H13  112   1.794   2.671   2.981  1.3573 -1.3807 -1.1471
    2UNK    C14  113   2.083   2.471   2.863  1.5024  0.0251  0.3461
    2UNK    C15  114   2.186   2.381   2.906  0.4597 -0.2508  0.5325
    2UNK    H16  115   2.207   2.285   2.860 -1.0883 -0.5680  0.4635
    2UNK    C17  116   2.250   2.410   3.029  0.3566 -0.0877 -0.1399
    2UNK    H18  117   2.316   2.335   3.072 -1.4414 -1.6823 -0.1060
    2UNK    C19  118   2.012   2.443   2.731 -0.3522 -0.4403  0.1708
    2UNK    H20  119   1.904   2.458   2.736 -0.3411 -0.4180  0.3168
    2UNK    H21  120   2.019   2.337   2.701  0.6597  0.0655 -1.4977
    2UNK    N22  121   2.075   2.515   2.612  0.0975  0.2438  0.1818
    2UNK    C23  122   1.995   2.587   2.533 -0.0187 -0.5225  0.0586
    2UNK    H24  123   1.895   2.617   2.566  0.5279  4.7066 -2.5298
    2UNK    C25  124   2.042   2.652   2.410 -0.0638 -0.9695 -0.4263
    2UNK    N26  125   2.173   2.639   2.383 -0.0641  0.3319 -0.3401
    2UNK    C27  126   2.224   2.691   2.268  0.6668  0.2038  0.4046
    2UNK    H28  127   2.328   2.666   2.251  0.5676 -0.8734  1.3825
    2UNK    C29  128   2.149   2.773   2.187 -0.8922  0.7098  0.2903
    2UNK    C30  129   2.012   2.794   2.217 -0.6120  0.1160  0.0286
    2UNK    H31  130   1.953   2.864   2.159  0.1225  1.1624  0.5292
    2UNK    C32  131   1.957   2.731   2.328 -0.3462 -0.1751  1.1149
    2UNK    H33  132   1.856   2.759   2.356 -1.4196 -3.2714  0.6032
    2UNK    C34  133   2.212   2.837   2.063  0.9996 -0.2099 -0.3758
    2UNK    H35  134   2.204   2.775   1.973  0.6404  0.3329 -0.7185
    2UNK    H36  135   2.164   2.929   2.028  0.2325 -0.5717 -0.2633
    2UNK    C37  136   2.363   2.873   2.073 -0.6514  0.1229  0.6590
    2UNK    H38  137   2.421   2.780   2.084 -1.7479 -0.4719  1.4093
    2UNK    H39  138   2.394   2.909   1.974  0.5030 -0.0598  0.9453
    2UNK    C40  139   2.408   2.972   2.182  0.6461  0.0597 -0.1966
    2UNK    C41  140   2.335   3.092   2.195 -0.0599 -0.2613  0.1726
    2UNK    H42  141   2.240   3.111   2.145  0.3858  1.6445  0.0213
    2UNK    N43  142   2.378   3.191   2.285  0.6887 -0.8927  0.4406
    2UNK    C44  143   2.496   3.177   2.352  0.0506 -0.1161  1.0198
    2UNK    C45  144   2.579   3.059   2.334  0.0990  0.4964 -0.0754
    2UNK    H46  145   2.679   3.048   2.376 -0.8119  1.0594  2.2941
    2UNK    C47  146   2.528   2.953   2.253 -1.1195  0.2424 -0.1690
    2UNK    H48  147   2.593   2.870   2.225 -1.0303 -0.5803  2.3587
    2UNK    C49  148   2.544   3.291   2.443 -0.0793 -0.2610  1.0150
    2UNK    N50  149   2.468   3.404   2.427  0.8290 -0.7101  0.4484
    2UNK    C51  150   2.498   3.511   2.509 -0.1126 -0.0383 -0.0317
    2UNK    H52  151   2.453   3.606   2.483  3.6817  2.0743  0.7856
    2UNK    C53  152   2.605   3.509   2.599 -1.0947  0.7869  0.2207
    2UNK    C54  153   2.679   3.391   2.616  0.1366  0.1768  0.1687
    2UNK    H55  154   2.758   3.387   2.690 -1.1090 -0.3152  1.4851
    2UNK    C56  155   2.646   3.276   2.537 -0.1964  0.9588  0.7206
    2UNK    H57  156   2.684   3.177   2.556  0.7044  1.2165  0.3115
    2UNK    C58  157   2.646   3.637   2.681  0.7216 -0.3439 -0.5796
    2UNK    H59  158   2.641   3.613   2.788  1.7836  1.8776  0.0055
    2UNK    H60  159   2.571   3.716   2.668  1.6342  0.6318  0.0713
    2UNK    C61  160   2.785   3.690   2.661 -0.7620  0.5668  0.4206
    2UNK    H62  161   2.792   3.779   2.726  0.5806  0.6041  0.2401
    2UNK    H63  162   2.864   3.621   2.693  1.4534  1.8263 -2.1697
    2UNK    C64  163   2.817   3.728   2.517  0.0478  0.9434  0.1006
    2UNK    C65  164   2.938   3.686   2.461 -0.2709  0.6554 -0.0687
    2UNK    H66  165   3.008   3.643   2.533  0.9040  3.5146  0.5311
    2UNK    N67  166   2.975   3.714   2.332 -0.0600 -0.1388  0.3997
    2UNK    C68  167   2.888   3.793   2.260 -1.3569  0.0558  0.4907
    2UNK    C69  168   2.772   3.844   2.317 -0.1914 -0.0272  0.4071
    2UNK    H70  169   2.704   3.906   2.260  1.7909  1.1532 -0.7535
    2UNK    C71  170   2.727   3.802   2.444  0.1141 -0.1511 -0.3919
    2UNK    H72  171   2.631   3.833   2.484  0.1625 -1.5781  0.8402
    2UNK    C73  172   2.928   3.827   2.126  0.0348  0.1235 -0.4763
    2UNK    H74  173   2.848   3.875   2.070 -0.1079  0.2624 -0.1556
    2UNK    N75  174   3.039   3.786   2.069 -0.3204  0.6547 -0.3429
    2UNK    C76  175   3.100   3.846   1.947  1.2054  0.6723  0.5728
    2UNK    H77  176   3.146   3.764   1.891  2.8602  1.8523  0.1847
    2UNK    H78  177   3.180   3.917   1.970  0.3847  0.5693  4.1774
    2UNK    C79  178   3.000   3.907   1.856 -0.4066  0.0554 -0.5354
    2UNK    C80  179   2.924   3.826   1.773 -0.4647  0.4323 -0.3038
    2UNK    C81  180   2.828   3.886   1.686  0.5149  0.0936 -0.1213
    2UNK    H82  181   2.765   3.821   1.625  1.7339 -0.9571 -0.2933
    2UNK    C83  182   2.821   4.026   1.675  0.3021  0.1370 -0.4843
    2UNK    C84  183   2.896   4.107   1.762 -0.2222 -0.0521 -0.4886
    2UNK    H85  184   2.880   4.211   1.738 -0.6721  0.0872  0.3960
    2UNK    C86  185   2.976   4.048   1.862 -0.7373  0.4870 -0.4941
    2UNK    H87  186   3.038   4.118   1.918  0.0721 -0.9497  0.4533
    2UNK    O88  187   2.942   3.690   1.771  0.6285 -0.2109 -0.1933
    2UNK    C89  188   2.898   3.607   1.656 -0.3856  0.5844  0.3525
    2UNK    H90  189   2.791   3.624   1.637  0.1476  0.3411 -3.2494
    2UNK    H91  190   2.905   3.502   1.688 -2.0991  0.1728 -0.5187
    2UNK    H92  191   2.958   3.614   1.565  0.8806  3.6176  1.3825
    2UNK    O93  192   2.739   4.091   1.582  0.3682  0.2660  0.2709
    2UNK    C94  193   2.693   4.028   1.456 -0.6714  0.2245  0.7969
    2UNK    H95  194   2.629   4.098   1.400  0.5026  0.0935 -0.7458
    2UNK    H96  195   2.779   4.005   1.392 -0.3372 -0.0391  1.3356
    2UNK    H97  196   2.634   3.937   1.474  0.5116 -0.6011  0.5673
    3UNK     C0  197   3.035   1.586   3.249  0.3873  0.5033  0.2165
    3UNK     H1  198   3.029   1.567   3.356  3.3621  0.3387  0.4010
    3UNK     H2  199   3.102   1.513   3.202  0.5441  1.2822 -0.8084
    3UNK     H3  200   2.936   1.571   3.204  0.1480  0.9975  0.5691
    3UNK     O4  201   3.081   1.725   3.228 -0.4946 -0.1144 -0.5741
    3UNK     C5  202   3.107   1.788   3.104  0.0037 -0.0309  0.1457
    3UNK     C6  203   3.082   1.928   3.098  0.4608 -0.4667 -0.8075
    3UNK     H7  204   3.050   1.981   3.187  1.3059  0.4130 -1.0116
    3UNK     O8  205   3.086   2.136   2.961  0.4066 -0.7274 -0.0313
    3UNK     C9  206   3.099   1.995   2.973 -0.9308  0.1019  0.1056
    3UNK    C10  207   3.056   2.221   3.068  0.1184  0.5562 -0.0991
    3UNK    H11  208   3.048   2.327   3.042  0.1383  1.4662  3.2647
    3UNK    H12  209   3.135   2.208   3.143  0.7416  2.9942 -0.2789
    3UNK    H13  210   2.962   2.195   3.119 -0.4379  1.2841 -0.7329
    3UNK    C14  211   3.142   1.927   2.862  0.8684  0.8208 -0.0572
    3UNK    C15  212   3.155   1.788   2.866  0.3661 -0.0766 -0.1090
    3UNK    H16  213   3.196   1.745   2.774  0.0234  2.2437 -1.3871
    3UNK    C17  214   3.145   1.720   2.984 -0.6333  0.3139 -0.0230
    3UNK    H18  215   3.150   1.612   2.983  0.9531  0.3714 -0.8643
    3UNK    C19  216   3.188   1.987   2.734  0.1793  0.4622  0.0076
    3UNK    H20  217   3.253   1.927   2.669 -2.0160 -1.0042 -0.8494
    3UNK    H21  218   3.250   2.068   2.775 -1.7838  2.1651 -0.3292
    3UNK    N22  219   3.085   2.052   2.645 -0.3028 -0.0167  0.4798
    3UNK    C23  220   2.981   1.989   2.599  0.6345  0.4859  0.5978
    3UNK    H24  221   2.951   1.890   2.635  0.6682  0.3363  0.2133
    3UNK    C25  222   2.904   2.048   2.484 -0.3875 -0.2695 -0.1399
    3UNK    N26  223   2.970   2.146   2.418 -0.0378 -0.4506 -0.1962
    3UNK    C27  224   2.906   2.216   2.321 -0.0898  1.0631 -0.1125
    3UNK    H28  225   2.961   2.287   2.260 -1.0306  1.0500 -0.9873
    3UNK    C29  226   2.770   2.213   2.305 -0.8219  0.4587  0.2194
    3UNK    C30  227   2.698   2.107   2.367  0.6678 -0.5009  0.4308
    3UNK    H31  228   2.593   2.091   2.342 -0.0339  3.6941  0.3655
    3UNK    C32  229   2.768   2.021   2.452  0.7010 -0.0946  0.2131
    3UNK    H33  230   2.714   1.941   2.504  1.4779  0.1889  1.4812
    3UNK    C34  231   2.712   2.284   2.183  0.1812  0.4631 -0.2990
    3UNK    H35  232   2.604   2.266   2.184 -0.1766  2.5041 -0.2052
    3UNK    H36  233   2.754   2.242   2.091 -0.7741  0.4847 -0.7494
    3UNK    C37  234   2.743   2.433   2.188 -0.1044  0.4354  0.6556
    3UNK    H38  235   2.852   2.449   2.188  0.1076 -0.7639 -2.1913
    3UNK    H39  236   2.712   2.464   2.087 -2.0747  0.6775  1.3196
    3UNK    C40  237   2.682   2.516   2.303  0.1895 -0.4966  0.0408
    3UNK    C41  238   2.546   2.500   2.339 -0.4399  0.3558  0.2162
    3UNK    H42  239   2.485   2.427   2.287 -0.1585 -0.2394  0.7150
    3UNK    N43  240   2.478   2.574   2.433  0.5707 -0.3898 -0.3640
    3UNK    C44  241   2.547   2.671   2.504 -0.6712  0.3363  0.2058
    3UNK    C45  242   2.685   2.691   2.471  0.5158 -0.6244 -0.1092
    3UNK    H46  243   2.741   2.770   2.520  1.2147 -1.1405 -0.0692
    3UNK    C47  244   2.754   2.611   2.373 -0.0864 -0.3347 -0.0045
    3UNK    H48  245   2.862   2.618   2.367 -0.2328  1.7242 -0.7768
    3UNK    C49  246   2.467   2.748   2.607  0.1602  0.7832  0.6704
    3UNK    N50  247   2.336   2.712   2.631  0.2846 -0.1478 -1.0856
    3UNK    C51  248   2.254   2.792   2.706 -0.0552 -0.0225  0.7437
    3UNK    H52  249   2.152   2.756   2.716  0.4254 -1.9428 -0.9177
    3UNK    C53  250   2.310   2.908   2.778  0.8214 -0.1007 -0.2355
    3UNK    C54  251   2.442   2.931   2.770 -0.7882 -0.2146  0.3024
    3UNK    H55  252   2.484   3.024   2.806 -0.0099  0.5816 -2.5509
    3UNK    C56  253   2.520   2.858   2.674 -1.1430  0.4484 -0.2707
    3UNK    H57  254   2.626   2.881   2.671 -0.8910 -0.8214 -2.5177
    3UNK    C58  255   2.231   2.990   2.876 -0.3638 -0.1817  0.3308
    3UNK    H59  256   2.134   2.940   2.883 -0.6482  0.2751 -0.2613
    3UNK    H60  257   2.273   2.967   2.974  1.8985  1.7366 -0.1359
    3UNK    C61  258   2.206   3.139   2.849 -0.1698 -0.0497 -0.0200
    3UNK    H62  259   2.295   3.203   2.859  0.1696 -0.1070 -2.3422
    3UNK    H63  260   2.131   3.166   2.925 -0.0890  0.1671 -0.0160
    3UNK    C64  261   2.150   3.151   2.708  0.5362 -0.4999  0.0013
    3UNK    C65  262   2.210   3.245   2.621  0.6866  0.4534  0.4105
    3UNK    H66  263   2.298   3.302   2.649  1.1764 -0.5731  0.9891
    3UNK    N67  264   2.171   3.271   2.494 -0.1725  0.6484  0.1580
    3UNK    C68  265   2.053   3.211   2.449  0.0621  0.2286 -0.1413
    3UNK    C69  266   1.993   3.110   2.524  0.2036 -0.1516 -0.6058
    3UNK    H70  267   1.897   3.071   2.489 -0.3010 -0.2198  0.8289
    3UNK    C71  268   2.041   3.083   2.652  0.2250  0.0493 -0.0512
    3UNK    H72  269   1.981   3.014   2.709  0.4599 -1.0136 -1.0605
    3UNK    C73  270   2.004   3.246   2.315  0.8544  1.3413 -0.8590
    3UNK    H74  271   1.911   3.198   2.286 -0.6745  3.0137  1.1059
    3UNK    N75  272   2.086   3.309   2.237 -0.5498 -0.4462  0.3155
    3UNK    C76  273   2.038   3.332   2.103  0.2208 -0.6338 -0.2046
    3UNK    H77  274   2.092   3.290   2.018  0.9727 -0.3121  0.1151
    3UNK    H78  275   1.938   3.288   2.096 -1.2757  2.2566  1.7757
    3UNK    C79  276   2.033   3.483   2.076 -0.8499 -0.9903 -0.3561
    3UNK    C80  277   1.951   3.573   2.143  0.7535  0.0831 -0.1456
    3UNK    C81  278   1.952   3.711   2.120 -0.2918 -0.4647  0.6006
    3UNK    H82  279   1.889   3.777   2.179  0.2400  0.7335 -0.1628
    3UNK    C83  280   2.045   3.763   2.031 -0.1645 -0.7617  0.2075
    3UNK    C84  281   2.114   3.671   1.954 -0.5913 -0.3014 -0.1422
    3UNK    H85  282   2.188   3.702   1.882 -1.6847  2.4540 -0.1378
    3UNK    C86  283   2.104   3.534   1.971  0.3852 -0.0634 -0.1306
    3UNK    H87  284   2.152   3.463   1.903  2.2355  1.3175 -0.3097
    3UNK    O88  285   1.866   3.521   2.240  0.4442 -0.6688 -0.0569
    3UNK    C89  286   1.726   3.566   2.263 -0.0130  0.1596 -0.0489
    3UNK    H90  287   1.679   3.492   2.330 -0.1839 -0.2495 -0.6181
    3UNK    H91  288   1.670   3.558   2.169  0.4703 -2.8166 -0.1394
    3UNK    H92  289   1.722   3.667   2.305  0.6464  1.2706 -2.6068
    3UNK    O93  290   2.072   3.895   2.040  0.3656  0.8667  0.5240
    3UNK    C94  291   2.129   3.979   1.935 -0.2684 -0.0589  0.1716
    3UNK    H95  292   2.110   4.083   1.964 -1.5745  0.2062 -1.5286
    3UNK    H96  293   2.069   3.967   1.843 -1.1090  1.6611  0.4799
    3UNK    H97  294   2.235   3.952   1.930 -0.2714 -0.1501  0.6232
    4UNK     C0  295   2.271   3.642   3.113 -0.1556 -1.1322  0.8140
    4UNK     H1  296   2.253   3.590   3.208  1.5219  0.9796  2.3414
    4UNK     H2  297   2.183   3.701   3.086 -0.6789 -2.2831 -0.0393
    4UNK     H3  298   2.361   3.704   3.125 -1.1810  0.2209  1.5755
    4UNK     O4  299   2.297   3.544   3.014 -0.3795  0.1096 -0.4990
    4UNK     C5  300   2.247   3.571   2.889  0.1775  0.6528  0.2637
    4UNK     C6  301   2.311   3.658   2.798 -0.2118  0.0689  0.7700
    4UNK     H7  302   2.392   3.724   2.826  1.1906 -1.7125  1.0398
    4UNK     O8  303   2.319   3.769   2.582  0.0051  0.9188 -0.1278
    4UNK     C9  304   2.262   3.675   2.670 -0.8650  0.5313 -0.3343
    4UNK    C10  305   2.311   3.904   2.629  0.1042 -0.2363  0.1076
    4UNK    H11  306   2.350   3.984   2.565  0.6269  0.2828  1.0513
    4UNK    H12  307   2.367   3.913   2.723 -0.2961  0.5157  0.2810
    4UNK    H13  308   2.203   3.920   2.638  0.2309  0.1198  1.0701
    4UNK    C14  309   2.151   3.605   2.623  0.6592  0.0630 -0.2810
    4UNK    C15  310   2.091   3.511   2.710 -0.2278 -0.1506 -0.0565
    4UNK    H16  311   2.007   3.458   2.666 -0.4477  0.9760 -0.9892
    4UNK    C17  312   2.134   3.492   2.844 -0.6860 -0.5090  0.5244
    4UNK    H18  313   2.083   3.416   2.902  0.1192 -1.0636  0.5145
    4UNK    C19  314   2.100   3.619   2.481  0.3612 -0.3309 -1.1186
    4UNK    H20  315   2.074   3.723   2.460  0.7006  0.7903  3.4777
    4UNK    H21  316   2.001   3.572   2.474 -0.1857  0.8070 -1.1228
    4UNK    N22  317   2.192   3.581   2.374  0.4376  0.2107  0.2708
    4UNK    C23  318   2.238   3.670   2.293 -1.0645 -0.2042  0.4957
    4UNK    H24  319   2.237   3.778   2.308 -0.0506 -0.1334  0.1194
    4UNK    C25  320   2.342   3.634   2.191 -0.5349  0.4258 -0.6169
    4UNK    N26  321   2.368   3.504   2.178  0.5275  0.1966 -0.3787
    4UNK    C27  322   2.474   3.467   2.103  0.1231  0.1786 -0.2194
    4UNK    H28  323   2.492   3.361   2.091  3.9457  0.8231 -0.9285
    4UNK    C29  324   2.550   3.555   2.025  0.0663  0.0551 -0.3153
    4UNK    C30  325   2.529   3.693   2.051  1.1190 -0.1388  0.1781
    4UNK    H31  326   2.587   3.763   1.991  0.7363 -0.2046 -0.2675
    4UNK    C32  327   2.410   3.733   2.120  0.1401 -0.0370  0.0008
    4UNK    H33  328   2.374   3.834   2.133  0.5475 -0.0943  1.7175
    4UNK    C34  329   2.654   3.511   1.924  0.9714 -0.1692 -0.4631
    4UNK    H35  330   2.622   3.518   1.819  1.9958  0.8356 -0.7149
    4UNK    H36  331   2.729   3.590   1.927  0.5997  0.1315  1.6731
    4UNK    C37  332   2.721   3.377   1.941 -0.2241  0.2863 -0.0109
    4UNK    H38  333   2.787   3.354   1.857  0.4187 -3.1566  1.3522
    4UNK    H39  334   2.657   3.290   1.955 -1.3625  0.9983 -0.6977
    4UNK    C40  335   2.819   3.376   2.052  0.1073  0.4586 -0.4573
    4UNK    C41  336   2.935   3.459   2.052  0.2076  0.4276  0.6028
    4UNK    H42  337   2.964   3.515   1.964 -2.1363 -0.4954 -0.7804
    4UNK    N43  338   3.015   3.470   2.155  0.6800  0.3244 -0.4593
    4UNK    C44  339   3.001   3.383   2.256  0.2723 -0.4062  0.6324
    4UNK    C45  340   2.893   3.295   2.260 -0.5826  0.3996  0.1176
    4UNK    H46  341   2.877   3.226   2.343  3.2818 -0.6900  0.0649
    4UNK    C47  342   2.799   3.295   2.160  0.0289  0.1750  0.1831
    4UNK    H48  343   2.713   3.228   2.158  1.4584 -1.6905 -2.8370
    4UNK    C49  344   3.103   3.389   2.368 -0.6350 -0.2653  0.3262
    4UNK    N50  345   3.191   3.497   2.366 -0.2152  0.1003  0.1500
    4UNK    C51  346   3.271   3.519   2.475 -0.9301  1.2108  0.1235
    4UNK    H52  347   3.330   3.611   2.472 -0.8990  1.1443 -2.4848
    4UNK    C53  348   3.279   3.433   2.586  0.0484  0.4358  0.2841
    4UNK    C54  349   3.200   3.316   2.579 -0.2993 -0.9619 -0.1622
    4UNK    H55  350   3.212   3.242   2.657  1.3106 -1.3958 -0.8142
    4UNK    C56  351   3.110   3.295   2.478  0.3475 -0.4169 -0.4449
    4UNK    H57  352   3.036   3.216   2.489  0.6971 -0.7838 -0.6996
    4UNK    C58  353   3.357   3.467   2.714 -1.0840 -0.3516 -0.2531
    4UNK    H59  354   3.288   3.444   2.796  0.5566 -0.4667  1.1283
    4UNK    H60  355   3.375   3.573   2.732 -0.0926 -0.8091  1.6028
    4UNK    C61  356   3.490   3.388   2.740  0.0541  0.4042  0.0320
    4UNK    H62  357   3.555   3.460   2.791  1.2690 -0.7179  0.1011
    4UNK    H63  358   3.479   3.306   2.812  0.5145 -1.0863 -1.5622
    4UNK    C64  359   3.568   3.343   2.626 -0.0174  0.1224 -0.4709
    4UNK    C65  360   3.598   3.209   2.617 -0.0294 -0.1191 -0.4451
    4UNK    H66  361   3.536   3.142   2.677  2.4979 -0.7544  1.5273
    4UNK    N67  362   3.672   3.158   2.517  0.0045 -0.0205 -0.5487
    4UNK    C68  363   3.729   3.246   2.429  0.0811 -0.9161  1.0232
    4UNK    C69  364   3.715   3.385   2.438  0.0222  0.3999  0.5642
    4UNK    H70  365   3.772   3.451   2.372  1.6040 -1.8639 -0.3811
    4UNK    C71  366   3.625   3.437   2.538 -0.0325 -0.2943  0.8050
    4UNK    H72  367   3.611   3.543   2.559  1.7694 -0.1665  1.4625
    4UNK    C73  368   3.822   3.193   2.324 -0.1727  0.0447 -0.1793
    4UNK    H74  369   3.890   3.263   2.275  0.8732 -0.9821 -0.2257
    4UNK    N75  370   3.797   3.077   2.279 -0.1864  0.2782 -0.3383
    4UNK    C76  371   3.861   3.023   2.155 -0.2757  0.4348 -0.0091
    4UNK    H77  372   3.923   3.101   2.111  0.5233 -0.2586 -0.1370
    4UNK    H78  373   3.789   2.993   2.078 -0.3453  2.5599 -0.8043
    4UNK    C79  374   3.954   2.904   2.189 -0.3031  0.1287  0.0565
    4UNK    C80  375   4.069   2.928   2.266 -0.3671  0.5244 -0.1509
    4UNK    C81  376   4.139   2.815   2.310 -0.1653 -0.5168  0.4020
    4UNK    H82  377   4.224   2.819   2.377  0.7015 -1.5298 -0.6303
    4UNK    C83  378   4.115   2.689   2.250 -0.0106 -0.3345 -0.0200
    4UNK    C84  379   4.027   2.683   2.142  0.6868 -0.9454  0.9226
    4UNK    H85  380   4.029   2.599   2.073 -1.4511 -0.0031 -0.3494
    4UNK    C86  381   3.935   2.788   2.118  0.0439  0.1339  0.6672
    4UNK    H87  382   3.864   2.790   2.036  2.2411  2.0821 -1.2392
    4UNK    O88  383   4.088   3.061   2.318  0.1962 -0.5934  0.3732
    4UNK    C89  384   4.219   3.099   2.381  0.0716 -0.7947  0.4351
    4UNK    H90  385   4.218   3.201   2.421 -1.3659  0.4357 -2.5109
    4UNK    H91  386   4.303   3.087   2.312  2.0136  0.6380  2.5202
    4UNK    H92  387   4.241   3.033   2.466  1.0549  1.2243  1.7719
    4UNK    O93  388   4.193   2.580   2.288  0.4120  0.2350 -0.5952
    4UNK    C94  389   4.205   2.459   2.211 -0.3828  0.7978  0.0155
    4UNK    H95  390   4.117   2.404   2.178  0.5990 -0.2212 -0.9555
    4UNK    H96  391   4.276   2.394   2.263 -1.8409  0.5862  1.7751
    4UNK    H97  392   4.258   2.484   2.118  0.3715 -2.0521 -0.3771
    5UNK     C0  393   2.941   4.394   2.134  0.6775 -0.2032 -0.7140
    5UNK     H1  394   2.852   4.458   2.143  1.2464  0.6563 -1.1048
    5UNK     H2  395   2.951   4.357   2.031  0.3167 -2.5023  0.0450
    5UNK     H3  396   3.025   4.452   2.175 -1.0008 -0.0054  2.6571
    5UNK     O4  397   2.918   4.288   2.226 -0.2723  0.3160 -0.1143
    5UNK     C5  398   3.010   4.192   2.263  0.5078  0.5749 -0.6522
    5UNK     C6  399   2.989   4.104   2.374  0.2188 -0.1821  0.3107
    5UNK     H7  400   2.905   4.113   2.442 -1.4760 -0.2292 -1.7061
    5UNK     O8  401   3.062   3.932   2.526  0.5501  0.0708 -0.1565
    5UNK     C9  402   3.078   4.003   2.409  0.0143 -0.2227  0.3547
    5UNK    C10  403   3.006   3.991   2.646  0.5103 -0.3293  0.3926
    5UNK    H11  404   3.019   3.913   2.722  1.7105 -1.4146 -0.8974
    5UNK    H12  405   2.905   4.032   2.651  0.8581  0.6137 -0.1910
    5UNK    H13  406   3.076   4.074   2.667  0.9571 -0.8712  1.0825
    5UNK    C14  407   3.194   3.982   2.331  0.1867  0.3924 -0.0388
    5UNK    C15  408   3.210   4.057   2.204  0.8993 -0.3255 -1.0900
    5UNK    H16  409   3.294   4.030   2.141  1.7853 -3.6430  1.3431
    5UNK    C17  410   3.125   4.162   2.176  0.4961  0.2069  0.4791
    5UNK    H18  411   3.148   4.223   2.089  0.9903 -0.3845  0.1895
    5UNK    C19  412   3.298   3.884   2.363  0.0820 -0.0167 -0.1492
    5UNK    H20  413   3.391   3.942   2.355 -0.0887  0.5985  2.1361
    5UNK    H21  414   3.290   3.838   2.462 -1.2843 -1.4973 -0.9300
    5UNK    N22  415   3.298   3.772   2.272 -0.1973 -0.4263  0.3433
    5UNK    C23  416   3.404   3.751   2.199 -0.2397 -1.1365  0.3738
    5UNK    H24  417   3.486   3.822   2.193  0.0334 -1.4043  0.9172
    5UNK    C25  418   3.423   3.620   2.134 -0.2648 -0.1462  0.4478
    5UNK    N26  419   3.305   3.567   2.101 -0.0570 -0.2154 -0.7750
    5UNK    C27  420   3.306   3.448   2.030 -0.0873 -0.3602 -0.0130
    5UNK    H28  421   3.213   3.404   1.992  0.9891 -0.4362 -2.6887
    5UNK    C29  422   3.426   3.373   2.017 -0.1626 -0.3607  0.5915
    5UNK    C30  423   3.547   3.430   2.052  0.6407 -0.0358  0.1331
    5UNK    H31  424   3.637   3.374   2.031  1.6398  1.0589  1.3691
    5UNK    C32  425   3.550   3.558   2.113  0.0578  0.3935  0.0263
    5UNK    H33  426   3.648   3.597   2.138  0.1763  0.2812 -0.2549
    5UNK    C34  427   3.424   3.237   1.950 -0.2192  0.5559 -1.1697
    5UNK    H35  428   3.392   3.241   1.845 -0.8646 -2.1496 -1.1172
    5UNK    H36  429   3.525   3.194   1.963  0.1836  1.8022 -0.1277
    5UNK    C37  430   3.321   3.138   2.014 -0.1003  0.4214  0.2513
    5UNK    H38  431   3.221   3.182   2.006 -0.2675  0.2224  1.2592
    5UNK    H39  432   3.318   3.046   1.955  2.5424 -0.4324  1.3870
    5UNK    C40  433   3.346   3.101   2.161 -0.2113 -0.1387  0.1649
    5UNK    C41  434   3.473   3.062   2.206  0.3271  0.3868  0.4950
    5UNK    H42  435   3.565   3.067   2.147  0.8042  0.0927  1.2046
    5UNK    N43  436   3.490   3.009   2.332  0.1194 -0.3304 -0.1624
    5UNK    C44  437   3.382   2.982   2.415  0.5880 -0.2836 -1.0242
    5UNK    C45  438   3.254   3.032   2.372 -0.0619  0.0671 -0.0670
    5UNK    H46  439   3.164   3.010   2.429  0.3218  0.8574  0.8581
    5UNK    C47  440   3.235   3.088   2.242 -0.4039 -0.1716  0.3564
    5UNK    H48  441   3.132   3.113   2.218 -1.1939 -1.4301  2.2806
    5UNK    C49  442   3.399   2.897   2.539 -0.0398 -0.6405 -0.4204
    5UNK    N50  443   3.529   2.867   2.573  0.0248 -0.2652  0.2562
    5UNK    C51  444   3.558   2.795   2.681  0.2616 -0.2513 -0.6968
    5UNK    H52  445   3.662   2.766   2.694  0.6991  1.1443 -1.0418
    5UNK    C53  446   3.459   2.758   2.774  0.0829 -0.8829  0.1891
    5UNK    C54  447   3.327   2.786   2.742 -0.4487 -0.6551  0.1269
    5UNK    H55  448   3.248   2.753   2.809  0.4019  0.6227  1.7933
    5UNK    C56  449   3.294   2.849   2.618  0.4569 -0.2444 -0.1686
    5UNK    H57  450   3.190   2.876   2.602  0.1173 -1.3980  0.1029
    5UNK    C58  451   3.494   2.685   2.906 -1.0422  0.0886 -0.2370
    5UNK    H59  452   3.478   2.744   2.998 -0.1028  2.9999 -1.8936
    5UNK    H60  453   3.600   2.660   2.915 -1.2221 -0.8453 -0.6398
    5UNK    C61  454   3.409   2.559   2.929  0.5434  0.3505  0.4911
    5UNK    H62  455   3.447   2.511   3.020 -0.3584  1.0628  1.2542
    5UNK    H63  456   3.310   2.598   2.955  1.1999  1.7610  0.8946
    5UNK    C64  457   3.419   2.455   2.818  0.8170  0.4466  0.2014
    5UNK    C65  458   3.306   2.402   2.761 -0.0945 -0.3854 -0.6239
    5UNK    H66  459   3.213   2.419   2.815  0.6300  1.1723  0.1819
    5UNK    N67  460   3.310   2.316   2.657  0.0360  0.0864 -0.6784
    5UNK    C68  461   3.430   2.277   2.609  0.7790 -1.3160 -0.6841
    5UNK    C69  462   3.547   2.333   2.656 -0.1177 -0.2939 -0.1150
    5UNK    H70  463   3.646   2.305   2.621  0.5041 -0.1459  1.4714
    5UNK    C71  464   3.543   2.419   2.763 -0.2779 -0.1893 -0.0725
    5UNK    H72  465   3.640   2.455   2.796 -1.2746  1.1221  1.4792
    5UNK    C73  466   3.419   2.174   2.501 -1.3098  0.5904  0.2279
    5UNK    H74  467   3.519   2.146   2.465 -0.0650  1.3201  2.9842
    5UNK    N75  468   3.304   2.122   2.455  0.2810  0.2428 -0.2606
    5UNK    C76  469   3.302   1.997   2.367  0.2969  0.0626 -0.0142
    5UNK    H77  470   3.220   2.015   2.297  2.2375  0.4256 -2.2770
    5UNK    H78  471   3.268   1.914   2.430  1.7300 -1.2479 -0.8994
    5UNK    C79  472   3.433   1.959   2.291  0.5841 -0.5231 -0.1248
    5UNK    C80  473   3.503   1.845   2.335 -0.6663  0.1997  0.5060
    5UNK    C81  474   3.620   1.795   2.271  0.7233 -0.1637  0.2989
    5UNK    H82  475   3.661   1.698   2.300 -2.0903 -1.6003 -0.4192
    5UNK    C83  476   3.674   1.866   2.159  1.0370  0.0978  0.4603
    5UNK    C84  477   3.602   1.979   2.108  0.0417 -0.5275  0.0348
    5UNK    H85  478   3.642   2.029   2.020  0.5000 -1.0348 -0.0434
    5UNK    C86  479   3.482   2.026   2.172 -0.0868 -0.4181  0.1493
    5UNK    H87  480   3.433   2.112   2.128 -0.3045 -1.0743 -0.9248
    5UNK    O88  481   3.458   1.782   2.451  0.0418 -0.6868  0.3582
    5UNK    C89  482   3.541   1.750   2.562  0.1841  0.7728 -0.1493
    5UNK    H90  483   3.485   1.739   2.655  1.5721  1.5697  0.7941
    5UNK    H91  484   3.611   1.834   2.576 -0.3909  1.4054 -1.0493
    5UNK    H92  485   3.595   1.658   2.535 -0.6231  0.8476 -2.0600
    5UNK    O93  486   3.793   1.827   2.108 -0.1301  0.1068 -0.6336
    5UNK    C94  487   3.847   1.698   2.098 -0.3903 -0.7201 -0.1536
    5UNK    H95  488   3.943   1.710   2.047 -0.4764  1.3927  0.1239
    5UNK    H96  489   3.782   1.628   2.043 -0.2633  0.9061 -2.4608
    5UNK    H97  490   3.874   1.657   2.196  2.5674 -2.6393 -1.6875
    6FeD    Fe1  491   3.674   2.962   2.430  0.5188 -0.0233 -0.2893
    6FeD    dm1  492   3.712   3.004   2.362  0.1834 -0.0206  0.2372
    6FeD    dm2  493   3.675   3.040   2.479  0.1827 -1.0898  0.1441
    6FeD    dm3  494   3.593   2.983   2.394  0.2811 -0.1007 -0.9717
    6FeD    dm4  495   3.631   2.923   2.498 -0.3282 -1.7840  0.0901
    6FeD    dm5  496   3.673   2.886   2.382 -0.7932  0.5073 -0.9806
    6FeD    dm6  497   3.754   2.940   2.467 -1.2430  1.0819 -0.6743
    7FeD    Fe1  498   3.134   3.644   2.204  0.1213  0.0636  0.4695
    7FeD    dm1  499   3.195   3.604   2.151 -0.0097 -0.1935  0.5738
    7FeD    dm2  500   3.195   3.697   2.239 -0.6023 -0.2118 -0.3439
    7FeD    dm3  501   3.116   3.706   2.142 -0.2002  0.2864  2.5171
    7FeD    dm4  502   3.071   3.683   2.257  0.7585 -0.8763  1.1844
    7FeD    dm5  503   3.070   3.588   2.171  0.2560 -0.0232  0.2039
    7FeD    dm6  504   3.150   3.583   2.267  0.3704 -1.6041 -0.7783
    8FeD    Fe1  505   3.144   2.234   2.534 -0.1172  0.3832 -0.0406
    8FeD    dm1  506   3.158   2.306   2.481  0.7498  1.0882  0.0137
    8FeD    dm2  507   3.078   2.276   2.577  0.8399 -0.3229 -1.0634
    8FeD    dm3  508   3.084   2.202   2.474 -1.0490  0.5723 -0.2432
    8FeD    dm4  509   3.131   2.161   2.587 -0.8103  0.5857  0.1850
    8FeD    dm5  510   3.209   2.190   2.491 -0.4843  0.3930 -0.3367
    8FeD    dm6  511   3.203   2.264   2.595 -0.5278 -0.0441 -0.2836
    9FeD    Fe1  512   2.289   2.520   2.521  0.0332 -0.2376  0.1973
    9FeD    dm1  513   2.371   2.531   2.485 -1.5006  0.1778 -0.0441
    9FeD    dm2  514   2.300   2.597   2.567  0.5400  0.5171 -1.3000
    9FeD    dm3  515   2.255   2.569   2.451 -0.7372  0.6537 -1.0009
    9FeD    dm4  516   2.205   2.512   2.556 -0.8359 -0.3395  0.2339
    9FeD    dm5  517   2.279   2.446   2.472  0.2263 -0.2483 -1.0397
    9FeD    dm6  518   2.321   2.473   2.587 -3.0578  1.5681 -1.7647
   10FeD    Fe1  519   2.272   3.375   2.326  0.0686  0.0010 -0.1981
   10FeD    dm1  520   2.303   3.420   2.256  0.4067 -1.3358  1.1351
   10FeD    dm2  521   2.240   3.451   2.361 -1.0539 -0.6177  0.4085
   10FeD    dm3  522   2.193   3.362   2.284 -0.5605 -0.5692  1.0401
   10FeD    dm4  523   2.243   3.328   2.397  1.0404 -0.0822  0.0337
   10FeD    dm5  524   2.307   3.298   2.290 -0.1696 -0.1044  0.9712
   10FeD    dm6  525   2.349   3.389   2.370 -0.5098 -1.1850  0.5399
   11CL      CL  526   0.249   3.709   0.736  0.5959  0.0940  0.3594
   12CL      CL  527   5.658   1.927   4.091 -0.1119 -0.8169  0.2268
   13CL      CL  528   4.747   0.927   1.586 -0.3079 -0.1780 -0.2988
   14CL      CL  529   3.220   3.309   3.829  0.2380  0.2033 -0.0372
   15CL      CL  530   2.964   0.604   4.730  0.2854 -0.5327 -0.2608
   16CL      CL  531   0.013   2.406   1.332 -0.3899 -0.0938  0.0480
   17CL      CL  532   3.032   2.166   3.797 -0.3691  0.1296  0.0095
   18CL      CL  533   2.158   5.772   3.948 -0.0012 -0.2083 -0.0000
   19CL      CL  534   3.131   4.753   3.923  0.2161 -0.1309  0.0059
   20CL      CL  535   2.584   0.964   2.521  0.0291 -0.1341  0.0744
   21DMSO    C1  536   3.147   5.703   4.708  0.0145  0.4591  0.1190
   21DMSO    H1  537   3.092   5.763   4.782  0.1272 -0.8739  1.2974
   21DMSO    H2  538   3.101   5.730   4.613  0.3550 -0.9983 -0.4629
   21DMSO    H3  539   3.133   5.595   4.715  1.0082  0.2285 -1.2403
   21DMSO    S1  540   3.316   5.743   4.710 -0.0846 -0.3206  0.5492
   21DMSO    C2  541   3.279   5.917   4.686  0.2277 -0.2134  0.0231
   21DMSO    H4  542   3.227   5.941   4.779  2.9621  1.0218  1.2589
   21DMSO    H5  543   3.373   5.971   4.689 -0.2452  0.6404 -0.3361
   21DMSO    H6  544   3.214   5.926   4.598 -0.2143  0.0486  0.3771
   21DMSO    O1  545   3.356   5.674   4.581 -0.1348 -0.1377  0.1468
   22DMSO    C1  546   2.645   1.807   0.318 -0.3147 -0.6740  0.1503
   22DMSO    H1  547   2.745   1.833   0.354 -0.7603  0.9430  0.2432
   22DMSO    H2  548   2.628   1.821   0.211  0.0090  0.7948  0.2877
   22DMSO    H3  549   2.572   1.867   0.371  1.6209  1.2512  0.6927
   22DMSO    S1  550   2.611   1.632   0.350 -0.0079 -0.0588 -0.5294
   22DMSO    C2  551   2.699   1.565   0.220  0.0933 -0.0827 -0.1879
   22DMSO    H4  552   2.788   1.627   0.203 -0.0659 -0.1457 -1.2533
   22DMSO    H5  553   2.717   1.458   0.233 -1.1938 -0.2854  0.0152
   22DMSO    H6  554   2.645   1.571   0.125  3.1271  0.1560 -1.9762
   22DMSO    O1  555   2.476   1.594   0.304  0.8458  0.0729 -0.1713
   23DMSO    C1  556   3.520   0.777   2.067 -0.1247  0.0540 -0.6285
   23DMSO    H1  557   3.556   0.674   2.056  1.7019  0.3880  1.8675
   23DMSO    H2  558   3.439   0.774   2.140  0.5525  1.4824  0.2016
   23DMSO    H3  559   3.476   0.820   1.977 -1.5635 -0.1955 -0.0640
   23DMSO    S1  560   3.645   0.887   2.123 -0.2421  0.2776 -0.2418
   23DMSO    C2  561   3.741   0.765   2.220  0.3512  0.2685 -0.0426
   23DMSO    H4  562   3.665   0.700   2.264 -0.3209  0.8494 -0.3385
   23DMSO    H5  563   3.804   0.692   2.167 -0.4722  1.0954 -2.2280
   23DMSO    H6  564   3.780   0.828   2.299 -0.5745  0.1286  0.5326
   23DMSO    O1  565   3.583   0.974   2.233  0.6047 -0.0185 -0.0435
   24DMSO    C1  566   3.501   1.319   4.545  0.0891 -0.9084 -0.4097
   24DMSO    H1  567   3.592   1.278   4.500  0.5703 -0.2050 -0.1023
   24DMSO    H2  568   3.431   1.345   4.466 -0.9685 -3.0657 -0.2159
   24DMSO    H3  569   3.524   1.403   4.611  1.9768 -0.7303 -1.2567
   24DMSO    S1  570   3.441   1.187   4.644  0.1875 -0.5853  0.2323
   24DMSO    C2  571   3.399   1.081   4.510 -0.0185  0.3376  0.0683
   24DMSO    H4  572   3.365   0.983   4.545 -1.0394  0.8930  0.6512
   24DMSO    H5  573   3.323   1.137   4.454 -0.8927  2.4793  3.2324
   24DMSO    H6  574   3.492   1.072   4.454 -0.7422  0.9070 -1.2619
   24DMSO    O1  575   3.307   1.241   4.679  0.6079  0.0583  0.3254
   25DMSO    C1  576   1.602   3.532   1.248  0.1171  0.6875 -0.7164
   25DMSO    H1  577   1.569   3.628   1.208 -0.2922 -0.2391 -2.6263
   25DMSO    H2  578   1.534   3.507   1.330 -1.0065  1.1507 -1.5128
   25DMSO    H3  579   1.706   3.534   1.282  0.2171  0.3780 -0.9958
   25DMSO    S1  580   1.590   3.402   1.125  0.1068 -0.2107 -0.1306
   25DMSO    C2  581   1.725   3.472   1.026 -0.4636 -0.2103 -0.3941
   25DMSO    H4  582   1.824   3.465   1.072 -1.2193 -1.4408  1.0878
   25DMSO    H5  583   1.726   3.429   0.925 -1.1703  0.7763 -0.8287
   25DMSO    H6  584   1.701   3.578   1.009 -1.3918 -0.4678 -0.7634
   25DMSO    O1  585   1.475   3.459   1.052 -0.0519  0.4098  0.4017
   26DMSO    C1  586   4.412   0.083   3.918 -0.0294 -0.2401 -0.5389
   26DMSO    H1  587   4.399   0.142   4.008 -0.7250 -0.5310 -0.4503
   26DMSO    H2  588   4.468   0.131   3.837  2.1568 -0.6991  0.6689
   26DMSO    H3  589   4.316   0.044   3.884  0.0571  1.1621 -2.4915
   26DMSO    S1  590   4.522  -0.049   3.958  0.1011 -0.0918  0.3140
   26DMSO    C2  591   4.430  -0.133   4.083 -0.3658  0.2309  0.0833
   26DMSO    H4  592   4.330  -0.150   4.041  0.3230  0.7467 -1.8002
   26DMSO    H5  593   4.478  -0.230   4.102 -0.6884  0.5328  2.5631
   26DMSO    H6  594   4.430  -0.077   4.177 -0.9597  0.4795 -0.0612
   26DMSO    O1  595   4.635   0.024   4.020  0.0068 -0.6021  0.4596
   27DMSO    C1  596   0.294   4.228   0.729 -0.1783 -1.5610  0.0077
   27DMSO    H1  597   0.289   4.135   0.673  1.2813 -1.7590  0.1786
   27DMSO    H2  598   0.219   4.230   0.808 -0.1090 -0.7073  0.0563
   27DMSO    H3  599   0.258   4.312   0.668  2.8469 -1.5556 -1.8838
   27DMSO    S1  600   0.455   4.255   0.802  0.0368  0.0857  0.1493
   27DMSO    C2  601   0.446   4.132   0.928 -0.3725 -1.1093 -0.1885
   27DMSO    H4  602   0.543   4.126   0.977 -0.0229  0.6605 -0.6062
   27DMSO    H5  603   0.376   4.172   1.002  2.9150  0.2687  2.3055
   27DMSO    H6  604   0.414   4.035   0.888  0.1781 -0.7277 -1.5875
   27DMSO    O1  605   0.421   4.376   0.887 -0.3490 -0.2826  0.5324
   28DMSO    C1  606   1.950   1.647   0.724  0.4140  0.0376 -0.5448
   28DMSO    H1  607   1.959   1.571   0.802 -3.3740  0.4750  0.4138
   28DMSO    H2  608   1.994   1.612   0.631  2.5253 -1.5242  0.9884
   28DMSO    H3  609   1.993   1.741   0.760 -0.8078  0.7676 -0.9635
   28DMSO    S1  610   1.777   1.696   0.710  0.4886 -0.1046 -0.2072
   28DMSO    C2  611   1.808   1.834   0.598  0.5447  0.5423  0.6641
   28DMSO    H4  612   1.829   1.928   0.648 -0.6449  1.1293  0.0794
   28DMSO    H5  613   1.895   1.800   0.541  0.9198 -1.0823  2.1737
   28DMSO    H6  614   1.727   1.839   0.524  2.3196 -1.1617 -1.4690
   28DMSO    O1  615   1.735   1.756   0.836 -0.1440  0.5386  0.0482
   29DMSO    C1  616   3.725   3.460   1.601  0.4547 -0.0012  0.3232
   29DMSO    H1  617   3.782   3.519   1.674 -1.4901  2.1631  0.1337
   29DMSO    H2  618   3.800   3.395   1.555  0.8399  1.5428 -1.3018
   29DMSO    H3  619   3.680   3.526   1.526  0.9364  1.2254  1.1040
   29DMSO    S1  620   3.601   3.376   1.693  0.1924 -0.0664 -0.4416
   29DMSO    C2  621   3.572   3.258   1.562 -0.6038  0.5515  0.4093
   29DMSO    H4  622   3.567   3.321   1.472  1.4175 -0.1702 -0.2413
   29DMSO    H5  623   3.666   3.204   1.567  0.1942  1.6738 -1.7049
   29DMSO    H6  624   3.476   3.210   1.582 -0.4938  0.9770  2.0094
   29DMSO    O1  625   3.479   3.456   1.665 -0.5665  0.3053  0.2153
   30DMSO    C1  626   3.146   0.536   4.202 -0.0130 -0.6746 -0.3998
   30DMSO    H1  627   3.143   0.454   4.129 -1.0920  1.6937 -3.0898
   30DMSO    H2  628   3.080   0.508   4.284  2.0550 -2.9846  0.5562
   30DMSO    H3  629   3.115   0.623   4.144 -0.4617 -0.5683 -0.0012
   30DMSO    S1  630   3.297   0.553   4.283  0.3443  0.1574  0.2097
   30DMSO    C2  631   3.243   0.681   4.393 -0.1332 -0.1139 -0.2161
   30DMSO    H4  632   3.181   0.652   4.478  3.9210 -2.2681  2.2006
   30DMSO    H5  633   3.336   0.717   4.437  0.3137 -1.5523  0.0398
   30DMSO    H6  634   3.204   0.765   4.335 -1.4069 -1.1937 -0.9519
   30DMSO    O1  635   3.380   0.630   4.191 -0.2147 -0.6633  0.4373
   31DMSO    C1  636   1.308   4.749   0.224  0.3899 -0.5743 -0.1213
   31DMSO    H1  637   1.352   4.848   0.233 -1.7546  0.2868  1.3166
   31DMSO    H2  638   1.247   4.747   0.133  1.3454  1.1451 -0.8222
   31DMSO    H3  639   1.255   4.726   0.317 -0.7789  1.4216 -0.2575
   31DMSO    S1  640   1.432   4.629   0.174 -0.1780 -0.1236 -0.1068
   31DMSO    C2  641   1.531   4.660   0.316 -0.4391 -0.1992 -0.1969
   31DMSO    H4  642   1.512   4.576   0.384 -0.0361  0.1997  0.4201
   31DMSO    H5  643   1.636   4.659   0.286 -0.1612  3.1388  0.3922
   31DMSO    H6  644   1.515   4.757   0.366 -1.6370 -1.2354  1.4801
   31DMSO    O1  645   1.492   4.688   0.054 -0.3728 -0.0439 -0.2978
   32DMSO    C1  646   2.656   5.862   4.062  1.1088 -0.2353  0.4890
   32DMSO    H1  647   2.755   5.853   4.107  2.7499 -1.0883 -3.1180
   32DMSO    H2  648   2.613   5.766   4.032 -0.9213  0.6845  0.3728
   32DMSO    H3  649   2.656   5.938   3.983 -0.9152  0.8977  1.5421
   32DMSO    S1  650   2.575   5.930   4.202 -0.2121  0.2198 -0.0598
   32DMSO    C2  651   2.442   6.004   4.109  0.1754 -0.4299  0.0857
   32DMSO    H4  652   2.483   6.073   4.035 -0.2254 -0.8019 -0.4880
   32DMSO    H5  653   2.388   5.919   4.067 -1.5531  0.2102  0.9558
   32DMSO    H6  654   2.375   6.048   4.183 -0.5076 -2.0968  0.4745
   32DMSO    O1  655   2.668   6.035   4.254 -0.4029  1.0338 -1.0893
   33DMSO    C1  656   1.279   3.457   3.764  0.2830  0.9722 -0.2777
   33DMSO    H1  657   1.259   3.527   3.846  2.3304 -0.1403  1.2154
   33DMSO    H2  658   1.380   3.419   3.779 -0.4127 -0.8311  0.0839
   33DMSO    H3  659   1.257   3.505   3.668 -0.5227  1.8752  0.3515
   33DMSO    S1  660   1.163   3.320   3.792 -0.3084  0.2767  0.0724
   33DMSO    C2  661   1.217   3.240   3.642 -0.0702 -0.3660  0.7122
   33DMSO    H4  662   1.313   3.191   3.656  0.4647  0.8168  1.1831
   33DMSO    H5  663   1.148   3.155   3.632  0.2466 -0.4366 -1.1384
   33DMSO    H6  664   1.223   3.309   3.557 -2.4061 -1.7217 -0.6390
   33DMSO    O1  665   1.030   3.372   3.758  0.8246 -0.0897  0.8102
   34DMSO    C1  666   5.219   1.628   4.134 -0.1928  0.0559 -0.2547
   34DMSO    H1  667   5.266   1.585   4.223 -0.7325 -1.6218 -0.7672
   34DMSO    H2  668   5.241   1.735   4.141 -3.1320  0.6115  1.2793
   34DMSO    H3  669   5.112   1.604   4.139 -0.0709 -0.5579 -0.4972
   34DMSO    S1  670   5.292   1.556   3.996  0.1718  0.1322  0.0410
   34DMSO    C2  671   5.451   1.616   4.043  0.4154 -0.1982 -0.6037
   34DMSO    H4  672   5.518   1.603   3.958  1.9650 -0.7241  0.6733
   34DMSO    H5  673   5.458   1.722   4.070 -2.9356  0.5578 -2.3995
   34DMSO    H6  674   5.484   1.551   4.124  0.4936 -0.7947 -1.1125
   34DMSO    O1  675   5.230   1.643   3.891 -0.8328  0.0851  0.2816
   35DMSO    C1  676   0.573   0.548   1.604 -0.1515  0.0989 -0.0104
   35DMSO    H1  677   0.519   0.454   1.617  2.6256 -1.4310  0.9907
   35DMSO    H2  678   0.682   0.544   1.602 -0.0988  0.2467  1.8842
   35DMSO    H3  679   0.538   0.624   1.674 -2.5952 -0.9236 -0.0626
   35DMSO    S1  680   0.540   0.621   1.446 -0.0489  0.4259 -0.1089
   35DMSO    C2  681   0.363   0.590   1.466 -0.1217  0.0786 -0.7870
   35DMSO    H4  682   0.329   0.687   1.503 -2.6518 -0.5127 -1.4391
   35DMSO    H5  683   0.318   0.571   1.368  0.6708 -3.4490 -0.5507
   35DMSO    H6  684   0.347   0.510   1.539  0.6120  1.5412  1.0190
   35DMSO    O1  685   0.598   0.520   1.356 -0.1812  0.0118  0.3003
   36DMSO    C1  686   1.734   0.516   0.639  0.3886  0.0555 -0.2071
   36DMSO    H1  687   1.756   0.437   0.712 -0.8818  1.2328  1.5060
   36DMSO    H2  688   1.746   0.616   0.681  0.8610  0.0015 -0.2031
   36DMSO    H3  689   1.632   0.502   0.604  0.0999 -1.4791  1.1883
   36DMSO    S1  690   1.841   0.516   0.496  0.2561  0.2269  0.1944
   36DMSO    C2  691   1.803   0.350   0.445  0.1461 -0.2945  0.5692
   36DMSO    H4  692   1.813   0.279   0.527 -4.0005  1.5897  2.8457
   36DMSO    H5  693   1.697   0.360   0.421  0.5899 -0.8080 -1.7623
   36DMSO    H6  694   1.863   0.331   0.355 -1.0343  0.5256 -0.4010
   36DMSO    O1  695   1.975   0.510   0.565  0.0243 -0.2778 -0.3265
   37DMSO    C1  696   2.716   1.442   2.758 -0.0580 -0.2131 -0.2945
   37DMSO    H1  697   2.716   1.337   2.786  1.9092 -0.5953 -1.5908
   37DMSO    H2  698   2.734   1.505   2.846 -0.1230  0.1476 -0.5363
   37DMSO    H3  699   2.631   1.480   2.701  0.3029  0.7862 -0.1819
   37DMSO    S1  700   2.865   1.463   2.656  0.3055  0.4621  0.2828
   37DMSO    C2  701   2.820   1.342   2.536  0.2909  0.8848  0.9926
   37DMSO    H4  702   2.737   1.384   2.478 -1.2816 -0.2325  2.4115
   37DMSO    H5  703   2.901   1.322   2.465 -0.8851  1.8494 -0.6648
   37DMSO    H6  704   2.793   1.245   2.578  1.1104 -0.1815 -0.8543
   37DMSO    O1  705   2.990   1.418   2.726 -0.2655  0.1383 -0.1854
   38DMSO    C1  706   0.419   1.761   3.305 -0.2693  0.0039 -0.0709
   38DMSO    H1  707   0.381   1.682   3.239 -1.1677  1.5777 -1.4477
   38DMSO    H2  708   0.493   1.810   3.241 -0.0722 -0.2242 -0.0212
   38DMSO    H3  709   0.464   1.732   3.400  0.9199  0.2044 -0.5643
   38DMSO    S1  710   0.293   1.881   3.346  0.0871  0.3423  0.5148
   38DMSO    C2  711   0.182   1.754   3.405  0.0734  0.1339  0.5030
   38DMSO    H4  712   0.174   1.680   3.325 -1.9554  1.9706 -1.0789
   38DMSO    H5  713   0.205   1.707   3.500  1.8500  3.3087  1.7363
   38DMSO    H6  714   0.081   1.795   3.417 -0.5834 -1.8149  1.9159
   38DMSO    O1  715   0.253   1.940   3.213  0.0346 -0.1564  0.0347
   39DMSO    C1  716   3.952   4.920   3.880  0.0169 -0.1136 -0.6319
   39DMSO    H1  717   3.886   4.851   3.933 -0.4354  1.4688  0.9194
   39DMSO    H2  718   3.971   5.003   3.949  0.4074 -0.5106 -0.2585
   39DMSO    H3  719   3.900   4.949   3.788 -0.9795 -0.7186 -0.2709
   39DMSO    S1  720   4.114   4.858   3.846 -0.4636  0.4116 -0.4625
   39DMSO    C2  721   4.077   4.680   3.854  0.0466  0.2396  0.3260
   39DMSO    H4  722   4.032   4.656   3.950 -1.2464  0.1317 -0.2999
   39DMSO    H5  723   4.017   4.641   3.771  0.5963 -0.2783  0.1624
   39DMSO    H6  724   4.172   4.627   3.841  0.3088  1.1023 -1.4730
   39DMSO    O1  725   4.192   4.867   3.970  0.7770 -0.5825 -0.5518
   40DMSO    C1  726   5.097   2.986   2.777 -0.3245  0.6728  0.4027
   40DMSO    H1  727   5.123   3.011   2.881 -2.4245 -1.3485  1.4543
   40DMSO    H2  728   5.163   2.904   2.748 -0.9028  1.0692 -2.1234
   40DMSO    H3  729   5.107   3.079   2.720 -0.2315  0.8709  0.7382
   40DMSO    S1  730   4.926   2.921   2.785  0.4603  0.1421  0.2261
   40DMSO    C2  731   4.918   2.866   2.619  0.0597 -0.8133  0.3946
   40DMSO    H4  732   4.923   2.955   2.556 -3.0549 -0.8653  0.0244
   40DMSO    H5  733   5.005   2.800   2.605  0.2981 -0.1448 -1.2940
   40DMSO    H6  734   4.827   2.817   2.584 -2.0418  3.5062 -0.4287
   40DMSO    O1  735   4.838   3.045   2.797  0.2788 -0.6604 -0.1264
   41DMSO    C1  736   1.043   2.690   0.826  0.5307  0.0823 -0.0961
   41DMSO    H1  737   1.110   2.774   0.806  0.7781 -0.4212 -1.4577
   41DMSO    H2  738   0.993   2.671   0.731  1.2834  0.8622 -0.6552
   41DMSO    H3  739   0.970   2.713   0.905  1.1958 -2.1338  1.2047
   41DMSO    S1  740   1.132   2.542   0.882  0.2244 -0.5808  0.2603
   41DMSO    C2  741   1.227   2.532   0.735  0.4284  0.1840 -0.3352
   41DMSO    H4  742   1.267   2.430   0.731 -0.9074 -0.4633  1.6716
   41DMSO    H5  743   1.168   2.559   0.647  0.0382  0.1959 -0.0715
   41DMSO    H6  744   1.318   2.592   0.745  0.0867  0.7202 -0.4180
   41DMSO    O1  745   1.027   2.443   0.886 -0.5919  0.0439  0.5048
   42DMSO    C1  746   2.027   3.230   0.121 -0.0563  0.1584  0.7560
   42DMSO    H1  747   2.029   3.339   0.128 -1.0551  0.1331  1.5567
   42DMSO    H2  748   1.927   3.211   0.081 -1.8876  2.4509  3.9886
   42DMSO    H3  749   2.036   3.176   0.216  2.5077 -0.3855  0.2441
   42DMSO    S1  750   2.163   3.181   0.014 -0.0133 -0.3899  0.2778
   42DMSO    C2  751   2.057   3.210  -0.130 -0.6106 -0.2663 -0.3186
   42DMSO    H4  752   2.118   3.161  -0.206 -1.1977 -3.1575  0.9984
   42DMSO    H5  753   1.961   3.158  -0.130 -1.5022  1.3271  1.3385
   42DMSO    H6  754   2.054   3.318  -0.141 -1.0162 -0.1928  0.4807
   42DMSO    O1  755   2.159   3.030   0.024  0.4187 -0.6162 -0.1555
   43DMSO    C1  756   3.419   3.147   4.720 -0.5412 -0.6736 -0.5511
   43DMSO    H1  757   3.352   3.062   4.707 -2.7746  0.9256  0.3264
   43DMSO    H2  758   3.368   3.240   4.696 -0.9671 -0.5136  0.9311
   43DMSO    H3  759   3.494   3.139   4.640  0.4450  1.2258  0.1574
   43DMSO    S1  760   3.498   3.154   4.888 -0.3410 -0.0836  0.6168
   43DMSO    C2  761   3.563   3.316   4.845 -0.8935 -0.7168 -0.0421
   43DMSO    H4  762   3.628   3.316   4.758  1.3808 -0.0396  1.5975
   43DMSO    H5  763   3.481   3.389   4.840 -0.0139  0.3181  0.4163
   43DMSO    H6  764   3.625   3.338   4.933 -0.1354 -0.2148 -0.6946
   43DMSO    O1  765   3.618   3.066   4.882 -0.3131  0.5903  0.6883
   44DMSO    C1  766   3.580   4.172   0.207 -0.0366  0.2390  0.3228
   44DMSO    H1  767   3.484   4.197   0.161 -0.1509 -1.5227 -0.4265
   44DMSO    H2  768   3.569   4.075   0.255 -2.8978  0.3884  0.0741
   44DMSO    H3  769   3.624   4.238   0.283  0.6062  0.1451  0.0342
   44DMSO    S1  770   3.706   4.148   0.086 -0.0517  0.0772 -0.0760
   44DMSO    C2  771   3.601   4.134  -0.059 -0.4056 -0.2976 -0.1530
   44DMSO    H4  772   3.652   4.089  -0.144  1.4623 -0.0928  0.8286
   44DMSO    H5  773   3.522   4.077  -0.010 -0.5298 -0.5978 -0.7014
   44DMSO    H6  774   3.564   4.234  -0.085  0.7076  0.3881  0.8328
   44DMSO    O1  775   3.747   4.009   0.124 -0.1223  0.2269  0.1523
   45DMSO    C1  776   3.079   3.958   4.775 -0.1420  0.4101 -0.2040
   45DMSO    H1  777   3.145   3.871   4.770 -0.3638  0.1671  1.0104
   45DMSO    H2  778   2.995   3.948   4.844  1.2273  1.5051  1.6687
   45DMSO    H3  779   3.042   3.981   4.675  2.1084  2.1216 -0.6905
   45DMSO    S1  780   3.179   4.089   4.835 -0.2424 -0.1877  0.2107
   45DMSO    C2  781   3.291   4.105   4.697 -0.7111  0.5147 -0.9586
   45DMSO    H4  782   3.336   4.008   4.676 -0.8460 -0.0533  1.2457
   45DMSO    H5  783   3.237   4.145   4.611 -2.6028 -0.3155 -0.1793
   45DMSO    H6  784   3.371   4.173   4.729 -0.9485  0.2620  0.2042
   45DMSO    O1  785   3.263   4.016   4.932 -0.1207  0.1598  0.3732
   46DMSO    C1  786   1.223   3.523   4.218  0.1144  0.3567  0.4129
   46DMSO    H1  787   1.220   3.424   4.173  0.4220 -0.2308  1.6758
   46DMSO    H2  788   1.167   3.533   4.311 -0.8827  1.1027 -0.2562
   46DMSO    H3  789   1.180   3.595   4.148 -1.1858  0.0211  0.8635
   46DMSO    S1  790   1.398   3.557   4.246  0.3099  0.3448 -0.3454
   46DMSO    C2  791   1.362   3.729   4.279  0.0956 -0.0576 -0.4649
   46DMSO    H4  792   1.287   3.717   4.359 -0.6150 -1.6467 -1.3331
   46DMSO    H5  793   1.452   3.779   4.315 -0.2116  0.9517 -1.0794
   46DMSO    H6  794   1.328   3.774   4.186  0.3063  1.1098  0.0225
   46DMSO    O1  795   1.471   3.558   4.110  0.1121 -0.4976 -0.3521
   47DMSO    C1  796   4.732   3.117   4.683  0.1313 -0.2433  0.7711
   47DMSO    H1  797   4.631   3.080   4.698  0.7643 -0.5480  4.9499
   47DMSO    H2  798   4.799   3.070   4.756 -1.1801 -1.4570  1.2187
   47DMSO    H3  799   4.738   3.225   4.694 -1.0638  0.0221 -0.9992
   47DMSO    S1  800   4.793   3.068   4.521  0.1114  0.1064 -0.3022
   47DMSO    C2  801   4.971   3.043   4.571  0.3110 -0.5863  0.2394
   47DMSO    H4  802   5.011   3.136   4.612 -0.3495  0.7531 -2.0521
   47DMSO    H5  803   4.974   2.961   4.643  2.3193  0.8558  1.8305
   47DMSO    H6  804   5.030   3.022   4.481 -1.5618 -1.0256 -0.9258
   47DMSO    O1  805   4.798   3.201   4.445  0.0019  0.3765 -0.3306
   48DMSO    C1  806   4.405   1.577   3.861 -0.0458 -0.0006  0.0436
   48DMSO    H1  807   4.433   1.474   3.884 -1.1232  0.2662  2.8228
   48DMSO    H2  808   4.498   1.620   3.823 -1.3014  2.9133  0.0800
   48DMSO    H3  809   4.375   1.630   3.952 -3.1940 -0.5137 -0.6408
   48DMSO    S1  810   4.279   1.586   3.739  0.1762 -0.0445 -0.4374
   48DMSO    C2  811   4.167   1.488   3.848  0.1104 -0.0521  0.3672
   48DMSO    H4  812   4.218   1.391   3.850 -1.9225 -1.1210  1.1396
   48DMSO    H5  813   4.150   1.546   3.940  0.2821 -0.2927  0.5500
   48DMSO    H6  814   4.073   1.479   3.794 -0.3737  4.3044  0.2974
   48DMSO    O1  815   4.344   1.507   3.626 -0.3250 -0.1221 -0.0385
   49DMSO    C1  816   4.850   0.669   3.415 -0.2175 -0.4730  0.1643
   49DMSO    H1  817   4.942   0.721   3.443  0.5554 -0.7032 -1.8223
   49DMSO    H2  818   4.798   0.629   3.502  3.6721 -1.2871  2.2549
   49DMSO    H3  819   4.867   0.604   3.328 -4.0056  1.1646 -1.9262
   49DMSO    S1  820   4.736   0.792   3.363 -0.5783 -0.2492 -0.2987
   49DMSO    C2  821   4.728   0.879   3.523 -0.6007  0.5695 -0.3504
   49DMSO    H4  822   4.821   0.934   3.541 -0.0740 -0.4890  0.2440
   49DMSO    H5  823   4.646   0.951   3.524 -0.0580  1.1906  1.8135
   49DMSO    H6  824   4.718   0.800   3.598  2.6445  1.2539  0.8968
   49DMSO    O1  825   4.611   0.714   3.372  0.3750 -0.0825 -1.1266
   50DMSO    C1  826   4.539   2.097   3.078 -0.4918 -0.1369  0.0499
   50DMSO    H1  827   4.476   2.074   3.165  0.8340 -0.3767  0.9601
   50DMSO    H2  828   4.641   2.111   3.114 -0.2334  0.9199 -1.0710
   50DMSO    H3  829   4.500   2.183   3.023 -1.7255 -0.1369  0.8818
   50DMSO    S1  830   4.562   1.951   2.975  0.1819  0.0062 -0.1735
   50DMSO    C2  831   4.694   2.016   2.874 -0.2449  1.0722 -0.1135
   50DMSO    H4  832   4.706   1.940   2.797  1.9194 -0.8571  2.0361
   50DMSO    H5  833   4.659   2.112   2.836 -3.0567  0.2636  0.3413
   50DMSO    H6  834   4.786   2.023   2.934 -0.1079 -2.2872  0.1472
   50DMSO    O1  835   4.440   1.960   2.891 -0.3368  0.7440  0.2092
   51DMSO    C1  836   0.958   2.234   3.220  0.1302  0.3888 -0.5191
   51DMSO    H1  837   1.025   2.149   3.202  0.5324  0.5851  0.0552
   51DMSO    H2  838   0.933   2.242   3.326 -0.0948 -0.2495 -0.5217
   51DMSO    H3  839   0.873   2.232   3.151 -0.9632 -0.8384  0.8333
   51DMSO    S1  840   1.049   2.383   3.176 -0.3016  0.4241  0.2187
   51DMSO    C2  841   0.918   2.486   3.229 -0.5610  0.6046 -0.0327
   51DMSO    H4  842   0.903   2.488   3.338 -0.4429  0.2785 -0.0106
   51DMSO    H5  843   0.936   2.592   3.210 -0.6610  0.6155 -0.0658
   51DMSO    H6  844   0.826   2.454   3.178 -0.4890  0.0952  0.1537
   51DMSO    O1  845   1.034   2.393   3.028  0.0023 -0.5498 -0.4362
   52DMSO    C1  846   2.490   1.114   4.483 -0.8732 -0.3570  0.4395
   52DMSO    H1  847   2.434   1.087   4.394  0.4925  0.0689 -0.5742
   52DMSO    H2  848   2.544   1.208   4.467  1.2945 -1.4614  1.0885
   52DMSO    H3  849   2.549   1.036   4.532 -1.5206 -2.0414 -1.4145
   52DMSO    S1  850   2.379   1.151   4.617 -0.6609 -0.1709 -0.1883
   52DMSO    C2  851   2.284   1.288   4.544 -0.2045 -0.7682  0.0357
   52DMSO    H4  852   2.217   1.252   4.465 -1.1485 -0.3009  0.6176
   52DMSO    H5  853   2.217   1.328   4.620 -0.8810  0.0913 -0.9927
   52DMSO    H6  854   2.359   1.360   4.510  0.0917 -1.1025 -0.0271
   52DMSO    O1  855   2.466   1.211   4.719 -0.4584 -0.4178 -0.6494
   53DMSO    C1  856   1.596   2.696   2.516 -0.3270 -0.6232 -0.2182
   53DMSO    H1  857   1.628   2.612   2.579 -1.7253 -1.0188 -0.0199
   53DMSO    H2  858   1.488   2.706   2.521 -0.1793  2.0027 -1.6527
   53DMSO    H3  859   1.634   2.689   2.413 -0.1326 -3.2061 -0.0008
   53DMSO    S1  860   1.667   2.844   2.600 -0.2479  0.2278 -0.0939
   53DMSO    C2  861   1.602   2.964   2.480 -0.0237  0.3870 -0.1603
   53DMSO    H4  862   1.638   3.061   2.514  3.0079  0.1480 -2.4804
   53DMSO    H5  863   1.646   2.946   2.382  0.7308  1.1823  0.0267
   53DMSO    H6  864   1.493   2.954   2.486 -0.2034  1.2976 -1.5797
   53DMSO    O1  865   1.807   2.841   2.560 -0.6096 -0.0740 -0.1750
   54DMSO    C1  866   1.124   2.162   4.686 -0.3837  0.4248 -0.5663
   54DMSO    H1  867   1.169   2.209   4.598  0.2873  0.8507  0.0013
   54DMSO    H2  868   1.129   2.230   4.771  1.0844 -0.2037 -0.1285
   54DMSO    H3  869   1.177   2.068   4.707  0.3813  0.5410 -1.9536
   54DMSO    S1  870   0.955   2.136   4.649  0.1762 -0.3510 -0.7254
   54DMSO    C2  871   0.973   2.066   4.484 -0.7092 -0.5546  0.8074
   54DMSO    H4  872   1.046   1.986   4.495 -0.7534 -0.7026  0.0431
   54DMSO    H5  873   0.877   2.016   4.466  0.0026 -1.7219  0.1935
   54DMSO    H6  874   1.009   2.145   4.417 -0.6619 -1.6320 -0.4623
   54DMSO    O1  875   0.916   2.278   4.623 -0.0446 -0.0013  0.1398
   55DMSO    C1  876   3.453   1.025   1.009 -0.5506  0.2997 -0.4202
   55DMSO    H1  877   3.520   1.111   1.022 -0.9942  0.6666 -0.5713
   55DMSO    H2  878   3.496   0.935   1.054 -0.8751  1.1614  1.6252
   55DMSO    H3  879   3.427   1.024   0.902 -2.6979  2.0537  0.0512
   55DMSO    S1  880   3.313   1.039   1.111  0.4112  0.1304 -0.1514
   55DMSO    C2  881   3.372   0.960   1.256  0.5094 -0.4525 -0.9246
   55DMSO    H4  882   3.301   0.977   1.337  0.6799  0.5685 -0.9777
   55DMSO    H5  883   3.383   0.853   1.240  2.0078 -0.4259 -0.1119
   55DMSO    H6  884   3.467   0.999   1.294 -0.5338 -0.2356  1.5105
   55DMSO    O1  885   3.217   0.942   1.054  0.4017 -0.5154 -0.2043
   56DMSO    C1  886   0.754   3.933   1.457 -0.6117 -0.3609 -0.4094
   56DMSO    H1  887   0.771   3.969   1.559  0.9832 -0.2458 -0.7067
   56DMSO    H2  888   0.661   3.976   1.420 -1.4766 -1.7289  0.1526
   56DMSO    H3  889   0.743   3.825   1.458 -1.8557 -0.2859 -2.7478
   56DMSO    S1  890   0.908   3.989   1.381 -0.0804  0.2525 -0.0644
   56DMSO    C2  891   0.880   3.894   1.230  0.4064  0.2476 -0.2848
   56DMSO    H4  892   0.962   3.913   1.160  1.0934 -0.2078  0.3817
   56DMSO    H5  893   0.866   3.789   1.257 -0.6756 -0.2316 -2.5795
   56DMSO    H6  894   0.788   3.935   1.189 -0.2107  0.9000  1.6688
   56DMSO    O1  895   1.024   3.913   1.427 -0.3166  1.2973  0.0811
   57DMSO    C1  896   4.243   3.228   3.227 -0.8077  0.6727  0.3259
   57DMSO    H1  897   4.159   3.296   3.215  0.1501  1.5249 -1.9187
   57DMSO    H2  898   4.278   3.182   3.135 -0.2827  2.0264 -0.1685
   57DMSO    H3  899   4.212   3.144   3.290 -0.4670 -1.3298 -2.0866
   57DMSO    S1  900   4.373   3.318   3.313 -0.0857 -0.1345 -0.4861
   57DMSO    C2  901   4.416   3.171   3.410  0.9794 -0.1962 -0.1387
   57DMSO    H4  902   4.332   3.118   3.455 -0.8406  1.7026 -1.1757
   57DMSO    H5  903   4.485   3.108   3.353  0.6127  0.3613 -1.2270
   57DMSO    H6  904   4.463   3.203   3.503 -0.5054 -1.4700  1.0556
   57DMSO    O1  905   4.281   3.379   3.418  0.2853  0.3230  0.1415
   58DMSO    C1  906   0.118   1.593   4.110  0.0949 -0.5295  0.3011
   58DMSO    H1  907   0.088   1.698   4.106  2.1218  0.1926  2.2636
   58DMSO    H2  908   0.189   1.569   4.031  1.0608 -1.7657  1.5055
   58DMSO    H3  909   0.028   1.532   4.117 -0.4787  0.5349  2.6587
   58DMSO    S1  910   0.196   1.564   4.270  0.2642 -0.1201  0.3250
   58DMSO    C2  911   0.061   1.627   4.374 -0.4046  0.3346 -0.2154
   58DMSO    H4  912  -0.026   1.562   4.364  0.2940 -1.0456  2.3026
   58DMSO    H5  913   0.091   1.627   4.479  1.8136 -0.3780 -0.8343
   58DMSO    H6  914   0.033   1.727   4.338  0.5444  0.2151 -1.3366
   58DMSO    O1  915   0.295   1.675   4.273 -0.0506  0.1420 -0.1781
   59DMSO    C1  916   1.807   1.669   2.441 -1.0898  0.0396  0.4478
   59DMSO    H1  917   1.881   1.640   2.515  2.2593  4.3856 -0.9792
   59DMSO    H2  918   1.768   1.587   2.380 -2.2993  1.8263 -1.2594
   59DMSO    H3  919   1.856   1.751   2.387 -0.1169 -1.4206 -0.8981
   59DMSO    S1  920   1.671   1.742   2.536  0.1851 -0.0793  0.2503
   59DMSO    C2  921   1.583   1.803   2.397  0.3491  0.2092  0.5720
   59DMSO    H4  922   1.659   1.845   2.331  1.4559 -0.9821  1.0738
   59DMSO    H5  923   1.536   1.714   2.354 -0.2807 -0.2894  2.2337
   59DMSO    H6  924   1.511   1.877   2.434  0.8621  1.4604 -0.8750
   59DMSO    O1  925   1.744   1.860   2.597  0.9574 -0.2855 -0.1304
   60DMSO    C1  926   1.525   0.105   2.610  0.3507 -1.3989 -0.3944
   60DMSO    H1  927   1.567   0.019   2.558  0.3542 -2.1371  0.8077
   60DMSO    H2  928   1.416   0.097   2.616  0.3354 -0.2287  1.4356
   60DMSO    H3  929   1.559   0.201   2.569 -0.7562 -0.6078  0.4804
   60DMSO    S1  930   1.550   0.085   2.789 -0.3043 -0.3638  0.4061
   60DMSO    C2  931   1.714   0.163   2.797  0.8663 -0.1413  0.4076
   60DMSO    H4  932   1.703   0.263   2.753  0.2104  0.5648  2.1098
   60DMSO    H5  933   1.742   0.159   2.903 -1.1182 -2.4927  0.8935
   60DMSO    H6  934   1.780   0.097   2.742  2.0026 -0.2056  1.8317
   60DMSO    O1  935   1.571  -0.059   2.828  0.1536  0.5501 -0.1075
   61DMSO    C1  936   4.022   5.687   4.902  0.1241 -0.7707 -0.3569
   61DMSO    H1  937   4.052   5.655   5.001 -0.8640 -1.3306 -0.2335
   61DMSO    H2  938   4.062   5.612   4.834 -1.3405 -1.7260 -0.1773
   61DMSO    H3  939   4.044   5.794   4.898 -2.9280 -0.1425 -2.1341
   61DMSO    S1  940   3.839   5.665   4.885 -0.2853  0.1338 -0.5787
   61DMSO    C2  941   3.810   5.768   4.741 -0.5798  0.2404 -0.1581
   61DMSO    H4  942   3.874   5.737   4.658 -0.0092  0.1395  0.3147
   61DMSO    H5  943   3.703   5.748   4.724 -0.4461 -0.1562 -0.5534
   61DMSO    H6  944   3.828   5.874   4.761 -1.4841  0.6008 -1.1896
   61DMSO    O1  945   3.787   5.760   4.985  0.0165  0.3526 -0.8168
   62DMSO    C1  946   4.818   4.006   1.492 -0.2103  0.1656 -0.4504
   62DMSO    H1  947   4.733   4.053   1.442  0.1526  0.6030 -0.6607
   62DMSO    H2  948   4.864   3.934   1.425 -0.2706  0.0307 -0.3472
   62DMSO    H3  949   4.768   3.982   1.587 -0.7321 -1.1486 -1.0582
   62DMSO    S1  950   4.934   4.140   1.523 -0.4259  0.1010 -0.2981
   62DMSO    C2  951   5.043   4.026   1.609 -0.5567  0.1795  0.2855
   62DMSO    H4  952   5.133   4.082   1.634  0.0976 -0.6011 -0.3032
   62DMSO    H5  953   4.989   3.975   1.690  1.2746 -1.3918  0.5606
   62DMSO    H6  954   5.076   3.947   1.541 -1.0636 -1.6986  2.1446
   62DMSO    O1  955   4.879   4.209   1.644  0.0337  0.0532 -0.3384
   63DMSO    C1  956   2.204   4.009   1.172 -0.0443  0.0292 -1.1999
   63DMSO    H1  957   2.158   3.997   1.271  0.3622 -2.0929 -1.2427
   63DMSO    H2  958   2.193   4.107   1.125  1.3348 -0.6355 -2.9769
   63DMSO    H3  959   2.160   3.934   1.105  1.3786 -1.8570 -0.0741
   63DMSO    S1  960   2.384   3.991   1.180 -0.2734 -0.5009  0.3198
   63DMSO    C2  961   2.406   3.982   1.002  0.2916 -0.2550 -0.3309
   63DMSO    H4  962   2.367   3.888   0.961  1.4139 -0.2348 -1.4544
   63DMSO    H5  963   2.352   4.063   0.954  0.7639  0.8722  1.0195
   63DMSO    H6  964   2.513   3.993   0.981 -0.2087  1.5461 -1.9694
   63DMSO    O1  965   2.397   3.855   1.238  0.3064 -0.2426  0.1125
   64DMSO    C1  966   1.971   3.730   4.776  0.3744 -0.4340  0.9423
   64DMSO    H1  967   2.063   3.737   4.717 -0.5802  2.7239 -0.3200
   64DMSO    H2  968   1.924   3.829   4.776  1.6591  0.1856  1.8269
   64DMSO    H3  969   1.997   3.694   4.875  2.1712 -0.5484  0.4417
   64DMSO    S1  970   1.868   3.621   4.681  0.2219  0.4306 -0.0207
   64DMSO    C2  971   1.824   3.519   4.824 -0.1401 -0.4181 -0.4051
   64DMSO    H4  972   1.910   3.476   4.874 -2.0717 -3.0478  0.8118
   64DMSO    H5  973   1.771   3.577   4.900  0.4973  0.8357 -0.9162
   64DMSO    H6  974   1.767   3.429   4.795  0.4434 -0.2405 -2.1320
   64DMSO    O1  975   1.959   3.530   4.601 -0.0510  0.0231  0.1166
   65DMSO    C1  976   4.171   2.602   0.275  0.2510  0.8846  0.2170
   65DMSO    H1  977   4.091   2.564   0.210  0.6960 -0.6947  0.5641
   65DMSO    H2  978   4.249   2.528   0.296 -1.9641 -0.6643  3.3750
   65DMSO    H3  979   4.134   2.629   0.374 -2.8478 -0.7180 -0.4312
   65DMSO    S1  980   4.227   2.760   0.219 -0.2616  0.3063  0.1131
   65DMSO    C2  981   4.286   2.703   0.060  0.4570 -0.6219 -0.3781
   65DMSO    H4  982   4.205   2.687  -0.012 -0.6718  1.9797  0.2686
   65DMSO    H5  983   4.340   2.792   0.028 -1.5816  0.8063  0.0698
   65DMSO    H6  984   4.349   2.614   0.068  1.7268 -0.0125 -3.1840
   65DMSO    O1  985   4.359   2.780   0.286 -0.2524 -0.4820 -0.2939
   66DMSO    C1  986   2.618   0.921   0.953 -0.0106  0.0551 -0.6132
   66DMSO    H1  987   2.623   0.900   1.060 -1.9181 -0.4863 -0.6152
   66DMSO    H2  988   2.563   1.012   0.930 -2.5192 -0.5719  2.5514
   66DMSO    H3  989   2.581   0.837   0.894  0.5528  1.0807 -2.4737
   66DMSO    S1  990   2.782   0.963   0.904 -0.2683 -0.0316  0.3564
   66DMSO    C2  991   2.795   1.127   0.976 -0.0982  0.3637 -0.5576
   66DMSO    H4  992   2.737   1.198   0.916 -2.0427 -1.6394 -1.1234
   66DMSO    H5  993   2.757   1.111   1.077  1.0137 -2.5617 -0.5604
   66DMSO    H6  994   2.900   1.157   0.964  0.0679  0.3418  0.7862
   66DMSO    O1  995   2.773   0.999   0.759  0.1497 -0.2368  0.0089
   67DMSO    C1  996   0.224   2.600   1.013 -0.1768 -0.2644  0.9125
   67DMSO    H1  997   0.222   2.531   1.097 -0.4504 -1.7031 -0.2593
   67DMSO    H2  998   0.279   2.556   0.929 -2.4223 -1.4972  0.0547
   67DMSO    H3  999   0.272   2.691   1.049  3.4453 -1.7213  0.0356
   67DMSO    S1 1000   0.059   2.638   0.965  0.3160 -0.0302 -0.1523
   67DMSO    C2 1001   0.034   2.469   0.911 -0.3194  0.6966 -0.0009
   67DMSO    H4 1002   0.105   2.453   0.829  0.5543  0.4052  0.8014
   67DMSO    H5 1003   0.057   2.402   0.995 -0.0866  0.7234 -0.0414
   67DMSO    H6 1004  -0.071   2.456   0.885  0.2985 -0.1247 -2.1978
   67DMSO    O1 1005   0.088   2.709   0.834 -0.3287 -0.0516  0.0210
   68DMSO    C1 1006   3.867   2.600   3.930  0.6569 -0.4868 -0.7006
   68DMSO    H1 1007   3.822   2.549   3.845 -1.6078 -0.2901  0.3536
   68DMSO    H2 1008   3.867   2.707   3.906 -2.0742 -0.1487  0.6897
   68DMSO    H3 1009   3.969   2.561   3.938 -0.2780 -2.8509  0.1784
   68DMSO    S1 1010   3.772   2.591   4.083 -0.2637  0.2768 -0.2433
   68DMSO    C2 1011   3.747   2.417   4.078 -0.3419  0.4096 -0.1844
   68DMSO    H4 1012   3.845   2.369   4.083 -0.4042  0.1229 -1.7542
   68DMSO    H5 1013   3.682   2.405   4.166 -1.3317  1.2276 -0.7938
   68DMSO    H6 1014   3.697   2.380   3.989  0.4283 -1.0122 -0.0384
   68DMSO    O1 1015   3.643   2.654   4.038  0.1873 -0.2840  0.4408
   69DMSO    C1 1016   1.141   3.278   0.204 -0.8187  0.6885 -0.0859
   69DMSO    H1 1017   1.157   3.285   0.312 -1.8844 -0.5493  0.1654
   69DMSO    H2 1018   1.048   3.224   0.180  0.5599 -1.9450  0.3147
   69DMSO    H3 1019   1.228   3.222   0.169 -0.3944 -1.2857  3.8700
   69DMSO    S1 1020   1.123   3.442   0.128 -0.1753  0.4487 -0.1351
   69DMSO    C2 1021   1.213   3.394  -0.020  0.7148 -0.1917 -0.0419
   69DMSO    H4 1022   1.168   3.303  -0.062 -0.7390 -0.0263  1.1320
   69DMSO    H5 1023   1.206   3.471  -0.097  3.7098  0.2699  0.0577
   69DMSO    H6 1024   1.320   3.384   0.002  0.5768 -0.0082  0.7082
   69DMSO    O1 1025   1.221   3.522   0.199  0.2611 -0.1207  0.2139
   70DMSO    C1 1026   4.626   4.257   0.272  0.3660  0.0139  0.7517
   70DMSO    H1 1027   4.673   4.270   0.370  0.3446 -0.6208  0.8467
   70DMSO    H2 1028   4.642   4.346   0.211 -1.2167 -0.7926 -0.8502
   70DMSO    H3 1029   4.520   4.230   0.278  0.6862 -1.4129  0.2048
   70DMSO    S1 1030   4.711   4.121   0.190 -0.1998 -0.0618 -0.0770
   70DMSO    C2 1031   4.666   4.011   0.321  0.5781 -0.3898 -0.7196
   70DMSO    H4 1032   4.557   4.012   0.332  0.6378 -0.6552 -0.1184
   70DMSO    H5 1033   4.700   3.910   0.296  0.7674 -1.2204  2.6406
   70DMSO    H6 1034   4.708   4.050   0.413 -1.7572  0.4075  0.0336
   70DMSO    O1 1035   4.851   4.143   0.212  0.0139  0.0866  0.1036
   71DMSO    C1 1036   3.266   4.481   4.178 -0.5334 -0.3746 -0.0449
   71DMSO    H1 1037   3.200   4.536   4.110  1.3085  0.9626 -0.8076
   71DMSO    H2 1038   3.327   4.408   4.125 -1.9956 -0.7018 -1.3065
   71DMSO    H3 1039   3.221   4.449   4.273  0.4649 -0.7305  0.3127
   71DMSO    S1 1040   3.393   4.597   4.239  0.1263 -0.6510 -0.4558
   71DMSO    C2 1041   3.471   4.624   4.081 -0.2251  0.3178 -0.6343
   71DMSO    H4 1042   3.524   4.531   4.059 -1.4730 -0.4695 -0.3160
   71DMSO    H5 1043   3.390   4.641   4.009 -0.8632  0.1150  0.0388
   71DMSO    H6 1044   3.540   4.708   4.088 -0.2911  0.0558  4.5177
   71DMSO    O1 1045   3.477   4.504   4.318 -0.4879  0.4556  0.3510
   72DMSO    C1 1046   1.578   1.320   0.570  0.4041  0.7937  1.1527
   72DMSO    H1 1047   1.605   1.269   0.477 -0.7658  0.6668  0.8767
   72DMSO    H2 1048   1.494   1.387   0.552  1.8071  2.2909  0.0472
   72DMSO    H3 1049   1.668   1.368   0.609  2.2314 -0.3614 -1.5295
   72DMSO    S1 1050   1.522   1.184   0.675  0.0948 -0.3504  0.2062
   72DMSO    C2 1051   1.357   1.166   0.602 -0.7808  1.3719 -0.0392
   72DMSO    H4 1052   1.354   1.147   0.495 -0.2756 -2.2517  0.4919
   72DMSO    H5 1053   1.314   1.076   0.648  0.2419  1.6554  1.5010
   72DMSO    H6 1054   1.308   1.259   0.631 -3.1549  0.2867 -0.4776
   72DMSO    O1 1055   1.495   1.247   0.808  0.3118 -0.1984  0.4413
   73DMSO    C1 1056   4.039   3.536   3.628  0.7277 -0.6104  0.1238
   73DMSO    H1 1057   4.021   3.466   3.710 -0.9450  1.2185  1.3709
   73DMSO    H2 1058   4.122   3.511   3.561  1.8828  0.3887  1.1763
   73DMSO    H3 1059   4.047   3.635   3.671  0.6253  0.2975 -1.8911
   73DMSO    S1 1060   3.890   3.524   3.517 -0.2030  0.3282  0.0901
   73DMSO    C2 1061   3.968   3.388   3.428 -0.2539  0.1883 -0.5867
   73DMSO    H4 1062   3.987   3.305   3.497 -0.4714  0.5460 -0.0949
   73DMSO    H5 1063   3.917   3.346   3.342  1.3480 -0.2902 -1.3290
   73DMSO    H6 1064   4.059   3.422   3.378  0.4849 -0.4525  0.3049
   73DMSO    O1 1065   3.897   3.631   3.409  0.6053 -0.1484  0.0309
   74DMSO    C1 1066   1.287   4.092   1.346  0.4836  0.1267  0.5885
   74DMSO    H1 1067   1.316   3.994   1.387 -0.1131  0.0258  0.7828
   74DMSO    H2 1068   1.379   4.151   1.350  1.1326 -0.7980 -0.4933
   74DMSO    H3 1069   1.212   4.150   1.399 -0.0845  0.1644 -0.2516
   74DMSO    S1 1070   1.229   4.062   1.182 -0.0250 -0.4123 -0.3344
   74DMSO    C2 1071   1.373   3.960   1.132  0.5486  0.4714 -0.3180
   74DMSO    H4 1072   1.361   3.935   1.026 -0.6560  1.5193 -0.4457
   74DMSO    H5 1073   1.468   4.012   1.150  0.9597 -0.1873 -0.5755
   74DMSO    H6 1074   1.362   3.868   1.190  2.2352 -0.5204 -1.5412
   74DMSO    O1 1075   1.249   4.198   1.118 -0.1699 -0.3829  0.2452
   75DMSO    C1 1076   2.642   4.598   4.314 -0.2151  0.0536  0.1271
   75DMSO    H1 1077   2.698   4.645   4.395 -1.8195  2.9325 -0.3415
   75DMSO    H2 1078   2.662   4.491   4.309 -1.3133 -0.1145 -1.0502
   75DMSO    H3 1079   2.657   4.650   4.219 -1.6140 -2.4191 -1.5091
   75DMSO    S1 1080   2.465   4.607   4.369  0.0599 -0.0145 -0.3838
   75DMSO    C2 1081   2.435   4.776   4.403  0.0527  0.1892  0.2837
   75DMSO    H4 1082   2.430   4.836   4.312  0.6023 -0.9751 -0.5357
   75DMSO    H5 1083   2.339   4.789   4.454 -1.0679 -0.4049 -1.6131
   75DMSO    H6 1084   2.507   4.814   4.476  0.0695  2.7588 -0.9926
   75DMSO    O1 1085   2.457   4.544   4.500  0.0372 -0.0702  0.6530
   76DMSO    C1 1086   2.895   1.046   2.704  0.2709  0.2779 -0.5229
   76DMSO    H1 1087   2.849   1.025   2.607 -2.1109 -0.1708  0.6724
   76DMSO    H2 1088   2.820   1.063   2.781  1.3945  0.5536  0.5274
   76DMSO    H3 1089   2.961   1.133   2.695 -1.6904  1.7603 -0.8571
   76DMSO    S1 1090   2.997   0.899   2.719  0.2792 -0.0483  0.0594
   76DMSO    C2 1091   2.857   0.786   2.743 -0.3741 -0.0189  0.0777
   76DMSO    H4 1092   2.794   0.832   2.819 -1.0374 -1.6232  0.5324
   76DMSO    H5 1093   2.797   0.783   2.652 -0.6738  0.1114  0.2736
   76DMSO    H6 1094   2.895   0.689   2.777 -1.7209 -0.6005 -0.0774
   76DMSO    O1 1095   3.060   0.898   2.852 -0.2510  0.0589  0.0223
   77DMSO    C1 1096   1.265   1.476   0.819  0.0563 -0.3054 -0.4286
   77DMSO    H1 1097   1.222   1.376   0.826 -0.5746 -0.1018 -1.3848
   77DMSO    H2 1098   1.247   1.520   0.721 -0.5265 -2.3644 -1.2542
   77DMSO    H3 1099   1.372   1.461   0.832  0.0816 -0.0137 -0.2748
   77DMSO    S1 1100   1.205   1.601   0.939 -0.4401 -0.1520  0.4753
   77DMSO    C2 1101   1.164   1.496   1.075  0.0530  0.4259  0.4568
   77DMSO    H4 1102   1.257   1.463   1.123 -0.4582 -0.4447  0.8649
   77DMSO    H5 1103   1.097   1.561   1.132  1.0174  2.4676 -0.6689
   77DMSO    H6 1104   1.097   1.417   1.040  1.2418  0.2563 -1.5299
   77DMSO    O1 1105   1.069   1.639   0.898  0.3134  0.8276 -0.4308
   78DMSO    C1 1106   4.579   2.379   4.788 -0.4841  0.7349 -0.2159
   78DMSO    H1 1107   4.578   2.380   4.678 -0.6563 -0.3451 -0.2292
   78DMSO    H2 1108   4.610   2.479   4.820  1.0008 -0.1095  1.0198
   78DMSO    H3 1109   4.648   2.305   4.829 -0.1016  1.7454  0.9726
   78DMSO    S1 1110   4.418   2.338   4.861  0.0506 -0.2921  0.3734
   78DMSO    C2 1111   4.412   2.185   4.772 -0.4057 -0.1726 -0.4914
   78DMSO    H4 1112   4.318   2.132   4.789 -0.8337  0.2607 -1.4781
   78DMSO    H5 1113   4.399   2.211   4.666 -2.0661  1.7882  0.1543
   78DMSO    H6 1114   4.500   2.125   4.796  0.3954  0.8640 -0.8050
   78DMSO    O1 1115   4.322   2.430   4.789  0.4091 -0.2223 -0.1508
   79DMSO    C1 1116   3.411   4.543   3.005 -0.9620  0.8125  0.5913
   79DMSO    H1 1117   3.334   4.485   3.057 -0.5780 -0.9009 -0.6985
   79DMSO    H2 1118   3.495   4.485   2.965 -0.4545  1.6799  0.4008
   79DMSO    H3 1119   3.459   4.608   3.078 -1.0167  1.0100  0.4517
   79DMSO    S1 1120   3.350   4.625   2.869 -0.4511  0.3535  0.0717
   79DMSO    C2 1121   3.485   4.738   2.836 -0.9416  0.3275 -0.4328
   79DMSO    H4 1122   3.448   4.815   2.768 -0.9901  1.2600  0.6439
   79DMSO    H5 1123   3.531   4.786   2.923  0.0236 -0.8046 -0.2891
   79DMSO    H6 1124   3.559   4.685   2.775 -0.3478  0.0687  0.5040
   79DMSO    O1 1125   3.255   4.719   2.939 -0.0071 -0.1959 -0.1450
   80DMSO    C1 1126   1.695   3.848   3.461 -0.2131 -1.0675  0.0362
   80DMSO    H1 1127   1.766   3.765   3.473  0.3161 -0.7746 -1.0032
   80DMSO    H2 1128   1.733   3.915   3.384 -2.0977  2.2575  1.8901
   80DMSO    H3 1129   1.687   3.916   3.546  4.1798  0.7653 -0.8864
   80DMSO    S1 1130   1.532   3.798   3.403  0.3183 -0.5564  0.1012
   80DMSO    C2 1131   1.522   3.674   3.535 -0.0274  0.2149 -0.6524
   80DMSO    H4 1132   1.421   3.632   3.535  0.9840 -2.2902 -0.9990
   80DMSO    H5 1133   1.595   3.595   3.519  0.1196  0.6699 -2.3410
   80DMSO    H6 1134   1.543   3.720   3.632  1.7097  0.4495 -1.1239
   80DMSO    O1 1135   1.542   3.715   3.282 -0.7177  0.5992 -0.1674
   81DMSO    C1 1136   0.261   0.220   3.270 -0.7840  0.2941  0.2788
   81DMSO    H1 1137   0.167   0.164   3.276  0.5736 -1.8694  2.6251
   81DMSO    H2 1138   0.346   0.162   3.233  0.3332  1.9989  0.1235
   81DMSO    H3 1139   0.288   0.263   3.367 -0.3586 -0.3083  0.4338
   81DMSO    S1 1140   0.240   0.370   3.183 -0.4578  0.8686  0.0155
   81DMSO    C2 1141   0.069   0.386   3.215 -0.5431  0.2993  0.5154
   81DMSO    H4 1142   0.035   0.477   3.164  0.0053  0.1633 -0.1033
   81DMSO    H5 1143   0.021   0.292   3.187  0.2476 -1.1563  3.8305
   81DMSO    H6 1144   0.065   0.409   3.322 -0.6821  2.1530  0.1382
   81DMSO    O1 1145   0.261   0.324   3.044 -0.5603 -0.0391  0.0628
   82DMSO    C1 1146   3.402   0.997   3.017  0.2494  0.1451 -0.3094
   82DMSO    H1 1147   3.439   1.069   2.944 -1.1527  1.6604  0.4276
   82DMSO    H2 1148   3.391   0.900   2.968  1.6138  0.4452 -1.2167
   82DMSO    H3 1149   3.306   1.032   3.056 -0.2131 -1.9170  0.4990
   82DMSO    S1 1150   3.517   0.997   3.157 -0.0265 -0.2537  0.4586
   82DMSO    C2 1151   3.540   1.170   3.201 -0.2931 -0.0661 -0.3158
   82DMSO    H4 1152   3.593   1.177   3.297  0.3036 -0.8771 -0.5846
   82DMSO    H5 1153   3.596   1.225   3.125 -0.7039  0.3709 -0.3080
   82DMSO    H6 1154   3.443   1.216   3.224 -0.7755 -0.9959 -0.4609
   82DMSO    O1 1155   3.651   0.977   3.095 -0.0304  0.5769  0.2288
   83DMSO    C1 1156   4.463   4.625   0.446  0.2981  0.3553  0.3021
   83DMSO    H1 1157   4.455   4.734   0.458  1.1225  0.5537 -0.7892
   83DMSO    H2 1158   4.382   4.587   0.507  0.1314 -0.7020 -0.5728
   83DMSO    H3 1159   4.552   4.583   0.493  0.1752  1.9636  2.0404
   83DMSO    S1 1160   4.437   4.561   0.278 -0.1293 -0.4155  0.0492
   83DMSO    C2 1161   4.585   4.644   0.225 -0.0689 -0.1400 -0.1429
   83DMSO    H4 1162   4.597   4.747   0.257  0.9131 -0.3439  0.1745
   83DMSO    H5 1163   4.670   4.586   0.263  1.6958  1.8507 -0.9281
   83DMSO    H6 1164   4.579   4.645   0.116  0.5763  1.4184 -0.1725
   83DMSO    O1 1165   4.329   4.647   0.219 -0.6115 -0.3778 -0.4793
   84DMSO    C1 1166   1.813   0.754   1.638  0.0755 -0.1929 -0.2041
   84DMSO    H1 1167   1.727   0.796   1.584  0.2802 -2.3864 -2.3301
   84DMSO    H2 1168   1.865   0.833   1.693 -0.5041 -0.5269  0.8306
   84DMSO    H3 1169   1.884   0.715   1.565 -0.5631  0.9119 -1.4536
   84DMSO    S1 1170   1.772   0.627   1.744  0.3462 -0.1341  0.0469
   84DMSO    C2 1171   1.632   0.558   1.656 -0.3975  0.8618 -0.1034
   84DMSO    H4 1172   1.668   0.525   1.558 -0.7261 -2.6621  0.9131
   84DMSO    H5 1173   1.586   0.480   1.717 -0.9549  0.3695 -1.1496
   84DMSO    H6 1174   1.566   0.644   1.645 -1.6080 -0.0288  0.0544
   84DMSO    O1 1175   1.711   0.693   1.858  0.0834  0.1550  0.0601
   85DMSO    C1 1176   3.653   3.827   3.741 -0.1138 -0.0288 -0.0062
   85DMSO    H1 1177   3.649   3.931   3.710 -1.2076 -0.2656 -0.6973
   85DMSO    H2 1178   3.699   3.817   3.840 -2.8331 -4.2345  0.9465
   85DMSO    H3 1179   3.713   3.774   3.666 -3.1059  0.0818 -2.6071
   85DMSO    S1 1180   3.491   3.757   3.739 -0.3705 -0.1395 -0.1974
   85DMSO    C2 1181   3.534   3.589   3.702  0.3075  0.5874  0.4733
   85DMSO    H4 1182   3.583   3.593   3.605  0.7196 -1.7364  0.5554
   85DMSO    H5 1183   3.604   3.547   3.775  2.2028 -0.8711 -2.1448
   85DMSO    H6 1184   3.445   3.526   3.690  1.2710 -0.3170 -2.1748
   85DMSO    O1 1185   3.438   3.805   3.610  0.0958 -0.1662 -0.0582
   86DMSO    C1 1186   3.473   2.712   1.249  0.5564 -0.2665  0.1963
   86DMSO    H1 1187   3.514   2.725   1.149  2.9428 -1.8319  0.9270
   86DMSO    H2 1188   3.557   2.699   1.317  0.3940 -3.0822 -0.1017
   86DMSO    H3 1189   3.397   2.634   1.254 -0.1266  0.2335 -2.0865
   86DMSO    S1 1190   3.374   2.850   1.299 -0.2106  0.1391  0.1296
   86DMSO    C2 1191   3.302   2.863   1.139 -0.1647  0.4893  0.4850
   86DMSO    H4 1192   3.375   2.899   1.066 -1.0425  1.5885  0.1474
   86DMSO    H5 1193   3.259   2.770   1.100  1.3179  0.0615 -0.1516
   86DMSO    H6 1194   3.215   2.929   1.150 -1.5249 -0.9190 -1.3869
   86DMSO    O1 1195   3.477   2.960   1.307 -0.5055  0.1482  0.5357
   87DMSO    C1 1196   2.815   0.537   1.736  0.7318  0.6102 -0.0776
   87DMSO    H1 1197   2.872   0.610   1.795  0.3607  1.3961 -0.6965
   87DMSO    H2 1198   2.818   0.431   1.766  0.3807  0.3294 -1.0335
   87DMSO    H3 1199   2.849   0.540   1.633 -0.2607 -1.1027 -0.4773
   87DMSO    S1 1200   2.639   0.581   1.739  0.7901  0.1207  0.0537
   87DMSO    C2 1201   2.639   0.568   1.914  0.4915  0.3116 -0.0341
   87DMSO    H4 1202   2.642   0.464   1.947  0.4030  0.5376  0.6994
   87DMSO    H5 1203   2.722   0.628   1.953 -1.7732  3.5168  0.0360
   87DMSO    H6 1204   2.548   0.616   1.950 -0.9053 -2.1046 -0.2552
   87DMSO    O1 1205   2.563   0.452   1.706  0.4003 -0.6628  0.3605
   88DMSO    C1 1206   3.147   2.814   4.518  0.3972  0.0034 -0.1945
   88DMSO    H1 1207   3.229   2.760   4.565  0.4157  0.7478  0.6285
   88DMSO    H2 1208   3.150   2.811   4.409 -1.5143  0.7718 -0.2880
   88DMSO    H3 1209   3.140   2.915   4.557  1.4779 -0.2501  0.6866
   88DMSO    S1 1210   2.990   2.734   4.555 -0.3377 -0.2388  0.2721
   88DMSO    C2 1211   2.879   2.845   4.464  0.3226 -0.2435 -0.2552
   88DMSO    H4 1212   2.886   2.814   4.360  1.2421  1.2139 -0.6521
   88DMSO    H5 1213   2.782   2.822   4.508 -1.2319  0.6724 -3.0701
   88DMSO    H6 1214   2.904   2.952   4.470 -0.7029 -0.0638  1.0386
   88DMSO    O1 1215   2.959   2.768   4.695  0.3847  0.2930  0.2713
   89DMSO    C1 1216   2.078   0.274   1.369  0.3552  0.2152  0.0783
   89DMSO    H1 1217   2.067   0.195   1.443  1.8461  0.3621  0.4648
   89DMSO    H2 1218   2.031   0.247   1.274  1.8425  0.4116 -0.7288
   89DMSO    H3 1219   2.181   0.301   1.343 -0.2266  1.9884 -0.5127
   89DMSO    S1 1220   1.996   0.420   1.426 -0.5431 -0.3902 -0.1490
   89DMSO    C2 1221   2.002   0.511   1.278 -0.4924 -0.5700  0.6964
   89DMSO    H4 1222   2.101   0.513   1.232 -0.2698 -1.3529  1.1340
   89DMSO    H5 1223   1.933   0.457   1.212 -0.6136  0.1885  0.1950
   89DMSO    H6 1224   1.961   0.612   1.284  1.4861  0.3081 -0.2618
   89DMSO    O1 1225   2.081   0.490   1.527  0.1817  0.6719 -0.2288
   90DMSO    C1 1226   0.486   3.527   4.281  0.0670  0.0076 -0.4251
   90DMSO    H1 1227   0.521   3.630   4.276  3.5124 -0.8217  3.5052
   90DMSO    H2 1228   0.448   3.486   4.187  0.5682 -1.9720  0.2236
   90DMSO    H3 1229   0.409   3.511   4.358  1.6157 -1.0852  0.9250
   90DMSO    S1 1230   0.631   3.434   4.333  0.0744 -0.3202 -0.3545
   90DMSO    C2 1231   0.728   3.440   4.182  0.4879 -0.0473  0.2630
   90DMSO    H4 1232   0.762   3.543   4.165 -0.9954  0.0293 -2.6926
   90DMSO    H5 1233   0.807   3.371   4.212  2.0777  2.1101  1.1717
   90DMSO    H6 1234   0.653   3.420   4.104 -0.4702  2.3868  0.5051
   90DMSO    O1 1235   0.592   3.291   4.344  0.3626  0.1452  0.1167
   91DMSO    C1 1236   2.344   1.153   3.040  0.0588  0.3096  0.0559
   91DMSO    H1 1237   2.292   1.074   3.093 -1.8310  0.0361 -2.1339
   91DMSO    H2 1238   2.325   1.246   3.094  0.8108 -1.3892  3.3669
   91DMSO    H3 1239   2.314   1.147   2.935  0.5839 -0.1058 -0.0684
   91DMSO    S1 1240   2.523   1.135   3.062  0.2001 -0.3733 -0.2555
   91DMSO    C2 1241   2.531   0.973   2.977 -0.5933  0.5594 -0.6409
   91DMSO    H4 1242   2.430   0.931   2.981 -0.5171  0.3705 -0.6958
   91DMSO    H5 1243   2.570   0.990   2.876  1.7458 -0.7745 -0.0028
   91DMSO    H6 1244   2.610   0.906   3.011 -2.0504 -2.1713 -2.4303
   91DMSO    O1 1245   2.554   1.125   3.206 -0.2911 -0.0699  0.2620
   92DMSO    C1 1246   3.852   4.719   3.141 -0.0485 -1.1543 -0.3529
   92DMSO    H1 1247   3.748   4.691   3.122 -1.2451  3.5593 -1.5498
   92DMSO    H2 1248   3.856   4.733   3.249  0.9848 -0.3589 -0.4842
   92DMSO    H3 1249   3.895   4.807   3.092 -0.0937 -0.2801  1.1524
   92DMSO    S1 1250   3.963   4.586   3.111 -0.1764 -0.2469 -0.0578
   92DMSO    C2 1251   3.917   4.564   2.938  0.7962 -0.1163 -0.5263
   92DMSO    H4 1252   3.972   4.632   2.871  1.7034 -1.8866 -1.6100
   92DMSO    H5 1253   3.943   4.461   2.914 -1.6611 -0.7902 -0.3686
   92DMSO    H6 1254   3.810   4.580   2.925  0.7486 -0.2785 -0.3375
   92DMSO    O1 1255   3.889   4.472   3.177  1.0130 -0.5394 -0.3555
   93DMSO    C1 1256   5.375   1.437   3.082 -0.5020  0.2246  0.2178
   93DMSO    H1 1257   5.302   1.367   3.040 -0.8189 -0.3428  1.6854
   93DMSO    H2 1258   5.357   1.454   3.188 -1.2810 -0.6039  0.2321
   93DMSO    H3 1259   5.368   1.533   3.030  0.8358  0.5267  0.5744
   93DMSO    S1 1260   5.536   1.370   3.052 -0.0713 -0.0702  0.0763
   93DMSO    C2 1261   5.622   1.517   3.097 -0.2123  0.5582 -0.3463
   93DMSO    H4 1262   5.577   1.599   3.041 -0.6672 -1.4659 -3.0070
   93DMSO    H5 1263   5.595   1.533   3.202  1.9830  1.7139  0.0789
   93DMSO    H6 1264   5.729   1.511   3.076 -0.2320  0.1909 -0.3386
   93DMSO    O1 1265   5.542   1.368   2.907  0.4121 -0.0685 -0.0825
   94DMSO    C1 1266   1.581   2.359   3.005 -0.3776 -0.0248 -0.3281
   94DMSO    H1 1267   1.526   2.281   2.951 -2.3657  1.0438  0.1221
   94DMSO    H2 1268   1.686   2.366   2.975  0.1531 -0.0618  1.5005
   94DMSO    H3 1269   1.583   2.330   3.110  0.8697 -2.1131 -0.9049
   94DMSO    S1 1270   1.496   2.527   3.006 -0.0857  0.2162  0.2039
   94DMSO    C2 1271   1.512   2.570   2.835 -0.3783  1.0752  0.1403
   94DMSO    H4 1272   1.456   2.499   2.774 -0.7197  0.5400  1.0678
   94DMSO    H5 1273   1.485   2.676   2.831  0.8363  1.3573 -0.7910
   94DMSO    H6 1274   1.617   2.555   2.809 -0.6928  0.1424 -0.5632
   94DMSO    O1 1275   1.581   2.616   3.092  0.5562 -0.3812  0.1160
   95DMSO    C1 1276   1.300   4.426   2.073  0.1041 -0.1387 -0.7156
   95DMSO    H1 1277   1.405   4.401   2.093  0.1001 -0.0146 -0.5321
   95DMSO    H2 1278   1.276   4.412   1.967 -1.2570 -0.7982 -0.3298
   95DMSO    H3 1279   1.271   4.528   2.099  0.6139  0.8878 -3.8963
   95DMSO    S1 1280   1.204   4.308   2.167  0.1175 -0.1236 -0.1677
   95DMSO    C2 1281   1.045   4.388   2.128  0.4617  0.0203  0.2788
   95DMSO    H4 1282   1.015   4.346   2.032 -0.9981  2.4475 -0.3582
   95DMSO    H5 1283   0.969   4.356   2.200 -0.6748 -0.6455 -1.2085
   95DMSO    H6 1284   1.042   4.497   2.126 -0.8596  0.0020  0.9796
   95DMSO    O1 1285   1.224   4.340   2.309  0.4727 -0.5039 -0.1000
   96DMSO    C1 1286   4.455   3.162   2.032  0.3625  0.4728  0.0177
   96DMSO    H1 1287   4.553   3.139   2.075  0.7418 -0.7646 -1.4746
   96DMSO    H2 1288   4.401   3.227   2.101 -0.8907  0.1307 -0.6277
   96DMSO    H3 1289   4.394   3.075   2.006 -0.2612  0.6913  0.7430
   96DMSO    S1 1290   4.487   3.271   1.897 -0.1505 -0.3851  0.4907
   96DMSO    C2 1291   4.566   3.403   1.982 -0.5947  0.5321 -0.5381
   96DMSO    H4 1292   4.548   3.494   1.925  0.5812  0.9308 -0.3016
   96DMSO    H5 1293   4.515   3.427   2.076 -0.6769  2.0594 -0.9588
   96DMSO    H6 1294   4.673   3.395   2.002 -0.7794  1.8743  1.1466
   96DMSO    O1 1295   4.359   3.336   1.852  0.2251 -0.3065  0.6934
   97DMSO    C1 1296   2.423   2.572   0.715 -0.1603 -0.4652 -0.4366
   97DMSO    H1 1297   2.349   2.558   0.795  1.4530 -0.3710  1.1030
   97DMSO    H2 1298   2.450   2.678   0.710 -0.1229 -0.3676  1.3555
   97DMSO    H3 1299   2.386   2.540   0.617 -1.4556  0.7470 -0.3601
   97DMSO    S1 1300   2.557   2.466   0.758 -0.4033 -0.0745 -0.4539
   97DMSO    C2 1301   2.457   2.323   0.761 -0.3206  0.0824 -0.4511
   97DMSO    H4 1302   2.360   2.341   0.809 -0.1733 -1.4107  0.4594
   97DMSO    H5 1303   2.437   2.290   0.659  0.2454  0.8367 -0.8068
   97DMSO    H6 1304   2.511   2.239   0.806 -2.1890 -2.1194 -2.1614
   97DMSO    O1 1305   2.583   2.507   0.898 -0.0308  0.6609 -0.2352
   98DMSO    C1 1306   3.635   1.754   1.783 -0.0051 -0.2176 -0.3439
   98DMSO    H1 1307   3.730   1.796   1.816 -0.0107 -0.6754  0.2544
   98DMSO    H2 1308   3.580   1.833   1.733  1.7811  0.2337 -1.6510
   98DMSO    H3 1309   3.579   1.729   1.873 -0.8370 -1.4180 -1.1651
   98DMSO    S1 1310   3.643   1.611   1.668  0.1650  0.2095 -0.1004
   98DMSO    C2 1311   3.474   1.544   1.692  0.1270  0.1153 -0.3032
   98DMSO    H4 1312   3.492   1.492   1.786 -0.4244 -0.4325 -0.4914
   98DMSO    H5 1313   3.400   1.624   1.698 -0.1278  0.0196 -1.8560
   98DMSO    H6 1314   3.441   1.478   1.611 -1.8858 -1.4126  1.6745
   98DMSO    O1 1315   3.736   1.513   1.726 -0.2455 -0.6840 -0.4099
   99DMSO    C1 1316   3.190   0.584   1.892  0.4084  0.3217 -0.7690
   99DMSO    H1 1317   3.238   0.486   1.887 -0.0697  0.1303 -1.6215
   99DMSO    H2 1318   3.238   0.651   1.964 -1.8361  0.4074  0.6823
   99DMSO    H3 1319   3.083   0.587   1.911  0.3932 -1.7107 -0.4363
   99DMSO    S1 1320   3.231   0.653   1.734 -0.3299 -0.1026 -0.5534
   99DMSO    C2 1321   3.128   0.797   1.749  0.2175 -0.3626  0.0283
   99DMSO    H4 1322   3.094   0.832   1.651 -0.1275  0.0427  0.2904
   99DMSO    H5 1323   3.036   0.773   1.803  0.6394  0.0894  0.9631
   99DMSO    H6 1324   3.185   0.881   1.789 -1.6529  0.8665  0.1933
   99DMSO    O1 1325   3.158   0.562   1.642  0.6052 -0.1173 -0.4850
  100DMSO    C1 1326   1.658   1.475   2.047  0.3192  0.6607  0.4030
  100DMSO    H1 1327   1.651   1.428   1.949 -0.1826 -0.7301  1.0890
  100DMSO    H2 1328   1.619   1.576   2.038  1.2672  0.9145 -1.0372
  100DMSO    H3 1329   1.760   1.466   2.086  0.3706 -0.9667 -0.0591
  100DMSO    S1 1330   1.565   1.373   2.156  0.3761 -0.0031  0.3557
  100DMSO    C2 1331   1.403   1.427   2.098 -0.3135 -0.3081 -0.6315
  100DMSO    H4 1332   1.335   1.368   2.160  0.6399  0.9416  1.6426
  100DMSO    H5 1333   1.397   1.534   2.116 -2.3273 -0.9433  2.8463
  100DMSO    H6 1334   1.389   1.400   1.993  1.1509 -0.9173 -0.6898
  100DMSO    O1 1335   1.605   1.432   2.284  0.0762 -0.9263 -0.6273
  101DMSO    C1 1336   1.525   1.570   0.362  0.4355  0.5388  0.4086
  101DMSO    H1 1337   1.505   1.496   0.284 -0.1321  0.7215  0.3800
  101DMSO    H2 1338   1.577   1.647   0.304 -0.1153  0.2237 -0.5225
  101DMSO    H3 1339   1.589   1.533   0.442 -0.1447 -0.0840  0.5873
  101DMSO    S1 1340   1.366   1.626   0.422 -0.0014 -0.2279 -0.0314
  101DMSO    C2 1341   1.430   1.705   0.567  0.1660  0.2715 -0.0090
  101DMSO    H4 1342   1.350   1.764   0.611 -0.2583 -0.0493 -0.3497
  101DMSO    H5 1343   1.453   1.628   0.641 -3.1201 -0.9692 -0.1879
  101DMSO    H6 1344   1.518   1.765   0.541  0.7397 -0.7126 -0.4028
  101DMSO    O1 1345   1.305   1.504   0.478 -0.4895 -0.2958 -0.0497
  102DMSO    C1 1346   1.144   3.689   0.594 -0.5687 -0.7964  0.3184
  102DMSO    H1 1347   1.207   3.615   0.543  0.4548  0.1335  0.1889
  102DMSO    H2 1348   1.176   3.690   0.698  2.3678  2.0426 -0.4825
  102DMSO    H3 1349   1.041   3.660   0.575 -1.4721  1.9854  0.7629
  102DMSO    S1 1350   1.190   3.856   0.532 -0.7782  0.0162  0.2976
  102DMSO    C2 1351   1.147   3.816   0.366  0.4456  0.4453 -0.1431
  102DMSO    H4 1352   1.188   3.894   0.302 -1.4137 -1.1263 -3.3544
  102DMSO    H5 1353   1.186   3.718   0.340 -2.1074 -1.4953  3.0644
  102DMSO    H6 1354   1.039   3.810   0.353  0.4811  1.4252 -0.9661
  102DMSO    O1 1355   1.338   3.852   0.532 -0.6748  0.4054 -1.0198
  103DMSO    C1 1356   3.052   1.351   4.382  0.2352  0.2335  0.3228
  103DMSO    H1 1357   3.083   1.249   4.404  0.6853 -0.1857 -2.0969
  103DMSO    H2 1358   3.138   1.410   4.351  0.2998  0.7220  1.3969
  103DMSO    H3 1359   3.018   1.403   4.472 -3.0045  1.1958 -1.3718
  103DMSO    S1 1360   2.913   1.354   4.274 -0.2007  0.1274 -0.1796
  103DMSO    C2 1361   3.000   1.250   4.157 -0.0067  0.6295 -0.3573
  103DMSO    H4 1362   2.986   1.151   4.200 -2.2246  0.6042 -1.0923
  103DMSO    H5 1363   2.954   1.261   4.058 -0.1922  2.5886 -0.0863
  103DMSO    H6 1364   3.106   1.269   4.136 -0.0575 -0.4269 -1.6219
  103DMSO    O1 1365   2.915   1.487   4.208  0.1018  0.2081  0.1681
  104DMSO    C1 1366   4.092   0.054   0.484 -0.2348 -0.2815 -0.7239
  104DMSO    H1 1367   4.012   0.107   0.430 -1.2101 -0.2779  0.7003
  104DMSO    H2 1368   4.098   0.119   0.571 -2.6305  0.7520 -1.2772
  104DMSO    H3 1369   4.180   0.058   0.419  1.3250  0.9968  1.3856
  104DMSO    S1 1370   4.037  -0.106   0.546  0.3265 -0.1120  0.0123
  104DMSO    C2 1371   4.017  -0.183   0.384 -0.2901 -0.2049 -0.2180
  104DMSO    H4 1372   3.927  -0.134   0.345  1.5221  1.0381 -2.9349
  104DMSO    H5 1373   4.100  -0.146   0.324  1.4155 -0.4024  1.9429
  104DMSO    H6 1374   4.015  -0.291   0.394  0.7177 -0.2626 -0.6277
  104DMSO    O1 1375   3.894  -0.083   0.584 -0.0636 -0.9005 -0.0024
  105DMSO    C1 1376   3.882   1.354   4.125  0.5986  0.3786 -0.1816
  105DMSO    H1 1377   3.910   1.453   4.163  2.7200 -0.2469 -0.0569
  105DMSO    H2 1378   3.942   1.329   4.037  0.1950 -0.1033 -0.3227
  105DMSO    H3 1379   3.776   1.358   4.099  0.3143 -0.9315  0.7038
  105DMSO    S1 1380   3.906   1.224   4.247 -0.0120  0.1044  0.1338
  105DMSO    C2 1381   3.870   1.096   4.130 -0.1170 -0.1178 -0.6998
  105DMSO    H4 1382   3.948   1.106   4.055  0.6484  0.5953  0.1839
  105DMSO    H5 1383   3.893   1.002   4.181  1.1909  0.4703 -0.1824
  105DMSO    H6 1384   3.769   1.095   4.089 -0.3801 -2.3989 -0.0619
  105DMSO    O1 1385   3.791   1.235   4.341  0.2783  0.2512  0.6655
  106DMSO    C1 1386   0.938   4.342   3.477  0.1957  0.5933  0.6793
  106DMSO    H1 1387   0.960   4.349   3.370 -2.2115 -0.1000  0.1162
  106DMSO    H2 1388   0.847   4.283   3.488 -0.7209  1.7602 -0.5162
  106DMSO    H3 1389   0.927   4.435   3.532  1.1576  1.3432 -0.3630
  106DMSO    S1 1390   1.075   4.257   3.555  0.1703 -0.8265 -0.1420
  106DMSO    C2 1391   0.981   4.235   3.706 -0.2712 -0.5667  0.3330
  106DMSO    H4 1392   0.976   4.331   3.758 -1.9151  0.2053 -1.1809
  106DMSO    H5 1393   0.885   4.185   3.691 -0.0824  0.0041 -3.4949
  106DMSO    H6 1394   1.033   4.155   3.759 -0.4407 -0.9293 -0.0458
  106DMSO    O1 1395   1.169   4.367   3.603 -0.1392 -0.7211 -0.5134
  107DMSO    C1 1396   1.147   3.109   4.518 -0.2101 -0.8204  0.2562
  107DMSO    H1 1397   1.176   3.139   4.619 -1.1412 -0.6103  0.4622
  107DMSO    H2 1398   1.048   3.069   4.540 -0.2375 -1.1554 -0.4638
  107DMSO    H3 1399   1.221   3.044   4.470  1.2801  0.7764  0.3374
  107DMSO    S1 1400   1.148   3.254   4.426  0.0117 -0.0836 -0.3481
  107DMSO    C2 1401   1.016   3.339   4.498 -0.4381 -0.6665  0.2033
  107DMSO    H4 1402   0.980   3.406   4.420 -0.7721  0.8955  1.6811
  107DMSO    H5 1403   0.944   3.269   4.542 -0.0255 -1.3497 -0.1936
  107DMSO    H6 1404   1.058   3.407   4.573 -2.3177 -0.3133  0.9595
  107DMSO    O1 1405   1.071   3.208   4.307  0.0674 -0.4285 -0.4536
  108DMSO    C1 1406   0.935   2.402   1.960 -0.1007  0.4841  0.2531
  108DMSO    H1 1407   0.902   2.425   2.062  0.5021  1.0346  0.3261
  108DMSO    H2 1408   0.998   2.314   1.950  0.9753  1.3234 -0.4275
  108DMSO    H3 1409   0.984   2.486   1.909 -0.1712 -0.1632 -0.8950
  108DMSO    S1 1410   0.782   2.370   1.871 -0.0297  0.4721  0.0334
  108DMSO    C2 1411   0.869   2.312   1.724  0.1008  0.2098 -0.3809
  108DMSO    H4 1412   0.919   2.215   1.732  1.3613  0.8528 -0.3000
  108DMSO    H5 1413   0.793   2.293   1.649  1.0014  0.2975 -1.3200
  108DMSO    H6 1414   0.942   2.386   1.691 -1.6611  0.9461 -2.6429
  108DMSO    O1 1415   0.730   2.501   1.822  0.1162  0.2862  0.3908
  109DMSO    C1 1416   4.356   0.622   4.316 -0.5374  0.4452  0.3344
  109DMSO    H1 1417   4.321   0.557   4.235 -0.4088  0.0726  0.5784
  109DMSO    H2 1418   4.352   0.726   4.283  0.6280 -0.1018 -1.6239
  109DMSO    H3 1419   4.448   0.591   4.365 -1.1942 -1.2643  0.5337
  109DMSO    S1 1420   4.243   0.606   4.452 -0.4680 -0.1867 -0.6180
  109DMSO    C2 1421   4.095   0.601   4.355  0.0056 -0.0458  0.3800
  109DMSO    H4 1422   4.020   0.611   4.434 -0.7360 -2.7784  0.0595
  109DMSO    H5 1423   4.085   0.682   4.283 -0.6446 -0.8815 -0.4746
  109DMSO    H6 1424   4.086   0.498   4.322  1.6411 -0.2257  0.4521
  109DMSO    O1 1425   4.225   0.747   4.504  0.1895  0.1261  0.0978
  110DMSO    C1 1426   0.008   2.222   2.378  0.4966  0.4216 -0.1683
  110DMSO    H1 1427   0.089   2.174   2.323 -0.3102 -0.0669 -0.9440
  110DMSO    H2 1428  -0.069   2.259   2.309 -0.0770  1.0428  0.7810
  110DMSO    H3 1429   0.037   2.308   2.439  1.8939  0.3980 -0.7855
  110DMSO    S1 1430  -0.088   2.122   2.486  0.1262  0.1234 -0.2165
  110DMSO    C2 1431   0.042   2.054   2.585 -1.0368 -0.3080 -0.1150
  110DMSO    H4 1432   0.106   2.126   2.637 -0.2085 -1.8552  1.0726
  110DMSO    H5 1433   0.010   1.978   2.657  1.1993 -0.9027  0.2922
  110DMSO    H6 1434   0.113   2.006   2.517  0.8494  1.5466  0.4676
  110DMSO    O1 1435  -0.143   2.016   2.397  0.4899 -0.1540 -0.2065
  111DMSO    C1 1436   0.801   4.785   3.987  0.5527  0.0884 -0.4772
  111DMSO    H1 1437   0.811   4.712   4.068 -2.7663  0.8726  0.7247
  111DMSO    H2 1438   0.898   4.804   3.940  0.8167 -0.0330  0.0215
  111DMSO    H3 1439   0.751   4.871   4.032 -1.2457 -0.8324 -0.6672
  111DMSO    S1 1440   0.696   4.709   3.858 -0.4347 -0.2408 -0.0196
  111DMSO    C2 1441   0.800   4.574   3.828  0.3887 -0.0125 -0.6207
  111DMSO    H4 1442   0.845   4.528   3.916 -0.1227  1.0962  0.2229
  111DMSO    H5 1443   0.740   4.494   3.785  2.6359 -2.4433  0.6305
  111DMSO    H6 1444   0.875   4.599   3.751 -0.1173  0.3264 -1.0080
  111DMSO    O1 1445   0.724   4.807   3.745 -0.6490 -0.5530  0.1497
  112DMSO    C1 1446   4.174   3.215   3.703 -0.4376  0.0305 -0.0861
  112DMSO    H1 1447   4.127   3.269   3.786  0.4353  0.8627 -0.1225
  112DMSO    H2 1448   4.217   3.274   3.621 -1.3559  3.6215  1.8806
  112DMSO    H3 1449   4.093   3.150   3.670  1.7863 -1.9370 -1.7920
  112DMSO    S1 1450   4.303   3.116   3.767  0.2654 -0.2514 -0.3017
  112DMSO    C2 1451   4.216   3.062   3.911 -0.1174  0.2045  0.0790
  112DMSO    H4 1452   4.192   3.148   3.974 -0.4949 -0.0393  0.2666
  112DMSO    H5 1453   4.118   3.022   3.882  0.1589  1.7780 -3.3273
  112DMSO    H6 1454   4.280   2.985   3.954  0.8088 -0.9667 -3.2066
  112DMSO    O1 1455   4.390   3.221   3.816 -0.2126 -0.0950  0.1674
  113DMSO    C1 1456   0.522   1.953   1.113  0.6051  0.2171  0.2133
  113DMSO    H1 1457   0.508   1.855   1.158 -0.6516  0.2466 -0.0879
  113DMSO    H2 1458   0.601   2.019   1.148  1.4819 -0.2724 -0.8078
  113DMSO    H3 1459   0.431   2.013   1.119 -0.2539 -0.9026 -1.0769
  113DMSO    S1 1460   0.577   1.928   0.940 -0.6498  0.3327 -0.4635
  113DMSO    C2 1461   0.579   2.109   0.905  0.1304  0.3648  0.7147
  113DMSO    H4 1462   0.476   2.145   0.912  0.2719  0.7772  0.7083
  113DMSO    H5 1463   0.639   2.157   0.984 -1.1432  0.9638  1.3337
  113DMSO    H6 1464   0.620   2.120   0.804 -0.1308 -1.8895  0.3386
  113DMSO    O1 1465   0.448   1.880   0.880 -0.2647 -0.2980  0.2848
  114DMSO    C1 1466   3.395   0.628   2.960  0.4614 -0.2572 -0.8096
  114DMSO    H1 1467   3.502   0.632   2.983  0.0583 -0.2222  1.1196
  114DMSO    H2 1468   3.336   0.718   2.982  1.3827  0.2867 -0.5184
  114DMSO    H3 1469   3.349   0.544   3.013 -2.8676  0.6797 -2.0723
  114DMSO    S1 1470   3.354   0.599   2.792  0.0828  0.2570  0.0945
  114DMSO    C2 1471   3.175   0.606   2.819 -0.4055 -0.0879  0.4304
  114DMSO    H4 1472   3.158   0.518   2.882  0.4546 -0.3340  0.3311
  114DMSO    H5 1473   3.161   0.698   2.875 -0.2862 -0.4506  1.0621
  114DMSO    H6 1474   3.128   0.603   2.720 -0.3710  3.3641  0.2721
  114DMSO    O1 1475   3.395   0.460   2.777 -0.3990 -0.1632 -0.5446
  115DMSO    C1 1476   3.794   1.099   2.743 -0.2595 -0.1358  0.3339
  115DMSO    H1 1477   3.726   1.148   2.674  0.3323  0.4838  0.1899
  115DMSO    H2 1478   3.751   1.098   2.843  2.0508  1.9443  1.4189
  115DMSO    H3 1479   3.892   1.147   2.752 -0.3454 -0.1631  1.4467
  115DMSO    S1 1480   3.823   0.937   2.693  0.0511  0.4817  0.0274
  115DMSO    C2 1481   3.950   0.909   2.812  0.1419  0.6361 -0.0561
  115DMSO    H4 1482   4.000   0.813   2.797  1.0335  1.5084 -2.9116
  115DMSO    H5 1483   4.023   0.990   2.815 -1.0459  1.7427 -0.7440
  115DMSO    H6 1484   3.896   0.894   2.906 -0.1934  1.8962 -0.0391
  115DMSO    O1 1485   3.886   0.965   2.566 -0.3697  0.0056 -0.5751
  116DMSO    C1 1486   0.990   4.119   3.038  0.1152  0.3617 -0.1316
  116DMSO    H1 1487   0.992   4.015   3.070  0.2614  0.6073  0.6790
  116DMSO    H2 1488   0.990   4.119   2.929  1.8857 -1.4753 -0.1759
  116DMSO    H3 1489   1.080   4.170   3.074 -0.7504  0.6404  1.6779
  116DMSO    S1 1490   0.835   4.185   3.106 -0.1050 -0.1789  0.4856
  116DMSO    C2 1491   0.862   4.350   3.050 -0.9502 -0.2369  0.3401
  116DMSO    H4 1492   0.842   4.351   2.943  1.8382  1.4364 -0.2237
  116DMSO    H5 1493   0.805   4.404   3.126 -1.6198 -3.3135  2.1471
  116DMSO    H6 1494   0.966   4.380   3.068 -0.4204 -0.3986 -2.1886
  116DMSO    O1 1495   0.859   4.175   3.255  0.4239  1.0843  0.5144
  117DMSO    C1 1496   4.595   3.047   1.142  0.2261  0.6313  0.3825
  117DMSO    H1 1497   4.685   3.089   1.188  1.0749 -1.4090  0.6126
  117DMSO    H2 1498   4.566   3.132   1.079  1.5083 -0.6469 -2.0251
  117DMSO    H3 1499   4.514   3.018   1.210  0.4325 -1.9763 -0.4362
  117DMSO    S1 1500   4.648   2.903   1.055  0.3266  0.3776  0.2242
  117DMSO    C2 1501   4.486   2.867   0.988  0.5985  0.0082  0.6640
  117DMSO    H4 1502   4.409   2.870   1.065  1.9107  0.1047  2.0012
  117DMSO    H5 1503   4.449   2.947   0.923 -0.4888  0.8812  2.2895
  117DMSO    H6 1504   4.494   2.768   0.944  0.1297 -0.1848  1.0034
  117DMSO    O1 1505   4.667   2.800   1.161  0.6064  0.5924 -0.5252
  118DMSO    C1 1506   0.169   3.852   3.590  0.1302  0.7200  0.7778
  118DMSO    H1 1507   0.113   3.883   3.679  2.4488  0.4550  2.3727
  118DMSO    H2 1508   0.266   3.811   3.622  0.8595  0.6753 -1.4048
  118DMSO    H3 1509   0.186   3.933   3.519 -1.2971 -0.0369 -0.4564
  118DMSO    S1 1510   0.076   3.733   3.498 -0.2937 -0.4058  0.4460
  118DMSO    C2 1511  -0.086   3.810   3.489  0.5210  0.5622  0.0559
  118DMSO    H4 1512  -0.104   3.851   3.589  0.1259 -2.7290  1.3992
  118DMSO    H5 1513  -0.074   3.885   3.410 -1.0534 -0.0851 -0.8152
  118DMSO    H6 1514  -0.162   3.735   3.464  1.5143 -0.0687 -1.0944
  118DMSO    O1 1515   0.053   3.638   3.614  0.0759  0.5571 -0.1194
  119DMSO    C1 1516   4.674   0.531   1.603 -0.0585 -0.0254  0.4452
  119DMSO    H1 1517   4.779   0.539   1.575 -0.6977  0.8015 -1.8463
  119DMSO    H2 1518   4.604   0.567   1.527 -1.4880 -2.7347  0.4077
  119DMSO    H3 1519   4.665   0.582   1.699  1.4581 -1.4972  1.3945
  119DMSO    S1 1520   4.647   0.356   1.634 -0.3830  0.2799 -0.1378
  119DMSO    C2 1521   4.474   0.356   1.622 -0.9700 -0.4395  0.0255
  119DMSO    H4 1522   4.465   0.375   1.514  0.7271  0.7730  0.0767
  119DMSO    H5 1523   4.444   0.251   1.635  1.0314 -1.0482 -0.0941
  119DMSO    H6 1524   4.416   0.429   1.678 -3.5131 -0.9939 -1.7704
  119DMSO    O1 1525   4.677   0.338   1.781 -0.0118  0.1033  0.4778
  120DMSO    C1 1526   3.073   5.438   0.242 -0.3897  0.2748 -0.0133
  120DMSO    H1 1527   3.046   5.392   0.337  1.0830  1.5222  1.0194
  120DMSO    H2 1528   3.179   5.428   0.218 -0.5914  1.0476 -1.2928
  120DMSO    H3 1529   3.045   5.543   0.251  1.2553  0.7882 -0.6380
  120DMSO    S1 1530   2.971   5.354   0.122 -0.2911  0.0754 -0.4409
  120DMSO    C2 1531   3.083   5.406  -0.009  0.0521 -0.0887  0.8195
  120DMSO    H4 1532   3.036   5.364  -0.099 -0.0744  1.3331  0.2065
  120DMSO    H5 1533   3.104   5.513  -0.005  2.8054 -0.5918  0.5879
  120DMSO    H6 1534   3.176   5.352   0.007 -1.2098 -2.4059  0.5589
  120DMSO    O1 1535   2.869   5.455   0.097  0.6424 -0.1795 -1.3161
  121DMSO    C1 1536   3.424   1.476   0.389 -0.1515  0.1563  1.2077
  121DMSO    H1 1537   3.427   1.442   0.493  1.0289  1.2903  1.5657
  121DMSO    H2 1538   3.328   1.523   0.366  0.8599  1.7015  0.0924
  121DMSO    H3 1539   3.439   1.392   0.321  3.0349 -1.0842  3.3299
  121DMSO    S1 1540   3.539   1.612   0.381 -0.1405  0.4052  0.1719
  121DMSO    C2 1541   3.563   1.618   0.205  0.3092 -0.3108  0.8451
  121DMSO    H4 1542   3.577   1.513   0.178 -1.3362  0.0467 -1.4949
  121DMSO    H5 1543   3.493   1.671   0.140  1.9516  0.1691 -0.5557
  121DMSO    H6 1544   3.661   1.663   0.187  0.1235 -0.2469 -0.0326
  121DMSO    O1 1545   3.668   1.548   0.414 -0.4590  0.2532 -0.0707
  122DMSO    C1 1546   4.434   2.803   1.392 -0.5191 -0.0582 -0.6086
  122DMSO    H1 1547   4.375   2.867   1.457 -0.7558  0.5290 -1.4006
  122DMSO    H2 1548   4.540   2.810   1.418 -0.5010  0.6808 -0.8695
  122DMSO    H3 1549   4.420   2.828   1.287 -2.7526 -1.2424 -0.6217
  122DMSO    S1 1550   4.370   2.636   1.421  0.5160 -0.0498 -0.2659
  122DMSO    C2 1551   4.465   2.556   1.293  0.0699 -0.1933 -0.4910
  122DMSO    H4 1552   4.420   2.460   1.266  0.7077  0.2834 -3.3683
  122DMSO    H5 1553   4.462   2.619   1.203 -0.8982 -0.8246 -0.9108
  122DMSO    H6 1554   4.566   2.551   1.334  0.0740 -0.2098 -0.5036
  122DMSO    O1 1555   4.231   2.649   1.368 -0.1165 -0.0181 -0.0775
  123DMSO    C1 1556   1.195   2.164   0.528 -0.0402  0.6916 -0.0953
  123DMSO    H1 1557   1.286   2.194   0.580 -0.4195  1.7727 -0.0432
  123DMSO    H2 1558   1.123   2.246   0.528  0.4041  1.0938  1.3240
  123DMSO    H3 1559   1.142   2.071   0.552 -3.3416  2.5708  0.2937
  123DMSO    S1 1560   1.238   2.138   0.358  0.1396  0.3961  0.2702
  123DMSO    C2 1561   1.082   2.070   0.299 -0.5695 -0.0880  0.5668
  123DMSO    H4 1562   1.068   1.976   0.354 -0.1240 -0.5595 -0.1261
  123DMSO    H5 1563   1.002   2.142   0.319 -0.2255  0.0266  1.5835
  123DMSO    H6 1564   1.090   2.048   0.193 -0.3009  1.4939  0.2507
  123DMSO    O1 1565   1.320   2.015   0.358 -0.1819  0.5111  0.3027
  124DMSO    C1 1566   3.297   5.864   2.741  0.7695 -0.4940  0.6543
  124DMSO    H1 1567   3.370   5.932   2.786 -0.7550  2.3486 -1.0455
  124DMSO    H2 1568   3.348   5.806   2.664 -0.0673 -0.3401 -0.0103
  124DMSO    H3 1569   3.209   5.912   2.698  0.7505 -0.1605  1.0599
  124DMSO    S1 1570   3.253   5.743   2.871  0.2580  0.1480  0.1232
  124DMSO    C2 1571   3.140   5.653   2.763  0.0260  0.2880 -0.0955
  124DMSO    H4 1572   3.080   5.734   2.719 -2.5276 -1.9798 -0.9246
  124DMSO    H5 1573   3.182   5.587   2.687  3.0299  0.2828  1.5190
  124DMSO    H6 1574   3.063   5.596   2.817 -1.5821  1.0969 -1.4718
  124DMSO    O1 1575   3.171   5.826   2.959  0.0318 -0.1967 -0.1002
  125DMSO    C1 1576   3.058   2.005   2.058  0.3801 -0.1088  0.1961
  125DMSO    H1 1577   2.975   2.004   2.130 -0.2454  0.9415 -0.4904
  125DMSO    H2 1578   3.018   1.956   1.968 -0.3954  1.1359 -0.1557
  125DMSO    H3 1579   3.144   1.944   2.084 -0.8941 -1.3776  1.4809
  125DMSO    S1 1580   3.100   2.168   2.008 -0.4272 -0.1290 -0.0821
  125DMSO    C2 1581   3.237   2.135   1.895 -0.4265 -0.2597  0.4601
  125DMSO    H4 1582   3.189   2.072   1.820  1.7062 -2.3285  0.7887
  125DMSO    H5 1583   3.278   2.226   1.849  1.6824 -0.3998  1.9733
  125DMSO    H6 1584   3.311   2.077   1.950 -1.6638 -2.2845  0.0100
  125DMSO    O1 1585   3.170   2.217   2.125  0.5794  0.1341 -0.8336
  126DMSO    C1 1586   3.490   1.575   4.106  0.6816 -0.9500  0.1190
  126DMSO    H1 1587   3.407   1.506   4.093  0.2214 -0.1475 -1.2681
  126DMSO    H2 1588   3.453   1.678   4.105  0.9233 -0.8272  2.3357
  126DMSO    H3 1589   3.573   1.569   4.034 -0.1593  1.7257 -1.1137
  126DMSO    S1 1590   3.562   1.547   4.263 -0.4837 -0.4667 -0.0938
  126DMSO    C2 1591   3.429   1.632   4.360 -0.1266 -0.0951 -0.1386
  126DMSO    H4 1592   3.425   1.588   4.460 -0.7299  0.2535 -0.0031
  126DMSO    H5 1593   3.450   1.739   4.358  1.3189 -0.3129  1.6478
  126DMSO    H6 1594   3.329   1.617   4.318  0.5357 -0.8343 -1.4463
  126DMSO    O1 1595   3.674   1.648   4.260  0.4968 -0.4615 -0.1798
  127DMSO    C1 1596   4.325   0.058   2.234  0.2356 -0.1362 -0.6850
  127DMSO    H1 1597   4.430   0.053   2.266  0.2075 -0.5578 -0.6471
  127DMSO    H2 1598   4.304   0.062   2.127 -0.5197 -0.4586 -0.5495
  127DMSO    H3 1599   4.282   0.147   2.279  1.5772  0.7531 -1.1440
  127DMSO    S1 1600   4.248  -0.082   2.311 -0.1351  0.3367  0.1800
  127DMSO    C2 1601   4.077  -0.039   2.265  0.1574  0.1194 -0.0945
  127DMSO    H4 1602   4.080   0.051   2.205 -0.5692  0.8899  1.0089
  127DMSO    H5 1603   4.038  -0.119   2.202 -0.9371  1.2671 -0.8806
  127DMSO    H6 1604   4.008  -0.007   2.343  0.4279 -1.0689  0.6567
  127DMSO    O1 1605   4.268  -0.061   2.454 -0.3349  0.2623 -0.2005
  128DMSO    C1 1606   4.140   0.756   2.271 -0.8384  0.1397 -0.3800
  128DMSO    H1 1607   4.127   0.713   2.171  0.6825  2.4092 -1.5808
  128DMSO    H2 1608   4.123   0.864   2.268  1.4271  0.5657  0.9240
  128DMSO    H3 1609   4.242   0.742   2.308 -0.4092  0.1662 -1.5159
  128DMSO    S1 1610   4.029   0.671   2.385  0.1569 -0.3659 -0.1285
  128DMSO    C2 1611   4.111   0.698   2.537  0.4180  0.7909 -0.2428
  128DMSO    H4 1612   4.109   0.803   2.568 -0.8616  0.9069 -0.6791
  128DMSO    H5 1613   4.055   0.636   2.608  0.8541 -0.3465 -0.8714
  128DMSO    H6 1614   4.217   0.675   2.526  0.4414  0.5394  0.4438
  128DMSO    O1 1615   4.075   0.535   2.361 -0.1248 -0.0021 -0.1555
  129DMSO    C1 1616   2.258   1.297   1.862 -0.0378  0.8953 -0.1373
  129DMSO    H1 1617   2.189   1.278   1.944  0.0846  0.7737 -0.0632
  129DMSO    H2 1618   2.233   1.392   1.814 -3.6020  0.4961  0.8150
  129DMSO    H3 1619   2.258   1.220   1.785 -2.1061  1.7389 -1.0107
  129DMSO    S1 1620   2.424   1.308   1.925  0.4476 -0.3398 -0.1867
  129DMSO    C2 1621   2.413   1.183   2.047  1.0013  0.6746 -1.2667
  129DMSO    H4 1622   2.501   1.200   2.109  0.2482  0.0550 -0.0139
  129DMSO    H5 1623   2.325   1.203   2.109  0.7747  2.0605 -2.0114
  129DMSO    H6 1624   2.413   1.085   1.997 -1.3825  0.0863 -0.1913
  129DMSO    O1 1625   2.421   1.436   2.003  0.3809  0.2558  0.6959
  130DMSO    C1 1626   0.714   1.587   0.877 -0.2677  0.1409  0.2710
  130DMSO    H1 1627   0.627   1.609   0.940  0.3373  0.1570  1.1104
  130DMSO    H2 1628   0.809   1.628   0.913  0.4967 -2.8975  1.8507
  130DMSO    H3 1629   0.699   1.632   0.779  0.9037  1.7340  0.8012
  130DMSO    S1 1630   0.723   1.406   0.860  0.1553 -0.0968 -0.0812
  130DMSO    C2 1631   0.850   1.391   0.734  0.1984  0.0390  0.0220
  130DMSO    H4 1632   0.838   1.286   0.705 -0.0725  0.6805 -2.2600
  130DMSO    H5 1633   0.832   1.460   0.652 -3.4790  1.1790  1.6881
  130DMSO    H6 1634   0.951   1.397   0.776  1.1337 -1.6268 -1.9051
  130DMSO    O1 1635   0.607   1.364   0.776 -0.0055  0.8125  0.6609
  131DMSO    C1 1636   4.002   1.211   0.911 -0.0586  0.0674 -0.3944
  131DMSO    H1 1637   4.073   1.263   0.847  0.5099 -0.5835 -0.2873
  131DMSO    H2 1638   3.932   1.147   0.858  1.6630 -1.9637 -0.2547
  131DMSO    H3 1639   3.941   1.282   0.969  0.3916 -1.2123  1.6895
  131DMSO    S1 1640   4.089   1.113   1.043  0.2175  0.1472 -0.0021
  131DMSO    C2 1641   4.144   1.256   1.135 -0.4862 -0.3054 -0.1944
  131DMSO    H4 1642   4.212   1.217   1.212 -0.4699  1.7046  0.8650
  131DMSO    H5 1643   4.203   1.312   1.062 -2.1118  0.5615 -0.8719
  131DMSO    H6 1644   4.066   1.320   1.177  0.1450  0.2573  0.1448
  131DMSO    O1 1645   4.221   1.066   0.976 -0.0155 -0.6456 -0.0992
  132DMSO    C1 1646   2.268   0.355   2.328  0.6383 -0.0587  0.5889
  132DMSO    H1 1647   2.222   0.448   2.294 -0.5282 -0.8965 -0.1506
  132DMSO    H2 1648   2.361   0.353   2.270 -0.4628  0.4295 -1.2279
  132DMSO    H3 1649   2.214   0.265   2.297  2.3890 -1.3206  1.0683
  132DMSO    S1 1650   2.288   0.352   2.511  0.4935 -0.4854 -0.1762
  132DMSO    C2 1651   2.433   0.255   2.512  0.0684 -0.3274  0.3298
  132DMSO    H4 1652   2.411   0.173   2.444 -2.5609  0.6681 -0.0906
  132DMSO    H5 1653   2.517   0.314   2.472  0.0937 -0.2704  0.4677
  132DMSO    H6 1654   2.445   0.213   2.611  0.6086 -1.2194 -0.1101
  132DMSO    O1 1655   2.179   0.267   2.554 -0.4714  0.2732  0.0712
  133DMSO    C1 1656   3.651   2.583   0.558  0.5792 -0.3751 -0.0991
  133DMSO    H1 1657   3.568   2.517   0.534  0.0920  0.6412 -1.2688
  133DMSO    H2 1658   3.678   2.576   0.664  1.6635 -2.8572 -0.5112
  133DMSO    H3 1659   3.628   2.689   0.539  2.4821  0.5329  2.3165
  133DMSO    S1 1660   3.786   2.535   0.451 -0.1688 -0.4271 -0.1285
  133DMSO    C2 1661   3.904   2.509   0.590  0.3448  0.4518 -0.2227
  133DMSO    H4 1662   3.902   2.594   0.658  0.2212  0.9533 -0.8470
  133DMSO    H5 1663   3.879   2.417   0.645 -2.4049  1.1419 -0.2174
  133DMSO    H6 1664   4.001   2.494   0.544 -0.3942 -0.2265 -1.6073
  133DMSO    O1 1665   3.843   2.659   0.392 -0.0704 -0.6453  0.6647
  134DMSO    C1 1666   0.095   0.923   2.395  0.1643  0.6266 -0.7273
  134DMSO    H1 1667   0.155   0.992   2.455  2.9279 -2.4347  0.1718
  134DMSO    H2 1668  -0.007   0.962   2.387 -0.1795 -0.1304 -0.1259
  134DMSO    H3 1669   0.100   0.830   2.452 -1.6984 -0.1788 -1.8340
  134DMSO    S1 1670   0.173   0.916   2.242  0.0075 -0.2449  0.6750
  134DMSO    C2 1671   0.033   0.846   2.153 -0.3242 -0.2820  0.3470
  134DMSO    H4 1672  -0.042   0.925   2.160  1.4323  1.3622  0.9824
  134DMSO    H5 1673   0.048   0.832   2.046  3.8762 -0.5607  0.8712
  134DMSO    H6 1674  -0.006   0.756   2.201  1.1276 -1.5497 -0.7950
  134DMSO    O1 1675   0.263   0.804   2.261  0.4720  0.7285 -0.3862
  135DMSO    C1 1676   2.901   5.792   0.970 -0.2236  0.0898  0.2519
  135DMSO    H1 1677   2.810   5.788   1.030  0.1376 -0.0531  0.8008
  135DMSO    H2 1678   2.869   5.857   0.888 -1.1808 -2.0388 -1.1046
  135DMSO    H3 1679   2.935   5.691   0.942 -0.2450  0.0676  0.3055
  135DMSO    S1 1680   3.038   5.885   1.042  0.3065  0.0340  0.1586
  135DMSO    C2 1681   2.932   6.029   1.044 -0.3470 -0.4922 -0.1577
  135DMSO    H4 1682   2.884   6.033   0.946 -0.1521 -2.1570 -0.3418
  135DMSO    H5 1683   2.868   6.027   1.132  0.7042  0.9094  0.6747
  135DMSO    H6 1684   3.003   6.112   1.053 -0.6821 -0.4029  1.7281
  135DMSO    O1 1685   3.124   5.899   0.923  0.5694 -0.0632  0.0299
  136DMSO    C1 1686   0.973   1.212   3.371  0.3660  0.0203  0.7584
  136DMSO    H1 1687   0.973   1.169   3.471  0.0446 -1.4372  0.1383
  136DMSO    H2 1688   1.073   1.188   3.334  0.3170  0.0241  0.6226
  136DMSO    H3 1689   0.951   1.319   3.374 -1.8418 -0.3321 -0.8247
  136DMSO    S1 1690   0.852   1.124   3.276 -0.2619 -0.2217 -0.2038
  136DMSO    C2 1691   0.906   1.203   3.134  0.6226 -0.6386  0.5173
  136DMSO    H4 1692   0.849   1.182   3.043 -0.3646  1.1172  0.7163
  136DMSO    H5 1693   0.905   1.310   3.156  0.8610 -0.6498  0.5857
  136DMSO    H6 1694   1.009   1.180   3.107  0.7163 -0.9398  1.1144
  136DMSO    O1 1695   0.722   1.194   3.298 -0.3276 -0.8405 -0.0706
  137DMSO    C1 1696   0.782   3.410   1.416 -0.4142 -0.1912  0.3344
  137DMSO    H1 1697   0.789   3.304   1.393  0.7024 -0.0970  0.1833
  137DMSO    H2 1698   0.680   3.442   1.439 -0.1415  0.5680  0.5315
  137DMSO    H3 1699   0.827   3.458   1.328 -0.0145 -4.4012 -1.8485
  137DMSO    S1 1700   0.899   3.446   1.545 -0.2447 -0.4033  0.0045
  137DMSO    C2 1701   0.894   3.625   1.537 -0.2957 -0.1805  0.2793
  137DMSO    H4 1702   0.981   3.670   1.585  0.0043 -0.2352 -0.2085
  137DMSO    H5 1703   0.900   3.655   1.432  0.3110 -0.1918  0.3094
  137DMSO    H6 1704   0.797   3.656   1.577  0.9985  1.9002  1.8745
  137DMSO    O1 1705   1.026   3.404   1.482 -0.0870 -0.0624  0.4779
  138DMSO    C1 1706   2.175   4.552   0.789 -0.3955  0.0296  0.2801
  138DMSO    H1 1707   2.212   4.579   0.888 -0.2177 -2.6243  0.9711
  138DMSO    H2 1708   2.230   4.596   0.706 -2.4156  0.4884 -0.8659
  138DMSO    H3 1709   2.068   4.571   0.777 -0.4882 -0.8610 -0.3532
  138DMSO    S1 1710   2.202   4.383   0.771 -0.5293  0.0266 -0.1461
  138DMSO    C2 1711   2.367   4.402   0.716 -0.8827 -0.3794 -0.9533
  138DMSO    H4 1712   2.419   4.441   0.803  1.5390 -2.4494 -1.4229
  138DMSO    H5 1713   2.410   4.303   0.698  0.8082 -0.1109  1.4324
  138DMSO    H6 1714   2.372   4.475   0.634 -0.5789  0.6745 -0.0055
  138DMSO    O1 1715   2.130   4.352   0.650 -0.0535  0.1404  0.3441
  139DMSO    C1 1716   1.081   0.708   4.351 -0.9386  0.2392  0.2552
  139DMSO    H1 1717   1.085   0.646   4.261 -0.1504 -0.4729  0.7638
  139DMSO    H2 1718   1.163   0.673   4.416 -1.8063  1.1453  1.8597
  139DMSO    H3 1719   0.991   0.686   4.409 -0.3440  2.3863  2.0571
  139DMSO    S1 1720   1.097   0.880   4.302  0.2766 -0.0009 -0.0580
  139DMSO    C2 1721   1.082   0.931   4.473  0.1549  0.1950  0.4785
  139DMSO    H4 1722   0.989   0.888   4.512  0.3222 -0.8127 -0.1975
  139DMSO    H5 1723   1.167   0.895   4.530  1.2955  1.2208 -0.5568
  139DMSO    H6 1724   1.080   1.040   4.486  0.0239  0.0869  1.3685
  139DMSO    O1 1725   0.963   0.924   4.249  0.0113  0.1644 -0.1169
  140DMSO    C1 1726   0.976   4.768   3.445 -0.4362 -0.4109 -0.1889
  140DMSO    H1 1727   1.039   4.679   3.443  0.0031 -0.0732 -1.3656
  140DMSO    H2 1728   1.038   4.845   3.399 -0.2303 -0.3053  0.2576
  140DMSO    H3 1729   0.939   4.800   3.543 -0.5033  3.8049 -1.4567
  140DMSO    S1 1730   0.839   4.732   3.337 -0.0718  0.1981 -0.0763
  140DMSO    C2 1731   0.741   4.653   3.470  0.3467 -0.1885 -0.6234
  140DMSO    H4 1732   0.666   4.583   3.431  0.8698  0.0730 -2.1403
  140DMSO    H5 1733   0.807   4.590   3.530 -1.9825 -1.9843  0.1393
  140DMSO    H6 1734   0.692   4.729   3.531  0.7711 -0.3339 -0.1051
  140DMSO    O1 1735   0.878   4.609   3.259  0.0745 -0.6723  0.5835
  141DMSO    C1 1736   2.798   1.761   2.911  0.3117  0.0545 -0.3539
  141DMSO    H1 1737   2.741   1.681   2.958 -2.7448  0.5851 -2.9863
  141DMSO    H2 1738   2.855   1.724   2.825 -0.8533 -0.7924 -0.7731
  141DMSO    H3 1739   2.858   1.809   2.989  2.2207  0.5120 -2.0572
  141DMSO    S1 1740   2.684   1.894   2.857  0.2033 -0.1382 -0.1453
  141DMSO    C2 1741   2.588   1.801   2.736  0.6479 -0.0402  1.0760
  141DMSO    H4 1742   2.507   1.859   2.690 -1.2409 -3.1145  0.3598
  141DMSO    H5 1743   2.651   1.758   2.658  0.1566 -0.6398  1.0015
  141DMSO    H6 1744   2.535   1.722   2.789  0.2622 -1.0689 -0.7973
  141DMSO    O1 1745   2.774   1.989   2.780  0.3568  0.5049  0.5469
  142DMSO    C1 1746   3.848   0.864   1.301 -0.4258  0.1650  0.5773
  142DMSO    H1 1747   3.829   0.765   1.343  0.4100  0.5672  1.9594
  142DMSO    H2 1748   3.949   0.873   1.261 -1.3818  0.9333 -1.7640
  142DMSO    H3 1749   3.847   0.940   1.380 -1.5301  0.8190 -0.0463
  142DMSO    S1 1750   3.731   0.907   1.166 -0.1688 -0.3032  0.3517
  142DMSO    C2 1751   3.821   0.816   1.036 -0.0332 -0.3283 -0.2062
  142DMSO    H4 1752   3.920   0.858   1.016 -0.3679 -0.0259 -1.2413
  142DMSO    H5 1753   3.836   0.712   1.067  1.3672 -0.0204  0.2064
  142DMSO    H6 1754   3.754   0.830   0.951  0.6779  1.7127 -0.4669
  142DMSO    O1 1755   3.753   1.054   1.144 -0.3874 -0.4562 -0.5782
  143DMSO    C1 1756   2.074   2.356   1.307  0.1866 -0.2782  0.0888
  143DMSO    H1 1757   2.129   2.369   1.214 -1.2515 -0.1734 -0.7515
  143DMSO    H2 1758   2.088   2.448   1.365  0.9652 -0.1566 -0.2786
  143DMSO    H3 1759   2.107   2.262   1.352 -0.8804 -1.2066 -1.0341
  143DMSO    S1 1760   1.905   2.337   1.254  0.2883  0.4457 -0.5537
  143DMSO    C2 1761   1.919   2.265   1.084 -0.2347  0.5514 -0.3378
  143DMSO    H4 1762   1.966   2.166   1.093 -1.5992 -0.1393 -0.5388
  143DMSO    H5 1763   1.828   2.264   1.023  0.2071  2.1706 -1.0191
  143DMSO    H6 1764   1.990   2.334   1.038 -0.0284  1.5175  1.3944
  143DMSO    O1 1765   1.863   2.477   1.244  0.0589 -0.0737 -0.3475
  144DMSO    C1 1766   4.502   2.239   3.401  0.0690 -0.5383  0.3504
  144DMSO    H1 1767   4.512   2.130   3.401  1.5434 -0.4079 -0.5230
  144DMSO    H2 1768   4.537   2.289   3.311  0.0475  0.6545  0.9908
  144DMSO    H3 1769   4.565   2.276   3.482  0.7347 -0.1869 -0.3310
  144DMSO    S1 1770   4.329   2.284   3.435 -0.2215  0.0364  0.1156
  144DMSO    C2 1771   4.268   2.217   3.288  0.1055 -0.2605  0.1899
  144DMSO    H4 1772   4.279   2.108   3.288  2.1973 -0.0764  2.1927
  144DMSO    H5 1773   4.159   2.226   3.276 -0.0159 -2.5711 -0.7803
  144DMSO    H6 1774   4.315   2.256   3.198  0.3344 -0.1869  0.3433
  144DMSO    O1 1775   4.325   2.435   3.416  0.0815 -0.1176 -0.2993
  145DMSO    C1 1776   1.885   3.331   1.771  0.0825 -0.1502 -0.3060
  145DMSO    H1 1777   1.806   3.403   1.792 -0.3201  0.1436 -2.6612
  145DMSO    H2 1778   1.851   3.228   1.787 -0.8588 -0.0380 -1.5307
  145DMSO    H3 1779   1.972   3.350   1.835 -0.6895  2.2222  0.0944
  145DMSO    S1 1780   1.944   3.355   1.605  0.0406 -0.4441 -0.2124
  145DMSO    C2 1781   1.786   3.310   1.529  0.3310  0.5231  0.0804
  145DMSO    H4 1782   1.789   3.302   1.420 -1.3182  0.8327  0.0004
  145DMSO    H5 1783   1.765   3.210   1.568  1.8720  0.1198 -0.0924
  145DMSO    H6 1784   1.711   3.383   1.560 -0.6194 -0.4867  0.2034
  145DMSO    O1 1785   2.026   3.231   1.585 -0.3761 -0.8760 -0.4069
  146DMSO    C1 1786   0.844   2.001   3.604  0.0415  0.2865  0.0629
  146DMSO    H1 1787   0.774   1.978   3.684  0.6689 -3.1303 -0.2781
  146DMSO    H2 1788   0.893   1.907   3.574  0.3391  1.0157 -1.8157
  146DMSO    H3 1789   0.912   2.083   3.627  1.8807 -1.1547 -0.0607
  146DMSO    S1 1790   0.762   2.065   3.465  0.1181  0.0029  0.1919
  146DMSO    C2 1791   0.679   2.204   3.535 -0.1718  0.1051  0.3433
  146DMSO    H4 1792   0.629   2.177   3.629  1.1848 -0.5517  0.8962
  146DMSO    H5 1793   0.750   2.281   3.566  0.2369 -0.3284  0.4955
  146DMSO    H6 1794   0.604   2.240   3.464 -0.2162 -0.0707  0.3013
  146DMSO    O1 1795   0.656   1.967   3.436  0.7510  0.7255 -0.6877
  147DMSO    C1 1796   0.573   0.265   2.557  0.1234 -0.2827 -0.4646
  147DMSO    H1 1797   0.564   0.312   2.459  0.8090  0.3534 -0.2276
  147DMSO    H2 1798   0.521   0.173   2.582  0.1246 -0.1036  0.2338
  147DMSO    H3 1799   0.561   0.337   2.639  1.3651 -0.0702 -0.4509
  147DMSO    S1 1800   0.742   0.236   2.573 -0.1237 -0.1690 -0.3949
  147DMSO    C2 1801   0.771   0.121   2.441 -0.6572 -0.4253  0.0530
  147DMSO    H4 1802   0.692   0.046   2.455 -0.3976 -0.6253  0.4639
  147DMSO    H5 1803   0.751   0.169   2.345  0.4016 -0.5400 -0.2240
  147DMSO    H6 1804   0.873   0.084   2.443 -0.5956 -0.2197  1.2887
  147DMSO    O1 1805   0.735   0.159   2.699  0.6399  0.0140 -0.0254
  148DMSO    C1 1806   2.267   1.090   2.393 -0.4516 -0.1261  0.4212
  148DMSO    H1 1807   2.241   1.042   2.488  0.7216 -1.4633  0.0746
  148DMSO    H2 1808   2.186   1.070   2.323  0.5559  0.1324 -0.8334
  148DMSO    H3 1809   2.361   1.039   2.370 -0.5251  0.7632 -2.0179
  148DMSO    S1 1810   2.298   1.272   2.404  0.4505 -0.4236  0.1119
  148DMSO    C2 1811   2.416   1.302   2.530 -0.1926 -0.5593  0.3144
  148DMSO    H4 1812   2.502   1.239   2.508  1.7326  1.6563  1.3084
  148DMSO    H5 1813   2.442   1.408   2.524 -0.4762 -0.5251 -0.3539
  148DMSO    H6 1814   2.367   1.283   2.626 -0.0476 -1.3825  0.2239
  148DMSO    O1 1815   2.173   1.320   2.472  0.1054  0.0524  0.3741
  149DMSO    C1 1816   1.773   1.559   3.585  0.8069  0.6645 -0.4613
  149DMSO    H1 1817   1.775   1.514   3.486  0.0022 -0.0989 -0.1334
  149DMSO    H2 1818   1.819   1.658   3.588 -1.0111  1.4936  1.4859
  149DMSO    H3 1819   1.810   1.497   3.667 -2.5229 -0.1947  0.4527
  149DMSO    S1 1820   1.605   1.598   3.613  0.2242  0.1136 -0.2088
  149DMSO    C2 1821   1.559   1.668   3.456 -0.5402  0.7952 -0.4017
  149DMSO    H4 1822   1.452   1.682   3.443 -0.7943 -0.8203 -0.1564
  149DMSO    H5 1823   1.624   1.754   3.435 -1.0116  0.7634 -2.0989
  149DMSO    H6 1824   1.579   1.597   3.375 -0.6226  0.2066  0.0941
  149DMSO    O1 1825   1.616   1.720   3.694 -1.0486 -0.5502 -0.3294
  150DMSO    C1 1826   0.570   0.632   0.103  0.4056  0.4676  0.1924
  150DMSO    H1 1827   0.560   0.525   0.082 -2.1786  0.3997  1.6516
  150DMSO    H2 1828   0.495   0.666   0.175 -1.2063  1.0027 -1.6931
  150DMSO    H3 1829   0.550   0.667   0.002  2.1550 -2.2674 -1.1834
  150DMSO    S1 1830   0.736   0.673   0.137 -0.0130 -0.2129  0.2314
  150DMSO    C2 1831   0.809   0.559   0.028 -0.2624 -0.1889  0.7452
  150DMSO    H4 1832   0.760   0.461   0.036 -0.8592  0.2235  2.2568
  150DMSO    H5 1833   0.792   0.595  -0.074 -0.0697 -0.6341  0.5574
  150DMSO    H6 1834   0.915   0.554   0.051  0.2678  1.2954 -1.2513
  150DMSO    O1 1835   0.749   0.608   0.270 -0.3916  0.3246  0.6735
  151DMSO    C1 1836   4.096   0.091   4.172  0.1048  0.8025 -0.3837
  151DMSO    H1 1837   4.030   0.175   4.148  0.3659  0.9675 -0.5312
  151DMSO    H2 1838   4.165   0.124   4.250 -2.1980 -0.5313  2.2952
  151DMSO    H3 1839   4.146   0.042   4.089 -1.1266 -2.0642  0.5172
  151DMSO    S1 1840   4.001  -0.046   4.240  0.1828 -0.5292  0.2883
  151DMSO    C2 1841   3.952   0.037   4.383 -0.1337  0.2847 -0.5794
  151DMSO    H4 1842   4.034   0.108   4.399 -1.0639  1.1555  0.3914
  151DMSO    H5 1843   3.852   0.080   4.379 -1.1750 -1.9738  0.2594
  151DMSO    H6 1844   3.953  -0.038   4.462 -2.0597  2.0292  1.1618
  151DMSO    O1 1845   4.107  -0.138   4.289  0.8031  0.2210  0.3545
  152DMSO    C1 1846   3.679   2.014   1.492  0.3461  0.8229  0.1137
  152DMSO    H1 1847   3.739   2.102   1.468 -0.7650  1.0628 -1.9513
  152DMSO    H2 1848   3.620   2.020   1.584 -1.2391 -1.3532 -0.6989
  152DMSO    H3 1849   3.743   1.928   1.512 -1.4350 -1.0510 -2.0096
  152DMSO    S1 1850   3.577   1.972   1.357  0.4982 -0.2206 -0.0054
  152DMSO    C2 1851   3.473   2.106   1.366  0.0955 -0.1083 -0.0752
  152DMSO    H4 1852   3.531   2.198   1.372 -0.7994  0.4237  0.4835
  152DMSO    H5 1853   3.407   2.107   1.279  1.5122 -1.9852 -1.2234
  152DMSO    H6 1854   3.398   2.094   1.445  0.8915 -2.3315  0.3924
  152DMSO    O1 1855   3.497   1.863   1.421  0.2121 -0.1594  0.4100
  153DMSO    C1 1856   1.753   2.929   0.171  0.0200  0.3175 -0.2588
  153DMSO    H1 1857   1.802   2.988   0.249  1.0241 -0.7994 -0.0317
  153DMSO    H2 1858   1.701   2.841   0.208 -0.9577  0.2398 -1.7510
  153DMSO    H3 1859   1.828   2.885   0.104 -0.0935 -2.1027  1.1679
  153DMSO    S1 1860   1.623   3.029   0.104 -0.2988  0.1735  0.3568
  153DMSO    C2 1861   1.581   2.909  -0.024 -0.2543  0.3816 -0.1245
  153DMSO    H4 1862   1.532   2.821   0.018 -0.9365  0.8054 -0.0118
  153DMSO    H5 1863   1.508   2.957  -0.089  1.3879 -1.5629 -3.5052
  153DMSO    H6 1864   1.671   2.875  -0.075  2.1481  0.8985  3.5313
  153DMSO    O1 1865   1.695   3.147   0.037 -0.0180  0.0047  0.1406
  154DMSO    C1 1866   0.058   2.018   1.377  0.4068  0.1782 -0.2847
  154DMSO    H1 1867   0.122   2.071   1.448  0.1627 -1.0313  0.8426
  154DMSO    H2 1868   0.086   2.042   1.274  0.5167 -0.0519 -0.3076
  154DMSO    H3 1869  -0.042   2.054   1.401  0.6119 -1.7461  3.9045
  154DMSO    S1 1870   0.055   1.842   1.422 -0.2430  0.0317  0.5964
  154DMSO    C2 1871   0.017   1.876   1.592  0.4632  0.3334  0.3614
  154DMSO    H4 1872   0.094   1.940   1.636  2.8362 -1.1285 -1.4900
  154DMSO    H5 1873  -0.072   1.939   1.596  0.9525  1.1023 -0.5652
  154DMSO    H6 1874  -0.005   1.790   1.656  0.1082  0.3184  0.2163
  154DMSO    O1 1875   0.201   1.808   1.428  0.3522 -0.3769  0.5436
  155DMSO    C1 1876   1.076   1.727   2.075  0.1562 -0.1937  0.2304
  155DMSO    H1 1877   1.045   1.796   1.996 -0.2777 -1.5069 -0.7747
  155DMSO    H2 1878   1.120   1.635   2.036 -0.2459 -1.2166  2.1246
  155DMSO    H3 1879   0.986   1.711   2.135 -0.2090  2.9555  0.5945
  155DMSO    S1 1880   1.185   1.802   2.180  0.5629  0.0873 -0.4537
  155DMSO    C2 1881   1.079   1.938   2.220 -0.1815 -0.1787 -0.6917
  155DMSO    H4 1882   1.134   2.015   2.275  1.6593 -1.2928 -0.9498
  155DMSO    H5 1883   1.044   1.986   2.129 -0.6859 -0.8422 -0.8502
  155DMSO    H6 1884   1.003   1.908   2.293 -1.3532  3.5322 -0.2718
  155DMSO    O1 1885   1.272   1.881   2.090 -0.6429 -0.2131  0.1893
  156DMSO    C1 1886   2.602   0.430   4.574  0.3969 -0.2351 -0.0540
  156DMSO    H1 1887   2.552   0.482   4.656 -0.4221  0.0153 -0.7069
  156DMSO    H2 1888   2.700   0.394   4.606  0.5215  1.2746  1.3342
  156DMSO    H3 1889   2.620   0.502   4.493  1.1233  0.7708  0.9793
  156DMSO    S1 1890   2.524   0.278   4.530 -0.1463 -0.0611  0.4026
  156DMSO    C2 1891   2.382   0.352   4.442  0.1070 -0.0183 -0.3756
  156DMSO    H4 1892   2.421   0.408   4.356 -0.6981  2.9993  1.1383
  156DMSO    H5 1893   2.315   0.271   4.412 -2.0488  1.3827  0.5462
  156DMSO    H6 1894   2.330   0.417   4.513  0.9417  0.6053 -0.3214
  156DMSO    O1 1895   2.468   0.219   4.651 -0.1388 -0.9207  0.4178
  157DMSO    C1 1896   1.892   0.955   1.923  0.1862 -0.4132 -0.7773
  157DMSO    H1 1897   1.890   0.847   1.911 -1.2141 -0.5833  0.8746
  157DMSO    H2 1898   1.816   0.993   1.991  0.7957 -1.6817  0.6395
  157DMSO    H3 1899   1.902   1.008   1.827  1.0469 -0.4332 -0.7077
  157DMSO    S1 1900   2.045   1.002   2.008  0.3602  0.0042  0.1167
  157DMSO    C2 1901   2.042   0.870   2.132 -0.2149  0.9621  0.1914
  157DMSO    H4 1902   2.072   0.784   2.070 -2.0254 -0.2952  1.0237
  157DMSO    H5 1903   2.123   0.884   2.204 -0.7282  1.5288  0.6582
  157DMSO    H6 1904   1.948   0.852   2.185  0.2264  0.9766  0.9713
  157DMSO    O1 1905   2.017   1.123   2.088  0.4931  0.1634 -0.0217
  158DMSO    C1 1906   3.660   1.902   0.862 -0.4783 -0.0249 -0.1026
  158DMSO    H1 1907   3.685   1.955   0.954  1.7509  0.4397 -0.9349
  158DMSO    H2 1908   3.758   1.864   0.833  0.0242  0.5011  0.8918
  158DMSO    H3 1909   3.615   1.972   0.790  0.6003  0.4292 -0.3535
  158DMSO    S1 1910   3.551   1.760   0.875 -0.1253  0.1822  0.1189
  158DMSO    C2 1911   3.631   1.680   1.014  0.3264 -0.3349 -0.3228
  158DMSO    H4 1912   3.604   1.576   1.027 -2.4619  0.4483  0.3798
  158DMSO    H5 1913   3.741   1.686   1.013  0.3431  0.0971  1.6396
  158DMSO    H6 1914   3.584   1.734   1.097  0.1361 -1.3750  0.2546
  158DMSO    O1 1915   3.575   1.679   0.749  0.0979  0.4296  0.1157
  159DMSO    C1 1916   2.040   3.132   3.438  0.4829 -0.5229 -0.2712
  159DMSO    H1 1917   2.074   3.041   3.488  2.6134  0.6928  0.5852
  159DMSO    H2 1918   2.061   3.213   3.509 -0.4744  0.4249 -1.0508
  159DMSO    H3 1919   1.933   3.122   3.420  0.8630 -2.2653 -1.7275
  159DMSO    S1 1920   2.123   3.150   3.276  0.1288  0.1768  0.1281
  159DMSO    C2 1921   2.080   3.322   3.242 -1.1812  0.7678  0.3648
  159DMSO    H4 1922   2.099   3.342   3.136 -0.9482 -0.1342  0.2380
  159DMSO    H5 1923   1.975   3.349   3.255 -1.3996  0.1274 -0.0550
  159DMSO    H6 1924   2.140   3.384   3.309  0.3479 -1.2413  0.8804
  159DMSO    O1 1925   2.043   3.058   3.189  0.3590  0.4124  0.0621
  160DMSO    C1 1926   1.803   2.756   3.812 -0.4359  0.3286 -0.1653
  160DMSO    H1 1927   1.906   2.786   3.792  0.1117 -0.9161  0.7458
  160DMSO    H2 1928   1.752   2.719   3.722 -2.1914 -0.9167  1.2942
  160DMSO    H3 1929   1.742   2.837   3.853  0.2339  0.1470  1.2021
  160DMSO    S1 1930   1.804   2.624   3.933  0.2027  0.1532 -0.2256
  160DMSO    C2 1931   1.630   2.610   3.984 -0.3814 -0.6302 -0.3433
  160DMSO    H4 1932   1.638   2.557   4.079 -1.0190  0.7612  0.5108
  160DMSO    H5 1933   1.596   2.713   3.999  0.6510 -0.2234 -0.7339
  160DMSO    H6 1934   1.572   2.550   3.914 -0.5279 -1.6333  0.6238
  160DMSO    O1 1935   1.857   2.680   4.062  0.5070  0.3693  0.3224
  161DMSO    C1 1936   0.504   1.951   1.500 -0.0117 -0.0340 -0.0209
  161DMSO    H1 1937   0.534   1.854   1.539 -2.0117 -0.2866  0.9430
  161DMSO    H2 1938   0.398   1.974   1.515 -0.1620  0.9572 -2.3054
  161DMSO    H3 1939   0.522   1.955   1.392 -3.3826  2.2511 -0.5747
  161DMSO    S1 1940   0.595   2.079   1.587  0.2286  0.2478 -0.1984
  161DMSO    C2 1941   0.741   2.040   1.480 -0.4944 -0.0198  0.6190
  161DMSO    H4 1942   0.835   2.078   1.520 -0.2596 -0.5279  0.5490
  161DMSO    H5 1943   0.751   1.933   1.463  0.4412 -0.1441  1.8603
  161DMSO    H6 1944   0.727   2.099   1.389 -0.0419  1.6246  1.6073
  161DMSO    O1 1945   0.625   2.004   1.711 -0.0941 -0.3496  0.5590
  162DMSO    C1 1946   0.734   2.052   0.153  0.0095 -0.1876 -0.2628
  162DMSO    H1 1947   0.775   2.025   0.250  0.7872 -0.1073 -0.5630
  162DMSO    H2 1948   0.781   2.145   0.118 -0.4293 -0.4602 -1.6210
  162DMSO    H3 1949   0.630   2.054   0.186  0.4990 -0.8311  1.3485
  162DMSO    S1 1950   0.742   1.935   0.020 -0.3130  0.4619 -0.0871
  162DMSO    C2 1951   0.626   2.022  -0.094  0.2069 -0.5585  0.7762
  162DMSO    H4 1952   0.524   2.020  -0.055 -0.3804  1.7849 -0.5206
  162DMSO    H5 1953   0.667   2.123  -0.107  3.2946 -1.9692 -1.0587
  162DMSO    H6 1954   0.636   1.958  -0.183  0.4575 -1.8520  1.7292
  162DMSO    O1 1955   0.669   1.810   0.049  0.1417  0.4684  0.5719
  163DMSO    C1 1956   0.751   2.298   2.618  0.3393 -0.0469 -0.1847
  163DMSO    H1 1957   0.854   2.264   2.607  0.3997 -0.0190  0.2593
  163DMSO    H2 1958   0.675   2.220   2.614  0.3620 -0.0368 -0.8031
  163DMSO    H3 1959   0.727   2.374   2.544 -1.0344 -0.2491  0.0483
  163DMSO    S1 1960   0.759   2.372   2.778  0.0124  0.3402 -0.2626
  163DMSO    C2 1961   0.816   2.221   2.851  0.3534 -0.3077 -0.0475
  163DMSO    H4 1962   0.919   2.200   2.823  0.2538 -0.9840  0.1032
  163DMSO    H5 1963   0.815   2.234   2.960  2.3195 -0.6767  0.0214
  163DMSO    H6 1964   0.746   2.148   2.810  1.9519 -0.4356 -2.6317
  163DMSO    O1 1965   0.615   2.377   2.831  0.1048 -0.4075  0.7490
  164DMSO    C1 1966   1.008   2.849   1.624  0.1944  0.6897 -0.2401
  164DMSO    H1 1967   1.089   2.890   1.563  0.2616 -1.4281 -1.5992
  164DMSO    H2 1968   1.013   2.871   1.731 -1.1748 -0.7775  0.1402
  164DMSO    H3 1969   0.998   2.742   1.608  1.7973  0.5165 -0.2191
  164DMSO    S1 1970   0.862   2.926   1.562  0.5702 -0.2734 -0.4644
  164DMSO    C2 1971   0.739   2.806   1.614 -0.1008  0.1888 -0.4006
  164DMSO    H4 1972   0.668   2.814   1.532 -0.0839  1.1114 -0.3279
  164DMSO    H5 1973   0.781   2.705   1.611 -2.4730 -0.8459 -0.0019
  164DMSO    H6 1974   0.690   2.839   1.707  1.1380 -0.1453  0.3816
  164DMSO    O1 1975   0.879   2.893   1.417 -0.3675  0.3081  0.5091
  165DMSO    C1 1976   1.445   1.998   0.757 -0.4977 -0.6415  0.5322
  165DMSO    H1 1977   1.381   2.052   0.827 -0.0758  0.9551 -0.2738
  165DMSO    H2 1978   1.382   1.953   0.680  0.3612  0.7111 -1.0053
  165DMSO    H3 1979   1.499   1.914   0.802  0.1967 -0.9221 -0.8062
  165DMSO    S1 1980   1.570   2.116   0.691  0.5652  0.4900 -0.1428
  165DMSO    C2 1981   1.676   2.105   0.840 -0.2708  0.1512  1.0849
  165DMSO    H4 1982   1.618   2.127   0.929 -0.5775  0.9637  0.6872
  165DMSO    H5 1983   1.723   2.006   0.843  3.5682  1.8247 -0.0493
  165DMSO    H6 1984   1.749   2.185   0.824 -0.2859  0.4180  2.3173
  165DMSO    O1 1985   1.505   2.246   0.704  0.5654  0.0786 -0.2985
  166DMSO    C1 1986   0.398   1.890   2.927  0.0946  0.3029  0.3373
  166DMSO    H1 1987   0.362   1.852   3.023  0.5055 -1.1238 -0.0577
  166DMSO    H2 1988   0.435   1.807   2.866 -1.5718 -2.5543  3.0356
  166DMSO    H3 1989   0.472   1.969   2.942 -1.8272  1.8004  2.1680
  166DMSO    S1 1990   0.254   1.953   2.846 -0.6751  0.1608 -0.2289
  166DMSO    C2 1991   0.140   1.833   2.920 -0.3157  0.0405 -0.0217
  166DMSO    H4 1992   0.037   1.834   2.882 -1.2156 -0.1413  2.3454
  166DMSO    H5 1993   0.184   1.736   2.896  0.1385  0.3615 -0.4955
  166DMSO    H6 1994   0.136   1.844   3.029 -0.3636 -0.3977  0.0191
  166DMSO    O1 1995   0.262   1.893   2.713  0.4073  0.1140 -0.0246
  167DMSO    C1 1996   4.757   1.978   4.899 -0.0125 -0.7775  0.6979
  167DMSO    H1 1997   4.689   1.895   4.877 -0.4681 -0.3257  0.3761
  167DMSO    H2 1998   4.722   2.047   4.822 -1.8857 -1.2453  1.1094
  167DMSO    H3 1999   4.859   1.948   4.876  0.3630  0.0264  1.2893
  167DMSO    S1 2000   4.735   2.063   5.057  0.4383 -0.7206  0.1568
  167DMSO    C2 2001   4.659   1.924   5.146  0.4102  0.7785 -0.2713
  167DMSO    H4 2002   4.595   1.863   5.082 -0.4101 -0.2482  1.4946
  167DMSO    H5 2003   4.739   1.861   5.185 -0.0611  0.8054  0.7748
  167DMSO    H6 2004   4.601   1.970   5.227  0.1679 -1.8348  1.0808
  167DMSO    O1 2005   4.620   2.149   5.030  0.3568  0.3429 -0.2163
  168DMSO    C1 2006   4.433   1.954   2.537  0.2763 -0.3966 -0.4645
  168DMSO    H1 2007   4.513   1.913   2.600 -1.9218 -1.9588  1.3953
  168DMSO    H2 2008   4.343   1.910   2.579  0.5655 -0.5048  0.0538
  168DMSO    H3 2009   4.444   1.936   2.430 -1.7452 -0.5515 -0.6539
  168DMSO    S1 2010   4.428   2.126   2.562 -0.0191  0.4184 -0.1543
  168DMSO    C2 2011   4.298   2.155   2.444 -0.9286 -0.6889  0.1361
  168DMSO    H4 2012   4.336   2.119   2.349 -0.9898 -1.3711  0.3709
  168DMSO    H5 2013   4.216   2.093   2.482  1.4936 -2.2415  3.0577
  168DMSO    H6 2014   4.283   2.264   2.447  1.0702 -0.4120  1.3342
  168DMSO    O1 2015   4.541   2.181   2.491 -0.2183  0.3901  0.0945
  169DMSO    C1 2016   4.166   2.629   3.754 -0.4739  0.4751 -0.0485
  169DMSO    H1 2017   4.212   2.646   3.656 -2.3519 -3.3988 -1.7391
  169DMSO    H2 2018   4.075   2.568   3.760  0.2629 -0.6112  0.2374
  169DMSO    H3 2019   4.139   2.729   3.789 -0.6750  0.1187  0.8304
  169DMSO    S1 2020   4.291   2.563   3.860 -0.0388 -0.0511  0.2304
  169DMSO    C2 2021   4.334   2.436   3.736  0.1432  0.0844  0.6201
  169DMSO    H4 2022   4.242   2.392   3.699  0.3392  0.1965 -0.0137
  169DMSO    H5 2023   4.367   2.482   3.642 -1.5058  0.9231  0.4354
  169DMSO    H6 2024   4.400   2.360   3.778 -2.2403 -1.8600  0.9555
  169DMSO    O1 2025   4.208   2.482   3.955  0.3605 -0.0528 -0.1190
  170DMSO    C1 2026   2.926   1.918   4.377 -0.3183 -1.1533 -0.0796
  170DMSO    H1 2027   2.932   1.811   4.353 -1.0995 -1.5781  1.5436
  170DMSO    H2 2028   2.968   1.935   4.476  1.0294 -0.9591 -0.6761
  170DMSO    H3 2029   2.822   1.952   4.384 -0.4146 -1.1096 -1.5770
  170DMSO    S1 2030   3.018   2.011   4.258 -0.1619  0.2991 -0.2897
  170DMSO    C2 2031   2.978   1.915   4.112  0.7320 -0.4494 -0.3278
  170DMSO    H4 2032   2.871   1.921   4.091  0.9517  0.1521 -1.3167
  170DMSO    H5 2033   3.030   1.960   4.027  0.7375  0.3086  0.0717
  170DMSO    H6 2034   3.014   1.814   4.130 -0.4829 -0.9368 -0.6259
  170DMSO    O1 2035   3.161   1.969   4.279 -0.0582  0.4508  0.4921
  171DMSO    C1 2036   4.688   4.263   4.428 -0.0476  0.3262 -0.6139
  171DMSO    H1 2037   4.639   4.165   4.422 -0.2019  0.3960 -0.5057
  171DMSO    H2 2038   4.608   4.336   4.441 -0.9202 -0.6893 -0.1783
  171DMSO    H3 2039   4.754   4.292   4.346 -3.1360  3.5439 -2.0715
  171DMSO    S1 2040   4.780   4.249   4.582  0.2320 -0.6939 -0.1662
  171DMSO    C2 2041   4.884   4.113   4.522 -0.4089  0.1850  0.1295
  171DMSO    H4 2042   4.952   4.089   4.604 -2.0799  0.6404  1.6908
  171DMSO    H5 2043   4.809   4.035   4.504 -1.7907  1.6297 -0.5814
  171DMSO    H6 2044   4.930   4.145   4.429  0.5971  1.9489  1.2106
  171DMSO    O1 2045   4.696   4.187   4.684 -0.9328 -0.2414 -0.1447
  172DMSO    C1 2046   2.877   4.728   0.284 -0.3108 -0.1110 -0.5358
  172DMSO    H1 2047   2.849   4.806   0.213  0.1829  1.0953  0.5728
  172DMSO    H2 2048   2.842   4.628   0.258 -0.2611 -0.1403 -0.4907
  172DMSO    H3 2049   2.833   4.738   0.383 -0.2451  0.2437 -0.5433
  172DMSO    S1 2050   3.055   4.732   0.309 -0.0550  0.2885  0.4823
  172DMSO    C2 2051   3.092   4.646   0.149  0.0558 -0.1577 -0.2828
  172DMSO    H4 2052   3.052   4.704   0.066 -1.3784  0.7821  1.0225
  172DMSO    H5 2053   3.201   4.643   0.151  0.1065  0.2097 -2.1139
  172DMSO    H6 2054   3.053   4.544   0.158 -1.6534  0.3412 -1.6272
  172DMSO    O1 2055   3.072   4.632   0.413 -0.6669  0.1430  0.4194
  173DMSO    C1 2056   2.234   0.277   1.732 -0.5245 -0.2818  0.9411
  173DMSO    H1 2057   2.196   0.265   1.630  0.1853 -2.1245  0.8816
  173DMSO    H2 2058   2.161   0.324   1.798  0.2350  0.3342  1.3486
  173DMSO    H3 2059   2.329   0.331   1.734  0.2844 -1.5880 -0.7705
  173DMSO    S1 2060   2.249   0.108   1.782  0.0654 -0.4800  0.0622
  173DMSO    C2 2061   2.319   0.134   1.942  0.0761  0.0127  1.0372
  173DMSO    H4 2062   2.366   0.040   1.970 -1.4416 -1.4498 -1.2108
  173DMSO    H5 2063   2.397   0.209   1.922 -1.7426  1.8725  0.8278
  173DMSO    H6 2064   2.245   0.177   2.010 -1.1709 -1.8247  0.8448
  173DMSO    O1 2065   2.372   0.048   1.715  0.0989  0.1991 -0.0724
  174DMSO    C1 2066   0.429   1.614   0.212 -0.7417 -0.2622 -0.5116
  174DMSO    H1 2067   0.349   1.685   0.233 -1.5669 -0.8230 -1.6721
  174DMSO    H2 2068   0.522   1.665   0.185 -0.1044  0.0335  2.1644
  174DMSO    H3 2069   0.411   1.551   0.124  1.0058  0.4863 -1.4326
  174DMSO    S1 2070   0.443   1.519   0.368 -0.4505 -0.4302  0.4916
  174DMSO    C2 2071   0.609   1.458   0.342 -0.4337 -0.3030  0.0035
  174DMSO    H4 2072   0.606   1.405   0.246  0.5030 -1.4165  0.5699
  174DMSO    H5 2073   0.680   1.540   0.339  0.3517 -0.9456  0.7862
  174DMSO    H6 2074   0.633   1.396   0.429 -1.4506 -2.5541 -1.2509
  174DMSO    O1 2075   0.357   1.395   0.335  0.4613  0.3395 -0.2048
  175DMSO    C1 2076   3.787   2.254   0.966  0.3002  0.1994  0.0076
  175DMSO    H1 2077   3.807   2.158   1.014 -0.3828 -1.2536 -2.5204
  175DMSO    H2 2078   3.781   2.233   0.859 -0.1978  1.0312 -0.1299
  175DMSO    H3 2079   3.850   2.333   1.007 -0.0302  1.1765 -1.3525
  175DMSO    S1 2080   3.617   2.271   1.013 -0.8461  0.1504 -0.0510
  175DMSO    C2 2081   3.614   2.435   0.934  0.1616  0.1642 -0.0053
  175DMSO    H4 2082   3.675   2.418   0.845  1.2308 -0.9254  0.9106
  175DMSO    H5 2083   3.515   2.461   0.896  0.8325  1.3960 -0.9204
  175DMSO    H6 2084   3.654   2.512   1.000  2.6262 -0.8180 -0.2853
  175DMSO    O1 2085   3.630   2.314   1.161 -0.5862  0.1536 -0.3893
  176DMSO    C1 2086   3.369   0.466   2.425 -0.5038  0.3149  0.1335
  176DMSO    H1 2087   3.326   0.497   2.520  1.4598 -2.4077  1.9637
  176DMSO    H2 2088   3.365   0.357   2.415 -0.1983  0.2687  0.4902
  176DMSO    H3 2089   3.476   0.488   2.429 -0.5941  0.7148  0.3452
  176DMSO    S1 2090   3.299   0.547   2.280  0.1563  0.4927  0.3559
  176DMSO    C2 2091   3.143   0.455   2.252  0.4546  0.2044 -0.2193
  176DMSO    H4 2092   3.167   0.352   2.223 -0.1210 -0.5863  1.9926
  176DMSO    H5 2093   3.080   0.451   2.341  0.6761 -0.1855 -0.0788
  176DMSO    H6 2094   3.095   0.510   2.171 -1.1560 -2.5541 -1.2206
  176DMSO    O1 2095   3.376   0.489   2.166 -0.4295  0.2143 -0.5684
  177DMSO    C1 2096   0.884   0.156   3.637 -0.2974  0.3946  0.0416
  177DMSO    H1 2097   0.893   0.243   3.570  0.1371  0.0363 -0.3723
  177DMSO    H2 2098   0.881   0.066   3.574  1.9773  1.5237 -1.7810
  177DMSO    H3 2099   0.800   0.175   3.704  0.4375  0.2141  1.0177
  177DMSO    S1 2100   1.036   0.150   3.729  0.2588 -0.0210 -0.2506
  177DMSO    C2 2101   1.055   0.317   3.782 -0.1085 -0.0921 -0.4882
  177DMSO    H4 2102   1.038   0.378   3.692 -0.6954 -1.7887 -1.5459
  177DMSO    H5 2103   0.986   0.348   3.860 -0.5106  1.4651 -1.4339
  177DMSO    H6 2104   1.159   0.334   3.813 -1.0291  1.9178  1.6302
  177DMSO    O1 2105   1.141   0.117   3.630 -0.1424  0.0534 -1.0482
  178DMSO    C1 2106   4.236   0.904   1.823  0.2363  0.2827  0.4572
  178DMSO    H1 2107   4.300   0.977   1.874  1.0292 -0.1377  0.0709
  178DMSO    H2 2108   4.234   0.924   1.716 -3.9273  1.8449  0.7120
  178DMSO    H3 2109   4.133   0.917   1.857  0.1800  2.5684 -0.4840
  178DMSO    S1 2110   4.281   0.735   1.854  0.4800  0.2168 -0.1844
  178DMSO    C2 2111   4.461   0.748   1.851  0.0289 -0.8479 -0.1079
  178DMSO    H4 2112   4.501   0.813   1.929 -1.4896 -0.3059  0.2363
  178DMSO    H5 2113   4.514   0.652   1.854 -1.0861 -1.4447  0.9481
  178DMSO    H6 2114   4.475   0.794   1.753 -2.3066  0.5184  0.1549
  178DMSO    O1 2115   4.243   0.668   1.729 -0.1907  0.0949  0.2369
  179DMSO    C1 2116   3.124   2.297   1.290  0.0462  0.2211 -0.1134
  179DMSO    H1 2117   3.128   2.204   1.233  3.8841  1.0091 -1.2308
  179DMSO    H2 2118   3.179   2.304   1.384 -2.3810 -0.9805  1.4577
  179DMSO    H3 2119   3.021   2.313   1.325  0.0935 -1.5050  0.8636
  179DMSO    S1 2120   3.159   2.429   1.184  0.0184  0.1822  0.0345
  179DMSO    C2 2121   3.331   2.392   1.151 -0.4828 -0.0411  0.0101
  179DMSO    H4 2122   3.395   2.409   1.238  1.3525 -1.4817 -1.0156
  179DMSO    H5 2123   3.343   2.288   1.119 -1.2413 -0.7910  2.0555
  179DMSO    H6 2124   3.367   2.452   1.067 -0.2816  1.3374  1.0783
  179DMSO    O1 2125   3.153   2.545   1.278 -0.7981 -0.3795 -0.2339
  180DMSO    C1 2126   0.896   3.418   0.474 -0.1177  0.6135 -0.7886
  180DMSO    H1 2127   0.936   3.343   0.405 -0.9664 -0.3945 -0.2137
  180DMSO    H2 2128   0.802   3.461   0.442 -1.0051 -1.6446 -1.3159
  180DMSO    H3 2129   0.981   3.486   0.486  1.0339 -0.5147 -2.3585
  180DMSO    S1 2130   0.856   3.323   0.623 -0.1193  0.0122  0.1107
  180DMSO    C2 2131   0.803   3.455   0.733  0.1559  0.0833 -0.4230
  180DMSO    H4 2132   0.715   3.496   0.682 -1.9222 -0.7109  2.4528
  180DMSO    H5 2133   0.787   3.410   0.831 -0.0106  0.2620 -0.3672
  180DMSO    H6 2134   0.882   3.532   0.729 -1.4990  1.8605  0.4887
  180DMSO    O1 2135   0.984   3.276   0.672 -0.3943  0.6284  0.1071
  181DMSO    C1 2136   4.216   4.002   0.208 -0.1134 -0.5520  0.5195
  181DMSO    H1 2137   4.176   4.031   0.110  0.2877 -0.0691  0.4903
  181DMSO    H2 2138   4.276   4.088   0.241  0.0247 -0.8271  0.9895
  181DMSO    H3 2139   4.277   3.912   0.203  0.7735 -0.0331  1.6320
  181DMSO    S1 2140   4.066   3.985   0.308 -0.1443 -0.5719 -0.7830
  181DMSO    C2 2141   4.013   4.153   0.272 -0.3775 -0.7269 -0.7470
  181DMSO    H4 2142   3.922   4.176   0.328  0.3958  1.1588 -0.2514
  181DMSO    H5 2143   4.094   4.215   0.311 -0.2184 -1.9065  0.8427
  181DMSO    H6 2144   3.992   4.164   0.165 -0.8408  0.7199 -0.5202
  181DMSO    O1 2145   4.131   3.988   0.448 -0.2545 -0.3144 -0.6952
  182DMSO    C1 2146   0.566   0.336   3.516  0.9327 -0.0441  0.0972
  182DMSO    H1 2147   0.483   0.265   3.511  1.2301 -0.4676  1.0142
  182DMSO    H2 2148   0.533   0.420   3.455  0.5243 -0.6772 -0.5632
  182DMSO    H3 2149   0.657   0.285   3.483  0.5842 -0.7800  0.2505
  182DMSO    S1 2150   0.568   0.388   3.685  0.3716 -0.4132 -0.1526
  182DMSO    C2 2151   0.728   0.465   3.692 -0.6001 -0.0917  0.3802
  182DMSO    H4 2152   0.791   0.389   3.646  0.6706  3.2749 -3.7612
  182DMSO    H5 2153   0.723   0.557   3.634  1.7948  0.1947  0.5869
  182DMSO    H6 2154   0.739   0.488   3.798  2.2602  3.2432 -0.5489
  182DMSO    O1 2155   0.574   0.272   3.774 -0.2191  0.5729  0.3677
  183DMSO    C1 2156   4.892   2.429   0.088 -0.6230  0.1487  0.3785
  183DMSO    H1 2157   4.991   2.441   0.042 -0.9861  0.9385 -0.1983
  183DMSO    H2 2158   4.891   2.355   0.168 -1.4454 -0.3370 -0.0728
  183DMSO    H3 2159   4.820   2.406   0.010 -1.1164 -0.7730  1.0924
  183DMSO    S1 2160   4.848   2.596   0.131 -0.1858  0.2324  0.0858
  183DMSO    C2 2161   4.689   2.552   0.216  0.0459 -0.0730  0.3671
  183DMSO    H4 2162   4.637   2.484   0.148 -1.1978 -0.5384  1.7447
  183DMSO    H5 2163   4.716   2.503   0.310  0.0123  2.3452  1.6894
  183DMSO    H6 2164   4.635   2.646   0.229  0.0667  0.4570 -2.9083
  183DMSO    O1 2165   4.807   2.656   0.002 -0.0993  0.3588  0.1306
  184DMSO    C1 2166   2.704   1.332   0.635 -0.3520 -0.0142 -0.7634
  184DMSO    H1 2167   2.786   1.310   0.703  0.3847  0.4996 -1.4781
  184DMSO    H2 2168   2.738   1.313   0.533  0.9614 -0.4783 -0.2363
  184DMSO    H3 2169   2.691   1.440   0.648 -0.1541  0.0103 -0.7685
  184DMSO    S1 2170   2.557   1.257   0.676  0.4196 -0.4822  0.4174
  184DMSO    C2 2171   2.475   1.336   0.538 -0.1492 -0.1589  0.5975
  184DMSO    H4 2172   2.382   1.285   0.511 -0.2909 -0.5637  1.8078
  184DMSO    H5 2173   2.445   1.437   0.569  2.0862  1.5459 -2.5193
  184DMSO    H6 2174   2.533   1.340   0.446  0.9659 -4.0921  1.0395
  184DMSO    O1 2175   2.511   1.327   0.798 -0.0850 -0.1508  0.3954
  185DMSO    C1 2176   1.607   4.745   0.869  0.1181 -0.1893 -0.0413
  185DMSO    H1 2177   1.617   4.819   0.789  1.7264 -0.0524  0.2648
  185DMSO    H2 2178   1.538   4.669   0.831  1.7658 -2.4959  1.4118
  185DMSO    H3 2179   1.578   4.800   0.958  0.1632  0.4671 -0.4255
  185DMSO    S1 2180   1.771   4.678   0.906 -0.1703 -0.2285  0.0259
  185DMSO    C2 2181   1.783   4.591   0.759  0.3220 -0.2677 -0.4943
  185DMSO    H4 2182   1.791   4.654   0.670  0.0022  1.1573  0.4569
  185DMSO    H5 2183   1.858   4.513   0.768  1.8425  1.1105 -1.0099
  185DMSO    H6 2184   1.693   4.529   0.750 -0.7892  1.3158 -0.5270
  185DMSO    O1 2185   1.738   4.571   1.001 -0.5496  0.4146 -0.6030
  186DMSO    C1 2186   0.637   1.063   1.044 -0.4231 -0.1787  0.2065
  186DMSO    H1 2187   0.620   1.005   0.953  0.3648 -2.4685  1.4804
  186DMSO    H2 2188   0.556   1.134   1.065 -1.3158 -0.8850 -0.8012
  186DMSO    H3 2189   0.733   1.115   1.040 -1.5702  2.0785  0.9396
  186DMSO    S1 2190   0.650   0.955   1.193 -0.2277  1.0289  0.5041
  186DMSO    C2 2191   0.476   0.912   1.197 -0.5595  0.0932 -0.3446
  186DMSO    H4 2192   0.463   0.826   1.131  2.1134 -0.2380 -0.5056
  186DMSO    H5 2193   0.465   0.879   1.301 -0.5574  1.1703  0.0060
  186DMSO    H6 2194   0.410   0.995   1.171  0.6076  0.3360 -2.7034
  186DMSO    O1 2195   0.684   1.054   1.301  0.0133 -0.3961 -0.0795
  187DMSO    C1 2196   0.946   0.982   0.871  0.0567  0.7191 -0.0360
  187DMSO    H1 2197   0.943   0.943   0.974  0.5752 -0.9563 -0.6316
  187DMSO    H2 2198   0.845   1.004   0.836  0.8106  0.5089 -2.4179
  187DMSO    H3 2199   0.982   0.895   0.815  1.4425  0.3581  1.3726
  187DMSO    S1 2200   1.052   1.121   0.861  0.4101  0.1508 -0.1198
  187DMSO    C2 2201   1.194   1.050   0.939 -0.3344 -0.1310 -0.1813
  187DMSO    H4 2202   1.195   0.956   0.883  1.9947 -0.1265 -0.1914
  187DMSO    H5 2203   1.275   1.116   0.907  2.0656 -1.8581  2.0709
  187DMSO    H6 2204   1.185   1.048   1.048 -0.2472  0.3745 -0.1665
  187DMSO    O1 2205   0.991   1.202   0.973 -0.7713 -0.0709  1.1783
  188DMSO    C1 2206   1.923   1.032   1.377 -0.3658  0.3125 -0.5868
  188DMSO    H1 2207   1.899   1.054   1.273  2.0222  0.4072 -1.1494
  188DMSO    H2 2208   1.848   0.960   1.411 -0.0851 -0.6843 -2.0286
  188DMSO    H3 2209   1.917   1.126   1.433 -3.7269  0.5174 -1.2080
  188DMSO    S1 2210   2.084   0.957   1.386 -0.0900  0.4735  0.6123
  188DMSO    C2 2211   2.159   1.070   1.270 -0.3024  0.1683  0.2950
  188DMSO    H4 2212   2.100   1.060   1.178 -0.3255 -0.3344  0.3632
  188DMSO    H5 2213   2.176   1.171   1.307  0.3593  0.3634 -0.5363
  188DMSO    H6 2214   2.258   1.030   1.244 -1.4933 -2.1399 -0.8900
  188DMSO    O1 2215   2.065   0.838   1.300 -0.0263  0.1595  0.1214
  189DMSO    C1 2216   0.617   0.697   2.196 -0.0436 -0.7741  0.3709
  189DMSO    H1 2217   0.608   0.805   2.189 -3.5809 -1.0074  0.6763
  189DMSO    H2 2218   0.668   0.656   2.108  0.5597  1.2119 -0.2180
  189DMSO    H3 2219   0.517   0.654   2.204 -0.9466  1.5098  1.4706
  189DMSO    S1 2220   0.715   0.665   2.335 -0.2502  0.1000  0.0922
  189DMSO    C2 2221   0.599   0.747   2.449 -0.2412  0.3564  0.4852
  189DMSO    H4 2222   0.637   0.725   2.549  0.5765 -1.0102 -0.1070
  189DMSO    H5 2223   0.603   0.854   2.428 -0.5007  0.3724  0.5053
  189DMSO    H6 2224   0.499   0.704   2.433 -0.3047  0.4537  0.6137
  189DMSO    O1 2225   0.820   0.769   2.333 -0.1794  0.1493  0.5935
  190DMSO    C1 2226   3.150   2.625   0.860  0.1531  0.1166 -1.4134
  190DMSO    H1 2227   3.207   2.571   0.784  1.1036 -1.0940  0.1443
  190DMSO    H2 2228   3.146   2.730   0.829  2.3779  1.1484  1.5738
  190DMSO    H3 2229   3.179   2.608   0.964  2.1379 -1.7194 -2.2412
  190DMSO    S1 2230   2.973   2.603   0.825 -0.5033 -0.4953  0.1181
  190DMSO    C2 2231   2.912   2.669   0.981  0.1778 -0.2730  0.5810
  190DMSO    H4 2232   2.821   2.611   0.998 -1.8106  3.0728  1.7409
  190DMSO    H5 2233   2.990   2.658   1.057 -0.4336 -0.3090  1.2028
  190DMSO    H6 2234   2.888   2.774   0.963 -1.2516 -0.7696 -0.4516
  190DMSO    O1 2235   2.952   2.460   0.854  0.6302  0.2753  0.0352
  191DMSO    C1 2236   2.267   1.765   0.497  0.2227 -0.1231 -0.1161
  191DMSO    H1 2237   2.202   1.683   0.467 -0.8423  0.7247 -0.1839
  191DMSO    H2 2238   2.370   1.732   0.485  0.4884  0.7667 -0.3469
  191DMSO    H3 2239   2.243   1.801   0.597  1.0469  1.1672 -0.3735
  191DMSO    S1 2240   2.226   1.888   0.386 -0.1157  0.0638  0.0691
  191DMSO    C2 2241   2.311   2.019   0.484 -0.3362  0.1176 -0.4710
  191DMSO    H4 2242   2.415   1.990   0.503  0.2744  1.4739 -1.6245
  191DMSO    H5 2243   2.309   2.115   0.431  1.0485  0.1533 -0.4733
  191DMSO    H6 2244   2.252   2.033   0.575 -2.9711 -0.0179 -2.1176
  191DMSO    O1 2245   2.085   1.914   0.426  0.1008 -0.1860  0.3428
  192DMSO    C1 2246   0.959   3.957   1.896  0.4280 -0.3913  0.3343
  192DMSO    H1 2247   0.948   3.913   1.996  0.8888  1.2263  1.1128
  192DMSO    H2 2248   0.876   4.027   1.884 -1.3505 -2.6148 -0.8604
  192DMSO    H3 2249   0.935   3.875   1.828 -1.9562 -0.3436  1.0686
  192DMSO    S1 2250   1.125   4.016   1.870 -0.0783 -0.2354 -0.0713
  192DMSO    C2 2251   1.105   4.061   1.700  0.2038  0.6425  0.2111
  192DMSO    H4 2252   1.186   4.128   1.668  0.7449 -0.9941 -2.0019
  192DMSO    H5 2253   1.114   3.975   1.633 -0.5277 -0.1504  1.1352
  192DMSO    H6 2254   1.007   4.104   1.679  0.1535 -0.7357 -2.6957
  192DMSO    O1 2255   1.213   3.893   1.859  0.3616  0.0242  0.0892
  193DMSO    C1 2256   1.240   2.719   1.911 -0.2768 -0.9899 -0.4977
  193DMSO    H1 2257   1.143   2.749   1.870 -1.0730 -2.7628  0.0504
  193DMSO    H2 2258   1.319   2.707   1.836  0.4065  0.4972 -0.0244
  193DMSO    H3 2259   1.237   2.624   1.964  0.5328 -1.0360 -0.5257
  193DMSO    S1 2260   1.300   2.850   2.026 -0.3132  0.3340  0.5489
  193DMSO    C2 2261   1.349   2.959   1.891  0.1013 -0.4364  0.3501
  193DMSO    H4 2262   1.408   2.901   1.819 -1.0648  1.3442 -2.0884
  193DMSO    H5 2263   1.258   3.000   1.849  0.2037  0.6534  1.1714
  193DMSO    H6 2264   1.422   3.031   1.929 -0.1522 -0.2788  0.5342
  193DMSO    O1 2265   1.429   2.799   2.074 -0.0008 -0.2998  0.6185
  194DMSO    C1 2266   3.908   4.603   1.674  0.0345  0.0029  0.6374
  194DMSO    H1 2267   3.982   4.541   1.725 -1.9801 -1.3697  1.9454
  194DMSO    H2 2268   3.876   4.555   1.581 -0.4769 -1.0476  1.3537
  194DMSO    H3 2269   3.936   4.708   1.662 -0.6467  0.1547  0.3489
  194DMSO    S1 2270   3.769   4.592   1.785 -0.3443  0.0320 -0.2695
  194DMSO    C2 2271   3.866   4.647   1.924  0.5597  0.0052 -0.0737
  194DMSO    H4 2272   3.959   4.589   1.931  1.4590  1.4129 -0.1772
  194DMSO    H5 2273   3.900   4.748   1.900 -0.1948  0.5633  1.1603
  194DMSO    H6 2274   3.818   4.634   2.021  1.9745  2.8929  1.0719
  194DMSO    O1 2275   3.758   4.448   1.817  0.2004 -0.1452  0.1711
  195DMSO    C1 2276   4.524   5.863   3.572 -0.0682 -0.2204  0.1896
  195DMSO    H1 2277   4.436   5.879   3.634 -2.3085 -0.4282 -2.7878
  195DMSO    H2 2278   4.490   5.836   3.471 -0.0360 -0.2252  0.1801
  195DMSO    H3 2279   4.587   5.785   3.616 -3.3776 -2.3675  1.3254
  195DMSO    S1 2280   4.613   6.015   3.558 -0.0513  0.1997  0.3371
  195DMSO    C2 2281   4.553   6.077   3.403  1.5467 -0.3085 -0.3081
  195DMSO    H4 2282   4.452   6.115   3.420  1.1868 -0.7242 -1.4822
  195DMSO    H5 2283   4.623   6.159   3.384 -0.3504  1.1205 -1.2568
  195DMSO    H6 2284   4.557   6.000   3.325  1.1568 -1.2065  0.5477
  195DMSO    O1 2285   4.745   5.960   3.524  0.6406 -0.2310 -0.0720
  196DMSO    C1 2286   1.122   0.154   3.195  0.1225 -0.3221 -0.3612
  196DMSO    H1 2287   1.097   0.096   3.284 -0.4591  1.9200  0.9526
  196DMSO    H2 2288   1.055   0.127   3.113 -2.9094  0.8656  1.6693
  196DMSO    H3 2289   1.225   0.140   3.161  0.2023  1.2538 -0.7923
  196DMSO    S1 2290   1.103   0.327   3.250  0.1079 -0.2049  0.5049
  196DMSO    C2 2291   1.227   0.312   3.382  0.2128  0.2185 -0.0858
  196DMSO    H4 2292   1.229   0.212   3.427 -1.8206 -0.7363 -2.0081
  196DMSO    H5 2293   1.321   0.340   3.334  1.5666 -2.8074  0.6366
  196DMSO    H6 2294   1.204   0.382   3.463  0.7288  3.2810 -2.5111
  196DMSO    O1 2295   0.973   0.322   3.326 -0.2763  0.9557  0.4176
  197DMSO    C1 2296   2.672   1.200   3.491 -0.4000  0.3031  0.0305
  197DMSO    H1 2297   2.734   1.112   3.474 -0.3497  0.4168 -0.3766
  197DMSO    H2 2298   2.577   1.155   3.522  0.2611  0.5843  2.5165
  197DMSO    H3 2299   2.661   1.252   3.395  0.9806  2.2218  0.8821
  197DMSO    S1 2300   2.746   1.315   3.610 -0.2211 -0.3467 -0.0348
  197DMSO    C2 2301   2.751   1.192   3.736  0.3778  0.1122 -0.2736
  197DMSO    H4 2302   2.666   1.124   3.728  1.1904 -0.8861 -0.5318
  197DMSO    H5 2303   2.849   1.145   3.727  0.9753  0.7343  2.6138
  197DMSO    H6 2304   2.741   1.246   3.830  0.3434 -2.7713  1.4196
  197DMSO    O1 2305   2.635   1.402   3.658 -0.7797 -0.3024  0.1244
  198DMSO    C1 2306   0.786   5.846   4.038  0.3354  0.2948 -0.0581
  198DMSO    H1 2307   0.844   5.931   4.075  0.1761  1.2429 -1.9485
  198DMSO    H2 2308   0.844   5.754   4.041  1.1021  0.7411 -1.1955
  198DMSO    H3 2309   0.741   5.873   3.942  1.9990  0.9778 -0.6621
  198DMSO    S1 2310   0.654   5.815   4.150  0.0615 -0.0702  0.0569
  198DMSO    C2 2311   0.582   5.973   4.147 -0.0059 -0.3799  0.1325
  198DMSO    H4 2312   0.517   5.985   4.234  0.6555  0.6943  0.4914
  198DMSO    H5 2313   0.664   6.045   4.151 -0.4320  0.1060  0.1280
  198DMSO    H6 2314   0.530   5.976   4.051 -0.2818 -2.2093  0.2083
  198DMSO    O1 2315   0.728   5.802   4.276 -0.2721  0.4512 -0.0731
  199DMSO    C1 2316   3.452   4.388   1.614 -0.1733 -0.2012 -0.8856
  199DMSO    H1 2317   3.462   4.497   1.610  1.4502 -0.3005  0.0895
  199DMSO    H2 2318   3.353   4.359   1.650 -0.9807  0.7720 -2.2524
  199DMSO    H3 2319   3.539   4.353   1.670  1.4138  3.8177 -0.6716
  199DMSO    S1 2320   3.478   4.317   1.460  0.5874  0.3038  0.1165
  199DMSO    C2 2321   3.648   4.366   1.442 -0.1859 -0.1258  0.0273
  199DMSO    H4 2322   3.658   4.388   1.336  1.1481  1.6140  0.4837
  199DMSO    H5 2323   3.668   4.456   1.501 -0.2295 -1.2269  1.7556
  199DMSO    H6 2324   3.717   4.286   1.469 -0.1897 -0.4835 -0.9938
  199DMSO    O1 2325   3.397   4.414   1.383 -0.1445 -0.4432 -0.4472
  200DMSO    C1 2326   2.151   4.578   4.166 -0.7907  0.3436  0.0483
  200DMSO    H1 2327   2.255   4.608   4.159 -1.0663  1.4904  0.8255
  200DMSO    H2 2328   2.124   4.543   4.065  1.3131  0.4727 -0.5748
  200DMSO    H3 2329   2.087   4.656   4.208 -1.1224 -0.2281  0.6232
  200DMSO    S1 2330   2.143   4.445   4.288 -0.1285  0.1774  0.1167
  200DMSO    C2 2331   2.265   4.342   4.200  0.2070 -0.3820 -0.1948
  200DMSO    H4 2332   2.231   4.345   4.096 -0.2337  0.3043 -0.0370
  200DMSO    H5 2333   2.365   4.387   4.202 -0.0229  0.0961  0.9484
  200DMSO    H6 2334   2.256   4.239   4.234 -2.7121  0.1486  0.7783
  200DMSO    O1 2335   2.017   4.372   4.248  0.4104  0.1209  0.1239
  201DMSO    C1 2336   1.069   5.915   4.279 -0.8229 -0.6355  0.0342
  201DMSO    H1 2337   0.977   5.865   4.246 -1.3239  0.7395 -0.6704
  201DMSO    H2 2338   1.153   5.867   4.229  1.0446  1.6916  0.8422
  201DMSO    H3 2339   1.082   5.917   4.388  1.3727 -0.4894 -0.2194
  201DMSO    S1 2340   1.061   6.087   4.225  0.1713 -0.0051 -0.0077
  201DMSO    C2 2341   1.118   6.041   4.060  0.3943  0.0453  0.2313
  201DMSO    H4 2342   1.131   6.141   4.018  0.1894 -0.8395 -1.9967
  201DMSO    H5 2343   1.211   5.986   4.077  1.0064  1.6220  2.1386
  201DMSO    H6 2344   1.044   5.987   3.999 -1.2197  0.5522  1.6925
  201DMSO    O1 2345   1.180   6.158   4.275 -0.1698 -0.0225  0.1771
  202DMSO    C1 2346   3.570   1.344   2.243  0.1097  0.5444 -0.4576
  202DMSO    H1 2347   3.550   1.388   2.145  1.1714  0.2841 -0.7987
  202DMSO    H2 2348   3.677   1.351   2.264  0.0890 -0.1985 -0.0813
  202DMSO    H3 2349   3.543   1.239   2.257 -0.7833  0.9733  1.1634
  202DMSO    S1 2350   3.483   1.447   2.357  0.1695 -0.4400  0.1932
  202DMSO    C2 2351   3.511   1.350   2.505  0.5444 -1.0277  0.0185
  202DMSO    H4 2352   3.586   1.272   2.488 -0.0226 -1.8652  1.3231
  202DMSO    H5 2353   3.542   1.413   2.589 -0.5024  0.0425 -0.3723
  202DMSO    H6 2354   3.421   1.293   2.529 -2.0953  3.0992  0.4042
  202DMSO    O1 2355   3.340   1.426   2.321 -0.2343  0.6474 -0.3356
  203DMSO    C1 2356   1.328   3.859   3.070 -1.0433  0.2399  0.4105
  203DMSO    H1 2357   1.346   3.850   3.178  0.8524  3.4075  0.4461
  203DMSO    H2 2358   1.220   3.877   3.070 -1.4458 -2.0480  0.1771
  203DMSO    H3 2359   1.368   3.771   3.021  2.1290  1.6542  0.3074
  203DMSO    S1 2360   1.403   4.023   3.028 -0.1122  0.6283 -0.2310
  203DMSO    C2 2361   1.551   3.996   3.115 -0.6092  0.9519  0.3597
  203DMSO    H4 2362   1.600   3.902   3.092  0.5111  1.6430 -0.1149
  203DMSO    H5 2363   1.608   4.081   3.077 -1.0242  0.3596 -1.6461
  203DMSO    H6 2364   1.529   3.997   3.223  0.9363  1.7161  0.6794
  203DMSO    O1 2365   1.332   4.110   3.121  0.4290 -0.8498 -0.2991
  204DMSO    C1 2366   1.441   3.146   0.799  0.0775 -0.7929 -0.1863
  204DMSO    H1 2367   1.409   3.196   0.891 -2.5242 -1.9384 -0.4222
  204DMSO    H2 2368   1.369   3.069   0.770  0.0941 -0.3644 -1.3737
  204DMSO    H3 2369   1.534   3.101   0.834  1.0142  1.3089  0.0953
  204DMSO    S1 2370   1.487   3.269   0.682 -0.0433  0.0023 -0.3922
  204DMSO    C2 2371   1.326   3.348   0.681  0.6849  0.1789  0.6218
  204DMSO    H4 2372   1.251   3.270   0.682  0.2053  0.5872 -1.0998
  204DMSO    H5 2373   1.323   3.421   0.762 -0.3513  0.4981  0.2983
  204DMSO    H6 2374   1.319   3.398   0.584  0.1577 -1.2119 -0.0626
  204DMSO    O1 2375   1.489   3.192   0.554  0.0046 -0.1154 -0.1024
  205DMSO    C1 2376   0.459   4.465   1.964 -0.1141  0.1523 -0.3705
  205DMSO    H1 2377   0.508   4.540   1.901  1.0603  0.4770  0.8861
  205DMSO    H2 2378   0.457   4.504   2.067  1.8956 -1.0304  0.1455
  205DMSO    H3 2379   0.505   4.367   1.961 -0.2633  0.0751 -0.1854
  205DMSO    S1 2380   0.291   4.464   1.904 -0.3149  0.3531  0.0790
  205DMSO    C2 2381   0.288   4.643   1.920 -0.7614 -0.5184  0.0494
  205DMSO    H4 2382   0.183   4.666   1.897 -1.3053 -2.4643  0.5276
  205DMSO    H5 2383   0.313   4.670   2.023  0.3503  1.0192 -0.6001
  205DMSO    H6 2384   0.358   4.698   1.856 -0.9143  0.2311  0.5147
  205DMSO    O1 2385   0.199   4.433   2.015 -0.2377  0.1776  0.2184
  206DMSO    C1 2386   0.696   2.652   0.204  0.0838 -0.0389  0.9183
  206DMSO    H1 2387   0.629   2.596   0.268 -3.6434  2.2348 -0.8372
  206DMSO    H2 2388   0.785   2.692   0.254 -0.5475  1.6770  0.6961
  206DMSO    H3 2389   0.635   2.736   0.171 -1.0498 -0.5323  1.7547
  206DMSO    S1 2390   0.744   2.533   0.078 -0.3524 -0.1781  0.2623
  206DMSO    C2 2391   0.587   2.466   0.039 -0.1669 -0.0193 -0.0151
  206DMSO    H4 2392   0.530   2.440   0.128  1.3490 -2.9833  0.1588
  206DMSO    H5 2393   0.534   2.536  -0.026  0.5732 -0.8564 -1.5667
  206DMSO    H6 2394   0.609   2.378  -0.022 -0.3506  1.4584 -2.2817
  206DMSO    O1 2395   0.815   2.420   0.151  0.2082 -0.1156 -0.1226
  207DMSO    C1 2396   2.086   2.088   4.440  0.6353 -0.5380  0.2597
  207DMSO    H1 2397   2.142   2.008   4.391  1.6187  0.1667  0.2460
  207DMSO    H2 2398   2.145   2.168   4.484 -1.2521  1.9545 -1.5939
  207DMSO    H3 2399   2.005   2.060   4.509 -1.4368  1.5345 -1.2715
  207DMSO    S1 2400   1.993   2.164   4.304 -0.1818  0.1093 -0.2019
  207DMSO    C2 2401   2.128   2.160   4.185 -0.4895 -0.3155  0.0938
  207DMSO    H4 2402   2.211   2.216   4.229 -2.0418  1.4243  0.9224
  207DMSO    H5 2403   2.159   2.059   4.160  0.4734 -0.0089  0.0505
  207DMSO    H6 2404   2.102   2.200   4.086 -1.2718 -2.1385 -0.4581
  207DMSO    O1 2405   1.981   2.311   4.350  0.3583  0.8094 -0.2413
  208DMSO    C1 2406   1.495   2.077   3.999  0.0000  0.1594  0.6327
  208DMSO    H1 2407   1.550   1.983   3.984 -0.7021 -0.4081  1.5697
  208DMSO    H2 2408   1.459   2.089   4.101  0.3423  1.1494  0.6379
  208DMSO    H3 2409   1.422   2.076   3.918  2.1428 -2.9679 -1.3961
  208DMSO    S1 2410   1.604   2.213   3.974 -0.2359 -0.5695 -0.5316
  208DMSO    C2 2411   1.625   2.257   4.147  0.3757  0.5901 -0.0365
  208DMSO    H4 2412   1.699   2.186   4.186  1.2157  2.5466  2.0429
  208DMSO    H5 2413   1.672   2.355   4.152 -1.8555  1.6428  0.7941
  208DMSO    H6 2414   1.523   2.253   4.187 -0.0235 -2.1406 -1.2070
  208DMSO    O1 2415   1.511   2.325   3.932 -0.5480  0.8510 -0.4148
  209DMSO    C1 2416   3.188   0.558   0.282 -0.5292  0.1333  0.1203
  209DMSO    H1 2417   3.146   0.608   0.195 -2.2587 -0.3778  0.6351
  209DMSO    H2 2418   3.185   0.626   0.367 -4.1036 -0.8359  0.8751
  209DMSO    H3 2419   3.291   0.533   0.257 -1.1437 -0.0972 -2.3085
  209DMSO    S1 2420   3.082   0.427   0.333 -0.0993  0.1057  0.7381
  209DMSO    C2 2421   3.097   0.329   0.185 -1.0532 -0.2347  0.9253
  209DMSO    H4 2422   3.197   0.285   0.184 -1.1802 -0.5147 -0.2588
  209DMSO    H5 2423   3.015   0.258   0.170 -2.4380  1.4182  0.5647
  209DMSO    H6 2424   3.079   0.395   0.101  0.4002  1.0882  1.6219
  209DMSO    O1 2425   2.947   0.487   0.318  0.0972  0.1642 -0.5111
  210DMSO    C1 2426   4.899   0.082   3.206 -0.5059 -0.5361  0.1579
  210DMSO    H1 2427   4.981   0.044   3.266  0.9274  1.2768 -0.6164
  210DMSO    H2 2428   4.937   0.176   3.166  1.2003 -0.8931  0.9274
  210DMSO    H3 2429   4.814   0.117   3.265  0.7879 -0.5888  2.0731
  210DMSO    S1 2430   4.828  -0.031   3.083  0.2439 -0.0197 -0.5882
  210DMSO    C2 2431   4.978  -0.050   3.000 -0.4019  0.0815  0.1419
  210DMSO    H4 2432   5.047  -0.097   3.070 -0.4247 -0.8453 -0.4478
  210DMSO    H5 2433   4.959  -0.109   2.909 -0.2525  2.5861 -1.5680
  210DMSO    H6 2434   5.024   0.047   2.982  0.1631 -0.3968 -1.0555
  210DMSO    O1 2435   4.735   0.044   2.995  0.0610  0.7159  0.2326
  211DMSO    C1 2436   1.117   2.469   4.365  0.5124 -0.2351  0.3974
  211DMSO    H1 2437   1.150   2.519   4.457 -0.3154  0.3987  0.3477
  211DMSO    H2 2438   1.064   2.544   4.307 -0.0552 -1.4790 -0.7069
  211DMSO    H3 2439   1.047   2.389   4.391 -0.4224  1.1199  2.2073
  211DMSO    S1 2440   1.262   2.401   4.271 -0.3234 -0.1049 -0.6376
  211DMSO    C2 2441   1.158   2.319   4.154  0.2599  0.2547  0.7032
  211DMSO    H4 2442   1.083   2.387   4.112  2.0499  1.4651 -0.6053
  211DMSO    H5 2443   1.216   2.274   4.073 -1.6026 -0.4448 -0.2638
  211DMSO    H6 2444   1.113   2.232   4.204 -2.3568  1.2183  0.1320
  211DMSO    O1 2445   1.301   2.284   4.355  0.2154  0.1845  0.0409
  212DMSO    C1 2446   4.948   5.093   4.062  0.1906 -0.0271  0.4041
  212DMSO    H1 2447   4.895   5.055   3.975  0.0778 -0.4798  0.6663
  212DMSO    H2 2448   4.983   5.018   4.134  2.7693  1.7623  1.0826
  212DMSO    H3 2449   4.897   5.164   4.128  0.0166  0.1223  0.1051
  212DMSO    S1 2450   5.091   5.191   4.021  0.1258 -0.4073 -0.0916
  212DMSO    C2 2451   5.168   5.047   3.965  0.5076 -0.3064  1.2285
  212DMSO    H4 2452   5.271   5.077   3.943  0.7853 -2.2755 -0.3292
  212DMSO    H5 2453   5.178   4.971   4.043  0.4553  0.8390  2.3695
  212DMSO    H6 2454   5.119   5.010   3.874  0.7435 -0.1586  1.0405
  212DMSO    O1 2455   5.159   5.215   4.153  0.4642 -0.4072  0.0876
  213DMSO    C1 2456   0.577   4.729   2.254  0.0913  0.3071  0.3088
  213DMSO    H1 2457   0.488   4.727   2.317  0.3428 -1.1922  0.6335
  213DMSO    H2 2458   0.646   4.809   2.283  0.1528  0.8188 -1.2133
  213DMSO    H3 2459   0.549   4.747   2.150  2.7838  2.2167 -0.1499
  213DMSO    S1 2460   0.676   4.575   2.270 -0.1526  0.5584 -0.3524
  213DMSO    C2 2461   0.804   4.631   2.390  0.4451  0.2921 -0.2626
  213DMSO    H4 2462   0.872   4.546   2.404 -0.5072 -0.2853  1.0372
  213DMSO    H5 2463   0.850   4.720   2.347  1.9634 -0.0889  0.5175
  213DMSO    H6 2464   0.755   4.655   2.485 -0.9016  0.8470 -1.0847
  213DMSO    O1 2465   0.768   4.591   2.148  0.4426  0.7185 -0.0175
  214DMSO    C1 2466   3.654   0.546   0.188  0.1870  0.2293 -0.0205
  214DMSO    H1 2467   3.664   0.631   0.256  0.5702 -0.3568  0.6713
  214DMSO    H2 2468   3.727   0.568   0.109  1.0117  0.2746  0.7453
  214DMSO    H3 2469   3.562   0.527   0.132  1.4115 -0.0930 -1.9676
  214DMSO    S1 2470   3.710   0.396   0.273  0.4139 -0.1774  0.2094
  214DMSO    C2 2471   3.644   0.417   0.436 -0.1219 -0.2228  0.5343
  214DMSO    H4 2472   3.557   0.353   0.453 -0.9238  0.6662 -0.1204
  214DMSO    H5 2473   3.716   0.394   0.515 -0.1183  0.3254  0.6971
  214DMSO    H6 2474   3.605   0.519   0.451 -1.7302 -0.6675 -0.4994
  214DMSO    O1 2475   3.856   0.418   0.302  0.9829  0.4771 -0.6104
  215DMSO    C1 2476   2.344   3.551   0.377 -0.5219 -0.0071  0.0588
  215DMSO    H1 2477   2.319   3.444   0.374 -1.4431  0.2237 -0.8548
  215DMSO    H2 2478   2.451   3.571   0.362 -0.3728 -1.5138 -1.0404
  215DMSO    H3 2479   2.314   3.598   0.471  2.0741  1.2713  0.3219
  215DMSO    S1 2480   2.246   3.637   0.258  0.1410 -0.5107  0.0296
  215DMSO    C2 2481   2.085   3.575   0.302  0.3456  0.8013  0.5349
  215DMSO    H4 2482   2.015   3.587   0.220 -0.6735 -2.6277  0.8048
  215DMSO    H5 2483   2.099   3.467   0.316 -0.6656  0.6283  0.2424
  215DMSO    H6 2484   2.054   3.616   0.398 -0.8984 -3.9927  2.3074
  215DMSO    O1 2485   2.266   3.542   0.147 -1.1063 -0.3756  0.1919
  216DMSO    C1 2486   0.245   2.844   1.938 -0.1166 -0.2337  0.0323
  216DMSO    H1 2487   0.182   2.755   1.939  0.3262 -0.5400  1.0697
  216DMSO    H2 2488   0.251   2.888   2.038  3.0730  1.4533 -0.8036
  216DMSO    H3 2489   0.196   2.924   1.881  0.9659  0.4629  0.0488
  216DMSO    S1 2490   0.406   2.823   1.870 -0.2104  0.2338 -0.1571
  216DMSO    C2 2491   0.459   2.692   1.982  0.3732 -0.0059 -0.2115
  216DMSO    H4 2492   0.470   2.742   2.079 -1.7200  0.8793 -0.4140
  216DMSO    H5 2493   0.389   2.608   1.988  3.2006 -2.3025  3.2001
  216DMSO    H6 2494   0.556   2.656   1.947  0.2000 -0.0053 -0.6942
  216DMSO    O1 2495   0.469   2.956   1.909 -0.3048  0.0088  0.0973
  217DMSO    C1 2496   4.217   1.684   2.436 -0.1552 -0.4475  0.5237
  217DMSO    H1 2497   4.247   1.756   2.512  0.2073 -0.9280  0.8373
  217DMSO    H2 2498   4.129   1.635   2.477 -2.5011  1.2207 -2.2816
  217DMSO    H3 2499   4.304   1.618   2.441  0.1576  0.1045  3.2120
  217DMSO    S1 2500   4.201   1.757   2.278  0.2992 -0.2152  0.1376
  217DMSO    C2 2501   4.206   1.607   2.168  0.1029 -0.0450  0.5471
  217DMSO    H4 2502   4.240   1.643   2.070  0.7656 -0.8476  0.4742
  217DMSO    H5 2503   4.275   1.529   2.201  3.1191  1.3495 -2.0802
  217DMSO    H6 2504   4.108   1.564   2.148  0.3542 -0.7681  0.8338
  217DMSO    O1 2505   4.337   1.802   2.239  0.3362  0.2674  0.3168
  218DMSO    C1 2506   2.991   2.764   3.207  0.8483  0.6282  0.1568
  218DMSO    H1 2507   2.891   2.770   3.165  1.9189 -0.9719 -2.7788
  218DMSO    H2 2508   2.981   2.724   3.308  1.2336  1.0020  0.3472
  218DMSO    H3 2509   3.030   2.867   3.202  1.9007  0.2645  0.6542
  218DMSO    S1 2510   3.090   2.642   3.126  0.4771  0.0291  0.1667
  218DMSO    C2 2511   3.234   2.692   3.216  0.2594  0.5554  0.7633
  218DMSO    H4 2512   3.312   2.621   3.185 -0.9023  0.2756 -1.6984
  218DMSO    H5 2513   3.257   2.792   3.178 -0.3395  1.2757  2.2609
  218DMSO    H6 2514   3.211   2.700   3.322  0.5609  0.0721  0.8687
  218DMSO    O1 2515   3.098   2.705   2.993 -0.0136 -0.1391  0.0334
  219DMSO    C1 2516   3.364   4.011   2.847  0.1613  0.0610 -0.2190
  219DMSO    H1 2517   3.398   3.934   2.777 -1.7743 -0.5537 -0.5039
  219DMSO    H2 2518   3.401   3.991   2.948  0.3161  0.0092 -0.2858
  219DMSO    H3 2519   3.255   4.009   2.840  0.1214 -0.8754  0.6419
  219DMSO    S1 2520   3.425   4.171   2.792 -0.5834  0.1610  0.0552
  219DMSO    C2 2521   3.375   4.176   2.616 -0.7834 -0.3553 -0.3398
  219DMSO    H4 2522   3.429   4.095   2.566  0.0031 -0.8632  1.2807
  219DMSO    H5 2523   3.267   4.158   2.614 -0.9437  0.4509  0.8148
  219DMSO    H6 2524   3.406   4.269   2.569  1.6020 -2.1364 -2.4506
  219DMSO    O1 2525   3.569   4.150   2.765 -0.8368  0.0822 -0.2658
  220DMSO    C1 2526   0.261   5.323   4.265  0.1946  0.5830 -0.5615
  220DMSO    H1 2527   0.204   5.237   4.300  2.0530  0.3851  2.1368
  220DMSO    H2 2528   0.225   5.349   4.165  0.9705 -1.1709 -1.3098
  220DMSO    H3 2529   0.364   5.289   4.273 -0.4541 -0.8878  2.2107
  220DMSO    S1 2530   0.226   5.454   4.384 -0.3835 -0.0898  0.3004
  220DMSO    C2 2531   0.255   5.345   4.529  0.2782 -0.2437 -0.2910
  220DMSO    H4 2532   0.253   5.417   4.611  4.0124  2.1887 -2.1916
  220DMSO    H5 2533   0.168   5.278   4.523 -0.8287  0.9717  1.6605
  220DMSO    H6 2534   0.351   5.297   4.510  0.9876  1.2059 -0.4559
  220DMSO    O1 2535   0.074   5.466   4.388 -0.5668  0.1234  0.3271
  221DMSO    C1 2536   2.244   0.114   2.961 -0.6366 -0.0924 -0.2557
  221DMSO    H1 2537   2.313   0.055   3.021 -0.6981  0.3788  0.2823
  221DMSO    H2 2538   2.275   0.217   2.943 -0.4634 -0.5477 -2.6713
  221DMSO    H3 2539   2.147   0.120   3.012 -0.6721  1.0818 -0.4350
  221DMSO    S1 2540   2.220   0.024   2.805  0.4187  0.1383 -0.0156
  221DMSO    C2 2541   2.156  -0.129   2.866  0.7324  0.2293  0.1128
  221DMSO    H4 2542   2.230  -0.184   2.924 -1.0173  0.8491  3.0386
  221DMSO    H5 2543   2.088  -0.107   2.949  0.3730  1.7454 -0.5648
  221DMSO    H6 2544   2.114  -0.183   2.780 -0.3813 -1.0809  1.4537
  221DMSO    O1 2545   2.361  -0.000   2.767 -0.5693 -0.6067 -1.0967
  222DMSO    C1 2546   3.220   0.857   3.876  0.3768  0.1831  0.7380
  222DMSO    H1 2547   3.244   0.843   3.982 -0.4153 -1.0697  0.7620
  222DMSO    H2 2548   3.275   0.944   3.839  1.0892  0.5801  2.6701
  222DMSO    H3 2549   3.115   0.879   3.858  0.7924  1.0514 -0.6965
  222DMSO    S1 2550   3.273   0.713   3.781  0.1984 -0.4139  0.1796
  222DMSO    C2 2551   3.448   0.731   3.775 -0.0044  0.4785 -0.4292
  222DMSO    H4 2552   3.466   0.839   3.784  0.0456  0.4659 -0.3778
  222DMSO    H5 2553   3.490   0.681   3.863  0.1759 -0.1247 -0.8554
  222DMSO    H6 2554   3.472   0.696   3.675 -1.1001 -0.9598 -0.2057
  222DMSO    O1 2555   3.244   0.743   3.638  0.1829 -0.6828  0.1050
  223DMSO    C1 2556   3.801   2.869   4.324 -0.2301  0.1495  1.0756
  223DMSO    H1 2557   3.906   2.850   4.348  0.2248  0.6646 -0.4498
  223DMSO    H2 2558   3.726   2.831   4.395 -0.9911 -0.2073  0.0879
  223DMSO    H3 2559   3.781   2.828   4.225 -0.4757  1.1561  0.6992
  223DMSO    S1 2560   3.783   3.045   4.318 -0.2542 -0.3109  0.2691
  223DMSO    C2 2561   3.627   3.067   4.235 -0.0910  0.4796 -0.2055
  223DMSO    H4 2562   3.614   2.988   4.161  0.6898 -0.9679  1.1756
  223DMSO    H5 2563   3.541   3.069   4.303  0.3420 -0.6564  0.3775
  223DMSO    H6 2564   3.641   3.165   4.187 -1.0158 -0.3417 -2.2094
  223DMSO    O1 2565   3.887   3.079   4.212 -0.1169  0.4314 -0.6644
  224DMSO    C1 2566   3.956   1.696   1.474  0.0845 -0.1432 -0.0360
  224DMSO    H1 2567   4.060   1.714   1.502  0.6686  1.9757 -3.2940
  224DMSO    H2 2568   3.901   1.785   1.504 -0.9823 -0.7071 -0.2749
  224DMSO    H3 2569   3.910   1.606   1.518 -1.9618  0.5833 -0.6596
  224DMSO    S1 2570   3.941   1.679   1.293 -0.2310  0.2898  0.1461
  224DMSO    C2 2571   3.981   1.848   1.231  0.1241  0.6774  0.0281
  224DMSO    H4 2572   3.911   1.917   1.281 -1.4370  0.2671 -1.5452
  224DMSO    H5 2573   4.084   1.869   1.261  0.6193  0.1247 -1.2669
  224DMSO    H6 2574   3.956   1.853   1.125  0.3327 -0.5566 -0.0833
  224DMSO    O1 2575   3.793   1.649   1.269  0.1117 -0.2328 -0.2206
  225DMSO    C1 2576   1.246   1.475   4.593 -0.1560  0.2629 -0.0096
  225DMSO    H1 2577   1.342   1.526   4.580 -0.3813  1.0286  1.2540
  225DMSO    H2 2578   1.183   1.547   4.645  2.1580  0.7444  2.2016
  225DMSO    H3 2579   1.261   1.387   4.656  3.6562 -0.5584 -1.8762
  225DMSO    S1 2580   1.183   1.405   4.442  0.3758  0.4861 -0.1308
  225DMSO    C2 2581   1.080   1.542   4.397 -0.1598 -0.0651 -0.0450
  225DMSO    H4 2582   1.035   1.517   4.301 -0.2356 -1.6426  0.3811
  225DMSO    H5 2583   1.005   1.550   4.476  1.3676  0.5620  1.3566
  225DMSO    H6 2584   1.147   1.626   4.378 -2.1364  1.4305 -0.5862
  225DMSO    O1 2585   1.084   1.305   4.479 -0.0701  0.2914  0.1636
  226DMSO    C1 2586   2.420   0.677   3.683 -0.7005 -0.5803  0.1100
  226DMSO    H1 2587   2.348   0.624   3.747 -0.6679 -1.4509 -0.5732
  226DMSO    H2 2588   2.474   0.618   3.608 -1.0359 -0.9110  0.1228
  226DMSO    H3 2589   2.480   0.733   3.755 -1.4249 -0.3952  0.5832
  226DMSO    S1 2590   2.327   0.796   3.586  0.4666  0.3225 -0.1942
  226DMSO    C2 2591   2.469   0.885   3.515 -0.0401  0.8431  0.2283
  226DMSO    H4 2592   2.536   0.813   3.468  1.3866  2.8978 -0.9830
  226DMSO    H5 2593   2.429   0.954   3.441 -0.8348  0.9733  0.7669
  226DMSO    H6 2594   2.527   0.936   3.593  0.1846  0.7821  0.1013
  226DMSO    O1 2595   2.265   0.893   3.686 -0.2398  0.5606 -0.2712
  227DMSO    C1 2596   2.776   2.858   0.412  0.4260 -0.2211  0.6119
  227DMSO    H1 2597   2.871   2.804   0.405  0.7020  0.3130  0.2664
  227DMSO    H2 2598   2.699   2.804   0.356 -1.0557  2.0018  0.4254
  227DMSO    H3 2599   2.773   2.957   0.367  2.8815 -1.7946 -3.2082
  227DMSO    S1 2600   2.718   2.865   0.585  0.1710  0.2353  0.1056
  227DMSO    C2 2601   2.747   2.698   0.614  0.1979  0.6338  0.3197
  227DMSO    H4 2602   2.855   2.679   0.608  0.4278  1.2454  2.1501
  227DMSO    H5 2603   2.710   2.676   0.715 -0.7075  1.7748  0.2396
  227DMSO    H6 2604   2.697   2.650   0.529 -1.8615  2.9036  0.2081
  227DMSO    O1 2605   2.571   2.882   0.578 -0.2011  0.2446  0.1244
  228DMSO    C1 2606   3.097   3.176   0.737 -0.1076  0.3623 -0.2313
  228DMSO    H1 2607   3.138   3.160   0.638 -0.0925  0.1993 -0.1992
  228DMSO    H2 2608   3.002   3.231   0.731  0.8174  1.8715 -1.1809
  228DMSO    H3 2609   3.161   3.241   0.797 -1.5479 -0.2778  2.1120
  228DMSO    S1 2610   3.078   3.032   0.824  0.6429 -0.0162 -0.1436
  228DMSO    C2 2611   3.253   2.985   0.800  0.1133 -0.3503 -0.0449
  228DMSO    H4 2612   3.250   2.967   0.693 -1.3217 -1.5684  0.1732
  228DMSO    H5 2613   3.319   3.069   0.824  0.2638 -0.1283 -1.2150
  228DMSO    H6 2614   3.274   2.890   0.852  2.3867 -0.2711 -0.7636
  228DMSO    O1 2615   3.002   2.929   0.739  0.3584 -0.3993  0.5605
  229DMSO    C1 2616   1.107   5.114   4.184  0.1011  0.7021  1.0574
  229DMSO    H1 2617   1.098   5.202   4.120 -0.8675  0.2917  0.6196
  229DMSO    H2 2618   1.058   5.023   4.149  1.3012 -0.3960  2.1770
  229DMSO    H3 2619   1.064   5.142   4.281 -0.9099  1.3341  0.4382
  229DMSO    S1 2620   1.279   5.099   4.206 -0.0984  0.3347 -0.3203
  229DMSO    C2 2621   1.283   4.947   4.313 -0.0803 -0.2863  0.2919
  229DMSO    H4 2622   1.376   4.955   4.369  0.7908  2.4384 -1.4338
  229DMSO    H5 2623   1.202   4.963   4.385  1.1205 -1.7855  2.0076
  229DMSO    H6 2624   1.276   4.852   4.259 -3.6825  0.7873 -1.3332
  229DMSO    O1 2625   1.320   5.207   4.303 -0.7561 -0.2812 -0.1034
  230DMSO    C1 2626   4.751   4.478   1.086 -0.3070  0.0586 -0.4280
  230DMSO    H1 2627   4.731   4.583   1.062 -1.0940  0.2888  1.2400
  230DMSO    H2 2628   4.855   4.469   1.120 -0.4721 -0.5531 -0.0771
  230DMSO    H3 2629   4.746   4.421   0.992 -0.0511 -2.1835  0.8917
  230DMSO    S1 2630   4.638   4.403   1.207  0.1655  0.0835 -0.3612
  230DMSO    C2 2631   4.688   4.233   1.182  0.1023 -0.1779 -0.2342
  230DMSO    H4 2632   4.635   4.168   1.252  0.3929 -0.2362 -0.0646
  230DMSO    H5 2633   4.658   4.195   1.084 -1.3430  0.0578  0.1137
  230DMSO    H6 2634   4.795   4.230   1.205 -0.2903  2.9328  2.3655
  230DMSO    O1 2635   4.502   4.405   1.150  0.0342  0.7232  0.8133
  231DMSO    C1 2636   3.135   3.879   0.862 -0.0365 -0.3181 -0.1946
  231DMSO    H1 2637   3.129   3.907   0.968 -1.0484 -3.1560  0.5351
  231DMSO    H2 2638   3.141   3.772   0.846 -1.9013 -0.8941  2.6326
  231DMSO    H3 2639   3.228   3.922   0.823  0.0609 -0.3977 -0.0489
  231DMSO    S1 2640   2.998   3.945   0.774  0.0513 -0.4178  0.1589
  231DMSO    C2 2641   3.030   4.103   0.851 -0.3226 -0.0499  0.8227
  231DMSO    H4 2642   2.953   4.166   0.805 -1.6432 -1.7701  0.5998
  231DMSO    H5 2643   3.000   4.085   0.955 -2.6940 -1.2091 -0.0111
  231DMSO    H6 2644   3.131   4.140   0.837 -1.6188  2.5889 -2.1225
  231DMSO    O1 2645   2.886   3.884   0.847 -0.1509  0.0980  0.5429
  232DMSO    C1 2646   1.403   2.436   3.587 -0.0897  0.5645  0.0423
  232DMSO    H1 2647   1.339   2.434   3.498  1.0016  1.2014 -0.7718
  232DMSO    H2 2648   1.482   2.510   3.576 -0.2227  0.4257 -2.0815
  232DMSO    H3 2649   1.439   2.339   3.623  1.5660  0.3964 -1.9837
  232DMSO    S1 2650   1.298   2.497   3.718 -0.0994 -0.0846  0.1531
  232DMSO    C2 2651   1.206   2.347   3.750 -0.6393  0.3743  0.1137
  232DMSO    H4 2652   1.138   2.334   3.666  0.1922  1.5056 -0.7372
  232DMSO    H5 2653   1.259   2.257   3.784  0.0654  1.5751  2.3266
  232DMSO    H6 2654   1.136   2.377   3.828 -1.1199 -1.7857  0.5599
  232DMSO    O1 2655   1.198   2.585   3.658 -0.9468 -0.3242  0.1915
  233DMSO    C1 2656   0.562   4.595   2.988 -0.0668  0.7660  0.2071
  233DMSO    H1 2657   0.643   4.559   2.924 -1.5745 -1.0563 -0.7208
  233DMSO    H2 2658   0.487   4.643   2.924  0.8548  3.0305  0.7797
  233DMSO    H3 2659   0.599   4.676   3.051  0.4490  0.7688 -0.0906
  233DMSO    S1 2660   0.493   4.456   3.067 -0.0636 -0.2585  0.0040
  233DMSO    C2 2661   0.481   4.365   2.921 -0.0093  0.1283 -0.7259
  233DMSO    H4 2662   0.418   4.421   2.852 -0.6481  1.5788  0.9722
  233DMSO    H5 2663   0.576   4.334   2.876 -0.2504 -1.7083  0.0117
  233DMSO    H6 2664   0.433   4.268   2.936 -0.9833  0.6900 -0.1744
  233DMSO    O1 2665   0.352   4.500   3.071  0.2163 -0.3978  0.2733
  234DMSO    C1 2666   4.796   1.016   0.508 -0.3304  0.6709 -1.1939
  234DMSO    H1 2667   4.765   1.009   0.613  1.5010  1.0050 -0.6031
  234DMSO    H2 2668   4.767   0.925   0.456  0.4968 -0.0565 -0.4069
  234DMSO    H3 2669   4.903   1.039   0.499  0.7099 -3.2823  0.0189
  234DMSO    S1 2670   4.712   1.158   0.440 -0.2066  0.0160 -0.0200
  234DMSO    C2 2671   4.804   1.285   0.530 -0.0062  0.6013  0.4566
  234DMSO    H4 2672   4.911   1.269   0.516 -0.1146  1.4647 -1.5905
  234DMSO    H5 2673   4.773   1.380   0.486  2.0565  0.7814 -0.6856
  234DMSO    H6 2674   4.779   1.285   0.636  2.0355  0.4790  0.9649
  234DMSO    O1 2675   4.571   1.166   0.502 -0.3292  0.0702  0.0206
  235DMSO    C1 2676   4.752   1.473   4.300 -0.3007 -0.3587  0.4626
  235DMSO    H1 2677   4.793   1.511   4.394 -2.4803  0.3433  1.1507
  235DMSO    H2 2678   4.829   1.503   4.228  1.7136  2.9208  3.7517
  235DMSO    H3 2679   4.653   1.512   4.276 -0.7308 -3.6577 -3.5967
  235DMSO    S1 2680   4.735   1.295   4.297  0.2725  0.4149 -0.0838
  235DMSO    C2 2681   4.702   1.285   4.478 -0.0474  0.5234  0.6229
  235DMSO    H4 2682   4.698   1.178   4.498  0.7703  0.4844  0.5854
  235DMSO    H5 2683   4.775   1.343   4.534  2.4164 -2.4404  0.6050
  235DMSO    H6 2684   4.604   1.330   4.497 -0.8550 -0.7619 -0.4269
  235DMSO    O1 2685   4.872   1.257   4.281 -0.1757 -0.3736  0.0315
  236DMSO    C1 2686   1.438   1.045   3.475  0.1023 -0.4501 -0.1429
  236DMSO    H1 2687   1.391   1.036   3.377  1.3779  0.2776 -0.8339
  236DMSO    H2 2688   1.490   1.141   3.471  0.6506 -0.7654 -0.5574
  236DMSO    H3 2689   1.515   0.970   3.492  0.7441  0.5314  1.4378
  236DMSO    S1 2690   1.318   1.049   3.596 -0.0661 -0.2211  0.0285
  236DMSO    C2 2691   1.274   1.222   3.577  0.5779  0.5071  0.4985
  236DMSO    H4 2692   1.362   1.284   3.596  1.6681 -0.9078  0.0530
  236DMSO    H5 2693   1.237   1.241   3.476  1.0985 -1.9058 -0.1674
  236DMSO    H6 2694   1.200   1.228   3.657  0.4678  0.3615  0.4063
  236DMSO    O1 2695   1.397   1.062   3.721  0.3731  0.5525 -0.7964
  237DMSO    C1 2696   3.685   0.310   1.624 -0.5197  0.5635 -0.0561
  237DMSO    H1 2697   3.733   0.335   1.530  0.7347  0.0047  0.4299
  237DMSO    H2 2698   3.586   0.357   1.620 -0.8170  0.0110  0.6816
  237DMSO    H3 2699   3.726   0.354   1.716  0.4067  0.5895 -0.4788
  237DMSO    S1 2700   3.658   0.128   1.654 -0.0678 -0.0678 -0.3921
  237DMSO    C2 2701   3.821   0.094   1.687  0.0782 -0.1263  0.4954
  237DMSO    H4 2702   3.883   0.146   1.614 -0.3355 -1.6849 -1.0005
  237DMSO    H5 2703   3.845   0.127   1.788 -1.4380  0.5030  0.6556
  237DMSO    H6 2704   3.855  -0.009   1.671  1.8038  0.4592  0.2725
  237DMSO    O1 2705   3.623   0.073   1.523 -0.0723  0.5799  0.2544
  238DMSO    C1 2706   4.314   2.787   4.625  0.0912  0.4608 -0.3989
  238DMSO    H1 2707   4.245   2.789   4.541  0.7330 -0.3494 -0.9585
  238DMSO    H2 2708   4.317   2.691   4.677  1.0884  0.9772  0.5198
  238DMSO    H3 2709   4.316   2.875   4.689  1.4758  1.0912 -1.2770
  238DMSO    S1 2710   4.470   2.778   4.548  0.1950 -0.1926  0.0226
  238DMSO    C2 2711   4.570   2.780   4.691 -0.2730 -0.4883  0.0059
  238DMSO    H4 2712   4.583   2.679   4.731  0.2055 -1.2297 -1.9635
  238DMSO    H5 2713   4.664   2.821   4.653 -1.0821 -1.0869 -2.8033
  238DMSO    H6 2714   4.521   2.851   4.759  1.8015  0.1084  0.9166
  238DMSO    O1 2715   4.492   2.912   4.483 -0.2324  0.7600  0.2758
  239DMSO    C1 2716   1.569   3.111   2.172 -0.3949 -0.3968  0.2492
  239DMSO    H1 2717   1.673   3.080   2.180 -0.1309  0.7089  1.3468
  239DMSO    H2 2718   1.521   3.128   2.270  2.5154  1.2746  1.4576
  239DMSO    H3 2719   1.508   3.048   2.107  1.0953  0.8582 -2.4466
  239DMSO    S1 2720   1.574   3.269   2.089  0.4312  0.0940 -0.2814
  239DMSO    C2 2721   1.400   3.294   2.130 -0.0471  0.0920  0.3276
  239DMSO    H4 2722   1.336   3.220   2.081  0.0726  1.3816 -1.8147
  239DMSO    H5 2723   1.389   3.315   2.236 -0.3595 -0.0464  0.3217
  239DMSO    H6 2724   1.368   3.387   2.084  0.8951  0.2132 -0.1014
  239DMSO    O1 2725   1.567   3.235   1.942  0.2018  0.1266 -0.3836
  240DMSO    C1 2726   2.854   0.837   4.451 -0.5217 -0.4178  0.4205
  240DMSO    H1 2727   2.747   0.840   4.429 -0.1404  0.9489 -1.2562
  240DMSO    H2 2728   2.920   0.822   4.365 -0.5296  2.4069 -0.1165
  240DMSO    H3 2729   2.878   0.756   4.521  1.5215  0.3267  0.6088
  240DMSO    S1 2730   2.908   0.998   4.506  0.3994  0.1092 -0.0153
  240DMSO    C2 2731   2.813   0.972   4.659 -0.3081  0.3253 -0.0915
  240DMSO    H4 2732   2.869   0.900   4.718 -1.3292 -0.7132 -0.3678
  240DMSO    H5 2733   2.812   1.069   4.709 -1.3634  2.1814 -3.5582
  240DMSO    H6 2734   2.713   0.930   4.639 -0.9987  1.7382  0.3497
  240DMSO    O1 2735   2.825   1.087   4.421  0.8707  0.5172  0.6440
  241DMSO    C1 2736   5.416   1.490   1.906 -0.4030 -0.3233  0.5521
  241DMSO    H1 2737   5.420   1.405   1.975 -1.7988  0.0798  1.1406
  241DMSO    H2 2738   5.406   1.582   1.964  4.6839 -0.4407  1.8797
  241DMSO    H3 2739   5.330   1.477   1.840  0.5834 -1.2494 -0.5908
  241DMSO    S1 2740   5.566   1.512   1.809 -0.0244 -0.2297 -0.0285
  241DMSO    C2 2741   5.497   1.636   1.699  0.5052 -0.2763 -0.3278
  241DMSO    H4 2742   5.580   1.658   1.631  0.8209 -0.7495 -0.0959
  241DMSO    H5 2743   5.405   1.601   1.652  0.4784 -1.5100  0.6485
  241DMSO    H6 2744   5.476   1.726   1.757 -0.5098 -0.8250  0.1684
  241DMSO    O1 2745   5.578   1.393   1.724  0.9989  1.1245 -0.1812
  242DMSO    C1 2746   2.214   4.679   4.708 -0.4724  0.4429  0.1633
  242DMSO    H1 2747   2.150   4.648   4.791  0.5645 -2.9064 -0.1944
  242DMSO    H2 2748   2.157   4.680   4.615  2.8768 -3.4648 -2.0660
  242DMSO    H3 2749   2.285   4.598   4.690  0.8645  1.2410  1.6561
  242DMSO    S1 2750   2.285   4.840   4.739  0.5016  0.1025  0.0549
  242DMSO    C2 2751   2.369   4.771   4.882  0.3014 -0.2869  0.2356
  242DMSO    H4 2752   2.299   4.731   4.956 -0.4180 -0.2093 -0.3994
  242DMSO    H5 2753   2.435   4.693   4.843 -0.0153  0.2706 -1.4635
  242DMSO    H6 2754   2.434   4.850   4.919  0.0200 -0.6068  1.4286
  242DMSO    O1 2755   2.180   4.923   4.800  0.1464 -0.5924 -0.0430
  243DMSO    C1 2756   0.235   1.785   2.373 -0.0928  0.6787  0.3239
  243DMSO    H1 2757   0.240   1.676   2.371  0.6089  0.7229 -0.3696
  243DMSO    H2 2758   0.333   1.826   2.347 -0.7018  0.8945 -1.6795
  243DMSO    H3 2759   0.204   1.828   2.469  0.7606  0.4865  0.6944
  243DMSO    S1 2760   0.125   1.846   2.249  0.3167  0.1542  0.0628
  243DMSO    C2 2761  -0.011   1.762   2.326  0.1450 -0.0561  0.0736
  243DMSO    H4 2762  -0.015   1.774   2.434  0.1058 -0.5776  0.1351
  243DMSO    H5 2763  -0.105   1.793   2.280  0.1389 -3.1895 -2.2416
  243DMSO    H6 2764   0.008   1.656   2.306 -1.8844 -0.2541 -0.8762
  243DMSO    O1 2765   0.161   1.756   2.135 -0.4099 -0.4071  0.7669
  244DMSO    C1 2766   3.428   0.721   0.716  0.1768 -0.8075  0.5387
  244DMSO    H1 2767   3.489   0.692   0.801  0.3025  0.6251  0.9534
  244DMSO    H2 2768   3.335   0.767   0.753  0.1507  0.2768 -0.8279
  244DMSO    H3 2769   3.415   0.637   0.648 -0.0534 -0.6233  0.3517
  244DMSO    S1 2770   3.507   0.848   0.625  0.1902  0.0910 -0.0195
  244DMSO    C2 2771   3.380   0.835   0.501 -0.2088  0.6962 -0.1822
  244DMSO    H4 2772   3.402   0.904   0.419 -0.6429 -0.9179 -1.6934
  244DMSO    H5 2773   3.393   0.735   0.460  1.0187  0.6222  0.3730
  244DMSO    H6 2774   3.280   0.854   0.542 -0.6129 -0.7035 -0.4816
  244DMSO    O1 2775   3.622   0.782   0.557  0.3100  0.4640 -0.4591
  245DMSO    C1 2776   0.449   3.957   2.773  0.0497 -0.4210  0.5377
  245DMSO    H1 2777   0.429   3.852   2.753  0.2233 -0.9951  3.1913
  245DMSO    H2 2778   0.423   3.996   2.872 -2.5901  1.9650 -1.0190
  245DMSO    H3 2779   0.400   4.022   2.700 -1.1594 -0.9825  0.8406
  245DMSO    S1 2780   0.627   3.976   2.743 -0.5208  0.4452 -0.0431
  245DMSO    C2 2781   0.679   3.904   2.901 -0.1252 -0.1575 -0.2826
  245DMSO    H4 2782   0.646   3.974   2.979 -0.7579 -1.1493  0.3406
  245DMSO    H5 2783   0.640   3.805   2.922 -0.9859  0.6774  2.2383
  245DMSO    H6 2784   0.787   3.891   2.900  0.3164  2.9055  1.4597
  245DMSO    O1 2785   0.634   4.114   2.795 -0.3254  0.3189 -0.1208
  246DMSO    C1 2786   1.923   4.695   3.725  0.2649  0.2648  0.1464
  246DMSO    H1 2787   1.926   4.589   3.700  1.1999  0.2423  0.3244
  246DMSO    H2 2788   2.019   4.741   3.699 -1.0800  0.8831 -3.9556
  246DMSO    H3 2789   1.911   4.698   3.834  0.2718  1.9672  0.1089
  246DMSO    S1 2790   1.791   4.769   3.637 -0.3329 -0.5471 -0.4181
  246DMSO    C2 2791   1.783   4.904   3.756 -0.2408  0.0908 -0.7601
  246DMSO    H4 2792   1.714   4.973   3.708  2.6417  2.1045 -2.1264
  246DMSO    H5 2793   1.749   4.855   3.848  2.3059 -2.1298 -0.9348
  246DMSO    H6 2794   1.880   4.952   3.770  0.2766 -0.7176 -1.4717
  246DMSO    O1 2795   1.667   4.694   3.669 -0.2140  0.2666 -0.1227
  247DMSO    C1 2796   1.725   4.618   4.082 -0.1799  0.2511 -0.8686
  247DMSO    H1 2797   1.817   4.587   4.031 -0.8213  1.4606 -2.8240
  247DMSO    H2 2798   1.696   4.539   4.151  0.1443  1.6210  0.8719
  247DMSO    H3 2799   1.645   4.654   4.017  0.2449  0.6764 -1.1682
  247DMSO    S1 2800   1.757   4.767   4.184  0.5703  0.3801 -0.2374
  247DMSO    C2 2801   1.591   4.787   4.240  0.2125  0.4213 -0.3130
  247DMSO    H4 2802   1.586   4.852   4.328  0.9619 -2.1371  1.6747
  247DMSO    H5 2803   1.546   4.831   4.151  0.6206  0.8133 -0.3252
  247DMSO    H6 2804   1.549   4.687   4.255 -0.5687  0.5320 -1.6155
  247DMSO    O1 2805   1.779   4.873   4.083 -0.6172  0.3977 -0.6729
  248DMSO    C1 2806   0.138   2.787   2.517  0.1543 -0.0502  0.3189
  248DMSO    H1 2807   0.204   2.827   2.594  2.0736 -0.3429 -1.1415
  248DMSO    H2 2808   0.140   2.678   2.503  1.9766 -0.2907  2.1154
  248DMSO    H3 2809   0.158   2.834   2.421  0.2757 -0.1665  0.2873
  248DMSO    S1 2810  -0.027   2.843   2.550  0.2914  0.2327 -0.7335
  248DMSO    C2 2811  -0.050   2.733   2.684 -0.4475  0.1173  0.0247
  248DMSO    H4 2812  -0.023   2.633   2.651  1.2336  0.4808  0.2895
  248DMSO    H5 2813   0.014   2.772   2.764 -1.5937  0.3538  0.8399
  248DMSO    H6 2814  -0.155   2.729   2.716 -0.2837  0.1957  0.5743
  248DMSO    O1 2815  -0.110   2.778   2.444 -0.7041 -0.2071  0.2102
  249DMSO    C1 2816   4.824   0.277   4.654  0.7018 -0.3467 -0.0753
  249DMSO    H1 2817   4.793   0.215   4.569  1.1968 -0.3386 -0.2630
  249DMSO    H2 2818   4.807   0.214   4.742  2.9035  0.6305  1.0845
  249DMSO    H3 2819   4.760   0.366   4.659  0.3268 -0.5735 -0.7042
  249DMSO    S1 2820   4.998   0.326   4.625 -0.1625  0.3099 -0.7537
  249DMSO    C2 2821   4.957   0.456   4.512  0.0939  0.2395 -0.0428
  249DMSO    H4 2822   4.906   0.406   4.429  1.5105 -0.3152 -0.6004
  249DMSO    H5 2823   4.901   0.537   4.559  1.3375  0.9904  0.1819
  249DMSO    H6 2824   5.051   0.490   4.468 -0.8404  0.6588 -1.7672
  249DMSO    O1 2825   5.038   0.223   4.533 -0.7815  0.6550  0.2643
  250DMSO    C1 2826   1.246   4.130   2.611 -0.0455  0.2249  0.1289
  250DMSO    H1 2827   1.157   4.106   2.669 -0.8401  1.9888 -0.3406
  250DMSO    H2 2828   1.226   4.215   2.545 -1.7152 -0.4035 -0.1871
  250DMSO    H3 2829   1.276   4.038   2.559 -0.8786 -0.0096  0.0626
  250DMSO    S1 2830   1.365   4.169   2.731  0.1896  0.0558 -0.1987
  250DMSO    C2 2831   1.282   4.314   2.797 -0.0848  0.1620  0.5557
  250DMSO    H4 2832   1.202   4.279   2.862 -0.7031 -1.3233 -0.9758
  250DMSO    H5 2833   1.366   4.356   2.854  0.5742 -0.7391  0.2612
  250DMSO    H6 2834   1.256   4.383   2.716 -0.8039 -0.7739 -0.0124
  250DMSO    O1 2835   1.478   4.229   2.649  0.0381 -0.4196 -0.5554
  251DMSO    C1 2836   3.369   0.145   2.036  0.4378 -0.0406 -0.2765
  251DMSO    H1 2837   3.285   0.166   1.969 -0.2350 -1.9968 -0.0769
  251DMSO    H2 2838   3.338   0.123   2.138  0.0449  0.8922 -0.1907
  251DMSO    H3 2839   3.417   0.243   2.046  0.0321  0.1498 -0.2049
  251DMSO    S1 2840   3.479   0.027   1.951  0.4938 -0.4556  0.5189
  251DMSO    C2 2841   3.426  -0.134   2.004 -0.0511  0.3056  0.1869
  251DMSO    H4 2842   3.411  -0.112   2.110  0.1450  0.5863  0.1569
  251DMSO    H5 2843   3.328  -0.160   1.961  0.8321 -4.7527  0.9559
  251DMSO    H6 2844   3.503  -0.206   1.976  1.4750  1.7221  0.6439
  251DMSO    O1 2845   3.604   0.033   2.024  0.2608 -0.1473 -0.1785
  252DMSO    C1 2846   1.144   4.510   4.266  0.1853 -1.1228 -0.4212
  252DMSO    H1 2847   1.183   4.579   4.191  0.5051 -0.2396  0.5412
  252DMSO    H2 2848   1.035   4.523   4.264  0.5600  3.8321  2.4833
  252DMSO    H3 2849   1.186   4.535   4.364 -0.9969  4.0193 -1.0868
  252DMSO    S1 2850   1.183   4.345   4.217 -0.3915 -0.3439 -0.1110
  252DMSO    C2 2851   1.096   4.348   4.051 -0.1544  0.3558 -0.1445
  252DMSO    H4 2852   1.101   4.243   4.018  2.0574  0.3351  0.1406
  252DMSO    H5 2853   0.995   4.388   4.061 -0.6281 -0.8932  0.1701
  252DMSO    H6 2854   1.158   4.406   3.982 -0.4872 -1.2126 -1.8050
  252DMSO    O1 2855   1.097   4.258   4.290 -0.0137  0.4045 -0.1341
  253DMSO    C1 2856   1.446   1.082   4.063 -1.0739 -0.0380  0.2401
  253DMSO    H1 2857   1.426   1.170   4.001 -1.2987 -2.3726 -3.1413
  253DMSO    H2 2858   1.483   0.995   4.007  2.5432  0.2912  1.9692
  253DMSO    H3 2859   1.365   1.053   4.130  0.1433 -0.0605  1.7228
  253DMSO    S1 2860   1.583   1.111   4.181 -0.7706 -0.4157  0.3112
  253DMSO    C2 2861   1.582   0.950   4.256 -0.0310  0.3035  0.6843
  253DMSO    H4 2862   1.634   0.880   4.190 -1.1426 -1.1899  1.3825
  253DMSO    H5 2863   1.641   0.948   4.347  0.5994 -2.1934  0.2590
  253DMSO    H6 2864   1.478   0.925   4.276 -0.3974  1.1416 -0.1152
  253DMSO    O1 2865   1.519   1.202   4.275 -0.1002 -0.8279 -0.3617
  254DMSO    C1 2866   0.830   3.459   3.495  0.3159  0.2813  0.1209
  254DMSO    H1 2867   0.888   3.493   3.409 -0.7787  1.1784 -0.2646
  254DMSO    H2 2868   0.842   3.530   3.578 -0.4833 -0.0338  0.5130
  254DMSO    H3 2869   0.863   3.358   3.521 -1.6024 -0.2491  0.5317
  254DMSO    S1 2870   0.666   3.440   3.429 -0.3127  0.1592 -0.1516
  254DMSO    C2 2871   0.602   3.375   3.574 -0.8630  0.3041 -0.0817
  254DMSO    H4 2872   0.615   3.451   3.652 -0.6085  0.9825 -0.7794
  254DMSO    H5 2873   0.499   3.338   3.572 -0.1330 -1.9084  0.9695
  254DMSO    H6 2874   0.674   3.299   3.605 -2.2228 -1.3361 -0.8759
  254DMSO    O1 2875   0.676   3.320   3.345  0.0759  0.4023  0.2666
  255DMSO    C1 2876   1.555   4.732   2.268  0.1580  0.0573  0.0917
  255DMSO    H1 2877   1.520   4.826   2.313  0.0881  0.2773 -0.4127
  255DMSO    H2 2878   1.652   4.753   2.223 -1.2598 -0.1039 -3.2546
  255DMSO    H3 2879   1.485   4.704   2.189 -1.3868  0.1857  1.3784
  255DMSO    S1 2880   1.569   4.610   2.404 -0.0861  0.4368 -0.2417
  255DMSO    C2 2881   1.395   4.606   2.436 -0.4338 -0.6592  0.2037
  255DMSO    H4 2882   1.362   4.707   2.464 -1.2424 -0.9692  0.4037
  255DMSO    H5 2883   1.339   4.567   2.351 -0.8278  1.2013 -0.4238
  255DMSO    H6 2884   1.386   4.537   2.520  2.0183 -0.2501  0.8144
  255DMSO    O1 2885   1.618   4.691   2.517 -0.7988 -0.5563 -0.3293
  256DMSO    C1 2886   0.377   1.261   2.863  0.0454 -0.2328 -0.5089
  256DMSO    H1 2887   0.442   1.183   2.904 -1.2365 -0.8075  0.4287
  256DMSO    H2 2888   0.273   1.245   2.890 -0.0242 -2.0550 -1.7528
  256DMSO    H3 2889   0.386   1.255   2.754  3.9335 -2.3257 -0.1734
  256DMSO    S1 2890   0.447   1.421   2.926 -0.2590  0.2270 -0.2468
  256DMSO    C2 2891   0.434   1.372   3.099 -0.6691 -0.6292  0.5363
  256DMSO    H4 2892   0.347   1.306   3.103 -1.1190 -0.1340 -1.0006
  256DMSO    H5 2893   0.523   1.324   3.142 -0.7060 -1.0660  0.1261
  256DMSO    H6 2894   0.401   1.460   3.154 -1.8477 -1.1142  0.6191
  256DMSO    O1 2895   0.346   1.535   2.907 -0.0758  0.1771 -0.3143
  257DMSO    C1 2896   0.024   4.906   3.075 -0.1394  0.1906  0.0225
  257DMSO    H1 2897   0.001   4.940   2.974  0.8823 -0.7303 -0.5379
  257DMSO    H2 2898   0.088   4.817   3.073 -0.8390 -0.3413  0.8200
  257DMSO    H3 2899  -0.069   4.876   3.123  0.1281  2.2952  1.9230
  257DMSO    S1 2900   0.091   5.033   3.170  0.2637  0.2250 -0.0458
  257DMSO    C2 2901   0.254   5.022   3.102  0.1727 -0.6555  0.5459
  257DMSO    H4 2902   0.311   5.108   3.140 -0.7701  0.6894 -1.0244
  257DMSO    H5 2903   0.293   4.929   3.143  1.1951 -0.3497  0.2651
  257DMSO    H6 2904   0.250   5.015   2.993 -2.9422 -0.3813  0.5912
  257DMSO    O1 2905   0.091   4.973   3.308 -0.1839  0.0216  0.9157
  258DMSO    C1 2906   4.488   0.875   0.298  0.9307 -0.3694 -0.9621
  258DMSO    H1 2907   4.576   0.810   0.301  0.2349 -1.3316 -1.4376
  258DMSO    H2 2908   4.495   0.950   0.378 -1.1116 -0.7163 -0.4410
  258DMSO    H3 2909   4.399   0.817   0.325  3.0551 -3.8363 -1.0912
  258DMSO    S1 2910   4.482   0.954   0.137  0.1802  0.0345 -0.0465
  258DMSO    C2 2911   4.317   1.015   0.168 -0.0797  0.4850 -0.1243
  258DMSO    H4 2912   4.283   1.069   0.079  2.8533  2.7049  0.0262
  258DMSO    H5 2913   4.258   0.933   0.211 -1.0842  1.2072 -0.0907
  258DMSO    H6 2914   4.326   1.089   0.248 -0.1276  2.1490 -1.6298
  258DMSO    O1 2915   4.455   0.843   0.049 -0.9567 -0.4832  0.1227
  259DMSO    C1 2916   4.137   4.028   0.749 -0.4757  0.5226 -0.5075
  259DMSO    H1 2917   4.236   4.040   0.705 -0.2757 -0.9815 -0.4859
  259DMSO    H2 2918   4.057   4.039   0.675 -0.2914  0.0064 -0.7913
  259DMSO    H3 2919   4.113   4.072   0.846 -4.4789 -1.4554 -0.5001
  259DMSO    S1 2920   4.148   3.846   0.780  0.3537  0.2434 -0.0501
  259DMSO    C2 2921   3.992   3.826   0.879  0.1476 -0.5101 -0.3888
  259DMSO    H4 2922   3.907   3.879   0.835 -0.3287 -0.2484  0.8467
  259DMSO    H5 2923   3.966   3.720   0.863 -0.2941 -0.3136 -1.0264
  259DMSO    H6 2924   4.005   3.852   0.984  0.2111 -0.0302 -0.5150
  259DMSO    O1 2925   4.247   3.846   0.887  0.3987 -0.1935  0.0493
  260DMSO    C1 2926   2.599   0.984   0.029 -0.4844 -0.3679  0.5770
  260DMSO    H1 2927   2.503   0.957   0.072 -0.4684 -0.3461  0.6264
  260DMSO    H2 2928   2.590   1.055  -0.053 -2.2724  0.3830  1.4099
  260DMSO    H3 2929   2.650   0.896  -0.012 -0.4101 -1.4599  2.9056
  260DMSO    S1 2930   2.687   1.087   0.143 -0.2632 -0.3343 -0.0650
  260DMSO    C2 2931   2.584   1.231   0.133  0.5587  0.4048  0.2552
  260DMSO    H4 2932   2.585   1.271   0.032  1.4224 -0.6770 -0.1787
  260DMSO    H5 2933   2.485   1.201   0.168  2.0038  0.7612  5.1622
  260DMSO    H6 2934   2.628   1.307   0.199 -0.1847  2.0827 -1.1416
  260DMSO    O1 2935   2.816   1.135   0.084  0.0249 -0.6080 -1.1014
  261DMSO    C1 2936   0.554   1.663   2.077 -0.4241  0.8224  0.0670
  261DMSO    H1 2937   0.458   1.632   2.034 -0.3243  0.9955 -0.2779
  261DMSO    H2 2938   0.644   1.619   2.033  0.3697  2.5264 -0.0337
  261DMSO    H3 2939   0.551   1.635   2.183  0.7529 -4.3783 -1.1401
  261DMSO    S1 2940   0.586   1.838   2.069 -0.1458  0.3887  0.1046
  261DMSO    C2 2941   0.727   1.846   1.959  0.8623  0.3938  0.5656
  261DMSO    H4 2942   0.744   1.946   1.919  0.1902 -0.6268 -2.4026
  261DMSO    H5 2943   0.816   1.815   2.014  1.1598  0.4713  0.1267
  261DMSO    H6 2944   0.705   1.778   1.876  1.4599 -1.0717  1.5785
  261DMSO    O1 2945   0.657   1.866   2.199  0.3047  0.4577 -0.1979
  262DMSO    C1 2946   4.152   4.900   3.448 -0.2014  0.5547  0.6401
  262DMSO    H1 2947   4.127   4.927   3.345 -1.7574 -0.3437  0.7673
  262DMSO    H2 2948   4.076   4.837   3.494  1.2433 -0.8792  1.1374
  262DMSO    H3 2949   4.171   4.990   3.506  1.0488  0.2229  0.7512
  262DMSO    S1 2950   4.305   4.795   3.440 -0.1883  0.2622  0.1578
  262DMSO    C2 2951   4.228   4.662   3.359  0.5394 -0.2398 -0.4145
  262DMSO    H4 2952   4.304   4.584   3.349  0.1968 -0.8485  1.4380
  262DMSO    H5 2953   4.142   4.635   3.421  0.0369  2.0401 -0.0847
  262DMSO    H6 2954   4.193   4.682   3.258  0.1660 -1.7677 -0.6056
  262DMSO    O1 2955   4.309   4.754   3.586 -0.2589 -0.1700  0.2595
  263DMSO    C1 2956   5.775   1.209   4.346 -0.1687  0.4296  0.6165
  263DMSO    H1 2957   5.718   1.294   4.383  0.1652  1.4458 -1.1362
  263DMSO    H2 2958   5.808   1.214   4.242  2.7184 -0.9557  1.4218
  263DMSO    H3 2959   5.713   1.119   4.354  1.9292 -1.0755  0.3064
  263DMSO    S1 2960   5.913   1.163   4.445  0.2920  0.1991  0.4075
  263DMSO    C2 2961   5.868   1.268   4.579  0.2105  0.2622 -0.0071
  263DMSO    H4 2962   5.944   1.257   4.657 -1.1986  0.1376  1.3775
  263DMSO    H5 2963   5.869   1.371   4.541  0.4207 -0.2292 -1.3532
  263DMSO    H6 2964   5.770   1.241   4.620  1.5999 -0.0779  3.2488
  263DMSO    O1 2965   6.030   1.218   4.384 -0.6548 -0.5654  0.6934
  264DMSO    C1 2966   1.119   2.506   4.887 -0.7889 -0.1204 -0.3749
  264DMSO    H1 2967   1.036   2.573   4.913 -0.5743 -0.4559  1.2222
  264DMSO    H2 2968   1.217   2.554   4.887 -0.8100 -0.0684 -1.6894
  264DMSO    H3 2969   1.107   2.465   4.787  2.4339 -0.0595 -0.8485
  264DMSO    S1 2970   1.147   2.388   5.014  0.1362  0.1745  0.3573
  264DMSO    C2 2971   1.177   2.508   5.138 -0.3055  0.4454  0.6933
  264DMSO    H4 2972   1.100   2.585   5.129  1.4189  2.2352  0.8778
  264DMSO    H5 2973   1.179   2.467   5.239  0.5178 -1.0433  0.0827
  264DMSO    H6 2974   1.270   2.558   5.109  0.6840 -0.8923  1.4931
  264DMSO    O1 2975   1.289   2.351   4.979  0.2959 -0.1665  0.2809
  265DMSO    C1 2976   4.463   0.253   4.465 -0.3763 -0.2666 -0.6768
  265DMSO    H1 2977   4.357   0.250   4.493  0.1502  0.5778  1.5407
  265DMSO    H2 2978   4.527   0.170   4.496 -1.3919 -0.1310  1.8727
  265DMSO    H3 2979   4.503   0.353   4.481 -1.2721  0.4621 -2.8143
  265DMSO    S1 2980   4.465   0.223   4.292  0.0161 -0.5826  0.0687
  265DMSO    C2 2981   4.620   0.302   4.263 -0.2569  0.6710 -0.3278
  265DMSO    H4 2982   4.628   0.410   4.281 -0.6488  0.6880 -0.2580
  265DMSO    H5 2983   4.699   0.251   4.319 -1.8852 -3.0380 -1.3010
  265DMSO    H6 2984   4.645   0.278   4.160 -0.8043 -0.1404 -0.2698
  265DMSO    O1 2985   4.360   0.317   4.247  0.2818 -0.0271  0.6962
  266DMSO    C1 2986   2.024   3.228   1.151 -0.2770  0.5549  0.2268
  266DMSO    H1 2987   2.093   3.310   1.172  0.1179  0.2233  0.2333
  266DMSO    H2 2988   2.033   3.173   1.057 -0.2165 -0.5739  0.8834
  266DMSO    H3 2989   1.922   3.254   1.178 -0.5670 -0.8352  0.5217
  266DMSO    S1 2990   2.069   3.107   1.274  0.1843 -0.2892  0.0591
  266DMSO    C2 2991   2.236   3.083   1.215 -0.3453  0.0294 -0.0459
  266DMSO    H4 2992   2.220   3.066   1.109 -0.0855  1.0581 -0.2592
  266DMSO    H5 2993   2.303   3.169   1.222  0.3967 -0.4303 -1.2976
  266DMSO    H6 2994   2.275   2.992   1.261  2.4233  0.2964 -1.7152
  266DMSO    O1 2995   2.020   2.976   1.221 -0.1009 -0.3175  0.2726
  267DMSO    C1 2996   1.171   0.374   4.532  0.4303  0.3029  0.3998
  267DMSO    H1 2997   1.271   0.333   4.554  0.5854  0.9996  1.0003
  267DMSO    H2 2998   1.093   0.301   4.555  0.6439 -0.3370 -0.8411
  267DMSO    H3 2999   1.158   0.404   4.427 -1.1434 -0.3958  0.3807
  267DMSO    S1 3000   1.151   0.518   4.633  0.0973 -0.4907 -0.1271
  267DMSO    C2 3001   1.315   0.582   4.614 -0.3707 -0.0337  0.1410
  267DMSO    H4 3002   1.322   0.640   4.521 -1.3966 -0.9356 -0.4961
  267DMSO    H5 3003   1.340   0.641   4.703  1.5097 -0.5963  0.0032
  267DMSO    H6 3004   1.380   0.495   4.605 -0.1431  0.3890 -2.6909
  267DMSO    O1 3005   1.166   0.465   4.769 -0.0110 -0.1938 -0.1250
  268DMSO    C1 3006   2.112   3.694   3.643  0.6545 -0.0144 -0.7398
  268DMSO    H1 3007   2.181   3.749   3.708  0.1333 -1.9406  1.5109
  268DMSO    H2 3008   2.015   3.743   3.641 -0.1640 -1.5297  0.1695
  268DMSO    H3 3009   2.102   3.591   3.680  2.3511  1.3593  3.9683
  268DMSO    S1 3010   2.178   3.682   3.483  0.2595  0.0759 -0.0703
  268DMSO    C2 3011   2.193   3.865   3.452 -0.0792 -0.4047 -0.3400
  268DMSO    H4 3012   2.090   3.903   3.456 -0.3906 -1.2050 -0.6758
  268DMSO    H5 3013   2.260   3.914   3.524  3.2096 -1.1760 -2.7959
  268DMSO    H6 3014   2.232   3.881   3.352  0.8050  0.1519  0.0870
  268DMSO    O1 3015   2.054   3.652   3.410 -0.0458 -0.2709 -0.3058
  269DMSO    C1 3016   1.650   3.038   3.056 -0.9443 -0.5491 -0.3092
  269DMSO    H1 3017   1.640   2.929   3.057  2.1453 -0.8708  0.0526
  269DMSO    H2 3018   1.749   3.066   3.019 -0.8582 -0.2109  0.1788
  269DMSO    H3 3019   1.639   3.069   3.160 -1.1388 -1.1337 -0.1516
  269DMSO    S1 3020   1.540   3.108   2.933  0.2334  0.4284 -0.2358
  269DMSO    C2 3021   1.400   3.077   3.037  0.5420 -0.1732  0.1362
  269DMSO    H4 3022   1.316   3.087   2.968  2.0548  2.0523 -1.4868
  269DMSO    H5 3023   1.404   2.974   3.071  0.6929  0.1253  1.0250
  269DMSO    H6 3024   1.402   3.142   3.124 -0.5427  0.0587 -0.0059
  269DMSO    O1 3025   1.527   3.012   2.819  0.0265  0.0271 -0.0503
  270DMSO    C1 3026   5.640   2.342   4.086  0.1870  0.2090  0.5739
  270DMSO    H1 3027   5.707   2.405   4.146 -2.0503  1.6367  1.6186
  270DMSO    H2 3028   5.541   2.387   4.087  0.2341  0.4266 -1.5174
  270DMSO    H3 3029   5.631   2.236   4.108  2.9252  0.0781  1.3192
  270DMSO    S1 3030   5.672   2.340   3.907  0.0477  0.5504 -0.2078
  270DMSO    C2 3031   5.813   2.236   3.908 -0.0998  0.2750  0.4473
  270DMSO    H4 3032   5.901   2.295   3.934  0.8715 -1.3647  0.9174
  270DMSO    H5 3033   5.796   2.167   3.991 -0.5816  2.6984  2.4327
  270DMSO    H6 3034   5.817   2.189   3.809  0.6672  0.6044  0.3176
  270DMSO    O1 3035   5.709   2.481   3.875 -0.1887 -0.0133 -0.0751
  271DMSO    C1 3036   2.229   3.135   3.942  0.5733 -0.2329 -0.2483
  271DMSO    H1 3037   2.261   3.160   4.043  1.8078 -0.2391 -0.6301
  271DMSO    H2 3038   2.289   3.059   3.892 -0.6720 -1.1488 -0.3634
  271DMSO    H3 3039   2.250   3.222   3.879  0.6196  0.1285  0.2650
  271DMSO    S1 3040   2.057   3.090   3.932  0.0054  0.4216  0.3298
  271DMSO    C2 3041   2.068   2.944   4.044 -0.1095 -0.5756  0.1595
  271DMSO    H4 3042   1.984   2.879   4.020  0.3920 -0.9641 -0.5696
  271DMSO    H5 3043   2.164   2.897   4.017  0.6146  2.7051 -3.3568
  271DMSO    H6 3044   2.070   2.979   4.147  0.5662  1.1207 -0.4035
  271DMSO    O1 3045   2.031   3.034   3.802  0.0250  0.3992  0.0863
  272DMSO    C1 3046   1.355   0.697   1.256 -0.1145  0.1940 -0.3882
  272DMSO    H1 3047   1.272   0.690   1.327 -1.8896 -2.5073 -2.6097
  272DMSO    H2 3048   1.437   0.760   1.290 -0.0676 -0.3397  0.4835
  272DMSO    H3 3049   1.306   0.740   1.168 -0.2452  0.5546 -0.1416
  272DMSO    S1 3050   1.424   0.544   1.208  0.3997  0.3288 -0.4598
  272DMSO    C2 3051   1.538   0.540   1.339 -0.0671  0.3128 -0.9575
  272DMSO    H4 3052   1.621   0.604   1.311  0.6413 -0.8943 -1.6850
  272DMSO    H5 3053   1.496   0.581   1.431  0.1110 -0.1574 -0.6603
  272DMSO    H6 3054   1.569   0.435   1.350 -1.3783  0.1389  1.5082
  272DMSO    O1 3055   1.508   0.561   1.088  0.5117 -0.1336  0.1438
  273DMSO    C1 3056   3.718   2.419   1.481 -0.9061  0.7615 -0.5802
  273DMSO    H1 3057   3.788   2.500   1.458  0.8410 -0.5157  0.1436
  273DMSO    H2 3058   3.766   2.324   1.506 -2.3498 -0.5867 -2.7482
  273DMSO    H3 3059   3.649   2.399   1.398 -1.0546 -3.1290  0.3911
  273DMSO    S1 3060   3.602   2.471   1.606 -0.4327  0.3015  0.2048
  273DMSO    C2 3061   3.464   2.350   1.598 -0.6677  0.1957 -0.4556
  273DMSO    H4 3062   3.409   2.372   1.506 -1.5085 -0.3685 -0.0925
  273DMSO    H5 3063   3.505   2.250   1.577  0.7208  0.5159  0.7065
  273DMSO    H6 3064   3.400   2.362   1.685  1.9917 -0.0869  1.5916
  273DMSO    O1 3065   3.547   2.588   1.536 -0.0559  0.0780  0.5545
  274DMSO    C1 3066   1.638   0.487   2.368  0.1658 -0.8279 -0.4302
  274DMSO    H1 3067   1.639   0.578   2.307 -5.0529 -0.7813 -0.6326
  274DMSO    H2 3068   1.721   0.422   2.339  0.0001  0.0344 -2.9489
  274DMSO    H3 3069   1.542   0.435   2.361  0.1660 -1.1187  1.5422
  274DMSO    S1 3070   1.665   0.551   2.537 -0.0941  0.0079 -0.1728
  274DMSO    C2 3071   1.831   0.493   2.533  0.7227 -0.6925  0.3825
  274DMSO    H4 3072   1.816   0.385   2.525 -1.8992 -0.2618 -1.7592
  274DMSO    H5 3073   1.890   0.542   2.454 -1.4367 -1.2535 -1.6536
  274DMSO    H6 3074   1.874   0.516   2.630 -0.0451  1.5899  0.2173
  274DMSO    O1 3075   1.615   0.452   2.637  0.1155  0.2406  0.4311
  275DMSO    C1 3076   2.924   0.837   2.347 -0.2134 -0.4449  0.7399
  275DMSO    H1 3077   3.017   0.781   2.338  0.2570  0.4382  0.0328
  275DMSO    H2 3078   2.933   0.944   2.328 -0.5210 -0.2430  1.6794
  275DMSO    H3 3079   2.880   0.822   2.446 -2.6037 -1.9758 -0.5135
  275DMSO    S1 3080   2.805   0.779   2.233 -0.5985  0.1716 -0.0574
  275DMSO    C2 3081   2.767   0.616   2.305 -0.2431  0.1641  0.1795
  275DMSO    H4 3082   2.712   0.615   2.399  0.3398  2.9907  0.6006
  275DMSO    H5 3083   2.717   0.551   2.233  0.3364  0.5125 -0.5472
  275DMSO    H6 3084   2.862   0.563   2.318 -0.6261 -1.1205 -2.0606
  275DMSO    O1 3085   2.897   0.738   2.124  0.4865 -0.4651  0.6212
  276DMSO    C1 3086   5.704   4.098   4.638 -0.4630  0.9384 -0.2831
  276DMSO    H1 3087   5.628   4.034   4.593  1.2780 -2.7755  1.8623
  276DMSO    H2 3088   5.771   4.137   4.561  0.4420 -1.0999 -0.5516
  276DMSO    H3 3089   5.764   4.035   4.704 -0.3140  0.5041 -0.8332
  276DMSO    S1 3090   5.631   4.225   4.740 -0.2772 -0.1147  0.2878
  276DMSO    C2 3091   5.778   4.268   4.825 -0.1067  0.4671  0.4241
  276DMSO    H4 3092   5.753   4.291   4.929  1.2889  1.6145  0.5399
  276DMSO    H5 3093   5.859   4.195   4.822 -2.5481 -2.3436  1.1290
  276DMSO    H6 3094   5.810   4.361   4.776 -0.6769  1.0977  1.2409
  276DMSO    O1 3095   5.559   4.145   4.841 -0.0771 -0.6413  0.6836
  277DMSO    C1 3096   3.951   2.898   1.477 -0.4831 -0.5167 -0.0469
  277DMSO    H1 3097   3.948   2.789   1.483  0.8940 -0.4352  3.2184
  277DMSO    H2 3098   4.029   2.932   1.408 -0.4058 -1.6032 -0.5042
  277DMSO    H3 3099   3.973   2.937   1.576 -1.7574  0.0258  0.0363
  277DMSO    S1 3100   3.795   2.971   1.418  0.5712 -0.0477  0.3335
  277DMSO    C2 3101   3.801   2.912   1.247  0.2203  0.9630  0.4585
  277DMSO    H4 3102   3.735   2.977   1.189  1.8084  1.0340 -1.3136
  277DMSO    H5 3103   3.902   2.927   1.209 -0.1999  1.5925 -0.4073
  277DMSO    H6 3104   3.762   2.810   1.247  0.8294  0.7201  1.3654
  277DMSO    O1 3105   3.830   3.117   1.396 -0.7061  0.4733 -0.3474
  278DMSO    C1 3106   1.505   2.549   4.725 -0.3808 -0.2733 -0.0175
  278DMSO    H1 3107   1.560   2.482   4.658 -0.5774 -0.4774  0.0279
  278DMSO    H2 3108   1.574   2.617   4.776  0.2841 -1.9379  1.3376
  278DMSO    H3 3109   1.442   2.491   4.792  0.7924  1.4698  2.6609
  278DMSO    S1 3110   1.392   2.649   4.627 -0.2979  0.3060 -0.1533
  278DMSO    C2 3111   1.519   2.735   4.533 -0.3557  0.2840 -0.0799
  278DMSO    H4 3112   1.469   2.823   4.490  1.0279  1.1841  0.1373
  278DMSO    H5 3113   1.605   2.763   4.594 -0.9513  3.0317 -0.4534
  278DMSO    H6 3114   1.540   2.670   4.447  0.0741  0.3213 -0.0021
  278DMSO    O1 3115   1.341   2.753   4.721 -0.6667 -0.1024  0.5926
  279DMSO    C1 3116   4.288   4.940   4.860  0.3847 -0.5629  0.0974
  279DMSO    H1 3117   4.232   4.918   4.952  0.9954 -0.5260  0.4800
  279DMSO    H2 3118   4.394   4.917   4.871 -0.0376 -2.4895  0.4496
  279DMSO    H3 3119   4.274   5.047   4.847  0.9426 -0.5569 -0.4992
  279DMSO    S1 3120   4.226   4.848   4.720 -0.5770 -0.4100  0.1811
  279DMSO    C2 3121   4.297   4.946   4.591  0.3178  0.5995  0.7681
  279DMSO    H4 3122   4.249   5.044   4.580  0.6807  0.5537 -1.3562
  279DMSO    H5 3123   4.396   4.967   4.631  1.1220 -1.8216  0.0922
  279DMSO    H6 3124   4.291   4.896   4.494  1.2922  0.8655  0.5691
  279DMSO    O1 3125   4.080   4.874   4.705  0.0206  0.1140  0.3281
  280DMSO    C1 3126   2.408   0.828   4.291  0.5777  0.2007 -0.5166
  280DMSO    H1 3127   2.493   0.894   4.271  0.2657  0.9484  0.5671
  280DMSO    H2 3128   2.365   0.854   4.388  0.8127 -0.1184 -0.3270
  280DMSO    H3 3129   2.445   0.725   4.290 -0.0434 -0.0696  1.5624
  280DMSO    S1 3130   2.274   0.860   4.178  0.0811 -0.1010  0.2947
  280DMSO    C2 3131   2.376   0.821   4.039 -0.5074 -0.0102  0.4190
  280DMSO    H4 3132   2.300   0.797   3.965  0.1171  0.3192 -0.3430
  280DMSO    H5 3133   2.429   0.914   4.018 -1.1092  0.0783 -0.7386
  280DMSO    H6 3134   2.444   0.740   4.069 -0.1648  0.5369  1.1535
  280DMSO    O1 3135   2.273   1.011   4.178 -0.1245  0.1811 -0.0084
  281DMSO    C1 3136   1.467   4.772   2.835  0.2475 -0.0978  0.2469
  281DMSO    H1 3137   1.382   4.714   2.872  1.9234 -3.7981 -1.4107
  281DMSO    H2 3138   1.491   4.715   2.745  1.6678  0.3846  0.3101
  281DMSO    H3 3139   1.556   4.773   2.898  0.1846  0.2999  0.3330
  281DMSO    S1 3140   1.438   4.946   2.800  0.0777  0.1348 -0.2347
  281DMSO    C2 3141   1.328   4.970   2.937 -0.5864  0.0849 -0.7535
  281DMSO    H4 3142   1.379   4.951   3.032 -0.4315  1.4668 -0.5513
  281DMSO    H5 3143   1.288   5.071   2.941 -1.8625 -0.4053 -0.9223
  281DMSO    H6 3144   1.252   4.892   2.929  0.1410 -0.6825 -0.2982
  281DMSO    O1 3145   1.354   4.946   2.679  0.0647 -0.0606  0.6347
  282DMSO    C1 3146   1.988   4.519   3.253  0.7018 -0.4086 -0.2928
  282DMSO    H1 3147   2.033   4.571   3.338  1.8126 -1.6496 -0.1027
  282DMSO    H2 3148   2.019   4.567   3.160  1.0064 -0.9018 -0.4487
  282DMSO    H3 3149   1.880   4.510   3.267  0.4358  1.5473 -0.9393
  282DMSO    S1 3150   2.054   4.350   3.231 -0.1255 -0.1210 -0.0772
  282DMSO    C2 3151   2.072   4.310   3.409  0.0711 -0.0918  0.4027
  282DMSO    H4 3152   2.108   4.207   3.405  2.0600  0.4918  2.0160
  282DMSO    H5 3153   2.145   4.375   3.459  0.2982  0.8470 -1.1206
  282DMSO    H6 3154   1.971   4.302   3.450 -0.3135 -1.4279 -0.7816
  282DMSO    O1 3155   2.202   4.373   3.205 -0.1238 -0.1555  0.0648
  283DMSO    C1 3156   1.635   2.064   0.230  0.1832  0.0631  0.2091
  283DMSO    H1 3157   1.548   2.045   0.293 -0.0170 -0.6358 -0.2693
  283DMSO    H2 3158   1.675   2.160   0.264  1.2536 -0.1750 -0.3347
  283DMSO    H3 3159   1.602   2.059   0.125  0.5550  1.5382  0.0151
  283DMSO    S1 3160   1.763   1.934   0.234 -0.2151  0.1543  0.0917
  283DMSO    C2 3161   1.891   2.012   0.138  0.5819 -0.3327  0.0386
  283DMSO    H4 3162   1.933   2.085   0.208 -1.6522  0.5841  0.4720
  283DMSO    H5 3163   1.960   1.932   0.112 -0.6211 -1.1047 -0.8251
  283DMSO    H6 3164   1.858   2.063   0.047 -1.6088 -1.5111  0.1399
  283DMSO    O1 3165   1.702   1.820   0.156  1.1725  0.3825  0.0848
  284DMSO    C1 3166   4.005   3.949   4.091  0.2218  0.2778 -0.0422
  284DMSO    H1 3167   4.041   3.947   4.194 -2.2090 -1.3242  0.8398
  284DMSO    H2 3168   4.005   4.051   4.054  1.5038  0.8526  1.5052
  284DMSO    H3 3169   3.914   3.889   4.092  1.1034 -1.0966 -0.3606
  284DMSO    S1 3170   4.119   3.862   3.985 -0.0111 -0.3750 -0.0203
  284DMSO    C2 3171   4.254   3.971   4.017  0.3279  0.2107  0.5156
  284DMSO    H4 3172   4.315   3.974   3.927  2.4661  0.3003  1.9054
  284DMSO    H5 3173   4.219   4.067   4.055 -0.2079 -1.2895  4.0857
  284DMSO    H6 3174   4.310   3.922   4.098 -0.7442 -1.4696  0.2610
  284DMSO    O1 3175   4.081   3.908   3.846 -0.2799 -0.4476 -0.6109
  285DMSO    C1 3176   0.445   4.772   4.055 -0.2533 -0.5016  0.4687
  285DMSO    H1 3177   0.408   4.803   4.153 -0.7056 -0.1212  0.1835
  285DMSO    H2 3178   0.543   4.730   4.075  0.4696  1.4221  1.1195
  285DMSO    H3 3179   0.444   4.864   3.995  0.6835 -1.8066 -1.6268
  285DMSO    S1 3180   0.329   4.653   3.990  0.3431 -0.1216  0.1619
  285DMSO    C2 3181   0.193   4.754   3.945 -0.3154 -0.4388  0.9163
  285DMSO    H4 3182   0.166   4.822   4.027  1.8834 -0.6582  1.8626
  285DMSO    H5 3183   0.211   4.820   3.860  0.6932  0.2978  1.6793
  285DMSO    H6 3184   0.121   4.676   3.921 -0.3142  0.1853 -1.1863
  285DMSO    O1 3185   0.280   4.591   4.112  0.3625  0.2429  0.5816
  286DMSO    C1 3186   0.871   3.852   4.278 -0.3508 -0.3059  0.7170
  286DMSO    H1 3187   0.851   3.922   4.360  0.8000  0.9806 -0.0609
  286DMSO    H2 3188   0.787   3.844   4.209  0.2854 -1.1019  0.0272
  286DMSO    H3 3189   0.907   3.756   4.314  0.8384 -0.3528 -0.5824
  286DMSO    S1 3190   1.008   3.926   4.185 -0.3793 -0.4838  0.3782
  286DMSO    C2 3191   0.916   4.035   4.082 -0.8036 -0.9853 -0.1090
  286DMSO    H4 3192   0.835   3.990   4.024 -1.8781  1.1337 -0.3049
  286DMSO    H5 3193   0.882   4.121   4.141 -2.6541 -0.2303 -2.2183
  286DMSO    H6 3194   0.986   4.070   4.007 -0.5603 -0.9266  0.1457
  286DMSO    O1 3195   1.058   3.815   4.096 -0.2081 -0.2689 -0.4555
  287DMSO    C1 3196   2.088   1.513   2.178  0.1280 -0.1034  0.5809
  287DMSO    H1 3197   2.094   1.554   2.279  1.2786 -1.3778  1.0364
  287DMSO    H2 3198   2.060   1.408   2.177  0.8132 -0.3182  2.8818
  287DMSO    H3 3199   2.188   1.528   2.135 -0.3321  2.9602  0.4267
  287DMSO    S1 3200   1.992   1.626   2.080 -0.4241  0.2820  0.5119
  287DMSO    C2 3201   2.068   1.583   1.925  0.3026  0.8234 -0.1681
  287DMSO    H4 3202   2.176   1.595   1.934  0.8515 -2.7015 -1.1352
  287DMSO    H5 3203   2.044   1.477   1.910 -2.1294  1.4657 -1.0425
  287DMSO    H6 3204   2.014   1.640   1.849 -2.3931 -0.9876  0.3236
  287DMSO    O1 3205   2.055   1.758   2.105  0.1182 -0.3794 -0.4645
  288DMSO    C1 3206   4.970   3.255   3.019 -0.1489 -0.5981 -0.3741
  288DMSO    H1 3207   5.052   3.241   2.949  0.6260 -0.9092  0.5786
  288DMSO    H2 3208   4.899   3.174   3.006 -3.1564  1.6782  1.2040
  288DMSO    H3 3209   4.919   3.350   3.000  1.7441  0.7226  0.9409
  288DMSO    S1 3210   5.029   3.270   3.196 -0.6893 -0.1398 -0.1368
  288DMSO    C2 3211   5.125   3.417   3.152 -0.0500  0.7192  0.2116
  288DMSO    H4 3212   5.052   3.488   3.112 -1.4145 -0.3795  0.7330
  288DMSO    H5 3213   5.167   3.449   3.247  2.3854 -1.8834  0.0708
  288DMSO    H6 3214   5.208   3.383   3.089  1.1025  1.1010  1.5083
  288DMSO    O1 3215   5.128   3.160   3.205  0.4515  0.4285  0.3990
  289DMSO    C1 3216   5.626   2.318   1.722  0.2032 -0.2501 -0.5010
  289DMSO    H1 3217   5.536   2.297   1.780  0.0508 -0.2853 -0.7498
  289DMSO    H2 3218   5.654   2.423   1.709  2.8739 -0.8696 -0.0565
  289DMSO    H3 3219   5.612   2.283   1.620 -0.9328 -0.2261 -0.3589
  289DMSO    S1 3220   5.774   2.238   1.799  0.0570  0.1739  0.0250
  289DMSO    C2 3221   5.879   2.256   1.660 -0.2118 -0.0064  0.0778
  289DMSO    H4 3222   5.976   2.208   1.673 -0.5265 -0.6360  0.1498
  289DMSO    H5 3223   5.822   2.214   1.576  0.3216 -0.6292  0.0249
  289DMSO    H6 3224   5.901   2.362   1.647  0.6056 -0.0887  0.7199
  289DMSO    O1 3225   5.754   2.098   1.804  0.5397  0.4223 -0.1203
  290DMSO    C1 3226   1.276   3.904   2.199  0.0385 -0.0473  0.0257
  290DMSO    H1 3227   1.191   3.908   2.130  0.0739  0.8653  0.0309
  290DMSO    H2 3228   1.228   3.847   2.279  1.4156  0.7055  1.4154
  290DMSO    H3 3229   1.304   4.006   2.226 -1.2862  0.2126  0.4611
  290DMSO    S1 3230   1.403   3.812   2.109  0.3200 -0.1770 -0.1132
  290DMSO    C2 3231   1.300   3.668   2.095 -0.3305 -0.1610 -0.0501
  290DMSO    H4 3232   1.369   3.586   2.076 -0.3525 -0.1495 -0.1801
  290DMSO    H5 3233   1.248   3.656   2.190 -0.9193 -0.7737 -0.4434
  290DMSO    H6 3234   1.226   3.689   2.017 -0.0590  0.8550 -0.0480
  290DMSO    O1 3235   1.508   3.781   2.206  0.5915  0.4240  0.6247
  291DMSO    C1 3236   0.910   1.469   3.644 -0.4932  0.4419  0.8983
  291DMSO    H1 3237   0.851   1.554   3.612  0.7914  1.0320  0.0714
  291DMSO    H2 3238   0.863   1.381   3.600 -0.0146  1.9522 -2.8066
  291DMSO    H3 3239   0.916   1.456   3.753  0.8693 -0.3067  0.7551
  291DMSO    S1 3240   1.078   1.489   3.599 -0.3548  0.2393  0.1352
  291DMSO    C2 3241   1.108   1.644   3.689  0.1904 -0.4183 -0.1228
  291DMSO    H4 3242   1.092   1.636   3.797 -1.9425  0.9445 -0.2971
  291DMSO    H5 3243   1.210   1.681   3.676  0.1117  0.1537  0.8140
  291DMSO    H6 3244   1.047   1.722   3.643 -0.1432 -1.6587 -1.8328
  291DMSO    O1 3245   1.065   1.515   3.454  0.5794 -0.3844 -0.0077
  292DMSO    C1 3246   1.164   4.756   1.879  0.3453  0.6267  0.6798
  292DMSO    H1 3247   1.142   4.650   1.859 -2.9568  1.1727  1.2033
  292DMSO    H2 3248   1.148   4.815   1.788 -0.6070 -0.2340  0.2819
  292DMSO    H3 3249   1.259   4.776   1.929  0.9513 -0.5515  0.0387
  292DMSO    S1 3250   1.043   4.809   1.996 -0.1310  0.1151  0.2266
  292DMSO    C2 3251   0.892   4.786   1.898  0.2499  0.1970 -0.2977
  292DMSO    H4 3252   0.921   4.841   1.808  1.7032  0.5875  0.3836
  292DMSO    H5 3253   0.886   4.680   1.872 -1.2562 -0.5315  2.8396
  292DMSO    H6 3254   0.808   4.820   1.959  1.4242  3.1465 -0.2409
  292DMSO    O1 3255   1.061   4.959   2.005 -0.3088 -0.1617  0.0149
  293DMSO    C1 3256   2.930   0.146   2.639  0.2672  0.2011 -0.3323
  293DMSO    H1 3257   2.827   0.149   2.604  1.1779  0.1480 -3.1039
  293DMSO    H2 3258   2.996   0.102   2.564  0.9460 -0.0383  0.3953
  293DMSO    H3 3259   2.938   0.098   2.737  2.6191 -1.2457 -1.2041
  293DMSO    S1 3260   2.999   0.313   2.656  0.0786 -0.1163  0.1011
  293DMSO    C2 3261   3.136   0.247   2.753  0.0918 -0.1339 -0.1160
  293DMSO    H4 3262   3.199   0.334   2.775  0.0156 -0.0934 -0.0589
  293DMSO    H5 3263   3.090   0.204   2.843 -0.9985  1.4719  0.1233
  293DMSO    H6 3264   3.191   0.176   2.692  1.3264 -0.3728  1.2478
  293DMSO    O1 3265   2.909   0.380   2.753  0.2811  0.3846  0.2068
  294DMSO    C1 3266   4.406   4.371   2.815  0.3644 -0.6279 -0.1949
  294DMSO    H1 3267   4.458   4.455   2.862 -0.5875 -0.1144 -0.0562
  294DMSO    H2 3268   4.435   4.272   2.852 -0.5186 -0.3570  1.2582
  294DMSO    H3 3269   4.425   4.378   2.707  0.7820  0.2449 -0.0650
  294DMSO    S1 3270   4.235   4.397   2.837 -0.0184 -0.2807 -0.0834
  294DMSO    C2 3271   4.247   4.388   3.017  0.1038 -0.1984 -0.5577
  294DMSO    H4 3272   4.152   4.395   3.069  1.6474 -0.6724  2.4186
  294DMSO    H5 3273   4.298   4.294   3.039 -1.9920 -0.8261  1.8889
  294DMSO    H6 3274   4.318   4.467   3.044 -0.5858  0.1035  0.3974
  294DMSO    O1 3275   4.177   4.260   2.806 -0.1283 -0.1307 -0.2536
  295DMSO    C1 3276   3.064   4.888   1.191  0.7037  0.1789  0.3528
  295DMSO    H1 3277   3.040   4.966   1.118  1.3057 -0.8218 -0.9513
  295DMSO    H2 3278   3.173   4.879   1.196  0.6806 -0.0065  0.5120
  295DMSO    H3 3279   3.019   4.790   1.176  0.4720  0.4335 -0.7003
  295DMSO    S1 3280   2.995   4.945   1.346 -0.3121 -0.1210 -0.0447
  295DMSO    C2 3281   3.150   5.006   1.416 -0.0622  0.2034 -0.0838
  295DMSO    H4 3282   3.141   5.060   1.510  1.7694  0.2460  0.0863
  295DMSO    H5 3283   3.204   4.913   1.434 -1.4922 -0.5492  0.3790
  295DMSO    H6 3284   3.206   5.063   1.341  0.2425  1.0519  0.7723
  295DMSO    O1 3285   2.983   4.819   1.421 -0.1980  0.1967  0.0694
  296DMSO    C1 3286   2.924   3.667   4.277 -0.5795  0.6613  0.2625
  296DMSO    H1 3287   2.920   3.559   4.291  0.0655  0.4612 -1.0148
  296DMSO    H2 3288   2.846   3.700   4.209 -0.6645  0.2420  0.1601
  296DMSO    H3 3289   3.019   3.710   4.243  0.4579 -0.2576  1.9260
  296DMSO    S1 3290   2.915   3.743   4.439  0.0507 -0.0385  0.0555
  296DMSO    C2 3291   3.081   3.675   4.481 -0.3138  0.4707  0.3837
  296DMSO    H4 3292   3.082   3.566   4.488  3.4811  0.2869 -1.5702
  296DMSO    H5 3293   3.159   3.706   4.411 -1.0747 -0.1718 -0.7579
  296DMSO    H6 3294   3.103   3.711   4.582  0.6995  1.1431 -0.0669
  296DMSO    O1 3295   2.822   3.644   4.509 -0.4973  0.0233 -0.4379
  297DMSO    C1 3296   3.014   2.628   4.064 -0.3787 -0.5428 -0.0224
  297DMSO    H1 3297   3.044   2.729   4.092  1.4457 -0.5674 -1.7644
  297DMSO    H2 3298   3.066   2.598   3.973 -0.1145 -1.1052  0.3071
  297DMSO    H3 3299   2.906   2.621   4.049 -0.5865  0.9932  0.7259
  297DMSO    S1 3300   3.055   2.510   4.195  0.3699 -0.1572  0.1490
  297DMSO    C2 3301   2.959   2.371   4.127 -0.3749  0.4530  0.3431
  297DMSO    H4 3302   2.868   2.408   4.080 -1.0245  0.7713  1.8402
  297DMSO    H5 3303   3.016   2.322   4.047  1.3898  2.0262  0.5987
  297DMSO    H6 3304   2.932   2.301   4.206 -0.7724 -0.4655 -0.5955
  297DMSO    O1 3305   2.967   2.551   4.305  0.0738  0.2927 -0.1940
  298DMSO    C1 3306   2.462   0.002   3.746  0.2444 -0.1040  0.1262
  298DMSO    H1 3307   2.406  -0.055   3.672  0.8469  1.4327 -1.5536
  298DMSO    H2 3308   2.550  -0.049   3.787  2.1211  2.1434 -0.9522
  298DMSO    H3 3309   2.397   0.030   3.830 -0.1373  0.7960 -0.4600
  298DMSO    S1 3310   2.529   0.152   3.675  0.1260  0.3850  0.2691
  298DMSO    C2 3311   2.651   0.061   3.567 -0.0042  0.4691  0.3138
  298DMSO    H4 3312   2.722  -0.004   3.619  0.5458 -0.3558 -1.4246
  298DMSO    H5 3313   2.585   0.006   3.500 -0.8727  1.9006 -0.0467
  298DMSO    H6 3314   2.706   0.121   3.493  0.4600  0.1765  0.4165
  298DMSO    O1 3315   2.610   0.198   3.787 -0.0771  0.2535  0.6681
  299DMSO    C1 3316   5.035   4.445   0.369 -0.1163  0.4636  0.4039
  299DMSO    H1 3317   5.080   4.402   0.280 -0.2058  0.5065  0.3379
  299DMSO    H2 3318   5.107   4.445   0.451  1.6836 -2.8405 -1.0948
  299DMSO    H3 3319   4.949   4.393   0.412  0.1804 -0.8731 -0.6253
  299DMSO    S1 3320   5.002   4.614   0.320  0.3782 -0.1329 -0.0997
  299DMSO    C2 3321   5.175   4.654   0.273  0.6942 -0.2523  0.2983
  299DMSO    H4 3322   5.181   4.612   0.172  0.0622 -2.1374  1.0059
  299DMSO    H5 3323   5.196   4.761   0.278  2.0140 -0.4661 -0.4947
  299DMSO    H6 3324   5.235   4.592   0.341  0.8945 -3.1326 -2.3830
  299DMSO    O1 3325   4.978   4.690   0.448 -0.5626 -0.1210 -0.3692
  300DMSO    C1 3326   1.847   2.583   4.526 -0.7892  0.1032 -0.4687
  300DMSO    H1 3327   1.881   2.494   4.472 -2.0723 -0.7521  0.1065
  300DMSO    H2 3328   1.742   2.567   4.551 -0.4206  0.6001  1.4754
  300DMSO    H3 3329   1.851   2.666   4.455 -1.2489  1.0166  0.5687
  300DMSO    S1 3330   1.945   2.618   4.677  0.1073 -0.1667 -0.1383
  300DMSO    C2 3331   1.954   2.444   4.736  0.7244 -0.6280 -0.2489
  300DMSO    H4 3332   2.044   2.388   4.709  0.0494 -1.7060 -0.3119
  300DMSO    H5 3333   1.958   2.438   4.845  3.7848  0.7264 -0.2239
  300DMSO    H6 3334   1.864   2.386   4.714 -0.1118  0.5044  0.1659
  300DMSO    O1 3335   1.844   2.687   4.757 -0.7177  0.0584  0.2074
  301DMSO    C1 3336   1.293   4.512   1.524  0.1627  0.3572  0.3729
  301DMSO    H1 3337   1.305   4.608   1.575  0.6595 -0.2511  1.4243
  301DMSO    H2 3338   1.369   4.442   1.560 -1.5432 -2.3666 -1.1146
  301DMSO    H3 3339   1.312   4.530   1.418  0.1839  0.9476  0.4784
  301DMSO    S1 3340   1.124   4.452   1.565  0.2730  0.2503 -0.0747
  301DMSO    C2 3341   1.041   4.589   1.501  0.6990  0.4350 -0.0785
  301DMSO    H4 3342   0.984   4.638   1.580  2.3884  1.5348  0.4726
  301DMSO    H5 3343   1.114   4.662   1.464  1.8365 -0.8691 -0.4525
  301DMSO    H6 3344   0.977   4.561   1.416  0.6400  0.7926 -0.1504
  301DMSO    O1 3345   1.118   4.464   1.714 -0.1297  0.3941  0.3622
  302DMSO    C1 3346   0.722   4.346   2.620  0.6419 -0.3617  0.0958
  302DMSO    H1 3347   0.730   4.357   2.729 -0.7188  3.4443 -0.1300
  302DMSO    H2 3348   0.700   4.442   2.574 -2.7736 -1.7436 -1.3141
  302DMSO    H3 3349   0.645   4.276   2.587  0.1698  0.5117 -0.6874
  302DMSO    S1 3350   0.857   4.266   2.539  0.4242  0.2069  0.3726
  302DMSO    C2 3351   0.995   4.383   2.577 -0.0966 -0.1237 -0.5185
  302DMSO    H4 3352   1.022   4.362   2.681  1.6223 -1.1801 -1.1569
  302DMSO    H5 3353   1.074   4.374   2.501  0.7083  1.7430  0.0618
  302DMSO    H6 3354   0.951   4.483   2.575  0.0652  0.0426  2.4543
  302DMSO    O1 3355   0.821   4.299   2.399  0.1409 -0.1102  0.0134
  303DMSO    C1 3356   0.885   0.255   1.943  0.0474  0.6341 -0.1750
  303DMSO    H1 3357   0.819   0.170   1.927 -0.6013  1.2711 -0.9281
  303DMSO    H2 3358   0.923   0.294   1.848  2.0491  1.9801  1.1340
  303DMSO    H3 3359   0.964   0.222   2.011  1.0826  1.6174 -0.8740
  303DMSO    S1 3360   0.792   0.382   2.022 -0.1470 -0.4172 -0.0947
  303DMSO    C2 3361   0.940   0.466   2.071 -0.5633  0.3493 -0.1093
  303DMSO    H4 3362   0.988   0.503   1.980  0.3808 -1.4382 -0.3670
  303DMSO    H5 3363   0.919   0.550   2.138 -0.3709  1.8747 -1.9012
  303DMSO    H6 3364   1.010   0.394   2.114 -0.5168  0.1445 -0.5195
  303DMSO    O1 3365   0.752   0.324   2.157 -1.0277 -0.1161  0.1764
  304DMSO    C1 3366   1.606   1.582   4.015 -0.5700  0.4655  0.5529
  304DMSO    H1 3367   1.678   1.659   3.985 -0.6843  1.2615  2.2495
  304DMSO    H2 3368   1.568   1.547   3.919 -2.1753 -0.8712  1.6524
  304DMSO    H3 3369   1.529   1.626   4.080 -1.1067 -0.1725  0.3524
  304DMSO    S1 3370   1.687   1.450   4.107 -0.3291  0.0385 -0.2910
  304DMSO    C2 3371   1.750   1.566   4.230  0.3644  0.4783  0.3265
  304DMSO    H4 3372   1.818   1.507   4.293 -0.4078  0.8486  1.5151
  304DMSO    H5 3373   1.777   1.663   4.189 -0.4691 -0.0081 -1.4286
  304DMSO    H6 3374   1.672   1.595   4.300 -1.5210 -0.5475 -1.3198
  304DMSO    O1 3375   1.808   1.423   4.022 -0.3684  0.0462  0.1157
  305DMSO    C1 3376   2.582   2.027   4.650  0.1957  0.2475  0.0097
  305DMSO    H1 3377   2.686   1.994   4.656  0.3189  0.4478 -0.9146
  305DMSO    H2 3378   2.559   2.099   4.729 -0.2711  0.1487 -0.0342
  305DMSO    H3 3379   2.525   1.936   4.669  0.6343 -0.3036 -1.2274
  305DMSO    S1 3380   2.549   2.092   4.483 -0.0670 -0.0168  0.1456
  305DMSO    C2 3381   2.390   2.155   4.509  0.6858  0.0296 -0.5237
  305DMSO    H4 3382   2.397   2.247   4.568  0.9464  0.9971 -2.0255
  305DMSO    H5 3383   2.350   2.174   4.409 -2.5493  0.1013  0.7250
  305DMSO    H6 3384   2.331   2.075   4.554  2.6857  0.5605  3.2414
  305DMSO    O1 3385   2.514   1.961   4.417  0.4322 -0.3632  1.0188
  306DMSO    C1 3386   1.142   4.192   0.813  0.0632  0.3505 -0.1843
  306DMSO    H1 3387   1.228   4.155   0.870  0.0138 -0.8374 -0.8576
  306DMSO    H2 3388   1.147   4.145   0.715 -1.0981 -1.6878  0.6917
  306DMSO    H3 3389   1.135   4.300   0.806 -0.3524  0.3301 -0.0657
  306DMSO    S1 3390   0.997   4.130   0.895  0.0110 -0.1507 -0.1857
  306DMSO    C2 3391   1.053   3.963   0.885 -0.0731 -0.8487  0.0043
  306DMSO    H4 3392   0.982   3.901   0.942 -0.2047 -0.4684  0.2552
  306DMSO    H5 3393   1.031   3.946   0.780  1.4270 -0.1822 -0.4301
  306DMSO    H6 3394   1.160   3.950   0.906 -0.1067 -0.4204  0.4479
  306DMSO    O1 3395   0.894   4.136   0.784 -0.3007 -0.1584 -0.2087
  307DMSO    C1 3396   3.030   3.110   4.241 -0.1372  0.3476 -0.9338
  307DMSO    H1 3397   2.938   3.167   4.221 -0.8676 -0.3960  0.2557
  307DMSO    H2 3398   3.071   3.064   4.151 -0.4361 -2.1961  0.2093
  307DMSO    H3 3399   3.020   3.031   4.315  2.5138  0.2133 -0.6793
  307DMSO    S1 3400   3.139   3.228   4.326 -0.0859  0.0497 -0.0832
  307DMSO    C2 3401   3.197   3.305   4.170 -0.2734 -0.2532  0.5875
  307DMSO    H4 3402   3.147   3.257   4.085  0.3431 -0.2327  0.2096
  307DMSO    H5 3403   3.165   3.410   4.164 -0.4040 -0.2374  1.5735
  307DMSO    H6 3404   3.302   3.278   4.157 -0.7379 -2.3526  1.1251
  307DMSO    O1 3405   3.268   3.154   4.364 -0.1320  0.3439  0.6556
  308DMSO    C1 3406   0.872   0.474   0.615 -0.2001 -0.2273 -0.2590
  308DMSO    H1 3407   0.894   0.564   0.673 -1.2316 -0.1668  0.0506
  308DMSO    H2 3408   0.800   0.508   0.540 -0.6811 -0.6192  0.0189
  308DMSO    H3 3409   0.821   0.413   0.690 -1.6782  0.7567 -0.4428
  308DMSO    S1 3410   1.017   0.388   0.555 -0.2777  0.0172 -0.4836
  308DMSO    C2 3411   1.041   0.499   0.420 -0.1533 -0.0784 -0.3101
  308DMSO    H4 3412   1.144   0.482   0.387 -0.0918 -0.8560  0.2735
  308DMSO    H5 3413   0.968   0.481   0.341  1.8250 -0.7203 -2.0257
  308DMSO    H6 3414   1.028   0.601   0.457 -0.7415 -1.0057  2.1452
  308DMSO    O1 3415   0.983   0.262   0.479 -0.3367 -0.0275  0.1884
  309DMSO    C1 3416   3.963   0.724   0.513 -0.7822  0.4482  0.3702
  309DMSO    H1 3417   4.034   0.796   0.471  0.5547  0.7408  3.0232
  309DMSO    H2 3418   3.999   0.624   0.488 -1.0430  0.6748 -0.9750
  309DMSO    H3 3419   3.865   0.734   0.466 -1.4318  0.6987  1.7523
  309DMSO    S1 3420   3.950   0.746   0.688  0.4644 -0.1597 -0.2519
  309DMSO    C2 3421   3.921   0.922   0.689  0.2935  0.2424  0.0542
  309DMSO    H4 3422   3.998   0.977   0.635  0.6691 -1.5285 -1.2409
  309DMSO    H5 3423   3.824   0.918   0.638 -0.9373  1.7867  2.2006
  309DMSO    H6 3424   3.911   0.953   0.793 -2.4408  0.7919 -0.3391
  309DMSO    O1 3425   4.088   0.726   0.730  0.3967 -0.2712 -0.5339
  310DMSO    C1 3426   3.592   3.715   3.238 -0.4723 -0.0489  0.2609
  310DMSO    H1 3427   3.592   3.808   3.180 -0.0775  0.3312  0.8645
  310DMSO    H2 3428   3.560   3.735   3.340  0.1647 -0.6202  0.5712
  310DMSO    H3 3429   3.684   3.657   3.228 -0.2646  0.3292 -0.0430
  310DMSO    S1 3430   3.463   3.623   3.154  0.1728 -0.1160  0.0243
  310DMSO    C2 3431   3.425   3.503   3.283  0.1236  0.9327  0.5427
  310DMSO    H4 3432   3.383   3.559   3.368  2.0510 -0.4275  2.4400
  310DMSO    H5 3433   3.350   3.429   3.254  0.8949  0.7388 -0.9663
  310DMSO    H6 3434   3.514   3.455   3.322 -0.4189 -0.3002  0.2798
  310DMSO    O1 3435   3.524   3.542   3.050  0.2555  0.2285 -0.1308
  311DMSO    C1 3436   3.388   4.198   0.597  0.0750  0.3188  0.1033
  311DMSO    H1 3437   3.441   4.160   0.510  0.8976 -0.3891  0.9127
  311DMSO    H2 3438   3.468   4.244   0.655 -0.4444  1.8742 -0.3741
  311DMSO    H3 3439   3.346   4.114   0.653 -1.1506  0.5365 -0.4747
  311DMSO    S1 3440   3.257   4.309   0.576 -0.3133  0.0584 -0.2732
  311DMSO    C2 3441   3.342   4.458   0.527 -0.6841  0.3656 -0.5631
  311DMSO    H4 3442   3.399   4.444   0.435 -1.4489 -0.9516 -0.8481
  311DMSO    H5 3443   3.267   4.536   0.522 -1.7873 -0.7012 -0.7601
  311DMSO    H6 3444   3.427   4.489   0.589  1.4652 -0.9189 -2.7889
  311DMSO    O1 3445   3.208   4.330   0.711  0.4348  0.1118  0.5450
  312DMSO    C1 3446   2.804   0.311   3.207 -0.0867  0.1249  1.0782
  312DMSO    H1 3447   2.848   0.356   3.297  1.7077 -2.4054  1.5073
  312DMSO    H2 3448   2.695   0.308   3.221 -0.6362  0.8889 -2.5383
  312DMSO    H3 3449   2.855   0.215   3.197  4.0476  2.4162 -0.7241
  312DMSO    S1 3450   2.845   0.427   3.081 -0.0876 -0.4798  0.1847
  312DMSO    C2 3451   3.024   0.407   3.111 -0.3825 -0.3027  0.4578
  312DMSO    H4 3452   3.066   0.493   3.060 -2.6518 -0.7760 -2.3231
  312DMSO    H5 3453   3.049   0.405   3.218  2.4293  0.9473 -0.1333
  312DMSO    H6 3454   3.058   0.318   3.056  0.1930 -1.4456  2.5779
  312DMSO    O1 3455   2.811   0.552   3.151 -0.9520  0.3047  0.3032
  313DMSO    C1 3456   1.398   3.735   4.627 -0.0080  0.2405 -0.3865
  313DMSO    H1 3457   1.427   3.707   4.525  1.8394  0.1392  0.1523
  313DMSO    H2 3458   1.456   3.824   4.652 -0.7350  0.8395 -0.8248
  313DMSO    H3 3459   1.415   3.650   4.694  1.0346  1.4581  0.9317
  313DMSO    S1 3460   1.227   3.785   4.634  0.2126 -0.3119  0.3018
  313DMSO    C2 3461   1.211   3.824   4.814 -0.8700 -0.4288  0.5491
  313DMSO    H4 3462   1.246   3.734   4.867  1.0107 -0.9818 -1.5712
  313DMSO    H5 3463   1.278   3.904   4.846  0.3411 -0.8414 -0.8742
  313DMSO    H6 3464   1.107   3.851   4.835 -1.2885 -0.4255 -1.4881
  313DMSO    O1 3465   1.147   3.665   4.597  0.7050  0.4175 -0.3976
  314DMSO    C1 3466   1.624   3.713   0.595 -0.4795  0.6478  0.4530
  314DMSO    H1 3467   1.690   3.674   0.517  0.6752  0.0181  1.7043
  314DMSO    H2 3468   1.542   3.643   0.612  0.1419  0.0551  1.0946
  314DMSO    H3 3469   1.590   3.815   0.576 -2.7024  0.0489  1.0933
  314DMSO    S1 3470   1.700   3.734   0.753  0.3551 -0.3845 -0.3500
  314DMSO    C2 3471   1.539   3.751   0.845  0.0898  0.4045  0.0925
  314DMSO    H4 3472   1.502   3.651   0.868 -0.3813  0.4600 -0.4021
  314DMSO    H5 3473   1.561   3.798   0.941  1.0725  0.8356 -0.3357
  314DMSO    H6 3474   1.458   3.806   0.796 -0.4413 -0.4768 -0.0352
  314DMSO    O1 3475   1.754   3.875   0.754 -0.0964  0.5573  0.2123
  315DMSO    C1 3476   1.709   1.207   3.780  0.3906 -0.4738  0.0794
  315DMSO    H1 3477   1.605   1.197   3.810  0.3848 -1.0273 -0.1157
  315DMSO    H2 3478   1.769   1.125   3.821  0.0396 -1.1423 -0.7505
  315DMSO    H3 3479   1.740   1.306   3.815 -0.1000  0.3306 -1.7403
  315DMSO    S1 3480   1.718   1.182   3.603  0.1515  0.2025  0.1285
  315DMSO    C2 3481   1.883   1.242   3.579 -0.4056 -0.5120  0.8023
  315DMSO    H4 3482   1.903   1.331   3.639  1.1149  0.3785 -0.9949
  315DMSO    H5 3483   1.959   1.165   3.596  1.4093 -0.0319 -4.3205
  315DMSO    H6 3484   1.895   1.271   3.475 -0.1516 -1.8736  0.4387
  315DMSO    O1 3485   1.647   1.294   3.541  0.0043  0.1055  1.1471
  316DMSO    C1 3486   2.269   2.145   4.846  0.1242  0.2007 -0.3114
  316DMSO    H1 3487   2.167   2.139   4.882  0.4898 -1.6065  0.4779
  316DMSO    H2 3488   2.296   2.236   4.791  1.5499  0.4409  0.7406
  316DMSO    H3 3489   2.283   2.058   4.781 -1.3597  1.5159 -2.4495
  316DMSO    S1 3490   2.364   2.130   4.998 -0.4371 -0.1699 -0.2635
  316DMSO    C2 3491   2.386   2.304   5.043  0.2376 -0.2790  0.4182
  316DMSO    H4 3492   2.429   2.303   5.144 -0.2998 -2.9343  0.6552
  316DMSO    H5 3493   2.459   2.349   4.975  0.4691 -0.0928  0.7806
  316DMSO    H6 3494   2.289   2.353   5.036 -0.0973 -1.0112 -0.0301
  316DMSO    O1 3495   2.506   2.095   4.954 -0.3390 -0.5667 -0.3049
  317DMSO    C1 3496   3.790   0.957   0.178  0.0363 -0.2344 -0.0970
  317DMSO    H1 3497   3.824   0.939   0.076  1.0134 -1.7411  0.4715
  317DMSO    H2 3498   3.867   0.933   0.252  0.4801  0.9282 -0.1772
  317DMSO    H3 3499   3.701   0.896   0.198  1.8945 -2.0375  3.1205
  317DMSO    S1 3500   3.740   1.124   0.197  0.0357 -0.0834  0.2671
  317DMSO    C2 3501   3.644   1.124   0.350 -0.0445 -0.2289  0.4143
  317DMSO    H4 3502   3.575   1.209   0.349 -1.1764 -1.1410 -1.8799
  317DMSO    H5 3503   3.583   1.033   0.350  0.2164 -0.4059  0.1551
  317DMSO    H6 3504   3.717   1.124   0.432  0.6849 -0.7255 -0.2213
  317DMSO    O1 3505   3.637   1.154   0.091  0.6586 -0.1101  0.1201
  318DMSO    C1 3506   0.629   2.896   2.493 -0.2527 -0.0743  0.6630
  318DMSO    H1 3507   0.577   2.923   2.585 -1.6031 -2.1807  0.5576
  318DMSO    H2 3508   0.657   2.989   2.443  2.3743 -0.2114  1.7642
  318DMSO    H3 3509   0.567   2.831   2.431 -0.2827 -1.9083  2.5483
  318DMSO    S1 3510   0.781   2.816   2.535  0.2658 -0.0649 -0.0495
  318DMSO    C2 3511   0.817   2.932   2.668 -0.0580  0.2493 -0.1111
  318DMSO    H4 3512   0.761   2.901   2.757 -1.2021  0.2231 -0.8341
  318DMSO    H5 3513   0.922   2.929   2.696 -0.0847  0.0734 -0.0288
  318DMSO    H6 3514   0.785   3.031   2.633 -0.1838  0.6312  1.0564
  318DMSO    O1 3515   0.866   2.855   2.421 -0.1005  0.1995 -0.4281
  319DMSO    C1 3516   4.626   4.331   3.433 -0.4140  0.9658 -0.6520
  319DMSO    H1 3517   4.641   4.436   3.405 -2.5952  1.1551 -1.2030
  319DMSO    H2 3518   4.686   4.273   3.363 -0.6938  0.9548 -0.8855
  319DMSO    H3 3519   4.522   4.303   3.411 -0.4889  0.6288  0.1155
  319DMSO    S1 3520   4.667   4.305   3.596 -0.0659 -0.3870  0.2988
  319DMSO    C2 3521   4.838   4.367   3.579 -0.1808  0.2878  0.0166
  319DMSO    H4 3522   4.900   4.333   3.663 -1.3071 -0.2864  0.6302
  319DMSO    H5 3523   4.893   4.328   3.494  1.3931  1.8197  0.3001
  319DMSO    H6 3524   4.828   4.474   3.564 -0.8536  0.0519 -1.1989
  319DMSO    O1 3525   4.689   4.154   3.617 -0.0960 -0.6614  0.1586
  320DMSO    C1 3526   4.461   4.209   1.484  0.0880  1.2235  0.7144
  320DMSO    H1 3527   4.428   4.272   1.401  0.0972 -1.0817 -1.0789
  320DMSO    H2 3528   4.563   4.178   1.460 -0.7139 -0.2157 -0.9999
  320DMSO    H3 3529   4.399   4.122   1.507  1.5950 -0.4421 -1.2868
  320DMSO    S1 3530   4.447   4.299   1.640 -0.0484  0.3698 -0.0487
  320DMSO    C2 3531   4.503   4.173   1.749  0.6308  0.0665  0.5182
  320DMSO    H4 3532   4.611   4.178   1.761  0.7619  1.0012 -1.0430
  320DMSO    H5 3533   4.446   4.184   1.842 -0.2378  4.8889 -0.4788
  320DMSO    H6 3534   4.470   4.080   1.702  2.2743  0.1722 -0.8988
  320DMSO    O1 3535   4.300   4.307   1.665  0.5654 -0.0087 -0.3173
  321DMSO    C1 3536   2.333   0.640   1.394 -0.0912  0.2729  0.5342
  321DMSO    H1 3537   2.303   0.540   1.361 -0.6035  1.2664 -2.0715
  321DMSO    H2 3538   2.364   0.630   1.499  3.6572 -0.5632 -0.5468
  321DMSO    H3 3539   2.249   0.708   1.379  0.8580  1.4113  0.2882
  321DMSO    S1 3540   2.479   0.694   1.309 -0.2264  0.3486 -0.2167
  321DMSO    C2 3541   2.558   0.525   1.299 -0.2078 -1.1465  0.2285
  321DMSO    H4 3542   2.561   0.495   1.404 -3.0018 -0.5754  0.5190
  321DMSO    H5 3543   2.488   0.465   1.240  0.6208 -1.5635 -0.3238
  321DMSO    H6 3544   2.655   0.529   1.251 -1.0340 -1.3753 -1.4950
  321DMSO    O1 3545   2.556   0.760   1.414 -0.0619 -0.5875  0.2843
  322DMSO    C1 3546   1.103   1.127   4.805  0.0528  0.1298 -0.1417
  322DMSO    H1 3547   1.102   1.208   4.879  0.2060 -0.6698  0.7507
  322DMSO    H2 3548   1.208   1.098   4.791  0.2783  0.3180  1.0481
  322DMSO    H3 3549   1.053   1.164   4.716 -2.1917 -0.8842  0.6765
  322DMSO    S1 3550   1.008   0.987   4.867 -0.2452 -0.3316 -0.2655
  322DMSO    C2 3551   0.865   1.083   4.899 -0.1801  0.0970  0.2266
  322DMSO    H4 3552   0.819   1.042   4.989  0.5512  1.4967  1.2461
  322DMSO    H5 3553   0.895   1.186   4.916  0.9069 -0.4080  1.4450
  322DMSO    H6 3554   0.802   1.079   4.810  0.5748  1.9604 -0.4114
  322DMSO    O1 3555   1.062   0.957   5.005  0.0226 -0.1735  0.4931
  323DMSO    C1 3556   3.257   4.199   1.098 -0.5004  0.2969  0.1027
  323DMSO    H1 3557   3.249   4.273   1.178 -0.2279  0.5723 -0.1235
  323DMSO    H2 3558   3.196   4.241   1.017  1.1885 -0.4310 -1.5806
  323DMSO    H3 3559   3.211   4.104   1.126  1.4891 -0.3322  1.2816
  323DMSO    S1 3560   3.419   4.155   1.044  0.3570  0.0529  0.4287
  323DMSO    C2 3561   3.454   4.318   0.991  0.1023 -0.0775 -0.0427
  323DMSO    H4 3562   3.397   4.326   0.898  1.6118 -1.4300 -1.1307
  323DMSO    H5 3563   3.442   4.395   1.067 -0.5196 -1.0897  0.8896
  323DMSO    H6 3564   3.559   4.320   0.960 -0.0472  1.1710 -0.4934
  323DMSO    O1 3565   3.387   4.090   0.915  0.5306 -0.2956 -0.1805
  324DMSO    C1 3566   4.936   5.067   3.295 -0.4765  0.1785 -0.3722
  324DMSO    H1 3567   4.955   5.025   3.394 -1.7997 -0.0967 -0.2201
  324DMSO    H2 3568   4.919   4.983   3.227  0.3080  0.9994 -1.6006
  324DMSO    H3 3569   5.026   5.114   3.256 -1.0643  0.7817 -1.0341
  324DMSO    S1 3570   4.793   5.176   3.292  0.0157  0.0862  0.3128
  324DMSO    C2 3571   4.680   5.073   3.200 -0.0995 -0.3362 -0.4353
  324DMSO    H4 3572   4.582   5.119   3.214  0.3282 -0.0051  1.5586
  324DMSO    H5 3573   4.723   5.072   3.099  0.6093 -0.5667 -0.1380
  324DMSO    H6 3574   4.684   4.975   3.247 -3.7485 -0.5737 -0.5007
  324DMSO    O1 3575   4.843   5.270   3.187  0.2160  0.3907 -0.4339
  325DMSO    C1 3576   1.926   1.818   1.101 -0.2603 -0.4009  0.4081
  325DMSO    H1 3577   2.007   1.757   1.061 -0.0393  0.7025 -0.8382
  325DMSO    H2 3578   1.828   1.770   1.108 -0.7378  0.4748 -0.1770
  325DMSO    H3 3579   1.920   1.909   1.040 -0.4488 -0.5411  0.2175
  325DMSO    S1 3580   1.973   1.874   1.270 -0.0913  0.3217 -0.1165
  325DMSO    C2 3581   1.842   1.991   1.306 -0.4215 -0.1156 -0.0529
  325DMSO    H4 3582   1.888   2.084   1.341  0.7735 -0.4978 -0.5529
  325DMSO    H5 3583   1.795   2.005   1.208  1.8884 -3.1104 -1.6806
  325DMSO    H6 3584   1.780   1.938   1.378  0.8823 -1.2219  0.2760
  325DMSO    O1 3585   2.090   1.955   1.249  0.2830 -0.0001  0.1590
  326DMSO    C1 3586   3.462   3.124   3.507 -0.3114  0.0930 -0.8494
  326DMSO    H1 3587   3.516   3.195   3.445  1.3013 -1.9412 -1.8299
  326DMSO    H2 3588   3.441   3.178   3.600  3.2444 -2.4570  1.5850
  326DMSO    H3 3589   3.535   3.044   3.515  0.9104  0.9260 -3.2910
  326DMSO    S1 3590   3.312   3.073   3.428  0.0296  0.0346  0.0277
  326DMSO    C2 3591   3.275   2.949   3.544  0.1276  0.0955 -0.0768
  326DMSO    H4 3592   3.338   2.860   3.545 -0.7486 -0.5215  0.1788
  326DMSO    H5 3593   3.272   2.994   3.644 -1.4592  0.3113 -0.2167
  326DMSO    H6 3594   3.177   2.918   3.509 -0.3178  2.5746 -1.1539
  326DMSO    O1 3595   3.342   2.989   3.312  0.3237  0.9614 -0.1631
  327DMSO    C1 3596   4.351   4.245   4.327 -0.9160  0.6702 -0.1968
  327DMSO    H1 3597   4.402   4.257   4.231 -2.3342 -0.6128 -1.1359
  327DMSO    H2 3598   4.414   4.200   4.404  1.4399  0.4173 -2.2019
  327DMSO    H3 3599   4.288   4.160   4.300  0.7251 -0.9822  1.0151
  327DMSO    S1 3600   4.251   4.383   4.375  0.1127  0.0717 -0.0318
  327DMSO    C2 3601   4.181   4.400   4.212  0.3547 -0.6000 -0.5450
  327DMSO    H4 3602   4.134   4.498   4.209 -0.9486 -1.1336  1.6331
  327DMSO    H5 3603   4.257   4.396   4.134 -1.3940 -2.2931 -2.2143
  327DMSO    H6 3604   4.110   4.323   4.180 -2.5883  1.7869  0.0142
  327DMSO    O1 3605   4.352   4.494   4.390  0.0531 -0.2812 -0.1864
  328DMSO    C1 3606   4.501   1.595   3.185 -0.7043 -0.5975 -0.4805
  328DMSO    H1 3607   4.450   1.691   3.177 -0.0888 -0.4133 -2.7364
  328DMSO    H2 3608   4.593   1.614   3.240 -0.2030  1.1769 -1.8587
  328DMSO    H3 3609   4.538   1.561   3.087 -0.7673 -0.6462 -0.4876
  328DMSO    S1 3610   4.402   1.471   3.276 -0.4786 -0.2625  0.1364
  328DMSO    C2 3611   4.489   1.331   3.207 -0.0217 -0.1181  0.0330
  328DMSO    H4 3612   4.463   1.303   3.104 -1.6471  0.0046  0.3929
  328DMSO    H5 3613   4.596   1.353   3.206  0.2427 -1.3415 -0.5934
  328DMSO    H6 3614   4.474   1.245   3.273 -0.6092 -2.0155 -2.4606
  328DMSO    O1 3615   4.276   1.463   3.200  0.0358 -1.0020 -0.3533
  329DMSO    C1 3616   1.899   2.407   3.345 -0.0874  0.7806  0.3157
  329DMSO    H1 3617   1.886   2.423   3.238  2.0403 -0.0569 -0.0886
  329DMSO    H2 3618   1.996   2.452   3.365 -0.7660  1.5975  1.9718
  329DMSO    H3 3619   1.910   2.304   3.380 -2.3545  0.6377  0.7326
  329DMSO    S1 3620   1.761   2.475   3.432  0.2454 -0.3150  0.3839
  329DMSO    C2 3621   1.778   2.651   3.395 -0.2495 -0.1211 -0.6039
  329DMSO    H4 3622   1.678   2.695   3.395  0.2940  1.1735 -3.0065
  329DMSO    H5 3623   1.841   2.699   3.470  0.1778  1.3154 -1.8536
  329DMSO    H6 3624   1.821   2.661   3.295  0.0421  2.2078 -0.2626
  329DMSO    O1 3625   1.808   2.470   3.573 -0.5120 -0.3343  0.0017
  330DMSO    C1 3626   1.974   4.590   0.443  0.1034  0.1583  0.7885
  330DMSO    H1 3627   1.868   4.599   0.469 -0.2250 -1.8970  0.2256
  330DMSO    H2 3628   2.008   4.489   0.467  2.7585  0.7719 -0.2048
  330DMSO    H3 3629   2.031   4.668   0.494  1.4842 -0.1909 -0.2177
  330DMSO    S1 3630   1.985   4.604   0.267  0.2393  0.0015 -0.0923
  330DMSO    C2 3631   1.909   4.447   0.239  0.0584 -0.1393  0.0146
  330DMSO    H4 3632   1.805   4.457   0.271  0.0036  2.1317 -0.7903
  330DMSO    H5 3633   1.902   4.437   0.130  1.3666 -0.8679 -0.0084
  330DMSO    H6 3634   1.968   4.370   0.289 -0.9650 -1.2957 -0.5490
  330DMSO    O1 3635   2.127   4.569   0.235 -0.3984  0.1607 -0.0552
  331DMSO    C1 3636   1.747   4.339   3.872 -0.4173  0.2169 -0.0602
  331DMSO    H1 3637   1.690   4.367   3.961  3.7581  2.6694  2.0248
  331DMSO    H2 3638   1.775   4.418   3.803  0.4406 -1.3849 -1.5843
  331DMSO    H3 3639   1.697   4.253   3.827 -1.0331 -0.5640  2.0175
  331DMSO    S1 3640   1.899   4.298   3.937  0.5556  0.2346  0.0901
  331DMSO    C2 3641   1.981   4.269   3.780  0.5661  0.3528  0.1641
  331DMSO    H4 3642   2.089   4.259   3.791  0.5663 -1.4517 -1.2309
  331DMSO    H5 3643   1.935   4.178   3.741 -3.2677  1.5604  1.6856
  331DMSO    H6 3644   1.952   4.343   3.704 -0.9629 -1.9422 -1.5613
  331DMSO    O1 3645   1.891   4.165   4.009  0.4229 -0.0129 -0.2895
  332DMSO    C1 3646   1.536   0.264   3.145  0.1859  0.4264  0.4097
  332DMSO    H1 3647   1.482   0.200   3.215 -2.6444 -0.8397 -2.7823
  332DMSO    H2 3648   1.574   0.191   3.073  1.8805  1.4508  0.2211
  332DMSO    H3 3649   1.618   0.310   3.201  0.8777  0.6580 -0.7691
  332DMSO    S1 3650   1.432   0.382   3.071 -0.2894 -0.3000 -0.0731
  332DMSO    C2 3651   1.556   0.459   2.979 -0.0789  0.5404 -0.3250
  332DMSO    H4 3652   1.527   0.564   2.964  1.7799  1.3198  1.3494
  332DMSO    H5 3653   1.645   0.463   3.042  0.6324  0.5182 -1.3180
  332DMSO    H6 3654   1.577   0.405   2.887 -0.8741  0.0157 -0.2001
  332DMSO    O1 3655   1.418   0.488   3.177 -0.1682  0.3755  0.0584
  333DMSO    C1 3656   0.335   5.100   0.251  0.0551 -0.1064  0.0955
  333DMSO    H1 3657   0.364   5.196   0.294  0.6313  0.8292 -2.2730
  333DMSO    H2 3658   0.365   5.016   0.314 -1.3569  0.6663  1.8535
  333DMSO    H3 3659   0.361   5.094   0.145  1.1455 -3.3388  0.4948
  333DMSO    S1 3660   0.162   5.081   0.278 -0.1123  0.0311  0.1368
  333DMSO    C2 3661   0.182   5.029   0.449  0.0032 -0.1800 -0.2921
  333DMSO    H4 3662   0.231   4.931   0.451  2.1597  0.7629 -2.6694
  333DMSO    H5 3663   0.252   5.101   0.493  0.3026 -0.2298 -0.6813
  333DMSO    H6 3664   0.083   5.026   0.495  0.4260  0.1586  0.6521
  333DMSO    O1 3665   0.139   4.947   0.218 -0.5257  0.4093  0.3467
  334DMSO    C1 3666   3.535   2.109   3.022  0.4004  0.1571 -0.1581
  334DMSO    H1 3667   3.568   2.208   2.989 -1.6589  1.1759  0.7873
  334DMSO    H2 3668   3.428   2.107   3.044  0.4204 -1.8861 -0.1908
  334DMSO    H3 3669   3.594   2.094   3.113  3.1726  0.0225 -1.9288
  334DMSO    S1 3670   3.563   1.982   2.897  0.3202 -0.2428 -0.2006
  334DMSO    C2 3671   3.723   2.039   2.847  0.2862  0.0428 -0.4572
  334DMSO    H4 3672   3.790   1.953   2.843 -2.8065 -2.4913  0.8065
  334DMSO    H5 3673   3.698   2.073   2.747  0.0436  2.9762  0.5383
  334DMSO    H6 3674   3.759   2.116   2.916  1.0894  1.0805 -2.0134
  334DMSO    O1 3675   3.477   2.024   2.788  0.4569  0.0913 -0.0163
  335DMSO    C1 3676   1.230   3.170   2.688 -0.1446  0.1774 -0.3962
  335DMSO    H1 3677   1.338   3.164   2.699 -0.2883  0.1840  1.2358
  335DMSO    H2 3678   1.193   3.259   2.740 -0.1805 -0.0824  0.0269
  335DMSO    H3 3679   1.188   3.084   2.742 -0.2209  0.2600 -0.3236
  335DMSO    S1 3680   1.178   3.189   2.520 -0.2066 -0.3500 -0.6002
  335DMSO    C2 3681   1.162   3.018   2.482 -0.0037  0.1760  0.1807
  335DMSO    H4 3682   1.060   2.986   2.505  0.0856  0.1023  0.4760
  335DMSO    H5 3683   1.184   3.011   2.375 -0.4250 -2.7325  0.2226
  335DMSO    H6 3684   1.231   2.961   2.547 -0.0038  0.7665  0.7021
  335DMSO    O1 3685   1.309   3.216   2.453 -0.2548 -0.0995  0.1205
  336DMSO    C1 3686   3.099   1.509   1.578  0.4903  0.4088 -0.1185
  336DMSO    H1 3687   3.185   1.508   1.510  1.7015 -3.5587  1.3168
  336DMSO    H2 3688   3.029   1.592   1.571  0.5359  0.5365  0.8934
  336DMSO    H3 3689   3.144   1.507   1.678  1.5897  0.3160 -0.6029
  336DMSO    S1 3690   3.004   1.352   1.560  0.2507  0.6836 -0.1435
  336DMSO    C2 3691   2.985   1.391   1.389 -0.7420 -0.3895 -0.0223
  336DMSO    H4 3692   3.086   1.393   1.347 -0.5659  1.7716  0.4418
  336DMSO    H5 3693   2.920   1.313   1.349  0.8758 -0.9330 -1.6862
  336DMSO    H6 3694   2.948   1.492   1.374 -1.2144 -0.5199  0.2444
  336DMSO    O1 3695   2.882   1.388   1.638  0.0191 -0.2374  0.5124
  337DMSO    C1 3696   1.786   2.800   1.095  0.0396 -0.4074 -0.3135
  337DMSO    H1 3697   1.863   2.745   1.041  0.6916  1.4407 -1.3014
  337DMSO    H2 3698   1.833   2.832   1.188  1.2505  2.0182 -1.7397
  337DMSO    H3 3699   1.692   2.745   1.111 -0.2336 -0.2172 -1.2301
  337DMSO    S1 3700   1.739   2.942   0.998  0.0482  0.1296 -0.3768
  337DMSO    C2 3701   1.669   3.033   1.132  0.4091 -0.0502  0.0078
  337DMSO    H4 3702   1.590   2.972   1.176  1.1305 -0.6506  0.4790
  337DMSO    H5 3703   1.740   3.076   1.204  0.2251 -1.3654  0.9895
  337DMSO    H6 3704   1.604   3.110   1.089 -0.0540 -1.1794 -1.3544
  337DMSO    O1 3705   1.609   2.901   0.929  0.7271 -0.5338  0.1045
  338DMSO    C1 3706   4.850   2.571   4.527 -0.0480 -0.5168  0.5325
  338DMSO    H1 3707   4.841   2.517   4.622  1.6814 -0.8417  0.5420
  338DMSO    H2 3708   4.953   2.574   4.491  0.4298 -0.6664  1.8359
  338DMSO    H3 3709   4.815   2.673   4.541  1.5848  0.5285 -2.5376
  338DMSO    S1 3710   4.749   2.503   4.406 -0.0493  0.3695  0.0487
  338DMSO    C2 3711   4.734   2.637   4.285 -0.7168 -0.0228  0.1229
  338DMSO    H4 3712   4.671   2.711   4.335 -1.1246 -0.2159 -0.1081
  338DMSO    H5 3713   4.829   2.685   4.257 -2.3959  2.3437 -1.6955
  338DMSO    H6 3714   4.698   2.600   4.190  0.4469 -0.1186 -0.2943
  338DMSO    O1 3715   4.609   2.481   4.462 -0.8824  0.4053  0.1644
  339DMSO    C1 3716   0.813   1.441   2.884  0.4960 -0.5003 -0.6912
  339DMSO    H1 3717   0.728   1.506   2.859  1.7721  0.6608 -2.0602
  339DMSO    H2 3718   0.770   1.351   2.930  0.3758 -1.2608 -2.2682
  339DMSO    H3 3719   0.881   1.492   2.952  0.1507  1.8557 -2.0617
  339DMSO    S1 3720   0.908   1.404   2.738 -0.3186  0.0205  0.4841
  339DMSO    C2 3721   0.787   1.314   2.653  0.2887 -0.3532 -0.3462
  339DMSO    H4 3722   0.710   1.385   2.622 -0.0488  0.1286  1.5284
  339DMSO    H5 3723   0.824   1.267   2.562  0.2992 -0.9347 -0.0487
  339DMSO    H6 3724   0.741   1.240   2.720 -1.5769 -0.4161 -1.6843
  339DMSO    O1 3725   0.970   1.277   2.782  0.3705 -0.6850  0.0719
  340DMSO    C1 3726   0.318   1.064   1.566 -0.3031  0.3253  0.2845
  340DMSO    H1 3727   0.399   1.036   1.497 -1.7508  1.2824 -1.8560
  340DMSO    H2 3728   0.245   1.125   1.512  0.0403  0.7914  0.3472
  340DMSO    H3 3729   0.359   1.117   1.652  0.5959 -0.5749  0.4154
  340DMSO    S1 3730   0.260   0.913   1.626 -0.2339 -0.1015  0.2479
  340DMSO    C2 3731   0.144   0.982   1.736  0.5031  0.1592 -0.8136
  340DMSO    H4 3732   0.073   1.038   1.675  0.2945  0.7036 -0.0811
  340DMSO    H5 3733   0.105   0.901   1.798 -2.0313  1.5580 -0.5271
  340DMSO    H6 3734   0.195   1.046   1.808  1.4935  1.5521 -2.7234
  340DMSO    O1 3735   0.358   0.869   1.732  0.3387  0.1982 -0.4778
  341DMSO    C1 3736   3.482   3.693   0.549 -0.2622 -0.0046  0.1402
  341DMSO    H1 3737   3.377   3.711   0.571 -0.2386  0.6026 -0.2407
  341DMSO    H2 3738   3.513   3.743   0.458 -0.5664 -0.8921 -0.4590
  341DMSO    H3 3739   3.494   3.587   0.524  1.9847  0.4846 -0.9320
  341DMSO    S1 3740   3.582   3.729   0.689 -0.3505 -0.1563  0.1196
  341DMSO    C2 3741   3.560   3.901   0.690 -0.7279 -0.6521 -0.2291
  341DMSO    H4 3742   3.627   3.946   0.764 -1.9465  0.7603  0.0402
  341DMSO    H5 3743   3.596   3.932   0.592 -0.4934 -2.3455 -0.7034
  341DMSO    H6 3744   3.458   3.932   0.714  0.0158 -0.2620  2.5464
  341DMSO    O1 3745   3.718   3.686   0.648  0.0295 -0.0536  1.2514
  342DMSO    C1 3746   1.415   0.624   0.766  0.1262  0.4215  0.5374
  342DMSO    H1 3747   1.524   0.630   0.752  0.0351  0.9507 -0.0032
  342DMSO    H2 3748   1.378   0.669   0.858 -0.3748  2.1664 -0.4833
  342DMSO    H3 3749   1.395   0.521   0.793  0.7531  1.0033  3.3484
  342DMSO    S1 3750   1.332   0.677   0.618  0.1691  0.3463 -0.3506
  342DMSO    C2 3751   1.421   0.832   0.590  0.1350 -0.5902 -0.0656
  342DMSO    H4 3752   1.345   0.896   0.544  1.0161 -0.0274 -0.7696
  342DMSO    H5 3753   1.473   0.879   0.673  1.8837 -0.7874 -1.0108
  342DMSO    H6 3754   1.494   0.825   0.509  0.9070 -0.1942  0.5907
  342DMSO    O1 3755   1.196   0.724   0.670 -0.1505  0.6131 -0.4138
  343DMSO    C1 3756   4.379   4.222   0.530 -0.3990 -0.0759  0.1997
  343DMSO    H1 3757   4.394   4.289   0.445  0.3064 -1.7944 -1.0851
  343DMSO    H2 3758   4.356   4.119   0.501 -2.1746 -0.0956  1.6299
  343DMSO    H3 3759   4.292   4.254   0.587 -0.2124 -1.0634  1.0542
  343DMSO    S1 3760   4.521   4.221   0.630 -0.2494  0.3260  0.3458
  343DMSO    C2 3761   4.454   4.149   0.780 -0.5590 -0.5018  0.4315
  343DMSO    H4 3762   4.522   4.179   0.859  0.7324 -1.9858 -0.0940
  343DMSO    H5 3763   4.360   4.204   0.794 -0.7391  0.7014 -4.6091
  343DMSO    H6 3764   4.437   4.041   0.773  0.9047 -0.8892  2.4393
  343DMSO    O1 3765   4.523   4.364   0.672  0.1414  0.4314  0.5008
  344DMSO    C1 3766   0.856   1.518   0.134  0.1913 -0.0783  0.7544
  344DMSO    H1 3767   0.777   1.585   0.169 -0.1421 -0.2003  0.2532
  344DMSO    H2 3768   0.803   1.442   0.075 -0.9591  1.4631 -0.2399
  344DMSO    H3 3769   0.909   1.477   0.220 -0.7057  2.8813  2.7876
  344DMSO    S1 3770   0.972   1.608   0.032 -0.1822 -0.1371 -0.3335
  344DMSO    C2 3771   0.864   1.596  -0.109 -0.6319  0.4035  0.1734
  344DMSO    H4 3772   0.837   1.494  -0.140 -0.3041  0.7801 -1.4011
  344DMSO    H5 3773   0.776   1.653  -0.079 -1.7165 -2.3021  2.4042
  344DMSO    H6 3774   0.910   1.651  -0.191  0.3064  0.5635  0.8027
  344DMSO    O1 3775   1.071   1.505   0.004  0.0678  0.0203  0.2047
  345DMSO    C1 3776   1.623   2.993   4.093  0.0262 -0.5580  0.4372
  345DMSO    H1 3777   1.643   2.892   4.058 -1.3624 -0.7569  0.1802
  345DMSO    H2 3778   1.715   3.046   4.120  0.0349 -1.1132  1.5182
  345DMSO    H3 3779   1.555   2.993   4.178  1.8669 -1.7499  1.9392
  345DMSO    S1 3780   1.538   3.087   3.958 -0.2949 -0.1611 -0.1536
  345DMSO    C2 3781   1.504   3.244   4.040  0.2559  1.1270  0.4397
  345DMSO    H4 3782   1.450   3.231   4.134  0.6195  1.7045  0.7311
  345DMSO    H5 3783   1.596   3.302   4.042  0.4549  0.7736  1.5252
  345DMSO    H6 3784   1.435   3.298   3.975  1.0979  1.0720 -0.5167
  345DMSO    O1 3785   1.413   3.007   3.943  0.8829 -0.3138 -0.4346
  346DMSO    C1 3786   3.270   1.887   4.740 -0.1808 -0.0808  0.9222
  346DMSO    H1 3787   3.247   1.935   4.645  0.6581 -0.3007  0.5996
  346DMSO    H2 3788   3.342   1.807   4.718 -1.5419 -0.2447 -3.3181
  346DMSO    H3 3789   3.175   1.847   4.776  0.8935 -2.2464  1.5037
  346DMSO    S1 3790   3.355   2.000   4.852 -0.3999 -0.3482  0.4395
  346DMSO    C2 3791   3.290   1.955   5.012  0.3545 -0.1800 -0.2572
  346DMSO    H4 3792   3.358   1.981   5.093  0.5755 -0.0799 -0.4749
  346DMSO    H5 3793   3.200   2.015   5.023 -0.3352 -1.4113  1.0439
  346DMSO    H6 3794   3.268   1.848   5.015 -1.0256  0.1330  1.2603
  346DMSO    O1 3795   3.304   2.134   4.824 -0.5900 -0.0949  0.2645
  347DMSO    C1 3796   2.640   4.267   4.530 -0.5635 -0.0734 -0.5776
  347DMSO    H1 3797   2.581   4.359   4.538  0.9871  0.7625  2.0845
  347DMSO    H2 3798   2.696   4.262   4.436 -1.3392  1.7696 -1.1565
  347DMSO    H3 3799   2.588   4.172   4.540 -0.7452  0.1834  1.0463
  347DMSO    S1 3800   2.766   4.283   4.662  0.1174 -0.2882 -0.2488
  347DMSO    C2 3801   2.847   4.425   4.600 -0.0689 -0.3563 -0.1558
  347DMSO    H4 3802   2.888   4.409   4.500  0.7143 -1.0230  0.2668
  347DMSO    H5 3803   2.791   4.517   4.618 -1.5710 -1.0052 -1.3919
  347DMSO    H6 3804   2.931   4.440   4.667  1.2368 -0.1618 -1.8101
  347DMSO    O1 3805   2.853   4.163   4.632  0.4169 -0.3910 -0.2876
  348DMSO    C1 3806   2.158   0.637   1.799  0.2838  0.3032 -0.0482
  348DMSO    H1 3807   2.052   0.615   1.788  0.6052 -0.7681 -1.1004
  348DMSO    H2 3808   2.229   0.557   1.780  0.3246  0.1547  0.7002
  348DMSO    H3 3809   2.165   0.676   1.901  0.0438  1.8043 -0.5895
  348DMSO    S1 3810   2.188   0.766   1.676  0.4907  0.6124 -0.4773
  348DMSO    C2 3811   2.360   0.795   1.710  0.1559  0.1874 -0.4262
  348DMSO    H4 3812   2.395   0.692   1.722  1.9206  0.9204  1.0236
  348DMSO    H5 3813   2.416   0.836   1.626  2.2282 -0.5158  0.5737
  348DMSO    H6 3814   2.363   0.851   1.804 -0.9392  1.1588 -0.9490
  348DMSO    O1 3815   2.129   0.889   1.740 -0.2155  0.0457  0.2155
  349DMSO    C1 3816   2.581   2.757   1.502  0.0180  0.9046  0.5204
  349DMSO    H1 3817   2.601   2.659   1.546  1.6365  1.8040  1.8143
  349DMSO    H2 3818   2.507   2.817   1.555 -1.3993  0.4926 -0.9385
  349DMSO    H3 3819   2.553   2.748   1.396  1.8325 -0.6448  0.1428
  349DMSO    S1 3820   2.744   2.845   1.524  0.1503 -0.1890 -0.3080
  349DMSO    C2 3821   2.837   2.734   1.415 -0.2532  0.7155  0.0409
  349DMSO    H4 3822   2.839   2.638   1.469  1.1616 -0.2860 -1.7494
  349DMSO    H5 3823   2.800   2.724   1.313  0.3536 -2.4794  0.0703
  349DMSO    H6 3824   2.939   2.771   1.404  1.0795 -2.6283  0.5440
  349DMSO    O1 3825   2.772   2.812   1.669  0.0257  0.2375 -0.3081
  350DMSO    C1 3826   3.778   4.465   2.420  0.0742 -0.2624  1.2719
  350DMSO    H1 3827   3.671   4.448   2.408  0.3263 -1.3946  0.5554
  350DMSO    H2 3828   3.829   4.533   2.351  0.2581 -2.0649 -0.4245
  350DMSO    H3 3829   3.834   4.372   2.409 -0.2765 -0.2280 -1.1263
  350DMSO    S1 3830   3.817   4.512   2.594  0.4201 -0.1161 -0.0947
  350DMSO    C2 3831   3.692   4.406   2.658 -0.3237 -0.1644  0.8427
  350DMSO    H4 3832   3.710   4.301   2.633 -1.5055 -0.4930  1.3819
  350DMSO    H5 3833   3.703   4.396   2.766 -2.4305 -2.0403  0.9057
  350DMSO    H6 3834   3.592   4.436   2.626  0.0991  0.5928  0.2011
  350DMSO    O1 3835   3.743   4.643   2.608  0.1417  0.1496  0.6069
  351DMSO    C1 3836   2.946   1.010   1.260 -0.0946  0.5726  0.4341
  351DMSO    H1 3837   2.838   1.009   1.271 -0.0533  0.0566  0.8185
  351DMSO    H2 3838   2.978   1.114   1.247 -0.4477  0.8317  1.6461
  351DMSO    H3 3839   2.977   0.953   1.172  1.2550 -0.3846  1.4993
  351DMSO    S1 3840   3.023   0.928   1.396 -0.1658  0.4922  0.1409
  351DMSO    C2 3841   2.903   0.796   1.411 -0.0457  0.2731 -0.2833
  351DMSO    H4 3842   2.944   0.718   1.475  0.3766 -1.7143 -2.8730
  351DMSO    H5 3843   2.813   0.851   1.440  0.1399  1.0493 -1.1313
  351DMSO    H6 3844   2.893   0.752   1.311 -2.6345  2.0293 -0.8538
  351DMSO    O1 3845   2.990   1.012   1.514 -0.5988  0.4616  0.4023
  352DMSO    C1 3846   4.337   1.524   1.367 -0.4205  0.5205 -0.0055
  352DMSO    H1 3847   4.239   1.552   1.407  0.3761 -0.1293  2.4339
  352DMSO    H2 3848   4.345   1.417   1.344  1.4736  0.7277 -0.3495
  352DMSO    H3 3849   4.425   1.561   1.418 -0.0185  1.3655 -1.2752
  352DMSO    S1 3850   4.340   1.620   1.218 -0.1381 -0.3157 -0.1413
  352DMSO    C2 3851   4.515   1.643   1.209 -0.7030  0.0077 -0.1836
  352DMSO    H4 3852   4.534   1.741   1.165 -1.2651  0.0287 -0.3889
  352DMSO    H5 3853   4.550   1.659   1.311 -0.5075  1.7234 -0.5054
  352DMSO    H6 3854   4.561   1.559   1.156 -0.7980 -1.1306  1.4816
  352DMSO    O1 3855   4.288   1.745   1.267  1.4047 -0.3907 -0.2210
  353DMSO    C1 3856   3.625   2.947   0.937 -1.1979 -0.2193  0.2562
  353DMSO    H1 3857   3.717   3.005   0.941 -1.9053  1.0437 -1.1337
  353DMSO    H2 3858   3.538   2.995   0.890 -1.2276  0.1841  0.7168
  353DMSO    H3 3859   3.606   2.900   1.034 -0.8764  0.6193  0.7335
  353DMSO    S1 3860   3.676   2.806   0.843 -0.5808  0.0589  0.2566
  353DMSO    C2 3861   3.744   2.891   0.696  0.2994 -0.0889  0.0662
  353DMSO    H4 3862   3.785   2.804   0.645  0.5513  1.1903 -1.9700
  353DMSO    H5 3863   3.670   2.935   0.630 -0.4776  1.6828  2.0512
  353DMSO    H6 3864   3.820   2.967   0.722  0.5407 -0.5271  0.6609
  353DMSO    O1 3865   3.556   2.731   0.802  0.3192 -0.0734  0.1517
  354DMSO    C1 3866   3.373   2.591   3.793 -0.2053 -0.4420 -0.4964
  354DMSO    H1 3867   3.442   2.675   3.797  0.0086 -0.6645  0.6360
  354DMSO    H2 3868   3.279   2.640   3.768 -0.2863  0.4152  1.4075
  354DMSO    H3 3869   3.361   2.543   3.891 -2.5412  1.5589  0.2340
  354DMSO    S1 3870   3.434   2.494   3.656  0.1835  0.0143  0.3270
  354DMSO    C2 3871   3.604   2.504   3.708  0.4155  0.3583 -0.4960
  354DMSO    H4 3872   3.671   2.477   3.626  0.3745  0.6579 -0.6289
  354DMSO    H5 3873   3.623   2.603   3.749  3.3261 -0.3141 -0.0925
  354DMSO    H6 3874   3.618   2.440   3.796  1.5474  0.3653 -0.6581
  354DMSO    O1 3875   3.423   2.595   3.552 -0.1916 -0.1370  0.2299
  355DMSO    C1 3876   4.131   5.786   1.043  0.4792 -0.5466  0.0623
  355DMSO    H1 3877   4.145   5.893   1.022 -0.9364  0.1226  2.3469
  355DMSO    H2 3878   4.079   5.773   1.138  1.2785  0.2377  0.6204
  355DMSO    H3 3879   4.234   5.751   1.046  1.5334  2.3779 -0.1998
  355DMSO    S1 3880   4.042   5.693   0.918  0.1613  0.1547  0.1953
  355DMSO    C2 3881   3.886   5.760   0.961 -0.5516 -0.4669 -0.6095
  355DMSO    H4 3882   3.805   5.733   0.893  0.0112  1.7433 -2.1961
  355DMSO    H5 3883   3.865   5.728   1.064  1.3965 -0.8121 -0.2915
  355DMSO    H6 3884   3.888   5.869   0.965 -1.2162 -0.5199  3.1491
  355DMSO    O1 3885   4.045   5.547   0.957 -0.0527 -0.2310  0.3474
  356DMSO    C1 3886   2.346   2.325   1.878  0.4291 -0.5479 -0.1620
  356DMSO    H1 3887   2.409   2.252   1.929  0.7321 -0.8937 -1.0302
  356DMSO    H2 3888   2.240   2.301   1.890  0.4512 -0.9057 -0.7169
  356DMSO    H3 3889   2.361   2.326   1.770 -2.7572  1.4225 -0.6414
  356DMSO    S1 3890   2.380   2.486   1.934 -0.5799 -0.0480 -0.1628
  356DMSO    C2 3891   2.543   2.509   1.872 -0.1274  0.3014 -0.5817
  356DMSO    H4 3892   2.526   2.508   1.764  0.1319 -0.9047 -0.6205
  356DMSO    H5 3893   2.584   2.601   1.913  1.2506 -1.5832  2.4092
  356DMSO    H6 3894   2.607   2.429   1.909 -1.1577 -1.0957 -1.7677
  356DMSO    O1 3895   2.387   2.463   2.081 -0.3128  0.3291 -0.0957
  357DMSO    C1 3896   2.955   3.777   1.168 -0.3714 -0.2472 -0.5277
  357DMSO    H1 3897   3.045   3.737   1.215 -0.0166 -0.6997 -1.5844
  357DMSO    H2 3898   2.956   3.789   1.060 -2.9554 -0.2016 -0.5828
  357DMSO    H3 3899   2.918   3.874   1.203  0.8135  0.6463 -1.7017
  357DMSO    S1 3900   2.834   3.658   1.202  0.0027  0.4891 -0.4502
  357DMSO    C2 3901   2.700   3.762   1.133  0.3702 -0.5446  0.9833
  357DMSO    H4 3902   2.726   3.805   1.037 -0.2457 -1.6790  0.2948
  357DMSO    H5 3903   2.608   3.704   1.127 -0.1259  0.5649 -3.0768
  357DMSO    H6 3904   2.679   3.848   1.197  0.0989 -0.9700  1.4770
  357DMSO    O1 3905   2.804   3.694   1.345  0.0498  0.4034  0.4550
  358DMSO    C1 3906   2.962   3.362   4.721  0.3569  0.2207 -0.0413
  358DMSO    H1 3907   2.888   3.436   4.691 -0.6963 -0.6002  0.4909
  358DMSO    H2 3908   3.036   3.355   4.640  0.5829  1.3846  0.0616
  358DMSO    H3 3909   2.923   3.263   4.746  0.0500 -0.2770 -2.3534
  358DMSO    S1 3910   3.054   3.418   4.870 -0.0775 -0.1612 -0.1665
  358DMSO    C2 3911   3.112   3.568   4.805  0.3153 -0.4995  0.3547
  358DMSO    H4 3912   3.171   3.620   4.881 -1.7140  0.3474  1.3854
  358DMSO    H5 3913   3.177   3.552   4.718 -0.4146  0.1548 -0.3126
  358DMSO    H6 3914   3.024   3.627   4.778 -0.6581 -1.5762  1.1738
  358DMSO    O1 3915   3.176   3.339   4.864 -0.0151 -0.2086  0.0526
  359DMSO    C1 3916   4.648   3.492   2.885 -0.0805 -0.3797 -1.0672
  359DMSO    H1 3917   4.756   3.482   2.893 -0.1389 -0.6754 -0.6129
  359DMSO    H2 3918   4.612   3.405   2.829 -0.8261  0.0278 -1.2375
  359DMSO    H3 3919   4.617   3.576   2.823 -3.2592 -0.1644  0.6576
  359DMSO    S1 3920   4.579   3.485   3.046  0.0542  0.0747 -0.0547
  359DMSO    C2 3921   4.682   3.624   3.084  0.1493  0.2641  0.0768
  359DMSO    H4 3922   4.785   3.591   3.098  0.4079 -0.0408 -2.3326
  359DMSO    H5 3923   4.663   3.712   3.021 -1.8046 -0.4180 -0.3402
  359DMSO    H6 3924   4.654   3.655   3.185 -0.7691  1.6498 -0.5825
  359DMSO    O1 3925   4.656   3.381   3.115 -0.1194 -0.5404  0.0487
  360DMSO    C1 3926   1.272   5.848   1.762 -0.7510 -0.0181 -0.4669
  360DMSO    H1 3927   1.373   5.844   1.802 -1.4046 -0.9424  1.0995
  360DMSO    H2 3928   1.202   5.847   1.846 -2.2315  1.0414 -1.6396
  360DMSO    H3 3929   1.264   5.771   1.684  0.8251 -0.9357  0.2718
  360DMSO    S1 3930   1.262   6.001   1.667  0.3694  0.0294  0.4076
  360DMSO    C2 3931   1.098   6.043   1.712  0.1367 -0.2474  0.0304
  360DMSO    H4 3932   1.111   6.087   1.811 -0.9611  2.3559 -0.9326
  360DMSO    H5 3933   1.079   6.119   1.635 -0.2482 -1.1044 -0.7304
  360DMSO    H6 3934   1.032   5.956   1.714 -0.3647  0.1207 -0.2903
  360DMSO    O1 3935   1.274   5.952   1.527  0.0062 -0.0986  0.0824
  361DMSO    C1 3936   2.509   1.593   3.107 -0.2194 -0.1895 -0.3624
  361DMSO    H1 3937   2.589   1.658   3.070 -0.8149 -0.3591 -2.0164
  361DMSO    H2 3938   2.444   1.554   3.027 -1.3475 -1.3661  1.0989
  361DMSO    H3 3939   2.454   1.646   3.185 -3.9355  0.4271 -3.2433
  361DMSO    S1 3940   2.589   1.452   3.172  0.0726 -0.0198 -0.2641
  361DMSO    C2 3941   2.661   1.545   3.308  0.2792  0.0330  0.0137
  361DMSO    H4 3942   2.720   1.633   3.279  1.0546 -1.1667 -2.2000
  361DMSO    H5 3943   2.581   1.569   3.378  0.3787 -0.4062  0.2858
  361DMSO    H6 3944   2.729   1.476   3.360 -0.2353  0.8843  1.8546
  361DMSO    O1 3945   2.699   1.426   3.075  0.1946  0.1860 -0.5542
  362DMSO    C1 3946   3.882   0.247   0.829 -0.5724  0.3110  0.1497
  362DMSO    H1 3947   3.952   0.278   0.907  0.6878 -1.6017 -0.1911
  362DMSO    H2 3948   3.927   0.185   0.751  0.0983  0.3812  0.4760
  362DMSO    H3 3949   3.835   0.333   0.781 -0.7554 -0.9175 -1.9499
  362DMSO    S1 3950   3.741   0.157   0.900 -0.0117 -0.2776 -0.1634
  362DMSO    C2 3951   3.638   0.151   0.754  0.0849 -0.6822  0.7491
  362DMSO    H4 3952   3.543   0.100   0.768  0.6248 -2.2868 -1.2005
  362DMSO    H5 3953   3.622   0.255   0.726  1.9494 -0.0304  2.0136
  362DMSO    H6 3954   3.692   0.097   0.676 -0.3466  0.5802 -0.4365
  362DMSO    O1 3955   3.668   0.262   0.973 -0.8616  0.9810  0.2744
  363DMSO    C1 3956   3.813   2.079   4.345 -0.3304  0.8167  0.3741
  363DMSO    H1 3957   3.773   2.156   4.412  0.3050  1.5859 -0.1105
  363DMSO    H2 3958   3.740   2.075   4.264 -0.2827  2.6970  0.1977
  363DMSO    H3 3959   3.826   1.988   4.404 -0.5426  0.4198 -0.1879
  363DMSO    S1 3960   3.969   2.143   4.287 -0.1397 -0.3562  0.1480
  363DMSO    C2 3961   4.010   1.999   4.182  0.2740  0.9238 -0.1582
  363DMSO    H4 3962   3.990   2.023   4.078  1.1144  0.4538 -0.4335
  363DMSO    H5 3963   4.119   1.992   4.184  0.4304  2.9111  0.2101
  363DMSO    H6 3964   3.970   1.905   4.220  1.6432 -0.0311 -1.0168
  363DMSO    O1 3965   4.065   2.133   4.406 -0.0437  0.5450 -0.2727
  364DMSO    C1 3966   4.578   3.486   3.989 -0.4980  0.0303 -0.2275
  364DMSO    H1 3967   4.546   3.444   3.893 -0.9195  0.0937 -0.1131
  364DMSO    H2 3968   4.666   3.550   3.986 -1.0631  0.8394  0.2531
  364DMSO    H3 3969   4.600   3.406   4.061  1.9788 -1.2893 -2.3530
  364DMSO    S1 3970   4.445   3.590   4.054  0.0420  0.3683 -0.0780
  364DMSO    C2 3971   4.309   3.474   4.005  0.0485 -0.8314  0.2312
  364DMSO    H4 3972   4.220   3.537   3.994 -0.8756 -2.2157 -0.4865
  364DMSO    H5 3973   4.327   3.426   3.908  3.1761 -0.2195  0.4650
  364DMSO    H6 3974   4.296   3.400   4.085  0.0954 -0.1687  0.8574
  364DMSO    O1 3975   4.430   3.711   3.971  0.1795  0.5560 -1.0977
  365DMSO    C1 3976   3.455   1.438   2.983 -0.0778  0.3495  0.1937
  365DMSO    H1 3977   3.386   1.503   3.037  0.6488  1.4434 -0.1735
  365DMSO    H2 3978   3.502   1.358   3.041 -2.6955  1.0207  3.3341
  365DMSO    H3 3979   3.532   1.499   2.935  1.9054 -1.4694  0.9617
  365DMSO    S1 3980   3.386   1.365   2.834  0.2672 -0.3113  0.0885
  365DMSO    C2 3981   3.248   1.291   2.912  0.0534  0.2039  0.2972
  365DMSO    H4 3982   3.285   1.247   3.005 -0.4094  0.7997  0.7720
  365DMSO    H5 3983   3.182   1.377   2.931 -0.8390 -0.7209  1.5102
  365DMSO    H6 3984   3.215   1.209   2.848  2.5367  1.2263 -2.3622
  365DMSO    O1 3985   3.484   1.259   2.815 -0.3850 -0.3723  0.1182
  366DMSO    C1 3986   2.699   0.639   0.141 -0.2375 -0.4720  0.0636
  366DMSO    H1 3987   2.641   0.612   0.052  0.3443  0.7913 -0.7213
  366DMSO    H2 3988   2.712   0.747   0.139  2.0067 -0.7274 -1.4945
  366DMSO    H3 3989   2.795   0.587   0.136  0.5253  0.9623 -0.4211
  366DMSO    S1 3990   2.609   0.587   0.295 -0.0623  0.1120 -0.4246
  366DMSO    C2 3991   2.586   0.410   0.253  0.4919  0.7700  0.6395
  366DMSO    H4 3992   2.685   0.370   0.277  0.2047  0.0944  0.7170
  366DMSO    H5 3993   2.499   0.384   0.314 -0.6684  0.4148 -1.1392
  366DMSO    H6 3994   2.578   0.388   0.146  2.6616 -0.5180  0.7203
  366DMSO    O1 3995   2.485   0.649   0.265 -0.2357  0.1247 -0.4843
  367DMSO    C1 3996   4.342   4.005   1.150 -0.1183  0.9472 -0.5046
  367DMSO    H1 3997   4.399   4.074   1.088  1.7442  1.7587  2.0327
  367DMSO    H2 3998   4.251   3.967   1.103  0.1624 -2.5889  1.5929
  367DMSO    H3 3999   4.313   4.049   1.245  1.2649  2.5415 -0.8014
  367DMSO    S1 4000   4.456   3.873   1.162 -0.2484 -0.2541 -0.2849
  367DMSO    C2 4001   4.355   3.777   1.279  0.3652 -0.1244 -0.4047
  367DMSO    H4 4002   4.273   3.723   1.230  0.2574  0.0974 -0.4678
  367DMSO    H5 4003   4.425   3.707   1.326  0.4398  0.0131 -0.3090
  367DMSO    H6 4004   4.324   3.834   1.367 -0.6796  1.3733 -1.7186
  367DMSO    O1 4005   4.567   3.922   1.251  0.4512 -0.3312 -0.5864
  368DMSO    C1 4006   2.874   4.358   0.509  0.0250 -0.9099  0.0473
  368DMSO    H1 4007   2.940   4.323   0.589  1.4570 -0.9040 -1.1195
  368DMSO    H2 4008   2.906   4.329   0.409 -0.0408 -0.8226  0.0014
  368DMSO    H3 4009   2.881   4.467   0.506 -0.1123 -0.9467 -2.2215
  368DMSO    S1 4010   2.713   4.310   0.563  0.3442  0.8643  0.2158
  368DMSO    C2 4011   2.740   4.372   0.728 -0.6050  0.8711 -0.0942
  368DMSO    H4 4012   2.835   4.341   0.772 -1.2267  1.4374  1.7061
  368DMSO    H5 4013   2.734   4.480   0.710  1.7395  0.9912 -0.2812
  368DMSO    H6 4014   2.661   4.327   0.788 -0.7398 -0.4212 -1.2358
  368DMSO    O1 4015   2.727   4.162   0.576  0.4998  0.4677 -0.4354
  369DMSO    C1 4016   1.020   1.702   0.507  0.1966 -0.2556 -0.5964
  369DMSO    H1 4017   0.969   1.614   0.547  2.2223 -1.6543 -1.0025
  369DMSO    H2 4018   1.038   1.694   0.400 -1.3058  1.1238 -0.9696
  369DMSO    H3 4019   1.109   1.728   0.565 -0.2064  0.8162 -0.4394
  369DMSO    S1 4020   0.902   1.825   0.496  0.0097  0.2591 -0.1296
  369DMSO    C2 4021   0.897   1.860   0.674 -0.6424  0.0608  0.2577
  369DMSO    H4 4022   0.810   1.924   0.691 -2.1325 -1.5170 -1.1734
  369DMSO    H5 4023   0.889   1.765   0.727 -0.8161 -0.0651  0.0079
  369DMSO    H6 4024   0.999   1.895   0.693  0.7923 -4.3837  1.3687
  369DMSO    O1 4025   0.781   1.741   0.466  0.0794 -0.0840  0.3332
  370DMSO    C1 4026   3.617   1.387   1.390  0.4743 -0.7478  0.3907
  370DMSO    H1 4027   3.693   1.464   1.404  1.9057 -2.0196 -0.3293
  370DMSO    H2 4028   3.551   1.389   1.478  0.6250 -1.6202  0.5327
  370DMSO    H3 4029   3.661   1.288   1.376 -0.1306 -0.7433 -1.6673
  370DMSO    S1 4030   3.515   1.399   1.246  0.2649 -0.0972 -0.1527
  370DMSO    C2 4031   3.449   1.554   1.291  0.7220 -0.1848 -1.0642
  370DMSO    H4 4032   3.396   1.557   1.386  0.5144 -1.1065 -1.1488
  370DMSO    H5 4033   3.536   1.620   1.286  1.0554 -0.4497  0.8707
  370DMSO    H6 4034   3.388   1.590   1.208 -0.2556  1.8259  0.4881
  370DMSO    O1 4035   3.408   1.299   1.273  0.7860  0.6548  0.5605
  371DMSO    C1 4036   0.240   1.123   3.320 -0.1201 -0.5173 -0.2981
  371DMSO    H1 4037   0.317   1.087   3.252  1.7302  3.4520 -0.4198
  371DMSO    H2 4038   0.284   1.196   3.388 -0.9680  0.5799 -0.9028
  371DMSO    H3 4039   0.188   1.051   3.384 -0.6446  2.7822  3.1757
  371DMSO    S1 4040   0.118   1.223   3.224  0.0035  0.1073  0.2026
  371DMSO    C2 4041   0.045   1.314   3.367 -0.1220  0.3678 -0.6240
  371DMSO    H4 4042  -0.015   1.244   3.424 -0.6518  0.5384 -0.9683
  371DMSO    H5 4043   0.131   1.349   3.425  0.4495 -1.8622 -0.0626
  371DMSO    H6 4044  -0.017   1.402   3.348  0.9835  1.2960  0.0176
  371DMSO    O1 4045   0.023   1.113   3.187  0.2897  0.1500  0.7269
  372DMSO    C1 4046   2.081   3.286   0.637  0.2364  0.2205 -0.1500
  372DMSO    H1 4047   2.107   3.375   0.578  0.9832 -0.1711 -0.4267
  372DMSO    H2 4048   2.168   3.237   0.681  0.1845  0.1510 -0.1265
  372DMSO    H3 4049   2.037   3.212   0.571 -0.3272 -0.3570  0.8735
  372DMSO    S1 4050   1.986   3.339   0.780  0.6614 -0.1103 -0.1898
  372DMSO    C2 4051   1.900   3.183   0.799  0.3341 -0.2807 -0.0651
  372DMSO    H4 4052   1.974   3.116   0.844  0.5966  0.1385  0.1282
  372DMSO    H5 4053   1.818   3.203   0.869 -1.0480  0.2403 -1.8005
  372DMSO    H6 4054   1.856   3.145   0.707  0.1073 -1.1196  0.3783
  372DMSO    O1 4055   1.880   3.430   0.726  0.6290  0.3287 -0.0049
  373DMSO    C1 4056   2.758   0.901   4.128 -0.2903  0.0357  0.8013
  373DMSO    H1 4057   2.847   0.922   4.188 -1.5290  0.6311  2.4620
  373DMSO    H2 4058   2.690   0.986   4.136 -0.4464  0.0011 -0.1235
  373DMSO    H3 4059   2.717   0.803   4.155 -2.8837  0.4347 -1.5100
  373DMSO    S1 4060   2.810   0.885   3.957 -0.0114 -0.0824 -0.2544
  373DMSO    C2 4061   2.928   0.746   3.980 -0.0423 -0.1768  0.5192
  373DMSO    H4 4062   3.004   0.766   4.056 -0.0675  1.4862  0.1312
  373DMSO    H5 4063   2.866   0.657   3.990 -0.3640 -0.1031 -0.7346
  373DMSO    H6 4064   2.976   0.744   3.882 -1.1623 -3.9677 -0.0273
  373DMSO    O1 4065   2.897   1.001   3.927 -0.1506 -0.4553  0.6825
  374DMSO    C1 4066   0.820   3.266   2.342  0.7293  0.1227  0.0295
  374DMSO    H1 4067   0.915   3.214   2.332 -1.6515 -4.1048 -1.7772
  374DMSO    H2 4068   0.742   3.198   2.378  1.0826  0.2701  1.0655
  374DMSO    H3 4069   0.776   3.308   2.251  1.9897 -0.1408 -0.7107
  374DMSO    S1 4070   0.822   3.408   2.447 -0.0922 -0.1174 -0.2807
  374DMSO    C2 4071   0.948   3.479   2.342 -0.5610  0.3878 -0.2062
  374DMSO    H4 4072   1.011   3.549   2.398 -1.6564 -0.2692  1.9308
  374DMSO    H5 4073   1.015   3.396   2.315 -1.2352  0.0206 -0.7525
  374DMSO    H6 4074   0.894   3.504   2.251 -3.1327 -2.5145  0.4217
  374DMSO    O1 4075   0.896   3.351   2.565  0.4124 -0.1544  0.0363
  375DMSO    C1 4076   1.576   3.868   2.608  0.1629  0.8508 -0.0827
  375DMSO    H1 4077   1.564   3.830   2.709 -1.1285  0.6838 -0.2833
  375DMSO    H2 4078   1.499   3.942   2.583  0.8469  1.2253 -1.1459
  375DMSO    H3 4079   1.567   3.785   2.536 -0.4263 -0.5076  1.5300
  375DMSO    S1 4080   1.733   3.951   2.610  0.2379  0.2118 -0.5382
  375DMSO    C2 4081   1.785   3.913   2.443 -0.0917  0.0693 -0.1423
  375DMSO    H4 4082   1.706   3.911   2.368 -0.1192  1.1534 -0.1477
  375DMSO    H5 4083   1.860   3.984   2.409  1.1808 -1.1083  0.1434
  375DMSO    H6 4084   1.844   3.821   2.450  0.4472  0.4813  0.8572
  375DMSO    O1 4085   1.811   3.870   2.698  0.6320 -0.0545 -0.9500
  376DMSO    C1 4086   4.237   2.592   1.841  0.9138  0.1826 -0.5583
  376DMSO    H1 4087   4.339   2.576   1.806  1.2408 -0.0475  0.4848
  376DMSO    H2 4088   4.233   2.631   1.943  0.3860 -1.3488  0.0155
  376DMSO    H3 4089   4.195   2.491   1.842  1.4076 -0.0447  3.8246
  376DMSO    S1 4090   4.144   2.680   1.712 -0.0312 -0.1668  0.2754
  376DMSO    C2 4091   4.235   2.833   1.733  0.0664  0.2054 -0.4152
  376DMSO    H4 4092   4.333   2.816   1.686  0.2539 -1.9233  0.6811
  376DMSO    H5 4093   4.189   2.910   1.670 -1.0935  0.5992  0.9007
  376DMSO    H6 4094   4.244   2.857   1.839 -1.4556 -1.9425  0.2333
  376DMSO    O1 4095   4.013   2.708   1.775  0.6107 -0.5491 -0.4129
  377DMSO    C1 4096   4.143   3.490   2.410 -0.4421  0.3966  0.3038
  377DMSO    H1 4097   4.209   3.573   2.436 -0.7942  1.0216 -0.7665
  377DMSO    H2 4098   4.212   3.417   2.368  1.3182  0.0123  3.6937
  377DMSO    H3 4099   4.062   3.522   2.344  0.6702  0.4763 -1.0284
  377DMSO    S1 4100   4.073   3.415   2.557  0.5950  0.3517  0.0459
  377DMSO    C2 4101   4.238   3.395   2.627 -0.3889  0.2680  0.2919
  377DMSO    H4 4102   4.267   3.493   2.668 -0.9659  1.2828 -1.6438
  377DMSO    H5 4103   4.230   3.322   2.708  0.7385  0.4822  0.6068
  377DMSO    H6 4104   4.312   3.357   2.555  1.5963  2.6476  0.9788
  377DMSO    O1 4105   4.013   3.283   2.511  0.1308  0.4029  0.4010
  378DMSO    C1 4106   4.230   1.712   2.933  0.1901 -0.0810  0.7385
  378DMSO    H1 4107   4.257   1.797   2.869 -1.4804 -0.5316 -0.5828
  378DMSO    H2 4108   4.121   1.716   2.935  0.1247 -0.6823 -0.6710
  378DMSO    H3 4109   4.283   1.724   3.027  0.0803  1.7775  0.5881
  378DMSO    S1 4110   4.288   1.561   2.852  0.2416 -0.1136  0.0305
  378DMSO    C2 4111   4.397   1.657   2.753  0.3750  0.3475 -0.1568
  378DMSO    H4 4112   4.349   1.747   2.714 -0.9130 -0.8269 -1.3501
  378DMSO    H5 4113   4.491   1.682   2.803  0.5100 -1.4414  0.5129
  378DMSO    H6 4114   4.420   1.585   2.674 -0.3985 -1.1832  1.0084
  378DMSO    O1 4115   4.182   1.510   2.757  0.7129  0.1205 -0.6479
  379DMSO    C1 4116   2.819   2.907   0.080 -0.8472  0.2670 -0.4753
  379DMSO    H1 4117   2.713   2.930   0.077 -0.7969  0.3839 -1.2359
  379DMSO    H2 4118   2.844   2.850  -0.010 -2.6212 -2.2302  0.5690
  379DMSO    H3 4119   2.852   2.849   0.167 -0.1977 -0.7737 -1.4110
  379DMSO    S1 4120   2.915   3.058   0.078 -0.1194  0.3101 -0.2310
  379DMSO    C2 4121   3.073   2.982   0.051 -0.2934  0.0859  0.0604
  379DMSO    H4 4122   3.084   2.896   0.118 -3.0578 -2.1712 -2.2594
  379DMSO    H5 4123   3.081   2.947  -0.053 -1.7001  0.9190 -0.3355
  379DMSO    H6 4124   3.142   3.062   0.078  2.1474 -2.1097  0.5801
  379DMSO    O1 4125   2.905   3.103   0.218 -0.7256  0.0175 -0.1409
  380DMSO    C1 4126   1.336   1.299   0.184 -0.2298  0.0895 -0.2202
  380DMSO    H1 4127   1.405   1.312   0.268 -0.1707  0.2972 -0.3009
  380DMSO    H2 4128   1.273   1.387   0.168 -1.4420 -0.5154  1.1876
  380DMSO    H3 4129   1.265   1.217   0.198 -1.1533  0.5257 -2.1397
  380DMSO    S1 4130   1.422   1.232   0.044  0.1706 -0.0488 -0.0558
  380DMSO    C2 4131   1.458   1.076   0.121 -0.1137  0.2670 -0.0539
  380DMSO    H4 4132   1.532   1.018   0.065  0.8068 -0.2300  1.6314
  380DMSO    H5 4133   1.484   1.080   0.227  1.0092 -2.1009 -0.2024
  380DMSO    H6 4134   1.365   1.018   0.114  0.6469 -0.7598 -1.9707
  380DMSO    O1 4135   1.558   1.298   0.049  0.3225 -0.4153  0.0978
  381DMSO    C1 4136   0.288   0.295   1.252  0.5876 -0.1336  0.2242
  381DMSO    H1 4137   0.255   0.270   1.151 -1.7172 -0.8791  1.1312
  381DMSO    H2 4138   0.212   0.356   1.301 -0.6796 -2.3663  1.1695
  381DMSO    H3 4139   0.388   0.338   1.252  0.8848 -0.8121  0.2200
  381DMSO    S1 4140   0.291   0.121   1.322 -0.0857  0.4095 -0.0352
  381DMSO    C2 4141   0.435   0.069   1.231  0.5386 -0.1033 -0.3951
  381DMSO    H4 4142   0.408   0.073   1.125 -0.7529  1.1314 -0.0367
  381DMSO    H5 4143   0.522   0.132   1.248  1.2946 -0.6377 -2.1738
  381DMSO    H6 4144   0.462  -0.034   1.256  1.3211  0.1415 -0.2256
  381DMSO    O1 4145   0.178   0.056   1.247 -0.1644 -0.6113  0.5356
  382DMSO    C1 4146   0.376   3.164   1.596  0.0768  0.1039 -0.0912
  382DMSO    H1 4147   0.365   3.058   1.621 -3.4520  0.6328  0.8319
  382DMSO    H2 4148   0.274   3.202   1.593 -0.6426 -1.8574 -2.2043
  382DMSO    H3 4149   0.423   3.173   1.498 -1.4713 -1.9613 -1.0696
  382DMSO    S1 4150   0.493   3.238   1.715  0.4538 -0.2970 -0.7556
  382DMSO    C2 4151   0.370   3.304   1.833 -0.0396  0.2790 -0.2849
  382DMSO    H4 4152   0.295   3.363   1.780  1.6928  2.9763  0.1563
  382DMSO    H5 4153   0.330   3.216   1.884 -0.5804 -0.1571 -1.4514
  382DMSO    H6 4154   0.421   3.364   1.909 -1.8455 -1.6989  2.5854
  382DMSO    O1 4155   0.559   3.360   1.654  0.0254 -0.1986 -0.3916
  383DMSO    C1 4156   5.506   4.447   2.912  0.0308 -0.5524 -0.0386
  383DMSO    H1 4157   5.510   4.339   2.930  0.6774 -0.9491 -2.4909
  383DMSO    H2 4158   5.430   4.498   2.972  0.1521 -1.6533  1.0951
  383DMSO    H3 4159   5.482   4.461   2.807 -0.1784 -1.0995 -0.0645
  383DMSO    S1 4160   5.661   4.510   2.946  0.3163 -0.2704  0.1013
  383DMSO    C2 4161   5.675   4.435   3.106  0.2006 -0.5323 -0.3183
  383DMSO    H4 4162   5.600   4.488   3.164  0.3271  1.2716 -1.7758
  383DMSO    H5 4163   5.655   4.328   3.118 -1.9771 -0.0011  1.1083
  383DMSO    H6 4164   5.776   4.441   3.148 -0.0070 -1.3042  0.3143
  383DMSO    O1 4165   5.641   4.658   2.975  0.0651 -0.6269  0.3363
  384DMSO    C1 4166   1.770   1.333   3.217  0.2173 -0.5656 -0.1817
  384DMSO    H1 4167   1.716   1.420   3.179  2.5788  1.2665  0.6222
  384DMSO    H2 4168   1.725   1.303   3.312  0.4404 -1.5303 -0.3731
  384DMSO    H3 4169   1.877   1.348   3.233  0.6709 -3.0207 -0.6745
  384DMSO    S1 4170   1.748   1.201   3.102 -0.5006  0.3849 -0.1236
  384DMSO    C2 4171   1.870   1.099   3.191  0.1537 -0.3397 -0.4085
  384DMSO    H4 4172   1.839   1.095   3.296  2.0939 -0.6138  0.1661
  384DMSO    H5 4173   1.887   0.998   3.151  0.8923 -0.3787 -0.0072
  384DMSO    H6 4174   1.961   1.157   3.179 -0.2761  0.1283 -1.4555
  384DMSO    O1 4175   1.840   1.252   2.998 -0.0891  0.1797  0.4065
  385DMSO    C1 4176   3.538   0.172   3.024 -0.0211 -0.5045  0.1474
  385DMSO    H1 4177   3.463   0.122   3.084 -0.9323 -0.0944 -0.6316
  385DMSO    H2 4178   3.495   0.214   2.932  2.6995 -0.8403 -1.3392
  385DMSO    H3 4179   3.614   0.098   2.996 -1.4092 -1.4186 -1.2778
  385DMSO    S1 4180   3.621   0.305   3.109 -0.3666 -0.0921  0.2162
  385DMSO    C2 4181   3.732   0.339   2.980  0.6880 -0.4920  0.0857
  385DMSO    H4 4182   3.676   0.380   2.895 -0.1350 -0.6674  0.5418
  385DMSO    H5 4183   3.809   0.405   3.020 -0.2015  0.4856  0.1838
  385DMSO    H6 4184   3.777   0.242   2.954 -0.0270 -0.6466 -0.5926
  385DMSO    O1 4185   3.714   0.248   3.209 -0.4734  0.0486  0.0818
  386DMSO    C1 4186   4.703   2.979   0.294  0.0508  0.2378 -0.5585
  386DMSO    H1 4187   4.696   3.009   0.190  1.5585 -0.2202 -0.7945
  386DMSO    H2 4188   4.729   2.873   0.307  1.1080  0.2255 -2.6293
  386DMSO    H3 4189   4.616   2.997   0.358 -0.2814 -0.7384 -0.7267
  386DMSO    S1 4190   4.829   3.094   0.358  0.0351  0.3859 -0.2088
  386DMSO    C2 4191   4.972   2.997   0.296 -0.0879 -0.3065  0.1728
  386DMSO    H4 4192   5.063   3.058   0.300 -0.5276  0.4140 -0.6171
  386DMSO    H5 4193   4.976   2.898   0.340 -0.3278 -0.2563  0.3071
  386DMSO    H6 4194   4.954   2.982   0.189  0.5281  2.4031 -0.3669
  386DMSO    O1 4195   4.819   3.062   0.503  0.1044  0.3343 -0.2597
  387DMSO    C1 4196   4.384   0.777   1.464  0.1478 -0.5411 -0.5511
  387DMSO    H1 4197   4.309   0.825   1.527  0.1298  0.0299 -1.0050
  387DMSO    H2 4198   4.381   0.668   1.476 -0.9770 -0.3514  1.0407
  387DMSO    H3 4199   4.482   0.817   1.491 -0.2224  0.7065 -1.0134
  387DMSO    S1 4200   4.357   0.818   1.297  0.1372  0.4562 -0.4354
  387DMSO    C2 4201   4.393   0.994   1.302 -0.0780 -0.0141  0.1142
  387DMSO    H4 4202   4.498   1.017   1.324  0.1671 -0.7875 -0.2462
  387DMSO    H5 4203   4.363   1.042   1.208 -2.5537 -0.3149  0.7183
  387DMSO    H6 4204   4.325   1.027   1.381 -1.2426 -0.7802 -0.5576
  387DMSO    O1 4205   4.202   0.814   1.289  0.1734  0.1593 -0.0793
  388DMSO    C1 4206   1.134   2.398   2.471 -0.2146 -0.4144 -0.2684
  388DMSO    H1 4207   1.233   2.443   2.484  0.3386 -1.6262 -0.2701
  388DMSO    H2 4208   1.083   2.409   2.567 -0.6073  0.5860 -0.5724
  388DMSO    H3 4209   1.145   2.292   2.448  3.7952  0.3769 -2.3609
  388DMSO    S1 4210   1.055   2.473   2.328 -0.5466 -0.3743 -0.0671
  388DMSO    C2 4211   1.073   2.643   2.380  0.0548  0.1001 -0.3338
  388DMSO    H4 4212   1.175   2.681   2.373 -0.8169  2.8649  1.1511
  388DMSO    H5 4213   1.015   2.703   2.310  0.6107 -1.3710 -2.0960
  388DMSO    H6 4214   1.036   2.652   2.483  1.0448  2.4806 -0.1681
  388DMSO    O1 4215   0.908   2.451   2.346  0.1378 -0.1345  0.4404
  389DMSO    C1 4216   2.896   2.741   2.023  0.0887 -0.5711 -0.3976
  389DMSO    H1 4217   3.003   2.732   2.001 -0.1143 -0.0216 -1.6712
  389DMSO    H2 4218   2.873   2.683   2.112 -1.7298  1.4746  0.5138
  389DMSO    H3 4219   2.832   2.718   1.938 -3.0860 -1.9860  2.2945
  389DMSO    S1 4220   2.877   2.917   2.065  0.8462  0.0741 -0.0115
  389DMSO    C2 4221   2.991   2.980   1.948  0.8099 -0.1181  0.0006
  389DMSO    H4 4222   2.994   3.087   1.966  1.7805 -0.4826  2.2763
  389DMSO    H5 4223   3.095   2.950   1.962  1.3789  0.8370 -2.1232
  389DMSO    H6 4224   2.962   2.955   1.845  1.8583  0.1187 -0.3558
  389DMSO    O1 4225   2.940   2.934   2.205  0.4052 -0.2370 -0.5098
  390DMSO    C1 4226   3.144   2.170   4.545  0.7833 -0.5564  0.6183
  390DMSO    H1 4227   3.136   2.069   4.505  2.6131 -0.4860  0.0293
  390DMSO    H2 4228   3.233   2.215   4.499  1.0189 -0.0526  1.5602
  390DMSO    H3 4229   3.150   2.170   4.654 -3.0837  1.7707  0.9183
  390DMSO    S1 4230   2.997   2.249   4.499  0.0414  0.4144  0.2892
  390DMSO    C2 4231   3.055   2.406   4.556 -0.6961 -0.1291  0.7123
  390DMSO    H4 4232   3.108   2.396   4.651 -0.4635  1.7926  0.8045
  390DMSO    H5 4233   3.118   2.453   4.479 -1.7251  1.1045  0.6048
  390DMSO    H6 4234   2.963   2.462   4.573 -0.9155 -0.4452  0.5750
  390DMSO    O1 4235   2.905   2.220   4.612 -0.0476  0.3098 -0.5273
  391DMSO    C1 4236   5.364   0.858   1.873  0.0788  0.7650  0.0902
  391DMSO    H1 4237   5.356   0.851   1.764  0.4442  2.0615 -0.0333
  391DMSO    H2 4238   5.435   0.778   1.893 -0.5684 -0.4374 -2.2358
  391DMSO    H3 4239   5.265   0.842   1.917  1.1802 -2.8318  1.3820
  391DMSO    S1 4240   5.426   1.015   1.932 -0.2507  0.1940 -0.4984
  391DMSO    C2 4241   5.578   1.017   1.838 -0.8725  0.6655 -0.6612
  391DMSO    H4 4242   5.636   0.926   1.852 -0.8392  0.5873 -1.2898
  391DMSO    H5 4243   5.545   1.009   1.734 -0.7348 -0.7188 -0.6065
  391DMSO    H6 4244   5.638   1.107   1.853  0.6429 -0.5448  0.6268
  391DMSO    O1 4245   5.458   1.002   2.081  0.4689 -0.2847 -0.1842
  392DMSO    C1 4246   3.264   5.666   3.994  0.7681  0.5950  0.4971
  392DMSO    H1 4247   3.226   5.575   3.946  3.9896 -0.3329 -0.4236
  392DMSO    H2 4248   3.370   5.674   3.970  0.3460 -1.3263 -2.1848
  392DMSO    H3 4249   3.248   5.659   4.102  0.3754  1.8297  0.5181
  392DMSO    S1 4250   3.183   5.802   3.926  0.0841  0.6040  0.0958
  392DMSO    C2 4251   3.260   5.764   3.768  0.0181 -0.6712  0.4180
  392DMSO    H4 4252   3.236   5.847   3.701  1.5945 -0.6117 -0.1000
  392DMSO    H5 4253   3.369   5.764   3.773  0.0512 -0.4457 -0.1913
  392DMSO    H6 4254   3.227   5.668   3.727  0.2776 -0.2278 -0.8486
  392DMSO    O1 4255   3.250   5.925   3.969  0.4100 -0.1492 -0.1152
  393DMSO    C1 4256   3.913   4.737   1.014 -0.0195  0.2255 -0.4422
  393DMSO    H1 4257   3.925   4.640   0.965  3.3006  0.8466 -0.9438
  393DMSO    H2 4258   3.917   4.816   0.939 -0.2233  0.5493 -0.1148
  393DMSO    H3 4259   3.988   4.751   1.092  0.8943  1.6806 -1.5568
  393DMSO    S1 4260   3.746   4.731   1.080 -0.3545  0.5297  0.1857
  393DMSO    C2 4261   3.764   4.559   1.137  0.5662 -1.2641  0.0361
  393DMSO    H4 4262   3.662   4.519   1.129  1.1031 -2.3751 -1.4981
  393DMSO    H5 4263   3.827   4.505   1.066  0.7078 -0.1230 -0.7152
  393DMSO    H6 4264   3.808   4.559   1.237 -0.8189 -0.4559  0.6631
  393DMSO    O1 4265   3.657   4.726   0.960  0.1424  1.0523  0.5095
  394DMSO    C1 4266   2.992   0.977   3.214 -0.6320  0.0720  0.4987
  394DMSO    H1 4267   3.044   0.938   3.126  0.9106 -0.0428  1.4315
  394DMSO    H2 4268   3.048   0.950   3.304  0.0612 -0.6207 -0.1337
  394DMSO    H3 4269   2.888   0.946   3.207 -0.1950 -1.2846 -0.0664
  394DMSO    S1 4270   3.009   1.160   3.196 -0.3138 -0.1659 -0.1656
  394DMSO    C2 4271   2.944   1.169   3.030 -0.0344  0.9784  0.1929
  394DMSO    H4 4272   2.857   1.103   3.030  2.6380 -2.7366 -1.2377
  394DMSO    H5 4273   2.908   1.270   3.009  1.5136  1.4325 -0.3130
  394DMSO    H6 4274   3.020   1.139   2.958  0.5184 -3.0527  2.2635
  394DMSO    O1 4275   3.156   1.177   3.199  0.1490 -0.3327 -0.2105
  395DMSO    C1 4276   3.424   2.253   0.666  0.6621 -0.2035  0.0089
  395DMSO    H1 4277   3.444   2.180   0.745  1.1404  0.3121  0.3707
  395DMSO    H2 4278   3.439   2.348   0.718 -1.0643 -0.7139  1.5168
  395DMSO    H3 4279   3.322   2.238   0.629  0.4295 -0.2103  0.6482
  395DMSO    S1 4280   3.553   2.222   0.545  0.2089  0.0217  0.0275
  395DMSO    C2 4281   3.523   2.058   0.504 -0.2194 -0.3218  0.0314
  395DMSO    H4 4282   3.616   2.016   0.462  0.8381  0.0543  1.9569
  395DMSO    H5 4283   3.491   2.002   0.592  0.8864  1.0028  1.2937
  395DMSO    H6 4284   3.444   2.063   0.429  0.7884 -0.5760 -1.0699
  395DMSO    O1 4285   3.674   2.208   0.628 -0.5079  0.0663  0.7244
  396DMSO    C1 4286   4.151   3.588   3.068 -0.7827 -0.8359  0.3142
  396DMSO    H1 4287   4.253   3.567   3.032 -1.1213  1.2323 -1.9566
  396DMSO    H2 4288   4.148   3.695   3.088 -1.4513 -1.0687  1.4869
  396DMSO    H3 4289   4.142   3.537   3.165 -2.0371 -2.4573 -0.6289
  396DMSO    S1 4290   4.034   3.537   2.943  0.0426 -0.1512 -0.1331
  396DMSO    C2 4291   3.883   3.540   3.047 -0.6897  0.5389  0.1688
  396DMSO    H4 4292   3.904   3.479   3.136 -0.0223 -1.1836 -1.1390
  396DMSO    H5 4293   3.871   3.644   3.077  0.8786  0.9206 -0.4830
  396DMSO    H6 4294   3.806   3.489   2.989 -0.8696  0.9639  0.0400
  396DMSO    O1 4295   4.066   3.394   2.919 -0.5453 -0.1678  0.5520
  397DMSO    C1 4296   4.576   4.436   2.184 -0.1782  0.3423  0.2512
  397DMSO    H1 4297   4.650   4.516   2.171  0.7481 -0.2248  1.8938
  397DMSO    H2 4298   4.482   4.474   2.224 -1.4161 -2.3698 -0.0106
  397DMSO    H3 4299   4.626   4.372   2.258  1.3229  1.0009 -0.1660
  397DMSO    S1 4300   4.541   4.348   2.036 -0.0268  0.2849 -0.2123
  397DMSO    C2 4301   4.438   4.470   1.966  0.4388  0.4705 -0.1382
  397DMSO    H4 4302   4.450   4.462   1.858  1.0684  0.7693 -0.0948
  397DMSO    H5 4303   4.335   4.456   1.999  0.0307 -0.8419 -1.8820
  397DMSO    H6 4304   4.469   4.569   2.001  0.0856  0.2972  0.6758
  397DMSO    O1 4305   4.459   4.234   2.077 -0.1363 -0.0048  0.0937
  398DMSO    C1 4306   5.058   4.328   1.016 -0.0582  0.2638  0.3528
  398DMSO    H1 4307   4.981   4.264   1.061 -0.0373 -0.3227 -0.4379
  398DMSO    H2 4308   5.020   4.428   0.998  2.3879  1.1460 -0.0772
  398DMSO    H3 4309   5.104   4.277   0.931 -0.1470 -2.5505  1.9155
  398DMSO    S1 4310   5.182   4.361   1.143 -0.3151 -0.3725 -0.1248
  398DMSO    C2 4311   5.246   4.191   1.170  0.1058  0.7901  0.1393
  398DMSO    H4 4312   5.161   4.123   1.166  0.9893 -0.2431 -1.6392
  398DMSO    H5 4313   5.313   4.158   1.091 -1.6850  0.7911 -1.4169
  398DMSO    H6 4314   5.300   4.190   1.265  1.5658  1.9043 -0.6741
  398DMSO    O1 4315   5.091   4.361   1.265 -0.1981 -0.2845 -0.4278
  399DMSO    C1 4316   2.716   3.062   0.925  0.1923 -0.1309 -0.0605
  399DMSO    H1 4317   2.704   3.167   0.952  0.1383 -0.0222 -0.5002
  399DMSO    H2 4318   2.802   3.019   0.977  0.1294 -0.5846 -0.3246
  399DMSO    H3 4319   2.736   3.041   0.819  1.4970 -0.4654  0.2414
  399DMSO    S1 4320   2.571   2.974   0.964 -0.1188  0.0888 -0.1503
  399DMSO    C2 4321   2.456   3.062   0.858 -0.6308  0.0943 -0.3928
  399DMSO    H4 4322   2.446   3.029   0.754  1.3822 -1.3660 -0.1386
  399DMSO    H5 4323   2.359   3.039   0.903  0.5874  0.4962  2.4851
  399DMSO    H6 4324   2.472   3.170   0.855  0.7186 -0.1226 -1.2034
  399DMSO    O1 4325   2.542   3.021   1.103  0.4904  0.0857 -0.9932
  400DMSO    C1 4326   2.721   3.307   4.467 -0.7720  0.1073  0.3755
  400DMSO    H1 4327   2.668   3.403   4.464  1.0326  1.0894 -1.4978
  400DMSO    H2 4328   2.709   3.255   4.562  0.2282  0.2100  0.5611
  400DMSO    H3 4329   2.828   3.329   4.463 -1.1525  1.9973  0.1575
  400DMSO    S1 4330   2.661   3.219   4.322 -0.1996 -0.1699  0.1406
  400DMSO    C2 4331   2.510   3.180   4.393 -0.0888 -0.0629  0.1427
  400DMSO    H4 4332   2.445   3.268   4.393  1.0089  0.7531  0.8318
  400DMSO    H5 4333   2.469   3.097   4.334  0.0281 -0.4184  0.5645
  400DMSO    H6 4334   2.523   3.146   4.496  0.1465  0.0667  0.1573
  400DMSO    O1 4335   2.732   3.089   4.321  0.6814 -0.5090 -0.1126
  401DMSO    C1 4336   4.814   4.739   1.673 -0.3161  0.1952  0.4851
  401DMSO    H1 4337   4.713   4.725   1.635 -0.0326  1.1494 -0.6752
  401DMSO    H2 4338   4.833   4.844   1.698  1.0500 -0.0199  0.4195
  401DMSO    H3 4339   4.897   4.714   1.607 -0.3411  2.4422 -0.4646
  401DMSO    S1 4340   4.831   4.650   1.823  0.1350  0.2520 -0.1731
  401DMSO    C2 4341   4.778   4.490   1.767 -0.0535  0.5637 -0.0899
  401DMSO    H4 4342   4.671   4.469   1.757 -0.0913  0.3939  0.6336
  401DMSO    H5 4343   4.832   4.487   1.672 -1.6961  1.0763 -1.0719
  401DMSO    H6 4344   4.827   4.416   1.830  3.3664  2.7510 -0.0573
  401DMSO    O1 4345   4.716   4.698   1.905 -0.6009  0.0427 -0.4429
  402DMSO    C1 4346   2.164   5.769   4.372  0.0640 -1.0487  0.4388
  402DMSO    H1 4347   2.112   5.798   4.281 -1.7206 -0.6272  1.5640
  402DMSO    H2 4348   2.270   5.792   4.380 -0.0457 -0.8924  1.5999
  402DMSO    H3 4349   2.159   5.659   4.373  1.7127 -1.1384 -0.5543
  402DMSO    S1 4350   2.069   5.844   4.499  0.3154  0.1308  0.0595
  402DMSO    C2 4351   2.165   5.998   4.499  0.0336  1.2086 -0.7655
  402DMSO    H4 4352   2.119   6.058   4.420 -1.8438 -0.2308 -0.8150
  402DMSO    H5 4353   2.154   6.045   4.598  1.8434 -0.8396  0.4583
  402DMSO    H6 4354   2.269   5.969   4.486  0.1595  2.0554 -1.6289
  402DMSO    O1 4355   2.101   5.770   4.627  0.4924 -0.1764  0.1665
  403DMSO    C1 4356   0.201   4.245   3.346 -0.1362 -0.6899  0.3615
  403DMSO    H1 4357   0.145   4.232   3.439 -0.5681  0.0563  0.2113
  403DMSO    H2 4358   0.306   4.237   3.375  0.3347  2.4370 -0.3255
  403DMSO    H3 4359   0.191   4.343   3.300  0.9055  0.1104  1.7914
  403DMSO    S1 4360   0.145   4.108   3.242 -0.0917  0.5794 -0.2037
  403DMSO    C2 4361   0.200   4.170   3.083  0.3436 -0.0099  0.0245
  403DMSO    H4 4362   0.119   4.161   3.010 -0.7497 -0.8855  1.3090
  403DMSO    H5 4363   0.229   4.275   3.093 -2.0077  0.9478 -2.5368
  403DMSO    H6 4364   0.279   4.105   3.045 -0.6192 -2.5961  2.2918
  403DMSO    O1 4365   0.000   4.136   3.254  0.1865  0.1177 -0.0108
  404DMSO    C1 4366   2.203   4.450   2.781  0.1200 -0.1050  0.9933
  404DMSO    H1 4367   2.094   4.440   2.785  0.1002 -0.2789  0.1746
  404DMSO    H2 4368   2.219   4.549   2.823 -1.9078  0.9776 -0.6891
  404DMSO    H3 4369   2.223   4.447   2.674 -2.7025  1.9488  0.3603
  404DMSO    S1 4370   2.271   4.313   2.883  0.0535 -0.1604 -0.3093
  404DMSO    C2 4371   2.443   4.351   2.849  0.0041  0.2498  0.0356
  404DMSO    H4 4372   2.470   4.342   2.743  0.8897 -1.5166  0.3877
  404DMSO    H5 4373   2.448   4.457   2.875 -0.9744  0.0317  1.1474
  404DMSO    H6 4374   2.517   4.292   2.905  1.3186  2.7531  1.0358
  404DMSO    O1 4375   2.251   4.189   2.801  0.0006  0.4964  0.4290
  405DMSO    C1 4376   3.620   1.723   3.290 -0.3842  0.1157 -0.1332
  405DMSO    H1 4377   3.645   1.753   3.391 -1.6672 -0.3920  0.3511
  405DMSO    H2 4378   3.707   1.676   3.243 -0.4476  0.5891 -0.7353
  405DMSO    H3 4379   3.602   1.809   3.225  0.3312  0.6814  0.4102
  405DMSO    S1 4380   3.484   1.613   3.289  0.1816  0.0465 -0.1547
  405DMSO    C2 4381   3.406   1.676   3.438  0.5389 -0.3258  0.0797
  405DMSO    H4 4382   3.377   1.781   3.435 -0.9095 -0.7356 -0.2107
  405DMSO    H5 4383   3.315   1.616   3.447 -0.1356  0.8435  1.2444
  405DMSO    H6 4384   3.465   1.657   3.528  0.9445 -3.1437 -0.7175
  405DMSO    O1 4385   3.543   1.486   3.330  0.2949  0.1516 -0.0733
  406DMSO    C1 4386   1.008   1.793   2.768 -0.0468  0.1078  0.8532
  406DMSO    H1 4387   1.004   1.888   2.822 -1.7142  0.5869 -0.0880
  406DMSO    H2 4388   0.919   1.731   2.787  0.5514 -0.8602  0.5156
  406DMSO    H3 4389   1.096   1.736   2.797 -0.3478  1.0837  3.8518
  406DMSO    S1 4390   1.017   1.831   2.593 -0.1185  0.0736  0.2262
  406DMSO    C2 4391   1.049   1.664   2.539  0.1458 -0.3861  0.2521
  406DMSO    H4 4392   0.957   1.607   2.528 -0.6490  0.8781  0.1685
  406DMSO    H5 4393   1.111   1.668   2.448  1.5985 -2.0569  1.1312
  406DMSO    H6 4394   1.108   1.623   2.621 -0.1845  0.9432  1.1681
  406DMSO    O1 4395   1.153   1.900   2.578  0.1323 -0.7182  0.8063
  407DMSO    C1 4396   4.749   4.799   0.631  0.1978  0.2006  0.4553
  407DMSO    H1 4397   4.645   4.777   0.656  0.4052 -2.2096 -0.6874
  407DMSO    H2 4398   4.781   4.903   0.639 -0.6176  0.4443  0.6226
  407DMSO    H3 4399   4.749   4.761   0.529  0.0717 -2.1444  1.3157
  407DMSO    S1 4400   4.850   4.711   0.747  0.1812 -0.1502 -0.3392
  407DMSO    C2 4401   4.776   4.545   0.700 -0.1494  0.2322  0.8975
  407DMSO    H4 4402   4.813   4.524   0.599 -0.1238  0.9520  0.7496
  407DMSO    H5 4403   4.811   4.470   0.771 -0.7489  0.4568  1.4279
  407DMSO    H6 4404   4.667   4.556   0.701 -0.4592 -2.3739 -0.2713
  407DMSO    O1 4405   4.784   4.739   0.877 -0.0113  0.7846 -0.5087
  408DMSO    C1 4406   3.535   0.177   2.559 -0.3019  0.4530 -0.3551
  408DMSO    H1 4407   3.549   0.094   2.628 -2.0182  0.2555 -0.2282
  408DMSO    H2 4408   3.591   0.264   2.594 -0.3060  0.3163 -0.0105
  408DMSO    H3 4409   3.429   0.192   2.538 -0.2014 -1.9215 -2.8293
  408DMSO    S1 4410   3.618   0.145   2.407 -0.3344  0.0725  0.1266
  408DMSO    C2 4411   3.565  -0.027   2.381  0.0977  0.4833 -0.2902
  408DMSO    H4 4412   3.457  -0.033   2.367  0.1988 -0.0012 -0.8781
  408DMSO    H5 4413   3.604  -0.067   2.287  1.2331  1.4267 -0.2165
  408DMSO    H6 4414   3.602  -0.087   2.465 -2.1584 -2.3524 -1.2053
  408DMSO    O1 4415   3.758   0.124   2.443 -0.1307  0.2695  0.5445
  409DMSO    C1 4416   4.140   3.385   0.533  0.4695  0.3710  0.5170
  409DMSO    H1 4417   4.147   3.336   0.435 -0.6189 -0.3538  0.8017
  409DMSO    H2 4418   4.146   3.309   0.611  0.1627 -1.1249 -0.8749
  409DMSO    H3 4419   4.049   3.446   0.538 -0.0844 -0.5136  1.3130
  409DMSO    S1 4420   4.277   3.488   0.562 -0.0392  0.0259  0.2562
  409DMSO    C2 4421   4.282   3.581   0.410 -0.7972 -0.2875 -0.0123
  409DMSO    H4 4422   4.191   3.643   0.414 -1.6194 -1.2437 -2.8351
  409DMSO    H5 4423   4.376   3.632   0.386 -1.5314  0.5788 -1.1268
  409DMSO    H6 4424   4.268   3.511   0.327  1.6725 -0.0625 -0.6474
  409DMSO    O1 4425   4.389   3.393   0.544 -0.2127  0.1071 -0.3261
  410DMSO    C1 4426   4.963   2.822   3.248  0.0834 -0.6098 -0.1948
  410DMSO    H1 4427   4.994   2.720   3.222 -2.0469 -1.4311  0.3705
  410DMSO    H2 4428   5.043   2.896   3.256  0.8226 -1.5629  1.4719
  410DMSO    H3 4429   4.924   2.818   3.350  2.0433  1.6788  0.6994
  410DMSO    S1 4430   4.847   2.873   3.126  0.3060 -0.3944 -0.2756
  410DMSO    C2 4431   4.794   3.009   3.228 -0.2475  0.5047  0.5578
  410DMSO    H4 4432   4.702   3.051   3.188  0.8829  0.5195 -2.1566
  410DMSO    H5 4433   4.757   2.964   3.321  0.4806 -0.5672  0.3443
  410DMSO    H6 4434   4.865   3.082   3.266 -0.2206  0.4401  0.6351
  410DMSO    O1 4435   4.738   2.769   3.137  0.3843  0.1096  0.4070
  411DMSO    C1 4436   2.171   2.041   1.581  0.3478  0.0712  0.2485
  411DMSO    H1 4437   2.188   1.954   1.646  0.0757 -0.7610 -0.7801
  411DMSO    H2 4438   2.108   2.103   1.645  3.2137  0.3272  2.9338
  411DMSO    H3 4439   2.118   2.018   1.488 -1.6442  1.4166  1.0251
  411DMSO    S1 4440   2.318   2.136   1.549  0.4284 -0.2197 -0.0006
  411DMSO    C2 4441   2.382   2.010   1.439  0.4004 -0.7977 -0.1777
  411DMSO    H4 4442   2.485   2.027   1.408  0.0222 -0.7567 -1.4536
  411DMSO    H5 4443   2.378   1.917   1.498 -0.5939 -0.1607  0.7867
  411DMSO    H6 4444   2.328   2.010   1.344 -0.8967 -1.6806  0.5434
  411DMSO    O1 4445   2.407   2.106   1.664  0.2174 -0.5295 -0.1135
  412DMSO    C1 4446   2.963   4.836   2.990  0.1235  0.2856 -0.1462
  412DMSO    H1 4447   2.957   4.827   2.881  2.2352  0.3613 -0.2844
  412DMSO    H2 4448   2.884   4.905   3.022  1.4652  0.5759  2.6558
  412DMSO    H3 4449   3.064   4.866   3.017  1.0193 -0.2975 -2.6901
  412DMSO    S1 4450   2.926   4.675   3.066 -0.1226 -0.1239  0.1916
  412DMSO    C2 4451   2.781   4.642   2.966  0.8989  0.1153 -0.4717
  412DMSO    H4 4452   2.711   4.707   3.018  0.8631 -0.2483 -0.0609
  412DMSO    H5 4453   2.797   4.667   2.861  0.4217  3.3492  0.1816
  412DMSO    H6 4454   2.756   4.536   2.978 -2.1107  0.8696  0.2642
  412DMSO    O1 4455   2.882   4.691   3.206 -0.1537 -1.3314 -0.3847
  413DMSO    C1 4456   0.248   2.514   3.556 -0.2413  0.6290  0.4855
  413DMSO    H1 4457   0.249   2.582   3.641 -0.5333 -1.0027  1.8364
  413DMSO    H2 4458   0.344   2.479   3.517 -0.7308 -2.0248  1.5423
  413DMSO    H3 4459   0.190   2.550   3.471  1.3357  2.6531  0.2353
  413DMSO    S1 4460   0.172   2.361   3.625  0.0199 -0.2839  0.0706
  413DMSO    C2 4461   0.315   2.313   3.722 -0.6716  0.4019 -0.2160
  413DMSO    H4 4462   0.308   2.345   3.826  0.3592  0.5689 -0.1850
  413DMSO    H5 4463   0.329   2.205   3.708 -1.0376  0.3447 -0.1280
  413DMSO    H6 4464   0.407   2.356   3.680  0.0963  0.3833  1.4218
  413DMSO    O1 4465   0.178   2.266   3.512 -0.3520  0.2856  0.6263
  414DMSO    C1 4466   0.396   0.709   3.541 -0.5455  0.8558 -0.7401
  414DMSO    H1 4467   0.386   0.724   3.648  1.5143 -1.8658 -0.0934
  414DMSO    H2 4468   0.483   0.646   3.519 -2.4115 -2.3119  0.5678
  414DMSO    H3 4469   0.396   0.812   3.505  1.4118  1.1010 -0.0768
  414DMSO    S1 4470   0.255   0.627   3.474 -0.2883 -0.6366 -0.0844
  414DMSO    C2 4471   0.135   0.743   3.534  0.0421  0.3672  0.3513
  414DMSO    H4 4472   0.136   0.735   3.643 -3.1465 -0.5882  0.3659
  414DMSO    H5 4473   0.146   0.845   3.498  2.2302 -0.4370 -1.3464
  414DMSO    H6 4474   0.042   0.701   3.494  0.2798 -0.4722  0.6673
  414DMSO    O1 4475   0.242   0.515   3.567  0.5392  0.1988  0.1933
  415DMSO    C1 4476   1.140   2.895   0.028  0.7753 -0.1728 -0.3838
  415DMSO    H1 4477   1.107   2.805   0.080 -1.7843  0.5938 -0.5693
  415DMSO    H2 4478   1.183   2.868  -0.069 -1.3489  0.3076 -1.5046
  415DMSO    H3 4479   1.213   2.948   0.090  2.1302  0.1222 -2.1903
  415DMSO    S1 4480   0.998   3.001   0.013 -0.0589 -0.2863  0.1354
  415DMSO    C2 4481   0.919   2.897  -0.104  0.5161 -0.2849 -0.1677
  415DMSO    H4 4482   0.928   2.791  -0.078 -0.1762 -0.1829  0.5126
  415DMSO    H5 4483   0.820   2.940  -0.122  0.6138  0.2715  0.5785
  415DMSO    H6 4484   0.977   2.908  -0.195  0.3648 -0.4655 -0.2865
  415DMSO    O1 4485   1.026   3.120  -0.072 -0.1098  0.0117 -0.1516
  416DMSO    C1 4486   1.312   0.499   4.060 -0.6977  0.5885  0.2727
  416DMSO    H1 4487   1.287   0.418   4.130 -1.8357 -0.1984 -1.0206
  416DMSO    H2 4488   1.233   0.574   4.046 -0.6017  0.7950  0.8054
  416DMSO    H3 4489   1.358   0.460   3.969 -1.5057  0.3898 -0.0591
  416DMSO    S1 4490   1.441   0.589   4.147 -0.3457  0.3360 -0.0554
  416DMSO    C2 4491   1.474   0.465   4.269 -0.7818  0.4065 -1.1080
  416DMSO    H4 4492   1.387   0.467   4.335  1.3393 -1.4555  1.8616
  416DMSO    H5 4493   1.477   0.367   4.220 -1.6095 -0.4606  0.5301
  416DMSO    H6 4494   1.562   0.486   4.330 -0.0291 -0.4924 -1.8589
  416DMSO    O1 4495   1.365   0.687   4.230  0.3166  0.4011  0.5426
  417DMSO    C1 4496   2.830   1.713   1.713  0.0336 -0.7297  0.1706
  417DMSO    H1 4497   2.805   1.818   1.701  1.0936 -0.4209  0.6288
  417DMSO    H2 4498   2.939   1.709   1.717 -0.0227 -1.0276  1.5265
  417DMSO    H3 4499   2.788   1.656   1.629 -1.2647  0.3951  0.0391
  417DMSO    S1 4500   2.762   1.656   1.867  0.2341  0.4947 -0.0578
  417DMSO    C2 4501   2.590   1.653   1.812 -0.1557  0.0134 -0.5924
  417DMSO    H4 4502   2.559   1.752   1.777 -0.4559  0.1385  0.0227
  417DMSO    H5 4503   2.569   1.581   1.732  1.5761 -1.1543 -0.0188
  417DMSO    H6 4504   2.522   1.629   1.894 -2.4540  1.3384 -2.0438
  417DMSO    O1 4505   2.769   1.786   1.948 -0.1158 -0.0179 -0.2493
  418DMSO    C1 4506   2.007   4.213   2.445 -0.3028 -0.2605  0.6010
  418DMSO    H1 4507   2.051   4.313   2.437  0.7862 -0.8936 -1.8203
  418DMSO    H2 4508   1.929   4.209   2.369  1.2765 -1.2056 -1.0132
  418DMSO    H3 4509   1.966   4.199   2.546 -1.4296 -0.7356  0.0783
  418DMSO    S1 4510   2.142   4.105   2.411  0.2947 -0.2527  0.0763
  418DMSO    C2 4511   2.192   4.173   2.251 -0.5050 -0.1439 -0.0240
  418DMSO    H4 4512   2.107   4.169   2.183 -0.8586  0.1491  0.3947
  418DMSO    H5 4513   2.234   4.274   2.249  1.6042 -0.9914  0.0100
  418DMSO    H6 4514   2.275   4.116   2.209 -0.8852 -1.7405  1.3209
  418DMSO    O1 4515   2.081   3.968   2.394 -0.1700  0.6055 -0.3999
  419DMSO    C1 4516   1.064   4.693   2.828 -1.0665 -0.6675  0.0354
  419DMSO    H1 4517   1.064   4.603   2.890  0.9014  1.4430  3.2718
  419DMSO    H2 4518   1.123   4.697   2.736 -1.1586 -0.2214 -0.0051
  419DMSO    H3 4519   1.102   4.776   2.888 -1.7286 -0.8415  0.7036
  419DMSO    S1 4520   0.894   4.727   2.791  0.0491  0.0939  0.5167
  419DMSO    C2 4521   0.867   4.782   2.956  0.6079 -0.0839 -0.4864
  419DMSO    H4 4522   0.936   4.860   2.989 -0.5466  1.2863 -1.2437
  419DMSO    H5 4523   0.761   4.807   2.965  0.0334 -1.9980 -1.6824
  419DMSO    H6 4524   0.876   4.690   3.015  1.5461  0.8252  0.7997
  419DMSO    O1 4525   0.835   4.586   2.788  0.0259  0.0727 -0.4147
  420DMSO    C1 4526   0.414   4.379   3.736 -0.3135 -0.7090  0.0673
  420DMSO    H1 4527   0.386   4.336   3.639 -1.0400 -1.1654  0.4715
  420DMSO    H2 4528   0.324   4.394   3.796  0.7909  0.0163  1.5756
  420DMSO    H3 4529   0.487   4.460   3.742 -1.2712  0.2141 -0.5968
  420DMSO    S1 4530   0.500   4.244   3.803  0.0506 -0.0901 -0.0201
  420DMSO    C2 4531   0.490   4.308   3.969  0.1131  1.4722 -0.4931
  420DMSO    H4 4532   0.506   4.416   3.967  0.9147  1.3445 -0.9969
  420DMSO    H5 4533   0.389   4.290   4.008  1.0850 -1.0007  1.0032
  420DMSO    H6 4534   0.562   4.268   4.041 -0.4542  0.3717 -0.5117
  420DMSO    O1 4535   0.642   4.267   3.764  0.9631  0.4291  0.2456
  421DMSO    C1 4536   0.209   0.457   4.244 -0.0164  0.7988 -0.0949
  421DMSO    H1 4537   0.144   0.433   4.329  0.9422  0.1324  0.4571
  421DMSO    H2 4538   0.269   0.547   4.262  2.4043 -0.8872  0.3884
  421DMSO    H3 4539   0.142   0.475   4.159 -1.7116  1.1989  1.2833
  421DMSO    S1 4540   0.332   0.336   4.226  0.0424  0.2864  0.4355
  421DMSO    C2 4541   0.245   0.191   4.272  0.5606 -0.1715 -0.4137
  421DMSO    H4 4542   0.152   0.182   4.216 -0.5589  0.7261  1.2705
  421DMSO    H5 4543   0.304   0.100   4.258 -1.3449 -1.4497 -0.3283
  421DMSO    H6 4544   0.205   0.206   4.373 -1.4034 -1.9876 -0.8951
  421DMSO    O1 4545   0.421   0.351   4.341 -0.9240 -0.3668  0.0623
  422DMSO    C1 4546   3.645   3.303   3.879  0.1725  0.0546 -0.0292
  422DMSO    H1 4547   3.619   3.238   3.963  2.3622 -0.5954  0.1799
  422DMSO    H2 4548   3.722   3.377   3.900  0.5609 -0.3901  0.1408
  422DMSO    H3 4549   3.552   3.336   3.831  0.4216  0.6293 -0.1160
  422DMSO    S1 4550   3.732   3.191   3.765 -0.5067 -0.2363  0.2457
  422DMSO    C2 4551   3.857   3.140   3.883  0.0812  0.6116  0.2020
  422DMSO    H4 4552   3.866   3.218   3.959 -0.3667 -0.5037  1.4147
  422DMSO    H5 4553   3.834   3.045   3.931 -2.1490  0.0037 -1.9729
  422DMSO    H6 4554   3.957   3.133   3.838  0.3605  2.9866  0.4121
  422DMSO    O1 4555   3.811   3.269   3.664 -0.0122  0.8508  0.4189
  423DMSO    C1 4556   0.009   2.725   3.702  0.5906  0.4534  0.3993
  423DMSO    H1 4557   0.008   2.683   3.601 -3.0272  1.7294 -0.1715
  423DMSO    H2 4558   0.079   2.669   3.766 -0.2385  0.9705  1.7775
  423DMSO    H3 4559  -0.091   2.715   3.746  0.9306 -1.7016  0.7602
  423DMSO    S1 4560   0.064   2.893   3.695  0.0615 -0.3984  0.2956
  423DMSO    C2 4561  -0.057   2.958   3.594 -0.1390 -0.1242 -0.3024
  423DMSO    H4 4562  -0.042   3.066   3.586  0.1373  0.1639  3.4240
  423DMSO    H5 4563  -0.053   2.896   3.504 -0.4199 -0.1831 -0.2724
  423DMSO    H6 4564  -0.155   2.936   3.636 -0.0324  2.5440  1.4663
  423DMSO    O1 4565   0.167   2.863   3.596  0.3827  1.0561 -0.0045
  424DMSO    C1 4566   2.686   2.458   4.818 -0.5126 -0.6406  0.3225
  424DMSO    H1 4567   2.679   2.563   4.845  1.4870 -0.3456 -0.1873
  424DMSO    H2 4568   2.663   2.398   4.906  1.0866  0.0606  1.2478
  424DMSO    H3 4569   2.783   2.441   4.769  0.6117 -2.0625  2.9361
  424DMSO    S1 4570   2.579   2.422   4.682  0.3915  0.0015 -0.0187
  424DMSO    C2 4571   2.639   2.538   4.563  0.4072 -1.1977  0.2402
  424DMSO    H4 4572   2.561   2.560   4.489 -0.3429 -2.9299  0.4892
  424DMSO    H5 4573   2.663   2.629   4.619 -0.4986 -1.2240  0.6865
  424DMSO    H6 4574   2.731   2.499   4.521 -1.0645 -2.5036 -1.8561
  424DMSO    O1 4575   2.447   2.488   4.721  0.2925 -0.2644  0.2706
  425DMSO    C1 4576   1.962   0.761   3.395 -0.1700  0.0415  0.4521
  425DMSO    H1 4577   2.028   0.674   3.394 -2.7773 -1.9921  0.2195
  425DMSO    H2 4578   1.954   0.808   3.297 -0.2586  2.4576  1.5835
  425DMSO    H3 4579   1.987   0.842   3.464 -0.1622  0.4191  0.0044
  425DMSO    S1 4580   1.798   0.710   3.448 -0.1907  0.0206 -0.0529
  425DMSO    C2 4581   1.780   0.584   3.329  0.1627  0.1777  0.4798
  425DMSO    H4 4582   1.673   0.564   3.313  0.2690 -0.3481  0.3916
  425DMSO    H5 4583   1.831   0.604   3.235  1.3411  2.3142  1.5431
  425DMSO    H6 4584   1.818   0.489   3.367  0.3803  0.2019  0.3198
  425DMSO    O1 4585   1.714   0.823   3.400  0.0100  0.6493  0.2613
  426DMSO    C1 4586   4.248   3.150   0.866  0.4666  0.4050  0.1969
  426DMSO    H1 4587   4.226   3.048   0.833  2.2844  1.0076 -3.0924
  426DMSO    H2 4588   4.278   3.207   0.778 -1.3160 -0.3209 -0.9105
  426DMSO    H3 4589   4.331   3.148   0.937 -0.4513 -1.7809  1.2604
  426DMSO    S1 4590   4.097   3.207   0.943 -0.3081  0.0272 -0.4996
  426DMSO    C2 4591   4.065   3.065   1.042 -0.4647  0.4068  0.6909
  426DMSO    H4 4592   4.100   2.975   0.989 -1.1676 -0.0198  0.9410
  426DMSO    H5 4593   4.116   3.062   1.138  3.2086 -0.2199 -1.1524
  426DMSO    H6 4594   3.956   3.072   1.040 -0.3336  2.5331 -0.7257
  426DMSO    O1 4595   3.995   3.195   0.835 -0.2991  0.7713  0.3711
  427DMSO    C1 4596   3.978   2.243   0.359  0.5323 -0.2902 -0.4513
  427DMSO    H1 4597   3.935   2.326   0.302 -0.2519 -1.6502 -1.8805
  427DMSO    H2 4598   3.970   2.263   0.466  1.4404 -0.6714 -0.3116
  427DMSO    H3 4599   4.081   2.216   0.334  1.0632 -0.2644  1.6548
  427DMSO    S1 4600   3.879   2.099   0.332 -0.2956 -0.0631  0.3794
  427DMSO    C2 4601   3.950   2.010   0.472 -0.6311 -0.2083  0.3755
  427DMSO    H4 4602   3.915   2.065   0.560 -0.2784  0.0023  0.3838
  427DMSO    H5 4603   3.898   1.916   0.454 -0.0557  0.1540 -3.5966
  427DMSO    H6 4604   4.057   2.010   0.452 -0.7987  0.1901 -0.5183
  427DMSO    O1 4605   3.951   2.028   0.219  0.1753  0.1739 -0.2955
  428DMSO    C1 4606   5.697   1.022   3.856 -0.1790  0.7454 -0.3035
  428DMSO    H1 4607   5.634   1.010   3.945  0.3417 -2.6827 -0.3379
  428DMSO    H2 4608   5.628   1.019   3.771 -1.3935  2.0044  0.5982
  428DMSO    H3 4609   5.764   0.938   3.840 -1.3099  0.1212 -1.9266
  428DMSO    S1 4610   5.756   1.188   3.854  0.4377 -0.1197 -0.1503
  428DMSO    C2 4611   5.869   1.163   3.722 -0.0467  0.5647  0.0070
  428DMSO    H4 4612   5.904   1.261   3.691 -1.2679  1.3702  1.1139
  428DMSO    H5 4613   5.957   1.102   3.746  1.4784  2.0759 -1.5798
  428DMSO    H6 4614   5.813   1.112   3.643 -1.5439 -0.2437  1.5631
  428DMSO    O1 4615   5.851   1.207   3.964  0.0893  1.2143  0.7025
  429DMSO    C1 4616   0.419   1.538   3.645 -0.1132  0.4007 -0.2851
  429DMSO    H1 4617   0.504   1.530   3.714  0.2696 -1.4315 -0.9337
  429DMSO    H2 4618   0.456   1.620   3.584 -0.6569  0.2637 -0.8006
  429DMSO    H3 4619   0.323   1.559   3.694 -1.3892 -1.4313 -1.9007
  429DMSO    S1 4620   0.408   1.389   3.546 -0.0580 -0.0800  0.2121
  429DMSO    C2 4621   0.580   1.385   3.488  0.4276  0.3528  0.8692
  429DMSO    H4 4622   0.583   1.337   3.390  1.3024  0.1886  0.9740
  429DMSO    H5 4623   0.610   1.490   3.476  0.6186  0.3020  0.8985
  429DMSO    H6 4624   0.642   1.323   3.553 -0.2511 -0.4497  0.7520
  429DMSO    O1 4625   0.333   1.443   3.430 -0.5030 -0.3056  0.3962
  430DMSO    C1 4626   0.204   4.185   2.624  0.4383  0.5590 -0.1607
  430DMSO    H1 4627   0.271   4.134   2.554 -0.3098 -0.7840  0.0954
  430DMSO    H2 4628   0.196   4.289   2.592  1.3461  0.4843 -0.6591
  430DMSO    H3 4629   0.253   4.188   2.722  2.4479  0.5935 -1.1428
  430DMSO    S1 4630   0.044   4.095   2.620  0.2113  0.1571  0.1207
  430DMSO    C2 4631  -0.059   4.173   2.759 -1.1398  0.0944  0.0718
  430DMSO    H4 4632  -0.021   4.138   2.856 -1.2933  0.9185  0.4281
  430DMSO    H5 4633  -0.067   4.281   2.749 -0.4298  0.1098 -0.3689
  430DMSO    H6 4634  -0.159   4.129   2.758 -0.9594 -0.4642  2.4915
  430DMSO    O1 4635   0.083   3.958   2.673  0.0548  0.6511  0.3152
  431DMSO    C1 4636   5.736   1.520   4.816  0.5441 -0.7108 -0.0119
  431DMSO    H1 4637   5.629   1.524   4.793  0.8034  4.3440 -0.9201
  431DMSO    H2 4638   5.775   1.623   4.815 -0.4564 -0.3187  0.5165
  431DMSO    H3 4639   5.790   1.459   4.744  1.5985  1.5731 -1.2008
  431DMSO    S1 4640   5.767   1.421   4.965  0.7234  0.6144  0.4745
  431DMSO    C2 4641   5.940   1.429   4.926 -0.0152 -0.3212  0.0673
  431DMSO    H4 4642   5.953   1.376   4.831 -1.3972 -0.2960 -0.1501
  431DMSO    H5 4643   5.968   1.532   4.902  0.6193 -0.9112 -1.8316
  431DMSO    H6 4644   6.001   1.391   5.009 -0.4200 -1.1276  0.0051
  431DMSO    O1 4645   5.740   1.283   4.923  0.1496 -0.0331 -0.1065
  432DMSO    C1 4646   4.638   0.801   2.599  0.1290 -0.5666 -0.0698
  432DMSO    H1 4647   4.643   0.907   2.626  1.2792 -0.8512  0.8870
  432DMSO    H2 4648   4.659   0.774   2.495  0.3874  2.6386 -0.8961
  432DMSO    H3 4649   4.545   0.755   2.633 -1.6970  1.9767 -1.4332
  432DMSO    S1 4650   4.770   0.712   2.688  0.1770 -0.1596 -0.3610
  432DMSO    C2 4651   4.751   0.571   2.582  0.1643  0.1496  0.5695
  432DMSO    H4 4652   4.660   0.520   2.613 -0.8672  1.4102 -0.3351
  432DMSO    H5 4653   4.756   0.594   2.475 -1.0564 -0.9999  0.2511
  432DMSO    H6 4654   4.840   0.508   2.591 -1.6555 -2.5111  0.5286
  432DMSO    O1 4655   4.709   0.689   2.823  0.2703  0.0722  0.3021
  433DMSO    C1 4656   1.730   1.313   1.681  0.6429  0.8439 -0.2687
  433DMSO    H1 4657   1.729   1.295   1.788  2.9307 -1.8323 -0.6544
  433DMSO    H2 4658   1.631   1.291   1.639 -0.1446 -0.1356  2.0552
  433DMSO    H3 4659   1.817   1.263   1.638  1.8259  1.4250  1.4179
  433DMSO    S1 4660   1.758   1.490   1.669 -0.2659  0.0681  0.2352
  433DMSO    C2 4661   1.722   1.494   1.496 -0.1679  0.2006 -0.3479
  433DMSO    H4 4662   1.760   1.594   1.472 -1.3388  0.7729  0.1394
  433DMSO    H5 4663   1.786   1.417   1.452  1.4883  2.2363 -1.6046
  433DMSO    H6 4664   1.617   1.491   1.464 -0.7426 -1.7930  1.5799
  433DMSO    O1 4665   1.903   1.511   1.680  0.1593  0.2920  0.0534
  434DMSO    C1 4666   1.424   4.794   3.856  0.5024 -0.4692  0.3392
  434DMSO    H1 4667   1.497   4.796   3.937  0.5331 -0.8978  0.3226
  434DMSO    H2 4668   1.480   4.789   3.763 -1.1811 -0.7422 -0.6873
  434DMSO    H3 4669   1.376   4.892   3.854 -0.0510 -0.7446 -0.2891
  434DMSO    S1 4670   1.293   4.669   3.873  0.0086  0.0246 -0.0580
  434DMSO    C2 4671   1.247   4.675   3.703  0.2708 -0.3492  0.4047
  434DMSO    H4 4672   1.258   4.780   3.676 -0.1100  0.2043  2.3111
  434DMSO    H5 4673   1.315   4.604   3.655 -0.9958 -0.5330 -1.1769
  434DMSO    H6 4674   1.143   4.643   3.691 -0.3962  1.7144  0.5521
  434DMSO    O1 4675   1.185   4.743   3.944  0.2186 -0.0815 -0.3820
  435DMSO    C1 4676   1.254   4.531   0.689 -0.8161 -0.1648  0.4669
  435DMSO    H1 4677   1.303   4.620   0.650  0.6928 -0.9776  0.4554
  435DMSO    H2 4678   1.325   4.485   0.758 -2.3038 -2.2268  0.6632
  435DMSO    H3 4679   1.226   4.464   0.608 -2.7510  0.9063  0.2103
  435DMSO    S1 4680   1.111   4.597   0.768 -0.4878  0.0413 -0.4526
  435DMSO    C2 4681   1.057   4.709   0.637  0.1511  0.1945 -0.5062
  435DMSO    H4 4682   1.140   4.766   0.597 -0.7043 -0.5435 -3.4392
  435DMSO    H5 4683   1.012   4.640   0.565 -0.5862  0.3271 -0.1872
  435DMSO    H6 4684   0.979   4.775   0.676  2.0493  1.9317  0.4045
  435DMSO    O1 4685   1.160   4.701   0.861 -0.4025 -0.5800  0.6460
  436DMSO    C1 4686   2.605   1.683   0.814  0.2753 -0.1510 -0.4987
  436DMSO    H1 4687   2.574   1.759   0.886 -0.5547  0.0329 -1.0459
  436DMSO    H2 4688   2.537   1.657   0.733  1.6160  1.6631 -2.2516
  436DMSO    H3 4689   2.640   1.587   0.855  1.7781  0.6841  0.2345
  436DMSO    S1 4690   2.750   1.754   0.733 -0.2960  0.3625  0.4096
  436DMSO    C2 4691   2.658   1.879   0.647 -0.2802 -0.0657  0.4391
  436DMSO    H4 4692   2.633   1.961   0.714  0.5583  0.0486  0.6108
  436DMSO    H5 4693   2.720   1.915   0.564  1.5995  1.5715  2.4757
  436DMSO    H6 4694   2.564   1.836   0.612 -2.2723  2.9719  1.8692
  436DMSO    O1 4695   2.794   1.650   0.632  0.4563 -0.2391  0.5820
  437DMSO    C1 4696   0.652   4.503   1.059  0.5245 -0.5484  0.5274
  437DMSO    H1 4697   0.582   4.444   1.119  0.4820 -0.8423  0.1950
  437DMSO    H2 4698   0.620   4.607   1.053  0.2643 -0.4646  2.8360
  437DMSO    H3 4699   0.673   4.460   0.961 -0.7582 -1.2656  0.5513
  437DMSO    S1 4700   0.800   4.514   1.150 -0.7051  0.0939 -0.0888
  437DMSO    C2 4701   0.834   4.345   1.193 -0.2071  0.1872  0.0966
  437DMSO    H4 4702   0.825   4.284   1.102  0.8166 -0.0005  0.1161
  437DMSO    H5 4703   0.931   4.325   1.237 -0.7667 -2.4394  0.2175
  437DMSO    H6 4704   0.761   4.310   1.266 -0.5142  2.9144  1.1516
  437DMSO    O1 4705   0.757   4.578   1.268 -0.2012  0.1267 -0.2760
  438DMSO    C1 4706   2.238   4.862   1.036  0.8426 -0.1933 -0.1211
  438DMSO    H1 4707   2.257   4.849   1.143 -2.3336 -1.4021  0.3487
  438DMSO    H2 4708   2.262   4.770   0.982  3.2948  0.8066 -0.8072
  438DMSO    H3 4709   2.315   4.927   0.994 -1.3984  1.3653 -1.9250
  438DMSO    S1 4710   2.075   4.932   1.028  0.1772  0.0165  0.0727
  438DMSO    C2 4711   2.114   5.081   1.116  0.2528 -0.3625 -0.8248
  438DMSO    H4 4712   2.019   5.129   1.142  0.2406  0.4535 -2.3283
  438DMSO    H5 4713   2.157   5.050   1.211 -1.2195  1.5782  0.5274
  438DMSO    H6 4714   2.186   5.142   1.061  0.2573  0.4385  0.0429
  438DMSO    O1 4715   1.997   4.842   1.120  0.2066  0.0621 -0.1812
  439DMSO    C1 4716   4.639   4.222   3.083 -0.1434  0.0015 -0.0608
  439DMSO    H1 4717   4.742   4.227   3.118  0.0851 -0.3057 -0.6744
  439DMSO    H2 4718   4.619   4.267   2.985 -2.1380 -1.6413 -0.4472
  439DMSO    H3 4719   4.581   4.279   3.156  0.2118  2.0732 -1.3640
  439DMSO    S1 4720   4.566   4.061   3.095 -0.2545 -0.0897 -0.0176
  439DMSO    C2 4721   4.662   4.005   3.221 -0.4111  0.0973  0.1053
  439DMSO    H4 4722   4.649   4.065   3.311 -1.9065 -1.2966  0.8368
  439DMSO    H5 4723   4.615   3.907   3.226 -0.4789 -0.0509 -2.6023
  439DMSO    H6 4724   4.765   3.999   3.182  0.0613 -4.3050  1.7086
  439DMSO    O1 4725   4.622   3.984   2.978  0.1496  0.4462 -0.0124
  440DMSO    C1 4726   1.446   4.607   4.591  0.6350  0.0756  0.2687
  440DMSO    H1 4727   1.513   4.693   4.582 -0.0270  0.3751 -2.1976
  440DMSO    H2 4728   1.497   4.527   4.644  2.9450  1.3064 -0.0292
  440DMSO    H3 4729   1.396   4.592   4.495  1.4609 -0.9542  0.0026
  440DMSO    S1 4730   1.310   4.675   4.684  0.4241  0.2782 -0.1557
  440DMSO    C2 4731   1.232   4.518   4.721 -0.8176  0.3688 -0.1897
  440DMSO    H4 4732   1.303   4.448   4.767  1.2894  2.1838 -0.6135
  440DMSO    H5 4733   1.145   4.540   4.784 -2.2748 -0.6584 -1.8156
  440DMSO    H6 4734   1.199   4.472   4.628  1.7823 -0.4457 -0.7593
  440DMSO    O1 4735   1.216   4.743   4.585  0.1011  0.7978  0.3218
  441DMSO    C1 4736   1.475   4.031   3.973 -0.5992  0.0595 -0.0726
  441DMSO    H1 4737   1.551   4.080   4.036  0.2929 -1.1100 -0.2170
  441DMSO    H2 4738   1.438   4.102   3.899  0.0326  0.6621  0.1849
  441DMSO    H3 4739   1.391   4.011   4.040 -1.1960  0.3426 -0.7274
  441DMSO    S1 4740   1.533   3.886   3.898  0.4579  0.4370 -0.2559
  441DMSO    C2 4741   1.676   3.944   3.821 -0.2983 -0.5075  0.9813
  441DMSO    H4 4742   1.646   4.028   3.758 -1.3284 -0.6711  1.2544
  441DMSO    H5 4743   1.747   3.964   3.901  1.6813 -0.2728 -0.7708
  441DMSO    H6 4744   1.727   3.867   3.762  2.0640  0.2987  1.9080
  441DMSO    O1 4745   1.446   3.860   3.782 -0.2762  0.3391 -0.3769
  442DMSO    C1 4746   0.382   3.565   1.460 -0.0221  0.5345 -0.0405
  442DMSO    H1 4747   0.416   3.502   1.378  0.0352  1.7223 -0.9514
  442DMSO    H2 4748   0.381   3.665   1.416 -1.7820 -0.0944 -1.5072
  442DMSO    H3 4749   0.460   3.561   1.535 -0.6352  1.6669  0.6757
  442DMSO    S1 4750   0.224   3.507   1.530  0.0982  0.1217 -0.1391
  442DMSO    C2 4751   0.133   3.604   1.404 -0.0241  0.2548  0.3427
  442DMSO    H4 4752   0.030   3.569   1.416  0.3083 -0.2465  1.7610
  442DMSO    H5 4753   0.139   3.711   1.425 -1.2563 -0.3210  3.9434
  442DMSO    H6 4754   0.168   3.577   1.304 -0.6518 -2.0781  0.7350
  442DMSO    O1 4755   0.206   3.580   1.662 -0.1648  0.1416 -0.2137
  443DMSO    C1 4756   1.032   0.625   0.934 -0.1290  0.4101  0.7291
  443DMSO    H1 4757   1.014   0.521   0.906 -2.0629  0.4617  1.6983
  443DMSO    H2 4758   0.953   0.686   0.889 -1.0636 -2.3669 -1.5705
  443DMSO    H3 4759   1.123   0.651   0.880 -0.7167 -0.3332 -0.6633
  443DMSO    S1 4760   1.040   0.625   1.110  0.3820  0.3258 -0.4324
  443DMSO    C2 4761   0.856   0.632   1.122 -0.1568  0.7087  0.0462
  443DMSO    H4 4762   0.825   0.637   1.226 -1.5294 -0.9346 -0.2686
  443DMSO    H5 4763   0.826   0.725   1.072  1.6955  1.0047 -0.5597
  443DMSO    H6 4764   0.815   0.549   1.063  2.8996  1.3199 -3.1364
  443DMSO    O1 4765   1.079   0.763   1.134 -0.2240  0.5711 -0.3415
  444DMSO    C1 4766   4.134   4.372   2.330 -0.0420 -0.0027  0.7643
  444DMSO    H1 4767   4.240   4.398   2.333  0.3585 -1.3673 -0.7449
  444DMSO    H2 4768   4.098   4.342   2.231 -0.6595 -0.5750  1.1552
  444DMSO    H3 4769   4.070   4.454   2.365 -1.0416  0.4058 -1.9171
  444DMSO    S1 4770   4.117   4.213   2.419  0.6086  0.2905 -0.3310
  444DMSO    C2 4771   4.255   4.139   2.346  0.6354 -0.4566 -0.0151
  444DMSO    H4 4772   4.298   4.060   2.408 -0.0524  0.1626  1.2554
  444DMSO    H5 4773   4.230   4.097   2.248  2.1188 -0.0800 -0.5672
  444DMSO    H6 4774   4.332   4.213   2.323  0.5991 -0.7048 -0.9611
  444DMSO    O1 4775   4.001   4.142   2.356 -0.0069 -0.4345  0.1735
  445DMSO    C1 4776   2.174   4.287   4.631  0.1829  0.0472 -0.2530
  445DMSO    H1 4777   2.282   4.297   4.648 -0.0827  0.6125  1.2405
  445DMSO    H2 4778   2.134   4.372   4.575  1.3311  0.8493  0.1295
  445DMSO    H3 4779   2.119   4.267   4.724 -1.1476 -0.6013 -1.1692
  445DMSO    S1 4780   2.141   4.137   4.533  0.0554  0.3390  0.5615
  445DMSO    C2 4781   1.958   4.166   4.522 -0.0989  0.3613 -0.7414
  445DMSO    H4 4782   1.908   4.073   4.493  2.8199 -0.9888 -1.5481
  445DMSO    H5 4783   1.933   4.187   4.626  1.1115 -1.5717 -0.0286
  445DMSO    H6 4784   1.938   4.247   4.451  0.6417  1.3691  0.1880
  445DMSO    O1 4785   2.146   4.043   4.650  0.3762  0.3118  0.1922
  446DMSO    C1 4786   3.866   1.193   2.328  0.4337 -0.2164 -0.5469
  446DMSO    H1 4787   3.829   1.200   2.225 -1.2521  0.1444  0.0691
  446DMSO    H2 4788   3.893   1.090   2.351  1.5541 -0.5167 -3.0926
  446DMSO    H3 4789   3.800   1.230   2.407 -1.6827 -0.5303 -2.1205
  446DMSO    S1 4790   4.011   1.301   2.337 -0.3162  0.1856 -0.4529
  446DMSO    C2 4791   4.031   1.306   2.514  0.6086  0.7855  0.4371
  446DMSO    H4 4792   4.084   1.212   2.535 -1.2418 -0.2807  0.4434
  446DMSO    H5 4793   4.103   1.386   2.534 -0.2270  1.7538 -0.4324
  446DMSO    H6 4794   3.939   1.317   2.572 -0.2669  1.5258 -1.0738
  446DMSO    O1 4795   3.935   1.428   2.311  0.4386  0.8891 -0.0018
  447DMSO    C1 4796   0.911   3.110   0.934  0.2056 -0.4142  0.5176
  447DMSO    H1 4797   0.821   3.171   0.946  1.7323  2.2858 -1.0898
  447DMSO    H2 4798   0.994   3.177   0.909 -1.5835  2.4705  2.0093
  447DMSO    H3 4799   0.891   3.039   0.854 -2.0068 -2.0362  2.4340
  447DMSO    S1 4800   0.935   3.006   1.077 -0.4558  0.0487  0.1308
  447DMSO    C2 4801   0.960   3.148   1.186  0.0846 -0.1003 -0.5753
  447DMSO    H4 4802   0.870   3.208   1.199  1.0349  1.3486 -0.6119
  447DMSO    H5 4803   0.986   3.102   1.281 -0.0187  1.6167  0.2848
  447DMSO    H6 4804   1.038   3.219   1.159 -1.7549  2.4145  0.5066
  447DMSO    O1 4805   1.067   2.948   1.051 -0.4908 -0.1546  0.0324
  448DMSO    C1 4806   4.359   5.447   0.830 -0.2340  0.2995  0.0417
  448DMSO    H1 4807   4.345   5.340   0.816 -0.1332  0.1123  1.2422
  448DMSO    H2 4808   4.438   5.456   0.906 -0.0997 -0.9663  0.0622
  448DMSO    H3 4809   4.264   5.481   0.872 -0.5369  1.0849 -1.2831
  448DMSO    S1 4810   4.397   5.518   0.678 -0.1158 -0.2957  0.0111
  448DMSO    C2 4811   4.243   5.487   0.609  0.3666  0.1840 -0.4735
  448DMSO    H4 4812   4.247   5.517   0.504  1.5671  0.9247 -0.2308
  448DMSO    H5 4813   4.215   5.382   0.616 -3.5710  1.1921  0.3707
  448DMSO    H6 4814   4.181   5.550   0.674  0.3451  0.1879 -0.4986
  448DMSO    O1 4815   4.499   5.426   0.611  0.2406 -0.0077  0.2059
  449DMSO    C1 4816   2.238   4.188   0.383 -0.0193 -0.2541 -0.5341
  449DMSO    H1 4817   2.293   4.271   0.338  0.2431  0.1287  0.4849
  449DMSO    H2 4818   2.142   4.216   0.429  0.4283  1.2206 -0.4664
  449DMSO    H3 4819   2.311   4.156   0.457 -0.3526  2.2915  0.9398
  449DMSO    S1 4820   2.216   4.065   0.261 -0.2407 -0.3113  0.2669
  449DMSO    C2 4821   2.075   4.139   0.182  0.2075 -0.1397  0.2117
  449DMSO    H4 4822   2.100   4.230   0.128  1.6103 -1.4015 -1.3076
  449DMSO    H5 4823   2.042   4.063   0.111 -0.7550  0.9399 -0.5181
  449DMSO    H6 4824   1.998   4.146   0.259  1.1746 -0.2004  1.1969
  449DMSO    O1 4825   2.164   3.968   0.349  0.4838 -0.0345  0.1094
  450DMSO    C1 4826   4.416   3.844   4.818 -0.2678  0.0537 -0.4364
  450DMSO    H1 4827   4.373   3.903   4.900 -0.6353 -1.3016  0.3663
  450DMSO    H2 4828   4.522   3.865   4.806  0.0602  0.1232  2.1807
  450DMSO    H3 4829   4.357   3.856   4.727 -0.4143  0.4056 -0.2968
  450DMSO    S1 4830   4.418   3.677   4.873 -0.2462  0.3949 -0.1436
  450DMSO    C2 4831   4.242   3.662   4.913  0.1426 -0.0043 -0.0118
  450DMSO    H4 4832   4.227   3.568   4.967  3.9593  0.2545  1.6810
  450DMSO    H5 4833   4.218   3.751   4.970  1.5750 -0.4701  1.3654
  450DMSO    H6 4834   4.198   3.660   4.813 -0.4714 -1.3147  0.2747
  450DMSO    O1 4835   4.473   3.686   5.015  0.0059  0.5355 -0.1804
  451DMSO    C1 4836   0.344   1.816   3.937 -1.0589  0.7680 -0.3323
  451DMSO    H1 4837   0.396   1.780   4.026 -2.6307 -0.1710  0.2059
  451DMSO    H2 4838   0.267   1.890   3.960 -0.2678  0.9899  1.6683
  451DMSO    H3 4839   0.298   1.731   3.887  0.9794 -1.4451  1.4354
  451DMSO    S1 4840   0.484   1.887   3.842 -0.1722  0.5713  0.2923
  451DMSO    C2 4841   0.394   1.895   3.683 -0.8351 -0.4272  0.5616
  451DMSO    H4 4842   0.460   1.890   3.596 -1.4860 -0.7999  0.0865
  451DMSO    H5 4843   0.330   1.806   3.687  1.4151 -2.0660  1.5438
  451DMSO    H6 4844   0.339   1.989   3.691  2.1550  1.4022  0.5518
  451DMSO    O1 4845   0.593   1.777   3.823  0.3052  0.0498 -0.1726
  452DMSO    C1 4846   3.725   1.382   0.785 -0.7075  0.0280 -0.1131
  452DMSO    H1 4847   3.688   1.302   0.850  0.5458 -1.6848 -1.4664
  452DMSO    H2 4848   3.834   1.374   0.789 -0.6506 -0.4898 -2.2123
  452DMSO    H3 4849   3.685   1.482   0.804  0.0580  0.2821  0.1762
  452DMSO    S1 4850   3.700   1.335   0.619  0.1209  0.0288 -0.0801
  452DMSO    C2 4851   3.557   1.234   0.667  0.4072  0.5835 -0.3405
  452DMSO    H4 4852   3.525   1.178   0.579 -1.1433 -0.1934  0.6853
  452DMSO    H5 4853   3.576   1.155   0.742  1.1362  1.7985  0.7785
  452DMSO    H6 4854   3.478   1.298   0.706  0.1385  0.4177 -0.6113
  452DMSO    O1 4855   3.807   1.225   0.624  0.0313 -0.5315 -0.1491
  453DMSO    C1 4856   0.079   1.746   0.631 -0.5778  0.4342 -0.4118
  453DMSO    H1 4857   0.071   1.774   0.526  1.6635  0.6888 -0.5231
  453DMSO    H2 4858   0.031   1.819   0.697  1.5497  0.6138  0.9552
  453DMSO    H3 4859   0.184   1.739   0.660 -1.2114  0.4322  1.9810
  453DMSO    S1 4860  -0.010   1.593   0.641  0.5148 -0.5923  0.4328
  453DMSO    C2 4861   0.082   1.519   0.508  0.3905 -0.2896  0.3196
  453DMSO    H4 4862   0.190   1.521   0.525  0.0901 -1.1701  2.6231
  453DMSO    H5 4863   0.045   1.417   0.494 -1.7050  0.3651  0.9217
  453DMSO    H6 4864   0.060   1.567   0.413  3.4899 -1.1023 -0.8839
  453DMSO    O1 4865  -0.135   1.614   0.564  0.2868  0.6611  0.5326
  454DMSO    C1 4866   4.083   2.347   1.454  0.1137 -0.7645  0.1382
  454DMSO    H1 4867   4.169   2.348   1.521  0.6679  1.7054 -0.5627
  454DMSO    H2 4868   4.090   2.411   1.366 -0.0794 -1.6817 -0.5462
  454DMSO    H3 4869   3.991   2.361   1.511 -1.3016 -1.7091 -1.8453
  454DMSO    S1 4870   4.078   2.176   1.395 -0.4228  0.0458  0.1138
  454DMSO    C2 4871   3.943   2.204   1.271  0.3847 -0.3949 -0.4020
  454DMSO    H4 4872   3.980   2.286   1.208  1.3322 -1.2816 -1.0117
  454DMSO    H5 4873   3.939   2.119   1.203  1.9844 -0.0886 -0.8991
  454DMSO    H6 4874   3.849   2.228   1.321 -0.6586 -1.4795 -1.8108
  454DMSO    O1 4875   4.037   2.090   1.508 -0.1167  0.1957  0.3180
  455DMSO    C1 4876   4.218   0.445   3.937  0.0940  0.9694 -0.1687
  455DMSO    H1 4877   4.304   0.402   3.885 -0.0563  0.5567 -0.0851
  455DMSO    H2 4878   4.233   0.434   4.045 -2.3961 -1.0097  0.0430
  455DMSO    H3 4879   4.126   0.388   3.919 -0.3103  2.0491 -1.5568
  455DMSO    S1 4880   4.188   0.613   3.897 -0.0255 -0.2034  0.2632
  455DMSO    C2 4881   4.350   0.667   3.933  0.1735  0.1370 -0.3729
  455DMSO    H4 4882   4.354   0.776   3.929  1.1932  0.2229  2.2072
  455DMSO    H5 4883   4.374   0.626   4.031  1.2419  2.2043  0.2560
  455DMSO    H6 4884   4.420   0.619   3.863  1.3005  1.5372 -0.2274
  455DMSO    O1 4885   4.101   0.676   4.004 -0.0759  1.0461  0.2106
  456DMSO    C1 4886   3.570   0.078   3.403  0.2651  0.4093 -0.6192
  456DMSO    H1 4887   3.480   0.138   3.386  0.2589  0.4413 -0.4812
  456DMSO    H2 4888   3.627   0.140   3.472  0.1473  0.2338 -0.3606
  456DMSO    H3 4889   3.620   0.051   3.310  1.8049 -0.7044  0.5180
  456DMSO    S1 4890   3.533  -0.072   3.486 -0.3896  0.4966 -0.0303
  456DMSO    C2 4891   3.699  -0.136   3.470 -0.7174  0.7009  0.6390
  456DMSO    H4 4892   3.704  -0.233   3.521 -0.3028  0.0386 -0.6410
  456DMSO    H5 4893   3.718  -0.144   3.363  1.3726  0.2253  1.0025
  456DMSO    H6 4894   3.773  -0.067   3.512  0.7127  0.1262 -0.8562
  456DMSO    O1 4895   3.457  -0.144   3.386  0.1585 -0.5375 -0.1088
  457DMSO    C1 4896   2.575   3.356   1.285 -0.6167 -0.1367 -0.0622
  457DMSO    H1 4897   2.616   3.357   1.183  1.5787 -1.6670  0.7715
  457DMSO    H2 4898   2.501   3.277   1.277 -1.9803  1.0533  0.5303
  457DMSO    H3 4899   2.539   3.454   1.318 -0.1122  0.6829 -1.8564
  457DMSO    S1 4900   2.721   3.319   1.384  0.1538 -0.0560  0.0431
  457DMSO    C2 4901   2.730   3.154   1.314  0.0501 -0.4493 -0.8838
  457DMSO    H4 4902   2.818   3.100   1.351  0.0508 -0.6284 -1.1467
  457DMSO    H5 4903   2.635   3.106   1.338  0.1409 -0.2633 -0.1307
  457DMSO    H6 4904   2.743   3.164   1.206  2.6658 -0.0801 -0.5665
  457DMSO    O1 4905   2.667   3.293   1.518  0.6206  0.2757  0.6649
  458DMSO    C1 4906   4.621   4.008   2.565  0.4737 -0.6341  0.4119
  458DMSO    H1 4907   4.518   3.986   2.534 -0.0101  2.3544 -0.2590
  458DMSO    H2 4908   4.683   3.920   2.546  0.9876 -0.3883  0.9352
  458DMSO    H3 4909   4.640   4.043   2.667  0.0931  0.0557  0.2531
  458DMSO    S1 4910   4.659   4.147   2.456  0.0244  0.2634 -0.0747
  458DMSO    C2 4911   4.807   4.198   2.538  0.0470  0.5998  0.1286
  458DMSO    H4 4912   4.833   4.292   2.488  0.1274  1.0819  1.0650
  458DMSO    H5 4913   4.788   4.204   2.645  1.8288 -1.1180  0.5679
  458DMSO    H6 4914   4.875   4.115   2.518 -1.0704 -0.5725  1.1213
  458DMSO    O1 4915   4.583   4.259   2.514  0.3386 -0.0090 -0.1793
  459DMSO    C1 4916   5.062   0.615   0.583  0.2882  0.1282  0.2387
  459DMSO    H1 4917   5.019   0.552   0.661  0.2012  1.1590  1.0464
  459DMSO    H2 4918   5.002   0.602   0.493 -0.9977 -1.3654  1.2979
  459DMSO    H3 4919   5.166   0.586   0.567 -0.0150 -1.4340  1.0362
  459DMSO    S1 4920   5.062   0.785   0.642  0.5699  0.2099 -0.1834
  459DMSO    C2 4921   5.183   0.845   0.528  0.3314  0.8116 -0.1811
  459DMSO    H4 4922   5.275   0.787   0.528 -1.7144 -2.5857  0.1702
  459DMSO    H5 4923   5.132   0.849   0.431  1.6272  1.0947 -0.8565
  459DMSO    H6 4924   5.206   0.948   0.556  0.7469  0.4014  0.9959
  459DMSO    O1 4925   5.133   0.781   0.778 -0.1787  0.1671  0.2473
  460DMSO    C1 4926   0.183   4.602   3.454  0.0830  0.0302  0.2132
  460DMSO    H1 4927   0.150   4.534   3.533 -0.2739  0.3943  0.3802
  460DMSO    H2 4928   0.103   4.630   3.385  1.5867  3.4166 -0.2327
  460DMSO    H3 4929   0.265   4.558   3.397 -0.6465  0.0307 -0.8460
  460DMSO    S1 4930   0.251   4.739   3.541  0.4159  0.6523 -0.5738
  460DMSO    C2 4931   0.367   4.796   3.415 -0.2428 -0.4389  0.4302
  460DMSO    H4 4932   0.310   4.834   3.330  0.3654  1.4107  0.8469
  460DMSO    H5 4933   0.418   4.879   3.464 -1.5863  1.2441 -0.9885
  460DMSO    H6 4934   0.438   4.716   3.392  0.0287 -0.1559  0.2824
  460DMSO    O1 4935   0.332   4.665   3.643  0.2572 -0.4320 -0.0934
  461DMSO    C1 4936   0.191   2.343   0.556  0.3718  0.4652 -0.2527
  461DMSO    H1 4937   0.252   2.431   0.531  2.0311 -0.0942  1.6839
  461DMSO    H2 4938   0.175   2.285   0.465  2.2227 -0.3848 -0.0544
  461DMSO    H3 4939   0.097   2.373   0.602 -1.0585 -1.8399 -1.5830
  461DMSO    S1 4940   0.300   2.262   0.669 -0.2886  0.1318  0.3183
  461DMSO    C2 4941   0.165   2.166   0.738 -0.4975 -0.4476  0.3431
  461DMSO    H4 4942   0.125   2.097   0.663 -0.2412 -0.4892  0.2445
  461DMSO    H5 4943   0.206   2.111   0.822  0.5190 -0.2279  0.0004
  461DMSO    H6 4944   0.087   2.235   0.772 -1.2288 -1.1699  0.1498
  461DMSO    O1 4945   0.340   2.370   0.764  0.7331 -0.0986 -0.6097
  462DMSO    C1 4946   3.020   3.883   3.836 -0.2297 -0.2004 -0.1478
  462DMSO    H1 4947   3.105   3.897   3.904 -0.0165 -0.3683 -0.3790
  462DMSO    H2 4948   3.030   3.923   3.735 -2.4450  0.0777 -0.2845
  462DMSO    H3 4949   2.935   3.928   3.887 -0.2384  1.1350 -1.3176
  462DMSO    S1 4950   2.985   3.710   3.828  0.1948 -0.1049 -0.5235
  462DMSO    C2 4951   3.139   3.667   3.753  0.0910  0.0181 -0.3837
  462DMSO    H4 4952   3.166   3.753   3.691 -0.9745  0.2113 -0.5979
  462DMSO    H5 4953   3.208   3.658   3.837  1.5745  0.7543 -1.4796
  462DMSO    H6 4954   3.137   3.572   3.699  1.8133 -2.2114  3.3439
  462DMSO    O1 4955   2.895   3.694   3.716  0.2186 -0.6656  0.1141
  463DMSO    C1 4956   0.814   1.486   2.295 -0.3950  0.6406 -0.5386
  463DMSO    H1 4957   0.721   1.482   2.238 -0.8242  0.0325  0.1986
  463DMSO    H2 4958   0.816   1.458   2.401  1.0502  0.3474 -0.6302
  463DMSO    H3 4959   0.841   1.591   2.280  1.3158  0.3208  0.1248
  463DMSO    S1 4960   0.943   1.384   2.222  0.1731  0.2705 -0.2348
  463DMSO    C2 4961   0.861   1.237   2.237  0.2787 -0.0174  0.2153
  463DMSO    H4 4962   0.816   1.229   2.337  0.4625  1.3698  0.4198
  463DMSO    H5 4963   0.789   1.231   2.155  0.6323 -0.5467 -0.0593
  463DMSO    H6 4964   0.935   1.158   2.225 -2.0540 -2.4012  0.8662
  463DMSO    O1 4965   1.052   1.390   2.325 -0.1782 -0.3721 -0.9212
  464DMSO    C1 4966   4.468   1.408   0.169 -0.5449 -0.0278  0.4818
  464DMSO    H1 4967   4.501   1.310   0.133 -0.3347 -0.4317  1.7539
  464DMSO    H2 4968   4.548   1.455   0.227  0.6191  0.3977 -1.3931
  464DMSO    H3 4969   4.377   1.396   0.228  0.0471  1.4693  1.7215
  464DMSO    S1 4970   4.436   1.518   0.032 -0.3830 -0.5938 -0.1576
  464DMSO    C2 4971   4.298   1.429  -0.039  0.1431  0.0535  0.4717
  464DMSO    H4 4972   4.290   1.466  -0.142 -0.3003  0.5202  0.6755
  464DMSO    H5 4973   4.328   1.324  -0.030 -2.0751 -0.8475 -1.9589
  464DMSO    H6 4974   4.208   1.448   0.020  0.7785  0.5453  1.3001
  464DMSO    O1 4975   4.550   1.477  -0.053 -0.2114  0.1733 -0.2331
  465DMSO    C1 4976   2.561   4.785   1.429  0.0535  0.8205 -0.0539
  465DMSO    H1 4977   2.588   4.886   1.461 -0.2629  1.4616 -1.7887
  465DMSO    H2 4978   2.646   4.724   1.397 -0.3455 -0.2254  0.8463
  465DMSO    H3 4979   2.479   4.780   1.358 -0.6397 -3.7706  0.9466
  465DMSO    S1 4980   2.518   4.688   1.573 -0.3387 -0.1445 -0.2907
  465DMSO    C2 4981   2.684   4.664   1.631  0.1225  0.4065 -0.3056
  465DMSO    H4 4982   2.748   4.637   1.548 -1.4187 -2.6688 -0.5620
  465DMSO    H5 4983   2.723   4.752   1.683 -0.1008 -0.2979  1.0873
  465DMSO    H6 4984   2.682   4.587   1.709 -1.4745 -0.7892 -1.4954
  465DMSO    O1 4985   2.489   4.555   1.517  0.5219 -0.1906 -0.4250
  466DMSO    C1 4986   4.663   4.630   4.540  0.0299  0.3706  0.2187
  466DMSO    H1 4987   4.763   4.621   4.582 -0.4473 -1.0200  1.1057
  466DMSO    H2 4988   4.603   4.541   4.564  1.1921 -0.7703 -1.0532
  466DMSO    H3 4989   4.660   4.668   4.438  3.8495  0.8248  0.2035
  466DMSO    S1 4990   4.587   4.761   4.638 -0.1808  0.0979 -0.1621
  466DMSO    C2 4991   4.720   4.872   4.604  0.0009 -0.5023 -0.3503
  466DMSO    H4 4992   4.744   4.852   4.500 -2.2954 -3.6873 -0.3726
  466DMSO    H5 4993   4.672   4.970   4.618 -0.4419 -0.3592 -2.7160
  466DMSO    H6 4994   4.800   4.854   4.675  0.3959  0.9453 -0.4171
  466DMSO    O1 4995   4.631   4.722   4.776  0.3397 -0.9405  0.0372
  467DMSO    C1 4996   0.695   0.279   0.321  1.2599 -0.0994  0.0172
  467DMSO    H1 4997   0.617   0.355   0.325 -0.1398 -1.5725  1.4061
  467DMSO    H2 4998   0.719   0.245   0.422 -0.0155 -2.7390 -0.5331
  467DMSO    H3 4999   0.787   0.315   0.273  0.7975 -1.4470 -1.9591
  467DMSO    S1 5000   0.623   0.151   0.232  0.1123 -0.0174  0.4141
  467DMSO    C2 5001   0.547   0.249   0.110  0.1273  0.0478  0.0861
  467DMSO    H4 5002   0.482   0.321   0.160  2.1705  2.7336 -0.9414
  467DMSO    H5 5003   0.633   0.294   0.058 -1.1678  0.0189 -2.1288
  467DMSO    H6 5004   0.494   0.177   0.048 -1.9218  2.0289 -0.5450
  467DMSO    O1 5005   0.515   0.084   0.317 -0.1998 -0.0071 -0.2850
  468DMSO    C1 5006   3.195   3.950   3.341 -0.2909  0.3632  0.4679
  468DMSO    H1 5007   3.246   3.963   3.245 -1.4265  0.7071 -0.1074
  468DMSO    H2 5008   3.216   4.037   3.404  0.0235 -0.1465  1.0690
  468DMSO    H3 5009   3.229   3.857   3.387  2.3437  1.1895  0.2613
  468DMSO    S1 5010   3.020   3.955   3.310 -0.1739  0.3674 -0.2158
  468DMSO    C2 5011   2.998   3.906   3.485 -0.9857 -0.3731 -0.3332
  468DMSO    H4 5012   2.898   3.862   3.490 -2.2316  2.4148  0.3457
  468DMSO    H5 5013   3.069   3.826   3.510  0.4040  0.8781 -0.2069
  468DMSO    H6 5014   3.017   3.994   3.546  1.0164 -2.6738  2.4947
  468DMSO    O1 5015   3.001   3.821   3.250 -0.0225 -0.4484  0.3744
  469DMSO    C1 5016   0.799   2.872   4.310  0.1656 -0.5071  0.3272
  469DMSO    H1 5017   0.770   2.817   4.221 -0.5305 -0.3458  0.4546
  469DMSO    H2 5018   0.882   2.942   4.292 -0.4061  0.4903  1.5075
  469DMSO    H3 5019   0.817   2.794   4.383  2.2237 -1.0698 -0.7187
  469DMSO    S1 5020   0.664   2.970   4.350 -0.0718  0.4201 -0.2607
  469DMSO    C2 5021   0.709   2.991   4.524  0.0572 -0.1935  0.0593
  469DMSO    H4 5022   0.799   3.052   4.528 -0.4420  0.7713 -2.1274
  469DMSO    H5 5023   0.620   3.039   4.567 -0.4961 -1.9883  0.9785
  469DMSO    H6 5024   0.721   2.894   4.573 -2.2675 -0.4491  0.1777
  469DMSO    O1 5025   0.552   2.867   4.348 -0.4298 -0.3307  0.3752
  470DMSO    C1 5026   1.294   1.772   1.776  0.2001  0.5592  0.5172
  470DMSO    H1 5027   1.225   1.687   1.778 -0.5870  1.1679 -0.5598
  470DMSO    H2 5028   1.263   1.833   1.861  1.7100  1.2983  0.5496
  470DMSO    H3 5029   1.275   1.833   1.688 -0.4014  0.5106  0.6132
  470DMSO    S1 5030   1.463   1.720   1.800  0.4425  0.2159 -0.0814
  470DMSO    C2 5031   1.553   1.845   1.717  0.3228 -0.4946 -0.2955
  470DMSO    H4 5032   1.537   1.944   1.760  0.9924 -0.9727  1.0855
  470DMSO    H5 5033   1.661   1.827   1.711  0.2540 -0.7258 -0.8936
  470DMSO    H6 5034   1.517   1.856   1.614  2.3497  1.5206 -0.8367
  470DMSO    O1 5035   1.468   1.617   1.691 -0.7860  0.4696 -0.5974
  471DMSO    C1 5036   4.010   4.377   4.799 -0.0980 -0.3131  0.0176
  471DMSO    H1 5037   3.913   4.360   4.846 -0.3664  0.3218 -0.3121
  471DMSO    H2 5038   4.040   4.293   4.736  2.1911  0.8836 -0.5575
  471DMSO    H3 5039   4.091   4.404   4.867  0.2965  2.1584 -1.4038
  471DMSO    S1 5040   3.988   4.516   4.688 -0.3764  0.0826 -0.1198
  471DMSO    C2 5041   3.885   4.624   4.795  0.2425 -0.5599  0.0074
  471DMSO    H4 5042   3.824   4.681   4.725  0.6543  0.7870  0.7308
  471DMSO    H5 5043   3.817   4.558   4.848  1.8813 -3.4725 -1.3796
  471DMSO    H6 5044   3.938   4.689   4.864  0.2032  1.4869 -1.8250
  471DMSO    O1 5045   3.891   4.456   4.597 -0.6416  0.0714 -0.3979
  472DMSO    C1 5046   1.188   1.879   3.966  0.3441  0.0943  0.4012
  472DMSO    H1 5047   1.202   1.796   3.896 -0.0259  0.3223  0.0567
  472DMSO    H2 5048   1.148   1.976   3.935 -0.0374  0.0398  0.7174
  472DMSO    H3 5049   1.283   1.904   4.013 -0.0114 -0.4290  1.4132
  472DMSO    S1 5050   1.076   1.808   4.092  0.0000 -0.3564  0.4056
  472DMSO    C2 5051   0.938   1.785   3.983 -0.1292 -0.5723 -0.2160
  472DMSO    H4 5052   0.844   1.794   4.039 -0.3924  1.9143 -1.0094
  472DMSO    H5 5053   0.944   1.850   3.895  1.8475  0.4490  0.6413
  472DMSO    H6 5054   0.938   1.684   3.943 -0.9917 -0.8219  0.3826
  472DMSO    O1 5055   1.063   1.931   4.178 -0.0383 -0.4357  0.0767
  473DMSO    C1 5056   4.102   1.802   0.093  0.1002 -0.2994 -0.2732
  473DMSO    H1 5057   4.061   1.877   0.025 -1.8810 -1.5981 -0.5268
  473DMSO    H2 5058   4.094   1.705   0.042  0.3349  0.8475 -2.5612
  473DMSO    H3 5059   4.060   1.806   0.194  1.1729  1.8761  0.1262
  473DMSO    S1 5060   4.276   1.838   0.101  0.4309  0.1794  0.4518
  473DMSO    C2 5061   4.279   2.005   0.165  0.6761  0.6320  0.2055
  473DMSO    H4 5062   4.245   2.071   0.086 -0.9201  0.4395  0.7140
  473DMSO    H5 5063   4.221   2.009   0.258  1.4610 -0.2175  0.7483
  473DMSO    H6 5064   4.384   2.036   0.172  1.1845 -0.5304 -2.1169
  473DMSO    O1 5065   4.325   1.855  -0.035 -0.5426 -0.3656  0.1264
  474DMSO    C1 5066   3.180   4.711   1.740 -0.1885  0.5829  0.5988
  474DMSO    H1 5067   3.264   4.779   1.756  1.2937 -0.2362 -3.2268
  474DMSO    H2 5068   3.187   4.638   1.659 -0.3596 -0.4973  1.5385
  474DMSO    H3 5069   3.090   4.772   1.730 -0.9472 -0.5535  0.3863
  474DMSO    S1 5070   3.146   4.615   1.881  0.2203  0.2380  0.1300
  474DMSO    C2 5071   3.317   4.595   1.927 -0.3794 -0.7096  0.3499
  474DMSO    H4 5072   3.382   4.558   1.847 -0.3737  1.1080 -0.5149
  474DMSO    H5 5073   3.352   4.693   1.958  0.9898 -1.2934  0.6673
  474DMSO    H6 5074   3.326   4.516   2.002  0.4510 -2.2999 -1.3755
  474DMSO    O1 5075   3.104   4.492   1.815 -0.8369 -0.1388  0.2970
  475DMSO    C1 5076   1.327   1.439   2.471 -0.2565  0.0312 -0.2101
  475DMSO    H1 5077   1.373   1.364   2.405  0.0150 -0.5756  0.6527
  475DMSO    H2 5078   1.225   1.405   2.487 -0.0584  0.2129  1.6181
  475DMSO    H3 5079   1.332   1.537   2.423 -1.8870 -0.4533 -1.3986
  475DMSO    S1 5080   1.418   1.438   2.628  0.4889  0.4321  0.0546
  475DMSO    C2 5081   1.398   1.266   2.680 -0.2746 -0.0396 -0.6431
  475DMSO    H4 5082   1.414   1.240   2.785  2.1991  0.1114 -0.9659
  475DMSO    H5 5083   1.298   1.235   2.648 -2.0287  1.2930  3.2351
  475DMSO    H6 5084   1.476   1.210   2.627 -0.1857  0.2356 -0.8025
  475DMSO    O1 5085   1.328   1.517   2.720 -0.6345  0.3612  0.1347
  476DMSO    C1 5086   1.990   4.539   2.142 -0.4799  0.8448  0.0725
  476DMSO    H1 5087   1.973   4.633   2.195 -0.8086  1.4668 -1.1303
  476DMSO    H2 5088   1.899   4.519   2.085 -0.1470 -0.0150 -0.1629
  476DMSO    H3 5089   1.992   4.467   2.225 -0.5763  1.9487  1.0444
  476DMSO    S1 5090   2.130   4.550   2.034 -0.2475  0.1900  0.2278
  476DMSO    C2 5091   2.054   4.632   1.893  0.1531 -0.1285 -0.0149
  476DMSO    H4 5092   2.036   4.736   1.921  3.0193  0.1688  0.9374
  476DMSO    H5 5093   2.129   4.634   1.813  0.2485  0.2322  0.0839
  476DMSO    H6 5094   1.966   4.573   1.867  0.8266 -0.3708 -1.8824
  476DMSO    O1 5095   2.145   4.404   1.985  0.0140  0.8760 -1.2200
  477DMSO    C1 5096   2.377   1.354   3.442  0.6050  0.4473 -0.2169
  477DMSO    H1 5097   2.419   1.331   3.539 -3.1551 -4.6515  0.4006
  477DMSO    H2 5098   2.431   1.299   3.365  0.9448 -1.3442  1.2796
  477DMSO    H3 5099   2.385   1.463   3.431 -0.4355  0.5136 -0.3972
  477DMSO    S1 5100   2.201   1.318   3.460  0.4649 -0.2045  0.2859
  477DMSO    C2 5101   2.221   1.141   3.467  0.4877 -0.6510  0.2617
  477DMSO    H4 5102   2.264   1.113   3.563  1.1331 -0.4551  0.0276
  477DMSO    H5 5103   2.118   1.104   3.465  0.2125  0.1397 -0.4362
  477DMSO    H6 5104   2.275   1.104   3.379 -0.5320 -0.5395 -0.4240
  477DMSO    O1 5105   2.134   1.346   3.327 -0.0411 -0.4423  0.0233
  478DMSO    C1 5106   4.501   3.764   0.621 -0.4363  0.1102  0.8243
  478DMSO    H1 5107   4.479   3.808   0.523  1.2959 -0.5136  0.1366
  478DMSO    H2 5108   4.467   3.661   0.633 -1.1703  0.2429 -0.0204
  478DMSO    H3 5109   4.442   3.825   0.691  0.7197  0.4695  1.4892
  478DMSO    S1 5110   4.673   3.739   0.658  0.3145 -0.0605  0.0185
  478DMSO    C2 5111   4.674   3.620   0.529  0.0410 -0.4197  0.5306
  478DMSO    H4 5112   4.778   3.591   0.514  0.5026  0.9149  1.0994
  478DMSO    H5 5113   4.603   3.539   0.549 -0.5583 -0.3468 -1.2302
  478DMSO    H6 5114   4.647   3.680   0.442  0.5677 -0.2643  0.4747
  478DMSO    O1 5115   4.659   3.661   0.785 -0.1935 -0.4935 -0.1950
  479DMSO    C1 5116   0.420   0.083   2.010 -0.2471  0.4840 -0.1472
  479DMSO    H1 5117   0.322   0.034   2.012 -0.1841  0.3115 -0.9675
  479DMSO    H2 5118   0.425   0.155   1.927  1.4710 -1.4868 -1.8112
  479DMSO    H3 5119   0.505   0.015   2.001 -1.2310 -1.1684  2.5800
  479DMSO    S1 5120   0.446   0.182   2.159  0.0166 -0.0605 -0.0838
  479DMSO    C2 5121   0.422   0.045   2.263  0.0660 -0.4529 -0.1166
  479DMSO    H4 5122   0.318   0.017   2.243 -0.3899 -0.3693  1.9398
  479DMSO    H5 5123   0.489  -0.034   2.228 -1.3401 -1.1793 -1.2464
  479DMSO    H6 5124   0.426   0.058   2.372  1.4854  0.2672 -0.2468
  479DMSO    O1 5125   0.321   0.256   2.178  0.5579 -0.1606  0.3550
  480DMSO    C1 5126   0.563   0.247   3.017 -0.2696 -0.2063 -0.0183
  480DMSO    H1 5127   0.473   0.201   3.058 -1.5238  1.6524 -0.6146
  480DMSO    H2 5128   0.531   0.332   2.957 -0.7319  0.0021  0.5241
  480DMSO    H3 5129   0.605   0.173   2.948 -0.4737  0.0221 -0.3856
  480DMSO    S1 5130   0.688   0.297   3.144  0.6410  0.2040 -0.0432
  480DMSO    C2 5131   0.709   0.133   3.223 -0.6773 -0.1318 -0.8158
  480DMSO    H4 5132   0.784   0.134   3.302  0.1834  0.1926 -1.6297
  480DMSO    H5 5133   0.617   0.087   3.259 -1.1763  1.3331 -0.1910
  480DMSO    H6 5134   0.749   0.070   3.143 -2.9922 -0.0604 -2.0829
  480DMSO    O1 5135   0.605   0.390   3.230  0.1171 -0.0672  0.3660
  481DMSO    C1 5136   0.091   3.437   2.085 -0.7010 -0.6277  0.1219
  481DMSO    H1 5137  -0.009   3.408   2.119 -0.6335 -0.0113  0.8779
  481DMSO    H2 5138   0.140   3.370   2.014 -1.0383 -2.3300  1.4571
  481DMSO    H3 5139   0.155   3.443   2.173 -0.8212 -1.3502  0.2648
  481DMSO    S1 5140   0.077   3.605   2.035 -0.1377 -0.3180 -0.0633
  481DMSO    C2 5141   0.255   3.622   1.997 -0.0547 -0.0006 -0.7727
  481DMSO    H4 5142   0.275   3.729   1.993 -0.0245 -0.0310 -1.4497
  481DMSO    H5 5143   0.324   3.585   2.073  0.7425  0.1756 -1.4090
  481DMSO    H6 5144   0.262   3.579   1.897 -3.3932 -0.4142 -0.8862
  481DMSO    O1 5145   0.056   3.684   2.162 -0.2406 -0.0966  0.3836
  482DMSO    C1 5146   3.972   1.282   1.656  0.2392  0.3173 -0.4043
  482DMSO    H1 5147   4.058   1.242   1.710 -1.1635 -1.1830  0.7641
  482DMSO    H2 5148   3.983   1.391   1.658 -0.9836  0.4346  0.7275
  482DMSO    H3 5149   3.879   1.245   1.700 -0.1864 -0.0526 -1.5877
  482DMSO    S1 5150   4.000   1.246   1.488 -0.4873  0.1666 -0.1695
  482DMSO    C2 5151   4.025   1.071   1.519 -0.0516  0.8127 -0.4940
  482DMSO    H4 5152   3.933   1.023   1.552 -0.8020  2.8450  0.4477
  482DMSO    H5 5153   4.058   1.030   1.423 -0.4587 -0.6488 -0.0222
  482DMSO    H6 5154   4.102   1.060   1.596 -1.1307  1.6284  0.7182
  482DMSO    O1 5155   4.143   1.287   1.463  0.6382  0.6080 -0.2548
  483DMSO    C1 5156   4.630   4.747   2.664 -0.3715 -0.0568  0.0721
  483DMSO    H1 5157   4.614   4.666   2.735  3.8081 -0.5655  0.5626
  483DMSO    H2 5158   4.611   4.842   2.715  0.5604  0.0255  0.2658
  483DMSO    H3 5159   4.560   4.736   2.581 -1.5268 -0.5777  1.0968
  483DMSO    S1 5160   4.794   4.722   2.605 -0.0273 -0.0652  0.0879
  483DMSO    C2 5161   4.752   4.577   2.509  0.7983  0.1908  0.0029
  483DMSO    H4 5162   4.838   4.537   2.456  1.4753 -0.4766  1.5700
  483DMSO    H5 5163   4.710   4.508   2.583 -0.0368  0.4212 -0.2439
  483DMSO    H6 5164   4.678   4.604   2.433  1.8163  0.4618 -0.8984
  483DMSO    O1 5165   4.864   4.662   2.724  0.0875 -0.0064  0.0968
  484DMSO    C1 5166   1.106   0.795   2.068 -0.0285 -0.2617  0.2240
  484DMSO    H1 5167   1.069   0.751   1.975  3.3443  3.1154 -2.9339
  484DMSO    H2 5168   1.207   0.759   2.090 -0.2086  0.0343  1.5558
  484DMSO    H3 5169   1.046   0.763   2.153  1.3175  0.2837  1.4115
  484DMSO    S1 5170   1.097   0.979   2.077 -0.1759  0.3349 -0.1068
  484DMSO    C2 5171   0.922   0.967   2.051 -0.4147  0.8688  0.2131
  484DMSO    H4 5172   0.865   0.954   2.144 -1.0040 -2.6276 -0.5462
  484DMSO    H5 5173   0.887   1.055   1.997  2.7532  1.2127 -1.3681
  484DMSO    H6 5174   0.893   0.882   1.989 -0.5998  0.0113  1.4443
  484DMSO    O1 5175   1.144   1.015   1.941  0.0071  0.3376 -0.0032
  485DMSO    C1 5176   0.935   0.775   3.831  0.6033 -0.5207  0.9979
  485DMSO    H1 5177   0.889   0.835   3.910  1.4743  0.7289  0.5953
  485DMSO    H2 5178   0.867   0.756   3.747  1.0500  0.5739  0.3577
  485DMSO    H3 5179   0.971   0.683   3.876  2.5813  0.1798  0.9195
  485DMSO    S1 5180   1.076   0.854   3.746 -0.1808 -0.3077 -0.0780
  485DMSO    C2 5181   1.150   0.901   3.906  0.0322  0.2574  0.4779
  485DMSO    H4 5182   1.232   0.967   3.876 -0.0868 -0.2492 -0.9790
  485DMSO    H5 5183   1.072   0.948   3.967 -0.1982  1.7318 -0.9015
  485DMSO    H6 5184   1.193   0.815   3.957  1.4820  0.6836 -0.0046
  485DMSO    O1 5185   1.017   0.976   3.690 -0.0737  0.0858 -0.1525
  486DMSO    C1 5186   4.948   3.249   1.178  0.0287  1.2091  0.5608
  486DMSO    H1 5187   4.884   3.325   1.224 -2.3872 -0.9664  0.8724
  486DMSO    H2 5188   4.925   3.236   1.072  1.7493 -1.7690  0.5102
  486DMSO    H3 5189   4.935   3.153   1.228  0.0797  1.0957  0.3570
  486DMSO    S1 5190   5.123   3.306   1.190 -0.1318 -0.0803  0.7334
  486DMSO    C2 5191   5.143   3.293   1.368  0.5871 -0.0115 -0.0548
  486DMSO    H4 5192   5.063   3.361   1.398 -0.5297 -0.8717 -1.0396
  486DMSO    H5 5193   5.116   3.194   1.406  0.3463  0.5337  1.2353
  486DMSO    H6 5194   5.242   3.330   1.394  0.0394  0.2508  1.7079
  486DMSO    O1 5195   5.119   3.450   1.160 -0.0497  0.5493  0.3088
  487DMSO    C1 5196   2.979   0.045   2.304  0.1101 -0.1793  0.1512
  487DMSO    H1 5197   2.926  -0.001   2.388  1.7799  0.1969  1.4600
  487DMSO    H2 5198   2.954   0.151   2.303 -2.9059 -0.8541  0.9908
  487DMSO    H3 5199   2.947  -0.008   2.214  1.3803 -1.3163  0.3474
  487DMSO    S1 5200   3.154   0.013   2.327 -0.1394  0.2088 -0.1211
  487DMSO    C2 5201   3.139  -0.156   2.373 -0.2609 -0.5453 -0.5562
  487DMSO    H4 5202   3.121  -0.201   2.274  0.3621 -0.1229 -0.8672
  487DMSO    H5 5203   3.232  -0.186   2.422  0.3768 -0.8038 -1.8933
  487DMSO    H6 5204   3.050  -0.169   2.434 -0.4472 -0.9127 -0.9034
  487DMSO    O1 5205   3.189   0.086   2.455 -1.0371 -0.1847 -0.2971
  488DMSO    C1 5206   1.767   2.340   1.714 -0.3396 -0.4622 -0.6551
  488DMSO    H1 5207   1.786   2.372   1.611  0.3105 -1.6996 -0.9296
  488DMSO    H2 5208   1.756   2.231   1.708  0.7797 -0.5874 -0.4463
  488DMSO    H3 5209   1.669   2.370   1.751  0.1689  1.1646 -0.5855
  488DMSO    S1 5210   1.886   2.403   1.829  0.0131  0.5531 -0.1310
  488DMSO    C2 5211   1.859   2.572   1.785  0.1967  0.1688 -0.1287
  488DMSO    H4 5212   1.853   2.567   1.676  2.1037  0.6993 -0.2669
  488DMSO    H5 5213   1.769   2.609   1.836 -0.5288  0.1733 -1.4016
  488DMSO    H6 5214   1.946   2.629   1.816  0.6236 -1.3827  1.6418
  488DMSO    O1 5215   2.020   2.367   1.768  0.3406  0.1417 -0.0525
  489DMSO    C1 5216   0.528   1.479   3.973 -0.2934 -0.4050 -0.3054
  489DMSO    H1 5217   0.449   1.532   3.919  0.1383  0.3006 -0.2616
  489DMSO    H2 5218   0.526   1.508   4.078  0.6296  1.1263 -0.6780
  489DMSO    H3 5219   0.631   1.493   3.938 -0.4392 -0.1631 -0.6439
  489DMSO    S1 5220   0.495   1.305   3.974  0.0198 -0.1502 -0.3502
  489DMSO    C2 5221   0.348   1.306   4.085 -0.2114  0.1883 -0.4737
  489DMSO    H4 5222   0.379   1.354   4.178 -1.6839  0.9300 -0.3583
  489DMSO    H5 5223   0.259   1.350   4.039 -0.1312 -1.1471 -1.9656
  489DMSO    H6 5224   0.316   1.204   4.106 -1.7793  1.2309  2.3841
  489DMSO    O1 5225   0.604   1.239   4.052 -0.0688 -0.2156 -0.3633
  490DMSO    C1 5226   1.217   2.774   3.361 -0.0971  0.5178 -0.2236
  490DMSO    H1 5227   1.159   2.866   3.361  1.4367  1.5728 -3.2355
  490DMSO    H2 5228   1.218   2.736   3.258  2.6158  1.6096 -0.6528
  490DMSO    H3 5229   1.170   2.696   3.422  0.7868 -1.7794 -2.3851
  490DMSO    S1 5230   1.386   2.791   3.423  0.2512  0.2338  0.2472
  490DMSO    C2 5231   1.337   2.901   3.558 -0.1372  0.4124  0.1377
  490DMSO    H4 5232   1.303   2.995   3.513 -1.0638 -0.7133 -1.5602
  490DMSO    H5 5233   1.255   2.852   3.611  0.3773 -0.8342 -0.1912
  490DMSO    H6 5234   1.419   2.909   3.630 -1.2712  1.4389  1.3251
  490DMSO    O1 5235   1.447   2.890   3.333  0.1325 -0.1720 -0.8747
  491DMSO    C1 5236   3.178   3.092   3.048 -0.1163  0.2300 -0.3657
  491DMSO    H1 5237   3.183   3.103   3.157 -0.0657  2.1526 -0.5518
  491DMSO    H2 5238   3.142   3.184   3.003  2.0369  2.1543  1.7092
  491DMSO    H3 5239   3.120   3.002   3.024 -1.5068  0.6567  1.2838
  491DMSO    S1 5240   3.340   3.076   2.977 -0.2965 -0.1755 -0.1893
  491DMSO    C2 5241   3.410   3.226   3.054  0.3179  0.4140 -0.0128
  491DMSO    H4 5242   3.509   3.238   3.009  1.0876  0.0475  1.5455
  491DMSO    H5 5243   3.349   3.316   3.043 -0.8994 -0.2025  1.6681
  491DMSO    H6 5244   3.410   3.205   3.161  0.6782 -0.3427 -0.1553
  491DMSO    O1 5245   3.322   3.110   2.833  0.0825 -0.7318  0.8895
  492DMSO    C1 5246   2.511   0.230   1.471 -0.1769  0.1413  0.1744
  492DMSO    H1 5247   2.478   0.298   1.392 -1.4889  0.0407  0.6336
  492DMSO    H2 5248   2.425   0.189   1.524 -0.1515  1.2850  1.1087
  492DMSO    H3 5249   2.578   0.291   1.532  1.6162 -1.5896  0.0093
  492DMSO    S1 5250   2.605   0.093   1.401 -0.5890  0.1359  0.1241
  492DMSO    C2 5251   2.665   0.028   1.556 -0.5580 -0.2292 -0.1960
  492DMSO    H4 5252   2.581  -0.017   1.610  0.9031  0.0931  2.4565
  492DMSO    H5 5253   2.746  -0.039   1.526 -0.2059  0.5539 -1.0309
  492DMSO    H6 5254   2.704   0.110   1.616  1.2401 -0.8905 -0.4209
  492DMSO    O1 5255   2.719   0.161   1.323  0.0437  0.2263 -0.0067
  493DMSO    C1 5256   4.703   3.948   3.965  0.3685 -0.2785 -0.3166
  493DMSO    H1 5257   4.621   3.888   4.005  0.8359  0.1531  1.3198
  493DMSO    H2 5258   4.658   4.011   3.887 -0.9580 -1.5144 -0.5756
  493DMSO    H3 5259   4.794   3.900   3.928  1.4982  2.3775 -1.1282
  493DMSO    S1 5260   4.764   4.046   4.098  0.0551 -0.3473  0.2211
  493DMSO    C2 5261   4.789   3.910   4.207 -0.0004  0.7055  0.0652
  493DMSO    H4 5262   4.742   3.818   4.169  1.5446 -1.9027  4.1131
  493DMSO    H5 5263   4.893   3.879   4.203  0.2382  1.5652 -0.5047
  493DMSO    H6 5264   4.760   3.923   4.311 -0.5620 -0.7796  0.1099
  493DMSO    O1 5265   4.639   4.124   4.140 -0.4524 -0.0359  0.5950
  494DMSO    C1 5266   2.148   5.659   2.322  0.0327  0.1470  0.6473
  494DMSO    H1 5267   2.089   5.568   2.305  0.5395  0.1071 -0.9415
  494DMSO    H2 5268   2.119   5.747   2.264 -0.5895 -1.6647 -1.8569
  494DMSO    H3 5269   2.253   5.635   2.304  0.1919 -0.9895  2.8719
  494DMSO    S1 5270   2.128   5.705   2.493  0.1423  0.0244 -0.2466
  494DMSO    C2 5271   2.209   5.562   2.565  0.2750  0.2749 -0.3913
  494DMSO    H4 5272   2.231   5.591   2.668  0.0482  1.5464 -0.6877
  494DMSO    H5 5273   2.140   5.477   2.562  0.2282  0.2010  1.8562
  494DMSO    H6 5274   2.300   5.538   2.511 -0.6289 -1.5186 -1.1412
  494DMSO    O1 5275   1.987   5.689   2.522 -0.0829  0.2360 -0.5905
  495DMSO    C1 5276   1.810   4.696   4.740 -0.1610  0.3612 -0.3426
  495DMSO    H1 5277   1.865   4.774   4.688  0.6738  0.0205  0.0208
  495DMSO    H2 5278   1.703   4.693   4.718 -0.4228 -1.2827  1.0525
  495DMSO    H3 5279   1.818   4.696   4.849  1.7651  1.3962 -0.4632
  495DMSO    S1 5280   1.890   4.566   4.663 -0.6852 -0.4097  0.2799
  495DMSO    C2 5281   1.836   4.627   4.503 -0.5618 -0.1526  0.3024
  495DMSO    H4 5282   1.728   4.645   4.502 -0.3091  1.5223  0.7195
  495DMSO    H5 5283   1.879   4.725   4.482  0.3811 -0.6467 -0.0774
  495DMSO    H6 5284   1.870   4.560   4.424 -2.1636  0.2165 -0.7206
  495DMSO    O1 5285   1.797   4.448   4.683 -0.2286  0.1825  0.2311
  496DMSO    C1 5286   3.854   2.913   4.632  0.1167  0.0917  0.1392
  496DMSO    H1 5287   3.793   2.829   4.598 -1.8442  1.4258  0.2625
  496DMSO    H2 5288   3.784   2.978   4.685  1.3277  0.9711  0.6757
  496DMSO    H3 5289   3.907   2.975   4.559  2.0082 -0.7635  0.7417
  496DMSO    S1 5290   3.962   2.835   4.744 -0.1629 -0.5776 -0.3693
  496DMSO    C2 5291   3.869   2.862   4.891  0.1303 -0.1985 -0.4784
  496DMSO    H4 5292   3.773   2.810   4.896 -0.1468  0.2472 -1.0740
  496DMSO    H5 5293   3.936   2.816   4.964  1.2756 -0.5502 -1.7220
  496DMSO    H6 5294   3.851   2.968   4.906 -0.2417 -0.5030  1.3156
  496DMSO    O1 5295   4.068   2.943   4.752 -0.1353  0.0608  0.3659
  497DMSO    C1 5296   3.267   4.047   4.242  0.0210  0.1288  0.3573
  497DMSO    H1 5297   3.228   4.097   4.153 -0.5233 -2.4427 -0.8715
  497DMSO    H2 5298   3.183   4.030   4.311 -1.0007 -0.8936 -1.1247
  497DMSO    H3 5299   3.346   4.108   4.287  2.8020 -1.6828 -1.9350
  497DMSO    S1 5300   3.344   3.884   4.215 -0.0483 -0.0649  0.3084
  497DMSO    C2 5301   3.452   3.910   4.086 -0.1574 -0.0386 -0.0866
  497DMSO    H4 5302   3.459   3.812   4.039 -0.8047 -0.3503  0.4685
  497DMSO    H5 5303   3.417   3.979   4.009  3.6036  2.0263 -0.0927
  497DMSO    H6 5304   3.554   3.933   4.119 -0.3004 -0.3955  0.6228
  497DMSO    O1 5305   3.244   3.800   4.145  0.4801  0.0953  0.1009
  498DMSO    C1 5306   3.635   4.732   0.337  0.4688 -0.0844  0.6401
  498DMSO    H1 5307   3.558   4.728   0.414 -1.0462 -0.6357 -0.8965
  498DMSO    H2 5308   3.730   4.764   0.383  0.4489  1.4496 -0.3706
  498DMSO    H3 5309   3.600   4.798   0.258  1.7583 -0.1982 -0.0344
  498DMSO    S1 5310   3.672   4.572   0.263  0.1193 -0.2990  0.1451
  498DMSO    C2 5311   3.509   4.565   0.177 -0.3502 -0.0900 -0.5554
  498DMSO    H4 5312   3.428   4.568   0.250 -2.2158 -1.3781 -2.5106
  498DMSO    H5 5313   3.493   4.656   0.119 -1.2918  0.9738  1.3056
  498DMSO    H6 5314   3.500   4.480   0.109  1.1205  0.4658 -1.4625
  498DMSO    O1 5315   3.668   4.470   0.372 -0.2971  0.1171 -0.0892
  499DMSO    C1 5316   4.106   3.285   1.440  0.0950  0.4206 -0.2618
  499DMSO    H1 5317   4.147   3.293   1.339 -0.3943  1.4384 -0.3854
  499DMSO    H2 5318   4.023   3.214   1.440 -0.4469  1.0448  0.2327
  499DMSO    H3 5319   4.071   3.383   1.476 -1.0789  0.1411 -0.6020
  499DMSO    S1 5320   4.225   3.210   1.538  0.6002  0.4595 -0.3695
  499DMSO    C2 5321   4.369   3.304   1.492  0.2540 -0.1047  0.1689
  499DMSO    H4 5322   4.445   3.326   1.567 -0.4003 -1.7100  1.3325
  499DMSO    H5 5323   4.421   3.248   1.414 -1.1268 -1.9759  0.5405
  499DMSO    H6 5324   4.330   3.399   1.455 -2.2918 -1.3691 -0.5788
  499DMSO    O1 5325   4.247   3.073   1.486  0.3355  1.2717  0.1705
  500DMSO    C1 5326   2.066   2.939   4.517  0.1755  0.5557  0.0230
  500DMSO    H1 5327   1.983   2.995   4.472 -0.5837  0.2786  1.0428
  500DMSO    H2 5328   2.064   2.833   4.492 -1.0132  0.4400  0.5380
  500DMSO    H3 5329   2.059   2.943   4.626 -2.0098 -1.4943 -0.0008
  500DMSO    S1 5330   2.222   3.016   4.463 -0.1407 -0.0849 -0.3929
  500DMSO    C2 5331   2.332   2.922   4.571 -0.5671  0.3109  0.5685
  500DMSO    H4 5332   2.303   2.817   4.558 -3.2180  1.0267  0.3764
  500DMSO    H5 5333   2.433   2.940   4.533  0.4140  0.3677  3.0718
  500DMSO    H6 5334   2.316   2.950   4.676 -1.4441  2.5523 -0.1442
  500DMSO    O1 5335   2.234   3.155   4.512 -0.4388 -0.2016 -0.2564
  501DMSO    C1 5336   2.184   0.384   0.261 -0.1162  0.3914  0.0857
  501DMSO    H1 5337   2.274   0.430   0.303  0.4204  0.7801 -1.4887
  501DMSO    H2 5338   2.102   0.412   0.329  0.7879  0.7489  1.0464
  501DMSO    H3 5339   2.194   0.275   0.253 -2.6242  0.1178  0.2332
  501DMSO    S1 5340   2.141   0.443   0.098  0.1085  0.4170 -0.5190
  501DMSO    C2 5341   2.119   0.612   0.154 -0.0891 -0.1494  0.8949
  501DMSO    H4 5342   2.033   0.615   0.222  1.7113  0.6327  3.1783
  501DMSO    H5 5343   2.215   0.636   0.200  0.2949 -0.0074  0.0284
  501DMSO    H6 5344   2.103   0.673   0.065 -4.8294  0.3525  1.9197
  501DMSO    O1 5345   2.003   0.391   0.048 -0.0600  0.6509 -0.3292
  502DMSO    C1 5346   2.770   2.331   1.611  0.2783  0.3087  0.1322
  502DMSO    H1 5347   2.677   2.369   1.654 -0.5090 -0.2874 -0.9998
  502DMSO    H2 5348   2.821   2.426   1.590 -0.0232 -0.0764 -2.5039
  502DMSO    H3 5349   2.762   2.273   1.519  3.8290  2.2726 -1.4834
  502DMSO    S1 5350   2.869   2.232   1.719  0.2335  0.0993 -0.1036
  502DMSO    C2 5351   2.756   2.104   1.766 -0.0201 -0.2331  0.2490
  502DMSO    H4 5352   2.736   2.057   1.669  0.1763  0.9813 -0.3849
  502DMSO    H5 5353   2.817   2.029   1.818 -0.2868 -1.7250 -1.5149
  502DMSO    H6 5354   2.665   2.130   1.821  1.0937 -0.0416  2.0346
  502DMSO    O1 5355   2.881   2.310   1.843 -0.0190 -0.2538 -0.0136
  503DMSO    C1 5356   2.614   1.625   4.512  0.0143 -0.2259  0.2729
  503DMSO    H1 5357   2.533   1.560   4.548 -0.9582  1.5095  1.2951
  503DMSO    H2 5358   2.584   1.729   4.529  0.2885 -0.0409 -0.3415
  503DMSO    H3 5359   2.635   1.605   4.406  0.6573  0.9514  0.1710
  503DMSO    S1 5360   2.756   1.590   4.615  0.6068 -0.0113  0.2439
  503DMSO    C2 5361   2.758   1.414   4.617  0.1557 -0.1190 -0.3635
  503DMSO    H4 5362   2.769   1.379   4.514  1.8736  2.3046 -1.0428
  503DMSO    H5 5363   2.835   1.386   4.689  1.1097 -0.8069 -1.6418
  503DMSO    H6 5364   2.663   1.373   4.653 -0.3435  1.3176  0.0096
  503DMSO    O1 5365   2.698   1.629   4.748  0.3521 -0.3408 -0.1153
  504DMSO    C1 5366   2.330   3.486   0.779 -0.5627  0.3977 -0.0205
  504DMSO    H1 5367   2.353   3.384   0.748  2.1024  0.8804  0.2177
  504DMSO    H2 5368   2.223   3.504   0.771 -0.3916  1.7059  0.4717
  504DMSO    H3 5369   2.371   3.556   0.706  0.5762  0.3896  0.5965
  504DMSO    S1 5370   2.412   3.508   0.935  0.0414 -0.2403 -0.1261
  504DMSO    C2 5371   2.575   3.472   0.869 -0.1753 -0.1502  0.4285
  504DMSO    H4 5372   2.594   3.367   0.849  0.6748 -0.2530  1.7357
  504DMSO    H5 5373   2.581   3.526   0.774 -1.5733 -2.0091 -0.7435
  504DMSO    H6 5374   2.654   3.506   0.936 -0.7311 -0.3131  1.1705
  504DMSO    O1 5375   2.362   3.396   1.019  0.8853  0.0702  0.4071
  505DMSO    C1 5376   1.163   0.600   1.682  0.3817  0.3523 -0.2936
  505DMSO    H1 5377   1.243   0.668   1.711  0.0200  0.7081 -0.1188
  505DMSO    H2 5378   1.117   0.644   1.593  2.7087  0.7883 -1.2962
  505DMSO    H3 5379   1.095   0.599   1.768 -0.0582  0.3435 -0.6425
  505DMSO    S1 5380   1.202   0.436   1.623 -0.6356  0.3974 -0.4322
  505DMSO    C2 5381   1.300   0.395   1.761  0.1719  0.5125  0.5156
  505DMSO    H4 5382   1.344   0.491   1.791 -2.0367  1.7014  0.0585
  505DMSO    H5 5383   1.229   0.369   1.840  0.3994  0.4830  0.7130
  505DMSO    H6 5384   1.378   0.320   1.743 -0.6874 -0.1834 -0.3440
  505DMSO    O1 5385   1.311   0.464   1.527  0.0756  0.1568 -0.2754
  506DMSO    C1 5386   1.912   3.779   1.629  0.9520  0.8310  0.3072
  506DMSO    H1 5387   1.843   3.705   1.587  0.6149  2.1585 -1.5643
  506DMSO    H2 5388   2.016   3.746   1.624  0.3967 -1.0237  0.6638
  506DMSO    H3 5389   1.879   3.799   1.731  0.3940 -1.9290  0.7139
  506DMSO    S1 5390   1.898   3.923   1.525  0.2370  0.4170 -0.0775
  506DMSO    C2 5391   1.777   3.852   1.403 -0.2333 -0.0916  0.2813
  506DMSO    H4 5392   1.779   3.904   1.307 -0.7334  0.1177  0.3813
  506DMSO    H5 5393   1.795   3.744   1.399  0.5743 -0.0069  1.4190
  506DMSO    H6 5394   1.677   3.859   1.446 -0.4503 -0.2445 -0.1921
  506DMSO    O1 5395   2.033   3.901   1.465  0.1920  0.2403 -0.2807
  507DMSO    C1 5396   1.940   1.171   4.551  0.0340 -0.2359  0.5080
  507DMSO    H1 5397   2.006   1.254   4.524  1.0251 -1.3982 -0.6770
  507DMSO    H2 5398   1.841   1.163   4.505  1.0884 -1.0004 -1.6638
  507DMSO    H3 5399   1.925   1.176   4.659  0.3624  1.0866  0.5013
  507DMSO    S1 5400   2.024   1.022   4.502  0.2650 -0.0431  0.0136
  507DMSO    C2 5401   1.994   1.045   4.331  0.7130 -0.5910 -0.2266
  507DMSO    H4 5402   2.015   0.948   4.285 -1.3880 -1.7018  1.1140
  507DMSO    H5 5403   1.888   1.069   4.318  1.4099  3.2588  0.3994
  507DMSO    H6 5404   2.067   1.120   4.297  1.0068 -0.5930  0.3845
  507DMSO    O1 5405   1.915   0.924   4.534 -0.5828 -0.5284 -0.3628
  508DMSO    C1 5406   3.240   5.908   4.312  0.4454  0.0404  0.6706
  508DMSO    H1 5407   3.306   5.963   4.244  1.3688 -2.3466 -0.4187
  508DMSO    H2 5408   3.291   5.864   4.398 -1.2551  0.8313  2.1085
  508DMSO    H3 5409   3.195   5.827   4.253  0.2221  0.1233  0.7291
  508DMSO    S1 5410   3.120   6.025   4.353 -0.6486 -0.0022  0.0301
  508DMSO    C2 5411   3.063   6.055   4.195  0.3065  0.1468  0.2170
  508DMSO    H4 5412   3.041   5.964   4.139  2.4463  0.5649 -1.3806
  508DMSO    H5 5413   2.973   6.113   4.216 -1.6314 -2.1202 -1.5872
  508DMSO    H6 5414   3.134   6.114   4.135  1.1153  1.2860  2.2588
  508DMSO    O1 5415   3.198   6.148   4.375 -0.3973  0.0188  0.1889
  509DMSO    C1 5416   4.783   1.296   1.357 -0.1509  0.6056 -0.0258
  509DMSO    H1 5417   4.802   1.341   1.455  1.7939  0.6438 -0.4041
  509DMSO    H2 5418   4.676   1.291   1.335  0.2393  0.1936 -1.8521
  509DMSO    H3 5419   4.825   1.196   1.346 -0.0836  0.8154 -1.7519
  509DMSO    S1 5420   4.845   1.421   1.249  0.0525 -0.3608  0.3020
  509DMSO    C2 5421   5.003   1.468   1.325 -0.3451 -0.2460 -0.2375
  509DMSO    H4 5422   5.067   1.380   1.314  3.5826  2.5843 -1.3252
  509DMSO    H5 5423   5.042   1.549   1.263  4.1215 -0.6257  1.8637
  509DMSO    H6 5424   4.991   1.500   1.428  1.1832  0.6716 -0.3368
  509DMSO    O1 5425   4.768   1.541   1.289 -0.0597  0.6435 -0.0431
  510DMSO    C1 5426   1.842   0.057   3.228  0.6129  0.3207  0.3353
  510DMSO    H1 5427   1.904   0.123   3.168  3.0470 -1.7290  0.5065
  510DMSO    H2 5428   1.737   0.054   3.199  1.2225 -0.3985 -1.9073
  510DMSO    H3 5429   1.845   0.097   3.330 -0.3458  2.6071 -0.5184
  510DMSO    S1 5430   1.904  -0.112   3.214  0.0929  0.6422 -0.2022
  510DMSO    C2 5431   1.771  -0.159   3.102  0.6305 -0.2966 -0.6526
  510DMSO    H4 5432   1.669  -0.127   3.126  1.1500 -0.2782  1.5506
  510DMSO    H5 5433   1.806  -0.123   3.005  0.2247 -3.3459 -1.9923
  510DMSO    H6 5434   1.772  -0.268   3.097 -0.5640 -0.3918  0.7625
  510DMSO    O1 5435   1.845  -0.159   3.340 -0.7028  0.1335 -0.1332
  511DMSO    C1 5436   3.066   4.351   3.027  0.0407 -0.5313  0.0460
  511DMSO    H1 5437   3.084   4.457   3.006 -1.9890  0.1812  1.6945
  511DMSO    H2 5438   2.971   4.343   3.080 -0.2162  2.1676  0.0479
  511DMSO    H3 5439   3.141   4.300   3.088 -1.3340 -2.1105  0.4306
  511DMSO    S1 5440   3.059   4.262   2.876  0.0390 -0.3178 -0.2516
  511DMSO    C2 5441   2.928   4.356   2.809  0.2194  0.3114  0.8249
  511DMSO    H4 5442   2.930   4.336   2.701 -2.1567  2.2943  0.3696
  511DMSO    H5 5443   2.831   4.320   2.846 -0.8581  1.4761 -0.7788
  511DMSO    H6 5444   2.938   4.464   2.816 -0.4259  0.4163  0.1569
  511DMSO    O1 5445   3.003   4.130   2.910 -0.4717 -0.5281 -0.3309
  512DMSO    C1 5446   1.084   2.970   0.468  0.0828  0.0116  0.4469
  512DMSO    H1 5447   1.037   3.041   0.536 -0.2559 -0.8180  1.0784
  512DMSO    H2 5448   1.154   2.907   0.522  0.5714  0.5081  0.3935
  512DMSO    H3 5449   1.130   3.017   0.381 -1.3289 -0.5913 -0.6478
  512DMSO    S1 5450   0.953   2.857   0.410 -0.1790  0.1543 -0.1652
  512DMSO    C2 5451   0.817   2.876   0.528  0.4910 -0.0064  0.2874
  512DMSO    H4 5452   0.856   2.867   0.629  1.1547  0.0656  0.0423
  512DMSO    H5 5453   0.763   2.968   0.504  1.0647  0.7069  1.6514
  512DMSO    H6 5454   0.741   2.800   0.511  0.2981  0.3617 -0.5046
  512DMSO    O1 5455   1.001   2.716   0.437  0.5007 -0.5892 -0.2472
  513DMSO    C1 5456   0.498   3.753   1.737  0.0636 -0.4907 -0.3141
  513DMSO    H1 5457   0.467   3.841   1.681  0.1381  0.2104  0.7302
  513DMSO    H2 5458   0.584   3.708   1.686 -0.6762  0.8264 -2.7839
  513DMSO    H3 5459   0.412   3.686   1.742 -0.7025  0.5278  0.4198
  513DMSO    S1 5460   0.547   3.801   1.911  0.1873 -0.1432 -0.0649
  513DMSO    C2 5461   0.569   3.977   1.873  0.5800 -0.1141 -0.3067
  513DMSO    H4 5462   0.611   4.020   1.964 -1.4806 -1.1984  1.1792
  513DMSO    H5 5463   0.632   3.995   1.785 -0.9162 -2.6580 -1.9475
  513DMSO    H6 5464   0.472   4.026   1.865 -0.1102 -1.6451 -1.2813
  513DMSO    O1 5465   0.690   3.744   1.927  0.0383  0.0830  0.3076
  514DMSO    C1 5466   0.018   2.201   3.196 -0.0752  0.1975  1.2664
  514DMSO    H1 5467   0.112   2.204   3.252 -0.1046 -1.7454  1.4674
  514DMSO    H2 5468  -0.029   2.107   3.225  1.8849 -0.6649  1.7341
  514DMSO    H3 5469   0.026   2.212   3.087 -2.5516  0.8340  1.1236
  514DMSO    S1 5470  -0.085   2.332   3.247 -0.6708  0.2354  0.1676
  514DMSO    C2 5471  -0.127   2.253   3.402  0.5432 -1.3012 -0.3596
  514DMSO    H4 5472  -0.185   2.328   3.457 -0.3336 -3.5006  1.8228
  514DMSO    H5 5473  -0.175   2.159   3.376 -0.9658 -0.4392 -0.7049
  514DMSO    H6 5474  -0.035   2.233   3.458  1.4153  0.3614 -1.1817
  514DMSO    O1 5475  -0.201   2.313   3.157 -0.2844  0.6998 -0.1029
  515DMSO    C1 5476   3.195   4.052   1.426  0.1392 -0.0579  0.1055
  515DMSO    H1 5477   3.097   4.064   1.378 -0.0869  1.5944  0.9284
  515DMSO    H2 5478   3.178   4.054   1.533  2.5789 -1.3323  0.5635
  515DMSO    H3 5479   3.267   4.131   1.399  0.1069 -0.3732 -0.9309
  515DMSO    S1 5480   3.270   3.900   1.368 -0.0043 -0.2713  0.6015
  515DMSO    C2 5481   3.190   3.802   1.492 -0.3481  0.6745 -0.6802
  515DMSO    H4 5482   3.218   3.696   1.498 -3.2945 -0.1687 -1.1902
  515DMSO    H5 5483   3.201   3.842   1.593  1.7261  1.7605 -1.3055
  515DMSO    H6 5484   3.085   3.795   1.465  0.2737 -2.1375 -2.5270
  515DMSO    O1 5485   3.410   3.921   1.407  0.3469 -0.5114 -0.5640
  516DMSO    C1 5486   4.672   1.012   3.020  0.1823  0.0188  0.0840
  516DMSO    H1 5487   4.732   1.036   3.108  0.2098  1.2617 -0.2559
  516DMSO    H2 5488   4.569   1.027   3.054  0.5862  3.6332 -0.0522
  516DMSO    H3 5489   4.688   0.909   2.990 -3.6293 -0.2609 -1.2705
  516DMSO    S1 5490   4.716   1.134   2.893 -0.0571  0.0149  0.2598
  516DMSO    C2 5491   4.864   1.206   2.946  0.1095  0.0247 -0.4224
  516DMSO    H4 5492   4.874   1.299   2.891  0.7068  0.5578  0.5775
  516DMSO    H5 5493   4.847   1.235   3.050 -0.4297  1.4988 -0.9119
  516DMSO    H6 5494   4.938   1.126   2.934 -0.4119 -0.7171  1.1224
  516DMSO    O1 5495   4.629   1.249   2.931  0.0460  0.2320  0.1572
  517DMSO    C1 5496   2.529   0.456   4.051 -0.1628  0.3959  0.2103
  517DMSO    H1 5497   2.563   0.413   3.956  2.3415 -0.9446  1.6736
  517DMSO    H2 5498   2.505   0.378   4.123  1.1730  1.3599  1.7434
  517DMSO    H3 5499   2.436   0.513   4.047 -0.6634 -0.2715  1.9174
  517DMSO    S1 5500   2.663   0.553   4.109 -0.0237 -0.2104 -0.2779
  517DMSO    C2 5501   2.768   0.408   4.118  0.2169  0.4116  0.0588
  517DMSO    H4 5502   2.783   0.367   4.018 -0.5104  1.5362 -0.5291
  517DMSO    H5 5503   2.860   0.440   4.166 -0.0921  0.8192  0.3798
  517DMSO    H6 5504   2.715   0.338   4.184  1.7520  0.4033  1.3015
  517DMSO    O1 5505   2.626   0.567   4.253 -0.0412  0.1941 -0.3756
  518DMSO    C1 5506   3.971   2.383   3.172 -0.1294 -0.3949  0.0227
  518DMSO    H1 5507   3.945   2.280   3.199 -2.0261  0.2048  0.5905
  518DMSO    H2 5508   4.054   2.376   3.102 -0.7100 -2.2072 -0.5039
  518DMSO    H3 5509   3.992   2.424   3.271  0.5969 -1.0742  0.1484
  518DMSO    S1 5510   3.836   2.456   3.092 -0.3212  0.2630  0.0987
  518DMSO    C2 5511   3.701   2.407   3.193 -0.3208 -0.1207  0.1396
  518DMSO    H4 5512   3.691   2.464   3.286 -0.1231  1.2668 -0.6787
  518DMSO    H5 5513   3.610   2.421   3.134 -1.1772 -1.0230  1.2205
  518DMSO    H6 5514   3.697   2.301   3.219 -0.2843 -0.0975  0.2441
  518DMSO    O1 5515   3.821   2.391   2.959  0.0776  0.5459 -0.2001
  519DMSO    C1 5516   1.436   0.114   2.063 -0.1614 -0.2643  0.2995
  519DMSO    H1 5517   1.480   0.113   1.963 -0.0909  0.3773  0.3219
  519DMSO    H2 5518   1.528   0.115   2.122  0.2796  1.0733 -0.3808
  519DMSO    H3 5519   1.368   0.034   2.094 -0.2198 -0.4370 -0.2745
  519DMSO    S1 5520   1.355   0.270   2.083  0.2978  0.3649  0.1452
  519DMSO    C2 5521   1.344   0.264   2.265 -0.8725  0.9258  0.2037
  519DMSO    H4 5522   1.334   0.369   2.295 -0.1070  1.1093 -0.1684
  519DMSO    H5 5523   1.258   0.202   2.290 -2.7180  2.5804 -1.9102
  519DMSO    H6 5524   1.439   0.226   2.304 -0.6426  0.6712 -0.5989
  519DMSO    O1 5525   1.217   0.233   2.037  0.1606  0.4866 -0.5847
  520DMSO    C1 5526   1.587   2.840   0.526  0.5077 -0.6573  1.1029
  520DMSO    H1 5527   1.625   2.739   0.511 -1.7068 -1.2927 -0.3983
  520DMSO    H2 5528   1.658   2.920   0.503  1.1609 -1.3127  0.8662
  520DMSO    H3 5529   1.551   2.853   0.629 -1.6263  1.1131  0.1793
  520DMSO    S1 5530   1.442   2.861   0.426  0.0275  0.0478 -0.2422
  520DMSO    C2 5531   1.347   2.729   0.483 -0.6449  0.5918  0.3105
  520DMSO    H4 5532   1.404   2.638   0.464  2.6655  1.7976  3.8687
  520DMSO    H5 5533   1.336   2.732   0.591  0.2518  0.9984  0.3947
  520DMSO    H6 5534   1.252   2.745   0.430 -1.1833  0.3340  1.1843
  520DMSO    O1 5535   1.493   2.810   0.295 -0.0326  0.4040 -0.3838
  521DMSO    C1 5536   2.140   2.549   4.221 -0.0947  0.4332 -0.4344
  521DMSO    H1 5537   2.118   2.444   4.198  2.4626 -0.2866  0.3032
  521DMSO    H2 5538   2.070   2.590   4.294  0.4358  1.3144 -0.4157
  521DMSO    H3 5539   2.139   2.616   4.134  0.5451 -0.1128 -0.8680
  521DMSO    S1 5540   2.299   2.566   4.298 -0.2241  0.2554  0.1002
  521DMSO    C2 5541   2.247   2.527   4.468 -0.0557 -0.1629  0.1949
  521DMSO    H4 5542   2.168   2.599   4.493 -0.8092 -1.1557  0.7186
  521DMSO    H5 5543   2.218   2.422   4.481  1.7947 -0.7888 -0.5705
  521DMSO    H6 5544   2.331   2.544   4.535  1.4345  1.6342 -2.0665
  521DMSO    O1 5545   2.331   2.712   4.312 -0.5173 -0.5922  0.2214
  522DMSO    C1 5546   0.298   3.970   0.453  0.1651 -0.4187  1.1089
  522DMSO    H1 5547   0.350   3.884   0.410  4.3630 -0.1098  5.2175
  522DMSO    H2 5548   0.362   4.058   0.444  1.4218 -1.2042  2.0864
  522DMSO    H3 5549   0.272   3.937   0.554 -1.0622 -2.7692  0.0737
  522DMSO    S1 5550   0.150   4.000   0.358 -0.5023 -0.0731  0.4958
  522DMSO    C2 5551   0.074   3.844   0.406 -0.1635  0.2744 -1.0881
  522DMSO    H4 5552  -0.020   3.838   0.351 -0.6434 -2.1722 -0.0671
  522DMSO    H5 5553   0.141   3.758   0.397 -0.2025  0.3032 -1.6661
  522DMSO    H6 5554   0.048   3.849   0.512 -0.1719  1.7408 -1.1504
  522DMSO    O1 5555   0.202   3.960   0.217 -0.6486 -0.1682  0.1007
  523DMSO    C1 5556   0.478   1.334   1.300 -0.0418 -0.6455  0.0080
  523DMSO    H1 5557   0.558   1.283   1.245 -0.6290  0.4185 -1.9074
  523DMSO    H2 5558   0.451   1.283   1.392 -0.6580 -0.7324 -0.2176
  523DMSO    H3 5559   0.397   1.331   1.227  0.0755 -0.6014 -0.1237
  523DMSO    S1 5560   0.527   1.506   1.337  0.0473 -0.2218  0.0195
  523DMSO    C2 5561   0.368   1.541   1.405 -0.4665 -0.2147  0.1711
  523DMSO    H4 5562   0.343   1.465   1.480  0.1593  0.3262  0.9241
  523DMSO    H5 5563   0.386   1.635   1.456  0.7559 -0.2253 -0.2204
  523DMSO    H6 5564   0.298   1.542   1.320  1.4104 -0.1035 -1.4191
  523DMSO    O1 5565   0.513   1.576   1.211  0.5163  0.2242  0.0236
  524DMSO    C1 5566   0.274   0.108   2.780 -0.3517 -0.3163  0.2764
  524DMSO    H1 5567   0.333   0.066   2.698  0.7358 -0.1673  0.9612
  524DMSO    H2 5568   0.262   0.215   2.758 -2.7133 -0.1041  2.3239
  524DMSO    H3 5569   0.321   0.094   2.878 -0.8697 -1.9473  0.3058
  524DMSO    S1 5570   0.125   0.021   2.787  0.4203  0.2016  0.2412
  524DMSO    C2 5571   0.086   0.056   2.964  0.3264 -0.5929  0.3285
  524DMSO    H4 5572   0.171   0.060   3.033  0.4334 -0.9581  0.2237
  524DMSO    H5 5573   0.041   0.155   2.966  3.2039  0.8644 -2.5359
  524DMSO    H6 5574   0.014  -0.021   2.993 -2.3060  1.4305 -0.6180
  524DMSO    O1 5575   0.173  -0.119   2.775  0.0419 -0.7127  0.6613
  525DMSO    C1 5576   4.572   1.369   1.681 -0.3969  0.5964 -0.4148
  525DMSO    H1 5577   4.559   1.444   1.760  0.5473  0.8499 -0.4992
  525DMSO    H2 5578   4.674   1.371   1.644 -0.5383 -0.5612 -0.8610
  525DMSO    H3 5579   4.493   1.398   1.611 -1.9432 -0.3942  0.8725
  525DMSO    S1 5580   4.525   1.209   1.744 -0.1215  0.0551 -0.1061
  525DMSO    C2 5581   4.472   1.139   1.584 -0.0516 -0.3840 -0.2621
  525DMSO    H4 5582   4.401   1.199   1.527  0.3603  3.0077  2.6110
  525DMSO    H5 5583   4.562   1.126   1.523  0.7004  0.5982  0.6164
  525DMSO    H6 5584   4.429   1.042   1.608 -0.7130  0.2566  1.2023
  525DMSO    O1 5585   4.389   1.228   1.808  0.1143 -0.3699  0.1148
  526DMSO    C1 5586   0.606   2.924   1.254  0.3635  0.3424  0.6499
  526DMSO    H1 5587   0.628   3.027   1.224 -2.4236  0.2301 -1.8806
  526DMSO    H2 5588   0.560   2.922   1.353  1.4832  1.9765  1.2290
  526DMSO    H3 5589   0.696   2.862   1.244 -0.7321 -0.7778 -2.6453
  526DMSO    S1 5590   0.473   2.859   1.153 -0.0384  0.2184 -0.3289
  526DMSO    C2 5591   0.357   2.987   1.198 -0.6196  0.0084  0.0438
  526DMSO    H4 5592   0.364   3.006   1.305  1.6354  3.0768 -0.6016
  526DMSO    H5 5593   0.363   3.077   1.137 -0.5736  0.0631  0.1289
  526DMSO    H6 5594   0.257   2.949   1.177 -0.2463 -0.6691 -0.5638
  526DMSO    O1 5595   0.438   2.733   1.229  0.1417 -0.8147 -0.9638
  527DMSO    C1 5596   2.602   2.689   3.209 -0.7125  0.0685 -0.1776
  527DMSO    H1 5597   2.506   2.645   3.183 -0.8469  0.0471  0.3489
  527DMSO    H2 5598   2.673   2.609   3.187 -0.2804  1.0664 -2.6221
  527DMSO    H3 5599   2.613   2.720   3.314  0.5825 -1.9322  0.3073
  527DMSO    S1 5600   2.634   2.821   3.099  0.2173 -0.7414  0.1888
  527DMSO    C2 5601   2.472   2.889   3.115  0.7606 -0.2192 -0.3216
  527DMSO    H4 5602   2.475   2.984   3.062 -0.1174 -0.3247 -0.5559
  527DMSO    H5 5603   2.403   2.821   3.065  2.6225 -1.8080 -0.7922
  527DMSO    H6 5604   2.437   2.902   3.218  1.8233  1.7654 -0.1755
  527DMSO    O1 5605   2.620   2.750   2.966  0.1847 -0.4682 -0.1497
  528DMSO    C1 5606   0.900   1.728   3.267  0.1780 -0.6268 -0.3311
  528DMSO    H1 5607   0.799   1.714   3.306  0.0423 -0.2131 -0.5258
  528DMSO    H2 5608   0.916   1.663   3.181 -0.9194 -2.7210  1.0131
  528DMSO    H3 5609   0.972   1.701   3.344 -1.3349 -0.9709  0.9784
  528DMSO    S1 5610   0.911   1.897   3.202 -0.3045  0.8129  0.0459
  528DMSO    C2 5611   0.785   1.888   3.077  0.4419 -0.1682 -0.1456
  528DMSO    H4 5612   0.688   1.883   3.126  0.4271 -0.0922 -0.1670
  528DMSO    H5 5613   0.783   1.985   3.026  1.8405 -0.4968 -0.8565
  528DMSO    H6 5614   0.806   1.807   3.007  0.8474  2.0370 -2.6450
  528DMSO    O1 5615   1.032   1.905   3.115  0.8730 -0.5233 -0.7989
  529DMSO    C1 5616   2.421   1.633   3.777 -0.7117  0.3235 -0.8129
  529DMSO    H1 5617   2.376   1.649   3.876 -1.4449  0.0558 -1.0965
  529DMSO    H2 5618   2.348   1.574   3.721 -0.1581 -1.3235  0.1601
  529DMSO    H3 5619   2.516   1.580   3.786 -0.3048  1.4532  2.1426
  529DMSO    S1 5620   2.458   1.772   3.682  0.0891  0.7410  0.0206
  529DMSO    C2 5621   2.293   1.847   3.684 -0.1850 -0.1306 -0.3346
  529DMSO    H4 5622   2.309   1.941   3.632 -2.4679  1.1747  1.2261
  529DMSO    H5 5623   2.217   1.784   3.636  0.2017 -0.3460 -0.6668
  529DMSO    H6 5624   2.261   1.860   3.788 -0.7164 -1.8294 -0.2645
  529DMSO    O1 5625   2.477   1.723   3.543  0.2441 -0.1141  0.1301
  530DMSO    C1 5626   1.402   2.223   1.641 -0.4830 -0.4064  0.1013
  530DMSO    H1 5627   1.445   2.171   1.727 -2.7447 -2.5265  0.0034
  530DMSO    H2 5628   1.485   2.259   1.580 -0.1195  1.2171  1.5067
  530DMSO    H3 5629   1.352   2.303   1.697  0.3460  0.8184 -0.8683
  530DMSO    S1 5630   1.275   2.124   1.567  0.1893 -0.1947 -0.1595
  530DMSO    C2 5631   1.165   2.260   1.517  0.1508 -1.0706  0.6220
  530DMSO    H4 5632   1.074   2.219   1.471 -0.2978 -0.3639  0.8618
  530DMSO    H5 5633   1.148   2.319   1.607  1.4407  0.9409 -0.4138
  530DMSO    H6 5634   1.207   2.317   1.433 -0.2563 -1.0438  0.4309
  530DMSO    O1 5635   1.192   2.078   1.686  0.2623 -0.7889 -0.0447
  531DMSO    C1 5636   0.686   4.055   3.498  0.1324  0.4892  0.0128
  531DMSO    H1 5637   0.679   4.155   3.453 -0.7312  0.4300  0.0174
  531DMSO    H2 5638   0.696   4.065   3.606  1.2701 -1.7771  0.1409
  531DMSO    H3 5639   0.777   4.009   3.458 -0.3835  1.4603 -2.3942
  531DMSO    S1 5640   0.538   3.973   3.447  0.2967  0.2071  0.0225
  531DMSO    C2 5641   0.531   4.014   3.275  0.3873 -0.4570  0.4887
  531DMSO    H4 5642   0.554   4.119   3.255 -1.1011 -0.2054  0.0757
  531DMSO    H5 5643   0.597   3.942   3.227 -3.4648 -2.3400 -2.2048
  531DMSO    H6 5644   0.437   3.981   3.232  1.1895 -1.4916 -0.4888
  531DMSO    O1 5645   0.423   4.046   3.505  0.3700  0.4402 -0.0460
  532DMSO    C1 5646   3.614   4.306   3.323 -0.5524 -0.2417 -0.1100
  532DMSO    H1 5647   3.655   4.320   3.424  0.2088 -0.1316 -0.4387
  532DMSO    H2 5648   3.704   4.286   3.264 -1.1220 -0.7119 -0.8320
  532DMSO    H3 5649   3.557   4.389   3.282  0.3284  1.2969  1.6821
  532DMSO    S1 5650   3.507   4.162   3.328  0.4045 -0.4452 -0.2981
  532DMSO    C2 5651   3.628   4.041   3.379  0.0089  0.0419  0.2882
  532DMSO    H4 5652   3.703   4.026   3.301 -0.1658  1.7254 -0.2400
  532DMSO    H5 5653   3.685   4.075   3.467 -1.6157  2.2252  0.5298
  532DMSO    H6 5654   3.576   3.951   3.413  0.8775 -0.7644 -0.4887
  532DMSO    O1 5655   3.482   4.133   3.183 -0.5108  0.3735  0.4962
  533DMSO    C1 5656   3.724   3.929   1.077 -0.0698 -0.1451 -0.0061
  533DMSO    H1 5657   3.770   4.020   1.037  1.3771  0.1246  2.1769
  533DMSO    H2 5658   3.755   3.838   1.026  2.3006  0.7992 -0.3250
  533DMSO    H3 5659   3.615   3.930   1.066  0.0264  1.0328 -1.0356
  533DMSO    S1 5660   3.769   3.924   1.250 -0.0122 -0.2552 -0.1191
  533DMSO    C2 5661   3.702   4.081   1.290 -0.0154 -0.1155 -0.2324
  533DMSO    H4 5662   3.655   4.130   1.205 -0.6367  1.7055  1.1223
  533DMSO    H5 5663   3.619   4.061   1.358  0.4348 -0.3464  0.2517
  533DMSO    H6 5664   3.779   4.145   1.333 -0.5030  1.1245 -1.1677
  533DMSO    O1 5665   3.913   3.955   1.230 -0.3665 -0.0443 -0.5871
  534DMSO    C1 5666   4.308   4.764   2.992 -0.2808  0.7548  0.0712
  534DMSO    H1 5667   4.348   4.746   3.092 -2.7544  0.6962  1.0967
  534DMSO    H2 5668   4.232   4.687   2.973 -1.6830  2.2205 -0.4564
  534DMSO    H3 5669   4.377   4.757   2.908 -0.1085 -0.8937  0.3411
  534DMSO    S1 5670   4.222   4.916   3.010 -0.0856  0.0070 -0.4596
  534DMSO    C2 5671   4.357   4.994   3.095  0.0354 -0.2242 -0.4355
  534DMSO    H4 5672   4.371   4.929   3.181 -0.3860 -0.7828 -0.7813
  534DMSO    H5 5673   4.453   4.996   3.042  0.7530 -3.3116  0.6357
  534DMSO    H6 5674   4.321   5.094   3.121  0.6840 -0.1949  0.3553
  534DMSO    O1 5675   4.133   4.876   3.127 -0.2281 -0.0475 -0.2848
  535DMSO    C1 5676   1.313   0.245   0.042  0.1098  0.4594 -0.1965
  535DMSO    H1 5677   1.295   0.326   0.113  0.5877 -1.0653  1.7256
  535DMSO    H2 5678   1.367   0.168   0.098 -2.0082 -0.2673  0.8884
  535DMSO    H3 5679   1.360   0.282  -0.050 -0.5955  0.9714 -0.3502
  535DMSO    S1 5680   1.152   0.171  -0.002 -0.3108 -0.0913 -0.2159
  535DMSO    C2 5681   1.060   0.237   0.134 -0.3991  0.0272 -0.1838
  535DMSO    H4 5682   0.963   0.187   0.138 -0.5038 -0.0043 -2.3739
  535DMSO    H5 5683   1.110   0.224   0.230 -1.3632 -1.0321  0.1895
  535DMSO    H6 5684   1.046   0.343   0.113  1.4527  0.0123 -1.5836
  535DMSO    O1 5685   1.171   0.022   0.036 -0.0604  0.1294 -0.3100
  536DMSO    C1 5686   5.402   0.189   1.936  0.1548  0.4768  0.1714
  536DMSO    H1 5687   5.469   0.146   1.861 -1.1274  0.0423 -0.7413
  536DMSO    H2 5688   5.371   0.113   2.007 -0.1689  0.4286 -0.0194
  536DMSO    H3 5689   5.306   0.229   1.900  0.3646  0.0660 -0.8524
  536DMSO    S1 5690   5.492   0.309   2.030 -0.1311 -0.4293 -0.2782
  536DMSO    C2 5691   5.527   0.422   1.894  0.0628  0.4495 -0.1596
  536DMSO    H4 5692   5.433   0.478   1.891 -0.1374  0.0832 -1.1628
  536DMSO    H5 5693   5.606   0.496   1.911  0.2598  0.3071 -0.4441
  536DMSO    H6 5694   5.536   0.364   1.802  1.8093  1.6581 -0.7748
  536DMSO    O1 5695   5.616   0.233   2.057  0.1521  0.1816  0.2071
  537DMSO    C1 5696   4.512   2.966   2.848 -0.3885 -0.4507 -0.3568
  537DMSO    H1 5697   4.557   3.050   2.900 -2.1982 -0.5775  1.4788
  537DMSO    H2 5698   4.470   2.902   2.927 -1.2396  1.7915  1.0481
  537DMSO    H3 5699   4.595   2.920   2.795 -0.2236  0.7411 -1.1384
  537DMSO    S1 5700   4.391   3.013   2.734 -0.2469 -0.2789 -0.2740
  537DMSO    C2 5701   4.276   3.078   2.854  0.8482 -0.1929  0.4660
  537DMSO    H4 5702   4.298   3.017   2.942  0.9635  0.7209  1.0724
  537DMSO    H5 5703   4.283   3.187   2.856 -1.0208 -0.0398 -0.3699
  537DMSO    H6 5704   4.178   3.047   2.816  0.6522  0.3182  0.5518
  537DMSO    O1 5705   4.325   2.884   2.688 -0.0201  0.8164  0.6153
  538DMSO    C1 5706   3.917   2.064   3.522  0.0002  0.7135  0.2949
  538DMSO    H1 5707   3.813   2.049   3.553 -1.1202  2.4549 -2.4693
  538DMSO    H2 5708   3.945   2.044   3.418 -1.3703  0.7079 -0.0924
  538DMSO    H3 5709   3.977   2.008   3.595  1.0140  1.7326  0.2457
  538DMSO    S1 5710   3.969   2.235   3.547 -0.0601 -0.0599  0.1028
  538DMSO    C2 5711   3.925   2.245   3.718 -0.0123  0.6736 -0.3293
  538DMSO    H4 5712   3.954   2.339   3.765  0.5941 -0.0763  0.8265
  538DMSO    H5 5713   3.818   2.230   3.732  0.4367 -1.5719  1.1334
  538DMSO    H6 5714   3.975   2.160   3.767 -0.5851  0.1650 -0.6223
  538DMSO    O1 5715   3.882   2.332   3.479  0.0320  0.1331 -0.2123
  539DMSO    C1 5716   5.011   0.406   0.115  0.1162  0.1661  0.3424
  539DMSO    H1 5717   4.915   0.408   0.062  0.6445  2.6887 -0.5977
  539DMSO    H2 5718   5.016   0.469   0.204  0.5472  0.2419  0.2658
  539DMSO    H3 5719   5.091   0.441   0.049 -1.1073  1.9348 -0.2092
  539DMSO    S1 5720   5.069   0.243   0.160 -0.1190 -0.0569  0.3869
  539DMSO    C2 5721   4.963   0.226   0.304 -0.7996  0.2933 -0.2826
  539DMSO    H4 5722   5.002   0.289   0.385  1.2005  0.0274 -0.9942
  539DMSO    H5 5723   4.862   0.264   0.292 -1.1505 -0.0386  1.5423
  539DMSO    H6 5724   4.959   0.126   0.348 -0.4783  0.0909 -0.7142
  539DMSO    O1 5725   5.213   0.248   0.212 -0.2322  0.1043  0.0448
  540DMSO    C1 5726   3.667   2.335   0.107  0.1239  0.3936 -0.1269
  540DMSO    H1 5727   3.655   2.295   0.006 -1.2220 -2.4797  1.1222
  540DMSO    H2 5728   3.764   2.384   0.121  0.5330 -0.4848  0.1387
  540DMSO    H3 5729   3.657   2.244   0.166 -3.8324 -3.3313 -5.9301
  540DMSO    S1 5730   3.531   2.438   0.135 -0.0836 -0.4591  0.4197
  540DMSO    C2 5731   3.617   2.591   0.094  0.5792 -0.0616  0.7595
  540DMSO    H4 5732   3.685   2.605   0.178  0.8157 -0.5748  0.6551
  540DMSO    H5 5733   3.651   2.573  -0.009 -0.1942  1.0480  0.3018
  540DMSO    H6 5734   3.547   2.675   0.088 -0.1546 -0.7407 -0.4007
  540DMSO    O1 5735   3.500   2.457   0.279 -0.3456 -0.2344  0.0068
  541DMSO    C1 5736   0.444   0.922   4.089 -0.4801  0.7407 -0.5578
  541DMSO    H1 5737   0.544   0.927   4.133 -0.8504  0.3266  0.3328
  541DMSO    H2 5738   0.434   1.021   4.043  0.2340  1.4979  0.8683
  541DMSO    H3 5739   0.368   0.894   4.162 -2.0615  1.6534 -1.8286
  541DMSO    S1 5740   0.431   0.798   3.956  0.2837  0.3380  0.0790
  541DMSO    C2 5741   0.258   0.825   3.921 -0.0025  0.1695 -0.5760
  541DMSO    H4 5742   0.249   0.934   3.915  1.8007  0.4488  1.2494
  541DMSO    H5 5743   0.221   0.765   3.837  0.3700 -0.0199 -0.6098
  541DMSO    H6 5744   0.199   0.805   4.010  1.6254 -0.1249  0.4578
  541DMSO    O1 5745   0.434   0.666   4.031  0.6342  0.3870  0.6426
  542DMSO    C1 5746   4.648   3.089   1.505 -0.0005  0.1874  1.2065
  542DMSO    H1 5747   4.705   2.997   1.515  0.7879  0.5293 -0.0179
  542DMSO    H2 5748   4.600   3.115   1.599  0.6004 -0.1957  1.6234
  542DMSO    H3 5749   4.565   3.092   1.434  0.7981  3.4413  0.2975
  542DMSO    S1 5750   4.761   3.214   1.445 -0.1036 -0.0067 -0.1583
  542DMSO    C2 5751   4.872   3.208   1.578  0.0824 -0.2101  0.4165
  542DMSO    H4 5752   4.930   3.300   1.575  1.3477 -1.0297 -2.8455
  542DMSO    H5 5753   4.811   3.199   1.668  0.2687  1.1366  0.6851
  542DMSO    H6 5754   4.932   3.117   1.574  1.6379  0.8114 -0.4148
  542DMSO    O1 5755   4.684   3.331   1.478 -0.0346 -0.7044 -0.5971
  543DMSO    C1 5756   3.777   5.640   2.173 -0.2588  0.2624  0.0481
  543DMSO    H1 5757   3.681   5.612   2.218  1.4560 -3.0253  1.8276
  543DMSO    H2 5758   3.861   5.626   2.242  0.4370  0.4496 -0.7561
  543DMSO    H3 5759   3.774   5.739   2.126  0.2936 -0.5813 -1.7718
  543DMSO    S1 5760   3.818   5.511   2.050  0.4162 -0.0721 -0.2007
  543DMSO    C2 5761   3.960   5.598   1.997 -0.3306 -0.7194  0.5057
  543DMSO    H4 5762   3.951   5.707   1.999 -0.8818 -0.7689  0.7818
  543DMSO    H5 5763   4.037   5.570   2.069  0.0579 -0.5190  0.1679
  543DMSO    H6 5764   3.981   5.564   1.896  0.8365  1.2778  0.0483
  543DMSO    O1 5765   3.720   5.532   1.945  0.0620  0.0598  0.0811
  544DMSO    C1 5766   0.868   3.662   3.893 -0.2826 -0.6572 -0.2873
  544DMSO    H1 5767   0.772   3.617   3.867 -0.9221  1.8829 -2.5027
  544DMSO    H2 5768   0.928   3.606   3.965 -1.7306  0.5333  1.9112
  544DMSO    H3 5769   0.847   3.760   3.936 -1.5860 -0.6465 -0.9213
  544DMSO    S1 5770   0.966   3.677   3.745  0.0275 -0.1044 -0.0884
  544DMSO    C2 5771   1.074   3.812   3.792 -0.3175 -0.1497  0.1012
  544DMSO    H4 5772   1.152   3.790   3.864  0.4362 -1.1351 -0.9994
  544DMSO    H5 5773   1.128   3.839   3.701  0.4362 -2.6503 -0.2391
  544DMSO    H6 5774   1.011   3.898   3.815  1.4440  1.6172 -1.4766
  544DMSO    O1 5775   0.870   3.749   3.653 -0.1754 -0.0953 -0.0829
  545DMSO    C1 5776   3.901   1.796   3.814  0.6904  0.6523 -0.4834
  545DMSO    H1 5777   3.938   1.733   3.895  1.7038 -1.3046 -2.3935
  545DMSO    H2 5778   3.834   1.736   3.752  0.6325 -1.1050  1.2272
  545DMSO    H3 5779   3.975   1.850   3.754  1.1781 -1.2791 -1.6755
  545DMSO    S1 5780   3.797   1.918   3.889 -0.2378  0.1910 -0.3694
  545DMSO    C2 5781   3.687   1.796   3.951  0.2279  0.0085  0.2796
  545DMSO    H4 5782   3.641   1.742   3.867 -0.3049 -1.1163  1.2771
  545DMSO    H5 5783   3.741   1.725   4.014  0.3934  0.1601  0.3059
  545DMSO    H6 5784   3.610   1.849   4.008 -1.9792  0.3580 -2.9005
  545DMSO    O1 5785   3.717   1.982   3.782  0.5844 -0.0928 -0.0152
  546DMSO    C1 5786   2.200   1.670   3.385 -0.0067  0.4363 -1.0202
  546DMSO    H1 5787   2.209   1.610   3.294 -1.5965 -0.3045 -0.7016
  546DMSO    H2 5788   2.285   1.739   3.386 -0.0106  0.4851  2.6709
  546DMSO    H3 5789   2.202   1.618   3.481  2.0214  2.8503  0.3356
  546DMSO    S1 5790   2.057   1.775   3.380 -0.8447 -0.1934  0.2135
  546DMSO    C2 5791   1.965   1.643   3.302 -0.0334  0.3394 -0.1850
  546DMSO    H4 5792   1.866   1.685   3.282 -0.4637  0.1306  1.4607
  546DMSO    H5 5793   2.018   1.617   3.210 -1.3755 -1.1634 -0.5440
  546DMSO    H6 5794   1.967   1.556   3.367  2.6033  2.2583  2.4492
  546DMSO    O1 5795   2.084   1.859   3.264 -0.1241 -0.8334  0.5328
  547DMSO    C1 5796   2.304   3.813   1.597  0.6895 -0.4831 -0.1951
[truncated: 549,203 more chars]
