# Supplementary material for: Metallicious: Automated Force-Field Parameterization of Covalently Bound Metals for Supramolecular Structures
Source: J Chem Theory Comput. 2024 Oct 7;20(20):9060–71. doi: 10.1021/acs.jctc.4c00850 (PMC11500408; doi:10.1021/acs.jctc.4c00850)
Supplement: Supplementary file 3 — ct4c00850_si_003.zip [file ct4c00850_si_003.zip]

Archive with 17 entries (15 files):
- SI_movies/dummy_model/
- SI_movies/dummy_model/pd2l4_dummy_model_dcm_and_no_anions.mov
- SI_movies/dummy_model/pd2l4_dummy_model_dmso_and_no_anions.mov
- SI_movies/dummy_model/pd48l96_dummy_model_dcm_and_no_anions.mov
- SI_movies/dummy_model/pd48l96_dummy_model_dmso_and_no_anions.mov
- SI_movies/dummy_model/pd6l4_dummy_model_dcm_and_no_anions.mov
- SI_movies/dummy_model/pd6l4_dummy_model_water_and_no_anions.mov
- SI_movies/metallicious/
- SI_movies/metallicious/co8l12.mpg
- SI_movies/metallicious/fe4l6.mpg
- SI_movies/metallicious/fe5l5.mpg
- SI_movies/metallicious/ga4l6.mpg
- SI_movies/metallicious/pd2l4.mpg
- SI_movies/metallicious/pd48l96.mpg
- SI_movies/metallicious/pd4l6.mpg
- SI_movies/metallicious/pd6ru8l28.mpg
- SI_movies/metallicious/zn3l3.mpg
